# Supplementary material for: Isolation of a planar π-aromatic Bi5− ring in a cobalt-based inverse-sandwich-type complex
Source: Nat Chem. 2025 Jan 20;17(4):547–55. doi: 10.1038/s41557-024-01713-8 (PMC11964920; doi:10.1038/s41557-024-01713-8)
Supplement: Supplementary file 4 — Original magnetic data of compound 1 and origin file of Fig. 3. [file 41557_2024_1713_MOESM4_ESM.zip › sr_and_T/4.json]

{
   "comment": "corrected Loops",
   "temperature": 0.03,
   "measures": [
      {
         "sr": 0.008,
         "angle": 0,
         "trans": 0,
         "cool_t": 1,
         "comment": "to H_stop",
         "data": [
            [
               -1.3999,
               -0.9904944044175101
            ],
            [
               -1.3970974974974975,
               -0.9899523316807884
            ],
            [
               -1.394294994994995,
               -0.9895989435379562
            ],
            [
               -1.3914924924924925,
               -0.9894529760723719
            ],
            [
               -1.3886899899899898,
               -0.9894887906449252
            ],
            [
               -1.3858874874874874,
               -0.9896445129461253
            ],
            [
               -1.3830849849849849,
               -0.9898394709505476
            ],
            [
               -1.3802824824824824,
               -0.9899960171431144
            ],
            [
               -1.37747997997998,
               -0.9900595831412299
            ],
            [
               -1.3746774774774775,
               -0.99001140662044
            ],
            [
               -1.371874974974975,
               -0.9898706103616288
            ],
            [
               -1.3690724724724723,
               -0.9896855093755363
            ],
            [
               -1.3662699699699699,
               -0.9895171896752186
            ],
            [
               -1.3634674674674674,
               -0.9894205747181531
            ],
            [
               -1.360664964964965,
               -0.9894287277021372
            ],
            [
               -1.3578624624624624,
               -0.9895449047369015
            ],
            [
               -1.35505995995996,
               -0.9897443017464677
            ],
            [
               -1.3522574574574573,
               -0.9899843606692471
            ],
            [
               -1.3494549549549548,
               -0.9902198893834048
            ],
            [
               -1.3466524524524524,
               -0.9904179052644491
            ],
            [
               -1.3438499499499499,
               -0.990567416624058
            ],
            [
               -1.3410474474474474,
               -0.9906811639660694
            ],
            [
               -1.338244944944945,
               -0.9907890403808364
            ],
            [
               -1.3354424424424425,
               -0.9909256211452155
            ],
            [
               -1.3326399399399398,
               -0.9911160999685078
            ],
            [
               -1.3298374374374373,
               -0.9913653841815048
            ],
            [
               -1.3270349349349349,
               -0.9916540319211267
            ],
            [
               -1.3242324324324324,
               -0.9919424888892958
            ],
            [
               -1.32142992992993,
               -0.9921824198610438
            ],
            [
               -1.3186274274274274,
               -0.9923316685702215
            ],
            [
               -1.3158249249249248,
               -0.9923682132441161
            ],
            [
               -1.3130224224224223,
               -0.9922987556647607
            ],
            [
               -1.3102199199199198,
               -0.9921591843037172
            ],
            [
               -1.3074174174174173,
               -0.9920065803227758
            ],
            [
               -1.3046149149149149,
               -0.9919049459751481
            ],
            [
               -1.3018124124124124,
               -0.9919086786308369
            ],
            [
               -1.29900990990991,
               -0.9920484577310402
            ],
            [
               -1.2962074074074073,
               -0.9923234913893448
            ],
            [
               -1.2934049049049048,
               -0.99270222277975
            ],
            [
               -1.2906024024024023,
               -0.9931311828415503
            ],
            [
               -1.2877998998998998,
               -0.9935494011948232
            ],
            [
               -1.2849973973973974,
               -0.9939042959944857
            ],
            [
               -1.282194894894895,
               -0.9941646565754962
            ],
            [
               -1.2793923923923924,
               -0.9943272623164339
            ],
            [
               -1.2765898898898898,
               -0.9944155489485142
            ],
            [
               -1.2737873873873873,
               -0.9944709880070253
            ],
            [
               -1.2709848848848848,
               -0.994539845310472
            ],
            [
               -1.2681823823823823,
               -0.9946591819320707
            ],
            [
               -1.2653798798798799,
               -0.9948460492626526
            ],
            [
               -1.2625773773773774,
               -0.995092819274171
            ],
            [
               -1.259774874874875,
               -0.9953697961441017
            ],
            [
               -1.2569723723723722,
               -0.9956341963598263
            ],
            [
               -1.2541698698698698,
               -0.9958428376455415
            ],
            [
               -1.2513673673673673,
               -0.9959649145308217
            ],
            [
               -1.2485648648648648,
               -0.9959913013003231
            ],
            [
               -1.2457623623623624,
               -0.9959378627415649
            ],
            [
               -1.24295985985986,
               -0.9958419533958043
            ],
            [
               -1.2401573573573572,
               -0.9957531588059048
            ],
            [
               -1.2373548548548547,
               -0.9957208578217973
            ],
            [
               -1.2345523523523523,
               -0.9957819572366289
            ],
            [
               -1.2317498498498498,
               -0.9959519857776429
            ],
            [
               -1.2289473473473473,
               -0.9962217173938783
            ],
            [
               -1.2261448448448449,
               -0.9965599412889412
            ],
            [
               -1.2233423423423422,
               -0.9969213609691194
            ],
            [
               -1.2205398398398397,
               -0.9972573406146217
            ],
            [
               -1.2177373373373372,
               -0.9975266495284618
            ],
            [
               -1.2149348348348348,
               -0.9977035932360152
            ],
            [
               -1.2121323323323323,
               -0.9977818354202284
            ],
            [
               -1.2093298298298298,
               -0.9977734951763457
            ],
            [
               -1.2065273273273274,
               -0.9977043549147965
            ],
            [
               -1.2037248248248247,
               -0.9976068843204022
            ],
            [
               -1.2009223223223222,
               -0.997513070368341
            ],
            [
               -1.1981198198198197,
               -0.9974487359016304
            ],
            [
               -1.1953173173173173,
               -0.997430306145955
            ],
            [
               -1.1925148148148148,
               -0.9974641295731228
            ],
            [
               -1.1897123123123123,
               -0.9975477668757438
            ],
            [
               -1.1869098098098099,
               -0.9976723249806785
            ],
            [
               -1.1841073073073072,
               -0.9978249739979681
            ],
            [
               -1.1813048048048047,
               -0.9979911326861114
            ],
            [
               -1.1785023023023022,
               -0.9981562353435532
            ],
            [
               -1.1756997997997998,
               -0.9983072874336718
            ],
            [
               -1.1728972972972973,
               -0.998434449077422
            ],
            [
               -1.1700947947947948,
               -0.9985326601237948
            ],
            [
               -1.1672922922922924,
               -0.9986029732981088
            ],
            [
               -1.1644897897897897,
               -0.9986529984441466
            ],
            [
               -1.1616872872872872,
               -0.998695864691231
            ],
            [
               -1.1588847847847847,
               -0.998747453038212
            ],
            [
               -1.1560822822822823,
               -0.9988222589967659
            ],
            [
               -1.1532797797797798,
               -0.99892889522855
            ],
            [
               -1.1504772772772773,
               -0.9990666585457599
            ],
            [
               -1.1476747747747749,
               -0.9992245356308548
            ],
            [
               -1.1448722722722722,
               -0.9993834318798857
            ],
            [
               -1.1420697697697697,
               -0.9995214078152534
            ],
            [
               -1.1392672672672672,
               -0.9996206092348138
            ],
            [
               -1.1364647647647648,
               -0.9996737763690311
            ],
            [
               -1.1336622622622623,
               -0.9996880524023669
            ],
            [
               -1.1308597597597596,
               -0.9996844296508924
            ],
            [
               -1.1280572572572574,
               -0.9996924511057137
            ],
            [
               -1.1252547547547547,
               -0.9997413518872976
            ],
            [
               -1.1224522522522522,
               -0.9998501625926632
            ],
            [
               -1.1196497497497497,
               -1.000019916882548
            ],
            [
               -1.1168472472472473,
               -1.0002307266109864
            ],
            [
               -1.1140447447447448,
               -1.000445149412863
            ],
            [
               -1.111242242242242,
               -1.0006173499614794
            ],
            [
               -1.1084397397397396,
               -1.0007056496464783
            ],
            [
               -1.1056372372372372,
               -1.0006848086249045
            ],
            [
               -1.1028347347347347,
               -1.0005542460525516
            ],
            [
               -1.1000322322322322,
               -1.0003394873289715
            ],
            [
               -1.0972297297297298,
               -1.0000861357896635
            ],
            [
               -1.0944272272272273,
               -0.9998479814374321
            ],
            [
               -1.0916247247247246,
               -0.9996727339442621
            ],
            [
               -1.0888222222222221,
               -0.9995896734279204
            ],
            [
               -1.0860197197197197,
               -0.9996029576807739
            ],
            [
               -1.0832172172172172,
               -0.9996925599686357
            ],
            [
               -1.0804147147147147,
               -0.9998223938449288
            ],
            [
               -1.0776122122122123,
               -0.9999528948787535
            ],
            [
               -1.0748097097097098,
               -1.0000539265359463
            ],
            [
               -1.072007207207207,
               -1.000113826336172
            ],
            [
               -1.0692047047047046,
               -1.0001417302098061
            ],
            [
               -1.0664022022022022,
               -1.0001625708450566
            ],
            [
               -1.0635996996996997,
               -1.0002065882383793
            ],
            [
               -1.0607971971971972,
               -1.0002970032592662
            ],
            [
               -1.0579946946946948,
               -1.0004400853759787
            ],
            [
               -1.0551921921921923,
               -1.0006210071003057
            ],
            [
               -1.0523896896896896,
               -1.0008069119154734
            ],
            [
               -1.0495871871871871,
               -1.0009561990293512
            ],
            [
               -1.0467846846846847,
               -1.0010309654175735
            ],
            [
               -1.0439821821821822,
               -1.001008531008804
            ],
            [
               -1.0411796796796797,
               -1.0008883311410413
            ],
            [
               -1.038377177177177,
               -1.0006920468017728
            ],
            [
               -1.0355746746746748,
               -1.0004570993245006
            ],
            [
               -1.032772172172172,
               -1.0002257876134806
            ],
            [
               -1.0299696696696696,
               -1.0000336709493252
            ],
            [
               -1.0271671671671672,
               -0.9999008768649887
            ],
            [
               -1.0243646646646647,
               -0.9998288576733126
            ],
            [
               -1.0215621621621622,
               -0.9998031696387021
            ],
            [
               -1.0187596596596595,
               -0.9998008041043611
            ],
            [
               -1.0159571571571573,
               -0.9997991687651218
            ],
            [
               -1.0131546546546546,
               -0.9997834705295656
            ],
            [
               -1.0103521521521521,
               -0.9997500633412586
            ],
            [
               -1.0075496496496497,
               -0.9997049576113808
            ],
            [
               -1.0047471471471472,
               -0.9996585247020784
            ],
            [
               -1.0019446446446447,
               -0.9996187996380588
            ],
            [
               -0.9991421421421421,
               -0.9995862061566906
            ],
            [
               -0.9963396396396396,
               -0.9995518759293014
            ],
            [
               -0.9935371371371371,
               -0.9995002777890707
            ],
            [
               -0.9907346346346346,
               -0.9994151702734402
            ],
            [
               -0.9879321321321322,
               -0.9992865784652494
            ],
            [
               -0.9851296296296297,
               -0.999116057044341
            ],
            [
               -0.9823271271271271,
               -0.9989180914473546
            ],
            [
               -0.9795246246246246,
               -0.9987168846704761
            ],
            [
               -0.9767221221221221,
               -0.9985394625041084
            ],
            [
               -0.9739196196196196,
               -0.9984073878733232
            ],
            [
               -0.9711171171171171,
               -0.9983299131830904
            ],
            [
               -0.9683146146146147,
               -0.9983009277271797
            ],
            [
               -0.9655121121121122,
               -0.9983007518644118
            ],
            [
               -0.9627096096096096,
               -0.9983021652586402
            ],
            [
               -0.9599071071071071,
               -0.9982786293447068
            ],
            [
               -0.9571046046046046,
               -0.9982119751081914
            ],
            [
               -0.9543021021021021,
               -0.9980971024884879
            ],
            [
               -0.9514995995995996,
               -0.9979423528220772
            ],
            [
               -0.9486970970970972,
               -0.9977657484528111
            ],
            [
               -0.9458945945945947,
               -0.9975886838875438
            ],
            [
               -0.9430920920920921,
               -0.9974294097643712
            ],
            [
               -0.9402895895895895,
               -0.9972985297921919
            ],
            [
               -0.9374870870870871,
               -0.9971978161810422
            ],
            [
               -0.9346845845845846,
               -0.9971223143191426
            ],
            [
               -0.9318820820820821,
               -0.9970644688567031
            ],
            [
               -0.9290795795795797,
               -0.997018324133303
            ],
            [
               -0.9262770770770771,
               -0.9969819698942841
            ],
            [
               -0.9234745745745746,
               -0.9969572462390833
            ],
            [
               -0.920672072072072,
               -0.9969469405313907
            ],
            [
               -0.9178695695695696,
               -0.9969508145541225
            ],
            [
               -0.9150670670670671,
               -0.9969623521814813
            ],
            [
               -0.9122645645645646,
               -0.9969678931919925
            ],
            [
               -0.9094620620620621,
               -0.9969488970208429
            ],
            [
               -0.9066595595595596,
               -0.9968868134819181
            ],
            [
               -0.9038570570570571,
               -0.9967689174729402
            ],
            [
               -0.9010545545545545,
               -0.996592935909239
            ],
            [
               -0.898252052052052,
               -0.9963685849991705
            ],
            [
               -0.8954495495495496,
               -0.9961151653269392
            ],
            [
               -0.8926470470470471,
               -0.9958557701626245
            ],
            [
               -0.8898445445445445,
               -0.9956099366311795
            ],
            [
               -0.8870420420420421,
               -0.995387233885117
            ],
            [
               -0.8842395395395396,
               -0.9951840738530624
            ],
            [
               -0.881437037037037,
               -0.9949849972477993
            ],
            [
               -0.8786345345345346,
               -0.9947681774943256
            ],
            [
               -0.8758320320320321,
               -0.9945134214707132
            ],
            [
               -0.8730295295295295,
               -0.9942100418460025
            ],
            [
               -0.870227027027027,
               -0.9938619521328929
            ],
            [
               -0.8674245245245246,
               -0.9934882072244764
            ],
            [
               -0.8646220220220221,
               -0.993118684275186
            ],
            [
               -0.8618195195195195,
               -0.9927861723997703
            ],
            [
               -0.859017017017017,
               -0.9925172878127397
            ],
            [
               -0.8562145145145146,
               -0.9923249810276858
            ],
            [
               -0.853412012012012,
               -0.9922048601844762
            ],
            [
               -0.8506095095095095,
               -0.9921363267006731
            ],
            [
               -0.8478070070070071,
               -0.9920880327608703
            ],
            [
               -0.8450045045045045,
               -0.9920259154154274
            ],
            [
               -0.842202002002002,
               -0.9919214243603789
            ],
            [
               -0.8393994994994995,
               -0.991757695348312
            ],
            [
               -0.8365969969969971,
               -0.9915322182017925
            ],
            [
               -0.8337944944944945,
               -0.9912556901262963
            ],
            [
               -0.830991991991992,
               -0.9909478340845639
            ],
            [
               -0.8281894894894896,
               -0.990631665679576
            ],
            [
               -0.825386986986987,
               -0.990327850267187
            ],
            [
               -0.8225844844844845,
               -0.9900504521292869
            ],
            [
               -0.819781981981982,
               -0.9898047484373464
            ],
            [
               -0.8169794794794795,
               -0.9895871318252122
            ],
            [
               -0.814176976976977,
               -0.9893866741008823
            ],
            [
               -0.8113744744744745,
               -0.9891877578324964
            ],
            [
               -0.8085719719719721,
               -0.988973246742519
            ],
            [
               -0.8057694694694695,
               -0.9887278119462876
            ],
            [
               -0.802966966966967,
               -0.9884411071272352
            ],
            [
               -0.8001644644644645,
               -0.9881104203916564
            ],
            [
               -0.797361961961962,
               -0.9877422736662418
            ],
            [
               -0.7945594594594595,
               -0.9873523402983551
            ],
            [
               -0.791756956956957,
               -0.9869631769722851
            ],
            [
               -0.7889544544544544,
               -0.9865997090703464
            ],
            [
               -0.786151951951952,
               -0.9862831115984361
            ],
            [
               -0.7833494494494495,
               -0.9860244742552728
            ],
            [
               -0.780546946946947,
               -0.9858201197474177
            ],
            [
               -0.7777444444444445,
               -0.9856503782791232
            ],
            [
               -0.774941941941942,
               -0.9854828868731582
            ],
            [
               -0.7721394394394395,
               -0.9852802022008602
            ],
            [
               -0.7693369369369369,
               -0.9850100521858971
            ],
            [
               -0.7665344344344345,
               -0.9846554044750202
            ],
            [
               -0.763731931931932,
               -0.9842211638675407
            ],
            [
               -0.7609294294294294,
               -0.9837349741148264
            ],
            [
               -0.758126926926927,
               -0.9832412015032
            ],
            [
               -0.7553244244244245,
               -0.9827892803024348
            ],
            [
               -0.752521921921922,
               -0.9824195378371231
            ],
            [
               -0.7497194194194194,
               -0.9821507119014272
            ],
            [
               -0.746916916916917,
               -0.9819731759694132
            ],
            [
               -0.7441144144144145,
               -0.9818503557374939
            ],
            [
               -0.7413119119119119,
               -0.9817283663804132
            ],
            [
               -0.7385094094094095,
               -0.9815512805234639
            ],
            [
               -0.735706906906907,
               -0.9812775146678065
            ],
            [
               -0.7329044044044044,
               -0.9808922731663788
            ],
            [
               -0.7301019019019019,
               -0.9804120617384275
            ],
            [
               -0.7272993993993995,
               -0.9798796900005926
            ],
            [
               -0.724496896896897,
               -0.9793511770716683
            ],
            [
               -0.7216943943943944,
               -0.9788785845416268
            ],
            [
               -0.718891891891892,
               -0.9784941544949377
            ],
            [
               -0.7160893893893895,
               -0.9782007529837198
            ],
            [
               -0.7132868868868869,
               -0.9779716076323552
            ],
            [
               -0.7104843843843844,
               -0.977759328393511
            ],
            [
               -0.707681881881882,
               -0.9775112001737041
            ],
            [
               -0.7048793793793794,
               -0.9771857327916323
            ],
            [
               -0.7020768768768769,
               -0.9767651162029274
            ],
            [
               -0.6992743743743745,
               -0.9762596659504695
            ],
            [
               -0.696471871871872,
               -0.975703063657958
            ],
            [
               -0.6936693693693694,
               -0.9751402736447303
            ],
            [
               -0.6908668668668669,
               -0.9746124051182362
            ],
            [
               -0.6880643643643645,
               -0.9741436867158144
            ],
            [
               -0.6852618618618619,
               -0.9737348407403783
            ],
            [
               -0.6824593593593594,
               -0.9733648172069285
            ],
            [
               -0.679656856856857,
               -0.9729998996501875
            ],
            [
               -0.6768543543543544,
               -0.9726066600693326
            ],
            [
               -0.6740518518518519,
               -0.9721639991807387
            ],
            [
               -0.6712493493493494,
               -0.971669977835387
            ],
            [
               -0.6684468468468469,
               -0.9711411368385607
            ],
            [
               -0.6656443443443444,
               -0.9706047890687994
            ],
            [
               -0.6628418418418419,
               -0.9700873450925576
            ],
            [
               -0.6600393393393394,
               -0.9696031756586887
            ],
            [
               -0.6572368368368369,
               -0.9691483036844043
            ],
            [
               -0.6544343343343344,
               -0.9687014291430334
            ],
            [
               -0.6516318318318319,
               -0.9682320639852019
            ],
            [
               -0.6488293293293294,
               -0.9677128721538217
            ],
            [
               -0.6460268268268269,
               -0.9671316448344699
            ],
            [
               -0.6432243243243244,
               -0.9664983112556824
            ],
            [
               -0.6404218218218218,
               -0.965844031117951
            ],
            [
               -0.6376193193193194,
               -0.965212179893983
            ],
            [
               -0.6348168168168169,
               -0.9646439612561626
            ],
            [
               -0.6320143143143144,
               -0.9641634300098667
            ],
            [
               -0.6292118118118118,
               -0.9637671438480093
            ],
            [
               -0.6264093093093094,
               -0.9634222955740308
            ],
            [
               -0.6236068068068069,
               -0.9630744443512318
            ],
            [
               -0.6208043043043043,
               -0.9626627764563498
            ],
            [
               -0.6180018018018019,
               -0.9621382592033683
            ],
            [
               -0.6151992992992994,
               -0.9614789789934701
            ],
            [
               -0.6123967967967968,
               -0.9606977475290424
            ],
            [
               -0.6095942942942943,
               -0.9598394645323426
            ],
            [
               -0.6067917917917919,
               -0.9589689490509575
            ],
            [
               -0.6039892892892894,
               -0.9581529361717827
            ],
            [
               -0.6011867867867868,
               -0.9574417140084078
            ],
            [
               -0.5983842842842844,
               -0.9568558914689937
            ],
            [
               -0.5955817817817819,
               -0.956382073453836
            ],
            [
               -0.5927792792792793,
               -0.95597837344398
            ],
            [
               -0.5899767767767768,
               -0.9555876613610894
            ],
            [
               -0.5871742742742744,
               -0.9551542013059562
            ],
            [
               -0.5843717717717718,
               -0.954638558147163
            ],
            [
               -0.5815692692692693,
               -0.9540265158505632
            ],
            [
               -0.5787667667667669,
               -0.9533298853341463
            ],
            [
               -0.5759642642642644,
               -0.9525797249436683
            ],
            [
               -0.5731617617617618,
               -0.9518147722586574
            ],
            [
               -0.5703592592592593,
               -0.9510690903763324
            ],
            [
               -0.5675567567567569,
               -0.9503627636486129
            ],
            [
               -0.5647542542542543,
               -0.9496981090291594
            ],
            [
               -0.5619517517517518,
               -0.949061853693767
            ],
            [
               -0.5591492492492494,
               -0.9484317884051892
            ],
            [
               -0.5563467467467468,
               -0.9477851703332303
            ],
            [
               -0.5535442442442443,
               -0.9471059529290283
            ],
            [
               -0.5507417417417418,
               -0.9463887127388866
            ],
            [
               -0.5479392392392394,
               -0.9456385397286104
            ],
            [
               -0.5451367367367368,
               -0.9448676072474943
            ],
            [
               -0.5423342342342343,
               -0.9440901317892534
            ],
            [
               -0.5395317317317319,
               -0.9433176829728732
            ],
            [
               -0.5367292292292293,
               -0.9425563243997845
            ],
            [
               -0.5339267267267268,
               -0.9418061357359117
            ],
            [
               -0.5311242242242243,
               -0.9410626988946137
            ],
            [
               -0.5283217217217218,
               -0.9403195028518533
            ],
            [
               -0.5255192192192193,
               -0.9395701293485992
            ],
            [
               -0.5227167167167168,
               -0.9388094823762865
            ],
            [
               -0.5199142142142144,
               -0.9380339739142753
            ],
            [
               -0.5171117117117118,
               -0.9372411499094042
            ],
            [
               -0.5143092092092093,
               -0.9364294690238603
            ],
            [
               -0.5115067067067068,
               -0.9355987414745994
            ],
            [
               -0.5087042042042043,
               -0.9347512139994609
            ],
            [
               -0.5059017017017018,
               -0.9338927196383142
            ],
            [
               -0.5030991991991993,
               -0.9330329982742294
            ],
            [
               -0.5002966966966967,
               -0.9321844308329171
            ],
            [
               -0.4974941941941943,
               -0.9313590127392017
            ],
            [
               -0.4946916916916918,
               -0.930564207126622
            ],
            [
               -0.49188918918918934,
               -0.929799021464636
            ],
            [
               -0.48908668668668676,
               -0.9290519077415773
            ],
            [
               -0.4862841841841843,
               -0.9283017145144112
            ],
            [
               -0.4834816816816818,
               -0.9275219811682421
            ],
            [
               -0.48067917917917924,
               -0.9266876632549869
            ],
            [
               -0.47787667667667677,
               -0.9257823549175372
            ],
            [
               -0.4750741741741743,
               -0.924803647578738
            ],
            [
               -0.4722716716716717,
               -0.923764659710073
            ],
            [
               -0.46946916916916925,
               -0.9226909224591056
            ],
            [
               -0.4666666666666668,
               -0.9216133505539539
            ],
            [
               -0.4638641641641643,
               -0.9205594308101527
            ],
            [
               -0.46106166166166174,
               -0.9195454978627192
            ],
            [
               -0.45825915915915927,
               -0.9185727236213082
            ],
            [
               -0.4554566566566568,
               -0.9176282481289991
            ],
            [
               -0.4526541541541542,
               -0.9166911014887125
            ],
            [
               -0.44985165165165175,
               -0.9157408207204312
            ],
            [
               -0.4470491491491493,
               -0.9147655885662554
            ],
            [
               -0.4442466466466467,
               -0.9137667450819825
            ],
            [
               -0.44144414414414423,
               -0.9127577057517947
            ],
            [
               -0.43864164164164177,
               -0.9117573046920234
            ],
            [
               -0.4358391391391393,
               -0.9107797005900136
            ],
            [
               -0.4330366366366367,
               -0.9098244796746939
            ],
            [
               -0.43023413413413425,
               -0.908870882976447
            ],
            [
               -0.4274316316316318,
               -0.9078789840259551
            ],
            [
               -0.4246291291291292,
               -0.906798436836234
            ],
            [
               -0.42182662662662673,
               -0.9055827955005022
            ],
            [
               -0.41902412412412426,
               -0.9042052539472403
            ],
            [
               -0.4162216216216217,
               -0.9026707372041357
            ],
            [
               -0.4134191191191192,
               -0.90101998718342
            ],
            [
               -0.41061661661661675,
               -0.8993234918981212
            ],
            [
               -0.4078141141141143,
               -0.8976661664213539
            ],
            [
               -0.4050116116116117,
               -0.8961266529664822
            ],
            [
               -0.40220910910910923,
               -0.8947570036720969
            ],
            [
               -0.39940660660660665,
               -0.8935686887561631
            ],
            [
               -0.3966041041041042,
               -0.8925292127024401
            ],
            [
               -0.3938016016016017,
               -0.8915705870567439
            ],
            [
               -0.39099909909909925,
               -0.8906074158669914
            ],
            [
               -0.3881965965965968,
               -0.8895594791670338
            ],
            [
               -0.3853940940940943,
               -0.888372352233906
            ],
            [
               -0.3825915915915916,
               -0.8870302047939436
            ],
            [
               -0.37978908908908915,
               -0.8855573042284803
            ],
            [
               -0.3769865865865867,
               -0.8840081615829649
            ],
            [
               -0.3741840840840842,
               -0.8824496458534665
            ],
            [
               -0.37138158158158174,
               -0.8809407012155848
            ],
            [
               -0.3685790790790793,
               -0.8795158311457942
            ],
            [
               -0.3657765765765768,
               -0.8781771285305384
            ],
            [
               -0.3629740740740741,
               -0.8768968038086364
            ],
            [
               -0.36017157157157165,
               -0.8756288153627916
            ],
            [
               -0.3573690690690692,
               -0.8743254089175191
            ],
            [
               -0.3545665665665667,
               -0.8729530014657068
            ],
            [
               -0.35176406406406424,
               -0.8715023022479709
            ],
            [
               -0.3489615615615618,
               -0.8699896541737803
            ],
            [
               -0.3461590590590591,
               -0.868449584757012
            ],
            [
               -0.3433565565565566,
               -0.8669214733901396
            ],
            [
               -0.34055405405405414,
               -0.8654351155796554
            ],
            [
               -0.3377515515515517,
               -0.8640001969861646
            ],
            [
               -0.3349490490490492,
               -0.862603233056443
            ],
            [
               -0.33214654654654674,
               -0.8612128957311693
            ],
            [
               -0.32934404404404427,
               -0.8597917350001945
            ],
            [
               -0.3265415415415416,
               -0.8583100939114663
            ],
            [
               -0.3237390390390391,
               -0.8567572544079379
            ],
            [
               -0.32093653653653664,
               -0.855145794542832
            ],
            [
               -0.3181340340340342,
               -0.8535074696125174
            ],
            [
               -0.3153315315315317,
               -0.851881866970169
            ],
            [
               -0.31252902902902924,
               -0.8503016345746406
            ],
            [
               -0.30972652652652655,
               -0.8487793756866238
            ],
            [
               -0.3069240240240241,
               -0.8473008784678246
            ],
            [
               -0.3041215215215216,
               -0.8458273216750347
            ],
            [
               -0.30131901901901914,
               -0.8443061182406795
            ],
            [
               -0.2985165165165167,
               -0.8426871097469142
            ],
            [
               -0.2957140140140142,
               -0.8409388976354557
            ],
            [
               -0.29291151151151174,
               -0.8390598616611065
            ],
            [
               -0.29010900900900904,
               -0.8370799936421095
            ],
            [
               -0.2873065065065066,
               -0.8350525862628723
            ],
            [
               -0.2845040040040041,
               -0.8330381307128077
            ],
            [
               -0.28170150150150164,
               -0.8310854072999467
            ],
            [
               -0.27889899899899917,
               -0.8292158151553788
            ],
            [
               -0.2760964964964967,
               -0.8274160933386719
            ],
            [
               -0.27329399399399423,
               -0.8256419839745162
            ],
            [
               -0.27049149149149154,
               -0.8238318933134274
            ],
            [
               -0.2676889889889891,
               -0.8219263441926152
            ],
            [
               -0.2648864864864866,
               -0.819887055571918
            ],
            [
               -0.26208398398398414,
               -0.8177094974249961
            ],
            [
               -0.25928148148148167,
               -0.8154247848811136
            ],
            [
               -0.2564789789789792,
               -0.8130901707454972
            ],
            [
               -0.2536764764764765,
               -0.8107710835937284
            ],
            [
               -0.25087397397397404,
               -0.808520438141691
            ],
            [
               -0.24807147147147157,
               -0.8063618925092388
            ],
            [
               -0.2452689689689691,
               -0.8042825070320121
            ],
            [
               -0.24246646646646663,
               -0.8022372422107291
            ],
            [
               -0.23966396396396417,
               -0.8001638861143827
            ],
            [
               -0.2368614614614617,
               -0.7980035773519636
            ],
            [
               -0.234058958958959,
               -0.7957202188135797
            ],
            [
               -0.23125645645645654,
               -0.7933123917807018
            ],
            [
               -0.22845395395395407,
               -0.7908137978440641
            ],
            [
               -0.2256514514514516,
               -0.7882819996005479
            ],
            [
               -0.22284894894894913,
               -0.785779076165487
            ],
            [
               -0.22004644644644666,
               -0.783350486852471
            ],
            [
               -0.2172439439439442,
               -0.7810090529756635
            ],
            [
               -0.2144414414414415,
               -0.7787293079714543
            ],
            [
               -0.21163893893893904,
               -0.7764540697181781
            ],
            [
               -0.20883643643643657,
               -0.7741110774544833
            ],
            [
               -0.2060339339339341,
               -0.771634241441861
            ],
            [
               -0.20323143143143163,
               -0.768982574800731
            ],
            [
               -0.20042892892892916,
               -0.7661507076818659
            ],
            [
               -0.19762642642642647,
               -0.7631677438647144
            ],
            [
               -0.194823923923924,
               -0.7600851449625136
            ],
            [
               -0.19202142142142153,
               -0.7569579923387324
            ],
            [
               -0.18921891891891907,
               -0.7538261423826249
            ],
            [
               -0.1864164164164166,
               -0.7507017250874573
            ],
            [
               -0.18361391391391413,
               -0.747567165716001
            ],
            [
               -0.18081141141141166,
               -0.7443842142568307
            ],
            [
               -0.17800890890890897,
               -0.7411106163472587
            ],
            [
               -0.1752064064064065,
               -0.737718378199929
            ],
            [
               -0.17240390390390403,
               -0.7342069947345051
            ],
            [
               -0.16960140140140156,
               -0.730606733716447
            ],
            [
               -0.1667988988988991,
               -0.7269705140740874
            ],
            [
               -0.16399639639639663,
               -0.7233569018473069
            ],
            [
               -0.16119389389389416,
               -0.719809898321822
            ],
            [
               -0.15839139139139147,
               -0.7163424184473446
            ],
            [
               -0.155588888888889,
               -0.7129292193566619
            ],
            [
               -0.15278638638638653,
               -0.7095119159032507
            ],
            [
               -0.14998388388388406,
               -0.7060146737706717
            ],
            [
               -0.1471813813813816,
               -0.7023655815521579
            ],
            [
               -0.14437887887887912,
               -0.6985167957155194
            ],
            [
               -0.14157637637637643,
               -0.6944569726470433
            ],
            [
               -0.13877387387387397,
               -0.6902120959611258
            ],
            [
               -0.1359713713713715,
               -0.6858346767329144
            ],
            [
               -0.13316886886886903,
               -0.681385120934658
            ],
            [
               -0.13036636636636656,
               -0.6769115260490682
            ],
            [
               -0.1275638638638641,
               -0.6724344723648493
            ],
            [
               -0.12476136136136162,
               -0.6679414572814579
            ],
            [
               -0.12195885885885893,
               -0.6633921954419362
            ],
            [
               -0.11915635635635646,
               -0.6587322954215411
            ],
            [
               -0.116353853853854,
               -0.6539101199614245
            ],
            [
               -0.11355135135135153,
               -0.6488908522363781
            ],
            [
               -0.11074884884884906,
               -0.6436631364777876
            ],
            [
               -0.10794634634634659,
               -0.6382365860244746
            ],
            [
               -0.10514384384384412,
               -0.6326318525276154
            ],
            [
               -0.10234134134134143,
               -0.6268675787599449
            ],
            [
               -0.09953883883883896,
               -0.6209494762222056
            ],
            [
               -0.09673633633633649,
               -0.6148656866298151
            ],
            [
               -0.09393383383383402,
               -0.6085899577530951
            ],
            [
               -0.09113133133133156,
               -0.6020910123745575
            ],
            [
               -0.08832882882882909,
               -0.5953440217175007
            ],
            [
               -0.0855263263263264,
               -0.5883392511234034
            ],
            [
               -0.08272382382382393,
               -0.5810840459872602
            ],
            [
               -0.07992132132132146,
               -0.5735969496452084
            ],
            [
               -0.07711881881881899,
               -0.5658958875106035
            ],
            [
               -0.07431631631631652,
               -0.5579848011964184
            ],
            [
               -0.07151381381381405,
               -0.5498439111682003
            ],
            [
               -0.06871131131131158,
               -0.5414275844802269
            ],
            [
               -0.0659088088088089,
               -0.5326710020706485
            ],
            [
               -0.06310630630630643,
               -0.5235034879398875
            ],
            [
               -0.06030380380380396,
               -0.5138637429123585
            ],
            [
               -0.05750130130130149,
               -0.5037113372099956
            ],
            [
               -0.05469879879879902,
               -0.49303003916308985
            ],
            [
               -0.05189629629629655,
               -0.4818214735851474
            ],
            [
               -0.04909379379379408,
               -0.4700911350904497
            ],
            [
               -0.04629129129129139,
               -0.4578315878429762
            ],
            [
               -0.043488788788788924,
               -0.4450086679475176
            ],
            [
               -0.040686286286286455,
               -0.4315552490593428
            ],
            [
               -0.037883783783783986,
               -0.4173740818355879
            ],
            [
               -0.03508128128128152,
               -0.40234754705781006
            ],
            [
               -0.03227877877877905,
               -0.38634934731022935
            ],
            [
               -0.02947627627627636,
               -0.36925242030473904
            ],
            [
               -0.02667377377377389,
               -0.3509291523964706
            ],
            [
               -0.02387127127127142,
               -0.33124378040101315
            ],
            [
               -0.021068768768768953,
               -0.3100413120019831
            ],
            [
               -0.018266266266266484,
               -0.28714059455504337
            ],
            [
               -0.015463763763764016,
               -0.2623397969564978
            ],
            [
               -0.012661261261261547,
               -0.2354398711827161
            ],
            [
               -0.009858758758758857,
               -0.20628604402051343
            ],
            [
               -0.007056256256256388,
               -0.17482067412303287
            ],
            [
               -0.004253753753753919,
               -0.14113513219952317
            ],
            [
               -0.0014512512512514508,
               -0.1055058369976678
            ],
            [
               0.0013512512512510177,
               -0.0684014476583178
            ],
            [
               0.004153753753753486,
               -0.030454347383291003
            ],
            [
               0.006956256256255955,
               0.007601592476209507
            ],
            [
               0.009758758758758646,
               0.04501594228575023
            ],
            [
               0.012561261261261114,
               0.08111183681028022
            ],
            [
               0.015363763763763583,
               0.11536193710592013
            ],
            [
               0.01816626626626605,
               0.14743433682671692
            ],
            [
               0.02096876876876852,
               0.17720034401535467
            ],
            [
               0.02377127127127099,
               0.20470595813775294
            ],
            [
               0.02657377377377368,
               0.2301178720773286
            ],
            [
               0.029376276276276148,
               0.2536603191038801
            ],
            [
               0.032178778778778616,
               0.2755595578097001
            ],
            [
               0.034981281281281085,
               0.2960083552072338
            ],
            [
               0.03778378378378355,
               0.31515514412257195
            ],
            [
               0.04058628628628602,
               0.3331142188805555
            ],
            [
               0.04338878878878849,
               0.3499870987643192
            ],
            [
               0.04619129129129118,
               0.36588292341732587
            ],
            [
               0.04899379379379365,
               0.38092792163551414
            ],
            [
               0.05179629629629612,
               0.3952595594626144
            ],
            [
               0.05459879879879859,
               0.4090077536040212
            ],
            [
               0.057401301301301055,
               0.4222710298293306
            ],
            [
               0.060203803803803524,
               0.43509776184562043
            ],
            [
               0.06300630630630621,
               0.447480913112445
            ],
            [
               0.06580880880880868,
               0.45936974005124465
            ],
            [
               0.06861131131131115,
               0.4706955806665124
            ],
            [
               0.07141381381381362,
               0.48140349861536835
            ],
            [
               0.07421631631631609,
               0.4914791509737063
            ],
            [
               0.07701881881881856,
               0.5009616869051006
            ],
            [
               0.07982132132132103,
               0.509938258975593
            ],
            [
               0.08262382382382372,
               0.5185221298749814
            ],
            [
               0.08542632632632619,
               0.5268220905836674
            ],
            [
               0.08822882882882865,
               0.5349139169561661
            ],
            [
               0.09103133133133112,
               0.5428238009815607
            ],
            [
               0.09383383383383359,
               0.5505293814743122
            ],
            [
               0.09663633633633606,
               0.5579777056949347
            ],
            [
               0.09943883883883853,
               0.5651134247095957
            ],
            [
               0.10224134134134122,
               0.5719069122134903
            ],
            [
               0.10504384384384369,
               0.578372087118604
            ],
            [
               0.10784634634634616,
               0.5845674799529432
            ],
            [
               0.11064884884884862,
               0.5905801668590571
            ],
            [
               0.11345135135135109,
               0.5964984255111203
            ],
            [
               0.11625385385385356,
               0.6023831103682205
            ],
            [
               0.11905635635635625,
               0.6082483049741167
            ],
            [
               0.12185885885885872,
               0.6140585641225884
            ],
            [
               0.12466136136136119,
               0.6197441421485137
            ],
            [
               0.12746386386386366,
               0.6252291069520108
            ],
            [
               0.13026636636636613,
               0.6304624743358809
            ],
            [
               0.1330688688688686,
               0.635441178426736
            ],
            [
               0.13587137137137106,
               0.6402163306027726
            ],
            [
               0.13867387387387375,
               0.644879930495686
            ],
            [
               0.14147637637637622,
               0.6495360104514327
            ],
            [
               0.1442788788788787,
               0.6542657494164656
            ],
            [
               0.14708138138138116,
               0.659098437370315
            ],
            [
               0.14988388388388363,
               0.6639984626225233
            ],
            [
               0.1526863863863861,
               0.6688732827870902
            ],
            [
               0.15548888888888857,
               0.6736003825777894
            ],
            [
               0.15829139139139126,
               0.6780648730547174
            ],
            [
               0.16109389389389372,
               0.6821957919647399
            ],
            [
               0.1638963963963962,
               0.6859895252382726
            ],
            [
               0.16669889889889866,
               0.6895129431279996
            ],
            [
               0.16950140140140113,
               0.6928854067236019
            ],
            [
               0.1723039039039036,
               0.6962455449795539
            ],
            [
               0.1751064064064063,
               0.6997133980452359
            ],
            [
               0.17790890890890876,
               0.7033596675786322
            ],
            [
               0.18071141141141123,
               0.7071911261773036
            ],
            [
               0.1835139139139137,
               0.7111557183309729
            ],
            [
               0.18631641641641616,
               0.7151644497196561
            ],
            [
               0.18911891891891863,
               0.7191219672202578
            ],
            [
               0.1919214214214211,
               0.7229554435324566
            ],
            [
               0.1947239239239238,
               0.7266326269472481
            ],
            [
               0.19752642642642626,
               0.7301641176640759
            ],
            [
               0.20032892892892873,
               0.7335905395937721
            ],
            [
               0.2031314314314312,
               0.7369603388843335
            ],
            [
               0.20593393393393367,
               0.7403067794229186
            ],
            [
               0.20873643643643613,
               0.7436324741950362
            ],
            [
               0.2115389389389386,
               0.7469067235755353
            ],
            [
               0.2143414414414413,
               0.7500762124769216
            ],
            [
               0.21714394394394376,
               0.7530849350322264
            ],
            [
               0.21994644644644623,
               0.7558961580341479
            ],
            [
               0.2227489489489487,
               0.7585087583780652
            ],
            [
               0.22555145145145117,
               0.7609624043472523
            ],
            [
               0.22835395395395364,
               0.7633299387917694
            ],
            [
               0.23115645645645633,
               0.7656995633544457
            ],
            [
               0.2339589589589588,
               0.768152581699604
            ],
            [
               0.23676146146146126,
               0.7707435573615171
            ],
            [
               0.23956396396396373,
               0.7734885590908553
            ],
            [
               0.2423664664664662,
               0.7763642655423912
            ],
            [
               0.24516896896896867,
               0.7793171758975606
            ],
            [
               0.24797147147147114,
               0.7822792340882951
            ],
            [
               0.25077397397397383,
               0.7851847241007026
            ],
            [
               0.2535764764764763,
               0.7879836431967762
            ],
            [
               0.25637897897897877,
               0.7906485755062524
            ],
            [
               0.25918148148148124,
               0.7931745724761996
            ],
            [
               0.2619839839839837,
               0.7955737657374791
            ],
            [
               0.2647864864864862,
               0.797867670540634
            ],
            [
               0.26758898898898864,
               0.8000801119098653
            ],
            [
               0.27039149149149133,
               0.8022326473979113
            ],
            [
               0.2731939939939938,
               0.8043428524013261
            ],
            [
               0.27599649649649627,
               0.8064245511568218
            ],
            [
               0.27879899899899874,
               0.8084885103983661
            ],
            [
               0.2816015015015012,
               0.8105423929865032
            ],
            [
               0.2844040040040037,
               0.8125896448123728
            ],
            [
               0.28720650650650636,
               0.8146279666701046
            ],
            [
               0.29000900900900883,
               0.816648597861414
            ],
            [
               0.2928115115115113,
               0.8186375150313223
            ],
            [
               0.29561401401401377,
               0.820578868359962
            ],
            [
               0.29841651651651624,
               0.8224598904933751
            ],
            [
               0.3012190190190187,
               0.8242756295784921
            ],
            [
               0.3040215215215212,
               0.8260316159902779
            ],
            [
               0.30682402402402387,
               0.8277431473220167
            ],
            [
               0.30962652652652634,
               0.8294310910030176
            ],
            [
               0.3124290290290288,
               0.8311154909050689
            ],
            [
               0.3152315315315313,
               0.8328092505342382
            ],
            [
               0.31803403403403374,
               0.8345143084094822
            ],
            [
               0.3208365365365362,
               0.8362218998052693
            ],
            [
               0.3236390390390387,
               0.8379169797670079
            ],
            [
               0.32644154154154137,
               0.8395852310182417
            ],
            [
               0.32924404404404384,
               0.8412199491573007
            ],
            [
               0.3320465465465463,
               0.8428259683617336
            ],
            [
               0.3348490490490488,
               0.8444187761002862
            ],
            [
               0.33765155155155124,
               0.8460187460805315
            ],
            [
               0.3404540540540537,
               0.8476423489462728
            ],
            [
               0.3432565565565564,
               0.849293543060962
            ],
            [
               0.34605905905905887,
               0.85095875474971
            ],
            [
               0.34886156156156134,
               0.8526077865129096
            ],
            [
               0.3516640640640638,
               0.8542009770791723
            ],
            [
               0.3544665665665663,
               0.8557006807040721
            ],
            [
               0.35726906906906875,
               0.857083454268988
            ],
            [
               0.3600715715715712,
               0.8583488749017074
            ],
            [
               0.3628740740740739,
               0.8595218690206441
            ],
            [
               0.3656765765765764,
               0.8606475143972931
            ],
            [
               0.36847907907907884,
               0.861779765972587
            ],
            [
               0.3712815815815813,
               0.8629675809476656
            ],
            [
               0.3740840840840838,
               0.8642427632597549
            ],
            [
               0.37688658658658625,
               0.8656132145150774
            ],
            [
               0.3796890890890887,
               0.8670633987811356
            ],
            [
               0.3824915915915914,
               0.8685613786709028
            ],
            [
               0.3852940940940939,
               0.8700696349910093
            ],
            [
               0.38809659659659634,
               0.8715557962319069
            ],
            [
               0.3908990990990988,
               0.8729997363604551
            ],
            [
               0.3937016016016013,
               0.8743950853240634
            ],
            [
               0.39650410410410375,
               0.8757454143781263
            ],
            [
               0.39930660660660644,
               0.8770573632673315
            ],
            [
               0.4021091091091089,
               0.8783340180583648
            ],
            [
               0.4049116116116114,
               0.8795715510472017
            ],
            [
               0.40771411411411385,
               0.880760635183097
            ],
            [
               0.4105166166166163,
               0.8818920419977943
            ],
            [
               0.4133191191191188,
               0.8829639539264746
            ],
            [
               0.41612162162162125,
               0.8839876165826752
            ],
            [
               0.41892412412412394,
               0.8849884037648372
            ],
            [
               0.4217266266266264,
               0.8860010315639206
            ],
            [
               0.4245291291291289,
               0.8870599308789224
            ],
            [
               0.42733163163163135,
               0.8881878146838145
            ],
            [
               0.4301341341341338,
               0.8893864722069451
            ],
            [
               0.4329366366366363,
               0.890633366956805
            ],
            [
               0.435739139139139,
               0.8918858177414228
            ],
            [
               0.43854164164164144,
               0.89309200706233
            ],
            [
               0.4413441441441439,
               0.8942056773924825
            ],
            [
               0.4441466466466464,
               0.8951999930402914
            ],
            [
               0.44694914914914885,
               0.8960761681263301
            ],
            [
               0.4497516516516513,
               0.896864065620097
            ],
            [
               0.4525541541541538,
               0.8976145142786067
            ],
            [
               0.4553566566566565,
               0.8983857015365626
            ],
            [
               0.45815915915915895,
               0.8992277995608484
            ],
            [
               0.4609616616616614,
               0.9001703856661922
            ],
            [
               0.4637641641641639,
               0.9012161410298887
            ],
            [
               0.46656666666666635,
               0.902342180077218
            ],
            [
               0.4693691691691688,
               0.903507947986701
            ],
            [
               0.4721716716716713,
               0.9046667527138657
            ],
            [
               0.474974174174174,
               0.9057772565075835
            ],
            [
               0.47777667667667645,
               0.9068117867049459
            ],
            [
               0.4805791791791789,
               0.9077598167404162
            ],
            [
               0.4833816816816814,
               0.9086267769255243
            ],
            [
               0.48618418418418385,
               0.9094297836167122
            ],
            [
               0.4889866866866863,
               0.9101924403972299
            ],
            [
               0.491789189189189,
               0.9109404695774592
            ],
            [
               0.4945916916916915,
               0.9116988832522033
            ],
            [
               0.49739419419419395,
               0.9124902614733597
            ],
            [
               0.5001966966966964,
               0.9133330376504674
            ],
            [
               0.5029991991991989,
               0.9142388234163978
            ],
            [
               0.5058017017017014,
               0.9152086765583698
            ],
            [
               0.5086042042042038,
               0.9162293997024105
            ],
            [
               0.5114067067067065,
               0.9172718397417607
            ],
            [
               0.514209209209209,
               0.9182932032332565
            ],
            [
               0.5170117117117115,
               0.9192444033562817
            ],
            [
               0.5198142142142139,
               0.9200816542462718
            ],
            [
               0.5226167167167164,
               0.9207795687419009
            ],
            [
               0.5254192192192189,
               0.9213417041134584
            ],
            [
               0.5282217217217213,
               0.9218044967038965
            ],
            [
               0.531024224224224,
               0.9222320558901251
            ],
            [
               0.5338267267267265,
               0.9227020029782522
            ],
            [
               0.536629229229229,
               0.9232855954200907
            ],
            [
               0.5394317317317314,
               0.9240276991758933
            ],
            [
               0.5422342342342339,
               0.9249328463268403
            ],
            [
               0.5450367367367364,
               0.9259622348696408
            ],
            [
               0.547839239239239,
               0.9270433869253485
            ],
            [
               0.5506417417417415,
               0.928090221340421
            ],
            [
               0.553444244244244,
               0.9290278129313496
            ],
            [
               0.5562467467467465,
               0.9298143170824893
            ],
            [
               0.5590492492492489,
               0.9304531340878748
            ],
            [
               0.5618517517517514,
               0.9309912858505949
            ],
            [
               0.5646542542542539,
               0.9315043000166598
            ],
            [
               0.5674567567567566,
               0.9320722455402921
            ],
            [
               0.570259259259259,
               0.9327544858118073
            ],
            [
               0.5730617617617615,
               0.9335712007223806
            ],
            [
               0.575864264264264,
               0.9344975693403785
            ],
            [
               0.5786667667667664,
               0.9354723839752348
            ],
            [
               0.5814692692692689,
               0.9364181427786664
            ],
            [
               0.5842717717717714,
               0.9372659205414928
            ],
            [
               0.587074274274274,
               0.937976807787458
            ],
            [
               0.5898767767767765,
               0.9385529465724496
            ],
            [
               0.592679279279279,
               0.9390347558198191
            ],
            [
               0.5954817817817815,
               0.9394856162504279
            ],
            [
               0.5982842842842839,
               0.93996948393772
            ],
            [
               0.6010867867867866,
               0.9405291988316884
            ],
            [
               0.6038892892892889,
               0.9411728827997958
            ],
            [
               0.6066917917917916,
               0.9418729310571199
            ],
            [
               0.6094942942942938,
               0.942577703641887
            ],
            [
               0.6122967967967965,
               0.9432316412359361
            ],
            [
               0.6150992992992992,
               0.9437966654795686
            ],
            [
               0.6179018018018014,
               0.9442673457471675
            ],
            [
               0.6207043043043041,
               0.9446745257964524
            ],
            [
               0.6235068068068064,
               0.9450761173724005
            ],
            [
               0.6263093093093091,
               0.9455381864941539
            ],
            [
               0.6291118118118113,
               0.9461127634369837
            ],
            [
               0.631914314314314,
               0.9468198842083451
            ],
            [
               0.6347168168168167,
               0.9476398852605772
            ],
            [
               0.6375193193193189,
               0.9485184727253544
            ],
            [
               0.6403218218218216,
               0.9493827992393677
            ],
            [
               0.6431243243243239,
               0.9501631753781115
            ],
            [
               0.6459268268268266,
               0.9508133219688419
            ],
            [
               0.6487293293293288,
               0.9513227638004855
            ],
            [
               0.6515318318318315,
               0.951717766322721
            ],
            [
               0.6543343343343342,
               0.9520511081448209
            ],
            [
               0.6571368368368364,
               0.9523846090945443
            ],
            [
               0.6599393393393391,
               0.9527704810185171
            ],
            [
               0.6627418418418414,
               0.9532375742200474
            ],
            [
               0.6655443443443441,
               0.9537865558185636
            ],
            [
               0.6683468468468463,
               0.9543947748341852
            ],
            [
               0.671149349349349,
               0.9550282334657638
            ],
            [
               0.6739518518518517,
               0.9556558486235256
            ],
            [
               0.6767543543543539,
               0.9562607674954877
            ],
            [
               0.6795568568568566,
               0.9568449408075579
            ],
            [
               0.6823593593593589,
               0.957425846238767
            ],
            [
               0.6851618618618616,
               0.9580271700881839
            ],
            [
               0.6879643643643643,
               0.958667346054634
            ],
            [
               0.6907668668668665,
               0.9593504107059558
            ],
            [
               0.6935693693693692,
               0.9600625440805941
            ],
            [
               0.6963718718718714,
               0.960775400364765
            ],
            [
               0.6991743743743741,
               0.9614547792047596
            ],
            [
               0.7019768768768764,
               0.9620712898619788
            ],
            [
               0.7047793793793791,
               0.9626090833638923
            ],
            [
               0.7075818818818818,
               0.9630696243384125
            ],
            [
               0.710384384384384,
               0.9634694481567532
            ],
            [
               0.7131868868868867,
               0.9638331222194441
            ],
            [
               0.7159893893893889,
               0.9641843435385105
            ],
            [
               0.7187918918918916,
               0.9645386386552315
            ],
            [
               0.7215943943943939,
               0.9649003284675783
            ],
            [
               0.7243968968968966,
               0.9652646280162054
            ],
            [
               0.7271993993993993,
               0.9656236800075866
            ],
            [
               0.7300019019019015,
               0.965973768552181
            ],
            [
               0.7328044044044042,
               0.9663205111275959
            ],
            [
               0.7356069069069064,
               0.9666796398590343
            ],
            [
               0.7384094094094091,
               0.9670727372719778
            ],
            [
               0.7412119119119114,
               0.9675193151484336
            ],
            [
               0.7440144144144141,
               0.9680281504047612
            ],
            [
               0.7468169169169168,
               0.968591241398612
            ],
            [
               0.749619419419419,
               0.9691829453818117
            ],
            [
               0.7524219219219217,
               0.9697650881258018
            ],
            [
               0.755224424424424,
               0.9702967371707265
            ],
            [
               0.7580269269269266,
               0.9707456536969692
            ],
            [
               0.7608294294294289,
               0.9710977798882328
            ],
            [
               0.7636319319319316,
               0.971361705212249
            ],
            [
               0.7664344344344343,
               0.9715666704416976
            ],
            [
               0.7692369369369365,
               0.9717547415889356
            ],
            [
               0.7720394394394392,
               0.9719696029565135
            ],
            [
               0.7748419419419414,
               0.9722453774959985
            ],
            [
               0.7776444444444441,
               0.9725987010867099
            ],
            [
               0.7804469469469468,
               0.9730260766218009
            ],
            [
               0.7832494494494491,
               0.9735067766604653
            ],
            [
               0.7860519519519518,
               0.9740098728513886
            ],
            [
               0.788854454454454,
               0.9745029010414994
            ],
            [
               0.7916569569569567,
               0.9749595185608348
            ],
            [
               0.794459459459459,
               0.9753642255670887
            ],
            [
               0.7972619619619616,
               0.975713456981635
            ],
            [
               0.8000644644644643,
               0.9760136090746105
            ],
            [
               0.8028669669669666,
               0.976277396475919
            ],
            [
               0.8056694694694693,
               0.9765201035847995
            ],
            [
               0.8084719719719715,
               0.9767568432343101
            ],
            [
               0.8112744744744742,
               0.977001147952973
            ],
            [
               0.8140769769769765,
               0.9772644826619152
            ],
            [
               0.8168794794794791,
               0.9775559065095343
            ],
            [
               0.8196819819819818,
               0.9778812546949895
            ],
            [
               0.8224844844844841,
               0.9782417469817914
            ],
            [
               0.8252869869869868,
               0.9786325640275833
            ],
            [
               0.828089489489489,
               0.9790423237519499
            ],
            [
               0.8308919919919917,
               0.9794543025836773
            ],
            [
               0.833694494494494,
               0.9798496618009533
            ],
            [
               0.8364969969969966,
               0.9802120732551709
            ],
            [
               0.8392994994994993,
               0.9805323599422746
            ],
            [
               0.8421020020020016,
               0.980811444704665
            ],
            [
               0.8449045045045043,
               0.9810602456886348
            ],
            [
               0.8477070070070065,
               0.9812961193983865
            ],
            [
               0.8505095095095092,
               0.9815367178249368
            ],
            [
               0.8533120120120115,
               0.9817932246810486
            ],
            [
               0.8561145145145141,
               0.9820654155756572
            ],
            [
               0.8589170170170168,
               0.9823405952243631
            ],
            [
               0.8617195195195191,
               0.9825972615212897
            ],
            [
               0.8645220220220218,
               0.9828127045966182
            ],
            [
               0.867324524524524,
               0.9829722360024831
            ],
            [
               0.8701270270270267,
               0.9830769211474786
            ],
            [
               0.872929529529529,
               0.9831469066135639
            ],
            [
               0.8757320320320316,
               0.9832186903029712
            ],
            [
               0.8785345345345343,
               0.9833366040393592
            ],
            [
               0.8813370370370366,
               0.9835407387597903
            ],
            [
               0.8841395395395393,
               0.9838548721507274
            ],
            [
               0.8869420420420415,
               0.9842781779213094
            ],
            [
               0.8897445445445442,
               0.9847834879161586
            ],
            [
               0.8925470470470469,
               0.9853229381582942
            ],
            [
               0.8953495495495492,
               0.9858395721434039
            ],
            [
               0.8981520520520518,
               0.9862816286001843
            ],
            [
               0.9009545545545541,
               0.9866154053405332
            ],
            [
               0.9037570570570568,
               0.9868330329834543
            ],
            [
               0.906559559559559,
               0.9869530603332357
            ],
            [
               0.9093620620620617,
               0.9870139313488764
            ],
            [
               0.9121645645645644,
               0.9870625199976442
            ],
            [
               0.9149670670670667,
               0.9871412321709021
            ],
            [
               0.9177695695695693,
               0.9872773952094773
            ],
            [
               0.9205720720720716,
               0.9874777287596346
            ],
            [
               0.9233745745745743,
               0.9877289853122191
            ],
            [
               0.9261770770770765,
               0.988003953152438
            ],
            [
               0.9289795795795792,
               0.9882705375349417
            ],
            [
               0.9317820820820819,
               0.988501003972196
            ],
            [
               0.9345845845845842,
               0.9886787953258658
            ],
            [
               0.9373870870870868,
               0.9888014113537171
            ],
            [
               0.9401895895895891,
               0.9888792287978854
            ],
            [
               0.9429920920920918,
               0.9889313493007434
            ],
            [
               0.945794594594594,
               0.9889802187156906
            ],
            [
               0.9485970970970967,
               0.9890467306582018
            ],
            [
               0.9513995995995994,
               0.9891469363144794
            ],
            [
               0.9542021021021017,
               0.9892906444240053
            ],
            [
               0.9570046046046043,
               0.989481471150869
            ],
            [
               0.9598071071071066,
               0.9897175547881261
            ],
            [
               0.9626096096096093,
               0.9899922597717514
            ],
            [
               0.9654121121121115,
               0.9902946301061424
            ],
            [
               0.9682146146146142,
               0.9906098529576137
            ],
            [
               0.9710171171171169,
               0.9909202856570234
            ],
            [
               0.9738196196196192,
               0.9912075188139
            ],
            [
               0.9766221221221218,
               0.9914555094818489
            ],
            [
               0.9794246246246241,
               0.9916542098883441
            ],
            [
               0.9822271271271268,
               0.9918026217923415
            ],
            [
               0.985029629629629,
               0.9919100802754692
            ],
            [
               0.9878321321321317,
               0.9919949312775151
            ],
            [
               0.9906346346346344,
               0.9920805352259487
            ],
            [
               0.9934371371371367,
               0.9921894489898473
            ],
            [
               0.9962396396396394,
               0.9923373702886737
            ],
            [
               0.9990421421421416,
               0.9925286780745985
            ],
            [
               1.0018446446446443,
               0.9927550367063385
            ],
            [
               1.004647147147147,
               0.9929976387007222
            ],
            [
               1.0074496496496492,
               0.9932325250318921
            ],
            [
               1.010252152152152,
               0.9934374266140003
            ],
            [
               1.0130546546546542,
               0.9935980609031871
            ],
            [
               1.0158571571571569,
               0.9937119755388832
            ],
            [
               1.018659659659659,
               0.9937888088055542
            ],
            [
               1.0214621621621618,
               0.9938469729610817
            ],
            [
               1.0242646646646645,
               0.9939078790263753
            ],
            [
               1.0270671671671667,
               0.9939895430584491
            ],
            [
               1.0298696696696694,
               0.9941015195238712
            ],
            [
               1.0326721721721717,
               0.9942425894079117
            ],
            [
               1.0354746746746744,
               0.9944016932115292
            ],
            [
               1.0382771771771766,
               0.9945615773675947
            ],
            [
               1.0410796796796793,
               0.99470385930797
            ],
            [
               1.043882182182182,
               0.9948139400532077
            ],
            [
               1.0466846846846842,
               0.9948844451059748
            ],
            [
               1.049487187187187,
               0.9949165076968511
            ],
            [
               1.0522896896896892,
               0.9949189563878149
            ],
            [
               1.0550921921921919,
               0.9949060540155807
            ],
            [
               1.057894694694694,
               0.994894673956928
            ],
            [
               1.0606971971971968,
               0.9949016664578763
            ],
            [
               1.0634996996996995,
               0.994941789089091
            ],
            [
               1.0663022022022017,
               0.995026166127696
            ],
            [
               1.0691047047047044,
               0.9951610069237702
            ],
            [
               1.0719072072072067,
               0.9953463587542084
            ],
            [
               1.0747097097097094,
               0.9955749568161285
            ],
            [
               1.0775122122122116,
               0.9958315986011952
            ],
            [
               1.0803147147147143,
               0.9960936955217201
            ],
            [
               1.083117217217217,
               0.9963335712296
            ],
            [
               1.0859197197197192,
               0.9965226419852384
            ],
            [
               1.088722222222222,
               0.9966369475046319
            ],
            [
               1.0915247247247242,
               0.9966628428185691
            ],
            [
               1.0943272272272269,
               0.9966012887898712
            ],
            [
               1.097129729729729,
               0.996469290534747
            ],
            [
               1.0999322322322318,
               0.9962976643888255
            ],
            [
               1.1027347347347345,
               0.9961253075868395
            ],
            [
               1.1055372372372367,
               0.9959911941244417
            ],
            [
               1.1083397397397394,
               0.9959260738241256
            ],
            [
               1.1111422422422417,
               0.9959460385177112
            ],
            [
               1.1139447447447444,
               0.9960496504717231
            ],
            [
               1.116747247247247,
               0.9962193348603621
            ],
            [
               1.1195497497497493,
               0.9964265310276215
            ],
            [
               1.122352252252252,
               0.9966390611610199
            ],
            [
               1.1251547547547542,
               0.9968286353539277
            ],
            [
               1.127957257257257,
               0.9969765232896111
            ],
            [
               1.1307597597597592,
               0.9970761181350061
            ],
            [
               1.1335622622622619,
               0.9971321390916481
            ],
            [
               1.1363647647647646,
               0.9971572122064187
            ],
            [
               1.1391672672672668,
               0.9971672147248007
            ],
            [
               1.1419697697697695,
               0.9971768912237
            ],
            [
               1.1447722722722717,
               0.9971968727048077
            ],
            [
               1.1475747747747744,
               0.9972325511099731
            ],
            [
               1.1503772772772767,
               0.9972845682375882
            ],
            [
               1.1531797797797794,
               0.997350229038928
            ],
            [
               1.155982282282282,
               0.9974250771400974
            ],
            [
               1.1587847847847843,
               0.9975041370546047
            ],
            [
               1.161587287287287,
               0.9975827521568827
            ],
            [
               1.1643897897897892,
               0.9976572930723364
            ],
            [
               1.167192292292292,
               0.9977260928784764
            ],
            [
               1.1699947947947942,
               0.9977907355875273
            ],
            [
               1.1727972972972969,
               0.9978573969620788
            ],
            [
               1.1755997997997996,
               0.9979375410506914
            ],
            [
               1.1784023023023018,
               0.9980471551370858
            ],
            [
               1.1812048048048045,
               0.9982040029617962
            ],
            [
               1.1840073073073067,
               0.9984230545898052
            ],
            [
               1.1868098098098094,
               0.9987110877503587
            ],
            [
               1.1896123123123117,
               0.999062112448551
            ],
            [
               1.1924148148148144,
               0.9994554263157847
            ],
            [
               1.195217317317317,
               0.9998575940355654
            ],
            [
               1.1980198198198193,
               1.000228535526125
            ],
            [
               1.200822322322322,
               1.0005305257913946
            ],
            [
               1.2036248248248242,
               1.0007377272880291
            ],
            [
               1.206427327327327,
               1.000843353994635
            ],
            [
               1.2092298298298296,
               1.000861978385708
            ],
            [
               1.2120323323323319,
               1.0008258027777202
            ],
            [
               1.2148348348348346,
               1.0007755636230875
            ],
            [
               1.2176373373373368,
               1.0007485350499385
            ],
            [
               1.2204398398398395,
               1.000767226131553
            ],
            [
               1.2232423423423417,
               1.0008323880729575
            ],
            [
               1.2260448448448444,
               1.0009227754801033
            ],
            [
               1.2288473473473471,
               1.0010020557387231
            ],
            [
               1.2316498498498494,
               1.0010309654175735
            ],
            [
               1.234452352352352,
               1.0009810226265907
            ],
            [
               1.2372548548548543,
               1.0008454358511543
            ],
            [
               1.240057357357357,
               1.0006435705730907
            ],
            [
               1.2428598598598593,
               1.0004172601445147
            ],
            [
               1.245662362362362,
               1.0002197869839307
            ],
            [
               1.2484648648648646,
               1.000100705536077
            ],
            [
               1.2512673673673669,
               1.0000910668420304
            ],
            [
               1.2540698698698696,
               1.0001935733918472
            ],
            [
               1.2568723723723718,
               1.0003807366303612
            ],
            [
               1.2596748748748745,
               1.0006016849207597
            ],
            [
               1.2624773773773768,
               1.0007956471494786
            ],
            [
               1.2652798798798794,
               1.000908146569984
            ],
            [
               1.2680823823823821,
               1.0009051987543727
            ],
            [
               1.2708848848848844,
               1.0007815231807067
            ],
            [
               1.273687387387387,
               1.000560685595204
            ],
            [
               1.2764898898898893,
               1.0002875501291262
            ],
            [
               1.279292392392392,
               1.0000156443429074
            ],
            [
               1.2820948948948943,
               0.9997933448097678
            ],
            [
               1.284897397397397,
               0.9996528216699321
            ],
            [
               1.2876998998998996,
               0.9996045127711439
            ],
            [
               1.2905024024024019,
               0.9996379882973672
            ],
            [
               1.2933049049049046,
               0.9997280807144324
            ],
            [
               1.2961074074074068,
               0.9998437324933984
            ],
            [
               1.2989099099099095,
               0.9999565576477825
            ],
            [
               1.3017124124124118,
               1.0000466688000813
            ],
            [
               1.3045149149149144,
               1.0001045912752955
            ],
            [
               1.3073174174174171,
               1.000129558091663
            ],
            [
               1.3101199199199194,
               1.0001256260462863
            ],
            [
               1.312922422422422,
               1.0000975158724388
            ],
            [
               1.3157249249249243,
               1.0000477851747165
            ],
            [
               1.318527427427427,
               0.9999761030552226
            ],
            [
               1.3213299299299297,
               0.9998804021749623
            ],
            [
               1.324132432432432,
               0.9997589455514757
            ],
            [
               1.3269349349349346,
               0.9996121264423292
            ],
            [
               1.3297374374374369,
               0.9994431484021997
            ],
            [
               1.3325399399399396,
               0.9992574064194062
            ],
            [
               1.3353424424424418,
               0.9990610737312755
            ],
            [
               1.3381449449449445,
               0.9988597728893451
            ],
            [
               1.3409474474474472,
               0.9986581069606177
            ],
            [
               1.3437499499499495,
               0.9984603034126027
            ],
            [
               1.3465524524524521,
               0.9982715333367405
            ],
            [
               1.3493549549549544,
               0.9980989545036891
            ],
            [
               1.352157457457457,
               0.9979514683539039
            ],
            [
               1.3549599599599593,
               0.997837666902865
            ],
            [
               1.357762462462462,
               0.9977623190188005
            ],
            [
               1.3605649649649647,
               0.9977226524613958
            ],
            [
               1.363367467467467,
               0.997706211480307
            ],
            [
               1.3661699699699696,
               0.9976919016656234
            ],
            [
               1.368972472472472,
               0.9976549168581186
            ],
            [
               1.3717749749749746,
               0.9975748235140822
            ],
            [
               1.3745774774774768,
               0.9974446420507534
            ],
            [
               1.3773799799799795,
               0.9972778742097195
            ],
            [
               1.3801824824824822,
               0.9971105091648746
            ],
            [
               1.3829849849849845,
               0.9969962172863269
            ],
            [
               1.3857874874874871,
               0.9969949399295304
            ],
            [
               1.3885899899899894,
               0.9971573088199399
            ],
            [
               1.391392492492492,
               0.9975090371538446
            ],
            [
               1.3941949949949943,
               0.9980399788578518
            ],
            [
               1.396997497497497,
               0.9987016506860331
            ],
            [
               1.3998,
               0.9994148172457125
            ]
         ]
      },
      {
         "data": [
            [
               1.3999,
               0.9978916970527782
            ],
            [
               1.397097497497497,
               0.9972019089866935
            ],
            [
               1.3942949949949943,
               0.9965720701078826
            ],
            [
               1.391492492492492,
               0.9960984371605168
            ],
            [
               1.3886899899899894,
               0.9958346923642334
            ],
            [
               1.3858874874874871,
               0.9957761627671478
            ],
            [
               1.3830849849849844,
               0.9958626682541625
            ],
            [
               1.3802824824824822,
               0.9959992790627146
            ],
            [
               1.3774799799799795,
               0.9960882606740236
            ],
            [
               1.3746774774774768,
               0.9960616662153734
            ],
            [
               1.3718749749749746,
               0.9959037285149233
            ],
            [
               1.3690724724724719,
               0.9956555495664352
            ],
            [
               1.3662699699699696,
               0.9954004851340277
            ],
            [
               1.363467467467467,
               0.995235098306763
            ],
            [
               1.3606649649649647,
               0.9952354198546884
            ],
            [
               1.357862462462462,
               0.9954298530817232
            ],
            [
               1.3550599599599593,
               0.9957878466822057
            ],
            [
               1.352257457457457,
               0.9962281744516932
            ],
            [
               1.3494549549549544,
               0.996644091325096
            ],
            [
               1.3466524524524521,
               0.9969370008955185
            ],
            [
               1.3438499499499494,
               0.9970474676091128
            ],
            [
               1.3410474474474472,
               0.9969733669951695
            ],
            [
               1.3382449449449445,
               0.9967693393718944
            ],
            [
               1.3354424424424418,
               0.9965279927312729
            ],
            [
               1.3326399399399396,
               0.996349351732718
            ],
            [
               1.3298374374374369,
               0.9963088343114004
            ],
            [
               1.3270349349349346,
               0.9964343104817848
            ],
            [
               1.324232432432432,
               0.9966995230058362
            ],
            [
               1.3214299299299297,
               0.9970354963290251
            ],
            [
               1.318627427427427,
               0.9973554889773324
            ],
            [
               1.3158249249249243,
               0.9975846252968177
            ],
            [
               1.313022422422422,
               0.9976840442082675
            ],
            [
               1.3102199199199194,
               0.9976616000176557
            ],
            [
               1.3074174174174171,
               0.9975660123340644
            ],
            [
               1.3046149149149144,
               0.9974671583162571
            ],
            [
               1.3018124124124117,
               0.9974299120414583
            ],
            [
               1.2990099099099095,
               0.9974909572001758
            ],
            [
               1.2962074074074068,
               0.9976466862381725
            ],
            [
               1.2934049049049046,
               0.9978561757014293
            ],
            [
               1.2906024024024019,
               0.9980577862986189
            ],
            [
               1.2877998998998996,
               0.9981931047453307
            ],
            [
               1.284997397397397,
               0.9982294093616686
            ],
            [
               1.2821948948948942,
               0.9981724645831234
            ],
            [
               1.279392392392392,
               0.9980649784950986
            ],
            [
               1.2765898898898893,
               0.9979712257794904
            ],
            [
               1.273787387387387,
               0.9979533168540631
            ],
            [
               1.2709848848848844,
               0.9980476318659679
            ],
            [
               1.2681823823823821,
               0.9982499711461967
            ],
            [
               1.2653798798798794,
               0.9985149879696682
            ],
            [
               1.2625773773773767,
               0.9987705002397438
            ],
            [
               1.2597748748748745,
               0.9989420461792482
            ],
            [
               1.2569723723723718,
               0.998979366412301
            ],
            [
               1.2541698698698696,
               0.9988756401175112
            ],
            [
               1.2513673673673669,
               0.998672588148245
            ],
            [
               1.2485648648648646,
               0.9984492235419267
            ],
            [
               1.245762362362362,
               0.9982975140073018
            ],
            [
               1.2429598598598592,
               0.9982926803234027
            ],
            [
               1.240157357357357,
               0.9984677918897025
            ],
            [
               1.2373548548548543,
               0.9988010812335832
            ],
            [
               1.234552352352352,
               0.9992203824982875
            ],
            [
               1.2317498498498494,
               0.9996236172460298
            ],
            [
               1.2289473473473471,
               0.9999090890943905
            ],
            [
               1.2261448448448444,
               1.0000061747019635
            ],
            [
               1.2233423423423417,
               0.9998968227042524
            ],
            [
               1.2205398398398395,
               0.9996211304109544
            ],
            [
               1.2177373373373368,
               0.9992652276022262
            ],
            [
               1.2149348348348346,
               0.9989351730762106
            ],
            [
               1.2121323323323319,
               0.9987248441508416
            ],
            [
               1.2093298298298296,
               0.9986875654752989
            ],
            [
               1.206527327327327,
               0.9988199854951392
            ],
            [
               1.2037248248248242,
               0.9990629123781716
            ],
            [
               1.200922322322322,
               0.9993186844285387
            ],
            [
               1.1981198198198193,
               0.999479761281469
            ],
            [
               1.195317317317317,
               0.9994600394109969
            ],
            [
               1.1925148148148144,
               0.9992198082504486
            ],
            [
               1.1897123123123117,
               0.998777349149093
            ],
            [
               1.1869098098098094,
               0.9982042194325065
            ],
            [
               1.1841073073073067,
               0.9976059969812594
            ],
            [
               1.1813048048048045,
               0.9970942864674863
            ],
            [
               1.1785023023023018,
               0.9967579863201081
            ],
            [
               1.1756997997997995,
               0.9966416555977016
            ],
            [
               1.1728972972972969,
               0.9967364788818598
            ],
            [
               1.1700947947947942,
               0.9969855909215675
            ],
            [
               1.167292292292292,
               0.9973015198831534
            ],
            [
               1.1644897897897892,
               0.9975903662451677
            ],
            [
               1.161687287287287,
               0.9977758631288114
            ],
            [
               1.1588847847847843,
               0.997816953068829
            ],
            [
               1.156082282282282,
               0.9977146963100054
            ],
            [
               1.1532797797797794,
               0.9975074855917103
            ],
            [
               1.1504772772772767,
               0.997256758070826
            ],
            [
               1.1476747747747744,
               0.99702779595246
            ],
            [
               1.1448722722722717,
               0.9968712052840332
            ],
            [
               1.1420697697697695,
               0.9968100856986526
            ],
            [
               1.1392672672672668,
               0.99683601169014
            ],
            [
               1.1364647647647645,
               0.9969143286635085
            ],
            [
               1.1336622622622619,
               0.9969966694609285
            ],
            [
               1.1308597597597592,
               0.9970367151724662
            ],
            [
               1.128057257257257,
               0.9970045268483823
            ],
            [
               1.1252547547547542,
               0.996895394571585
            ],
            [
               1.122452252252252,
               0.9967308637296031
            ],
            [
               1.1196497497497493,
               0.9965518979080055
            ],
            [
               1.116847247247247,
               0.9964063745539973
            ],
            [
               1.1140447447447444,
               0.9963346679741512
            ],
            [
               1.1112422422422417,
               0.9963575365296544
            ],
            [
               1.1084397397397394,
               0.9964697877638464
            ],
            [
               1.1056372372372367,
               0.9966414740710099
            ],
            [
               1.1028347347347345,
               0.996826173262858
            ],
            [
               1.1000322322322318,
               0.9969738674642097
            ],
            [
               1.097229729729729,
               0.997044638418416
            ],
            [
               1.0944272272272269,
               0.997019219496486
            ],
            [
               1.0916247247247242,
               0.9969034294214378
            ],
            [
               1.088822222222222,
               0.9967253610517035
            ],
            [
               1.0860197197197192,
               0.9965263534599516
            ],
            [
               1.083217217217217,
               0.9963485875065206
            ],
            [
               1.0804147147147143,
               0.996223069710396
            ],
            [
               1.0776122122122116,
               0.9961615358108418
            ],
            [
               1.0748097097097093,
               0.9961545029734848
            ],
            [
               1.0720072072072067,
               0.9961757501144877
            ],
            [
               1.0692047047047044,
               0.9961915309316394
            ],
            [
               1.0664022022022017,
               0.9961714461038282
            ],
            [
               1.0635996996996995,
               0.9960975415409765
            ],
            [
               1.0607971971971968,
               0.9959689436689514
            ],
            [
               1.057994694694694,
               0.9958009136874146
            ],
            [
               1.0551921921921918,
               0.9956190572709533
            ],
            [
               1.0523896896896892,
               0.9954509397970404
            ],
            [
               1.049587187187187,
               0.9953180365671868
            ],
            [
               1.0467846846846842,
               0.9952305972195319
            ],
            [
               1.043982182182182,
               0.995186789011917
            ],
            [
               1.0411796796796793,
               0.995175867773636
            ],
            [
               1.0383771771771766,
               0.9951837006218485
            ],
            [
               1.0355746746746743,
               0.9951982399581898
            ],
            [
               1.0327721721721717,
               0.9952127664987482
            ],
            [
               1.0299696696696694,
               0.9952257704740555
            ],
            [
               1.0271671671671667,
               0.9952378049187713
            ],
            [
               1.0243646646646645,
               0.9952469497313723
            ],
            [
               1.0215621621621618,
               0.995245157173873
            ],
            [
               1.018759659659659,
               0.9952174506458216
            ],
            [
               1.0159571571571568,
               0.9951448170685502
            ],
            [
               1.0131546546546542,
               0.995010093051045
            ],
            [
               1.010352152152152,
               0.9948047922887684
            ],
            [
               1.0075496496496492,
               0.9945342020481813
            ],
            [
               1.004747147147147,
               0.9942184753820604
            ],
            [
               1.0019446446446443,
               0.9938887692473828
            ],
            [
               0.9991421421421416,
               0.9935792744134604
            ],
            [
               0.9963396396396393,
               0.9933175951235516
            ],
            [
               0.9935371371371367,
               0.9931167435703852
            ],
            [
               0.9907346346346344,
               0.9929716639154227
            ],
            [
               0.9879321321321317,
               0.9928617531993054
            ],
            [
               0.985129629629629,
               0.992758772166481
            ],
            [
               0.9823271271271268,
               0.9926375631786495
            ],
            [
               0.9795246246246241,
               0.9924858411306721
            ],
            [
               0.9767221221221218,
               0.9923094581632586
            ],
            [
               0.9739196196196191,
               0.9921309815067145
            ],
            [
               0.9711171171171169,
               0.9919817140773601
            ],
            [
               0.9683146146146142,
               0.9918896513960336
            ],
            [
               0.9655121121121115,
               0.9918674676364687
            ],
            [
               0.9627096096096093,
               0.9919048563895931
            ],
            [
               0.9599071071071066,
               0.9919682754169334
            ],
            [
               0.9571046046046043,
               0.9920087422113635
            ],
            [
               0.9543021021021016,
               0.9919755895329743
            ],
            [
               0.9514995995995994,
               0.9918319514382858
            ],
            [
               0.9486970970970967,
               0.99156696618776
            ],
            [
               0.945894594594594,
               0.991200562628713
            ],
            [
               0.9430920920920918,
               0.9907789880970146
            ],
            [
               0.9402895895895891,
               0.9903621986759785
            ],
            [
               0.9374870870870868,
               0.9900068860658069
            ],
            [
               0.9346845845845841,
               0.9897503700038086
            ],
            [
               0.9318820820820819,
               0.9896003471745913
            ],
            [
               0.9290795795795792,
               0.9895336285283824
            ],
            [
               0.9262770770770765,
               0.9895041311668213
            ],
            [
               0.9234745745745743,
               0.9894574667145282
            ],
            [
               0.9206720720720716,
               0.9893474455137079
            ],
            [
               0.9178695695695693,
               0.9891493430112592
            ],
            [
               0.9150670670670666,
               0.9888659726890219
            ],
            [
               0.9122645645645644,
               0.9885250415241231
            ],
            [
               0.9094620620620617,
               0.988169092456487
            ],
            [
               0.906659559559559,
               0.987841619817659
            ],
            [
               0.9038570570570568,
               0.9875739496084321
            ],
            [
               0.9010545545545541,
               0.9873769339825911
            ],
            [
               0.8982520520520518,
               0.9872396778079324
            ],
            [
               0.8954495495495491,
               0.9871350775370218
            ],
            [
               0.8926470470470469,
               0.987029763054216
            ],
            [
               0.8898445445445442,
               0.9868948150498569
            ],
            [
               0.8870420420420415,
               0.9867137314220811
            ],
            [
               0.8842395395395393,
               0.9864854050497371
            ],
            [
               0.8814370370370366,
               0.9862218126450837
            ],
            [
               0.8786345345345343,
               0.9859419657041586
            ],
            [
               0.8758320320320316,
               0.9856647840097796
            ],
            [
               0.873029529529529,
               0.9854035764993787
            ],
            [
               0.8702270270270267,
               0.9851638330096761
            ],
            [
               0.867424524524524,
               0.9849444954360493
            ],
            [
               0.8646220220220218,
               0.9847414259563818
            ],
            [
               0.8618195195195191,
               0.984550996421967
            ],
            [
               0.8590170170170168,
               0.9843718769436387
            ],
            [
               0.8562145145145141,
               0.9842041047224841
            ],
            [
               0.8534120120120114,
               0.9840459251852274
            ],
            [
               0.8506095095095092,
               0.9838901103394042
            ],
            [
               0.8478070070070065,
               0.9837219436766507
            ],
            [
               0.8450045045045043,
               0.9835205744601312
            ],
            [
               0.8422020020020016,
               0.9832641341758475
            ],
            [
               0.8393994994994993,
               0.9829373637678978
            ],
            [
               0.8365969969969966,
               0.9825391727435455
            ],
            [
               0.8337944944944939,
               0.9820871049914219
            ],
            [
               0.8309919919919917,
               0.9816163782565268
            ],
            [
               0.828189489489489,
               0.9811728320568869
            ],
            [
               0.8253869869869868,
               0.9808012217886528
            ],
            [
               0.8225844844844841,
               0.9805320994983633
            ],
            [
               0.8197819819819818,
               0.9803713549054247
            ],
            [
               0.8169794794794791,
               0.9802959949212784
            ],
            [
               0.8141769769769764,
               0.980258007626182
            ],
            [
               0.8113744744744742,
               0.980195711974603
            ],
            [
               0.8085719719719715,
               0.9800496244975214
            ],
            [
               0.8057694694694693,
               0.9797783632365986
            ],
            [
               0.8029669669669666,
               0.9793699707036896
            ],
            [
               0.8001644644644643,
               0.9788453379068447
            ],
            [
               0.7973619619619616,
               0.9782527446036615
            ],
            [
               0.7945594594594589,
               0.9776551552664197
            ],
            [
               0.7917569569569567,
               0.977113996843717
            ],
            [
               0.788954454454454,
               0.9766740518081058
            ],
            [
               0.7861519519519518,
               0.9763535808798915
            ],
            [
               0.7833494494494491,
               0.9761420609101306
            ],
            [
               0.7805469469469468,
               0.9760055782536772
            ],
            [
               0.7777444444444441,
               0.9758977173358852
            ],
            [
               0.7749419419419414,
               0.9757723993548291
            ],
            [
               0.7721394394394392,
               0.9755949245057871
            ],
            [
               0.7693369369369365,
               0.9753484146501601
            ],
            [
               0.7665344344344343,
               0.9750345389618968
            ],
            [
               0.7637319319319316,
               0.9746692257747054
            ],
            [
               0.7609294294294289,
               0.974275427496371
            ],
            [
               0.7581269269269266,
               0.9738755322543868
            ],
            [
               0.7553244244244239,
               0.9734856471682127
            ],
            [
               0.7525219219219217,
               0.9731129642409957
            ],
            [
               0.749719419419419,
               0.9727562008276325
            ],
            [
               0.7469169169169168,
               0.9724081356541687
            ],
            [
               0.7441144144144141,
               0.9720588398594256
            ],
            [
               0.7413119119119114,
               0.9716983862916051
            ],
            [
               0.7385094094094091,
               0.9713184262112902
            ],
            [
               0.7357069069069064,
               0.970912725981482
            ],
            [
               0.7329044044044042,
               0.9704772353370856
            ],
            [
               0.7301019019019015,
               0.9700103261230832
            ],
            [
               0.7272993993993992,
               0.9695135114903668
            ],
            [
               0.7244968968968966,
               0.9689924292072198
            ],
            [
               0.7216943943943939,
               0.9684574353469477
            ],
            [
               0.7188918918918916,
               0.9679230500429086
            ],
            [
               0.7160893893893889,
               0.9674058166682575
            ],
            [
               0.7132868868868867,
               0.9669207740927053
            ],
            [
               0.710484384384384,
               0.9664774354243568
            ],
            [
               0.7076818818818817,
               0.9660766029409045
            ],
            [
               0.7048793793793791,
               0.9657092978127715
            ],
            [
               0.7020768768768764,
               0.9653585013865931
            ],
            [
               0.6992743743743741,
               0.9650034667526339
            ],
            [
               0.6964718718718714,
               0.964625401132823
            ],
            [
               0.6936693693693692,
               0.9642127143440038
            ],
            [
               0.6908668668668665,
               0.9637640402912155
            ],
            [
               0.6880643643643642,
               0.9632879116089903
            ],
            [
               0.6852618618618616,
               0.9627990964759356
            ],
            [
               0.6824593593593589,
               0.9623127999110246
            ],
            [
               0.6796568568568566,
               0.9618387512017175
            ],
            [
               0.6768543543543539,
               0.9613773220796278
            ],
            [
               0.6740518518518517,
               0.96091916650652
            ],
            [
               0.671249349349349,
               0.9604486450041132
            ],
            [
               0.6684468468468463,
               0.9599499169635384
            ],
            [
               0.665644344344344,
               0.9594135494790388
            ],
            [
               0.6628418418418414,
               0.9588411920346136
            ],
            [
               0.6600393393393391,
               0.9582464426444286
            ],
            [
               0.6572368368368364,
               0.9576513120465695
            ],
            [
               0.6544343343343342,
               0.9570792482682016
            ],
            [
               0.6516318318318315,
               0.9565469711246035
            ],
            [
               0.6488293293293288,
               0.9560579189007845
            ],
            [
               0.6460268268268266,
               0.9555997058655306
            ],
            [
               0.6432243243243239,
               0.9551467361730941
            ],
            [
               0.6404218218218216,
               0.9546674223338707
            ],
            [
               0.6376193193193189,
               0.9541338831969925
            ],
            [
               0.6348168168168167,
               0.9535310849301784
            ],
            [
               0.632014314314314,
               0.95286246036086
            ],
            [
               0.6292118118118113,
               0.9521500906427012
            ],
            [
               0.626409309309309,
               0.9514292239415247
            ],
            [
               0.6236068068068064,
               0.9507386884345304
            ],
            [
               0.6208043043043041,
               0.9501100507945548
            ],
            [
               0.6180018018018014,
               0.9495587598734065
            ],
            [
               0.6151992992992992,
               0.9490798827092775
            ],
            [
               0.6123967967967965,
               0.9486496049284723
            ],
            [
               0.6095942942942938,
               0.9482319041619889
            ],
            [
               0.6067917917917915,
               0.947788280266693
            ],
            [
               0.6039892892892889,
               0.9472876111047854
            ],
            [
               0.6011867867867866,
               0.9467133221021315
            ],
            [
               0.5983842842842839,
               0.9460660269538548
            ],
            [
               0.5955817817817814,
               0.9453612636507069
            ],
            [
               0.592779279279279,
               0.9446234241652227
            ],
            [
               0.5899767767767765,
               0.9438779971041349
            ],
            [
               0.587174274274274,
               0.9431445280238511
            ],
            [
               0.5843717717717714,
               0.9424322275547949
            ],
            [
               0.5815692692692689,
               0.9417391449632717
            ],
            [
               0.5787667667667664,
               0.9410546492660656
            ],
            [
               0.575964264264264,
               0.94036401186177
            ],
            [
               0.5731617617617615,
               0.9396534380980108
            ],
            [
               0.570359259259259,
               0.9389140278751973
            ],
            [
               0.5675567567567565,
               0.9381437327064654
            ],
            [
               0.5647542542542539,
               0.9373471569552225
            ],
            [
               0.5619517517517514,
               0.9365337323838365
            ],
            [
               0.5591492492492489,
               0.9357151623376638
            ],
            [
               0.5563467467467464,
               0.9349030141315959
            ],
            [
               0.553544244244244,
               0.93410701722179
            ],
            [
               0.5507417417417415,
               0.9333341846646042
            ],
            [
               0.547939239239239,
               0.9325885186390062
            ],
            [
               0.5451367367367363,
               0.931870925092801
            ],
            [
               0.5423342342342339,
               0.9311790709008292
            ],
            [
               0.5395317317317314,
               0.9305071785845436
            ],
            [
               0.5367292292292289,
               0.9298460123160721
            ],
            [
               0.5339267267267265,
               0.9291834160688488
            ],
            [
               0.531124224224224,
               0.928505647028212
            ],
            [
               0.5283217217217213,
               0.9277994402080993
            ],
            [
               0.5255192192192188,
               0.9270543742343402
            ],
            [
               0.5227167167167164,
               0.9262648540369758
            ],
            [
               0.5199142142142139,
               0.9254310203907352
            ],
            [
               0.5171117117117114,
               0.9245581792430069
            ],
            [
               0.514309209209209,
               0.9236548350321079
            ],
            [
               0.5115067067067065,
               0.9227299346196949
            ],
            [
               0.5087042042042038,
               0.9217902738467236
            ],
            [
               0.5059017017017013,
               0.9208390299489702
            ],
            [
               0.5030991991991989,
               0.9198760211379846
            ],
            [
               0.5002966966966964,
               0.9188996636137396
            ],
            [
               0.49749419419419394,
               0.917909914173604
            ],
            [
               0.49469169169169147,
               0.9169110107424467
            ],
            [
               0.491889189189189,
               0.91591275562716
            ],
            [
               0.4890866866866863,
               0.9149294938481729
            ],
            [
               0.48628418418418384,
               0.9139767178216556
            ],
            [
               0.4834816816816814,
               0.9130661307693764
            ],
            [
               0.4806791791791789,
               0.912200708996006
            ],
            [
               0.47787667667667644,
               0.9113715435441796
            ],
            [
               0.47507417417417397,
               0.910557881882647
            ],
            [
               0.4722716716716713,
               0.9097308949987326
            ],
            [
               0.4694691691691688,
               0.9088605184909668
            ],
            [
               0.46666666666666634,
               0.9079236276105573
            ],
            [
               0.4638641641641639,
               0.9069111745214675
            ],
            [
               0.4610616616616614,
               0.905831987060405
            ],
            [
               0.45825915915915894,
               0.9047117365989079
            ],
            [
               0.45545665665665647,
               0.9035869282555382
            ],
            [
               0.4526541541541538,
               0.90249526608155
            ],
            [
               0.4498516516516513,
               0.9014649435308844
            ],
            [
               0.44704914914914884,
               0.9005059174704528
            ],
            [
               0.44424664664664637,
               0.8996058452505242
            ],
            [
               0.4414441441441439,
               0.8987321624640094
            ],
            [
               0.43864164164164143,
               0.8978400699317526
            ],
            [
               0.43583913913913896,
               0.8968844653731001
            ],
            [
               0.4330366366366363,
               0.8958326100266869
            ],
            [
               0.4302341341341338,
               0.8946739519203872
            ],
            [
               0.42743163163163134,
               0.8934241812175141
            ],
            [
               0.42462912912912887,
               0.8921221200023239
            ],
            [
               0.4218266266266264,
               0.8908200388433489
            ],
            [
               0.41902412412412393,
               0.889569885636806
            ],
            [
               0.41622162162162124,
               0.888409157683417
            ],
            [
               0.41341911911911877,
               0.8873503646304417
            ],
            [
               0.4106166166166163,
               0.8863771229515931
            ],
            [
               0.40781411411411383,
               0.8854481200135349
            ],
            [
               0.40501161161161137,
               0.8845079821010509
            ],
            [
               0.4022091091091089,
               0.8835021016133027
            ],
            [
               0.39940660660660643,
               0.8823913022276202
            ],
            [
               0.39660410410410374,
               0.8811622076916052
            ],
            [
               0.39380160160160127,
               0.8798303606506344
            ],
            [
               0.3909990990990988,
               0.8784351941787643
            ],
            [
               0.38819659659659633,
               0.8770283064245645
            ],
            [
               0.38539409409409386,
               0.8756584432173602
            ],
            [
               0.3825915915915914,
               0.8743575696549934
            ],
            [
               0.3797890890890887,
               0.8731321021919078
            ],
            [
               0.37698658658658624,
               0.8719618480642659
            ],
            [
               0.37418408408408377,
               0.8708068970627827
            ],
            [
               0.3713815815815813,
               0.8696203148409674
            ],
            [
               0.36857907907907883,
               0.8683627239096783
            ],
            [
               0.36577657657657636,
               0.8670142769962286
            ],
            [
               0.3629740740740739,
               0.8655803243140168
            ],
            [
               0.3601715715715712,
               0.8640890259056877
            ],
            [
               0.35736906906906873,
               0.8625816738343348
            ],
            [
               0.35456656656656627,
               0.861098789635661
            ],
            [
               0.3517640640640638,
               0.8596664245089702
            ],
            [
               0.34896156156156133,
               0.8582870693675686
            ],
            [
               0.34615905905905886,
               0.8569381643560525
            ],
            [
               0.3433565565565564,
               0.8555788115427438
            ],
            [
               0.3405540540540537,
               0.8541626850673836
            ],
            [
               0.33775155155155123,
               0.8526531286878427
            ],
            [
               0.33494904904904876,
               0.8510356789322853
            ],
            [
               0.3321465465465463,
               0.849324007263148
            ],
            [
               0.3293440440440438,
               0.8475573093999578
            ],
            [
               0.32654154154154136,
               0.8457898420415657
            ],
            [
               0.32373903903903867,
               0.8440757635765921
            ],
            [
               0.3209365365365362,
               0.8424538882301509
            ],
            [
               0.31813403403403373,
               0.8409369484590352
            ],
            [
               0.31533153153153126,
               0.8395084921806055
            ],
            [
               0.3125290290290288,
               0.8381281082508172
            ],
            [
               0.3097265265265263,
               0.8367430773007987
            ],
            [
               0.30692402402402386,
               0.835302633127843
            ],
            [
               0.30412152152152117,
               0.8337704017447918
            ],
            [
               0.3013190190190187,
               0.8321314285030306
            ],
            [
               0.29851651651651623,
               0.8303921808519581
            ],
            [
               0.29571401401401376,
               0.8285743191578534
            ],
            [
               0.2929115115115113,
               0.8267050231827657
            ],
            [
               0.2901090090090088,
               0.8248075713907723
            ],
            [
               0.28730650650650635,
               0.8228954156647632
            ],
            [
               0.28450400400400366,
               0.8209713896160591
            ],
            [
               0.2817015015015012,
               0.8190315616229196
            ],
            [
               0.2788989989989987,
               0.8170714053088013
            ],
            [
               0.27609649649649626,
               0.8150911086787245
            ],
            [
               0.2732939939939938,
               0.8130973049161387
            ],
            [
               0.2704914914914913,
               0.8111001110181613
            ],
            [
               0.26768898898898863,
               0.8091064901244145
            ],
            [
               0.26488648648648616,
               0.8071127724232261
            ],
            [
               0.2620839839839837,
               0.8050999281516351
            ],
            [
               0.2592814814814812,
               0.8030345095062843
            ],
            [
               0.25647897897897876,
               0.8008762247998267
            ],
            [
               0.2536764764764763,
               0.798590536905347
            ],
            [
               0.2508739739739738,
               0.7961624282574891
            ],
            [
               0.24807147147147113,
               0.7936064320394516
            ],
            [
               0.24526896896896866,
               0.7909686947303771
            ],
            [
               0.2424664664664662,
               0.788319118344206
            ],
            [
               0.23966396396396372,
               0.7857348465414848
            ],
            [
               0.23686146146146125,
               0.7832794397574925
            ],
            [
               0.23405895895895878,
               0.7809839398131635
            ],
            [
               0.23125645645645632,
               0.7788359254669719
            ],
            [
               0.22845395395395363,
               0.7767805154246483
            ],
            [
               0.22565145145145116,
               0.774733692991157
            ],
            [
               0.2228489489489487,
               0.7726044362265945
            ],
            [
               0.22004644644644622,
               0.7703192219089425
            ],
            [
               0.21724394394394375,
               0.7678415332314363
            ],
            [
               0.21444144144144128,
               0.7651804110861333
            ],
            [
               0.2116389389389386,
               0.7623854426989853
            ],
            [
               0.20883643643643612,
               0.7595298174484066
            ],
            [
               0.20603393393393366,
               0.7566868237435003
            ],
            [
               0.2032314314314312,
               0.7539071844342335
            ],
            [
               0.20042892892892872,
               0.7512042640374776
            ],
            [
               0.19762642642642625,
               0.7485515521172088
            ],
            [
               0.19482392392392378,
               0.7458928092197177
            ],
            [
               0.1920214214214211,
               0.7431611894427532
            ],
            [
               0.18921891891891862,
               0.7403008697024527
            ],
            [
               0.18641641641641615,
               0.7372841175729037
            ],
            [
               0.18361391391391368,
               0.7341184697115846
            ],
            [
               0.18081141141141122,
               0.7308421354699373
            ],
            [
               0.17800890890890875,
               0.7275096882219796
            ],
            [
               0.17520640640640628,
               0.7241732195020398
            ],
            [
               0.1724039039039036,
               0.7208653856818037
            ],
            [
               0.16960140140140112,
               0.7175898142750103
            ],
            [
               0.16679889889889865,
               0.7143215699279692
            ],
            [
               0.16399639639639618,
               0.7110168316545935
            ],
            [
               0.1611938938938937,
               0.7076278628968209
            ],
            [
               0.15839139139139125,
               0.7041178125319609
            ],
            [
               0.15558888888888855,
               0.7004703392477793
            ],
            [
               0.15278638638638609,
               0.696691246619632
            ],
            [
               0.14998388388388362,
               0.6928023790046047
            ],
            [
               0.14718138138138115,
               0.688830803523744
            ],
            [
               0.14437887887887868,
               0.6847977821036704
            ],
            [
               0.1415763763763762,
               0.6807117258751529
            ],
            [
               0.13877387387387374,
               0.6765674158183439
            ],
            [
               0.13597137137137105,
               0.6723510644607869
            ],
            [
               0.13316886886886858,
               0.6680483721292285
            ],
            [
               0.13036636636636612,
               0.6636515597687931
            ],
            [
               0.12756386386386365,
               0.6591619035468204
            ],
            [
               0.12476136136136118,
               0.6545863392472293
            ],
            [
               0.12195885885885871,
               0.6499294277729628
            ],
            [
               0.11915635635635624,
               0.6451842635417553
            ],
            [
               0.11635385385385355,
               0.640326787453231
            ],
            [
               0.11355135135135108,
               0.6353169827959595
            ],
            [
               0.11074884884884861,
               0.6301078581772614
            ],
            [
               0.10794634634634614,
               0.6246598815298088
            ],
            [
               0.10514384384384368,
               0.6189558759481977
            ],
            [
               0.10234134134134121,
               0.6130104349320662
            ],
            [
               0.09953883883883852,
               0.6068691989142083
            ],
            [
               0.09673633633633605,
               0.6005965757211342
            ],
            [
               0.09393383383383358,
               0.5942546373480304
            ],
            [
               0.09113133133133111,
               0.587879511106965
            ],
            [
               0.08832882882882864,
               0.5814632246686289
            ],
            [
               0.08552632632632617,
               0.5749478888535213
            ],
            [
               0.0827238238238237,
               0.5682354660984854
            ],
            [
               0.07992132132132101,
               0.5612112670625153
            ],
            [
               0.07711881881881855,
               0.5537744357740826
            ],
            [
               0.07431631631631608,
               0.5458657549377091
            ],
            [
               0.07151381381381361,
               0.5374832852830909
            ],
            [
               0.06871131131131114,
               0.5286797922278208
            ],
            [
               0.06590880880880867,
               0.5195416361136511
            ],
            [
               0.0631063063063062,
               0.5101549920340374
            ],
            [
               0.06030380380380351,
               0.5005698427289196
            ],
            [
               0.057501301301301044,
               0.49077350982253076
            ],
            [
               0.054698798798798576,
               0.48068292716989647
            ],
            [
               0.05189629629629611,
               0.47015906309338085
            ],
            [
               0.04909379379379364,
               0.45903962917904706
            ],
            [
               0.04629129129129117,
               0.44717981094383275
            ],
            [
               0.04348878878878848,
               0.4344873833937647
            ],
            [
               0.04068628628628601,
               0.42093950163507243
            ],
            [
               0.03788378378378354,
               0.4065736114247066
            ],
            [
               0.035081281281281074,
               0.3914528709762831
            ],
            [
               0.032278778778778605,
               0.3756148313486668
            ],
            [
               0.029476276276276137,
               0.3590182904976542
            ],
            [
               0.026673773773773668,
               0.34150521433390435
            ],
            [
               0.023871271271270977,
               0.32279163742557704
            ],
            [
               0.02106876876876851,
               0.30249423385305607
            ],
            [
               0.01826626626626604,
               0.28018978417301
            ],
            [
               0.015463763763763572,
               0.25549573776475276
            ],
            [
               0.012661261261261103,
               0.22815403822516045
            ],
            [
               0.009858758758758634,
               0.19809902058603113
            ],
            [
               0.007056256256255944,
               0.16549382440591665
            ],
            [
               0.004253753753753475,
               0.13072730363972762
            ],
            [
               0.0014512512512510067,
               0.09437271110879719
            ],
            [
               -0.0013512512512514618,
               0.057117962965612
            ],
            [
               -0.00415375375375393,
               0.01968287276937042
            ],
            [
               -0.006956256256256399,
               -0.0172598361941948
            ],
            [
               -0.009758758758758868,
               -0.053145669020326414
            ],
            [
               -0.012561261261261558,
               -0.08755333321166153
            ],
            [
               -0.015363763763764027,
               -0.1202121713221202
            ],
            [
               -0.018166266266266495,
               -0.15098684519379968
            ],
            [
               -0.020968768768768964,
               -0.17984798062733476
            ],
            [
               -0.023771271271271432,
               -0.20683848664996846
            ],
            [
               -0.0265737737737739,
               -0.2320436146334014
            ],
            [
               -0.02937627627627637,
               -0.25556948485780984
            ],
            [
               -0.03217877877877906,
               -0.27753106414792805
            ],
            [
               -0.03498128128128153,
               -0.29804759148170346
            ],
            [
               -0.037783783783784,
               -0.3172419277041838
            ],
            [
               -0.040586286286286466,
               -0.3352403628854893
            ],
            [
               -0.043388788788788935,
               -0.3521706383404838
            ],
            [
               -0.0461912912912914,
               -0.3681576255750406
            ],
            [
               -0.048993793793794094,
               -0.3833175461032029
            ],
            [
               -0.05179629629629656,
               -0.39775235003074516
            ],
            [
               -0.05459879879879903,
               -0.411545790905922
            ],
            [
               -0.0574013013013015,
               -0.42476205871361195
            ],
            [
               -0.06020380380380397,
               -0.4374469607453338
            ],
            [
               -0.06300630630630644,
               -0.44963096053648455
            ],
            [
               -0.0658088088088089,
               -0.4613331236727506
            ],
            [
               -0.0686113113113116,
               -0.4725651743834045
            ],
            [
               -0.07141381381381406,
               -0.4833352498950319
            ],
            [
               -0.07421631631631653,
               -0.4936512900538474
            ],
            [
               -0.077018818818819,
               -0.5035241187017949
            ],
            [
               -0.07982132132132147,
               -0.5129701157463621
            ],
            [
               -0.08262382382382394,
               -0.522013068323863
            ],
            [
               -0.08542632632632641,
               -0.530684551901265
            ],
            [
               -0.0882288288288291,
               -0.539022241624742
            ],
            [
               -0.09103133133133157,
               -0.5470659817513065
            ],
            [
               -0.09383383383383403,
               -0.5548521563381376
            ],
            [
               -0.0966363363363365,
               -0.5624076570406992
            ],
            [
               -0.09943883883883897,
               -0.5697452170404335
            ],
            [
               -0.10224134134134144,
               -0.5768618201445669
            ],
            [
               -0.10504384384384413,
               -0.5837412234757332
            ],
            [
               -0.1078463463463466,
               -0.5903604991098822
            ],
            [
               -0.11064884884884907,
               -0.5966992421570997
            ],
            [
               -0.11345135135135154,
               -0.602749125762718
            ],
            [
               -0.116253853853854,
               -0.608521154555188
            ],
            [
               -0.11905635635635647,
               -0.6140484285538605
            ],
            [
               -0.12185885885885894,
               -0.6193833742080768
            ],
            [
               -0.12466136136136163,
               -0.6245898951592651
            ],
            [
               -0.1274638638638641,
               -0.6297322908769132
            ],
            [
               -0.13026636636636657,
               -0.634863666114897
            ],
            [
               -0.13306886886886904,
               -0.6400166566094659
            ],
            [
               -0.1358713713713715,
               -0.6451986212777506
            ],
            [
               -0.13867387387387398,
               -0.6503922312865753
            ],
            [
               -0.14147637637637644,
               -0.6555610055234322
            ],
            [
               -0.14427887887887914,
               -0.6606582021901994
            ],
            [
               -0.1470813813813816,
               -0.6656368681901188
            ],
            [
               -0.14988388388388407,
               -0.67045886970431
            ],
            [
               -0.15268638638638654,
               -0.6751012753991403
            ],
            [
               -0.155488888888889,
               -0.6795592939200482
            ],
            [
               -0.15829139139139148,
               -0.6838457968322408
            ],
            [
               -0.16109389389389417,
               -0.6879880671816634
            ],
            [
               -0.16389639639639664,
               -0.6920227095254038
            ],
            [
               -0.1666988988988991,
               -0.6959896795048911
            ],
            [
               -0.16950140140140157,
               -0.699926264572484
            ],
            [
               -0.17230390390390404,
               -0.7038617061069183
            ],
            [
               -0.1751064064064065,
               -0.7078130710870639
            ],
            [
               -0.17790890890890898,
               -0.7117829421808277
            ],
            [
               -0.18071141141141167,
               -0.715759409717333
            ],
            [
               -0.18351391391391414,
               -0.7197186146175066
            ],
            [
               -0.1863164164164166,
               -0.7236296608662524
            ],
            [
               -0.18911891891891908,
               -0.7274611461948588
            ],
            [
               -0.19192142142142155,
               -0.7311880116412547
            ],
            [
               -0.194723923923924,
               -0.7347970991564572
            ],
            [
               -0.19752642642642648,
               -0.7382899132145867
            ],
            [
               -0.20032892892892917,
               -0.7416816699516682
            ],
            [
               -0.20313143143143164,
               -0.7449966792961946
            ],
            [
               -0.2059339339339341,
               -0.7482611790049314
            ],
            [
               -0.20873643643643658,
               -0.7514955816007928
            ],
            [
               -0.21153893893893905,
               -0.7547083998017868
            ],
            [
               -0.21434144144144152,
               -0.757893729450956
            ],
            [
               -0.2171439439439442,
               -0.7610331603854625
            ],
            [
               -0.21994644644644668,
               -0.7641016422515712
            ],
            [
               -0.22274894894894914,
               -0.7670755751719495
            ],
            [
               -0.2255514514514516,
               -0.7699406422216919
            ],
            [
               -0.22835395395395408,
               -0.7726969218719447
            ],
            [
               -0.23115645645645655,
               -0.7753596359729633
            ],
            [
               -0.23395895895895902,
               -0.7779552583508049
            ],
            [
               -0.2367614614614617,
               -0.7805141937299824
            ],
            [
               -0.23956396396396418,
               -0.7830623490568959
            ],
            [
               -0.24236646646646665,
               -0.7856142853184122
            ],
            [
               -0.24516896896896911,
               -0.7881701258386958
            ],
            [
               -0.24797147147147158,
               -0.7907171661153991
            ],
            [
               -0.25077397397397405,
               -0.7932355815726326
            ],
            [
               -0.2535764764764765,
               -0.7957062740433045
            ],
            [
               -0.2563789789789792,
               -0.7981181859141362
            ],
            [
               -0.2591814814814817,
               -0.800472582141169
            ],
            [
               -0.26198398398398415,
               -0.8027828027697252
            ],
            [
               -0.2647864864864866,
               -0.8050694956973923
            ],
            [
               -0.2675889889889891,
               -0.8073528584315166
            ],
            [
               -0.27039149149149155,
               -0.8096444519128327
            ],
            [
               -0.27319399399399424,
               -0.8119413608314576
            ],
            [
               -0.2759964964964967,
               -0.8142247916204464
            ],
            [
               -0.2787989989989992,
               -0.8164638364598266
            ],
            [
               -0.28160150150150165,
               -0.818623517957061
            ],
            [
               -0.2844040040040041,
               -0.8206748678713784
            ],
            [
               -0.2872065065065066,
               -0.8226041027891077
            ],
            [
               -0.29000900900900906,
               -0.824418146429768
            ],
            [
               -0.29281151151151175,
               -0.8261447497992616
            ],
            [
               -0.2956140140140142,
               -0.8278269734652597
            ],
            [
               -0.2984165165165167,
               -0.8295133764110071
            ],
            [
               -0.30121901901901915,
               -0.8312464539615508
            ],
            [
               -0.3040215215215216,
               -0.8330523584026608
            ],
            [
               -0.3068240240240241,
               -0.8349346044431861
            ],
            [
               -0.30962652652652656,
               -0.8368734200205603
            ],
            [
               -0.31242902902902925,
               -0.8388309459567072
            ],
            [
               -0.3152315315315317,
               -0.8407610022442635
            ],
            [
               -0.3180340340340342,
               -0.8426209970310168
            ],
            [
               -0.32083653653653665,
               -0.8443830247954964
            ],
            [
               -0.3236390390390391,
               -0.8460413912199003
            ],
            [
               -0.3264415415415416,
               -0.8476146510152763
            ],
            [
               -0.3292440440440443,
               -0.8491415443526801
            ],
            [
               -0.33204654654654675,
               -0.8506716695126566
            ],
            [
               -0.3348490490490492,
               -0.8522530094961321
            ],
            [
               -0.3376515515515517,
               -0.853919251719657
            ],
            [
               -0.34045405405405416,
               -0.8556800073724621
            ],
            [
               -0.3432565565565566,
               -0.8575164863396496
            ],
            [
               -0.3460590590590591,
               -0.8593840010695568
            ],
            [
               -0.3488615615615618,
               -0.8612210899800767
            ],
            [
               -0.35166406406406425,
               -0.8629634107835892
            ],
            [
               -0.3544665665665667,
               -0.8645592469128589
            ],
            [
               -0.3572690690690692,
               -0.8659828478051256
            ],
            [
               -0.36007157157157166,
               -0.8672421063359348
            ],
            [
               -0.3628740740740741,
               -0.8683782772703821
            ],
            [
               -0.3656765765765768,
               -0.8694573327045351
            ],
            [
               -0.3684790790790793,
               -0.8705546973069098
            ],
            [
               -0.37128158158158175,
               -0.8717369549139005
            ],
            [
               -0.3740840840840842,
               -0.8730451417115976
            ],
            [
               -0.3768865865865867,
               -0.8744840921926373
            ],
            [
               -0.37968908908908916,
               -0.8760209332094655
            ],
            [
               -0.38249159159159163,
               -0.8775935217002536
            ],
            [
               -0.3852940940940943,
               -0.8791269732300377
            ],
            [
               -0.3880965965965968,
               -0.8805541522146085
            ],
            [
               -0.39089909909909926,
               -0.881834750511814
            ],
            [
               -0.3937016016016017,
               -0.882967769468119
            ],
            [
               -0.3965041041041042,
               -0.8839938491186068
            ],
            [
               -0.39930660660660666,
               -0.8849865494288118
            ],
            [
               -0.40210910910910924,
               -0.8860346616467384
            ],
            [
               -0.4049116116116117,
               -0.8872200810841719
            ],
            [
               -0.4077141141141143,
               -0.8885970055051077
            ],
            [
               -0.41051661661661676,
               -0.8901778769151041
            ],
            [
               -0.4133191191191192,
               -0.8919296531192449
            ],
            [
               -0.4161216216216217,
               -0.8937812021831173
            ],
            [
               -0.4189241241241243,
               -0.8956396559886932
            ],
            [
               -0.42172662662662674,
               -0.8974112736020172
            ],
            [
               -0.4245291291291292,
               -0.8990213754321529
            ],
            [
               -0.4273316316316318,
               -0.9004284472214651
            ],
            [
               -0.43013413413413426,
               -0.9016293596024842
            ],
            [
               -0.43293663663663673,
               -0.9026552136239229
            ],
            [
               -0.4357391391391393,
               -0.9035598338684128
            ],
            [
               -0.4385416416416418,
               -0.9044046757254955
            ],
            [
               -0.44134414414414425,
               -0.9052444493991143
            ],
            [
               -0.4441466466466467,
               -0.9061170364205121
            ],
            [
               -0.4469491491491493,
               -0.9070396118105007
            ],
            [
               -0.44975165165165176,
               -0.9080108686431276
            ],
            [
               -0.45255415415415423,
               -0.909017510786166
            ],
            [
               -0.4553566566566568,
               -0.9100422273798985
            ],
            [
               -0.4581591591591593,
               -0.9110703939341117
            ],
            [
               -0.46096166166166175,
               -0.912093635564071
            ],
            [
               -0.4637641641641643,
               -0.913109752883452
            ],
            [
               -0.4665666666666668,
               -0.9141198518345411
            ],
            [
               -0.46936916916916926,
               -0.9151243952815167
            ],
            [
               -0.47217167167167173,
               -0.9161200639739053
            ],
            [
               -0.4749741741741743,
               -0.9170987944660656
            ],
            [
               -0.4777766766766768,
               -0.9180493989525753
            ],
            [
               -0.48057917917917925,
               -0.9189611406808388
            ],
            [
               -0.48338168168168183,
               -0.9198279023640304
            ],
            [
               -0.4861841841841843,
               -0.9206513758815082
            ],
            [
               -0.48898668668668677,
               -0.9214420534790831
            ],
            [
               -0.49178918918918935,
               -0.9222175558371518
            ],
            [
               -0.4945916916916918,
               -0.9229987113808291
            ],
            [
               -0.4973941941941943,
               -0.9238045075016299
            ],
            [
               -0.5001966966966968,
               -0.9246473539676611
            ],
            [
               -0.5029991991991993,
               -0.925529962123871
            ],
            [
               -0.5058017017017018,
               -0.926444632277583
            ],
            [
               -0.5086042042042043,
               -0.9273750450484388
            ],
            [
               -0.5114067067067068,
               -0.9282999931166303
            ],
            [
               -0.5142092092092093,
               -0.9291980492726932
            ],
            [
               -0.5170117117117118,
               -0.930052035315029
            ],
            [
               -0.5198142142142144,
               -0.93085232126355
            ],
            [
               -0.5226167167167168,
               -0.9315983531580891
            ],
            [
               -0.5254192192192193,
               -0.932298253275049
            ],
            [
               -0.5282217217217218,
               -0.9329667429295669
            ],
            [
               -0.5310242242242244,
               -0.9336219303479047
            ],
            [
               -0.5338267267267268,
               -0.9342816577902471
            ],
            [
               -0.5366292292292293,
               -0.9349601221572772
            ],
            [
               -0.5394317317317319,
               -0.9356653954080547
            ],
            [
               -0.5422342342342343,
               -0.9363982972549189
            ],
            [
               -0.5450367367367368,
               -0.9371528292657134
            ],
            [
               -0.5478392392392394,
               -0.9379180861534544
            ],
            [
               -0.5506417417417419,
               -0.9386812521601788
            ],
            [
               -0.5534442442442443,
               -0.939431026224909
            ],
            [
               -0.5562467467467468,
               -0.940160672034372
            ],
            [
               -0.5590492492492494,
               -0.9408699227805748
            ],
            [
               -0.5618517517517518,
               -0.9415652117970226
            ],
            [
               -0.5646542542542543,
               -0.9422581137891042
            ],
            [
               -0.5674567567567569,
               -0.9429623667205999
            ],
            [
               -0.5702592592592594,
               -0.9436902594180029
            ],
            [
               -0.5730617617617618,
               -0.9444493756809
            ],
            [
               -0.5758642642642644,
               -0.9452405980632372
            ],
            [
               -0.5786667667667669,
               -0.9460579023040019
            ],
            [
               -0.5814692692692693,
               -0.9468899253990835
            ],
            [
               -0.5842717717717718,
               -0.9477227448199708
            ],
            [
               -0.5870742742742744,
               -0.9485429511728791
            ],
            [
               -0.5898767767767769,
               -0.9493400598904234
            ],
            [
               -0.5926792792792793,
               -0.9501076063305806
            ],
            [
               -0.5954817817817819,
               -0.9508427958405834
            ],
            [
               -0.5982842842842844,
               -0.9515451389221304
            ],
            [
               -0.6010867867867868,
               -0.9522148758213231
            ],
            [
               -0.6038892892892894,
               -0.9528520329680013
            ],
            [
               -0.6066917917917919,
               -0.9534566310266175
            ],
            [
               -0.6094942942942944,
               -0.9540300001602631
            ],
            [
               -0.6122967967967968,
               -0.9545765768696942
            ],
            [
               -0.6150992992992994,
               -0.9551052050408954
            ],
            [
               -0.6179018018018019,
               -0.9556290128790822
            ],
            [
               -0.6207043043043043,
               -0.9561634085141131
            ],
            [
               -0.6235068068068069,
               -0.9567224807409298
            ],
            [
               -0.6263093093093094,
               -0.957314832415304
            ],
            [
               -0.6291118118118119,
               -0.9579403097359872
            ],
            [
               -0.6319143143143144,
               -0.9585890077113252
            ],
            [
               -0.6347168168168169,
               -0.9592432984302013
            ],
            [
               -0.6375193193193194,
               -0.9598826226945314
            ],
            [
               -0.6403218218218218,
               -0.9604897467753649
            ],
            [
               -0.6431243243243244,
               -0.9610565007773788
            ],
            [
               -0.6459268268268269,
               -0.9615869746401087
            ],
            [
               -0.6487293293293294,
               -0.9620968315177547
            ],
            [
               -0.6515318318318319,
               -0.9626086266275936
            ],
            [
               -0.6543343343343344,
               -0.9631443996304347
            ],
            [
               -0.6571368368368369,
               -0.9637178608114599
            ],
            [
               -0.6599393393393395,
               -0.964328817278266
            ],
            [
               -0.6627418418418419,
               -0.9649619163435641
            ],
            [
               -0.6655443443443444,
               -0.9655904554584054
            ],
            [
               -0.6683468468468469,
               -0.9661843330925559
            ],
            [
               -0.6711493493493494,
               -0.9667197503245022
            ],
            [
               -0.6739518518518519,
               -0.9671875341509093
            ],
            [
               -0.6767543543543544,
               -0.9675972320610847
            ],
            [
               -0.679556856856857,
               -0.9679753788243806
            ],
            [
               -0.6823593593593594,
               -0.9683581815098324
            ],
            [
               -0.6851618618618619,
               -0.968780711120491
            ],
            [
               -0.6879643643643645,
               -0.9692659122226852
            ],
            [
               -0.690766866866867,
               -0.9698169185716334
            ],
            [
               -0.6935693693693694,
               -0.9704152059354145
            ],
            [
               -0.696371871871872,
               -0.9710253132436013
            ],
            [
               -0.6991743743743745,
               -0.9716047961651824
            ],
            [
               -0.7019768768768769,
               -0.9721164158031268
            ],
            [
               -0.7047793793793794,
               -0.9725388532779227
            ],
            [
               -0.707581881881882,
               -0.9728727108869257
            ],
            [
               -0.7103843843843844,
               -0.9731400549887765
            ],
            [
               -0.7131868868868869,
               -0.9733777816598348
            ],
            [
               -0.7159893893893895,
               -0.9736269815828269
            ],
            [
               -0.718791891891892,
               -0.9739216374689978
            ],
            [
               -0.7215943943943944,
               -0.9742800530522986
            ],
            [
               -0.724396896896897,
               -0.9747014024850871
            ],
            [
               -0.7271993993993995,
               -0.9751680712391806
            ],
            [
               -0.730001901901902,
               -0.9756526224124502
            ],
            [
               -0.7328044044044044,
               -0.9761268688314293
            ],
            [
               -0.735606906906907,
               -0.9765700765392049
            ],
            [
               -0.7384094094094095,
               -0.976973863863071
            ],
            [
               -0.7412119119119119,
               -0.9773426490442139
            ],
            [
               -0.7440144144144145,
               -0.9776900564407356
            ],
            [
               -0.746816916916917,
               -0.9780329732508943
            ],
            [
               -0.7496194194194195,
               -0.9783855413845163
            ],
            [
               -0.752421921921922,
               -0.9787551240082396
            ],
            [
               -0.7552244244244245,
               -0.9791413570385841
            ],
            [
               -0.758026926926927,
               -0.9795381662259021
            ],
            [
               -0.7608294294294294,
               -0.9799375642252004
            ],
            [
               -0.763631931931932,
               -0.9803335119517416
            ],
            [
               -0.7664344344344345,
               -0.9807242870219313
            ],
            [
               -0.769236936936937,
               -0.9811125386319521
            ],
            [
               -0.7720394394394395,
               -0.9815032048580306
            ],
            [
               -0.774841941941942,
               -0.9819003288052173
            ],
            [
               -0.7776444444444445,
               -0.9823042116047722
            ],
            [
               -0.780446946946947,
               -0.9827101513182117
            ],
            [
               -0.7832494494494495,
               -0.9831093374912925
            ],
            [
               -0.786051951951952,
               -0.9834915852546264
            ],
            [
               -0.7888544544544545,
               -0.9838488525803328
            ],
            [
               -0.791656956956957,
               -0.9841781730880619
            ],
            [
               -0.7944594594594595,
               -0.9844828638102096
            ],
            [
               -0.797261961961962,
               -0.984771531638053
            ],
            [
               -0.8000644644644646,
               -0.985055238218773
            ],
            [
               -0.802866966966967,
               -0.9853438674089654
            ],
            [
               -0.8056694694694695,
               -0.9856430160165108
            ],
            [
               -0.8084719719719721,
               -0.9859525044523433
            ],
            [
               -0.8112744744744745,
               -0.9862669791206742
            ],
            [
               -0.814076976976977,
               -0.9865783012789154
            ],
            [
               -0.8168794794794795,
               -0.9868787843439933
            ],
            [
               -0.819681981981982,
               -0.9871640830623052
            ],
            [
               -0.8224844844844845,
               -0.9874347314844565
            ],
            [
               -0.825286986986987,
               -0.987695874932923
            ],
            [
               -0.8280894894894896,
               -0.9879554170742533
            ],
            [
               -0.830891991991992,
               -0.9882213443116312
            ],
            [
               -0.8336944944944945,
               -0.988499202229099
            ],
            [
               -0.8364969969969971,
               -0.9887905302166881
            ],
            [
               -0.8392994994994996,
               -0.989092612358861
            ],
            [
               -0.842102002002002,
               -0.9893993811444983
            ],
            [
               -0.8449045045045045,
               -0.9897029352267234
            ],
            [
               -0.8477070070070071,
               -0.9899950437881855
            ],
            [
               -0.8505095095095095,
               -0.9902682128277516
            ],
            [
               -0.853312012012012,
               -0.9905162551825832
            ],
            [
               -0.8561145145145146,
               -0.9907346372627552
            ],
            [
               -0.8589170170170171,
               -0.9909209935625125
            ],
            [
               -0.8617195195195195,
               -0.9910760329241801
            ],
            [
               -0.8645220220220221,
               -0.991204680493315
            ],
            [
               -0.8673245245245246,
               -0.9913168971930959
            ],
            [
               -0.870127027027027,
               -0.9914274221082331
            ],
            [
               -0.8729295295295295,
               -0.9915538519123113
            ],
            [
               -0.8757320320320321,
               -0.9917130128447704
            ],
            [
               -0.8785345345345346,
               -0.9919163259027808
            ],
            [
               -0.881337037037037,
               -0.9921655207316098
            ],
            [
               -0.8841395395395396,
               -0.992450310072895
            ],
            [
               -0.8869420420420421,
               -0.9927493028127312
            ],
            [
               -0.8897445445445445,
               -0.9930345311036692
            ],
            [
               -0.8925470470470471,
               -0.9932787506081371
            ],
            [
               -0.8953495495495496,
               -0.9934635589941068
            ],
            [
               -0.8981520520520521,
               -0.9935858001062055
            ],
            [
               -0.9009545545545545,
               -0.9936599647667076
            ],
            [
               -0.9037570570570571,
               -0.9937153753488214
            ],
            [
               -0.9065595595595596,
               -0.9937885558350443
            ],
            [
               -0.9093620620620622,
               -0.9939128227156023
            ],
            [
               -0.9121645645645646,
               -0.9941082120480527
            ],
            [
               -0.9149670670670671,
               -0.9943749628640306
            ],
            [
               -0.9177695695695696,
               -0.9946928006474028
            ],
            [
               -0.920572072072072,
               -0.9950264754423414
            ],
            [
               -0.9233745745745746,
               -0.9953359778671915
            ],
            [
               -0.9261770770770771,
               -0.9955882691957954
            ],
            [
               -0.9289795795795797,
               -0.9957667829338197
            ],
            [
               -0.9317820820820821,
               -0.9958756215925291
            ],
            [
               -0.9345845845845846,
               -0.9959370952464401
            ],
            [
               -0.9373870870870871,
               -0.9959834648315502
            ],
            [
               -0.9401895895895895,
               -0.9960457108409008
            ],
            [
               -0.9429920920920921,
               -0.996143165149211
            ],
            [
               -0.9457945945945947,
               -0.996277550659008
            ],
            [
               -0.9485970970970972,
               -0.9964334513327215
            ],
            [
               -0.9513995995995996,
               -0.9965849970840619
            ],
            [
               -0.9542021021021021,
               -0.9967063669296045
            ],
            [
               -0.9570046046046046,
               -0.996782354493049
            ],
            [
               -0.9598071071071071,
               -0.996815188680648
            ],
            [
               -0.9626096096096096,
               -0.9968250909268357
            ],
            [
               -0.9654121121121122,
               -0.9968442389106169
            ],
            [
               -0.9682146146146147,
               -0.9969061333692293
            ],
            [
               -0.9710171171171171,
               -0.997034012203307
            ],
            [
               -0.9738196196196196,
               -0.997232340064178
            ],
            [
               -0.9766221221221221,
               -0.9974843790937632
            ],
            [
               -0.9794246246246247,
               -0.997756769203824
            ],
            [
               -0.9822271271271271,
               -0.9980096384796104
            ],
            [
               -0.9850296296296297,
               -0.9982088676140863
            ],
            [
               -0.9878321321321322,
               -0.9983364082160364
            ],
            [
               -0.9906346346346346,
               -0.9983952508635594
            ],
            [
               -0.9934371371371371,
               -0.9984075018165459
            ],
            [
               -0.9962396396396396,
               -0.9984063955146718
            ],
            [
               -0.9990421421421422,
               -0.9984251098408568
            ],
            [
               -1.0018446446446447,
               -0.9984862545281805
            ],
            [
               -1.0046471471471472,
               -0.998595537785592
            ],
            [
               -1.0074496496496497,
               -0.9987415398515556
            ],
            [
               -1.0102521521521521,
               -0.9989013197296226
            ],
            [
               -1.0130546546546546,
               -0.999049549760193
            ],
            [
               -1.015857157157157,
               -0.9991677315834879
            ],
            [
               -1.0186596596596598,
               -0.9992501808769172
            ],
            [
               -1.0214621621621622,
               -0.9993047928549987
            ],
            [
               -1.0242646646646647,
               -0.9993486016439206
            ],
            [
               -1.0270671671671672,
               -0.9994000745225711
            ],
            [
               -1.0298696696696696,
               -0.9994712295037675
            ],
            [
               -1.032672172172172,
               -0.9995626262328097
            ],
            [
               -1.0354746746746746,
               -0.9996630966072308
            ],
            [
               -1.0382771771771773,
               -0.9997542188023409
            ],
            [
               -1.0410796796796797,
               -0.9998177089954581
            ],
            [
               -1.0438821821821822,
               -0.9998427997687918
            ],
            [
               -1.0466846846846847,
               -0.9998307040110157
            ],
            [
               -1.0494871871871871,
               -0.9997944076690478
            ],
            [
               -1.0522896896896896,
               -0.9997538521683894
            ],
            [
               -1.055092192192192,
               -0.9997283625718698
            ],
            [
               -1.0578946946946948,
               -0.9997292644756781
            ],
            [
               -1.0606971971971972,
               -0.9997555929153246
            ],
            [
               -1.0634996996996997,
               -0.9997946378487278
            ],
            [
               -1.0663022022022022,
               -0.9998272252384415
            ],
            [
               -1.0691047047047046,
               -0.9998357959769189
            ],
            [
               -1.0719072072072073,
               -0.9998122154054563
            ],
            [
               -1.0747097097097096,
               -0.9997622624990026
            ],
            [
               -1.0775122122122123,
               -0.9997049215991183
            ],
            [
               -1.0803147147147147,
               -0.999666507696787
            ],
            [
               -1.0831172172172172,
               -0.9996715953074595
            ],
            [
               -1.0859197197197197,
               -0.9997339677249619
            ],
            [
               -1.0887222222222221,
               -0.9998508843721341
            ],
            [
               -1.0915247247247248,
               -1.0000028335332034
            ],
            [
               -1.094327227227227,
               -1.0001589985100954
            ],
            [
               -1.0971297297297298,
               -1.0002866215951605
            ],
            [
               -1.0999322322322322,
               -1.0003610494113437
            ],
            [
               -1.1027347347347347,
               -1.000372999126112
            ],
            [
               -1.1055372372372372,
               -1.00033058796821
            ],
            [
               -1.1083397397397396,
               -1.0002555506052844
            ],
            [
               -1.1111422422422423,
               -1.0001751400227812
            ],
            [
               -1.1139447447447448,
               -1.0001127099151395
            ],
            [
               -1.1167472472472473,
               -1.0000803653749535
            ],
            [
               -1.1195497497497497,
               -1.0000762129719114
            ],
            [
               -1.1223522522522522,
               -1.0000869716485556
            ],
            [
               -1.1251547547547547,
               -1.000094689815187
            ],
            [
               -1.1279572572572572,
               -1.0000848065274255
            ],
            [
               -1.1307597597597598,
               -1.0000523557393715
            ],
            [
               -1.1335622622622623,
               -1.0000038982569164
            ],
            [
               -1.1363647647647648,
               -0.9999544699453642
            ],
            [
               -1.1391672672672672,
               -0.9999208039560471
            ],
            [
               -1.1419697697697697,
               -0.9999135653509839
            ],
            [
               -1.1447722722722722,
               -0.9999317584874072
            ],
            [
               -1.1475747747747747,
               -0.9999616613837428
            ],
            [
               -1.1503772772772773,
               -0.9999809049456179
            ],
            [
               -1.1531797797797798,
               -0.9999663046241438
            ],
            [
               -1.1559822822822823,
               -0.9999025370260133
            ],
            [
               -1.1587847847847847,
               -0.9997883259313514
            ],
            [
               -1.1615872872872872,
               -0.9996376485903546
            ],
            [
               -1.1643897897897897,
               -0.9994753001529519
            ],
            [
               -1.1671922922922922,
               -0.9993282894681471
            ],
            [
               -1.1699947947947948,
               -0.9992161797818354
            ],
            [
               -1.1727972972972973,
               -0.9991439983113262
            ],
            [
               -1.1755997997997998,
               -0.9991004949122737
            ],
            [
               -1.1784023023023023,
               -0.9990626103043359
            ],
            [
               -1.1812048048048047,
               -0.9990047057511082
            ],
            [
               -1.1840073073073072,
               -0.9989092575200922
            ],
            [
               -1.1868098098098099,
               -0.998775030047253
            ],
            [
               -1.1896123123123123,
               -0.9986194999715123
            ],
            [
               -1.1924148148148148,
               -0.9984742730385453
            ],
            [
               -1.1952173173173173,
               -0.9983747337465925
            ],
            [
               -1.1980198198198198,
               -0.9983473041554731
            ],
            [
               -1.2008223223223222,
               -0.9983986878857678
            ],
            [
               -1.203624824824825,
               -0.9985109576172946
            ],
            [
               -1.2064273273273274,
               -0.9986444649791361
            ],
            [
               -1.2092298298298298,
               -0.9987479505411199
            ],
            [
               -1.2120323323323323,
               -0.9987728069569939
            ],
            [
               -1.2148348348348348,
               -0.9986870381567787
            ],
            [
               -1.2176373373373373,
               -0.9984845432450868
            ],
            [
               -1.2204398398398397,
               -0.9981868929359701
            ],
            [
               -1.2232423423423424,
               -0.9978372134119419
            ],
            [
               -1.2260448448448449,
               -0.9974882985377005
            ],
            [
               -1.2288473473473474,
               -0.9971887885093691
            ],
            [
               -1.2316498498498498,
               -0.9969716323886764
            ],
            [
               -1.2344523523523523,
               -0.9968480280127293
            ],
            [
               -1.2372548548548548,
               -0.9968080298974556
            ],
            [
               -1.2400573573573572,
               -0.9968267790426178
            ],
            [
               -1.24285985985986,
               -0.99687362459431
            ],
            [
               -1.2456623623623624,
               -0.996920820141501
            ],
            [
               -1.2484648648648649,
               -0.9969491036605542
            ],
            [
               -1.2512673673673673,
               -0.9969489785743717
            ],
            [
               -1.2540698698698698,
               -0.9969182711512876
            ],
            [
               -1.2568723723723723,
               -0.9968578646228907
            ],
            [
               -1.2596748748748747,
               -0.9967679327091136
            ],
            [
               -1.2624773773773774,
               -0.9966464255625787
            ],
            [
               -1.2652798798798799,
               -0.9964903075172558
            ],
            [
               -1.2680823823823824,
               -0.9962986744488387
            ],
            [
               -1.2708848848848848,
               -0.9960759765879416
            ],
            [
               -1.2736873873873873,
               -0.995833510719333
            ],
            [
               -1.2764898898898898,
               -0.9955881307528531
            ],
            [
               -1.2792923923923925,
               -0.9953584040862414
            ],
            [
               -1.282094894894895,
               -0.9951596491898396
            ],
            [
               -1.2848973973973974,
               -0.994999889910388
            ],
            [
               -1.2876998998998999,
               -0.9948784700471216
            ],
            [
               -1.2905024024024023,
               -0.9947879823297082
            ],
            [
               -1.2933049049049048,
               -0.994718722509598
            ],
            [
               -1.2961074074074073,
               -0.9946636985693751
            ],
            [
               -1.29890990990991,
               -0.9946218430850713
            ],
            [
               -1.3017124124124124,
               -0.9945977182106851
            ],
            [
               -1.304514914914915,
               -0.9945974686983228
            ],
            [
               -1.3073174174174174,
               -0.994622503574675
            ],
            [
               -1.3101199199199198,
               -0.9946636513531874
            ],
            [
               -1.3129224224224223,
               -0.9946987495529689
            ],
            [
               -1.315724924924925,
               -0.9946955942912737
            ],
            [
               -1.3185274274274275,
               -0.9946201852250156
            ],
            [
               -1.32132992992993,
               -0.9944479689284591
            ],
            [
               -1.3241324324324324,
               -0.9941741895997844
            ],
            [
               -1.3269349349349349,
               -0.9938192087674742
            ],
            [
               -1.3297374374374373,
               -0.9934259996996638
            ],
            [
               -1.3325399399399398,
               -0.9930496031984445
            ],
            [
               -1.3353424424424425,
               -0.9927412850018305
            ],
            [
               -1.338144944944945,
               -0.9925323778713309
            ],
            [
               -1.3409474474474474,
               -0.9924234169584157
            ],
            [
               -1.34374994994995,
               -0.9923828110167101
            ],
            [
               -1.3465524524524524,
               -0.9923562719473984
            ],
            [
               -1.3493549549549548,
               -0.99228452469234
            ],
            [
               -1.3521574574574573,
               -0.9921237312811972
            ],
            [
               -1.35495995995996,
               -0.9918617437469739
            ],
            [
               -1.3577624624624625,
               -0.9915243398837426
            ],
            [
               -1.360564964964965,
               -0.9911687665991674
            ],
            [
               -1.3633674674674674,
               -0.9908662107274058
            ],
            [
               -1.3661699699699699,
               -0.9906787703548372
            ],
            [
               -1.3689724724724723,
               -0.9906386895373211
            ],
            [
               -1.3717749749749748,
               -0.9907371815165287
            ],
            [
               -1.3745774774774775,
               -0.990927129109886
            ],
            [
               -1.37737997997998,
               -0.9911392686977479
            ],
            [
               -1.3801824824824824,
               -0.9913067144736583
            ],
            [
               -1.382984984984985,
               -0.9913895321127849
            ],
            [
               -1.3857874874874874,
               -0.9913906990364381
            ],
            [
               -1.3885899899899898,
               -0.9913574346380885
            ],
            [
               -1.3913924924924925,
               -0.9913667396626575
            ],
            [
               -1.394194994994995,
               -0.9914994364602565
            ],
            [
               -1.3969974974974975,
               -0.9918111724431791
            ],
            [
               -1.3998,
               -0.9923102429880157
            ]
         ]
      }
   ]
}
