# Supplementary material for: Isolation of a planar π-aromatic Bi5− ring in a cobalt-based inverse-sandwich-type complex
Source: Nat Chem. 2025 Jan 20;17(4):547–55. doi: 10.1038/s41557-024-01713-8 (PMC11964920; doi:10.1038/s41557-024-01713-8)
Supplement: Supplementary file 4 — Original magnetic data of compound 1 and origin file of Fig. 3. [file 41557_2024_1713_MOESM4_ESM.zip › sr_and_T/40.csv]

comment	corrected Loops
temperature	2
sr	0.064
angle	0
trans	0
B	M
-1.3999	-0.6858048576240523
-1.3970974874874873	-0.6836477213755308
-1.394294974974975	-0.6820347086492018
-1.3914924624624623	-0.6814351392300795
-1.3886899499499499	-0.6819450596539893
-1.3858874374374373	-0.6832584591121138
-1.3830849249249249	-0.6847762986761903
-1.3802824124124122	-0.6858143147552132
-1.3774798998998998	-0.6858372078212911
-1.3746773873873872	-0.6846386545705132
-1.3718748748748748	-0.682406213269944
-1.3690723623623622	-0.6796506293189326
-1.3662698498498498	-0.6770261345262483
-1.3634673373373372	-0.6751057024401301
-1.3606648248248248	-0.6741899920167775
-1.3578623123123121	-0.67421594444135
-1.3550597997997997	-0.6747953671092359
-1.3522572872872871	-0.6753679447219945
-1.3494547747747747	-0.6754130483526573
-1.346652262262262	-0.674644419146855
-1.3438497497497497	-0.6731182499109909
-1.341047237237237	-0.6712159760184331
-1.3382447247247247	-0.6695073495289987
-1.335442212212212	-0.6685416100338422
-1.3326396996996996	-0.6686400757754143
-1.329837187187187	-0.6697634454746795
-1.3270346746746746	-0.6715016182990163
-1.324232162162162	-0.6731918040869742
-1.3214296496496496	-0.6741266587866337
-1.318627137137137	-0.6737832704967144
-1.3158246246246246	-0.67199653153284
-1.313022112112112	-0.6690190636741011
-1.3102195995995995	-0.6654478449909842
-1.307417087087087	-0.6620419474637766
-1.3046145745745745	-0.6594913352587206
-1.301812062062062	-0.6582117122055264
-1.2990095495495495	-0.6582303251393948
-1.2962070370370369	-0.6591963839807056
-1.2934045245245245	-0.660508331573342
-1.2906020120120119	-0.6615126841268912
-1.2877994994994995	-0.6617079131615424
-1.2849969869869868	-0.6608883184042116
-1.2821944744744744	-0.659185638428885
-1.2793919619619618	-0.6570017341391889
-1.2765894494494494	-0.6548615766489998
-1.2737869369369368	-0.6532399389555208
-1.2709844244244244	-0.6524201210417977
-1.2681819119119118	-0.652428117717607
-1.2653793993993994	-0.653057052516278
-1.2625768868868867	-0.6539649964127452
-1.2597743743743743	-0.6548055381548477
-1.2569718618618617	-0.6553424154926906
-1.2541693493493493	-0.6555090373957586
-1.2513668368368367	-0.6553964740952429
-1.2485643243243243	-0.6551806913590772
-1.2457618118118117	-0.6550215474216763
-1.2429592992992993	-0.6549748484954176
-1.2401567867867866	-0.6549520131936115
-1.2373542742742742	-0.6547427127674805
-1.2345517617617616	-0.6540916379172952
-1.2317492492492492	-0.652800222161074
-1.2289467367367366	-0.6508149509017276
-1.2261442242242242	-0.6482688228997207
-1.2233417117117116	-0.6454594942878631
-1.2205391991991992	-0.6427702994084716
-1.2177366866866866	-0.6405605392212794
-1.2149341741741742	-0.6390620791500727
-1.2121316616616615	-0.6383168661769856
-1.2093291491491491	-0.638175587887901
-1.2065266366366365	-0.6383566087006713
-1.203724124124124	-0.638543958670797
-1.2009216116116115	-0.6384904848843846
-1.198119099099099	-0.6380914317376127
-1.1953165865865865	-0.6374046675326508
-1.192514074074074	-0.6366124945959002
-1.1897115615615614	-0.6359399494374158
-1.186909049049049	-0.6355589914340245
-1.1841065365365364	-0.6355123137813614
-1.181304024024024	-0.6356835273297043
-1.1785015115115114	-0.6358247582019088
-1.175698998998999	-0.6356336005894192
-1.1728964864864864	-0.63485510958049
-1.170093973973974	-0.6333761986588737
-1.1672914614614613	-0.631281824191972
-1.164488948948949	-0.6288537973851274
-1.1616864364364363	-0.6265102258534412
-1.158883923923924	-0.624701173505978
-1.1560814114114113	-0.6237889841402924
-1.153278898898899	-0.6239463059253196
-1.1504763863863863	-0.6251001633208668
-1.1476738738738739	-0.626938051992642
-1.1448713613613613	-0.6289755695086385
-1.1420688488488488	-0.6306690109793172
-1.1392663363363362	-0.6315447880724958
-1.1364638238238238	-0.6313132625654829
-1.1336613113113112	-0.6299384928084126
-1.1308587987987986	-0.6276463487153419
-1.1280562862862862	-0.6248687073009604
-1.1252537737737738	-0.6221372995671814
-1.1224512612612612	-0.6199534296368223
-1.1196487487487485	-0.6186661319844586
-1.1168462362362361	-0.6183896811262575
-1.1140437237237237	-0.6189818669777709
-1.111241211211211	-0.6200891582770989
-1.1084386986986985	-0.6212474235225258
-1.105636186186186	-0.6220116994696796
-1.1028336736736737	-0.6220797728022385
-1.100031161161161	-0.6213748566559194
-1.0972286486486484	-0.6200628735696994
-1.094426136136136	-0.6184975778422219
-1.0916236236236236	-0.6171073999140557
-1.088821111111111	-0.6162556695352435
-1.0860185985985984	-0.6161153405063731
-1.083216086086086	-0.6165971177393572
-1.0804135735735736	-0.6173558717106917
-1.077611061061061	-0.6178778989663574
-1.0748085485485483	-0.6176272279796138
-1.072006036036036	-0.6162100972490527
-1.0692035235235235	-0.6135090820314539
-1.066401011011011	-0.6097450561008935
-1.0635984984984983	-0.6054448681332101
-1.060795985985986	-0.6013197982960574
-1.0579934734734735	-0.5980864775623953
-1.0551909609609609	-0.5962798166301475
-1.0523884484484483	-0.5961108948087084
-1.0495859359359359	-0.5974103636694725
-1.0467834234234235	-0.5996732980578725
-1.0439809109109108	-0.6021920228518811
-1.0411783983983982	-0.6042382554438859
-1.0383758858858858	-0.6052426198482195
-1.0355733733733734	-0.6049221202310808
-1.0327708608608608	-0.6033233958581998
-1.0299683483483482	-0.6007757738672472
-1.0271658358358358	-0.5977748374969172
-1.0243633233233234	-0.5948360671225135
-1.0215608108108107	-0.5923635399621159
-1.0187582982982981	-0.5905697101696377
-1.0159557857857857	-0.5894627045629
-1.0131532732732733	-0.5888944587774552
-1.0103507607607607	-0.5886442924100324
-1.007548248248248	-0.5885041721848081
-1.0047457357357357	-0.5883360311901586
-1.0019432232232233	-0.5880857235557118
-0.9991407107107106	-0.587756671906351
-0.9963381981981981	-0.5873619450908465
-0.9935356856856856	-0.5868806739072725
-0.9907331731731731	-0.5862410493519246
-0.9879306606606606	-0.5853394750516361
-0.9851281481481481	-0.5840889617402241
-0.9823256356356356	-0.5824761311136095
-0.9795231231231231	-0.5806007075213764
-0.9767206106106106	-0.5786764319548099
-0.973918098098098	-0.5769862233936989
-0.9711155855855855	-0.5758020294908734
-0.968313073073073	-0.5752945302853116
-0.9655105605605605	-0.5754640005255585
-0.962708048048048	-0.5761185676501943
-0.9599055355355355	-0.5769112561433913
-0.957103023023023	-0.577427612318729
-0.9543005105105105	-0.5772982010741672
-0.951497997997998	-0.5763010751734818
-0.9486954854854854	-0.574421800358428
-0.9458929729729728	-0.5718520724955092
-0.9430904604604604	-0.5689278543648868
-0.9402879479479478	-0.5660275240509558
-0.9374854354354354	-0.5634631381173458
-0.9346829229229228	-0.5613993870986129
-0.9318804104104104	-0.559824835256634
-0.9290778978978977	-0.5585821755978795
-0.9262753853853853	-0.5574446715856967
-0.9234728728728727	-0.5562112822689662
-0.9206703603603603	-0.5547879015105652
-0.9178678478478477	-0.5532279985012241
-0.9150653353353353	-0.5517203148414318
-0.9122628228228227	-0.5505290025801493
-0.9094603103103103	-0.5499066740436354
-0.9066577977977976	-0.5500085068729679
-0.9038552852852852	-0.5508338102071846
-0.9010527727727726	-0.5522115759257424
-0.8982502602602602	-0.5538323621542638
-0.8954477477477477	-0.5553152934285204
-0.8926452352352352	-0.5562902099156533
-0.8898427227227227	-0.5564731807397829
-0.8870402102102102	-0.5557182716050697
-0.8842376976976977	-0.5540370970864092
-0.8814351851851852	-0.5515868668065151
-0.8786326726726726	-0.5486344033599007
-0.8758301601601601	-0.5455065136976032
-0.8730276476476476	-0.5425364658720873
-0.8702251351351351	-0.54001379531466
-0.8674226226226226	-0.5381421999175469
-0.8646201101101101	-0.5370091556990562
-0.8618175975975975	-0.5365710978022842
-0.859015085085085	-0.5366583902391575
-0.8562125725725724	-0.5370032156716875
-0.8534100600600599	-0.5372898534190522
-0.8506075475475474	-0.5372208179075373
-0.8478050350350349	-0.5365857765249462
-0.8450025225225224	-0.5353158111010796
-0.8422000100100099	-0.5335060336308823
-0.8393974974974974	-0.5313960092941628
-0.8365949849849849	-0.5293088405299686
-0.8337924724724723	-0.5275628757486372
-0.8309899599599598	-0.526380327511673
-0.8281874474474473	-0.5258204836676708
-0.8253849349349348	-0.5257595725445661
-0.8225824224224223	-0.5259256984336649
-0.8197799099099098	-0.5259796576727216
-0.8169773973973973	-0.5256167815739898
-0.8141748848848848	-0.5246569348567975
-0.8113723723723723	-0.5230927927812425
-0.8085698598598597	-0.5210801236203171
-0.8057673473473472	-0.5188737214465813
-0.8029648348348347	-0.5167320075413926
-0.8001623223223222	-0.5148250909977137
-0.7973598098098097	-0.5131805899990998
-0.7945572972972972	-0.5116883582837783
-0.7917547847847847	-0.5101636715506352
-0.7889522722722722	-0.5084459735290809
-0.7861497597597596	-0.506495248556317
-0.7833472472472471	-0.5044464678402185
-0.7805447347347346	-0.5025957189699386
-0.7777422222222221	-0.5013155759243406
-0.7749397097097096	-0.5009238263260343
-0.7721371971971971	-0.5015492688405996
-0.7693346846846846	-0.5030433670668806
-0.7665321721721721	-0.5049743938293607
-0.7637296596596596	-0.5067146792555761
-0.760927147147147	-0.5076001713556915
-0.7581246346346345	-0.5071155198852952
-0.755322122122122	-0.5050466451528148
-0.7525196096096095	-0.5015507738174185
-0.749717097097097	-0.4971191473664796
-0.7469145845845845	-0.49244190641535507
-0.744112072072072	-0.4882165236530664
-0.7413095595595595	-0.4849596811079447
-0.738507047047047	-0.4828811656784188
-0.7357045345345344	-0.481857467482305
-0.7329020220220219	-0.48150936152070806
-0.7300995095095094	-0.4813532714350684
-0.7272969969969969	-0.48097250417973575
-0.7244944844844844	-0.4801496088846597
-0.7216919719719719	-0.47891664007713924
-0.7188894594594594	-0.4775103274078358
-0.7160869469469469	-0.47625324860372903
-0.7132844344344343	-0.47540793820041155
-0.7104819219219218	-0.47505932911607224
-0.7076794094094093	-0.47506918276881677
-0.7048768968968968	-0.47511867246154843
-0.7020743843843843	-0.4748221800650981
-0.6992718718718718	-0.4738687950585025
-0.6964693593593593	-0.47213771665887366
-0.6936668468468468	-0.46974354617071395
-0.6908643343343343	-0.46699374373517893
-0.6880618218218217	-0.4642736386358202
-0.6852593093093092	-0.4619020577789095
-0.6824567967967967	-0.4600124936209607
-0.6796542842842842	-0.4585061157188583
-0.6768517717717717	-0.4570966918680574
-0.6740492592592592	-0.4554330424548358
-0.6712467467467467	-0.4532546285858818
-0.6684442342342342	-0.4505215222615518
-0.6656417217217216	-0.4474670584704165
-0.6628392092092091	-0.44454794015844473
-0.6600366966966966	-0.44230333011972706
-0.6572341841841841	-0.44116842734656886
-0.6544316716716716	-0.4413068010824687
-0.6516291591591591	-0.442522147450561
-0.6488266466466466	-0.444284822813431
-0.6460241341341341	-0.44586994698879173
-0.6432216216216216	-0.4465653831310901
-0.640419109109109	-0.44588300876824954
-0.6376165965965965	-0.4437043055499355
-0.634814084084084	-0.44031250890515855
-0.6320115715715715	-0.43630119718235144
-0.629209059059059	-0.432390296769216
-0.6264065465465465	-0.4292108276746363
-0.623604034034034	-0.4271288705272282
-0.6208015215215215	-0.42616420518285664
-0.617999009009009	-0.42602534759712124
-0.6151964964964964	-0.4262423096661507
-0.6123939839839839	-0.42634557777484755
-0.6095914714714714	-0.4260259711056465
-0.6067889589589589	-0.4252197494306476
-0.6039864464464464	-0.4240926946274071
-0.6011839339339339	-0.4229349985392337
-0.5983814214214214	-0.4220117184268601
-0.5955789089089089	-0.42142936651657376
-0.5927763963963963	-0.42107223073502126
-0.5899738838838838	-0.42063494807153373
-0.5871713713713713	-0.419740682674763
-0.5843688588588588	-0.41810072641558566
-0.5815663463463463	-0.4156539085934238
-0.5787638338338338	-0.4126295468267815
-0.5759613213213213	-0.4095042107745474
-0.5731588088088088	-0.4068609730044512
-0.5703562962962963	-0.4051963083020856
-0.5675537837837837	-0.40474107084160665
-0.5647512712712712	-0.4053599884455014
-0.5619487587587587	-0.4065690288587757
-0.5591462462462462	-0.40767021671095643
-0.5563437337337337	-0.407962755310686
-0.5535412212212212	-0.4069619095962233
-0.5507387087087087	-0.40455281506924085
-0.5479361961961962	-0.40102700868180025
-0.5451336836836836	-0.39698819975416527
-0.5423311711711711	-0.39315747331977097
-0.5395286586586586	-0.39014184317692163
-0.5367261461461461	-0.3882423372898674
-0.5339236336336336	-0.3873644504091403
-0.5311211211211211	-0.38705944234687045
-0.5283186086086086	-0.38668132649561476
-0.5255160960960961	-0.38560626636555767
-0.5227135835835836	-0.38344123377364175
-0.519911071071071	-0.3801535842835347
-0.5171085585585585	-0.37608064033492333
-0.514306046046046	-0.3718188075214918
-0.5115035335335335	-0.36803137213536496
-0.508701021021021	-0.3652397227040872
-0.5058985085085085	-0.363666150758247
-0.503095995995996	-0.3631771523075382
-0.5002934834834833	-0.3633414338057304
-0.49749097097097084	-0.36357875333074025
-0.4946884584584583	-0.3633471240870943
-0.4918859459459458	-0.36230592764155156
-0.4890834334334333	-0.3604036497229019
-0.4862809209209208	-0.35786655789770255
-0.4834784084084083	-0.3550986545488622
-0.48067589589589577	-0.3525319355259806
-0.47787338338338325	-0.3504800092793608
-0.47507087087087074	-0.34904356735993275
-0.47226835835835823	-0.34809563393527015
-0.4694658458458457	-0.34734583758127735
-0.4666633333333332	-0.34645633890578104
-0.4638608208208207	-0.34516641039704704
-0.4610583083083082	-0.3433826231572721
-0.4582557957957957	-0.34120615738684923
-0.45545328328328316	-0.3388919902336376
-0.45265077077077065	-0.3367581060101163
-0.44984825825825814	-0.3350784162007914
-0.4470457457457456	-0.33399602027018466
-0.4442432332332331	-0.33348371825395684
-0.4414407207207206	-0.33336062405443434
-0.4386382082082081	-0.3333542149195253
-0.4358356956956956	-0.3331830484659266
-0.43303318318318307	-0.3326311043865915
-0.43023067067067056	-0.3315908671741138
-0.42742815815815804	-0.33006572470316337
-0.42462564564564553	-0.32813755376300335
-0.421823133133133	-0.3259168523528017
-0.4190206206206205	-0.3234966838989285
-0.416218108108108	-0.3209273374117737
-0.4134155955955955	-0.3182183936103633
-0.410613083083083	-0.31536319685081504
-0.40781057057057046	-0.3123721289979827
-0.40500805805805795	-0.30929859358662853
-0.40220554554554544	-0.30624571676405177
-0.39940303303303293	-0.3033503717534897
-0.3966005205205205	-0.30075056744312784
-0.3937980080080079	-0.29854876355869336
-0.3909954954954955	-0.2967849044693091
-0.3881929829829829	-0.2954287196195831
-0.3853904704704705	-0.29439308014432364
-0.38258795795795786	-0.29356215035516386
-0.37978544544544546	-0.29282289701999525
-0.37698293293293283	-0.2920881042217524
-0.37418042042042043	-0.291303320121147
-0.3713779079079078	-0.29043723198179155
-0.3685753953953954	-0.28946191201643934
-0.3657728828828828	-0.2883334473845019
-0.3629703703703704	-0.2869831368725814
-0.36016785785785776	-0.28532494649053536
-0.35736534534534536	-0.2832781151263755
-0.35456283283283274	-0.2807973732498596
-0.35176032032032034	-0.2778996439526472
-0.3489578078078077	-0.2746766514680578
-0.3461552952952953	-0.27128729191992745
-0.3433527827827827	-0.26793023724390497
-0.3405502702702703	-0.26480364763104425
-0.33774775775775767	-0.2620628736134315
-0.33494524524524527	-0.25978744014441973
-0.33214273273273265	-0.2579655658813413
-0.32934022022022025	-0.2564992842532547
-0.3265377077077076	-0.2552277634500354
-0.323735195195195	-0.2539623542344678
-0.3209326826826826	-0.2525251497801952
-0.31813017017017	-0.2507833771417746
-0.3153276576576576	-0.24867396063569824
-0.31252514514514496	-0.24621505051409248
-0.30972263263263256	-0.24350340777556956
-0.30692012012011993	-0.24069806185198395
-0.30411760760760753	-0.23799192993946744
-0.3013150950950949	-0.23557461211376596
-0.2985125825825825	-0.23359159226944076
-0.2957100700700699	-0.23210722481168933
-0.2929075575575575	-0.2310802264796239
-0.29010504504504486	-0.23035976510299583
-0.28730253253253246	-0.22970687673657803
-0.28450002002001984	-0.2288400318624395
-0.28169750750750744	-0.2274965649834525
-0.2788949949949948	-0.2254956282059596
-0.2760924824824824	-0.2227857255064598
-0.2732899699699698	-0.21946231840625652
-0.2704874574574574	-0.21574845395061243
-0.26768494494494477	-0.21194197625386496
-0.26488243243243237	-0.2083433488172211
-0.26207991991991975	-0.20518478971170473
-0.25927740740740735	-0.2025816424402433
-0.2564748948948947	-0.20052009823480288
-0.2536723823823823	-0.1988834851344934
-0.2508698698698697	-0.1975062887427299
-0.2480673573573573	-0.19623551295388347
-0.24526484484484468	-0.19497658645627325
-0.24246233233233228	-0.19370700413113928
-0.23965981981981965	-0.19245343030665757
-0.23685730730730725	-0.19124266887831343
-0.23405479479479463	-0.19004821932920335
-0.23125228228228223	-0.1887575045218119
-0.2284497697697696	-0.18717841555069464
-0.2256472572572572	-0.1850893292674447
-0.22284474474474458	-0.18231918170829742
-0.22004223223223218	-0.17883005100575028
-0.21723971971971956	-0.17476975204081846
-0.21443720720720716	-0.17046890461243913
-0.21163469469469454	-0.16637429542170656
-0.20883218218218214	-0.16293261018317046
-0.2060296696696695	-0.16045802372252005
-0.2032271571571571	-0.15902640865711026
-0.2004246446446445	-0.15843390354236875
-0.1976221321321321	-0.15823896743889332
-0.19481961961961947	-0.1578804398165452
-0.19201710710710707	-0.1568383062452935
-0.18921459459459444	-0.15478785363328001
-0.18641208208208204	-0.15169773830384986
-0.18360956956956942	-0.14783899979608672
-0.18080705705705702	-0.14370028447554645
-0.1780045445445444	-0.13983528389174615
-0.175202032032032	-0.13669123158562896
-0.17239951951951937	-0.13447422363861683
-0.16959700700700697	-0.13309538532145715
-0.16679449449449435	-0.1322151252090779
-0.16399198198198195	-0.13136979771012391
-0.16118946946946933	-0.13013722647986808
-0.15838695695695693	-0.12828435687513695
-0.1555844444444443	-0.12584649354148586
-0.1527819319319319	-0.12311116880920994
-0.14997941941941928	-0.12051264215924326
-0.14717690690690688	-0.11847397888367378
-0.14437439439439426	-0.1172518307290055
-0.14157188188188186	-0.11683805857758048
-0.13876936936936923	-0.11695247368887982
-0.13596685685685683	-0.11712912417555693
-0.1331643443443442	-0.11686585441412126
-0.1303618318318318	-0.11578480480155909
-0.1275593193193192	-0.11374788901139693
-0.12475680680680679	-0.11088740880310885
-0.12195429429429416	-0.10754219240930488
-0.11915178178178176	-0.10412330609768863
-0.11634926926926914	-0.10095855379446247
-0.11354675675675674	-0.09817265814481677
-0.11074424424424412	-0.09564736684138281
-0.10794173173173172	-0.09307709966722741
-0.1051392192192191	-0.09010118961032554
-0.10233670670670669	-0.086465500720253
-0.09953419419419407	-0.08215432769936115
-0.09673168168168167	-0.07744240158333376
-0.09392916916916905	-0.072843667362891
-0.09112665665665665	-0.06896908243203778
-0.08832414414414402	-0.06633771195911073
-0.08552163163163162	-0.06520273914256958
-0.082719119119119	-0.06545057878638147
-0.0799166066066066	-0.06660814851699973
-0.07711409409409398	-0.06795834441458645
-0.07431158158158158	-0.06872874506270582
-0.07150906906906895	-0.06829530151009852
-0.06870655655655655	-0.06633890179109245
-0.06590404404404393	-0.0629091742248957
-0.06310153153153153	-0.05838075418370717
-0.06029901901901891	-0.05332179838240103
-0.057496506506506506	-0.04832114778448249
-0.054693993993993884	-0.04383063659634029
-0.05189148148148148	-0.04006996311157826
-0.04908896896896886	-0.037017268122466085
-0.04628645645645646	-0.03447813801401173
-0.04348394394394384	-0.03219991637408173
-0.040681431431431436	-0.029985635756278717
-0.037878918918918814	-0.02776619678850789
-0.03507640640640641	-0.0256081398871241
-0.03227389389389379	-0.02366000615234115
-0.02947138138138139	-0.022063273947935308
-0.026668868868868767	-0.020865981028926034
-0.023866356356356366	-0.01997447542539127
-0.021063843843843744	-0.019162891125952958
-0.018261331331331343	-0.018137271114856274
-0.01545881881881872	-0.016630380501525377
-0.01265630630630632	-0.014491833071840654
-0.009853793793793697	-0.011740141199102633
-0.007051281281281296	-0.0085575930186238
-0.004248768768768674	-0.005229879801706139
-0.001446256256256273	-0.0020522582690015168
0.0013562562562563496	0.0007644856078686396
0.00415876876876875	0.003155838619494214
0.006961281281281373	0.005213153201535328
0.009763793793793774	0.0071402210244071035
0.012566306306306396	0.009174692395463244
0.015368818818818797	0.011503640576946333
0.01817133133133142	0.014202927793834766
0.02097384384384382	0.017219702416885127
0.023776356356356443	0.020400657478349918
0.026578868868868843	0.0235520867485242
0.029381381381381466	0.026507420630554154
0.03218389389389387	0.0291773094281753
0.03498640640640649	0.031566092540794066
0.03778891891891911	0.03375273128808312
0.04059143143143151	0.03584815317424574
0.043393943943944135	0.03794903417901557
0.046196456456456536	0.040107433716067856
0.04899896896896916	0.04232708609963674
0.05180148148148156	0.04458445615854807
0.05460399399399418	0.04686137771889663
0.05740650650650658	0.049171029385918164
0.060209019019019205	0.0515623341168228
0.0630115315315316	0.05409822091546866
0.06581404404404423	0.05681616333398894
0.06861655655655663	0.059689360325535346
0.07141906906906925	0.06260925648675726
0.07422158158158165	0.0654032176137366
0.07702409409409428	0.06788728362925203
0.07982660660660668	0.06993829865527987
0.0826291191191193	0.07155875831688455
0.0854316316316317	0.07290640361993975
0.08823414414414432	0.07427043200960656
0.09103665665665672	0.07599439298344621
0.09383916916916935	0.07836610768502011
0.09664168168168175	0.08150973845892442
0.09944419419419437	0.0853184005163497
0.10224670670670677	0.08945531335202883
0.10504921921921939	0.09343020777845094
0.10785173173173179	0.09673245647515813
0.11065424424424442	0.09898191698474226
0.11345675675675682	0.1000502218951391
0.11625926926926944	0.10011265713713259
0.11906178178178184	0.09961187717869949
0.12186429429429446	0.09914269333756653
0.12466680680680686	0.09929264411441614
0.12746931931931949	0.1004873098250108
0.13027183183183189	0.10288742949406653
0.1330743443443445	0.10636742578847971
0.1358768568568569	0.11057793296906875
0.13867936936936953	0.11506764234309648
0.14148188188188193	0.1194215566324824
0.14428439439439456	0.12336966218893931
0.14708690690690696	0.1268327976538848
0.14988941941941958	0.1298962506019066
0.15269193193193198	0.13272768486052172
0.1554944444444446	0.13547506186042654
0.158296956956957	0.13818562601680998
0.16109946946946962	0.1407771743295306
0.16390198198198203	0.14307167831597767
0.16670449449449465	0.1448768805785224
0.16950700700700705	0.14608284796763493
0.17230951951951967	0.1467344805045066
0.17511203203203207	0.14704976324131216
0.1779145445445447	0.1473737433542358
0.1807170570570571	0.14808225425412458
0.18351956956956972	0.14946834707984677
0.18632208208208212	0.1516512128904798
0.18912459459459474	0.15453958900418271
0.19192710710710714	0.15786216783237345
0.19472961961961976	0.16125361334964833
0.19753213213213217	0.1643652993124579
0.2003346446446448	0.1669619850731235
0.2031371571571572	0.16897214825258564
0.2059396696696698	0.1704780011020062
0.2087421821821822	0.17165430206742316
0.21154469469469483	0.17268412155073976
0.21434720720720724	0.17368745733457147
0.21714971971971986	0.17469205782992991
0.21995223223223226	0.17565751583722805
0.22275474474474488	0.1765407428132569
0.22555725725725728	0.1773723643770453
0.2283597697697699	0.17830694251248955
0.2311622822822823	0.17961835195574935
0.23396479479479493	0.18163248466589144
0.23676730730730733	0.1846151531764126
0.23956981981981995	0.1886538033091119
0.24237233233233235	0.1935790242383491
0.24517484484484497	0.19896209240858642
0.24797735735735738	0.2042003959980595
0.25077986986987	0.20867166070824678
0.2535823823823824	0.2119114058447229
0.256384894894895	0.21375594025039513
0.2591874074074074	0.21440069964609818
0.26198991991992004	0.2143492756129178
0.26479243243243245	0.2142640270450451
0.26759494494494507	0.21476275091913766
0.27039745745745747	0.21622578828816058
0.2731999699699701	0.21867677569510602
0.2760024824824825	0.22177771394567397
0.2788049949949951	0.22494217561158125
0.2816075075075075	0.22753146387519577
0.28441002002002014	0.22907052129391375
0.28721253253253254	0.22941300688515792
0.29001504504504516	0.22880097729267684
0.29281755755755756	0.22779888332407372
0.2956200700700702	0.22712276956752991
0.2984225825825826	0.227419900596672
0.3012250950950952	0.22907007420503012
0.3040276076076076	0.2320723377686204
0.30683012012012023	0.23605236753064732
0.30963263263263263	0.24038607530834655
0.31243514514514525	0.24439741513609026
0.31523765765765766	0.24756532660800135
0.3180401701701703	0.24967363047701144
0.3208426826826827	0.2508583394533942
0.3236451951951953	0.2515418048489965
0.3264477077077077	0.25228030627217235
0.3292502202202203	0.2535786205509005
0.3320527327327327	0.2557331496834233
0.33485524524524535	0.25875241144758526
0.33765775775775775	0.26237531428982874
0.34046027027027037	0.2661739852772756
0.34326278278278277	0.2697007089397062
0.3460652952952954	0.2726267474375366
0.3488678078078078	0.27482767421066123
0.3516703203203204	0.27639192631564535
0.3544728328328328	0.2775579369243885
0.35727534534534544	0.27860989598659325
0.36007785785785784	0.2797742723429152
0.36288037037037046	0.28115503980225476
0.36568288288288286	0.2827275184023925
0.3684853953953955	0.28438631704769496
0.3712879079079079	0.28602160097345447
0.3740904204204205	0.2875878626678334
0.3768929329329329	0.2891341212572328
0.37969544544544553	0.29078183681893033
0.38249795795795793	0.2926597721849944
0.38530047047047056	0.29482438757158724
0.38810298298298296	0.29720229182281366
0.3909054954954956	0.2995843325954306
0.393708008008008	0.3016813524804789
0.3965105205205206	0.30322670059860357
0.3993130330330332	0.30408982551569064
0.4021155455455456	0.3043570068086364
0.40491805805805825	0.3043434241021545
0.40772057057057065	0.3045232127018271
0.4105230830830833	0.3053933695308747
0.4133255955955957	0.30731295194746155
0.4161281081081083	0.3103714017663078
0.4189306206206207	0.3143338187908694
0.4217331331331333	0.31868776724993697
0.4245356456456457	0.32278306362789255
0.42733815815815834	0.326024075817098
0.43014067067067074	0.32805444643887716
0.43294318318318337	0.3288740215605342
0.43574569569569577	0.3288478082876413
0.4385482082082084	0.32860080870647423
0.4413507207207208	0.32882950065995115
0.4441532332332334	0.33008828851328564
0.4469557457457458	0.33261812965305526
0.44975825825825844	0.33627160634932696
0.45256077077077084	0.3405580696057684
0.45536328328328346	0.34479415334554564
0.45816579579579586	0.3483115211533437
0.4609683083083085	0.3506560823431022
0.4637708208208209	0.3517167177949332
0.4665733333333335	0.3517452717089292
0.4693758458458459	0.3512651197786171
0.47217835835835853	0.35090116348958145
0.47498087087087093	0.3511879993039564
0.47778338338338355	0.3524177454505239
0.48058589589589595	0.35457358003396844
0.4833884084084086	0.357365168252019
0.486190920920921	0.3603481886079589
0.4889934334334336	0.3630835125688735
0.491795945945946	0.3652808472389807
0.4945984584584586	0.3668797985319067
0.497400970970971	0.36804488407566194
0.5002034834834836	0.36908147304567207
0.503005995995996	0.37030638341336647
0.5058085085085087	0.37192098334109613
0.5086110210210211	0.37393179467903825
0.5114135335335337	0.37614538871139036
0.5142160460460461	0.37823758869746554
0.5170185585585587	0.37987112910141696
0.5198210710710711	0.3808197980672583
0.5226235835835837	0.3810558879367745
0.5254260960960961	0.3807713826438275
0.5282286086086088	0.3803265408226555
0.5310311211211212	0.3801441121767787
0.5338336336336338	0.38058493940925436
0.5366361461461462	0.38184549817823127
0.5394386586586588	0.38390895522962737
0.5422411711711712	0.3865622824836571
0.5450436836836838	0.3894698240888014
0.5478461961961962	0.39227615031411445
0.5506487087087089	0.39470372866152004
0.5534512212212213	0.39661570851749556
0.5562537337337339	0.39802845927535274
0.5590562462462463	0.39907674181451563
0.5618587587587589	0.39994985181829174
0.5646612712712713	0.400824520924936
0.5674637837837839	0.4018178210431052
0.5702662962962963	0.4029726000130219
0.573068808808809	0.4042738045668044
0.5758713213213213	0.4056821314021716
0.578673833833834	0.4071662800354831
0.5814763463463464	0.40871826185307836
0.584278858858859	0.4103459437928885
0.5870813713713714	0.41204887466763973
0.589883883883884	0.41379227072224806
0.5926863963963964	0.41549594218174835
0.595488908908909	0.41704891911621444
0.5982914214214214	0.4183488988213963
0.6010939339339341	0.4193531591966786
0.6038964464464465	0.42011963251434276
0.6066989589589589	0.42081723184171527
0.6095014714714717	0.4216939270839111
0.6123039839839841	0.42300653715041026
0.6151064964964965	0.42493213895728266
0.6179090090090089	0.42749115104673113
0.6207115215215218	0.43051201296000496
0.6235140340340342	0.4336559974987277
0.6263165465465466	0.43650126607427076
0.629119059059059	0.4386642444797194
0.6319215715715718	0.4399212547062837
0.6347240840840842	0.4402899680677376
0.6375265965965966	0.44004068340159314
0.640329109109109	0.4396289295988114
0.6431316216216219	0.43956663154662073
0.6459341341341343	0.44027040096574127
0.6487366466466467	0.4419348714162076
0.651539159159159	0.44447264895018207
0.6543416716716719	0.44754191927253956
0.6571441841841843	0.45065449324359225
0.6599466966966967	0.45333040808089164
0.6627492092092091	0.4552491981044061
0.665551721721722	0.45634828882441475
0.6683542342342343	0.45683590851846545
0.6711567467467467	0.4571140633903871
0.6739592592592591	0.4576371714234546
0.676761771771772	0.4587537629624937
0.6795642842842844	0.46058472997035466
0.6823667967967968	0.4629796755898689
0.6851693093093092	0.46556680694758606
0.687971821821822	0.4678802221460839
0.6907743343343344	0.46952202512962576
0.6935768468468468	0.4703044668560072
0.6963793593593592	0.4703235265313556
0.6991818718718721	0.4699380458802122
0.7019843843843845	0.4696601338875604
0.7047868968968969	0.46999242499176624
0.7075894094094093	0.47126580006831575
0.7103919219219221	0.4735312510616182
0.7131944344344345	0.4765416469230025
0.7159969469469469	0.47982929631248356
0.7187994594594593	0.4828534893558331
0.7216019719719722	0.48516931598192775
0.7244044844844846	0.48656263488651824
0.727206996996997	0.4871081062614686
0.7300095095095094	0.4871334265612666
0.7328120220220222	0.4871042693592545
0.7356145345345346	0.4874702642307051
0.738417047047047	0.48852399708744326
0.7412195595595594	0.49031883130275006
0.7440220720720723	0.49266984317169343
0.7468245845845847	0.4952330719246657
0.7496270970970971	0.49763180645382454
0.7524296096096099	0.49958386103597885
0.7552321221221223	0.5009855631852425
0.7580346346346347	0.501925435723394
0.7608371471471471	0.5026268218084682
0.76363965965966	0.5033444296054798
0.7664421721721724	0.504255769610852
0.7692446846846848	0.5053891451340897
0.7720471971971972	0.5066152248256786
0.77484970970971	0.5077047875745047
0.7776522222222224	0.5084300038590244
0.7804547347347348	0.5086698686712816
0.7832572472472472	0.5084782987486501
0.7860597597597601	0.5080867970499255
0.7888622722722725	0.507837675434856
0.7916647847847849	0.5080698856008674
0.7944672972972973	0.5089980082695806
0.7972698098098101	0.5106289913820141
0.8000723223223225	0.5127490518082292
0.8028748348348349	0.5149888335204558
0.8056773473473473	0.5169469560789891
0.8084798598598602	0.5183304436810299
0.8112823723723726	0.5190630617535972
0.814084884884885	0.5193222583764748
0.8168873973973974	0.519489147240018
0.8196899099099102	0.5200257095049182
0.8224924224224226	0.5213188513864202
0.825294934934935	0.523543224025394
0.8280974474474474	0.5265893851675842
0.8308999599599602	0.5300826175607967
0.8337024724724726	0.533487691081487
0.836504984984985	0.5362662770772606
0.8393074974974974	0.5380363103054279
0.8421100100100103	0.5386822099552044
0.8449125225225227	0.5383815233998102
0.8477150350350351	0.5375414339769073
0.8505175475475475	0.5366681062559941
0.8533200600600603	0.5362130380703127
0.8561225725725727	0.5364464835627788
0.8589250850850851	0.537397015277252
0.8617275975975975	0.5388726334216771
0.8645301101101104	0.5405509644443944
0.8673326226226228	0.5421036762817452
0.8701351351351352	0.54331074621608
0.8729376476476476	0.5441263935326457
0.8757401601601604	0.5446775278864331
0.8785426726726728	0.545200264308715
0.8813451851851852	0.5459414966770902
0.8841476976976976	0.5470632777455093
0.8869502102102105	0.5485844877923822
0.8897527227227229	0.5503787938055255
0.8925552352352353	0.5522263403000702
0.8953577477477477	0.5538970706937401
0.8981602602602605	0.5552331122829439
0.9009627727727729	0.5561997370550109
0.9037652852852853	0.5568877485639062
0.9065677977977977	0.5574693144120706
0.9093703103103106	0.558126828497093
0.912172822822823	0.5589837368900971
0.9149753353353354	0.5600640822836906
0.9177778478478478	0.5612949867698629
0.9205803603603606	0.5625485379038463
0.923382872872873	0.5637036489511508
0.9261853853853854	0.5647007095475105
0.9289878978978978	0.5655652775556308
0.9317904104104107	0.5663903211672987
0.9345929229229231	0.5672843304194217
0.9373954354354355	0.5683078209921918
0.9401979479479479	0.5694270784602415
0.9430004604604607	0.5705085272262668
0.9458029729729731	0.5713615318234441
0.9486054854854855	0.5718174996107372
0.9514079979979979	0.5718165824673973
0.9542105105105108	0.571466862301685
0.9570130230230232	0.5710478511072268
0.9598155355355356	0.5709486708320912
0.962618048048048	0.5715551136205999
0.9654205605605608	0.5731202827766038
0.9682230730730732	0.575662822971998
0.9710255855855856	0.578930742616887
0.973828098098098	0.5824488034126347
0.9766306106106108	0.585639854737999
0.9794331231231233	0.5879847886627725
0.9822356356356357	0.5891711473664503
0.985038148148148	0.5891823822964484
0.9878406606606609	0.5882981907674616
0.9906431731731733	0.5870052794780163
0.9934456856856857	0.5858475316351383
0.9962481981981981	0.5852646468376921
0.9990507107107109	0.585471811691402
1.0018532232232233	0.5864184946210651
1.0046557357357357	0.5878369678309165
1.0074582482482481	0.5893601840151734
1.010260760760761	0.5906650083981311
1.0130632732732734	0.5915888347743823
1.0158657857857858	0.5921781162418325
1.0186682982982982	0.5926526058921098
1.021470810810811	0.593300154857581
1.0242733233233234	0.5943426626288772
1.0270758358358358	0.5958249327022902
1.0298783483483482	0.5975705937293524
1.032680860860861	0.5992253892437154
1.0354833733733735	0.6003763340447568
1.0382858858858859	0.6007067382233733
1.0410883983983983	0.6001321530792585
1.0438909109109111	0.5988664992733381
1.0466934234234235	0.5973899383893071
1.049495935935936	0.5963230297777578
1.0522984484484483	0.596244134168043
1.0551009609609612	0.5975076951235495
1.0579034734734736	0.6001226858675279
1.060705985985986	0.6037323357789794
1.0635084984984984	0.6077041726882042
1.0663110110110112	0.6113040744665053
1.0691135235235236	0.6139011393926166
1.071916036036036	0.6151405887550929
1.0747185485485484	0.6150325934952375
1.0775210610610613	0.6139320888614718
1.0803235735735737	0.6124191454408547
1.083126086086086	0.6111199380248826
1.0859285985985985	0.610525078476244
1.0887311111111113	0.6108601730292768
1.0915336236236237	0.6120443411687705
1.0943361361361361	0.613743087180685
1.0971386486486485	0.6154923545146758
1.0999411611611614	0.6168503596104855
1.1027436736736738	0.6175288103855687
1.1055461861861862	0.6174658753978169
1.1083486986986986	0.6168250436579154
1.1111512112112114	0.6159287513759693
1.1139537237237238	0.615154945544103
1.1167562362362362	0.6148327400288611
1.119558748748749	0.6151684965903185
1.1223612612612615	0.6162190703757305
1.1251637737737739	0.6179107435161548
1.1279662862862863	0.6200873510357592
1.130768798798799	0.6225642728804356
1.1335713113113115	0.6251678309652817
1.136373823823824	0.6277499444712471
1.1391763363363363	0.6301807987917136
1.1419788488488491	0.6323323335528992
1.1447813613613615	0.6340686584909978
1.147583873873874	0.6352551229357526
1.1503863863863864	0.6357879103225759
1.1531888988988992	0.6356350487626679
1.1559914114114116	0.6348722968365625
1.158793923923924	0.6336966314192527
1.1615964364364364	0.6324064671581469
1.1643989489489492	0.6313488972333463
1.1672014614614616	0.6308459620949063
1.170003973973974	0.6311198641001192
1.1728064864864864	0.6322382898653309
1.1756089989989993	0.6340952468888026
1.1784115115115117	0.6364322857163696
1.181214024024024	0.6388934809762237
1.1840165365365365	0.6410989840362908
1.1868190490490493	0.6427188567868052
1.1896215615615617	0.6435315513971676
1.1924240740740741	0.6434579847011379
1.1952265865865865	0.6425696387431932
1.1980290990990994	0.6410746281974502
1.2008316116116118	0.639287691464701
1.2036341241241242	0.6375889547639801
1.2064366366366366	0.6363740058702849
1.2092391491491494	0.6359967107374482
1.2120416616616618	0.6367079294450315
1.2148441741741742	0.6385977112914278
1.2176466866866866	0.6415536547444614
1.2204491991991995	0.6452507701429415
1.2232517117117119	0.6491855421947526
1.2260542242242243	0.6527578923384305
1.2288567367367367	0.6553909909990205
1.2316592492492495	0.6566644783279794
1.234461761761762	0.6564269760759762
1.2372642742742743	0.6548534418737522
1.2400667867867867	0.6524238728451
1.2428692992992996	0.6498202060761209
1.245671811811812	0.6477624266703723
1.2484743243243244	0.646825248696248
1.2512768368368368	0.6472861071510605
1.2540793493493496	0.6490494730367593
1.256881861861862	0.6516723312909147
1.2596843743743744	0.6544866022757656
1.2624868868868868	0.656785215852119
1.2652893993993997	0.6580187985596762
1.268091911911912	0.6579461467651391
1.2708944244244245	0.6566954128129663
1.2736969369369369	0.6547200608048824
1.2764994494494497	0.6526655173289779
1.279301961961962	0.6511887959304123
1.2821044744744745	0.650785799534487
1.284906986986987	0.6516757921867642
1.2877094994994998	0.6537719196158258
1.2905120120120122	0.6567380130699838
1.2933145245245246	0.6601051114888079
1.296117037037037	0.6634050949808459
1.2989195495495498	0.6662783777095007
1.3017220620620622	0.6685269138946672
1.3045245745745746	0.6701067463786208
1.307327087087087	0.6710770073949093
1.3101295995995998	0.6715361910226643
1.3129321121121122	0.6715768280634844
1.3157346246246246	0.6712769876455249
1.318537137137137	0.6707270039266127
1.32133964964965	0.6700710511786105
1.3241421621621623	0.6695337458725805
1.3269446746746747	0.6694062160351055
1.329747187187187	0.6699828870962765
1.3325496996997	0.6714631786289713
1.3353522122122123	0.6738520684500828
1.3381547247247247	0.6769013997300899
1.3409572372372371	0.6801253487314336
1.34375974974975	0.6829002608610193
1.3465622622622624	0.6846286533950252
1.3493647747747748	0.6849205443138933
1.3521672872872872	0.6837328414304615
1.3549697997998	0.6814152664321584
1.3577723123123124	0.6786381470718279
1.3605748248248248	0.6762152856432919
1.3633773373373372	0.6748713780963533
1.36617984984985	0.675025274413146
1.3689823623623625	0.6766592721562019
1.3717848748748749	0.6793197618995372
1.3745873873873873	0.6822532924123523
1.3773898998999001	0.6846378920344747
1.3801924124124125	0.6858372078212911
1.382994924924925	0.6855960306119577
1.3857974374374373	0.6841137313575198
1.3885999499499502	0.6819715765055876
1.3914024624624626	0.6799378878640567
1.394204974974975	0.6787154742974617
1.3970074874874874	0.6787149230949374
1.39981	0.6799285300666742
1.39991	0.6774543176477954
1.3971074774774772	0.6761013988883913
1.3943049549549547	0.6750978106294725
1.391502432432432	0.6747657274306418
1.3886999099099095	0.6752134796995228
1.385897387387387	0.6762829394974694
1.3830948648648644	0.6775876798906595
1.3802923423423419	0.6786314395605946
1.3774898198198193	0.6789691868889047
1.3746872972972968	0.6783580849467832
1.3718847747747747	0.6768479480091614
1.369082252252252	0.6747796792981142
1.3662797297297296	0.672689558445489
1.363477207207207	0.6711475694425211
1.3606746846846844	0.6705794314239346
1.3578721621621619	0.6711277508172555
1.3550696396396393	0.6725959979579157
1.3522671171171168	0.6744936561180879
1.3494645945945942	0.6761699819976872
1.3466620720720717	0.6769970293580183
1.3438595495495491	0.6765480919412039
1.3410570270270266	0.6747196681420855
1.338254504504504	0.6717624129817799
1.335451981981982	0.6682136375433994
1.3326494594594593	0.6647523409919127
1.3298469369369368	0.6620190873550695
1.3270444144144142	0.6604513640269118
1.3242418918918917	0.6601786290741631
1.3214393693693691	0.661002732175821
1.3186368468468466	0.6624647706820015
1.315834324324324	0.6639760396584187
1.3130318018018015	0.6649749761522663
1.310229279279279	0.6650676397203557
1.3074267567567563	0.6641165787714514
1.3046242342342338	0.662258944466048
1.3018217117117112	0.6598543977342977
1.2990191891891887	0.65738120739335
1.2962166666666666	0.6553105191771491
1.293414144144144	0.6539917545322087
1.2906116216216215	0.653576586456232
1.287809099099099	0.6539971475291442
1.2850065765765764	0.6549995388803371
1.2822040540540538	0.6562200898676895
1.2794015315315312	0.6572823022663778
1.2765990090090087	0.6578888929624938
1.2737964864864861	0.6578862153693068
1.2709939639639636	0.6572865470322271
1.268191441441441	0.6562451201598516
1.2653889189189185	0.6550005564459556
1.262586396396396	0.6537967082771157
1.2597838738738734	0.6528085059709299
1.2569813513513513	0.652093032966103
1.2541788288288287	0.6515798906139503
1.2513763063063061	0.651103664370452
1.2485737837837836	0.6504688674500656
1.245771261261261	0.6495275731588657
1.2429687387387385	0.6482451499635145
1.240166216216216	0.6467318789736514
1.2373636936936934	0.6452275749611018
1.2345611711711708	0.6440403230455998
1.2317586486486483	0.643455115819322
1.2289561261261257	0.6436390020819025
1.2261536036036031	0.6445726342503275
1.2233510810810806	0.6460322072589699
1.2205485585585585	0.6476318860045591
1.217746036036036	0.6489187319308085
1.2149435135135134	0.6494952885395142
1.2121409909909908	0.6491347731648709
1.2093384684684683	0.6478538761679342
1.2065359459459457	0.6459190568820194
1.2037334234234232	0.643781098036718
1.2009309009009006	0.6419540122550362
1.198128378378378	0.6408716434837558
1.1953258558558555	0.6407629770766461
1.192523333333333	0.6415826167296497
1.1897208108108104	0.6430172366927918
1.1869182882882878	0.6445667126785248
1.1841157657657653	0.6456768007259122
1.1813132432432432	0.6458853617310838
1.1785107207207206	0.6449407441135679
1.175708198198198	0.6428599511317106
1.1729056756756755	0.6399126626159959
1.170103153153153	0.6365391883608051
1.1673006306306304	0.6332291592313584
1.1644981081081078	0.630397596384384
1.1616955855855853	0.6282933109907156
1.1588930630630627	0.6269624798452307
1.1560905405405402	0.6262720544715046
1.1532880180180176	0.6259794292416612
1.150485495495495	0.6258222202361325
1.1476829729729725	0.625598628004087
1.14488045045045	0.6252150184279228
1.1420779279279278	0.6246902948061663
1.1392754054054053	0.6241215991992849
1.1364728828828827	0.6236278431713558
1.1336703603603602	0.6232929148066998
1.1308678378378376	0.6231280397413117
1.128065315315315	0.6230642596455673
1.1252627927927925	0.6229748055992228
1.12246027027027	0.6227173003908405
1.1196577477477474	0.6221803458915498
1.1168552252252248	0.6213193818191456
1.1140527027027023	0.6201718743785637
1.1112501801801797	0.6188494835886671
1.1084476576576572	0.6175119443807809
1.105645135135135	0.6163316865868493
1.1028426126126125	0.6154588149049138
1.10004009009009	0.6149936078029856
1.0972375675675674	0.614969860245717
1.0944350450450449	0.6153490682356353
1.0916325225225223	0.6160238595874749
1.0888299999999997	0.6168293118474895
1.0860274774774772	0.6175619114034161
1.0832249549549546	0.618006470245417
1.080422432432432	0.617970226769349
1.0776199099099095	0.6173204903243863
1.074817387387387	0.6160185944243518
1.0720148648648644	0.6141404455853401
1.0692123423423419	0.6118744225535732
1.0664098198198197	0.6094916945506104
1.0636072972972972	0.6072915480536285
1.0608047747747746	0.6055328538282461
1.058002252252252	0.604369300969278
1.0551997297297295	0.6038076478069314
1.052397207207207	0.6037035807112701
1.0495946846846844	0.6037995804426408
1.0467921621621619	0.6037963600112219
1.0439896396396393	0.6034381373108342
1.0411871171171168	0.6025862915450126
1.0383845945945942	0.6012582540766795
1.0355820720720716	0.5996185976959821
1.032779549549549	0.5979242580741799
1.0299770270270265	0.5964408168165314
1.0271745045045044	0.5953566965236108
1.0243719819819819	0.5947233809334082
1.0215694594594593	0.5944416394418803
1.0187669369369368	0.5942986841013929
1.0159644144144142	0.5940441591957881
1.0131618918918917	0.5934796110821503
1.010359369369369	0.5925311917547548
1.0075568468468465	0.5912806097123255
1.004754324324324	0.5899430959332838
1.0019518018018014	0.5887988145487373
0.9991492792792789	0.5880997634851226
0.9963467567567563	0.5879825068644042
0.9935442342342338	0.5884152830880619
0.9907417117117117	0.5891968090502214
0.9879391891891891	0.5900073077686921
0.9851366666666665	0.5904956040551887
0.982334144144144	0.5903750857500937
0.9795316216216214	0.5894993960326078
0.9767290990990989	0.5878962028021764
0.9739265765765763	0.5857514027354953
0.9711240540540538	0.583351714053503
0.9683215315315312	0.5810055791568125
0.9655190090090087	0.5789669714296402
0.9627164864864861	0.5773831497527112
0.9599139639639636	0.5762775852972042
0.957111441441441	0.5755671452159798
0.9543089189189184	0.5751025321391261
0.9515063963963963	0.5747161283947404
0.9487038738738738	0.5742626979604482
0.9459013513513512	0.5736443739895992
0.9430988288288287	0.5728189198830644
0.9402963063063061	0.5717960892240979
0.9374937837837836	0.5706288775815196
0.934691261261261	0.5694043970049986
0.9318887387387385	0.5682347803553662
0.9290862162162159	0.5672447341067177
0.9262836936936933	0.5665515785338204
0.9234811711711708	0.566236774504155
0.9206786486486482	0.5663138758807724
0.9178761261261257	0.5667037025063248
0.9150736036036036	0.5672299415479387
0.912271081081081	0.5676450480432482
0.9094685585585585	0.5676872157129422
0.9066660360360359	0.567156974795474
0.9038635135135134	0.5659912077485911
0.9010609909909908	0.5643078741300589
0.8982584684684682	0.5623995978938248
0.8954559459459457	0.5606683457300321
0.8926534234234231	0.5595129217115089
0.8898509009009006	0.5591994782419788
0.887048378378378	0.5597557419026604
0.8842458558558555	0.5609272812244963
0.8814433333333329	0.5622181287283403
0.8786408108108104	0.5630124849752446
0.8758382882882882	0.5627469985123741
0.8730357657657657	0.5610835045642273
0.8702332432432431	0.558027545230087
0.8674307207207206	0.5539512857968949
0.864628198198198	0.5495074240393041
0.8618256756756755	0.5454549267534934
0.8590231531531529	0.5424468049317224
0.8562206306306304	0.5408445499035857
0.8534181081081078	0.5406177414354505
0.8506155855855853	0.5413618370945724
0.8478130630630627	0.5424299982133445
0.8450105405405401	0.5431379746096753
0.8422080180180176	0.5429768381369751
0.839405495495495	0.5417651343279487
0.8366029729729729	0.5396913661321199
0.8338004504504504	0.5372336109970964
0.8309979279279278	0.5349837613345986
0.8281954054054053	0.5334357771676024
0.8253928828828827	0.5328095961947166
0.8225903603603602	0.5329705933538269
0.8197878378378376	0.5334724304141878
0.816985315315315	0.5337094288038806
0.8141827927927925	0.5331272721272561
0.8113802702702699	0.5314205826572238
0.8085777477477474	0.5286497128233807
0.8057752252252248	0.5252358205056983
0.8029727027027023	0.5218340329452541
0.8001701801801802	0.5191255274728943
0.7973676576576576	0.5175968039956177
0.794565135135135	0.517379008929115
0.7917626126126125	0.5182003535658484
0.7889600900900899	0.5194671790621769
0.7861575675675674	0.5204467427877123
0.7833550450450448	0.5204916438721255
0.7805525225225223	0.5192330171930137
0.7777499999999997	0.5166812540735002
0.7749474774774772	0.5132047867844677
0.7721449549549546	0.5093983592090343
0.769342432432432	0.5058882300725775
0.7665399099099095	0.5031408415121668
0.763737387387387	0.5013375594198165
0.7609348648648648	0.5003530721993805
0.7581323423423423	0.49983804413993005
0.7553298198198197	0.4993707158475732
0.7525272972972972	0.49861973395586306
0.7497247747747746	0.4974590385458279
0.7469222522522521	0.49599514466009104
0.7441197297297295	0.4945002902269835
0.741317207207207	0.4932796899842381
0.7385146846846844	0.49252514283655247
0.7357121621621618	0.49221205553786285
0.7329096396396393	0.4920810080979419
0.7301071171171167	0.49171408402850364
0.7273045945945942	0.49068135839387983
0.7245020720720716	0.48870655080692155
0.7216995495495495	0.48579227544149733
0.718897027027027	0.4822576658996179
0.7160945045045044	0.4786702318196561
0.7132919819819818	0.47568963461052305
0.7104894594594593	0.4738713697548581
0.7076869369369367	0.4734927789187635
0.7048844144144142	0.4744575235242355
0.7020818918918916	0.4763098333021365
0.6992793693693691	0.47835491164747185
0.6964768468468465	0.47984850153149666
0.693674324324324	0.4801977070047837
0.6908718018018014	0.4791132333941682
0.6880692792792789	0.4766702886815218
0.6852667567567567	0.47326523180507407
0.6824642342342342	0.46948744641490425
0.6796617117117116	0.4659502595630166
0.6768591891891891	0.46313360101129397
0.6740566666666665	0.46128263073435577
0.671254144144144	0.4603847586794508
0.6684516216216214	0.4602205619567084
0.6656490990990989	0.46046145661388577
0.6628465765765763	0.46077586011168364
0.6600440540540538	0.46090872578377484
0.6572415315315312	0.4607142836184151
0.6544390090090086	0.46014211643453673
0.6516364864864861	0.4591944188963548
0.6488339639639635	0.4578810109324505
0.6460314414414414	0.45619576138192874
0.6432289189189189	0.4541254468803728
0.6404263963963963	0.45168530755208663
0.6376238738738738	0.44896166972333834
0.6348213513513512	0.4461367121231293
0.6320188288288286	0.44347603790858536
0.6292163063063061	0.4412741768181805
0.6264137837837835	0.4397709590179763
0.623611261261261	0.4390659126117908
0.6208087387387384	0.43906264717060584
0.6180062162162159	0.43946815917644183
0.6152036936936933	0.43985502130621784
0.6124011711711708	0.4397731146477386
0.6095986486486482	0.43887933088087155
0.6067961261261261	0.43704508671508147
0.6039936036036035	0.4344059724805533
0.601191081081081	0.43133441166354963
0.5983885585585584	0.42833971969621076
0.5955860360360359	0.42592286803795665
0.5927835135135133	0.42442812763176846
0.5899809909909908	0.42393570739451975
0.5871784684684682	0.4242278216915415
0.5843759459459457	0.4248389907928499
0.5815734234234231	0.4251765932477134
0.5787709009009008	0.42467741219841815
0.5759683783783782	0.4229562119507249
0.5731658558558557	0.419905837791708
0.5703633333333331	0.4157233887213375
0.5675608108108106	0.41085863432758685
0.564758288288288	0.40590228236773085
0.5619557657657654	0.4014466904246367
0.5591532432432431	0.39795629091019424
0.5563507207207206	0.3956789171805004
0.553548198198198	0.39461520182686644
0.5507456756756755	0.3945461816660251
0.5479431531531529	0.39510445763076263
0.5451406306306303	0.3958656621606035
0.5423381081081078	0.3964361117303356
0.5395355855855855	0.3965183094412269
0.5367330630630629	0.39594545931937464
0.5339305405405403	0.3946857526690441
0.5311280180180178	0.39282392832762414
0.5283254954954952	0.39053008947780915
0.5255229729729727	0.3880243687129858
0.5227204504504503	0.3855425076061532
0.5199179279279278	0.3833039545254792
0.5171154054054052	0.38148238743387064
0.5143128828828827	0.38017919212796936
0.5115103603603601	0.37940265456231026
0.5087078378378376	0.3790578837267539
0.505905315315315	0.37895308801723127
0.5031027927927927	0.37882577102653003
0.5003002702702701	0.378387835834523
0.4974977477477476	0.3773828012757225
0.494695225225225	0.37564335558200646
0.49189270270270247	0.37313526992810636
0.4890901801801799	0.36997542925212024
0.48628765765765736	0.3664172925508988
0.483485135135135	0.36280505327246537
0.48068261261261247	0.359505860571283
0.4778800900900899	0.3568352996910087
0.47507756756756736	0.3549931957606375
0.4722750450450448	0.3540241900948351
0.46947252252252225	0.3538112718245834
0.4666699999999997	0.3541023904083883
0.46386747747747736	0.35456269067404156
0.4610649549549548	0.35483975567202664
0.45826243243243225	0.3546275973654851
0.4554599099099097	0.3537169816504784
0.45265738738738714	0.35202403360113893
0.4498548648648646	0.34959443676424384
0.44705234234234204	0.3465854316576441
0.4442498198198197	0.34323122217234414
0.44144729729729715	0.339798992611019
0.4386447747747746	0.3365428204911134
0.43584225225225204	0.3336619689055471
0.4330397297297295	0.33126895004783286
0.43023720720720693	0.3293716474537196
0.4274346846846844	0.32787255539572235
0.42463216216216204	0.3265864800097824
0.4218296396396395	0.3252755371685653
0.41902711711711693	0.3236970188407602
0.4162245945945944	0.32165624211298277
0.4134220720720718	0.31905384876642634
0.41061954954954927	0.31591633139644293
0.40781702702702693	0.31240065785015164
0.4050145045045044	0.3087688527922174
0.4022119819819818	0.30533542833810334
0.39940945945945927	0.30239793842548846
0.3966069369369367	0.3001665388703417
0.39380441441441416	0.2987103521543454
0.3910018918918916	0.2979356155614883
0.3881993693693693	0.29760330445949407
0.3853968468468467	0.29738382971540944
0.38259432432432416	0.29693618801987254
0.3797918018018016	0.29599156032713075
0.37698927927927905	0.2944191675100072
0.3741867567567565	0.29225618832247113
0.37138423423423395	0.28969292832306803
0.3685817117117116	0.28701674613869754
0.36577918918918906	0.2845300240928444
0.3629766666666665	0.2824652193627459
0.36017414414414395	0.280921291985221
0.3573716216216214	0.2798399568570327
0.35456909909909884	0.2790287430675936
0.3517665765765763	0.2782240170884034
0.34896405405405395	0.2771750294337689
0.3461615315315314	0.2757233945534233
0.34335900900900884	0.27385339684035925
0.3405564864864863	0.271697054118927
0.33775396396396373	0.2694915604695657
0.3349514414414412	0.2675015007048821
0.3321489189189186	0.2659295408831278
0.3293463963963963	0.2648435429702255
0.32654387387387374	0.26414370321854697
0.3237413513513512	0.26358148213363486
0.3209388288288286	0.2628262608446489
0.31813630630630607	0.2615606618997639
0.3153337837837835	0.25957602544840747
0.31253126126126096	0.256838733598656
0.30972873873873863	0.2535063850107738
0.3069262162162161	0.249887837906086
0.3041236936936935	0.24635828916021751
0.30132117117117097	0.24325449396010826
0.2985186486486484	0.24078152203152337
0.29571612612612586	0.23895900983945242
0.2929136036036035	0.23762268503000444
0.29011108108108097	0.2364797971706794
0.2873085585585584	0.2352004076658249
0.28450603603603586	0.233515596696141
0.2817035135135133	0.23129203661842507
0.27890099099099075	0.22856057150853873
0.2760984684684682	0.22549175269591465
0.27329594594594586	0.22232868628895175
0.2704934234234233	0.2193013155105755
0.26769090090090075	0.21655183507841452
0.2648883783783782	0.21409647268636733
0.26208585585585564	0.21183588118027372
0.2592833333333331	0.20960925104482053
0.25648081081081053	0.2072717960822279
0.2536782882882882	0.20476678908145657
0.25087576576576565	0.2021648141259803
0.2480732432432431	0.19965398274075058
0.24527072072072054	0.19748187852546173
0.24246819819819798	0.19586721213234198
0.23966567567567543	0.19491068397034778
0.23686315315315287	0.19453630114122655
0.23406063063063054	0.194485554340891
0.23125810810810798	0.1943701710274746
0.22845558558558543	0.1937700495822556
0.22565306306306288	0.1923477612901655
0.22285054054054032	0.18994477659527187
0.22004801801801777	0.18662948779688399
0.2172454954954952	0.1826816519651931
0.21444297297297288	0.17851738363372424
0.21164045045045032	0.17457699349703892
0.20883792792792777	0.17120898534949008
0.20603540540540521	0.16858397551737053
0.20323288288288266	0.16666226542720264
0.2004303603603601	0.16522175830424518
0.19762783783783777	0.16393451868738698
0.19482531531531522	0.16246642655932356
0.19202279279279266	0.16056925778278697
0.1892202702702701	0.15813926893293562
0.18641774774774755	0.15522882347529482
0.183615225225225	0.15201319591222812
0.18081270270270244	0.1487281085515869
0.1780101801801801	0.14560057120323527
0.17520765765765756	0.1427944733242779
0.172405135135135	0.14038432152496488
0.16960261261261245	0.13835904672716173
0.1668000900900899	0.13664736098836996
0.16399756756756734	0.1351504036477316
0.16119504504504478	0.13376799347006055
0.15839252252252245	0.13241076516472042
0.1555899999999999	0.13099883640440246
0.15278747747747734	0.12945466368115738
0.14998495495495479	0.12770038418475632
0.14718243243243223	0.12566713230106158
0.14437990990990968	0.1233168471986835
0.14157738738738712	0.12066906701895097
0.1387748648648648	0.11781981826531283
0.13597234234234223	0.11493969791181714
0.13316981981981968	0.11224424296514467
0.13036729729729712	0.10993984636718733
0.12756477477477457	0.10815909478833136
0.12476225225225201	0.10690624599594988
0.12195972972972946	0.10603351183192397
0.11915720720720713	0.10526112604805837
0.11635468468468457	0.1042409179058185
0.11355216216216202	0.10264854647495959
0.11074963963963946	0.10027869691152774
0.10794711711711691	0.09711439818072148
0.10514459459459435	0.09334770315478078
0.1023420720720718	0.08934268130271524
0.09953954954954947	0.08554877862486446
0.09673702702702691	0.08238763568855495
0.09393450450450436	0.08014458073319872
0.0911319819819818	0.07889465448131225
0.08832945945945925	0.07848272122068502
0.08552693693693669	0.07856141343353656
0.08272441441441436	0.07867445260727221
0.0799218918918918	0.07836130116728637
0.07711936936936925	0.07725537551737177
0.0743168468468467	0.07515266938841242
0.07151432432432414	0.07203833034760979
0.06871180180180159	0.0680714568488357
0.06590927927927903	0.06353886745475859
0.0631067567567567	0.05879386301205351
0.060304234234234144	0.05419531781954101
0.05750171171171159	0.05005732784117563
0.054699189189189035	0.04661307435212496
0.05189666666666648	0.043991581771949936
0.049094144144143925	0.04220451275306951
0.04629162162162137	0.04114199333442253
0.04348909909909904	0.040579864065757934
0.04068657657657648	0.040203025792048125
0.03788405405405393	0.039648467643398244
0.035081531531531374	0.03856650761919135
0.03227900900900882	0.03669119264436792
0.029476486486486264	0.03390377910810631
0.02667396396396371	0.03027025347253018
0.023871441441441377	0.02603736268342431
0.021068918918918822	0.021581699043019056
0.018266396396396267	0.017320429503586962
0.015463873873873712	0.013605686042940435
0.012661351351351158	0.010632430702709098
0.009858828828828603	0.008388242875232002
0.007056306306306048	0.006662400852574649
0.004253783783783716	0.005113783672658426
0.0014512612612611608	0.0033781490323076258
-0.001351261261261394	0.0011817472464465406
-0.004153783783783949	-0.0015749440087019506
-0.006956306306306503	-0.004790664730832783
-0.009758828828829058	-0.008202805952621045
-0.012561351351351613	-0.011479591346157392
-0.015363873873873946	-0.01433370673905196
-0.0181663963963965	-0.016618442567236463
-0.020968918918919055	-0.018373185101000777
-0.02377144144144161	-0.01980259168418827
-0.026573963963964164	-0.02119711333472518
-0.02937648648648672	-0.022823533993941908
-0.03217900900900905	-0.024825329063308726
-0.03498153153153161	-0.027169685215816475
-0.03778405405405416	-0.029661690700135773
-0.040586576576576716	-0.03202204702989944
-0.04338909909909927	-0.03400117961923649
-0.046191621621621826	-0.03548833021465028
-0.04899414414414438	-0.036574518380506876
-0.05179666666666671	-0.037543479187194334
-0.05459918918918927	-0.038789784654816944
-0.05740171171171182	-0.04068962112992533
-0.06020423423423438	-0.0434677582183533
-0.06300675675675693	-0.04710742832168774
-0.06580927927927949	-0.051336594900474986
-0.06861180180180204	-0.05569867614159449
-0.07141432432432437	-0.05968686707150511
-0.07421684684684693	-0.06289883992067549
-0.07701936936936948	-0.06516074127525892
-0.07982189189189204	-0.06657901293513813
-0.0826244144144146	-0.06750251949401712
-0.08542693693693715	-0.06840758973679784
-0.0882294594594597	-0.06974447007855417
-0.09103198198198204	-0.07179637334083686
-0.09383450450450459	-0.07459740853388133
-0.09663702702702714	-0.07793497274188915
-0.0994395495495497	-0.08143298214846287
-0.10224207207207225	-0.08468486902463887
-0.10504459459459481	-0.08738913976283147
-0.10784711711711736	-0.08944096457890155
-0.1106496396396397	-0.09095023754603698
-0.11345216216216225	-0.09218351044600209
-0.1162546846846848	-0.09345438097196718
-0.11905720720720736	-0.09500456706967106
-0.12185972972972992	-0.09691983635250312
-0.12466225225225247	-0.09911075031375782
-0.12746477477477502	-0.10136326468390511
-0.13026729729729736	-0.10343788900875789
-0.1330698198198199	-0.10517807930431522
-0.13587234234234247	-0.10658542252817821
-0.13867486486486502	-0.10783203739296851
-0.14147738738738758	-0.10920460940515078
-0.14427990990991013	-0.11100061863600977
-0.14708243243243246	-0.1134158145548072
-0.14988495495495502	-0.11646586379101304
-0.15268747747747757	-0.11997277882736815
-0.15549000000000013	-0.12362269359512332
-0.15829252252252268	-0.12707467185035665
-0.16109504504504524	-0.13008056464394802
-0.1638975675675678	-0.13257096516762495
-0.16670009009009013	-0.1346741615938863
-0.16950261261261268	-0.13665954581106898
-0.17230513513513523	-0.13882527904462783
-0.1751076576576578	-0.1413716460054294
-0.17791018018018034	-0.14430822588923264
-0.1807127027027029	-0.1474319050318047
-0.18351522522522545	-0.150387501379239
-0.1863177477477478	-0.15279231726992454
-0.18912027027027034	-0.15438136241454026
-0.1919227927927929	-0.155120485964779
-0.19472531531531545	-0.15524413632426737
-0.197527837837838	-0.1552000250391986
-0.20033036036036056	-0.1555157991217465
-0.20313288288288311	-0.15663128173339308
-0.20593540540540545	-0.15875359101778314
-0.208737927927928	-0.16178620886827
-0.21154045045045056	-0.16535860002744035
-0.2143429729729731	-0.16894856097752203
-0.21714549549549567	-0.17205707144447213
-0.21994801801801822	-0.17437647372537352
-0.22275054054054078	-0.17589417785332362
-0.2255530630630631	-0.1768955819165094
-0.22835558558558566	-0.17786424075223767
-0.23115810810810822	-0.1793126795741426
-0.23396063063063077	-0.18160135569056063
-0.23676315315315333	-0.18480770266669921
-0.23956567567567588	-0.1886903444237481
-0.24236819819819821	-0.19276122596918527
-0.24517072072072077	-0.19644172475764438
-0.24797324324324332	-0.19925040694965962
-0.2507757657657659	-0.20095967647659557
-0.25357828828828843	-0.20166955486857552
-0.256380810810811	-0.2017752341745258
-0.25918333333333354	-0.20184091723478642
-0.2619858558558559	-0.20242342100262412
-0.26478837837837843	-0.20390458936217298
-0.267590900900901	-0.2063867662864638
-0.27039342342342354	-0.20968257506881766
-0.2731959459459461	-0.21339743083743967
-0.27599846846846865	-0.21707215681369718
-0.2788009909909912	-0.2203344212728381
-0.28160351351351354	-0.22300747271644772
-0.2844060360360361	-0.22514222093417585
-0.28720855855855865	-0.22696726627467506
-0.2900110810810812	-0.22878055634764327
-0.29281360360360376	-0.23082565732033516
-0.2956161261261263	-0.23319869622153627
-0.29841864864864887	-0.23581840750786448
-0.3012211711711712	-0.238466950620296
-0.30402369369369375	-0.24088264042514002
-0.3068262162162163	-0.24286717663557494
-0.30962873873873886	-0.24436590808835973
-0.3124312612612614	-0.2454911734591173
-0.31523378378378397	-0.2464811340736232
-0.3180363063063065	-0.24761117504461405
-0.32083882882882886	-0.24909265190649826
-0.3236413513513514	-0.2509980065854531
-0.32644387387387397	-0.25324067757590984
-0.3292463963963965	-0.2556169403232731
-0.3320489189189191	-0.25789293624656684
-0.33485144144144163	-0.2599026926390296
-0.3376539639639642	-0.2616184752704834
-0.3404564864864865	-0.26316506534699285
-0.3432590090090091	-0.2647707441711824
-0.34606153153153163	-0.26667204657894616
-0.3488640540540542	-0.26900765817688704
-0.35166657657657674	-0.27174226640255267
-0.3544690990990993	-0.2746514996848795
-0.3572716216216216	-0.2773775967567622
-0.3600741441441442	-0.27953979296520165
-0.36287666666666674	-0.2808628536795903
-0.3656791891891893	-0.2812792559067219
-0.36848171171171185	-0.28096829047101796
-0.3712842342342344	-0.2803163136543386
-0.37408675675675696	-0.27980928317855264
-0.3768892792792793	-0.2798921631696816
-0.37969180180180184	-0.28084152416961927
-0.3824943243243244	-0.28269351285784733
-0.38529684684684695	-0.28525068016483
-0.3880993693693695	-0.2881643599405627
-0.39090189189189206	-0.29106362331639246
-0.3937044144144146	-0.2936861309655788
-0.39650693693693695	-0.29596583654214403
-0.3993094594594595	-0.2980475318867786
-0.40211198198198206	-0.30022345875702217
-0.4049145045045046	-0.3028139879826111
-0.40771702702702717	-0.30603358104381523
-0.4105195495495496	-0.3098884550955109
-0.41332207207207217	-0.31414193255880757
-0.4161245945945947	-0.31836101763247054
-0.4189271171171173	-0.3220309132080228
-0.4217296396396397	-0.32470191197964904
-0.4245321621621623	-0.32612262021746274
-0.42733468468468483	-0.3263180030826071
-0.4301372072072073	-0.32558847671648145
-0.4329397297297298	-0.3244311596168642
-0.4357422522522524	-0.3234082534021662
-0.4385447747747748	-0.32300279555068084
-0.4413472972972974	-0.32350421674034924
-0.44414981981981994	-0.3249551272251265
-0.4469523423423425	-0.3271706457179814
-0.44975486486486493	-0.32981914431769155
-0.4525573873873875	-0.3325356468651532
-0.45535990990991004	-0.33503147513159875
-0.4581624324324325	-0.3371677985039301
-0.46096495495495504	-0.3389744242753114
-0.4637674774774776	-0.3406135107011489
-0.46657000000000015	-0.34230484106137293
-0.4693725225225226	-0.3442397098408915
-0.47217504504504515	-0.34651163995204515
-0.4749775675675677	-0.34908447430302064
-0.47778009009009015	-0.351804986970482
-0.4805826126126127	-0.3544526722030541
-0.48338513513513526	-0.35680836589405796
-0.4861876576576578	-0.35871893497881363
-0.48899018018018026	-0.3601382426422716
-0.4917927027027028	-0.36113343686455135
-0.49459522522522537	-0.36185713790632745
-0.4973977477477478	-0.3624965939182152
-0.5002002702702704	-0.36321722802715556
-0.5030027927927929	-0.36411859171610206
-0.5058053153153154	-0.3652157732436043
-0.5086078378378379	-0.36645060943235075
-0.5114103603603605	-0.3677274099454288
-0.514212882882883	-0.36896023694529506
-0.5170154054054055	-0.3701153008333088
-0.519817927927928	-0.37123367337222446
-0.5226204504504506	-0.37242574389123395
-0.525422972972973	-0.3738378187665488
-0.5282254954954956	-0.3756003678973315
-0.5310280180180181	-0.3777739494788422
-0.5338305405405407	-0.38031074190550124
-0.5366330630630631	-0.3830460681308429
-0.5394355855855857	-0.3857260416638269
-0.5422381081081082	-0.38806666222456015
-0.5450406306306307	-0.38982943817514054
-0.5478431531531532	-0.3908921043412052
-0.5506456756756758	-0.3912925751575875
-0.5534481981981982	-0.39123060266552306
-0.5562507207207208	-0.39102332859363803
-0.5590532432432433	-0.3910248254371887
-0.5618557657657659	-0.39153159806448695
-0.5646582882882883	-0.392701892295021
-0.5674608108108109	-0.39451412212998344
-0.5702633333333335	-0.39677889522913085
-0.5730658558558559	-0.39920283872537415
-0.5758683783783785	-0.4014856150745378
-0.578670900900901	-0.40341968787459076
-0.5814734234234236	-0.40495986772804665
-0.584275945945946	-0.4062379805092197
-0.5870784684684686	-0.40751515117180176
-0.5898809909909911	-0.40908501733695507
-0.5926835135135136	-0.4111588561135742
-0.5954860360360361	-0.41377186324247267
-0.5982885585585587	-0.4167451697304431
-0.6010910810810811	-0.4197213087243982
-0.6038936036036037	-0.4222667068591098
-0.6066961261261262	-0.42401117754328216
-0.6094986486486488	-0.42477949655125863
-0.6123011711711712	-0.424669644910959
-0.6151036936936938	-0.4240473143456564
-0.6179062162162163	-0.42345261165237175
-0.6207087387387388	-0.4234442337863303
-0.6235112612612613	-0.4244288539200673
-0.6263137837837839	-0.4265310008560143
-0.6291163063063064	-0.42954796207044993
-0.6319188288288289	-0.4330079348504909
-0.6347213513513514	-0.43631600598643244
-0.637523873873874	-0.4389426796331966
-0.6403263963963964	-0.4405939181658631
-0.643128918918919	-0.44130593726364403
-0.6459314414414415	-0.44143159918289404
-0.6487339639639641	-0.4415208170573714
-0.6515364864864865	-0.4421331864460912
-0.6543390090090091	-0.44364488428582133
-0.6571415315315317	-0.4461152233240406
-0.6599440540540541	-0.44925939961966405
-0.6627465765765767	-0.45253878139510034
-0.6655490990990992	-0.4553402028419205
-0.6683516216216216	-0.45718471354984674
-0.6711541441441442	-0.45789494503357603
-0.6739566666666668	-0.45766300469187465
-0.6767591891891893	-0.4569937201282082
-0.6795617117117118	-0.45654022303735414
-0.6823642342342343	-0.45688596005262255
-0.6851667567567569	-0.45834640359649986
-0.6879692792792793	-0.460858118323257
-0.6907718018018019	-0.4639939751959066
-0.6935743243243244	-0.46710080162641604
-0.696376846846847	-0.4695140621274109
-0.6991793693693694	-0.470777631095372
-0.701981891891892	-0.47079462036872516
-0.7047844144144145	-0.46985847328282876
-0.707586936936937	-0.46855428186215536
-0.7103894594594595	-0.4675645506366742
-0.7131919819819821	-0.46744613339398483
-0.7159945045045045	-0.4684545252848136
-0.7187970270270271	-0.4704747863478947
-0.7215995495495496	-0.47308096340166644
-0.7244020720720722	-0.47570100368705287
-0.7272045945945946	-0.4778275036298943
-0.7300071171171172	-0.4791990572453187
-0.7328096396396397	-0.47988794123640993
-0.7356121621621622	-0.4802635479325998
-0.7384146846846847	-0.48084548523114684
-0.7412172072072073	-0.48209986658008136
-0.7440197297297299	-0.4842529437955663
-0.7468222522522523	-0.48719047252263187
-0.7496247747747748	-0.49048094071221565
-0.7524272972972974	-0.49351663245264726
-0.7552298198198198	-0.49572404676763077
-0.7580323423423424	-0.4967695618377677
-0.760834864864865	-0.4966867042071709
-0.7636373873873875	-0.49587805244764865
-0.76643990990991	-0.49498849722634647
-0.7692424324324325	-0.4946920070660212
-0.7720449549549551	-0.4954651669691161
-0.7748474774774775	-0.497426423115553
-0.7776500000000001	-0.5002979103175114
-0.7804525225225226	-0.5035044315135002
-0.7832550450450451	-0.5063762610711013
-0.7860575675675676	-0.5083857078048899
-0.7888600900900902	-0.5093347783829383
-0.7916626126126127	-0.50942745957511
-0.7944651351351352	-0.5091997006463909
-0.7972676576576577	-0.5093295407091432
-0.8000701801801803	-0.5103919035921416
-0.8028727027027027	-0.5126427180636772
-0.8056752252252253	-0.5159080882039861
-0.8084777477477478	-0.5196191342513916
-0.8112802702702704	-0.5229837833479436
-0.8140827927927928	-0.5252400696603439
-0.8168853153153154	-0.5259073718973515
-0.8196878378378379	-0.524952062018905
-0.8224903603603604	-0.5228122045338794
-0.8252928828828829	-0.5202725989654602
-0.8280954054054055	-0.5182307536572384
-0.8308979279279279	-0.5174297242639734
-0.8337004504504505	-0.5182434688954243
-0.836502972972973	-0.5205816151835319
-0.8393054954954956	-0.523940114688396
-0.842108018018018	-0.5275761643245158
-0.8449105405405406	-0.5307462680507056
-0.8477130630630632	-0.5329283561173173
-0.8505155855855856	-0.5339577979678312
-0.8533181081081082	-0.5340390080067898
-0.8561206306306307	-0.5336375615747886
-0.8589231531531533	-0.533297248970412
-0.8617256756756757	-0.5334490301514989
-0.8645281981981983	-0.5342774404412314
-0.8673307207207208	-0.5356861609747241
-0.8701332432432433	-0.5373674161354633
-0.8729357657657658	-0.5389430394464507
-0.8757382882882884	-0.5401213218744678
-0.8785408108108108	-0.5408109320862902
-0.8813433333333334	-0.5411514649155327
-0.8841458558558559	-0.5414522757259737
-0.8869483783783785	-0.542065278449108
-0.8897509009009009	-0.543241091378085
-0.8925534234234235	-0.5450230914265115
-0.895355945945946	-0.5472191840930494
-0.8981584684684685	-0.5494621478515938
-0.900960990990991	-0.5513369310551963
-0.9037635135135136	-0.5525289643194597
-0.9065660360360361	-0.5529399686809247
-0.9093685585585587	-0.5527293619790137
-0.9121710810810811	-0.5522658223001811
-0.9149736036036036	-0.5520053215188028
-0.9177761261261261	-0.5523377472650193
-0.9205786486486487	-0.5534551104573766
-0.9233811711711712	-0.5552866763276647
-0.9261836936936938	-0.5575230673955403
-0.9289862162162162	-0.5597207493814076
-0.9317887387387388	-0.5614509963438552
-0.9345912612612612	-0.5624427569246389
-0.9373937837837838	-0.5626715938493005
-0.9401963063063064	-0.5623657611899608
-0.9429988288288289	-0.5619287629590797
-0.9458013513513515	-0.561805627732642
-0.9486038738738739	-0.5623382554950274
-0.9514063963963965	-0.5636577266421487
-0.9542089189189189	-0.5656480087831179
-0.9570114414414415	-0.5679910255064944
-0.959813963963964	-0.5702760445774102
-0.9626164864864866	-0.5721358227764175
-0.9654190090090091	-0.5733644398420499
-0.9682215315315316	-0.5739792325419677
-0.9710240540540541	-0.5742086545076603
-0.9738265765765766	-0.5744124114741431
-0.9766290990990991	-0.5749616764132401
-0.9794316216216217	-0.5761187924785955
-0.9822341441441442	-0.5779543770396225
-0.9850366666666668	-0.5803262948588312
-0.9878391891891892	-0.5829244874698369
-0.9906417117117118	-0.585364999808665
-0.9934442342342342	-0.5873022363294924
-0.9962467567567568	-0.5885245951034113
-0.9990492792792793	-0.5890057175172385
-1.0018518018018019	-0.5888987451934939
-1.0046543243243244	-0.5884789994804382
-1.0074568468468468	-0.5880556982335949
-1.0102593693693693	-0.5878812952231358
-1.0130618918918919	-0.5880858851453585
-1.0158644144144144	-0.5886548461807022
-1.018666936936937	-0.5894537982407546
-1.0214694594594596	-0.5902904885113189
-1.024271981981982	-0.5909925855314409
-1.0270745045045047	-0.5914763716716942
-1.029877027027027	-0.5917847251721806
-1.0326795495495495	-0.5920822659041307
-1.035482072072072	-0.5926082543134976
-1.0382845945945947	-0.5936002459951897
-1.0410871171171172	-0.5952103195168403
-1.0438896396396395	-0.5974386306879447
-1.046692162162162	-0.6001053177967601
-1.0494946846846847	-0.6028722371071027
-1.0522972072072072	-0.6053129223966096
-1.0550997297297298	-0.607015749933685
-1.0579022522522523	-0.6076950027140102
-1.0607047747747749	-0.6072802586759534
-1.0635072972972974	-0.605957863547403
-1.06630981981982	-0.6041489399807303
-1.0691123423423423	-0.6024242040841754
-1.0719148648648649	-0.6013729673638148
-1.0747173873873874	-0.6014575029622524
-1.07751990990991	-0.6028903085681501
-1.0803224324324325	-0.6055682614477442
-1.0831249549549549	-0.6090843996150725
-1.0859274774774774	-0.6128180889470889
-1.08873	-0.6160828968870171
-1.0915325225225225	-0.6182946988974607
-1.094335045045045	-0.6191155761415403
-1.0971375675675676	-0.6185345060530443
-1.0999400900900902	-0.6168626925530662
-1.1027426126126127	-0.6146450975296924
-1.1055451351351353	-0.6125134677444672
-1.1083476576576576	-0.611022759015458
-1.1111501801801802	-0.6105171540771954
-1.1139527027027027	-0.6110623494813652
-1.1167552252252253	-0.6124602483315986
-1.1195577477477479	-0.6143369736456281
-1.1223602702702702	-0.6162731289143015
-1.1251627927927927	-0.6179334401277647
-1.1279653153153153	-0.6191550299388369
-1.1307678378378379	-0.6199687920004424
-1.1335703603603604	-0.620551534255366
-1.136372882882883	-0.62112997629533
-1.1391754054054055	-0.6218734789183038
-1.141977927927928	-0.6228152832625087
-1.1447804504504504	-0.6238311410401536
-1.147582972972973	-0.6246833261600628
-1.1503854954954955	-0.6251143606404372
-1.153188018018018	-0.6249565644380604
-1.1559905405405406	-0.6242171089375832
-1.1587930630630632	-0.6231059366064233
-1.1615955855855855	-0.6219931628888027
-1.164398108108108	-0.621306849019039
-1.1672006306306306	-0.6214030037074882
-1.1700031531531532	-0.6224501037859236
-1.1728056756756757	-0.6243666649120809
-1.1756081981981983	-0.6268336291333623
-1.1784107207207208	-0.6293791838530236
-1.1812132432432432	-0.631510202161705
-1.1840157657657657	-0.6328496266656178
-1.1868182882882883	-0.6332376815892502
-1.1896208108108108	-0.6327670791977582
-1.1924233333333334	-0.631744052125796
-1.195225855855856	-0.6305906878788234
-1.1980283783783783	-0.6297217718791646
-1.2008309009009008	-0.629435480998505
-1.2036334234234234	-0.6298502274023763
-1.206435945945946	-0.6309026720869362
-1.2092384684684685	-0.6324007218393046
-1.212040990990991	-0.6341075929523998
-1.2148435135135136	-0.6358246602293744
-1.2176460360360362	-0.6374441999009608
-1.2204485585585585	-0.6389564656299314
-1.223251081081081	-0.6404135854268729
-1.2260536036036036	-0.6418688723903176
-1.2288561261261262	-0.6433186119465406
-1.2316586486486487	-0.6446714825408324
-1.2344611711711713	-0.6457595608981523
-1.2372636936936936	-0.6463887235509531
-1.2400662162162162	-0.6464111626210232
-1.2428687387387387	-0.6457940857465023
-1.2456712612612613	-0.6446593854585334
-1.2484737837837838	-0.6432786364833785
-1.2512763063063064	-0.6420226013134436
-1.254078828828829	-0.6412791986127526
-1.2568813513513515	-0.6413635868114416
-1.2596838738738738	-0.6424456386239317
-1.2624863963963964	-0.644513605705233
-1.265288918918919	-0.6473809615731851
-1.2680914414414415	-0.650730641751716
-1.270893963963964	-0.6541814717866077
-1.2736964864864866	-0.6573581656595486
-1.276499009009009	-0.6599491220864566
-1.2793015315315315	-0.6617432892731008
-1.282104054054054	-0.6626452902779407
-1.2849065765765766	-0.6626736544011267
-1.2877090990990991	-0.661948669380156
-1.2905116216216217	-0.6606743504129056
-1.2933141441441443	-0.6591153153461176
-1.2961166666666666	-0.6575666299668885
-1.2989191891891891	-0.6563149746012069
-1.3017217117117117	-0.6555931654862786
-1.3045242342342342	-0.6555356039207973
-1.3073267567567568	-0.6561467725083572
-1.3101292792792794	-0.6572955421795803
-1.312931801801802	-0.6587432170594527
-1.3157343243243242	-0.6602036041428618
-1.3185368468468468	-0.6614219177124332
-1.3213393693693694	-0.6622503204891752
-1.324141891891892	-0.6626953896562124
-1.3269444144144145	-0.6629188352834623
-1.329746936936937	-0.6631864112449259
-1.3325494594594596	-0.6637771447857399
-1.335351981981982	-0.6648799497045046
-1.3381545045045045	-0.6665117485534713
-1.340957027027027	-0.6684870878155968
-1.3437595495495496	-0.6704543026507315
-1.3465620720720721	-0.671991889946516
-1.3493645945945947	-0.6727378369256167
-1.352167117117117	-0.6725115210677859
-1.3549696396396396	-0.6713875024285421
-1.3577721621621621	-0.6696939665020771
-1.3605746846846847	-0.6679319283615743
-1.3633772072072072	-0.6666371405259452
-1.3661797297297298	-0.6662263190321855
-1.3689822522522523	-0.6668759171445866
-1.3717847747747747	-0.6684725298277177
-1.3745872972972972	-0.6706516740323454
-1.3773898198198198	-0.672913288989903
-1.3801923423423423	-0.674777212694126
-1.382994864864865	-0.6759285880594388
[truncated: 6 more rows]
