# Supplementary material for: Isolation of a planar π-aromatic Bi5− ring in a cobalt-based inverse-sandwich-type complex
Source: Nat Chem. 2025 Jan 20;17(4):547–55. doi: 10.1038/s41557-024-01713-8 (PMC11964920; doi:10.1038/s41557-024-01713-8)
Supplement: Supplementary file 4 — Original magnetic data of compound 1 and origin file of Fig. 3. [file 41557_2024_1713_MOESM4_ESM.zip › sr_and_T/40.json]

{
   "comment": "corrected Loops",
   "temperature": 2,
   "measures": [
      {
         "sr": 0.064,
         "angle": 0,
         "trans": 0,
         "cool_t": 1,
         "comment": "to H_stop",
         "data": [
            [
               -1.3999,
               -0.6858048576240523
            ],
            [
               -1.3970974874874873,
               -0.6836477213755308
            ],
            [
               -1.394294974974975,
               -0.6820347086492018
            ],
            [
               -1.3914924624624623,
               -0.6814351392300795
            ],
            [
               -1.3886899499499499,
               -0.6819450596539893
            ],
            [
               -1.3858874374374373,
               -0.6832584591121138
            ],
            [
               -1.3830849249249249,
               -0.6847762986761903
            ],
            [
               -1.3802824124124122,
               -0.6858143147552132
            ],
            [
               -1.3774798998998998,
               -0.6858372078212911
            ],
            [
               -1.3746773873873872,
               -0.6846386545705132
            ],
            [
               -1.3718748748748748,
               -0.682406213269944
            ],
            [
               -1.3690723623623622,
               -0.6796506293189326
            ],
            [
               -1.3662698498498498,
               -0.6770261345262483
            ],
            [
               -1.3634673373373372,
               -0.6751057024401301
            ],
            [
               -1.3606648248248248,
               -0.6741899920167775
            ],
            [
               -1.3578623123123121,
               -0.67421594444135
            ],
            [
               -1.3550597997997997,
               -0.6747953671092359
            ],
            [
               -1.3522572872872871,
               -0.6753679447219945
            ],
            [
               -1.3494547747747747,
               -0.6754130483526573
            ],
            [
               -1.346652262262262,
               -0.674644419146855
            ],
            [
               -1.3438497497497497,
               -0.6731182499109909
            ],
            [
               -1.341047237237237,
               -0.6712159760184331
            ],
            [
               -1.3382447247247247,
               -0.6695073495289987
            ],
            [
               -1.335442212212212,
               -0.6685416100338422
            ],
            [
               -1.3326396996996996,
               -0.6686400757754143
            ],
            [
               -1.329837187187187,
               -0.6697634454746795
            ],
            [
               -1.3270346746746746,
               -0.6715016182990163
            ],
            [
               -1.324232162162162,
               -0.6731918040869742
            ],
            [
               -1.3214296496496496,
               -0.6741266587866337
            ],
            [
               -1.318627137137137,
               -0.6737832704967144
            ],
            [
               -1.3158246246246246,
               -0.67199653153284
            ],
            [
               -1.313022112112112,
               -0.6690190636741011
            ],
            [
               -1.3102195995995995,
               -0.6654478449909842
            ],
            [
               -1.307417087087087,
               -0.6620419474637766
            ],
            [
               -1.3046145745745745,
               -0.6594913352587206
            ],
            [
               -1.301812062062062,
               -0.6582117122055264
            ],
            [
               -1.2990095495495495,
               -0.6582303251393948
            ],
            [
               -1.2962070370370369,
               -0.6591963839807056
            ],
            [
               -1.2934045245245245,
               -0.660508331573342
            ],
            [
               -1.2906020120120119,
               -0.6615126841268912
            ],
            [
               -1.2877994994994995,
               -0.6617079131615424
            ],
            [
               -1.2849969869869868,
               -0.6608883184042116
            ],
            [
               -1.2821944744744744,
               -0.659185638428885
            ],
            [
               -1.2793919619619618,
               -0.6570017341391889
            ],
            [
               -1.2765894494494494,
               -0.6548615766489998
            ],
            [
               -1.2737869369369368,
               -0.6532399389555208
            ],
            [
               -1.2709844244244244,
               -0.6524201210417977
            ],
            [
               -1.2681819119119118,
               -0.652428117717607
            ],
            [
               -1.2653793993993994,
               -0.653057052516278
            ],
            [
               -1.2625768868868867,
               -0.6539649964127452
            ],
            [
               -1.2597743743743743,
               -0.6548055381548477
            ],
            [
               -1.2569718618618617,
               -0.6553424154926906
            ],
            [
               -1.2541693493493493,
               -0.6555090373957586
            ],
            [
               -1.2513668368368367,
               -0.6553964740952429
            ],
            [
               -1.2485643243243243,
               -0.6551806913590772
            ],
            [
               -1.2457618118118117,
               -0.6550215474216763
            ],
            [
               -1.2429592992992993,
               -0.6549748484954176
            ],
            [
               -1.2401567867867866,
               -0.6549520131936115
            ],
            [
               -1.2373542742742742,
               -0.6547427127674805
            ],
            [
               -1.2345517617617616,
               -0.6540916379172952
            ],
            [
               -1.2317492492492492,
               -0.652800222161074
            ],
            [
               -1.2289467367367366,
               -0.6508149509017276
            ],
            [
               -1.2261442242242242,
               -0.6482688228997207
            ],
            [
               -1.2233417117117116,
               -0.6454594942878631
            ],
            [
               -1.2205391991991992,
               -0.6427702994084716
            ],
            [
               -1.2177366866866866,
               -0.6405605392212794
            ],
            [
               -1.2149341741741742,
               -0.6390620791500727
            ],
            [
               -1.2121316616616615,
               -0.6383168661769856
            ],
            [
               -1.2093291491491491,
               -0.638175587887901
            ],
            [
               -1.2065266366366365,
               -0.6383566087006713
            ],
            [
               -1.203724124124124,
               -0.638543958670797
            ],
            [
               -1.2009216116116115,
               -0.6384904848843846
            ],
            [
               -1.198119099099099,
               -0.6380914317376127
            ],
            [
               -1.1953165865865865,
               -0.6374046675326508
            ],
            [
               -1.192514074074074,
               -0.6366124945959002
            ],
            [
               -1.1897115615615614,
               -0.6359399494374158
            ],
            [
               -1.186909049049049,
               -0.6355589914340245
            ],
            [
               -1.1841065365365364,
               -0.6355123137813614
            ],
            [
               -1.181304024024024,
               -0.6356835273297043
            ],
            [
               -1.1785015115115114,
               -0.6358247582019088
            ],
            [
               -1.175698998998999,
               -0.6356336005894192
            ],
            [
               -1.1728964864864864,
               -0.63485510958049
            ],
            [
               -1.170093973973974,
               -0.6333761986588737
            ],
            [
               -1.1672914614614613,
               -0.631281824191972
            ],
            [
               -1.164488948948949,
               -0.6288537973851274
            ],
            [
               -1.1616864364364363,
               -0.6265102258534412
            ],
            [
               -1.158883923923924,
               -0.624701173505978
            ],
            [
               -1.1560814114114113,
               -0.6237889841402924
            ],
            [
               -1.153278898898899,
               -0.6239463059253196
            ],
            [
               -1.1504763863863863,
               -0.6251001633208668
            ],
            [
               -1.1476738738738739,
               -0.626938051992642
            ],
            [
               -1.1448713613613613,
               -0.6289755695086385
            ],
            [
               -1.1420688488488488,
               -0.6306690109793172
            ],
            [
               -1.1392663363363362,
               -0.6315447880724958
            ],
            [
               -1.1364638238238238,
               -0.6313132625654829
            ],
            [
               -1.1336613113113112,
               -0.6299384928084126
            ],
            [
               -1.1308587987987986,
               -0.6276463487153419
            ],
            [
               -1.1280562862862862,
               -0.6248687073009604
            ],
            [
               -1.1252537737737738,
               -0.6221372995671814
            ],
            [
               -1.1224512612612612,
               -0.6199534296368223
            ],
            [
               -1.1196487487487485,
               -0.6186661319844586
            ],
            [
               -1.1168462362362361,
               -0.6183896811262575
            ],
            [
               -1.1140437237237237,
               -0.6189818669777709
            ],
            [
               -1.111241211211211,
               -0.6200891582770989
            ],
            [
               -1.1084386986986985,
               -0.6212474235225258
            ],
            [
               -1.105636186186186,
               -0.6220116994696796
            ],
            [
               -1.1028336736736737,
               -0.6220797728022385
            ],
            [
               -1.100031161161161,
               -0.6213748566559194
            ],
            [
               -1.0972286486486484,
               -0.6200628735696994
            ],
            [
               -1.094426136136136,
               -0.6184975778422219
            ],
            [
               -1.0916236236236236,
               -0.6171073999140557
            ],
            [
               -1.088821111111111,
               -0.6162556695352435
            ],
            [
               -1.0860185985985984,
               -0.6161153405063731
            ],
            [
               -1.083216086086086,
               -0.6165971177393572
            ],
            [
               -1.0804135735735736,
               -0.6173558717106917
            ],
            [
               -1.077611061061061,
               -0.6178778989663574
            ],
            [
               -1.0748085485485483,
               -0.6176272279796138
            ],
            [
               -1.072006036036036,
               -0.6162100972490527
            ],
            [
               -1.0692035235235235,
               -0.6135090820314539
            ],
            [
               -1.066401011011011,
               -0.6097450561008935
            ],
            [
               -1.0635984984984983,
               -0.6054448681332101
            ],
            [
               -1.060795985985986,
               -0.6013197982960574
            ],
            [
               -1.0579934734734735,
               -0.5980864775623953
            ],
            [
               -1.0551909609609609,
               -0.5962798166301475
            ],
            [
               -1.0523884484484483,
               -0.5961108948087084
            ],
            [
               -1.0495859359359359,
               -0.5974103636694725
            ],
            [
               -1.0467834234234235,
               -0.5996732980578725
            ],
            [
               -1.0439809109109108,
               -0.6021920228518811
            ],
            [
               -1.0411783983983982,
               -0.6042382554438859
            ],
            [
               -1.0383758858858858,
               -0.6052426198482195
            ],
            [
               -1.0355733733733734,
               -0.6049221202310808
            ],
            [
               -1.0327708608608608,
               -0.6033233958581998
            ],
            [
               -1.0299683483483482,
               -0.6007757738672472
            ],
            [
               -1.0271658358358358,
               -0.5977748374969172
            ],
            [
               -1.0243633233233234,
               -0.5948360671225135
            ],
            [
               -1.0215608108108107,
               -0.5923635399621159
            ],
            [
               -1.0187582982982981,
               -0.5905697101696377
            ],
            [
               -1.0159557857857857,
               -0.5894627045629
            ],
            [
               -1.0131532732732733,
               -0.5888944587774552
            ],
            [
               -1.0103507607607607,
               -0.5886442924100324
            ],
            [
               -1.007548248248248,
               -0.5885041721848081
            ],
            [
               -1.0047457357357357,
               -0.5883360311901586
            ],
            [
               -1.0019432232232233,
               -0.5880857235557118
            ],
            [
               -0.9991407107107106,
               -0.587756671906351
            ],
            [
               -0.9963381981981981,
               -0.5873619450908465
            ],
            [
               -0.9935356856856856,
               -0.5868806739072725
            ],
            [
               -0.9907331731731731,
               -0.5862410493519246
            ],
            [
               -0.9879306606606606,
               -0.5853394750516361
            ],
            [
               -0.9851281481481481,
               -0.5840889617402241
            ],
            [
               -0.9823256356356356,
               -0.5824761311136095
            ],
            [
               -0.9795231231231231,
               -0.5806007075213764
            ],
            [
               -0.9767206106106106,
               -0.5786764319548099
            ],
            [
               -0.973918098098098,
               -0.5769862233936989
            ],
            [
               -0.9711155855855855,
               -0.5758020294908734
            ],
            [
               -0.968313073073073,
               -0.5752945302853116
            ],
            [
               -0.9655105605605605,
               -0.5754640005255585
            ],
            [
               -0.962708048048048,
               -0.5761185676501943
            ],
            [
               -0.9599055355355355,
               -0.5769112561433913
            ],
            [
               -0.957103023023023,
               -0.577427612318729
            ],
            [
               -0.9543005105105105,
               -0.5772982010741672
            ],
            [
               -0.951497997997998,
               -0.5763010751734818
            ],
            [
               -0.9486954854854854,
               -0.574421800358428
            ],
            [
               -0.9458929729729728,
               -0.5718520724955092
            ],
            [
               -0.9430904604604604,
               -0.5689278543648868
            ],
            [
               -0.9402879479479478,
               -0.5660275240509558
            ],
            [
               -0.9374854354354354,
               -0.5634631381173458
            ],
            [
               -0.9346829229229228,
               -0.5613993870986129
            ],
            [
               -0.9318804104104104,
               -0.559824835256634
            ],
            [
               -0.9290778978978977,
               -0.5585821755978795
            ],
            [
               -0.9262753853853853,
               -0.5574446715856967
            ],
            [
               -0.9234728728728727,
               -0.5562112822689662
            ],
            [
               -0.9206703603603603,
               -0.5547879015105652
            ],
            [
               -0.9178678478478477,
               -0.5532279985012241
            ],
            [
               -0.9150653353353353,
               -0.5517203148414318
            ],
            [
               -0.9122628228228227,
               -0.5505290025801493
            ],
            [
               -0.9094603103103103,
               -0.5499066740436354
            ],
            [
               -0.9066577977977976,
               -0.5500085068729679
            ],
            [
               -0.9038552852852852,
               -0.5508338102071846
            ],
            [
               -0.9010527727727726,
               -0.5522115759257424
            ],
            [
               -0.8982502602602602,
               -0.5538323621542638
            ],
            [
               -0.8954477477477477,
               -0.5553152934285204
            ],
            [
               -0.8926452352352352,
               -0.5562902099156533
            ],
            [
               -0.8898427227227227,
               -0.5564731807397829
            ],
            [
               -0.8870402102102102,
               -0.5557182716050697
            ],
            [
               -0.8842376976976977,
               -0.5540370970864092
            ],
            [
               -0.8814351851851852,
               -0.5515868668065151
            ],
            [
               -0.8786326726726726,
               -0.5486344033599007
            ],
            [
               -0.8758301601601601,
               -0.5455065136976032
            ],
            [
               -0.8730276476476476,
               -0.5425364658720873
            ],
            [
               -0.8702251351351351,
               -0.54001379531466
            ],
            [
               -0.8674226226226226,
               -0.5381421999175469
            ],
            [
               -0.8646201101101101,
               -0.5370091556990562
            ],
            [
               -0.8618175975975975,
               -0.5365710978022842
            ],
            [
               -0.859015085085085,
               -0.5366583902391575
            ],
            [
               -0.8562125725725724,
               -0.5370032156716875
            ],
            [
               -0.8534100600600599,
               -0.5372898534190522
            ],
            [
               -0.8506075475475474,
               -0.5372208179075373
            ],
            [
               -0.8478050350350349,
               -0.5365857765249462
            ],
            [
               -0.8450025225225224,
               -0.5353158111010796
            ],
            [
               -0.8422000100100099,
               -0.5335060336308823
            ],
            [
               -0.8393974974974974,
               -0.5313960092941628
            ],
            [
               -0.8365949849849849,
               -0.5293088405299686
            ],
            [
               -0.8337924724724723,
               -0.5275628757486372
            ],
            [
               -0.8309899599599598,
               -0.526380327511673
            ],
            [
               -0.8281874474474473,
               -0.5258204836676708
            ],
            [
               -0.8253849349349348,
               -0.5257595725445661
            ],
            [
               -0.8225824224224223,
               -0.5259256984336649
            ],
            [
               -0.8197799099099098,
               -0.5259796576727216
            ],
            [
               -0.8169773973973973,
               -0.5256167815739898
            ],
            [
               -0.8141748848848848,
               -0.5246569348567975
            ],
            [
               -0.8113723723723723,
               -0.5230927927812425
            ],
            [
               -0.8085698598598597,
               -0.5210801236203171
            ],
            [
               -0.8057673473473472,
               -0.5188737214465813
            ],
            [
               -0.8029648348348347,
               -0.5167320075413926
            ],
            [
               -0.8001623223223222,
               -0.5148250909977137
            ],
            [
               -0.7973598098098097,
               -0.5131805899990998
            ],
            [
               -0.7945572972972972,
               -0.5116883582837783
            ],
            [
               -0.7917547847847847,
               -0.5101636715506352
            ],
            [
               -0.7889522722722722,
               -0.5084459735290809
            ],
            [
               -0.7861497597597596,
               -0.506495248556317
            ],
            [
               -0.7833472472472471,
               -0.5044464678402185
            ],
            [
               -0.7805447347347346,
               -0.5025957189699386
            ],
            [
               -0.7777422222222221,
               -0.5013155759243406
            ],
            [
               -0.7749397097097096,
               -0.5009238263260343
            ],
            [
               -0.7721371971971971,
               -0.5015492688405996
            ],
            [
               -0.7693346846846846,
               -0.5030433670668806
            ],
            [
               -0.7665321721721721,
               -0.5049743938293607
            ],
            [
               -0.7637296596596596,
               -0.5067146792555761
            ],
            [
               -0.760927147147147,
               -0.5076001713556915
            ],
            [
               -0.7581246346346345,
               -0.5071155198852952
            ],
            [
               -0.755322122122122,
               -0.5050466451528148
            ],
            [
               -0.7525196096096095,
               -0.5015507738174185
            ],
            [
               -0.749717097097097,
               -0.4971191473664796
            ],
            [
               -0.7469145845845845,
               -0.49244190641535507
            ],
            [
               -0.744112072072072,
               -0.4882165236530664
            ],
            [
               -0.7413095595595595,
               -0.4849596811079447
            ],
            [
               -0.738507047047047,
               -0.4828811656784188
            ],
            [
               -0.7357045345345344,
               -0.481857467482305
            ],
            [
               -0.7329020220220219,
               -0.48150936152070806
            ],
            [
               -0.7300995095095094,
               -0.4813532714350684
            ],
            [
               -0.7272969969969969,
               -0.48097250417973575
            ],
            [
               -0.7244944844844844,
               -0.4801496088846597
            ],
            [
               -0.7216919719719719,
               -0.47891664007713924
            ],
            [
               -0.7188894594594594,
               -0.4775103274078358
            ],
            [
               -0.7160869469469469,
               -0.47625324860372903
            ],
            [
               -0.7132844344344343,
               -0.47540793820041155
            ],
            [
               -0.7104819219219218,
               -0.47505932911607224
            ],
            [
               -0.7076794094094093,
               -0.47506918276881677
            ],
            [
               -0.7048768968968968,
               -0.47511867246154843
            ],
            [
               -0.7020743843843843,
               -0.4748221800650981
            ],
            [
               -0.6992718718718718,
               -0.4738687950585025
            ],
            [
               -0.6964693593593593,
               -0.47213771665887366
            ],
            [
               -0.6936668468468468,
               -0.46974354617071395
            ],
            [
               -0.6908643343343343,
               -0.46699374373517893
            ],
            [
               -0.6880618218218217,
               -0.4642736386358202
            ],
            [
               -0.6852593093093092,
               -0.4619020577789095
            ],
            [
               -0.6824567967967967,
               -0.4600124936209607
            ],
            [
               -0.6796542842842842,
               -0.4585061157188583
            ],
            [
               -0.6768517717717717,
               -0.4570966918680574
            ],
            [
               -0.6740492592592592,
               -0.4554330424548358
            ],
            [
               -0.6712467467467467,
               -0.4532546285858818
            ],
            [
               -0.6684442342342342,
               -0.4505215222615518
            ],
            [
               -0.6656417217217216,
               -0.4474670584704165
            ],
            [
               -0.6628392092092091,
               -0.44454794015844473
            ],
            [
               -0.6600366966966966,
               -0.44230333011972706
            ],
            [
               -0.6572341841841841,
               -0.44116842734656886
            ],
            [
               -0.6544316716716716,
               -0.4413068010824687
            ],
            [
               -0.6516291591591591,
               -0.442522147450561
            ],
            [
               -0.6488266466466466,
               -0.444284822813431
            ],
            [
               -0.6460241341341341,
               -0.44586994698879173
            ],
            [
               -0.6432216216216216,
               -0.4465653831310901
            ],
            [
               -0.640419109109109,
               -0.44588300876824954
            ],
            [
               -0.6376165965965965,
               -0.4437043055499355
            ],
            [
               -0.634814084084084,
               -0.44031250890515855
            ],
            [
               -0.6320115715715715,
               -0.43630119718235144
            ],
            [
               -0.629209059059059,
               -0.432390296769216
            ],
            [
               -0.6264065465465465,
               -0.4292108276746363
            ],
            [
               -0.623604034034034,
               -0.4271288705272282
            ],
            [
               -0.6208015215215215,
               -0.42616420518285664
            ],
            [
               -0.617999009009009,
               -0.42602534759712124
            ],
            [
               -0.6151964964964964,
               -0.4262423096661507
            ],
            [
               -0.6123939839839839,
               -0.42634557777484755
            ],
            [
               -0.6095914714714714,
               -0.4260259711056465
            ],
            [
               -0.6067889589589589,
               -0.4252197494306476
            ],
            [
               -0.6039864464464464,
               -0.4240926946274071
            ],
            [
               -0.6011839339339339,
               -0.4229349985392337
            ],
            [
               -0.5983814214214214,
               -0.4220117184268601
            ],
            [
               -0.5955789089089089,
               -0.42142936651657376
            ],
            [
               -0.5927763963963963,
               -0.42107223073502126
            ],
            [
               -0.5899738838838838,
               -0.42063494807153373
            ],
            [
               -0.5871713713713713,
               -0.419740682674763
            ],
            [
               -0.5843688588588588,
               -0.41810072641558566
            ],
            [
               -0.5815663463463463,
               -0.4156539085934238
            ],
            [
               -0.5787638338338338,
               -0.4126295468267815
            ],
            [
               -0.5759613213213213,
               -0.4095042107745474
            ],
            [
               -0.5731588088088088,
               -0.4068609730044512
            ],
            [
               -0.5703562962962963,
               -0.4051963083020856
            ],
            [
               -0.5675537837837837,
               -0.40474107084160665
            ],
            [
               -0.5647512712712712,
               -0.4053599884455014
            ],
            [
               -0.5619487587587587,
               -0.4065690288587757
            ],
            [
               -0.5591462462462462,
               -0.40767021671095643
            ],
            [
               -0.5563437337337337,
               -0.407962755310686
            ],
            [
               -0.5535412212212212,
               -0.4069619095962233
            ],
            [
               -0.5507387087087087,
               -0.40455281506924085
            ],
            [
               -0.5479361961961962,
               -0.40102700868180025
            ],
            [
               -0.5451336836836836,
               -0.39698819975416527
            ],
            [
               -0.5423311711711711,
               -0.39315747331977097
            ],
            [
               -0.5395286586586586,
               -0.39014184317692163
            ],
            [
               -0.5367261461461461,
               -0.3882423372898674
            ],
            [
               -0.5339236336336336,
               -0.3873644504091403
            ],
            [
               -0.5311211211211211,
               -0.38705944234687045
            ],
            [
               -0.5283186086086086,
               -0.38668132649561476
            ],
            [
               -0.5255160960960961,
               -0.38560626636555767
            ],
            [
               -0.5227135835835836,
               -0.38344123377364175
            ],
            [
               -0.519911071071071,
               -0.3801535842835347
            ],
            [
               -0.5171085585585585,
               -0.37608064033492333
            ],
            [
               -0.514306046046046,
               -0.3718188075214918
            ],
            [
               -0.5115035335335335,
               -0.36803137213536496
            ],
            [
               -0.508701021021021,
               -0.3652397227040872
            ],
            [
               -0.5058985085085085,
               -0.363666150758247
            ],
            [
               -0.503095995995996,
               -0.3631771523075382
            ],
            [
               -0.5002934834834833,
               -0.3633414338057304
            ],
            [
               -0.49749097097097084,
               -0.36357875333074025
            ],
            [
               -0.4946884584584583,
               -0.3633471240870943
            ],
            [
               -0.4918859459459458,
               -0.36230592764155156
            ],
            [
               -0.4890834334334333,
               -0.3604036497229019
            ],
            [
               -0.4862809209209208,
               -0.35786655789770255
            ],
            [
               -0.4834784084084083,
               -0.3550986545488622
            ],
            [
               -0.48067589589589577,
               -0.3525319355259806
            ],
            [
               -0.47787338338338325,
               -0.3504800092793608
            ],
            [
               -0.47507087087087074,
               -0.34904356735993275
            ],
            [
               -0.47226835835835823,
               -0.34809563393527015
            ],
            [
               -0.4694658458458457,
               -0.34734583758127735
            ],
            [
               -0.4666633333333332,
               -0.34645633890578104
            ],
            [
               -0.4638608208208207,
               -0.34516641039704704
            ],
            [
               -0.4610583083083082,
               -0.3433826231572721
            ],
            [
               -0.4582557957957957,
               -0.34120615738684923
            ],
            [
               -0.45545328328328316,
               -0.3388919902336376
            ],
            [
               -0.45265077077077065,
               -0.3367581060101163
            ],
            [
               -0.44984825825825814,
               -0.3350784162007914
            ],
            [
               -0.4470457457457456,
               -0.33399602027018466
            ],
            [
               -0.4442432332332331,
               -0.33348371825395684
            ],
            [
               -0.4414407207207206,
               -0.33336062405443434
            ],
            [
               -0.4386382082082081,
               -0.3333542149195253
            ],
            [
               -0.4358356956956956,
               -0.3331830484659266
            ],
            [
               -0.43303318318318307,
               -0.3326311043865915
            ],
            [
               -0.43023067067067056,
               -0.3315908671741138
            ],
            [
               -0.42742815815815804,
               -0.33006572470316337
            ],
            [
               -0.42462564564564553,
               -0.32813755376300335
            ],
            [
               -0.421823133133133,
               -0.3259168523528017
            ],
            [
               -0.4190206206206205,
               -0.3234966838989285
            ],
            [
               -0.416218108108108,
               -0.3209273374117737
            ],
            [
               -0.4134155955955955,
               -0.3182183936103633
            ],
            [
               -0.410613083083083,
               -0.31536319685081504
            ],
            [
               -0.40781057057057046,
               -0.3123721289979827
            ],
            [
               -0.40500805805805795,
               -0.30929859358662853
            ],
            [
               -0.40220554554554544,
               -0.30624571676405177
            ],
            [
               -0.39940303303303293,
               -0.3033503717534897
            ],
            [
               -0.3966005205205205,
               -0.30075056744312784
            ],
            [
               -0.3937980080080079,
               -0.29854876355869336
            ],
            [
               -0.3909954954954955,
               -0.2967849044693091
            ],
            [
               -0.3881929829829829,
               -0.2954287196195831
            ],
            [
               -0.3853904704704705,
               -0.29439308014432364
            ],
            [
               -0.38258795795795786,
               -0.29356215035516386
            ],
            [
               -0.37978544544544546,
               -0.29282289701999525
            ],
            [
               -0.37698293293293283,
               -0.2920881042217524
            ],
            [
               -0.37418042042042043,
               -0.291303320121147
            ],
            [
               -0.3713779079079078,
               -0.29043723198179155
            ],
            [
               -0.3685753953953954,
               -0.28946191201643934
            ],
            [
               -0.3657728828828828,
               -0.2883334473845019
            ],
            [
               -0.3629703703703704,
               -0.2869831368725814
            ],
            [
               -0.36016785785785776,
               -0.28532494649053536
            ],
            [
               -0.35736534534534536,
               -0.2832781151263755
            ],
            [
               -0.35456283283283274,
               -0.2807973732498596
            ],
            [
               -0.35176032032032034,
               -0.2778996439526472
            ],
            [
               -0.3489578078078077,
               -0.2746766514680578
            ],
            [
               -0.3461552952952953,
               -0.27128729191992745
            ],
            [
               -0.3433527827827827,
               -0.26793023724390497
            ],
            [
               -0.3405502702702703,
               -0.26480364763104425
            ],
            [
               -0.33774775775775767,
               -0.2620628736134315
            ],
            [
               -0.33494524524524527,
               -0.25978744014441973
            ],
            [
               -0.33214273273273265,
               -0.2579655658813413
            ],
            [
               -0.32934022022022025,
               -0.2564992842532547
            ],
            [
               -0.3265377077077076,
               -0.2552277634500354
            ],
            [
               -0.323735195195195,
               -0.2539623542344678
            ],
            [
               -0.3209326826826826,
               -0.2525251497801952
            ],
            [
               -0.31813017017017,
               -0.2507833771417746
            ],
            [
               -0.3153276576576576,
               -0.24867396063569824
            ],
            [
               -0.31252514514514496,
               -0.24621505051409248
            ],
            [
               -0.30972263263263256,
               -0.24350340777556956
            ],
            [
               -0.30692012012011993,
               -0.24069806185198395
            ],
            [
               -0.30411760760760753,
               -0.23799192993946744
            ],
            [
               -0.3013150950950949,
               -0.23557461211376596
            ],
            [
               -0.2985125825825825,
               -0.23359159226944076
            ],
            [
               -0.2957100700700699,
               -0.23210722481168933
            ],
            [
               -0.2929075575575575,
               -0.2310802264796239
            ],
            [
               -0.29010504504504486,
               -0.23035976510299583
            ],
            [
               -0.28730253253253246,
               -0.22970687673657803
            ],
            [
               -0.28450002002001984,
               -0.2288400318624395
            ],
            [
               -0.28169750750750744,
               -0.2274965649834525
            ],
            [
               -0.2788949949949948,
               -0.2254956282059596
            ],
            [
               -0.2760924824824824,
               -0.2227857255064598
            ],
            [
               -0.2732899699699698,
               -0.21946231840625652
            ],
            [
               -0.2704874574574574,
               -0.21574845395061243
            ],
            [
               -0.26768494494494477,
               -0.21194197625386496
            ],
            [
               -0.26488243243243237,
               -0.2083433488172211
            ],
            [
               -0.26207991991991975,
               -0.20518478971170473
            ],
            [
               -0.25927740740740735,
               -0.2025816424402433
            ],
            [
               -0.2564748948948947,
               -0.20052009823480288
            ],
            [
               -0.2536723823823823,
               -0.1988834851344934
            ],
            [
               -0.2508698698698697,
               -0.1975062887427299
            ],
            [
               -0.2480673573573573,
               -0.19623551295388347
            ],
            [
               -0.24526484484484468,
               -0.19497658645627325
            ],
            [
               -0.24246233233233228,
               -0.19370700413113928
            ],
            [
               -0.23965981981981965,
               -0.19245343030665757
            ],
            [
               -0.23685730730730725,
               -0.19124266887831343
            ],
            [
               -0.23405479479479463,
               -0.19004821932920335
            ],
            [
               -0.23125228228228223,
               -0.1887575045218119
            ],
            [
               -0.2284497697697696,
               -0.18717841555069464
            ],
            [
               -0.2256472572572572,
               -0.1850893292674447
            ],
            [
               -0.22284474474474458,
               -0.18231918170829742
            ],
            [
               -0.22004223223223218,
               -0.17883005100575028
            ],
            [
               -0.21723971971971956,
               -0.17476975204081846
            ],
            [
               -0.21443720720720716,
               -0.17046890461243913
            ],
            [
               -0.21163469469469454,
               -0.16637429542170656
            ],
            [
               -0.20883218218218214,
               -0.16293261018317046
            ],
            [
               -0.2060296696696695,
               -0.16045802372252005
            ],
            [
               -0.2032271571571571,
               -0.15902640865711026
            ],
            [
               -0.2004246446446445,
               -0.15843390354236875
            ],
            [
               -0.1976221321321321,
               -0.15823896743889332
            ],
            [
               -0.19481961961961947,
               -0.1578804398165452
            ],
            [
               -0.19201710710710707,
               -0.1568383062452935
            ],
            [
               -0.18921459459459444,
               -0.15478785363328001
            ],
            [
               -0.18641208208208204,
               -0.15169773830384986
            ],
            [
               -0.18360956956956942,
               -0.14783899979608672
            ],
            [
               -0.18080705705705702,
               -0.14370028447554645
            ],
            [
               -0.1780045445445444,
               -0.13983528389174615
            ],
            [
               -0.175202032032032,
               -0.13669123158562896
            ],
            [
               -0.17239951951951937,
               -0.13447422363861683
            ],
            [
               -0.16959700700700697,
               -0.13309538532145715
            ],
            [
               -0.16679449449449435,
               -0.1322151252090779
            ],
            [
               -0.16399198198198195,
               -0.13136979771012391
            ],
            [
               -0.16118946946946933,
               -0.13013722647986808
            ],
            [
               -0.15838695695695693,
               -0.12828435687513695
            ],
            [
               -0.1555844444444443,
               -0.12584649354148586
            ],
            [
               -0.1527819319319319,
               -0.12311116880920994
            ],
            [
               -0.14997941941941928,
               -0.12051264215924326
            ],
            [
               -0.14717690690690688,
               -0.11847397888367378
            ],
            [
               -0.14437439439439426,
               -0.1172518307290055
            ],
            [
               -0.14157188188188186,
               -0.11683805857758048
            ],
            [
               -0.13876936936936923,
               -0.11695247368887982
            ],
            [
               -0.13596685685685683,
               -0.11712912417555693
            ],
            [
               -0.1331643443443442,
               -0.11686585441412126
            ],
            [
               -0.1303618318318318,
               -0.11578480480155909
            ],
            [
               -0.1275593193193192,
               -0.11374788901139693
            ],
            [
               -0.12475680680680679,
               -0.11088740880310885
            ],
            [
               -0.12195429429429416,
               -0.10754219240930488
            ],
            [
               -0.11915178178178176,
               -0.10412330609768863
            ],
            [
               -0.11634926926926914,
               -0.10095855379446247
            ],
            [
               -0.11354675675675674,
               -0.09817265814481677
            ],
            [
               -0.11074424424424412,
               -0.09564736684138281
            ],
            [
               -0.10794173173173172,
               -0.09307709966722741
            ],
            [
               -0.1051392192192191,
               -0.09010118961032554
            ],
            [
               -0.10233670670670669,
               -0.086465500720253
            ],
            [
               -0.09953419419419407,
               -0.08215432769936115
            ],
            [
               -0.09673168168168167,
               -0.07744240158333376
            ],
            [
               -0.09392916916916905,
               -0.072843667362891
            ],
            [
               -0.09112665665665665,
               -0.06896908243203778
            ],
            [
               -0.08832414414414402,
               -0.06633771195911073
            ],
            [
               -0.08552163163163162,
               -0.06520273914256958
            ],
            [
               -0.082719119119119,
               -0.06545057878638147
            ],
            [
               -0.0799166066066066,
               -0.06660814851699973
            ],
            [
               -0.07711409409409398,
               -0.06795834441458645
            ],
            [
               -0.07431158158158158,
               -0.06872874506270582
            ],
            [
               -0.07150906906906895,
               -0.06829530151009852
            ],
            [
               -0.06870655655655655,
               -0.06633890179109245
            ],
            [
               -0.06590404404404393,
               -0.0629091742248957
            ],
            [
               -0.06310153153153153,
               -0.05838075418370717
            ],
            [
               -0.06029901901901891,
               -0.05332179838240103
            ],
            [
               -0.057496506506506506,
               -0.04832114778448249
            ],
            [
               -0.054693993993993884,
               -0.04383063659634029
            ],
            [
               -0.05189148148148148,
               -0.04006996311157826
            ],
            [
               -0.04908896896896886,
               -0.037017268122466085
            ],
            [
               -0.04628645645645646,
               -0.03447813801401173
            ],
            [
               -0.04348394394394384,
               -0.03219991637408173
            ],
            [
               -0.040681431431431436,
               -0.029985635756278717
            ],
            [
               -0.037878918918918814,
               -0.02776619678850789
            ],
            [
               -0.03507640640640641,
               -0.0256081398871241
            ],
            [
               -0.03227389389389379,
               -0.02366000615234115
            ],
            [
               -0.02947138138138139,
               -0.022063273947935308
            ],
            [
               -0.026668868868868767,
               -0.020865981028926034
            ],
            [
               -0.023866356356356366,
               -0.01997447542539127
            ],
            [
               -0.021063843843843744,
               -0.019162891125952958
            ],
            [
               -0.018261331331331343,
               -0.018137271114856274
            ],
            [
               -0.01545881881881872,
               -0.016630380501525377
            ],
            [
               -0.01265630630630632,
               -0.014491833071840654
            ],
            [
               -0.009853793793793697,
               -0.011740141199102633
            ],
            [
               -0.007051281281281296,
               -0.0085575930186238
            ],
            [
               -0.004248768768768674,
               -0.005229879801706139
            ],
            [
               -0.001446256256256273,
               -0.0020522582690015168
            ],
            [
               0.0013562562562563496,
               0.0007644856078686396
            ],
            [
               0.00415876876876875,
               0.003155838619494214
            ],
            [
               0.006961281281281373,
               0.005213153201535328
            ],
            [
               0.009763793793793774,
               0.0071402210244071035
            ],
            [
               0.012566306306306396,
               0.009174692395463244
            ],
            [
               0.015368818818818797,
               0.011503640576946333
            ],
            [
               0.01817133133133142,
               0.014202927793834766
            ],
            [
               0.02097384384384382,
               0.017219702416885127
            ],
            [
               0.023776356356356443,
               0.020400657478349918
            ],
            [
               0.026578868868868843,
               0.0235520867485242
            ],
            [
               0.029381381381381466,
               0.026507420630554154
            ],
            [
               0.03218389389389387,
               0.0291773094281753
            ],
            [
               0.03498640640640649,
               0.031566092540794066
            ],
            [
               0.03778891891891911,
               0.03375273128808312
            ],
            [
               0.04059143143143151,
               0.03584815317424574
            ],
            [
               0.043393943943944135,
               0.03794903417901557
            ],
            [
               0.046196456456456536,
               0.040107433716067856
            ],
            [
               0.04899896896896916,
               0.04232708609963674
            ],
            [
               0.05180148148148156,
               0.04458445615854807
            ],
            [
               0.05460399399399418,
               0.04686137771889663
            ],
            [
               0.05740650650650658,
               0.049171029385918164
            ],
            [
               0.060209019019019205,
               0.0515623341168228
            ],
            [
               0.0630115315315316,
               0.05409822091546866
            ],
            [
               0.06581404404404423,
               0.05681616333398894
            ],
            [
               0.06861655655655663,
               0.059689360325535346
            ],
            [
               0.07141906906906925,
               0.06260925648675726
            ],
            [
               0.07422158158158165,
               0.0654032176137366
            ],
            [
               0.07702409409409428,
               0.06788728362925203
            ],
            [
               0.07982660660660668,
               0.06993829865527987
            ],
            [
               0.0826291191191193,
               0.07155875831688455
            ],
            [
               0.0854316316316317,
               0.07290640361993975
            ],
            [
               0.08823414414414432,
               0.07427043200960656
            ],
            [
               0.09103665665665672,
               0.07599439298344621
            ],
            [
               0.09383916916916935,
               0.07836610768502011
            ],
            [
               0.09664168168168175,
               0.08150973845892442
            ],
            [
               0.09944419419419437,
               0.0853184005163497
            ],
            [
               0.10224670670670677,
               0.08945531335202883
            ],
            [
               0.10504921921921939,
               0.09343020777845094
            ],
            [
               0.10785173173173179,
               0.09673245647515813
            ],
            [
               0.11065424424424442,
               0.09898191698474226
            ],
            [
               0.11345675675675682,
               0.1000502218951391
            ],
            [
               0.11625926926926944,
               0.10011265713713259
            ],
            [
               0.11906178178178184,
               0.09961187717869949
            ],
            [
               0.12186429429429446,
               0.09914269333756653
            ],
            [
               0.12466680680680686,
               0.09929264411441614
            ],
            [
               0.12746931931931949,
               0.1004873098250108
            ],
            [
               0.13027183183183189,
               0.10288742949406653
            ],
            [
               0.1330743443443445,
               0.10636742578847971
            ],
            [
               0.1358768568568569,
               0.11057793296906875
            ],
            [
               0.13867936936936953,
               0.11506764234309648
            ],
            [
               0.14148188188188193,
               0.1194215566324824
            ],
            [
               0.14428439439439456,
               0.12336966218893931
            ],
            [
               0.14708690690690696,
               0.1268327976538848
            ],
            [
               0.14988941941941958,
               0.1298962506019066
            ],
            [
               0.15269193193193198,
               0.13272768486052172
            ],
            [
               0.1554944444444446,
               0.13547506186042654
            ],
            [
               0.158296956956957,
               0.13818562601680998
            ],
            [
               0.16109946946946962,
               0.1407771743295306
            ],
            [
               0.16390198198198203,
               0.14307167831597767
            ],
            [
               0.16670449449449465,
               0.1448768805785224
            ],
            [
               0.16950700700700705,
               0.14608284796763493
            ],
            [
               0.17230951951951967,
               0.1467344805045066
            ],
            [
               0.17511203203203207,
               0.14704976324131216
            ],
            [
               0.1779145445445447,
               0.1473737433542358
            ],
            [
               0.1807170570570571,
               0.14808225425412458
            ],
            [
               0.18351956956956972,
               0.14946834707984677
            ],
            [
               0.18632208208208212,
               0.1516512128904798
            ],
            [
               0.18912459459459474,
               0.15453958900418271
            ],
            [
               0.19192710710710714,
               0.15786216783237345
            ],
            [
               0.19472961961961976,
               0.16125361334964833
            ],
            [
               0.19753213213213217,
               0.1643652993124579
            ],
            [
               0.2003346446446448,
               0.1669619850731235
            ],
            [
               0.2031371571571572,
               0.16897214825258564
            ],
            [
               0.2059396696696698,
               0.1704780011020062
            ],
            [
               0.2087421821821822,
               0.17165430206742316
            ],
            [
               0.21154469469469483,
               0.17268412155073976
            ],
            [
               0.21434720720720724,
               0.17368745733457147
            ],
            [
               0.21714971971971986,
               0.17469205782992991
            ],
            [
               0.21995223223223226,
               0.17565751583722805
            ],
            [
               0.22275474474474488,
               0.1765407428132569
            ],
            [
               0.22555725725725728,
               0.1773723643770453
            ],
            [
               0.2283597697697699,
               0.17830694251248955
            ],
            [
               0.2311622822822823,
               0.17961835195574935
            ],
            [
               0.23396479479479493,
               0.18163248466589144
            ],
            [
               0.23676730730730733,
               0.1846151531764126
            ],
            [
               0.23956981981981995,
               0.1886538033091119
            ],
            [
               0.24237233233233235,
               0.1935790242383491
            ],
            [
               0.24517484484484497,
               0.19896209240858642
            ],
            [
               0.24797735735735738,
               0.2042003959980595
            ],
            [
               0.25077986986987,
               0.20867166070824678
            ],
            [
               0.2535823823823824,
               0.2119114058447229
            ],
            [
               0.256384894894895,
               0.21375594025039513
            ],
            [
               0.2591874074074074,
               0.21440069964609818
            ],
            [
               0.26198991991992004,
               0.2143492756129178
            ],
            [
               0.26479243243243245,
               0.2142640270450451
            ],
            [
               0.26759494494494507,
               0.21476275091913766
            ],
            [
               0.27039745745745747,
               0.21622578828816058
            ],
            [
               0.2731999699699701,
               0.21867677569510602
            ],
            [
               0.2760024824824825,
               0.22177771394567397
            ],
            [
               0.2788049949949951,
               0.22494217561158125
            ],
            [
               0.2816075075075075,
               0.22753146387519577
            ],
            [
               0.28441002002002014,
               0.22907052129391375
            ],
            [
               0.28721253253253254,
               0.22941300688515792
            ],
            [
               0.29001504504504516,
               0.22880097729267684
            ],
            [
               0.29281755755755756,
               0.22779888332407372
            ],
            [
               0.2956200700700702,
               0.22712276956752991
            ],
            [
               0.2984225825825826,
               0.227419900596672
            ],
            [
               0.3012250950950952,
               0.22907007420503012
            ],
            [
               0.3040276076076076,
               0.2320723377686204
            ],
            [
               0.30683012012012023,
               0.23605236753064732
            ],
            [
               0.30963263263263263,
               0.24038607530834655
            ],
            [
               0.31243514514514525,
               0.24439741513609026
            ],
            [
               0.31523765765765766,
               0.24756532660800135
            ],
            [
               0.3180401701701703,
               0.24967363047701144
            ],
            [
               0.3208426826826827,
               0.2508583394533942
            ],
            [
               0.3236451951951953,
               0.2515418048489965
            ],
            [
               0.3264477077077077,
               0.25228030627217235
            ],
            [
               0.3292502202202203,
               0.2535786205509005
            ],
            [
               0.3320527327327327,
               0.2557331496834233
            ],
            [
               0.33485524524524535,
               0.25875241144758526
            ],
            [
               0.33765775775775775,
               0.26237531428982874
            ],
            [
               0.34046027027027037,
               0.2661739852772756
            ],
            [
               0.34326278278278277,
               0.2697007089397062
            ],
            [
               0.3460652952952954,
               0.2726267474375366
            ],
            [
               0.3488678078078078,
               0.27482767421066123
            ],
            [
               0.3516703203203204,
               0.27639192631564535
            ],
            [
               0.3544728328328328,
               0.2775579369243885
            ],
            [
               0.35727534534534544,
               0.27860989598659325
            ],
            [
               0.36007785785785784,
               0.2797742723429152
            ],
            [
               0.36288037037037046,
               0.28115503980225476
            ],
            [
               0.36568288288288286,
               0.2827275184023925
            ],
            [
               0.3684853953953955,
               0.28438631704769496
            ],
            [
               0.3712879079079079,
               0.28602160097345447
            ],
            [
               0.3740904204204205,
               0.2875878626678334
            ],
            [
               0.3768929329329329,
               0.2891341212572328
            ],
            [
               0.37969544544544553,
               0.29078183681893033
            ],
            [
               0.38249795795795793,
               0.2926597721849944
            ],
            [
               0.38530047047047056,
               0.29482438757158724
            ],
            [
               0.38810298298298296,
               0.29720229182281366
            ],
            [
               0.3909054954954956,
               0.2995843325954306
            ],
            [
               0.393708008008008,
               0.3016813524804789
            ],
            [
               0.3965105205205206,
               0.30322670059860357
            ],
            [
               0.3993130330330332,
               0.30408982551569064
            ],
            [
               0.4021155455455456,
               0.3043570068086364
            ],
            [
               0.40491805805805825,
               0.3043434241021545
            ],
            [
               0.40772057057057065,
               0.3045232127018271
            ],
            [
               0.4105230830830833,
               0.3053933695308747
            ],
            [
               0.4133255955955957,
               0.30731295194746155
            ],
            [
               0.4161281081081083,
               0.3103714017663078
            ],
            [
               0.4189306206206207,
               0.3143338187908694
            ],
            [
               0.4217331331331333,
               0.31868776724993697
            ],
            [
               0.4245356456456457,
               0.32278306362789255
            ],
            [
               0.42733815815815834,
               0.326024075817098
            ],
            [
               0.43014067067067074,
               0.32805444643887716
            ],
            [
               0.43294318318318337,
               0.3288740215605342
            ],
            [
               0.43574569569569577,
               0.3288478082876413
            ],
            [
               0.4385482082082084,
               0.32860080870647423
            ],
            [
               0.4413507207207208,
               0.32882950065995115
            ],
            [
               0.4441532332332334,
               0.33008828851328564
            ],
            [
               0.4469557457457458,
               0.33261812965305526
            ],
            [
               0.44975825825825844,
               0.33627160634932696
            ],
            [
               0.45256077077077084,
               0.3405580696057684
            ],
            [
               0.45536328328328346,
               0.34479415334554564
            ],
            [
               0.45816579579579586,
               0.3483115211533437
            ],
            [
               0.4609683083083085,
               0.3506560823431022
            ],
            [
               0.4637708208208209,
               0.3517167177949332
            ],
            [
               0.4665733333333335,
               0.3517452717089292
            ],
            [
               0.4693758458458459,
               0.3512651197786171
            ],
            [
               0.47217835835835853,
               0.35090116348958145
            ],
            [
               0.47498087087087093,
               0.3511879993039564
            ],
            [
               0.47778338338338355,
               0.3524177454505239
            ],
            [
               0.48058589589589595,
               0.35457358003396844
            ],
            [
               0.4833884084084086,
               0.357365168252019
            ],
            [
               0.486190920920921,
               0.3603481886079589
            ],
            [
               0.4889934334334336,
               0.3630835125688735
            ],
            [
               0.491795945945946,
               0.3652808472389807
            ],
            [
               0.4945984584584586,
               0.3668797985319067
            ],
            [
               0.497400970970971,
               0.36804488407566194
            ],
            [
               0.5002034834834836,
               0.36908147304567207
            ],
            [
               0.503005995995996,
               0.37030638341336647
            ],
            [
               0.5058085085085087,
               0.37192098334109613
            ],
            [
               0.5086110210210211,
               0.37393179467903825
            ],
            [
               0.5114135335335337,
               0.37614538871139036
            ],
            [
               0.5142160460460461,
               0.37823758869746554
            ],
            [
               0.5170185585585587,
               0.37987112910141696
            ],
            [
               0.5198210710710711,
               0.3808197980672583
            ],
            [
               0.5226235835835837,
               0.3810558879367745
            ],
            [
               0.5254260960960961,
               0.3807713826438275
            ],
            [
               0.5282286086086088,
               0.3803265408226555
            ],
            [
               0.5310311211211212,
               0.3801441121767787
            ],
            [
               0.5338336336336338,
               0.38058493940925436
            ],
            [
               0.5366361461461462,
               0.38184549817823127
            ],
            [
               0.5394386586586588,
               0.38390895522962737
            ],
            [
               0.5422411711711712,
               0.3865622824836571
            ],
            [
               0.5450436836836838,
               0.3894698240888014
            ],
            [
               0.5478461961961962,
               0.39227615031411445
            ],
            [
               0.5506487087087089,
               0.39470372866152004
            ],
            [
               0.5534512212212213,
               0.39661570851749556
            ],
            [
               0.5562537337337339,
               0.39802845927535274
            ],
            [
               0.5590562462462463,
               0.39907674181451563
            ],
            [
               0.5618587587587589,
               0.39994985181829174
            ],
            [
               0.5646612712712713,
               0.400824520924936
            ],
            [
               0.5674637837837839,
               0.4018178210431052
            ],
            [
               0.5702662962962963,
               0.4029726000130219
            ],
            [
               0.573068808808809,
               0.4042738045668044
            ],
            [
               0.5758713213213213,
               0.4056821314021716
            ],
            [
               0.578673833833834,
               0.4071662800354831
            ],
            [
               0.5814763463463464,
               0.40871826185307836
            ],
            [
               0.584278858858859,
               0.4103459437928885
            ],
            [
               0.5870813713713714,
               0.41204887466763973
            ],
            [
               0.589883883883884,
               0.41379227072224806
            ],
            [
               0.5926863963963964,
               0.41549594218174835
            ],
            [
               0.595488908908909,
               0.41704891911621444
            ],
            [
               0.5982914214214214,
               0.4183488988213963
            ],
            [
               0.6010939339339341,
               0.4193531591966786
            ],
            [
               0.6038964464464465,
               0.42011963251434276
            ],
            [
               0.6066989589589589,
               0.42081723184171527
            ],
            [
               0.6095014714714717,
               0.4216939270839111
            ],
            [
               0.6123039839839841,
               0.42300653715041026
            ],
            [
               0.6151064964964965,
               0.42493213895728266
            ],
            [
               0.6179090090090089,
               0.42749115104673113
            ],
            [
               0.6207115215215218,
               0.43051201296000496
            ],
            [
               0.6235140340340342,
               0.4336559974987277
            ],
            [
               0.6263165465465466,
               0.43650126607427076
            ],
            [
               0.629119059059059,
               0.4386642444797194
            ],
            [
               0.6319215715715718,
               0.4399212547062837
            ],
            [
               0.6347240840840842,
               0.4402899680677376
            ],
            [
               0.6375265965965966,
               0.44004068340159314
            ],
            [
               0.640329109109109,
               0.4396289295988114
            ],
            [
               0.6431316216216219,
               0.43956663154662073
            ],
            [
               0.6459341341341343,
               0.44027040096574127
            ],
            [
               0.6487366466466467,
               0.4419348714162076
            ],
            [
               0.651539159159159,
               0.44447264895018207
            ],
            [
               0.6543416716716719,
               0.44754191927253956
            ],
            [
               0.6571441841841843,
               0.45065449324359225
            ],
            [
               0.6599466966966967,
               0.45333040808089164
            ],
            [
               0.6627492092092091,
               0.4552491981044061
            ],
            [
               0.665551721721722,
               0.45634828882441475
            ],
            [
               0.6683542342342343,
               0.45683590851846545
            ],
            [
               0.6711567467467467,
               0.4571140633903871
            ],
            [
               0.6739592592592591,
               0.4576371714234546
            ],
            [
               0.676761771771772,
               0.4587537629624937
            ],
            [
               0.6795642842842844,
               0.46058472997035466
            ],
            [
               0.6823667967967968,
               0.4629796755898689
            ],
            [
               0.6851693093093092,
               0.46556680694758606
            ],
            [
               0.687971821821822,
               0.4678802221460839
            ],
            [
               0.6907743343343344,
               0.46952202512962576
            ],
            [
               0.6935768468468468,
               0.4703044668560072
            ],
            [
               0.6963793593593592,
               0.4703235265313556
            ],
            [
               0.6991818718718721,
               0.4699380458802122
            ],
            [
               0.7019843843843845,
               0.4696601338875604
            ],
            [
               0.7047868968968969,
               0.46999242499176624
            ],
            [
               0.7075894094094093,
               0.47126580006831575
            ],
            [
               0.7103919219219221,
               0.4735312510616182
            ],
            [
               0.7131944344344345,
               0.4765416469230025
            ],
            [
               0.7159969469469469,
               0.47982929631248356
            ],
            [
               0.7187994594594593,
               0.4828534893558331
            ],
            [
               0.7216019719719722,
               0.48516931598192775
            ],
            [
               0.7244044844844846,
               0.48656263488651824
            ],
            [
               0.727206996996997,
               0.4871081062614686
            ],
            [
               0.7300095095095094,
               0.4871334265612666
            ],
            [
               0.7328120220220222,
               0.4871042693592545
            ],
            [
               0.7356145345345346,
               0.4874702642307051
            ],
            [
               0.738417047047047,
               0.48852399708744326
            ],
            [
               0.7412195595595594,
               0.49031883130275006
            ],
            [
               0.7440220720720723,
               0.49266984317169343
            ],
            [
               0.7468245845845847,
               0.4952330719246657
            ],
            [
               0.7496270970970971,
               0.49763180645382454
            ],
            [
               0.7524296096096099,
               0.49958386103597885
            ],
            [
               0.7552321221221223,
               0.5009855631852425
            ],
            [
               0.7580346346346347,
               0.501925435723394
            ],
            [
               0.7608371471471471,
               0.5026268218084682
            ],
            [
               0.76363965965966,
               0.5033444296054798
            ],
            [
               0.7664421721721724,
               0.504255769610852
            ],
            [
               0.7692446846846848,
               0.5053891451340897
            ],
            [
               0.7720471971971972,
               0.5066152248256786
            ],
            [
               0.77484970970971,
               0.5077047875745047
            ],
            [
               0.7776522222222224,
               0.5084300038590244
            ],
            [
               0.7804547347347348,
               0.5086698686712816
            ],
            [
               0.7832572472472472,
               0.5084782987486501
            ],
            [
               0.7860597597597601,
               0.5080867970499255
            ],
            [
               0.7888622722722725,
               0.507837675434856
            ],
            [
               0.7916647847847849,
               0.5080698856008674
            ],
            [
               0.7944672972972973,
               0.5089980082695806
            ],
            [
               0.7972698098098101,
               0.5106289913820141
            ],
            [
               0.8000723223223225,
               0.5127490518082292
            ],
            [
               0.8028748348348349,
               0.5149888335204558
            ],
            [
               0.8056773473473473,
               0.5169469560789891
            ],
            [
               0.8084798598598602,
               0.5183304436810299
            ],
            [
               0.8112823723723726,
               0.5190630617535972
            ],
            [
               0.814084884884885,
               0.5193222583764748
            ],
            [
               0.8168873973973974,
               0.519489147240018
            ],
            [
               0.8196899099099102,
               0.5200257095049182
            ],
            [
               0.8224924224224226,
               0.5213188513864202
            ],
            [
               0.825294934934935,
               0.523543224025394
            ],
            [
               0.8280974474474474,
               0.5265893851675842
            ],
            [
               0.8308999599599602,
               0.5300826175607967
            ],
            [
               0.8337024724724726,
               0.533487691081487
            ],
            [
               0.836504984984985,
               0.5362662770772606
            ],
            [
               0.8393074974974974,
               0.5380363103054279
            ],
            [
               0.8421100100100103,
               0.5386822099552044
            ],
            [
               0.8449125225225227,
               0.5383815233998102
            ],
            [
               0.8477150350350351,
               0.5375414339769073
            ],
            [
               0.8505175475475475,
               0.5366681062559941
            ],
            [
               0.8533200600600603,
               0.5362130380703127
            ],
            [
               0.8561225725725727,
               0.5364464835627788
            ],
            [
               0.8589250850850851,
               0.537397015277252
            ],
            [
               0.8617275975975975,
               0.5388726334216771
            ],
            [
               0.8645301101101104,
               0.5405509644443944
            ],
            [
               0.8673326226226228,
               0.5421036762817452
            ],
            [
               0.8701351351351352,
               0.54331074621608
            ],
            [
               0.8729376476476476,
               0.5441263935326457
            ],
            [
               0.8757401601601604,
               0.5446775278864331
            ],
            [
               0.8785426726726728,
               0.545200264308715
            ],
            [
               0.8813451851851852,
               0.5459414966770902
            ],
            [
               0.8841476976976976,
               0.5470632777455093
            ],
            [
               0.8869502102102105,
               0.5485844877923822
            ],
            [
               0.8897527227227229,
               0.5503787938055255
            ],
            [
               0.8925552352352353,
               0.5522263403000702
            ],
            [
               0.8953577477477477,
               0.5538970706937401
            ],
            [
               0.8981602602602605,
               0.5552331122829439
            ],
            [
               0.9009627727727729,
               0.5561997370550109
            ],
            [
               0.9037652852852853,
               0.5568877485639062
            ],
            [
               0.9065677977977977,
               0.5574693144120706
            ],
            [
               0.9093703103103106,
               0.558126828497093
            ],
            [
               0.912172822822823,
               0.5589837368900971
            ],
            [
               0.9149753353353354,
               0.5600640822836906
            ],
            [
               0.9177778478478478,
               0.5612949867698629
            ],
            [
               0.9205803603603606,
               0.5625485379038463
            ],
            [
               0.923382872872873,
               0.5637036489511508
            ],
            [
               0.9261853853853854,
               0.5647007095475105
            ],
            [
               0.9289878978978978,
               0.5655652775556308
            ],
            [
               0.9317904104104107,
               0.5663903211672987
            ],
            [
               0.9345929229229231,
               0.5672843304194217
            ],
            [
               0.9373954354354355,
               0.5683078209921918
            ],
            [
               0.9401979479479479,
               0.5694270784602415
            ],
            [
               0.9430004604604607,
               0.5705085272262668
            ],
            [
               0.9458029729729731,
               0.5713615318234441
            ],
            [
               0.9486054854854855,
               0.5718174996107372
            ],
            [
               0.9514079979979979,
               0.5718165824673973
            ],
            [
               0.9542105105105108,
               0.571466862301685
            ],
            [
               0.9570130230230232,
               0.5710478511072268
            ],
            [
               0.9598155355355356,
               0.5709486708320912
            ],
            [
               0.962618048048048,
               0.5715551136205999
            ],
            [
               0.9654205605605608,
               0.5731202827766038
            ],
            [
               0.9682230730730732,
               0.575662822971998
            ],
            [
               0.9710255855855856,
               0.578930742616887
            ],
            [
               0.973828098098098,
               0.5824488034126347
            ],
            [
               0.9766306106106108,
               0.585639854737999
            ],
            [
               0.9794331231231233,
               0.5879847886627725
            ],
            [
               0.9822356356356357,
               0.5891711473664503
            ],
            [
               0.985038148148148,
               0.5891823822964484
            ],
            [
               0.9878406606606609,
               0.5882981907674616
            ],
            [
               0.9906431731731733,
               0.5870052794780163
            ],
            [
               0.9934456856856857,
               0.5858475316351383
            ],
            [
               0.9962481981981981,
               0.5852646468376921
            ],
            [
               0.9990507107107109,
               0.585471811691402
            ],
            [
               1.0018532232232233,
               0.5864184946210651
            ],
            [
               1.0046557357357357,
               0.5878369678309165
            ],
            [
               1.0074582482482481,
               0.5893601840151734
            ],
            [
               1.010260760760761,
               0.5906650083981311
            ],
            [
               1.0130632732732734,
               0.5915888347743823
            ],
            [
               1.0158657857857858,
               0.5921781162418325
            ],
            [
               1.0186682982982982,
               0.5926526058921098
            ],
            [
               1.021470810810811,
               0.593300154857581
            ],
            [
               1.0242733233233234,
               0.5943426626288772
            ],
            [
               1.0270758358358358,
               0.5958249327022902
            ],
            [
               1.0298783483483482,
               0.5975705937293524
            ],
            [
               1.032680860860861,
               0.5992253892437154
            ],
            [
               1.0354833733733735,
               0.6003763340447568
            ],
            [
               1.0382858858858859,
               0.6007067382233733
            ],
            [
               1.0410883983983983,
               0.6001321530792585
            ],
            [
               1.0438909109109111,
               0.5988664992733381
            ],
            [
               1.0466934234234235,
               0.5973899383893071
            ],
            [
               1.049495935935936,
               0.5963230297777578
            ],
            [
               1.0522984484484483,
               0.596244134168043
            ],
            [
               1.0551009609609612,
               0.5975076951235495
            ],
            [
               1.0579034734734736,
               0.6001226858675279
            ],
            [
               1.060705985985986,
               0.6037323357789794
            ],
            [
               1.0635084984984984,
               0.6077041726882042
            ],
            [
               1.0663110110110112,
               0.6113040744665053
            ],
            [
               1.0691135235235236,
               0.6139011393926166
            ],
            [
               1.071916036036036,
               0.6151405887550929
            ],
            [
               1.0747185485485484,
               0.6150325934952375
            ],
            [
               1.0775210610610613,
               0.6139320888614718
            ],
            [
               1.0803235735735737,
               0.6124191454408547
            ],
            [
               1.083126086086086,
               0.6111199380248826
            ],
            [
               1.0859285985985985,
               0.610525078476244
            ],
            [
               1.0887311111111113,
               0.6108601730292768
            ],
            [
               1.0915336236236237,
               0.6120443411687705
            ],
            [
               1.0943361361361361,
               0.613743087180685
            ],
            [
               1.0971386486486485,
               0.6154923545146758
            ],
            [
               1.0999411611611614,
               0.6168503596104855
            ],
            [
               1.1027436736736738,
               0.6175288103855687
            ],
            [
               1.1055461861861862,
               0.6174658753978169
            ],
            [
               1.1083486986986986,
               0.6168250436579154
            ],
            [
               1.1111512112112114,
               0.6159287513759693
            ],
            [
               1.1139537237237238,
               0.615154945544103
            ],
            [
               1.1167562362362362,
               0.6148327400288611
            ],
            [
               1.119558748748749,
               0.6151684965903185
            ],
            [
               1.1223612612612615,
               0.6162190703757305
            ],
            [
               1.1251637737737739,
               0.6179107435161548
            ],
            [
               1.1279662862862863,
               0.6200873510357592
            ],
            [
               1.130768798798799,
               0.6225642728804356
            ],
            [
               1.1335713113113115,
               0.6251678309652817
            ],
            [
               1.136373823823824,
               0.6277499444712471
            ],
            [
               1.1391763363363363,
               0.6301807987917136
            ],
            [
               1.1419788488488491,
               0.6323323335528992
            ],
            [
               1.1447813613613615,
               0.6340686584909978
            ],
            [
               1.147583873873874,
               0.6352551229357526
            ],
            [
               1.1503863863863864,
               0.6357879103225759
            ],
            [
               1.1531888988988992,
               0.6356350487626679
            ],
            [
               1.1559914114114116,
               0.6348722968365625
            ],
            [
               1.158793923923924,
               0.6336966314192527
            ],
            [
               1.1615964364364364,
               0.6324064671581469
            ],
            [
               1.1643989489489492,
               0.6313488972333463
            ],
            [
               1.1672014614614616,
               0.6308459620949063
            ],
            [
               1.170003973973974,
               0.6311198641001192
            ],
            [
               1.1728064864864864,
               0.6322382898653309
            ],
            [
               1.1756089989989993,
               0.6340952468888026
            ],
            [
               1.1784115115115117,
               0.6364322857163696
            ],
            [
               1.181214024024024,
               0.6388934809762237
            ],
            [
               1.1840165365365365,
               0.6410989840362908
            ],
            [
               1.1868190490490493,
               0.6427188567868052
            ],
            [
               1.1896215615615617,
               0.6435315513971676
            ],
            [
               1.1924240740740741,
               0.6434579847011379
            ],
            [
               1.1952265865865865,
               0.6425696387431932
            ],
            [
               1.1980290990990994,
               0.6410746281974502
            ],
            [
               1.2008316116116118,
               0.639287691464701
            ],
            [
               1.2036341241241242,
               0.6375889547639801
            ],
            [
               1.2064366366366366,
               0.6363740058702849
            ],
            [
               1.2092391491491494,
               0.6359967107374482
            ],
            [
               1.2120416616616618,
               0.6367079294450315
            ],
            [
               1.2148441741741742,
               0.6385977112914278
            ],
            [
               1.2176466866866866,
               0.6415536547444614
            ],
            [
               1.2204491991991995,
               0.6452507701429415
            ],
            [
               1.2232517117117119,
               0.6491855421947526
            ],
            [
               1.2260542242242243,
               0.6527578923384305
            ],
            [
               1.2288567367367367,
               0.6553909909990205
            ],
            [
               1.2316592492492495,
               0.6566644783279794
            ],
            [
               1.234461761761762,
               0.6564269760759762
            ],
            [
               1.2372642742742743,
               0.6548534418737522
            ],
            [
               1.2400667867867867,
               0.6524238728451
            ],
            [
               1.2428692992992996,
               0.6498202060761209
            ],
            [
               1.245671811811812,
               0.6477624266703723
            ],
            [
               1.2484743243243244,
               0.646825248696248
            ],
            [
               1.2512768368368368,
               0.6472861071510605
            ],
            [
               1.2540793493493496,
               0.6490494730367593
            ],
            [
               1.256881861861862,
               0.6516723312909147
            ],
            [
               1.2596843743743744,
               0.6544866022757656
            ],
            [
               1.2624868868868868,
               0.656785215852119
            ],
            [
               1.2652893993993997,
               0.6580187985596762
            ],
            [
               1.268091911911912,
               0.6579461467651391
            ],
            [
               1.2708944244244245,
               0.6566954128129663
            ],
            [
               1.2736969369369369,
               0.6547200608048824
            ],
            [
               1.2764994494494497,
               0.6526655173289779
            ],
            [
               1.279301961961962,
               0.6511887959304123
            ],
            [
               1.2821044744744745,
               0.650785799534487
            ],
            [
               1.284906986986987,
               0.6516757921867642
            ],
            [
               1.2877094994994998,
               0.6537719196158258
            ],
            [
               1.2905120120120122,
               0.6567380130699838
            ],
            [
               1.2933145245245246,
               0.6601051114888079
            ],
            [
               1.296117037037037,
               0.6634050949808459
            ],
            [
               1.2989195495495498,
               0.6662783777095007
            ],
            [
               1.3017220620620622,
               0.6685269138946672
            ],
            [
               1.3045245745745746,
               0.6701067463786208
            ],
            [
               1.307327087087087,
               0.6710770073949093
            ],
            [
               1.3101295995995998,
               0.6715361910226643
            ],
            [
               1.3129321121121122,
               0.6715768280634844
            ],
            [
               1.3157346246246246,
               0.6712769876455249
            ],
            [
               1.318537137137137,
               0.6707270039266127
            ],
            [
               1.32133964964965,
               0.6700710511786105
            ],
            [
               1.3241421621621623,
               0.6695337458725805
            ],
            [
               1.3269446746746747,
               0.6694062160351055
            ],
            [
               1.329747187187187,
               0.6699828870962765
            ],
            [
               1.3325496996997,
               0.6714631786289713
            ],
            [
               1.3353522122122123,
               0.6738520684500828
            ],
            [
               1.3381547247247247,
               0.6769013997300899
            ],
            [
               1.3409572372372371,
               0.6801253487314336
            ],
            [
               1.34375974974975,
               0.6829002608610193
            ],
            [
               1.3465622622622624,
               0.6846286533950252
            ],
            [
               1.3493647747747748,
               0.6849205443138933
            ],
            [
               1.3521672872872872,
               0.6837328414304615
            ],
            [
               1.3549697997998,
               0.6814152664321584
            ],
            [
               1.3577723123123124,
               0.6786381470718279
            ],
            [
               1.3605748248248248,
               0.6762152856432919
            ],
            [
               1.3633773373373372,
               0.6748713780963533
            ],
            [
               1.36617984984985,
               0.675025274413146
            ],
            [
               1.3689823623623625,
               0.6766592721562019
            ],
            [
               1.3717848748748749,
               0.6793197618995372
            ],
            [
               1.3745873873873873,
               0.6822532924123523
            ],
            [
               1.3773898998999001,
               0.6846378920344747
            ],
            [
               1.3801924124124125,
               0.6858372078212911
            ],
            [
               1.382994924924925,
               0.6855960306119577
            ],
            [
               1.3857974374374373,
               0.6841137313575198
            ],
            [
               1.3885999499499502,
               0.6819715765055876
            ],
            [
               1.3914024624624626,
               0.6799378878640567
            ],
            [
               1.394204974974975,
               0.6787154742974617
            ],
            [
               1.3970074874874874,
               0.6787149230949374
            ],
            [
               1.39981,
               0.6799285300666742
            ]
         ]
      },
      {
         "data": [
            [
               1.39991,
               0.6774543176477954
            ],
            [
               1.3971074774774772,
               0.6761013988883913
            ],
            [
               1.3943049549549547,
               0.6750978106294725
            ],
            [
               1.391502432432432,
               0.6747657274306418
            ],
            [
               1.3886999099099095,
               0.6752134796995228
            ],
            [
               1.385897387387387,
               0.6762829394974694
            ],
            [
               1.3830948648648644,
               0.6775876798906595
            ],
            [
               1.3802923423423419,
               0.6786314395605946
            ],
            [
               1.3774898198198193,
               0.6789691868889047
            ],
            [
               1.3746872972972968,
               0.6783580849467832
            ],
            [
               1.3718847747747747,
               0.6768479480091614
            ],
            [
               1.369082252252252,
               0.6747796792981142
            ],
            [
               1.3662797297297296,
               0.672689558445489
            ],
            [
               1.363477207207207,
               0.6711475694425211
            ],
            [
               1.3606746846846844,
               0.6705794314239346
            ],
            [
               1.3578721621621619,
               0.6711277508172555
            ],
            [
               1.3550696396396393,
               0.6725959979579157
            ],
            [
               1.3522671171171168,
               0.6744936561180879
            ],
            [
               1.3494645945945942,
               0.6761699819976872
            ],
            [
               1.3466620720720717,
               0.6769970293580183
            ],
            [
               1.3438595495495491,
               0.6765480919412039
            ],
            [
               1.3410570270270266,
               0.6747196681420855
            ],
            [
               1.338254504504504,
               0.6717624129817799
            ],
            [
               1.335451981981982,
               0.6682136375433994
            ],
            [
               1.3326494594594593,
               0.6647523409919127
            ],
            [
               1.3298469369369368,
               0.6620190873550695
            ],
            [
               1.3270444144144142,
               0.6604513640269118
            ],
            [
               1.3242418918918917,
               0.6601786290741631
            ],
            [
               1.3214393693693691,
               0.661002732175821
            ],
            [
               1.3186368468468466,
               0.6624647706820015
            ],
            [
               1.315834324324324,
               0.6639760396584187
            ],
            [
               1.3130318018018015,
               0.6649749761522663
            ],
            [
               1.310229279279279,
               0.6650676397203557
            ],
            [
               1.3074267567567563,
               0.6641165787714514
            ],
            [
               1.3046242342342338,
               0.662258944466048
            ],
            [
               1.3018217117117112,
               0.6598543977342977
            ],
            [
               1.2990191891891887,
               0.65738120739335
            ],
            [
               1.2962166666666666,
               0.6553105191771491
            ],
            [
               1.293414144144144,
               0.6539917545322087
            ],
            [
               1.2906116216216215,
               0.653576586456232
            ],
            [
               1.287809099099099,
               0.6539971475291442
            ],
            [
               1.2850065765765764,
               0.6549995388803371
            ],
            [
               1.2822040540540538,
               0.6562200898676895
            ],
            [
               1.2794015315315312,
               0.6572823022663778
            ],
            [
               1.2765990090090087,
               0.6578888929624938
            ],
            [
               1.2737964864864861,
               0.6578862153693068
            ],
            [
               1.2709939639639636,
               0.6572865470322271
            ],
            [
               1.268191441441441,
               0.6562451201598516
            ],
            [
               1.2653889189189185,
               0.6550005564459556
            ],
            [
               1.262586396396396,
               0.6537967082771157
            ],
            [
               1.2597838738738734,
               0.6528085059709299
            ],
            [
               1.2569813513513513,
               0.652093032966103
            ],
            [
               1.2541788288288287,
               0.6515798906139503
            ],
            [
               1.2513763063063061,
               0.651103664370452
            ],
            [
               1.2485737837837836,
               0.6504688674500656
            ],
            [
               1.245771261261261,
               0.6495275731588657
            ],
            [
               1.2429687387387385,
               0.6482451499635145
            ],
            [
               1.240166216216216,
               0.6467318789736514
            ],
            [
               1.2373636936936934,
               0.6452275749611018
            ],
            [
               1.2345611711711708,
               0.6440403230455998
            ],
            [
               1.2317586486486483,
               0.643455115819322
            ],
            [
               1.2289561261261257,
               0.6436390020819025
            ],
            [
               1.2261536036036031,
               0.6445726342503275
            ],
            [
               1.2233510810810806,
               0.6460322072589699
            ],
            [
               1.2205485585585585,
               0.6476318860045591
            ],
            [
               1.217746036036036,
               0.6489187319308085
            ],
            [
               1.2149435135135134,
               0.6494952885395142
            ],
            [
               1.2121409909909908,
               0.6491347731648709
            ],
            [
               1.2093384684684683,
               0.6478538761679342
            ],
            [
               1.2065359459459457,
               0.6459190568820194
            ],
            [
               1.2037334234234232,
               0.643781098036718
            ],
            [
               1.2009309009009006,
               0.6419540122550362
            ],
            [
               1.198128378378378,
               0.6408716434837558
            ],
            [
               1.1953258558558555,
               0.6407629770766461
            ],
            [
               1.192523333333333,
               0.6415826167296497
            ],
            [
               1.1897208108108104,
               0.6430172366927918
            ],
            [
               1.1869182882882878,
               0.6445667126785248
            ],
            [
               1.1841157657657653,
               0.6456768007259122
            ],
            [
               1.1813132432432432,
               0.6458853617310838
            ],
            [
               1.1785107207207206,
               0.6449407441135679
            ],
            [
               1.175708198198198,
               0.6428599511317106
            ],
            [
               1.1729056756756755,
               0.6399126626159959
            ],
            [
               1.170103153153153,
               0.6365391883608051
            ],
            [
               1.1673006306306304,
               0.6332291592313584
            ],
            [
               1.1644981081081078,
               0.630397596384384
            ],
            [
               1.1616955855855853,
               0.6282933109907156
            ],
            [
               1.1588930630630627,
               0.6269624798452307
            ],
            [
               1.1560905405405402,
               0.6262720544715046
            ],
            [
               1.1532880180180176,
               0.6259794292416612
            ],
            [
               1.150485495495495,
               0.6258222202361325
            ],
            [
               1.1476829729729725,
               0.625598628004087
            ],
            [
               1.14488045045045,
               0.6252150184279228
            ],
            [
               1.1420779279279278,
               0.6246902948061663
            ],
            [
               1.1392754054054053,
               0.6241215991992849
            ],
            [
               1.1364728828828827,
               0.6236278431713558
            ],
            [
               1.1336703603603602,
               0.6232929148066998
            ],
            [
               1.1308678378378376,
               0.6231280397413117
            ],
            [
               1.128065315315315,
               0.6230642596455673
            ],
            [
               1.1252627927927925,
               0.6229748055992228
            ],
            [
               1.12246027027027,
               0.6227173003908405
            ],
            [
               1.1196577477477474,
               0.6221803458915498
            ],
            [
               1.1168552252252248,
               0.6213193818191456
            ],
            [
               1.1140527027027023,
               0.6201718743785637
            ],
            [
               1.1112501801801797,
               0.6188494835886671
            ],
            [
               1.1084476576576572,
               0.6175119443807809
            ],
            [
               1.105645135135135,
               0.6163316865868493
            ],
            [
               1.1028426126126125,
               0.6154588149049138
            ],
            [
               1.10004009009009,
               0.6149936078029856
            ],
            [
               1.0972375675675674,
               0.614969860245717
            ],
            [
               1.0944350450450449,
               0.6153490682356353
            ],
            [
               1.0916325225225223,
               0.6160238595874749
            ],
            [
               1.0888299999999997,
               0.6168293118474895
            ],
            [
               1.0860274774774772,
               0.6175619114034161
            ],
            [
               1.0832249549549546,
               0.618006470245417
            ],
            [
               1.080422432432432,
               0.617970226769349
            ],
            [
               1.0776199099099095,
               0.6173204903243863
            ],
            [
               1.074817387387387,
               0.6160185944243518
            ],
            [
               1.0720148648648644,
               0.6141404455853401
            ],
            [
               1.0692123423423419,
               0.6118744225535732
            ],
            [
               1.0664098198198197,
               0.6094916945506104
            ],
            [
               1.0636072972972972,
               0.6072915480536285
            ],
            [
               1.0608047747747746,
               0.6055328538282461
            ],
            [
               1.058002252252252,
               0.604369300969278
            ],
            [
               1.0551997297297295,
               0.6038076478069314
            ],
            [
               1.052397207207207,
               0.6037035807112701
            ],
            [
               1.0495946846846844,
               0.6037995804426408
            ],
            [
               1.0467921621621619,
               0.6037963600112219
            ],
            [
               1.0439896396396393,
               0.6034381373108342
            ],
            [
               1.0411871171171168,
               0.6025862915450126
            ],
            [
               1.0383845945945942,
               0.6012582540766795
            ],
            [
               1.0355820720720716,
               0.5996185976959821
            ],
            [
               1.032779549549549,
               0.5979242580741799
            ],
            [
               1.0299770270270265,
               0.5964408168165314
            ],
            [
               1.0271745045045044,
               0.5953566965236108
            ],
            [
               1.0243719819819819,
               0.5947233809334082
            ],
            [
               1.0215694594594593,
               0.5944416394418803
            ],
            [
               1.0187669369369368,
               0.5942986841013929
            ],
            [
               1.0159644144144142,
               0.5940441591957881
            ],
            [
               1.0131618918918917,
               0.5934796110821503
            ],
            [
               1.010359369369369,
               0.5925311917547548
            ],
            [
               1.0075568468468465,
               0.5912806097123255
            ],
            [
               1.004754324324324,
               0.5899430959332838
            ],
            [
               1.0019518018018014,
               0.5887988145487373
            ],
            [
               0.9991492792792789,
               0.5880997634851226
            ],
            [
               0.9963467567567563,
               0.5879825068644042
            ],
            [
               0.9935442342342338,
               0.5884152830880619
            ],
            [
               0.9907417117117117,
               0.5891968090502214
            ],
            [
               0.9879391891891891,
               0.5900073077686921
            ],
            [
               0.9851366666666665,
               0.5904956040551887
            ],
            [
               0.982334144144144,
               0.5903750857500937
            ],
            [
               0.9795316216216214,
               0.5894993960326078
            ],
            [
               0.9767290990990989,
               0.5878962028021764
            ],
            [
               0.9739265765765763,
               0.5857514027354953
            ],
            [
               0.9711240540540538,
               0.583351714053503
            ],
            [
               0.9683215315315312,
               0.5810055791568125
            ],
            [
               0.9655190090090087,
               0.5789669714296402
            ],
            [
               0.9627164864864861,
               0.5773831497527112
            ],
            [
               0.9599139639639636,
               0.5762775852972042
            ],
            [
               0.957111441441441,
               0.5755671452159798
            ],
            [
               0.9543089189189184,
               0.5751025321391261
            ],
            [
               0.9515063963963963,
               0.5747161283947404
            ],
            [
               0.9487038738738738,
               0.5742626979604482
            ],
            [
               0.9459013513513512,
               0.5736443739895992
            ],
            [
               0.9430988288288287,
               0.5728189198830644
            ],
            [
               0.9402963063063061,
               0.5717960892240979
            ],
            [
               0.9374937837837836,
               0.5706288775815196
            ],
            [
               0.934691261261261,
               0.5694043970049986
            ],
            [
               0.9318887387387385,
               0.5682347803553662
            ],
            [
               0.9290862162162159,
               0.5672447341067177
            ],
            [
               0.9262836936936933,
               0.5665515785338204
            ],
            [
               0.9234811711711708,
               0.566236774504155
            ],
            [
               0.9206786486486482,
               0.5663138758807724
            ],
            [
               0.9178761261261257,
               0.5667037025063248
            ],
            [
               0.9150736036036036,
               0.5672299415479387
            ],
            [
               0.912271081081081,
               0.5676450480432482
            ],
            [
               0.9094685585585585,
               0.5676872157129422
            ],
            [
               0.9066660360360359,
               0.567156974795474
            ],
            [
               0.9038635135135134,
               0.5659912077485911
            ],
            [
               0.9010609909909908,
               0.5643078741300589
            ],
            [
               0.8982584684684682,
               0.5623995978938248
            ],
            [
               0.8954559459459457,
               0.5606683457300321
            ],
            [
               0.8926534234234231,
               0.5595129217115089
            ],
            [
               0.8898509009009006,
               0.5591994782419788
            ],
            [
               0.887048378378378,
               0.5597557419026604
            ],
            [
               0.8842458558558555,
               0.5609272812244963
            ],
            [
               0.8814433333333329,
               0.5622181287283403
            ],
            [
               0.8786408108108104,
               0.5630124849752446
            ],
            [
               0.8758382882882882,
               0.5627469985123741
            ],
            [
               0.8730357657657657,
               0.5610835045642273
            ],
            [
               0.8702332432432431,
               0.558027545230087
            ],
            [
               0.8674307207207206,
               0.5539512857968949
            ],
            [
               0.864628198198198,
               0.5495074240393041
            ],
            [
               0.8618256756756755,
               0.5454549267534934
            ],
            [
               0.8590231531531529,
               0.5424468049317224
            ],
            [
               0.8562206306306304,
               0.5408445499035857
            ],
            [
               0.8534181081081078,
               0.5406177414354505
            ],
            [
               0.8506155855855853,
               0.5413618370945724
            ],
            [
               0.8478130630630627,
               0.5424299982133445
            ],
            [
               0.8450105405405401,
               0.5431379746096753
            ],
            [
               0.8422080180180176,
               0.5429768381369751
            ],
            [
               0.839405495495495,
               0.5417651343279487
            ],
            [
               0.8366029729729729,
               0.5396913661321199
            ],
            [
               0.8338004504504504,
               0.5372336109970964
            ],
            [
               0.8309979279279278,
               0.5349837613345986
            ],
            [
               0.8281954054054053,
               0.5334357771676024
            ],
            [
               0.8253928828828827,
               0.5328095961947166
            ],
            [
               0.8225903603603602,
               0.5329705933538269
            ],
            [
               0.8197878378378376,
               0.5334724304141878
            ],
            [
               0.816985315315315,
               0.5337094288038806
            ],
            [
               0.8141827927927925,
               0.5331272721272561
            ],
            [
               0.8113802702702699,
               0.5314205826572238
            ],
            [
               0.8085777477477474,
               0.5286497128233807
            ],
            [
               0.8057752252252248,
               0.5252358205056983
            ],
            [
               0.8029727027027023,
               0.5218340329452541
            ],
            [
               0.8001701801801802,
               0.5191255274728943
            ],
            [
               0.7973676576576576,
               0.5175968039956177
            ],
            [
               0.794565135135135,
               0.517379008929115
            ],
            [
               0.7917626126126125,
               0.5182003535658484
            ],
            [
               0.7889600900900899,
               0.5194671790621769
            ],
            [
               0.7861575675675674,
               0.5204467427877123
            ],
            [
               0.7833550450450448,
               0.5204916438721255
            ],
            [
               0.7805525225225223,
               0.5192330171930137
            ],
            [
               0.7777499999999997,
               0.5166812540735002
            ],
            [
               0.7749474774774772,
               0.5132047867844677
            ],
            [
               0.7721449549549546,
               0.5093983592090343
            ],
            [
               0.769342432432432,
               0.5058882300725775
            ],
            [
               0.7665399099099095,
               0.5031408415121668
            ],
            [
               0.763737387387387,
               0.5013375594198165
            ],
            [
               0.7609348648648648,
               0.5003530721993805
            ],
            [
               0.7581323423423423,
               0.49983804413993005
            ],
            [
               0.7553298198198197,
               0.4993707158475732
            ],
            [
               0.7525272972972972,
               0.49861973395586306
            ],
            [
               0.7497247747747746,
               0.4974590385458279
            ],
            [
               0.7469222522522521,
               0.49599514466009104
            ],
            [
               0.7441197297297295,
               0.4945002902269835
            ],
            [
               0.741317207207207,
               0.4932796899842381
            ],
            [
               0.7385146846846844,
               0.49252514283655247
            ],
            [
               0.7357121621621618,
               0.49221205553786285
            ],
            [
               0.7329096396396393,
               0.4920810080979419
            ],
            [
               0.7301071171171167,
               0.49171408402850364
            ],
            [
               0.7273045945945942,
               0.49068135839387983
            ],
            [
               0.7245020720720716,
               0.48870655080692155
            ],
            [
               0.7216995495495495,
               0.48579227544149733
            ],
            [
               0.718897027027027,
               0.4822576658996179
            ],
            [
               0.7160945045045044,
               0.4786702318196561
            ],
            [
               0.7132919819819818,
               0.47568963461052305
            ],
            [
               0.7104894594594593,
               0.4738713697548581
            ],
            [
               0.7076869369369367,
               0.4734927789187635
            ],
            [
               0.7048844144144142,
               0.4744575235242355
            ],
            [
               0.7020818918918916,
               0.4763098333021365
            ],
            [
               0.6992793693693691,
               0.47835491164747185
            ],
            [
               0.6964768468468465,
               0.47984850153149666
            ],
            [
               0.693674324324324,
               0.4801977070047837
            ],
            [
               0.6908718018018014,
               0.4791132333941682
            ],
            [
               0.6880692792792789,
               0.4766702886815218
            ],
            [
               0.6852667567567567,
               0.47326523180507407
            ],
            [
               0.6824642342342342,
               0.46948744641490425
            ],
            [
               0.6796617117117116,
               0.4659502595630166
            ],
            [
               0.6768591891891891,
               0.46313360101129397
            ],
            [
               0.6740566666666665,
               0.46128263073435577
            ],
            [
               0.671254144144144,
               0.4603847586794508
            ],
            [
               0.6684516216216214,
               0.4602205619567084
            ],
            [
               0.6656490990990989,
               0.46046145661388577
            ],
            [
               0.6628465765765763,
               0.46077586011168364
            ],
            [
               0.6600440540540538,
               0.46090872578377484
            ],
            [
               0.6572415315315312,
               0.4607142836184151
            ],
            [
               0.6544390090090086,
               0.46014211643453673
            ],
            [
               0.6516364864864861,
               0.4591944188963548
            ],
            [
               0.6488339639639635,
               0.4578810109324505
            ],
            [
               0.6460314414414414,
               0.45619576138192874
            ],
            [
               0.6432289189189189,
               0.4541254468803728
            ],
            [
               0.6404263963963963,
               0.45168530755208663
            ],
            [
               0.6376238738738738,
               0.44896166972333834
            ],
            [
               0.6348213513513512,
               0.4461367121231293
            ],
            [
               0.6320188288288286,
               0.44347603790858536
            ],
            [
               0.6292163063063061,
               0.4412741768181805
            ],
            [
               0.6264137837837835,
               0.4397709590179763
            ],
            [
               0.623611261261261,
               0.4390659126117908
            ],
            [
               0.6208087387387384,
               0.43906264717060584
            ],
            [
               0.6180062162162159,
               0.43946815917644183
            ],
            [
               0.6152036936936933,
               0.43985502130621784
            ],
            [
               0.6124011711711708,
               0.4397731146477386
            ],
            [
               0.6095986486486482,
               0.43887933088087155
            ],
            [
               0.6067961261261261,
               0.43704508671508147
            ],
            [
               0.6039936036036035,
               0.4344059724805533
            ],
            [
               0.601191081081081,
               0.43133441166354963
            ],
            [
               0.5983885585585584,
               0.42833971969621076
            ],
            [
               0.5955860360360359,
               0.42592286803795665
            ],
            [
               0.5927835135135133,
               0.42442812763176846
            ],
            [
               0.5899809909909908,
               0.42393570739451975
            ],
            [
               0.5871784684684682,
               0.4242278216915415
            ],
            [
               0.5843759459459457,
               0.4248389907928499
            ],
            [
               0.5815734234234231,
               0.4251765932477134
            ],
            [
               0.5787709009009008,
               0.42467741219841815
            ],
            [
               0.5759683783783782,
               0.4229562119507249
            ],
            [
               0.5731658558558557,
               0.419905837791708
            ],
            [
               0.5703633333333331,
               0.4157233887213375
            ],
            [
               0.5675608108108106,
               0.41085863432758685
            ],
            [
               0.564758288288288,
               0.40590228236773085
            ],
            [
               0.5619557657657654,
               0.4014466904246367
            ],
            [
               0.5591532432432431,
               0.39795629091019424
            ],
            [
               0.5563507207207206,
               0.3956789171805004
            ],
            [
               0.553548198198198,
               0.39461520182686644
            ],
            [
               0.5507456756756755,
               0.3945461816660251
            ],
            [
               0.5479431531531529,
               0.39510445763076263
            ],
            [
               0.5451406306306303,
               0.3958656621606035
            ],
            [
               0.5423381081081078,
               0.3964361117303356
            ],
            [
               0.5395355855855855,
               0.3965183094412269
            ],
            [
               0.5367330630630629,
               0.39594545931937464
            ],
            [
               0.5339305405405403,
               0.3946857526690441
            ],
            [
               0.5311280180180178,
               0.39282392832762414
            ],
            [
               0.5283254954954952,
               0.39053008947780915
            ],
            [
               0.5255229729729727,
               0.3880243687129858
            ],
            [
               0.5227204504504503,
               0.3855425076061532
            ],
            [
               0.5199179279279278,
               0.3833039545254792
            ],
            [
               0.5171154054054052,
               0.38148238743387064
            ],
            [
               0.5143128828828827,
               0.38017919212796936
            ],
            [
               0.5115103603603601,
               0.37940265456231026
            ],
            [
               0.5087078378378376,
               0.3790578837267539
            ],
            [
               0.505905315315315,
               0.37895308801723127
            ],
            [
               0.5031027927927927,
               0.37882577102653003
            ],
            [
               0.5003002702702701,
               0.378387835834523
            ],
            [
               0.4974977477477476,
               0.3773828012757225
            ],
            [
               0.494695225225225,
               0.37564335558200646
            ],
            [
               0.49189270270270247,
               0.37313526992810636
            ],
            [
               0.4890901801801799,
               0.36997542925212024
            ],
            [
               0.48628765765765736,
               0.3664172925508988
            ],
            [
               0.483485135135135,
               0.36280505327246537
            ],
            [
               0.48068261261261247,
               0.359505860571283
            ],
            [
               0.4778800900900899,
               0.3568352996910087
            ],
            [
               0.47507756756756736,
               0.3549931957606375
            ],
            [
               0.4722750450450448,
               0.3540241900948351
            ],
            [
               0.46947252252252225,
               0.3538112718245834
            ],
            [
               0.4666699999999997,
               0.3541023904083883
            ],
            [
               0.46386747747747736,
               0.35456269067404156
            ],
            [
               0.4610649549549548,
               0.35483975567202664
            ],
            [
               0.45826243243243225,
               0.3546275973654851
            ],
            [
               0.4554599099099097,
               0.3537169816504784
            ],
            [
               0.45265738738738714,
               0.35202403360113893
            ],
            [
               0.4498548648648646,
               0.34959443676424384
            ],
            [
               0.44705234234234204,
               0.3465854316576441
            ],
            [
               0.4442498198198197,
               0.34323122217234414
            ],
            [
               0.44144729729729715,
               0.339798992611019
            ],
            [
               0.4386447747747746,
               0.3365428204911134
            ],
            [
               0.43584225225225204,
               0.3336619689055471
            ],
            [
               0.4330397297297295,
               0.33126895004783286
            ],
            [
               0.43023720720720693,
               0.3293716474537196
            ],
            [
               0.4274346846846844,
               0.32787255539572235
            ],
            [
               0.42463216216216204,
               0.3265864800097824
            ],
            [
               0.4218296396396395,
               0.3252755371685653
            ],
            [
               0.41902711711711693,
               0.3236970188407602
            ],
            [
               0.4162245945945944,
               0.32165624211298277
            ],
            [
               0.4134220720720718,
               0.31905384876642634
            ],
            [
               0.41061954954954927,
               0.31591633139644293
            ],
            [
               0.40781702702702693,
               0.31240065785015164
            ],
            [
               0.4050145045045044,
               0.3087688527922174
            ],
            [
               0.4022119819819818,
               0.30533542833810334
            ],
            [
               0.39940945945945927,
               0.30239793842548846
            ],
            [
               0.3966069369369367,
               0.3001665388703417
            ],
            [
               0.39380441441441416,
               0.2987103521543454
            ],
            [
               0.3910018918918916,
               0.2979356155614883
            ],
            [
               0.3881993693693693,
               0.29760330445949407
            ],
            [
               0.3853968468468467,
               0.29738382971540944
            ],
            [
               0.38259432432432416,
               0.29693618801987254
            ],
            [
               0.3797918018018016,
               0.29599156032713075
            ],
            [
               0.37698927927927905,
               0.2944191675100072
            ],
            [
               0.3741867567567565,
               0.29225618832247113
            ],
            [
               0.37138423423423395,
               0.28969292832306803
            ],
            [
               0.3685817117117116,
               0.28701674613869754
            ],
            [
               0.36577918918918906,
               0.2845300240928444
            ],
            [
               0.3629766666666665,
               0.2824652193627459
            ],
            [
               0.36017414414414395,
               0.280921291985221
            ],
            [
               0.3573716216216214,
               0.2798399568570327
            ],
            [
               0.35456909909909884,
               0.2790287430675936
            ],
            [
               0.3517665765765763,
               0.2782240170884034
            ],
            [
               0.34896405405405395,
               0.2771750294337689
            ],
            [
               0.3461615315315314,
               0.2757233945534233
            ],
            [
               0.34335900900900884,
               0.27385339684035925
            ],
            [
               0.3405564864864863,
               0.271697054118927
            ],
            [
               0.33775396396396373,
               0.2694915604695657
            ],
            [
               0.3349514414414412,
               0.2675015007048821
            ],
            [
               0.3321489189189186,
               0.2659295408831278
            ],
            [
               0.3293463963963963,
               0.2648435429702255
            ],
            [
               0.32654387387387374,
               0.26414370321854697
            ],
            [
               0.3237413513513512,
               0.26358148213363486
            ],
            [
               0.3209388288288286,
               0.2628262608446489
            ],
            [
               0.31813630630630607,
               0.2615606618997639
            ],
            [
               0.3153337837837835,
               0.25957602544840747
            ],
            [
               0.31253126126126096,
               0.256838733598656
            ],
            [
               0.30972873873873863,
               0.2535063850107738
            ],
            [
               0.3069262162162161,
               0.249887837906086
            ],
            [
               0.3041236936936935,
               0.24635828916021751
            ],
            [
               0.30132117117117097,
               0.24325449396010826
            ],
            [
               0.2985186486486484,
               0.24078152203152337
            ],
            [
               0.29571612612612586,
               0.23895900983945242
            ],
            [
               0.2929136036036035,
               0.23762268503000444
            ],
            [
               0.29011108108108097,
               0.2364797971706794
            ],
            [
               0.2873085585585584,
               0.2352004076658249
            ],
            [
               0.28450603603603586,
               0.233515596696141
            ],
            [
               0.2817035135135133,
               0.23129203661842507
            ],
            [
               0.27890099099099075,
               0.22856057150853873
            ],
            [
               0.2760984684684682,
               0.22549175269591465
            ],
            [
               0.27329594594594586,
               0.22232868628895175
            ],
            [
               0.2704934234234233,
               0.2193013155105755
            ],
            [
               0.26769090090090075,
               0.21655183507841452
            ],
            [
               0.2648883783783782,
               0.21409647268636733
            ],
            [
               0.26208585585585564,
               0.21183588118027372
            ],
            [
               0.2592833333333331,
               0.20960925104482053
            ],
            [
               0.25648081081081053,
               0.2072717960822279
            ],
            [
               0.2536782882882882,
               0.20476678908145657
            ],
            [
               0.25087576576576565,
               0.2021648141259803
            ],
            [
               0.2480732432432431,
               0.19965398274075058
            ],
            [
               0.24527072072072054,
               0.19748187852546173
            ],
            [
               0.24246819819819798,
               0.19586721213234198
            ],
            [
               0.23966567567567543,
               0.19491068397034778
            ],
            [
               0.23686315315315287,
               0.19453630114122655
            ],
            [
               0.23406063063063054,
               0.194485554340891
            ],
            [
               0.23125810810810798,
               0.1943701710274746
            ],
            [
               0.22845558558558543,
               0.1937700495822556
            ],
            [
               0.22565306306306288,
               0.1923477612901655
            ],
            [
               0.22285054054054032,
               0.18994477659527187
            ],
            [
               0.22004801801801777,
               0.18662948779688399
            ],
            [
               0.2172454954954952,
               0.1826816519651931
            ],
            [
               0.21444297297297288,
               0.17851738363372424
            ],
            [
               0.21164045045045032,
               0.17457699349703892
            ],
            [
               0.20883792792792777,
               0.17120898534949008
            ],
            [
               0.20603540540540521,
               0.16858397551737053
            ],
            [
               0.20323288288288266,
               0.16666226542720264
            ],
            [
               0.2004303603603601,
               0.16522175830424518
            ],
            [
               0.19762783783783777,
               0.16393451868738698
            ],
            [
               0.19482531531531522,
               0.16246642655932356
            ],
            [
               0.19202279279279266,
               0.16056925778278697
            ],
            [
               0.1892202702702701,
               0.15813926893293562
            ],
            [
               0.18641774774774755,
               0.15522882347529482
            ],
            [
               0.183615225225225,
               0.15201319591222812
            ],
            [
               0.18081270270270244,
               0.1487281085515869
            ],
            [
               0.1780101801801801,
               0.14560057120323527
            ],
            [
               0.17520765765765756,
               0.1427944733242779
            ],
            [
               0.172405135135135,
               0.14038432152496488
            ],
            [
               0.16960261261261245,
               0.13835904672716173
            ],
            [
               0.1668000900900899,
               0.13664736098836996
            ],
            [
               0.16399756756756734,
               0.1351504036477316
            ],
            [
               0.16119504504504478,
               0.13376799347006055
            ],
            [
               0.15839252252252245,
               0.13241076516472042
            ],
            [
               0.1555899999999999,
               0.13099883640440246
            ],
            [
               0.15278747747747734,
               0.12945466368115738
            ],
            [
               0.14998495495495479,
               0.12770038418475632
            ],
            [
               0.14718243243243223,
               0.12566713230106158
            ],
            [
               0.14437990990990968,
               0.1233168471986835
            ],
            [
               0.14157738738738712,
               0.12066906701895097
            ],
            [
               0.1387748648648648,
               0.11781981826531283
            ],
            [
               0.13597234234234223,
               0.11493969791181714
            ],
            [
               0.13316981981981968,
               0.11224424296514467
            ],
            [
               0.13036729729729712,
               0.10993984636718733
            ],
            [
               0.12756477477477457,
               0.10815909478833136
            ],
            [
               0.12476225225225201,
               0.10690624599594988
            ],
            [
               0.12195972972972946,
               0.10603351183192397
            ],
            [
               0.11915720720720713,
               0.10526112604805837
            ],
            [
               0.11635468468468457,
               0.1042409179058185
            ],
            [
               0.11355216216216202,
               0.10264854647495959
            ],
            [
               0.11074963963963946,
               0.10027869691152774
            ],
            [
               0.10794711711711691,
               0.09711439818072148
            ],
            [
               0.10514459459459435,
               0.09334770315478078
            ],
            [
               0.1023420720720718,
               0.08934268130271524
            ],
            [
               0.09953954954954947,
               0.08554877862486446
            ],
            [
               0.09673702702702691,
               0.08238763568855495
            ],
            [
               0.09393450450450436,
               0.08014458073319872
            ],
            [
               0.0911319819819818,
               0.07889465448131225
            ],
            [
               0.08832945945945925,
               0.07848272122068502
            ],
            [
               0.08552693693693669,
               0.07856141343353656
            ],
            [
               0.08272441441441436,
               0.07867445260727221
            ],
            [
               0.0799218918918918,
               0.07836130116728637
            ],
            [
               0.07711936936936925,
               0.07725537551737177
            ],
            [
               0.0743168468468467,
               0.07515266938841242
            ],
            [
               0.07151432432432414,
               0.07203833034760979
            ],
            [
               0.06871180180180159,
               0.0680714568488357
            ],
            [
               0.06590927927927903,
               0.06353886745475859
            ],
            [
               0.0631067567567567,
               0.05879386301205351
            ],
            [
               0.060304234234234144,
               0.05419531781954101
            ],
            [
               0.05750171171171159,
               0.05005732784117563
            ],
            [
               0.054699189189189035,
               0.04661307435212496
            ],
            [
               0.05189666666666648,
               0.043991581771949936
            ],
            [
               0.049094144144143925,
               0.04220451275306951
            ],
            [
               0.04629162162162137,
               0.04114199333442253
            ],
            [
               0.04348909909909904,
               0.040579864065757934
            ],
            [
               0.04068657657657648,
               0.040203025792048125
            ],
            [
               0.03788405405405393,
               0.039648467643398244
            ],
            [
               0.035081531531531374,
               0.03856650761919135
            ],
            [
               0.03227900900900882,
               0.03669119264436792
            ],
            [
               0.029476486486486264,
               0.03390377910810631
            ],
            [
               0.02667396396396371,
               0.03027025347253018
            ],
            [
               0.023871441441441377,
               0.02603736268342431
            ],
            [
               0.021068918918918822,
               0.021581699043019056
            ],
            [
               0.018266396396396267,
               0.017320429503586962
            ],
            [
               0.015463873873873712,
               0.013605686042940435
            ],
            [
               0.012661351351351158,
               0.010632430702709098
            ],
            [
               0.009858828828828603,
               0.008388242875232002
            ],
            [
               0.007056306306306048,
               0.006662400852574649
            ],
            [
               0.004253783783783716,
               0.005113783672658426
            ],
            [
               0.0014512612612611608,
               0.0033781490323076258
            ],
            [
               -0.001351261261261394,
               0.0011817472464465406
            ],
            [
               -0.004153783783783949,
               -0.0015749440087019506
            ],
            [
               -0.006956306306306503,
               -0.004790664730832783
            ],
            [
               -0.009758828828829058,
               -0.008202805952621045
            ],
            [
               -0.012561351351351613,
               -0.011479591346157392
            ],
            [
               -0.015363873873873946,
               -0.01433370673905196
            ],
            [
               -0.0181663963963965,
               -0.016618442567236463
            ],
            [
               -0.020968918918919055,
               -0.018373185101000777
            ],
            [
               -0.02377144144144161,
               -0.01980259168418827
            ],
            [
               -0.026573963963964164,
               -0.02119711333472518
            ],
            [
               -0.02937648648648672,
               -0.022823533993941908
            ],
            [
               -0.03217900900900905,
               -0.024825329063308726
            ],
            [
               -0.03498153153153161,
               -0.027169685215816475
            ],
            [
               -0.03778405405405416,
               -0.029661690700135773
            ],
            [
               -0.040586576576576716,
               -0.03202204702989944
            ],
            [
               -0.04338909909909927,
               -0.03400117961923649
            ],
            [
               -0.046191621621621826,
               -0.03548833021465028
            ],
            [
               -0.04899414414414438,
               -0.036574518380506876
            ],
            [
               -0.05179666666666671,
               -0.037543479187194334
            ],
            [
               -0.05459918918918927,
               -0.038789784654816944
            ],
            [
               -0.05740171171171182,
               -0.04068962112992533
            ],
            [
               -0.06020423423423438,
               -0.0434677582183533
            ],
            [
               -0.06300675675675693,
               -0.04710742832168774
            ],
            [
               -0.06580927927927949,
               -0.051336594900474986
            ],
            [
               -0.06861180180180204,
               -0.05569867614159449
            ],
            [
               -0.07141432432432437,
               -0.05968686707150511
            ],
            [
               -0.07421684684684693,
               -0.06289883992067549
            ],
            [
               -0.07701936936936948,
               -0.06516074127525892
            ],
            [
               -0.07982189189189204,
               -0.06657901293513813
            ],
            [
               -0.0826244144144146,
               -0.06750251949401712
            ],
            [
               -0.08542693693693715,
               -0.06840758973679784
            ],
            [
               -0.0882294594594597,
               -0.06974447007855417
            ],
            [
               -0.09103198198198204,
               -0.07179637334083686
            ],
            [
               -0.09383450450450459,
               -0.07459740853388133
            ],
            [
               -0.09663702702702714,
               -0.07793497274188915
            ],
            [
               -0.0994395495495497,
               -0.08143298214846287
            ],
            [
               -0.10224207207207225,
               -0.08468486902463887
            ],
            [
               -0.10504459459459481,
               -0.08738913976283147
            ],
            [
               -0.10784711711711736,
               -0.08944096457890155
            ],
            [
               -0.1106496396396397,
               -0.09095023754603698
            ],
            [
               -0.11345216216216225,
               -0.09218351044600209
            ],
            [
               -0.1162546846846848,
               -0.09345438097196718
            ],
            [
               -0.11905720720720736,
               -0.09500456706967106
            ],
            [
               -0.12185972972972992,
               -0.09691983635250312
            ],
            [
               -0.12466225225225247,
               -0.09911075031375782
            ],
            [
               -0.12746477477477502,
               -0.10136326468390511
            ],
            [
               -0.13026729729729736,
               -0.10343788900875789
            ],
            [
               -0.1330698198198199,
               -0.10517807930431522
            ],
            [
               -0.13587234234234247,
               -0.10658542252817821
            ],
            [
               -0.13867486486486502,
               -0.10783203739296851
            ],
            [
               -0.14147738738738758,
               -0.10920460940515078
            ],
            [
               -0.14427990990991013,
               -0.11100061863600977
            ],
            [
               -0.14708243243243246,
               -0.1134158145548072
            ],
            [
               -0.14988495495495502,
               -0.11646586379101304
            ],
            [
               -0.15268747747747757,
               -0.11997277882736815
            ],
            [
               -0.15549000000000013,
               -0.12362269359512332
            ],
            [
               -0.15829252252252268,
               -0.12707467185035665
            ],
            [
               -0.16109504504504524,
               -0.13008056464394802
            ],
            [
               -0.1638975675675678,
               -0.13257096516762495
            ],
            [
               -0.16670009009009013,
               -0.1346741615938863
            ],
            [
               -0.16950261261261268,
               -0.13665954581106898
            ],
            [
               -0.17230513513513523,
               -0.13882527904462783
            ],
            [
               -0.1751076576576578,
               -0.1413716460054294
            ],
            [
               -0.17791018018018034,
               -0.14430822588923264
            ],
            [
               -0.1807127027027029,
               -0.1474319050318047
            ],
            [
               -0.18351522522522545,
               -0.150387501379239
            ],
            [
               -0.1863177477477478,
               -0.15279231726992454
            ],
            [
               -0.18912027027027034,
               -0.15438136241454026
            ],
            [
               -0.1919227927927929,
               -0.155120485964779
            ],
            [
               -0.19472531531531545,
               -0.15524413632426737
            ],
            [
               -0.197527837837838,
               -0.1552000250391986
            ],
            [
               -0.20033036036036056,
               -0.1555157991217465
            ],
            [
               -0.20313288288288311,
               -0.15663128173339308
            ],
            [
               -0.20593540540540545,
               -0.15875359101778314
            ],
            [
               -0.208737927927928,
               -0.16178620886827
            ],
            [
               -0.21154045045045056,
               -0.16535860002744035
            ],
            [
               -0.2143429729729731,
               -0.16894856097752203
            ],
            [
               -0.21714549549549567,
               -0.17205707144447213
            ],
            [
               -0.21994801801801822,
               -0.17437647372537352
            ],
            [
               -0.22275054054054078,
               -0.17589417785332362
            ],
            [
               -0.2255530630630631,
               -0.1768955819165094
            ],
            [
               -0.22835558558558566,
               -0.17786424075223767
            ],
            [
               -0.23115810810810822,
               -0.1793126795741426
            ],
            [
               -0.23396063063063077,
               -0.18160135569056063
            ],
            [
               -0.23676315315315333,
               -0.18480770266669921
            ],
            [
               -0.23956567567567588,
               -0.1886903444237481
            ],
            [
               -0.24236819819819821,
               -0.19276122596918527
            ],
            [
               -0.24517072072072077,
               -0.19644172475764438
            ],
            [
               -0.24797324324324332,
               -0.19925040694965962
            ],
            [
               -0.2507757657657659,
               -0.20095967647659557
            ],
            [
               -0.25357828828828843,
               -0.20166955486857552
            ],
            [
               -0.256380810810811,
               -0.2017752341745258
            ],
            [
               -0.25918333333333354,
               -0.20184091723478642
            ],
            [
               -0.2619858558558559,
               -0.20242342100262412
            ],
            [
               -0.26478837837837843,
               -0.20390458936217298
            ],
            [
               -0.267590900900901,
               -0.2063867662864638
            ],
            [
               -0.27039342342342354,
               -0.20968257506881766
            ],
            [
               -0.2731959459459461,
               -0.21339743083743967
            ],
            [
               -0.27599846846846865,
               -0.21707215681369718
            ],
            [
               -0.2788009909909912,
               -0.2203344212728381
            ],
            [
               -0.28160351351351354,
               -0.22300747271644772
            ],
            [
               -0.2844060360360361,
               -0.22514222093417585
            ],
            [
               -0.28720855855855865,
               -0.22696726627467506
            ],
            [
               -0.2900110810810812,
               -0.22878055634764327
            ],
            [
               -0.29281360360360376,
               -0.23082565732033516
            ],
            [
               -0.2956161261261263,
               -0.23319869622153627
            ],
            [
               -0.29841864864864887,
               -0.23581840750786448
            ],
            [
               -0.3012211711711712,
               -0.238466950620296
            ],
            [
               -0.30402369369369375,
               -0.24088264042514002
            ],
            [
               -0.3068262162162163,
               -0.24286717663557494
            ],
            [
               -0.30962873873873886,
               -0.24436590808835973
            ],
            [
               -0.3124312612612614,
               -0.2454911734591173
            ],
            [
               -0.31523378378378397,
               -0.2464811340736232
            ],
            [
               -0.3180363063063065,
               -0.24761117504461405
            ],
            [
               -0.32083882882882886,
               -0.24909265190649826
            ],
            [
               -0.3236413513513514,
               -0.2509980065854531
            ],
            [
               -0.32644387387387397,
               -0.25324067757590984
            ],
            [
               -0.3292463963963965,
               -0.2556169403232731
            ],
            [
               -0.3320489189189191,
               -0.25789293624656684
            ],
            [
               -0.33485144144144163,
               -0.2599026926390296
            ],
            [
               -0.3376539639639642,
               -0.2616184752704834
            ],
            [
               -0.3404564864864865,
               -0.26316506534699285
            ],
            [
               -0.3432590090090091,
               -0.2647707441711824
            ],
            [
               -0.34606153153153163,
               -0.26667204657894616
            ],
            [
               -0.3488640540540542,
               -0.26900765817688704
            ],
            [
               -0.35166657657657674,
               -0.27174226640255267
            ],
            [
               -0.3544690990990993,
               -0.2746514996848795
            ],
            [
               -0.3572716216216216,
               -0.2773775967567622
            ],
            [
               -0.3600741441441442,
               -0.27953979296520165
            ],
            [
               -0.36287666666666674,
               -0.2808628536795903
            ],
            [
               -0.3656791891891893,
               -0.2812792559067219
            ],
            [
               -0.36848171171171185,
               -0.28096829047101796
            ],
            [
               -0.3712842342342344,
               -0.2803163136543386
            ],
            [
               -0.37408675675675696,
               -0.27980928317855264
            ],
            [
               -0.3768892792792793,
               -0.2798921631696816
            ],
            [
               -0.37969180180180184,
               -0.28084152416961927
            ],
            [
               -0.3824943243243244,
               -0.28269351285784733
            ],
            [
               -0.38529684684684695,
               -0.28525068016483
            ],
            [
               -0.3880993693693695,
               -0.2881643599405627
            ],
            [
               -0.39090189189189206,
               -0.29106362331639246
            ],
            [
               -0.3937044144144146,
               -0.2936861309655788
            ],
            [
               -0.39650693693693695,
               -0.29596583654214403
            ],
            [
               -0.3993094594594595,
               -0.2980475318867786
            ],
            [
               -0.40211198198198206,
               -0.30022345875702217
            ],
            [
               -0.4049145045045046,
               -0.3028139879826111
            ],
            [
               -0.40771702702702717,
               -0.30603358104381523
            ],
            [
               -0.4105195495495496,
               -0.3098884550955109
            ],
            [
               -0.41332207207207217,
               -0.31414193255880757
            ],
            [
               -0.4161245945945947,
               -0.31836101763247054
            ],
            [
               -0.4189271171171173,
               -0.3220309132080228
            ],
            [
               -0.4217296396396397,
               -0.32470191197964904
            ],
            [
               -0.4245321621621623,
               -0.32612262021746274
            ],
            [
               -0.42733468468468483,
               -0.3263180030826071
            ],
            [
               -0.4301372072072073,
               -0.32558847671648145
            ],
            [
               -0.4329397297297298,
               -0.3244311596168642
            ],
            [
               -0.4357422522522524,
               -0.3234082534021662
            ],
            [
               -0.4385447747747748,
               -0.32300279555068084
            ],
            [
               -0.4413472972972974,
               -0.32350421674034924
            ],
            [
               -0.44414981981981994,
               -0.3249551272251265
            ],
            [
               -0.4469523423423425,
               -0.3271706457179814
            ],
            [
               -0.44975486486486493,
               -0.32981914431769155
            ],
            [
               -0.4525573873873875,
               -0.3325356468651532
            ],
            [
               -0.45535990990991004,
               -0.33503147513159875
            ],
            [
               -0.4581624324324325,
               -0.3371677985039301
            ],
            [
               -0.46096495495495504,
               -0.3389744242753114
            ],
            [
               -0.4637674774774776,
               -0.3406135107011489
            ],
            [
               -0.46657000000000015,
               -0.34230484106137293
            ],
            [
               -0.4693725225225226,
               -0.3442397098408915
            ],
            [
               -0.47217504504504515,
               -0.34651163995204515
            ],
            [
               -0.4749775675675677,
               -0.34908447430302064
            ],
            [
               -0.47778009009009015,
               -0.351804986970482
            ],
            [
               -0.4805826126126127,
               -0.3544526722030541
            ],
            [
               -0.48338513513513526,
               -0.35680836589405796
            ],
            [
               -0.4861876576576578,
               -0.35871893497881363
            ],
            [
               -0.48899018018018026,
               -0.3601382426422716
            ],
            [
               -0.4917927027027028,
               -0.36113343686455135
            ],
            [
               -0.49459522522522537,
               -0.36185713790632745
            ],
            [
               -0.4973977477477478,
               -0.3624965939182152
            ],
            [
               -0.5002002702702704,
               -0.36321722802715556
            ],
            [
               -0.5030027927927929,
               -0.36411859171610206
            ],
            [
               -0.5058053153153154,
               -0.3652157732436043
            ],
            [
               -0.5086078378378379,
               -0.36645060943235075
            ],
            [
               -0.5114103603603605,
               -0.3677274099454288
            ],
            [
               -0.514212882882883,
               -0.36896023694529506
            ],
            [
               -0.5170154054054055,
               -0.3701153008333088
            ],
            [
               -0.519817927927928,
               -0.37123367337222446
            ],
            [
               -0.5226204504504506,
               -0.37242574389123395
            ],
            [
               -0.525422972972973,
               -0.3738378187665488
            ],
            [
               -0.5282254954954956,
               -0.3756003678973315
            ],
            [
               -0.5310280180180181,
               -0.3777739494788422
            ],
            [
               -0.5338305405405407,
               -0.38031074190550124
            ],
            [
               -0.5366330630630631,
               -0.3830460681308429
            ],
            [
               -0.5394355855855857,
               -0.3857260416638269
            ],
            [
               -0.5422381081081082,
               -0.38806666222456015
            ],
            [
               -0.5450406306306307,
               -0.38982943817514054
            ],
            [
               -0.5478431531531532,
               -0.3908921043412052
            ],
            [
               -0.5506456756756758,
               -0.3912925751575875
            ],
            [
               -0.5534481981981982,
               -0.39123060266552306
            ],
            [
               -0.5562507207207208,
               -0.39102332859363803
            ],
            [
               -0.5590532432432433,
               -0.3910248254371887
            ],
            [
               -0.5618557657657659,
               -0.39153159806448695
            ],
            [
               -0.5646582882882883,
               -0.392701892295021
            ],
            [
               -0.5674608108108109,
               -0.39451412212998344
            ],
            [
               -0.5702633333333335,
               -0.39677889522913085
            ],
            [
               -0.5730658558558559,
               -0.39920283872537415
            ],
            [
               -0.5758683783783785,
               -0.4014856150745378
            ],
            [
               -0.578670900900901,
               -0.40341968787459076
            ],
            [
               -0.5814734234234236,
               -0.40495986772804665
            ],
            [
               -0.584275945945946,
               -0.4062379805092197
            ],
            [
               -0.5870784684684686,
               -0.40751515117180176
            ],
            [
               -0.5898809909909911,
               -0.40908501733695507
            ],
            [
               -0.5926835135135136,
               -0.4111588561135742
            ],
            [
               -0.5954860360360361,
               -0.41377186324247267
            ],
            [
               -0.5982885585585587,
               -0.4167451697304431
            ],
            [
               -0.6010910810810811,
               -0.4197213087243982
            ],
            [
               -0.6038936036036037,
               -0.4222667068591098
            ],
            [
               -0.6066961261261262,
               -0.42401117754328216
            ],
            [
               -0.6094986486486488,
               -0.42477949655125863
            ],
            [
               -0.6123011711711712,
               -0.424669644910959
            ],
            [
               -0.6151036936936938,
               -0.4240473143456564
            ],
            [
               -0.6179062162162163,
               -0.42345261165237175
            ],
            [
               -0.6207087387387388,
               -0.4234442337863303
            ],
            [
               -0.6235112612612613,
               -0.4244288539200673
            ],
            [
               -0.6263137837837839,
               -0.4265310008560143
            ],
            [
               -0.6291163063063064,
               -0.42954796207044993
            ],
            [
               -0.6319188288288289,
               -0.4330079348504909
            ],
            [
               -0.6347213513513514,
               -0.43631600598643244
            ],
            [
               -0.637523873873874,
               -0.4389426796331966
            ],
            [
               -0.6403263963963964,
               -0.4405939181658631
            ],
            [
               -0.643128918918919,
               -0.44130593726364403
            ],
            [
               -0.6459314414414415,
               -0.44143159918289404
            ],
            [
               -0.6487339639639641,
               -0.4415208170573714
            ],
            [
               -0.6515364864864865,
               -0.4421331864460912
            ],
            [
               -0.6543390090090091,
               -0.44364488428582133
            ],
            [
               -0.6571415315315317,
               -0.4461152233240406
            ],
            [
               -0.6599440540540541,
               -0.44925939961966405
            ],
            [
               -0.6627465765765767,
               -0.45253878139510034
            ],
            [
               -0.6655490990990992,
               -0.4553402028419205
            ],
            [
               -0.6683516216216216,
               -0.45718471354984674
            ],
            [
               -0.6711541441441442,
               -0.45789494503357603
            ],
            [
               -0.6739566666666668,
               -0.45766300469187465
            ],
            [
               -0.6767591891891893,
               -0.4569937201282082
            ],
            [
               -0.6795617117117118,
               -0.45654022303735414
            ],
            [
               -0.6823642342342343,
               -0.45688596005262255
            ],
            [
               -0.6851667567567569,
               -0.45834640359649986
            ],
            [
               -0.6879692792792793,
               -0.460858118323257
            ],
            [
               -0.6907718018018019,
               -0.4639939751959066
            ],
            [
               -0.6935743243243244,
               -0.46710080162641604
            ],
            [
               -0.696376846846847,
               -0.4695140621274109
            ],
            [
               -0.6991793693693694,
               -0.470777631095372
            ],
            [
               -0.701981891891892,
               -0.47079462036872516
            ],
            [
               -0.7047844144144145,
               -0.46985847328282876
            ],
            [
               -0.707586936936937,
               -0.46855428186215536
            ],
            [
               -0.7103894594594595,
               -0.4675645506366742
            ],
            [
               -0.7131919819819821,
               -0.46744613339398483
            ],
            [
               -0.7159945045045045,
               -0.4684545252848136
            ],
            [
               -0.7187970270270271,
               -0.4704747863478947
            ],
            [
               -0.7215995495495496,
               -0.47308096340166644
            ],
            [
               -0.7244020720720722,
               -0.47570100368705287
            ],
            [
               -0.7272045945945946,
               -0.4778275036298943
            ],
            [
               -0.7300071171171172,
               -0.4791990572453187
            ],
            [
               -0.7328096396396397,
               -0.47988794123640993
            ],
            [
               -0.7356121621621622,
               -0.4802635479325998
            ],
            [
               -0.7384146846846847,
               -0.48084548523114684
            ],
            [
               -0.7412172072072073,
               -0.48209986658008136
            ],
            [
               -0.7440197297297299,
               -0.4842529437955663
            ],
            [
               -0.7468222522522523,
               -0.48719047252263187
            ],
            [
               -0.7496247747747748,
               -0.49048094071221565
            ],
            [
               -0.7524272972972974,
               -0.49351663245264726
            ],
            [
               -0.7552298198198198,
               -0.49572404676763077
            ],
            [
               -0.7580323423423424,
               -0.4967695618377677
            ],
            [
               -0.760834864864865,
               -0.4966867042071709
            ],
            [
               -0.7636373873873875,
               -0.49587805244764865
            ],
            [
               -0.76643990990991,
               -0.49498849722634647
            ],
            [
               -0.7692424324324325,
               -0.4946920070660212
            ],
            [
               -0.7720449549549551,
               -0.4954651669691161
            ],
            [
               -0.7748474774774775,
               -0.497426423115553
            ],
            [
               -0.7776500000000001,
               -0.5002979103175114
            ],
            [
               -0.7804525225225226,
               -0.5035044315135002
            ],
            [
               -0.7832550450450451,
               -0.5063762610711013
            ],
            [
               -0.7860575675675676,
               -0.5083857078048899
            ],
            [
               -0.7888600900900902,
               -0.5093347783829383
            ],
            [
               -0.7916626126126127,
               -0.50942745957511
            ],
            [
               -0.7944651351351352,
               -0.5091997006463909
            ],
            [
               -0.7972676576576577,
               -0.5093295407091432
            ],
            [
               -0.8000701801801803,
               -0.5103919035921416
            ],
            [
               -0.8028727027027027,
               -0.5126427180636772
            ],
            [
               -0.8056752252252253,
               -0.5159080882039861
            ],
            [
               -0.8084777477477478,
               -0.5196191342513916
            ],
            [
               -0.8112802702702704,
               -0.5229837833479436
            ],
            [
               -0.8140827927927928,
               -0.5252400696603439
            ],
            [
               -0.8168853153153154,
               -0.5259073718973515
            ],
            [
               -0.8196878378378379,
               -0.524952062018905
            ],
            [
               -0.8224903603603604,
               -0.5228122045338794
            ],
            [
               -0.8252928828828829,
               -0.5202725989654602
            ],
            [
               -0.8280954054054055,
               -0.5182307536572384
            ],
            [
               -0.8308979279279279,
               -0.5174297242639734
            ],
            [
               -0.8337004504504505,
               -0.5182434688954243
            ],
            [
               -0.836502972972973,
               -0.5205816151835319
            ],
            [
               -0.8393054954954956,
               -0.523940114688396
            ],
            [
               -0.842108018018018,
               -0.5275761643245158
            ],
            [
               -0.8449105405405406,
               -0.5307462680507056
            ],
            [
               -0.8477130630630632,
               -0.5329283561173173
            ],
            [
               -0.8505155855855856,
               -0.5339577979678312
            ],
            [
               -0.8533181081081082,
               -0.5340390080067898
            ],
            [
               -0.8561206306306307,
               -0.5336375615747886
            ],
            [
               -0.8589231531531533,
               -0.533297248970412
            ],
            [
               -0.8617256756756757,
               -0.5334490301514989
            ],
            [
               -0.8645281981981983,
               -0.5342774404412314
            ],
            [
               -0.8673307207207208,
               -0.5356861609747241
            ],
            [
               -0.8701332432432433,
               -0.5373674161354633
            ],
            [
               -0.8729357657657658,
               -0.5389430394464507
            ],
            [
               -0.8757382882882884,
               -0.5401213218744678
            ],
            [
               -0.8785408108108108,
               -0.5408109320862902
            ],
            [
               -0.8813433333333334,
               -0.5411514649155327
            ],
            [
               -0.8841458558558559,
               -0.5414522757259737
            ],
            [
               -0.8869483783783785,
               -0.542065278449108
            ],
            [
               -0.8897509009009009,
               -0.543241091378085
            ],
            [
               -0.8925534234234235,
               -0.5450230914265115
            ],
            [
               -0.895355945945946,
               -0.5472191840930494
            ],
            [
               -0.8981584684684685,
               -0.5494621478515938
            ],
            [
               -0.900960990990991,
               -0.5513369310551963
            ],
            [
               -0.9037635135135136,
               -0.5525289643194597
            ],
            [
               -0.9065660360360361,
               -0.5529399686809247
            ],
            [
               -0.9093685585585587,
               -0.5527293619790137
            ],
            [
               -0.9121710810810811,
               -0.5522658223001811
            ],
            [
               -0.9149736036036036,
               -0.5520053215188028
            ],
            [
               -0.9177761261261261,
               -0.5523377472650193
            ],
            [
               -0.9205786486486487,
               -0.5534551104573766
            ],
            [
               -0.9233811711711712,
               -0.5552866763276647
            ],
            [
               -0.9261836936936938,
               -0.5575230673955403
            ],
            [
               -0.9289862162162162,
               -0.5597207493814076
            ],
            [
               -0.9317887387387388,
               -0.5614509963438552
            ],
            [
               -0.9345912612612612,
               -0.5624427569246389
            ],
            [
               -0.9373937837837838,
               -0.5626715938493005
            ],
            [
               -0.9401963063063064,
               -0.5623657611899608
            ],
            [
               -0.9429988288288289,
               -0.5619287629590797
            ],
            [
               -0.9458013513513515,
               -0.561805627732642
            ],
            [
               -0.9486038738738739,
               -0.5623382554950274
            ],
            [
               -0.9514063963963965,
               -0.5636577266421487
            ],
            [
               -0.9542089189189189,
               -0.5656480087831179
            ],
            [
               -0.9570114414414415,
               -0.5679910255064944
            ],
            [
               -0.959813963963964,
               -0.5702760445774102
            ],
            [
               -0.9626164864864866,
               -0.5721358227764175
            ],
            [
               -0.9654190090090091,
               -0.5733644398420499
            ],
            [
               -0.9682215315315316,
               -0.5739792325419677
            ],
            [
               -0.9710240540540541,
               -0.5742086545076603
            ],
            [
               -0.9738265765765766,
               -0.5744124114741431
            ],
            [
               -0.9766290990990991,
               -0.5749616764132401
            ],
            [
               -0.9794316216216217,
               -0.5761187924785955
            ],
            [
               -0.9822341441441442,
               -0.5779543770396225
            ],
            [
               -0.9850366666666668,
               -0.5803262948588312
            ],
            [
               -0.9878391891891892,
               -0.5829244874698369
            ],
            [
               -0.9906417117117118,
               -0.585364999808665
            ],
            [
               -0.9934442342342342,
               -0.5873022363294924
            ],
            [
               -0.9962467567567568,
               -0.5885245951034113
            ],
            [
               -0.9990492792792793,
               -0.5890057175172385
            ],
            [
               -1.0018518018018019,
               -0.5888987451934939
            ],
            [
               -1.0046543243243244,
               -0.5884789994804382
            ],
            [
               -1.0074568468468468,
               -0.5880556982335949
            ],
            [
               -1.0102593693693693,
               -0.5878812952231358
            ],
            [
               -1.0130618918918919,
               -0.5880858851453585
            ],
            [
               -1.0158644144144144,
               -0.5886548461807022
            ],
            [
               -1.018666936936937,
               -0.5894537982407546
            ],
            [
               -1.0214694594594596,
               -0.5902904885113189
            ],
            [
               -1.024271981981982,
               -0.5909925855314409
            ],
            [
               -1.0270745045045047,
               -0.5914763716716942
            ],
            [
               -1.029877027027027,
               -0.5917847251721806
            ],
            [
               -1.0326795495495495,
               -0.5920822659041307
            ],
            [
               -1.035482072072072,
               -0.5926082543134976
            ],
            [
               -1.0382845945945947,
               -0.5936002459951897
            ],
            [
               -1.0410871171171172,
               -0.5952103195168403
            ],
            [
               -1.0438896396396395,
               -0.5974386306879447
            ],
            [
               -1.046692162162162,
               -0.6001053177967601
            ],
            [
               -1.0494946846846847,
               -0.6028722371071027
            ],
            [
               -1.0522972072072072,
               -0.6053129223966096
            ],
            [
               -1.0550997297297298,
               -0.607015749933685
            ],
            [
               -1.0579022522522523,
               -0.6076950027140102
            ],
            [
               -1.0607047747747749,
               -0.6072802586759534
            ],
            [
               -1.0635072972972974,
               -0.605957863547403
            ],
            [
               -1.06630981981982,
               -0.6041489399807303
            ],
            [
               -1.0691123423423423,
               -0.6024242040841754
            ],
            [
               -1.0719148648648649,
               -0.6013729673638148
            ],
            [
               -1.0747173873873874,
               -0.6014575029622524
            ],
            [
               -1.07751990990991,
               -0.6028903085681501
            ],
            [
               -1.0803224324324325,
               -0.6055682614477442
            ],
            [
               -1.0831249549549549,
               -0.6090843996150725
            ],
            [
               -1.0859274774774774,
               -0.6128180889470889
            ],
            [
               -1.08873,
               -0.6160828968870171
            ],
            [
               -1.0915325225225225,
               -0.6182946988974607
            ],
            [
               -1.094335045045045,
               -0.6191155761415403
            ],
            [
               -1.0971375675675676,
               -0.6185345060530443
            ],
            [
               -1.0999400900900902,
               -0.6168626925530662
            ],
            [
               -1.1027426126126127,
               -0.6146450975296924
            ],
            [
               -1.1055451351351353,
               -0.6125134677444672
            ],
            [
               -1.1083476576576576,
               -0.611022759015458
            ],
            [
               -1.1111501801801802,
               -0.6105171540771954
            ],
            [
               -1.1139527027027027,
               -0.6110623494813652
            ],
            [
               -1.1167552252252253,
               -0.6124602483315986
            ],
            [
               -1.1195577477477479,
               -0.6143369736456281
            ],
            [
               -1.1223602702702702,
               -0.6162731289143015
            ],
            [
               -1.1251627927927927,
               -0.6179334401277647
            ],
            [
               -1.1279653153153153,
               -0.6191550299388369
            ],
            [
               -1.1307678378378379,
               -0.6199687920004424
            ],
            [
               -1.1335703603603604,
               -0.620551534255366
            ],
            [
               -1.136372882882883,
               -0.62112997629533
            ],
            [
               -1.1391754054054055,
               -0.6218734789183038
            ],
            [
               -1.141977927927928,
               -0.6228152832625087
            ],
            [
               -1.1447804504504504,
               -0.6238311410401536
            ],
            [
               -1.147582972972973,
               -0.6246833261600628
            ],
            [
               -1.1503854954954955,
               -0.6251143606404372
            ],
            [
               -1.153188018018018,
               -0.6249565644380604
            ],
            [
               -1.1559905405405406,
               -0.6242171089375832
            ],
            [
               -1.1587930630630632,
               -0.6231059366064233
            ],
            [
               -1.1615955855855855,
               -0.6219931628888027
            ],
            [
               -1.164398108108108,
               -0.621306849019039
            ],
            [
               -1.1672006306306306,
               -0.6214030037074882
            ],
            [
               -1.1700031531531532,
               -0.6224501037859236
            ],
            [
               -1.1728056756756757,
               -0.6243666649120809
            ],
            [
               -1.1756081981981983,
               -0.6268336291333623
            ],
            [
               -1.1784107207207208,
               -0.6293791838530236
            ],
            [
               -1.1812132432432432,
               -0.631510202161705
            ],
            [
               -1.1840157657657657,
               -0.6328496266656178
            ],
            [
               -1.1868182882882883,
               -0.6332376815892502
            ],
            [
               -1.1896208108108108,
               -0.6327670791977582
            ],
            [
               -1.1924233333333334,
               -0.631744052125796
            ],
            [
               -1.195225855855856,
               -0.6305906878788234
            ],
            [
               -1.1980283783783783,
               -0.6297217718791646
            ],
            [
               -1.2008309009009008,
               -0.629435480998505
            ],
            [
               -1.2036334234234234,
               -0.6298502274023763
            ],
            [
               -1.206435945945946,
               -0.6309026720869362
            ],
            [
               -1.2092384684684685,
               -0.6324007218393046
            ],
            [
               -1.212040990990991,
               -0.6341075929523998
            ],
            [
               -1.2148435135135136,
               -0.6358246602293744
            ],
            [
               -1.2176460360360362,
               -0.6374441999009608
            ],
            [
               -1.2204485585585585,
               -0.6389564656299314
            ],
            [
               -1.223251081081081,
               -0.6404135854268729
            ],
            [
               -1.2260536036036036,
               -0.6418688723903176
            ],
            [
               -1.2288561261261262,
               -0.6433186119465406
            ],
            [
               -1.2316586486486487,
               -0.6446714825408324
            ],
            [
               -1.2344611711711713,
               -0.6457595608981523
            ],
            [
               -1.2372636936936936,
               -0.6463887235509531
            ],
            [
               -1.2400662162162162,
               -0.6464111626210232
            ],
            [
               -1.2428687387387387,
               -0.6457940857465023
            ],
            [
               -1.2456712612612613,
               -0.6446593854585334
            ],
            [
               -1.2484737837837838,
               -0.6432786364833785
            ],
            [
               -1.2512763063063064,
               -0.6420226013134436
            ],
            [
               -1.254078828828829,
               -0.6412791986127526
            ],
            [
               -1.2568813513513515,
               -0.6413635868114416
            ],
            [
               -1.2596838738738738,
               -0.6424456386239317
            ],
            [
               -1.2624863963963964,
               -0.644513605705233
            ],
            [
               -1.265288918918919,
               -0.6473809615731851
            ],
            [
               -1.2680914414414415,
               -0.650730641751716
            ],
            [
               -1.270893963963964,
               -0.6541814717866077
            ],
            [
               -1.2736964864864866,
               -0.6573581656595486
            ],
            [
               -1.276499009009009,
               -0.6599491220864566
            ],
            [
               -1.2793015315315315,
               -0.6617432892731008
            ],
            [
               -1.282104054054054,
               -0.6626452902779407
            ],
            [
               -1.2849065765765766,
               -0.6626736544011267
            ],
            [
               -1.2877090990990991,
               -0.661948669380156
            ],
            [
               -1.2905116216216217,
               -0.6606743504129056
            ],
            [
               -1.2933141441441443,
               -0.6591153153461176
            ],
            [
               -1.2961166666666666,
               -0.6575666299668885
            ],
            [
               -1.2989191891891891,
               -0.6563149746012069
            ],
            [
               -1.3017217117117117,
               -0.6555931654862786
            ],
            [
               -1.3045242342342342,
               -0.6555356039207973
            ],
            [
               -1.3073267567567568,
               -0.6561467725083572
            ],
            [
               -1.3101292792792794,
               -0.6572955421795803
            ],
            [
               -1.312931801801802,
               -0.6587432170594527
            ],
            [
               -1.3157343243243242,
               -0.6602036041428618
            ],
            [
               -1.3185368468468468,
               -0.6614219177124332
            ],
            [
               -1.3213393693693694,
               -0.6622503204891752
            ],
            [
               -1.324141891891892,
               -0.6626953896562124
            ],
            [
               -1.3269444144144145,
               -0.6629188352834623
            ],
            [
               -1.329746936936937,
               -0.6631864112449259
            ],
            [
               -1.3325494594594596,
               -0.6637771447857399
            ],
            [
               -1.335351981981982,
               -0.6648799497045046
            ],
            [
               -1.3381545045045045,
               -0.6665117485534713
            ],
            [
               -1.340957027027027,
               -0.6684870878155968
            ],
            [
               -1.3437595495495496,
               -0.6704543026507315
            ],
            [
               -1.3465620720720721,
               -0.671991889946516
            ],
            [
               -1.3493645945945947,
               -0.6727378369256167
            ],
            [
               -1.352167117117117,
               -0.6725115210677859
            ],
            [
               -1.3549696396396396,
               -0.6713875024285421
            ],
            [
               -1.3577721621621621,
               -0.6696939665020771
            ],
            [
               -1.3605746846846847,
               -0.6679319283615743
            ],
            [
               -1.3633772072072072,
               -0.6666371405259452
            ],
            [
               -1.3661797297297298,
               -0.6662263190321855
            ],
            [
               -1.3689822522522523,
               -0.6668759171445866
            ],
            [
               -1.3717847747747747,
               -0.6684725298277177
            ],
            [
               -1.3745872972972972,
               -0.6706516740323454
            ],
            [
               -1.3773898198198198,
               -0.672913288989903
            ],
            [
               -1.3801923423423423,
               -0.674777212694126
            ],
            [
               -1.382994864864865,
               -0.6759285880594388
            ],
            [
               -1.3857973873873874,
               -0.6763062907892021
            ],
            [
               -1.38859990990991,
               -0.6761062270195026
            ],
            [
               -1.3914024324324323,
               -0.6756996051272275
            ],
            [
               -1.394204954954955,
               -0.6754946347619268
            ],
            [
               -1.3970074774774774,
               -0.6757890053159976
            ],
            [
               -1.39981,
               -0.6766635108996244
            ]
         ]
      }
   ]
}
