# Supplementary material for: Isolation of a planar π-aromatic Bi5− ring in a cobalt-based inverse-sandwich-type complex
Source: Nat Chem. 2025 Jan 20;17(4):547–55. doi: 10.1038/s41557-024-01713-8 (PMC11964920; doi:10.1038/s41557-024-01713-8)
Supplement: Supplementary file 4 — Original magnetic data of compound 1 and origin file of Fig. 3. [file 41557_2024_1713_MOESM4_ESM.zip › sr_and_T/41.csv]

comment	corrected Loops
temperature	2
sr	0.032
angle	0
trans	0
B	M
-1.3999	-0.6827693723874226
-1.3970974874874873	-0.6828261440886929
-1.394294974974975	-0.6825649582372249
-1.3914924624624623	-0.6819237367991458
-1.3886899499499499	-0.6809600361809183
-1.3858874374374373	-0.6798446741640125
-1.3830849249249249	-0.6788127838971001
-1.3802824124124122	-0.6780860378621234
-1.3774798998998998	-0.6777917848248309
-1.3746773873873872	-0.6779082782758006
-1.3718748748748748	-0.6782582101982644
-1.3690723623623622	-0.6785572337439967
-1.3662698498498498	-0.6785050870994933
-1.3634673373373372	-0.6778908920977977
-1.3606648248248248	-0.6766770566260734
-1.3578623123123121	-0.6750310049435717
-1.3550597997997997	-0.6732897226009595
-1.3522572872872871	-0.671863999014235
-1.3494547747747747	-0.6711100920469721
-1.346652262262262	-0.6712091621728371
-1.3438497497497497	-0.6720945527817679
-1.341047237237237	-0.6734533340359941
-1.3382447247247247	-0.6748054916717354
-1.335442212212212	-0.6756390440248254
-1.3326396996996996	-0.6755604676187861
-1.329837187187187	-0.6744135546984003
-1.3270346746746746	-0.672328644790428
-1.324232162162162	-0.6696855576965826
-1.3214296496496496	-0.6670007790448371
-1.318627137137137	-0.6647737138137166
-1.3158246246246246	-0.6633401459905777
-1.313022112112112	-0.662778922790185
-1.3102195995995995	-0.6629008472901292
-1.307417087087087	-0.6633222631749605
-1.3046145745745745	-0.6635984709648137
-1.301812062062062	-0.6633728926614677
-1.2990095495495495	-0.6624931394996487
-1.2962070370370369	-0.6610564222193416
-1.2934045245245245	-0.6593703537040734
-1.2906020120120119	-0.6578433113138491
-1.2877994994994995	-0.6568418209525015
-1.2849969869869868	-0.6565631608668081
-1.2821944744744744	-0.6569660047964323
-1.2793919619619618	-0.6577822541196192
-1.2765894494494494	-0.6586058485849033
-1.2737869369369368	-0.6590284715672583
-1.2709844244244244	-0.6587763558022992
-1.2681819119119118	-0.6578021130512424
-1.2653793993993994	-0.6563007332921482
-1.2625768868868867	-0.6546444848335371
-1.2597743743743743	-0.6532587632245201
-1.2569718618618617	-0.652480765975499
-1.2541693493493493	-0.652448519262478
-1.2513668368368367	-0.6530573491109934
-1.2485643243243243	-0.6539979110991712
-1.2457618118118117	-0.654862161383921
-1.2429592992992993	-0.6552805844095757
-1.2401567867867866	-0.6550434430442038
-1.2373542742742742	-0.6541644081342586
-1.2345517617617616	-0.6528648035104665
-1.2317492492492492	-0.6514841452002436
-1.2289467367367366	-0.6503483227140943
-1.2261442242242242	-0.6496418692700552
-1.2233417117117116	-0.6493300285395867
-1.2205391991991992	-0.6491598189010042
-1.2177366866866866	-0.6487424493089371
-1.2149341741741742	-0.6476912456398429
-1.2121316616616615	-0.6457692551334202
-1.2093291491491491	-0.6429958099997592
-1.2065266366366365	-0.6396734569502294
-1.203724124124124	-0.6363220301301296
-1.2009216116116115	-0.633537031160889
-1.198119099099099	-0.6318148967301773
-1.1953165865865865	-0.6313997423423574
-1.192514074074074	-0.6322006749491531
-1.1897115615615614	-0.633807379410186
-1.186909049049049	-0.6356012039881018
-1.1841065365365364	-0.6369291588293302
-1.181304024024024	-0.63728862820284
-1.1785015115115114	-0.6364673833735672
-1.175698998998999	-0.6345975570356936
-1.1728964864864864	-0.632108949378624
-1.170093973973974	-0.6295977667154471
-1.1672914614614613	-0.6276519189439265
-1.164488948948949	-0.6266856385439776
-1.1616864364364363	-0.6268312180483318
-1.158883923923924	-0.627916264551529
-1.1560814114114113	-0.6295277247867821
-1.153278898898899	-0.6311379284300938
-1.1504763863863863	-0.6322511531645154
-1.1476738738738739	-0.6325264809011268
-1.1448713613613613	-0.6318439608569268
-1.1420688488488488	-0.6303017472172625
-1.1392663363363362	-0.6281545530491661
-1.1364638238238238	-0.6257208692665139
-1.1336613113113112	-0.6232927061882663
-1.1308587987987986	-0.6210759020413845
-1.1280562862862862	-0.6191742998848073
-1.1252537737737738	-0.6176132731401536
-1.1224512612612612	-0.6163838538524051
-1.1196487487487485	-0.6154830777856484
-1.1168462362362361	-0.6149306902344476
-1.1140437237237237	-0.6147547804467148
-1.111241211211211	-0.6149540464787979
-1.1084386986986985	-0.615456128614535
-1.105636186186186	-0.6160950485834071
-1.1028336736736737	-0.6166246492911118
-1.100031161161161	-0.6167711848792699
-1.0972286486486484	-0.6163119796267069
-1.094426136136136	-0.6151545832478926
-1.0916236236236236	-0.613387142496149
-1.088821111111111	-0.611277746648718
-1.0860185985985984	-0.6092163575278307
-1.083216086086086	-0.6076123630083841
-1.0804135735735736	-0.6067770333598819
-1.077611061061061	-0.606827301472312
-1.0748085485485483	-0.6076424014871447
-1.072006036036036	-0.6088891613543725
-1.0692035235235235	-0.6101101383947141
-1.066401011011011	-0.6108484692592699
-1.0635984984984983	-0.6107711735128818
-1.060795985985986	-0.6097529523657641
-1.0579934734734735	-0.6078953477651132
-1.0551909609609609	-0.6054772965188233
-1.0523884484484483	-0.6028555602651351
-1.0495859359359359	-0.6003496582055006
-1.0467834234234235	-0.5981502833645262
-1.0439809109109108	-0.5962812436350964
-1.0411783983983982	-0.5946257814601847
-1.0383758858858858	-0.5930052796872929
-1.0355733733733734	-0.5912797546898587
-1.0327708608608608	-0.589431670719812
-1.0299683483483482	-0.5876003245621038
-1.0271658358358358	-0.5860515100863075
-1.0243633233233234	-0.58509043847221
-1.0215608108108107	-0.5849469159709659
-1.0187582982982981	-0.5856731626686451
-1.0159557857857857	-0.5870921929184116
-1.0131532732732733	-0.5888188724118533
-1.0103507607607607	-0.5903517259010145
-1.007548248248248	-0.591209332676492
-1.0047457357357357	-0.5910689848826671
-1.0019432232232233	-0.5898628827482546
-0.9991407107107106	-0.5877996287860598
-0.9963381981981981	-0.5853022800992485
-0.9935356856856856	-0.5828810795274584
-0.9907331731731731	-0.5809803338522401
-0.9879306606606606	-0.5798476003875426
-0.9851281481481481	-0.5794663918500313
-0.9823256356356356	-0.5795732053277158
-0.9795231231231231	-0.5797524937065464
-0.9767206106106106	-0.5795781616922564
-0.973918098098098	-0.5787555045837272
-0.9711155855855855	-0.5772179801028787
-0.968313073073073	-0.575148535896653
-0.9655105605605605	-0.5729202040066523
-0.962708048048048	-0.5709769545111811
-0.9599055355355355	-0.5696946720048603
-0.957103023023023	-0.5692674621120677
-0.9543005105105105	-0.569654805048331
-0.951497997997998	-0.5706039104230376
-0.9486954854854854	-0.5717363527594521
-0.9458929729729728	-0.5726672938866808
-0.9430904604604604	-0.5731162425021596
-0.9402879479479478	-0.5729732413339279
-0.9374854354354354	-0.5723015180415609
-0.9346829229229228	-0.5712807177501396
-0.9318804104104104	-0.5701156330482948
-0.9290778978978977	-0.5689465799704474
-0.9262753853853853	-0.5677954352003423
-0.9234728728728727	-0.5665668409329896
-0.9206703603603603	-0.5651026033618465
-0.9178678478478477	-0.563266742067712
-0.9150653353353353	-0.5610265409211863
-0.9122628228228227	-0.5584958195489156
-0.9094603103103103	-0.5559203238895358
-0.9066577977977976	-0.5536067955087141
-0.9038552852852852	-0.5518191026195458
-0.9010527727727726	-0.5506787555899069
-0.8982502602602602	-0.550107802795593
-0.8954477477477477	-0.5498387791742321
-0.8926452352352352	-0.5494933577141752
-0.8898427227227227	-0.5487065548444192
-0.8870402102102102	-0.5472555880315688
-0.8842376976976977	-0.5451483985530581
-0.8814351851851852	-0.5426384475572954
-0.8786326726726726	-0.5401562308232644
-0.8758301601601601	-0.5381761940977914
-0.8730276476476476	-0.5370607320372853
-0.8702251351351351	-0.5369325959289863
-0.8674226226226226	-0.5376195623928899
-0.8646201101101101	-0.538692648152848
-0.8618175975975975	-0.5395887368000225
-0.859015085085085	-0.5397803072956255
-0.8562125725725724	-0.5389385718866155
-0.8534100600600599	-0.537037477263655
-0.8506075475475474	-0.5343645939284678
-0.8478050350350349	-0.5314349210304108
-0.8450025225225224	-0.5288351440553105
-0.8422000100100099	-0.5270483771820034
-0.8393974974974974	-0.5263153489393637
-0.8365949849849849	-0.5265753598307488
-0.8337924724724723	-0.5275034382761956
-0.8309899599599598	-0.5286280732022197
-0.8281874474474473	-0.5294875765900346
-0.8253849349349348	-0.5297714224166723
-0.8225824224224223	-0.5293996854536114
-0.8197799099099098	-0.5285164633269419
-0.8169773973973973	-0.5274038950027538
-0.8141748848848848	-0.5263513290116049
-0.8113723723723723	-0.5255295709415615
-0.8085698598598597	-0.524917571662697
-0.8057673473473472	-0.5243093180205523
-0.8029648348348347	-0.5233989780936621
-0.8001623223223222	-0.5219130780609491
-0.7973598098098097	-0.519740138993158
-0.7945572972972972	-0.5170075243909715
-0.7917547847847847	-0.5140728192377848
-0.7889522722722722	-0.5114269974021171
-0.7861497597597596	-0.5095385686556688
-0.7833472472472471	-0.5086905459094648
-0.7805447347347346	-0.5088671825004296
-0.7777422222222221	-0.5097327176099482
-0.7749397097097096	-0.5107144342829855
-0.7721371971971971	-0.5111671798916577
-0.7693346846846846	-0.5105681445922412
-0.7665321721721721	-0.5086790461734827
-0.7637296596596596	-0.5056222589263275
-0.760927147147147	-0.5018450205231011
-0.7581246346346345	-0.49798253959761735
-0.755322122122122	-0.4946642620378579
-0.7525196096096095	-0.49232636423167647
-0.749717097097097	-0.4910912436977137
-0.7469145845845845	-0.4907520470699492
-0.744112072072072	-0.49086477134562195
-0.7413095595595595	-0.4909142593193248
-0.738507047047047	-0.49049583561452875
-0.7357045345345344	-0.4894497942803701
-0.7329020220220219	-0.4879029926627077
-0.7300995095095094	-0.4862045523308533
-0.7272969969969969	-0.4847798179654274
-0.7244944844844844	-0.48395543462202856
-0.7216919719719719	-0.48381870804335186
-0.7188894594594594	-0.48416267886458536
-0.7160869469469469	-0.4845385487517228
-0.7132844344344343	-0.4843994922546348
-0.7104819219219218	-0.4832874741552054
-0.7076794094094093	-0.4809987446126424
-0.7048768968968968	-0.47766985299730386
-0.7020743843843843	-0.4737523551717118
-0.6992718718718718	-0.46988197850024643
-0.6964693593593593	-0.466684027981957
-0.6936668468468468	-0.4645789223114825
-0.6908643343343343	-0.46365232136825735
-0.6880618218218217	-0.4636330736832159
-0.6852593093093092	-0.4639863451963438
-0.6824567967967967	-0.4640909463447545
-0.6796542842842842	-0.4634420304309071
-0.6768517717717717	-0.4618123530572031
-0.6740492592592592	-0.4593197245516584
-0.6712467467467467	-0.4563800883838613
-0.6684442342342342	-0.4535639080039853
-0.6656417217217216	-0.4514052644070415
-0.6628392092092091	-0.45022766460874447
-0.6600366966966966	-0.45004341957152233
-0.6572341841841841	-0.4505574225019577
-0.6544316716716716	-0.4512704774120931
-0.6516291591591591	-0.4516443305966214
-0.6488266466466466	-0.4512713889350401
-0.6460241341341341	-0.4499929040814254
-0.6432216216216216	-0.4479292699994096
-0.640419109109109	-0.4454175667141513
-0.6376165965965965	-0.4428833050141579
-0.634814084084084	-0.44069440894638984
-0.6320115715715715	-0.4390488259893644
-0.629209059059059	-0.4379322470081856
-0.6264065465465465	-0.4371552177995494
-0.623604034034034	-0.4364496306537235
-0.6208015215215215	-0.4355838853611433
-0.617999009009009	-0.4344512171485471
-0.6151964964964964	-0.43309814548638653
-0.6123939839839839	-0.4316846653194408
-0.6095914714714714	-0.4303951792290324
-0.6067889589589589	-0.4293388204718746
-0.6039864464464464	-0.42848223819108494
-0.6011839339339339	-0.4276453230653016
-0.5983814214214214	-0.42656537744043826
-0.5955789089089089	-0.42500726842828446
-0.5927763963963963	-0.4228768610335039
-0.5899738838838838	-0.42029058504800937
-0.5871713713713713	-0.4175677139405803
-0.5843688588588588	-0.41513946312712496
-0.5815663463463463	-0.41340066740095044
-0.5787638338338338	-0.4125539638268145
-0.5759613213213213	-0.41250373028642123
-0.5731588088088088	-0.4128438854235467
-0.5703562962962963	-0.4129536600716574
-0.5675537837837837	-0.41217842194558846
-0.5647512712712712	-0.41004131303492947
-0.5619487587587587	-0.4064170936836479
-0.5591462462462462	-0.4016079410396461
-0.5563437337337337	-0.39629011814576803
-0.5535412212212212	-0.3913412876749612
-0.5507387087087087	-0.3875974057210822
-0.5479361961961962	-0.385612443112658
-0.5451336836836836	-0.38549521425183814
-0.5423311711711711	-0.3868745781681883
-0.5395286586586586	-0.38900446568401953
-0.5367261461461461	-0.39097648545722447
-0.5339236336336336	-0.3919745252551123
-0.5311211211211211	-0.3914936214380383
-0.5283186086086086	-0.3894581987212829
-0.5255160960960961	-0.38620808086086117
-0.5227135835835836	-0.38236322533327577
-0.519911071071071	-0.3786158392434213
-0.5171085585585585	-0.3755191662623229
-0.514306046046046	-0.37333952371320156
-0.5115035335335335	-0.3720137937793632
-0.508701021021021	-0.3712174292133596
-0.5058985085085085	-0.37051105730532446
-0.503095995995996	-0.3695094337304908
-0.5002934834834833	-0.3680125789105604
-0.49749097097097084	-0.36605593919932405
-0.4946884584584583	-0.36386762786641763
-0.4918859459459458	-0.3617547692086244
-0.4890834334334333	-0.3599656319680947
-0.4862809209209208	-0.3585811571587392
-0.4834784084084083	-0.35747672731140206
-0.48067589589589577	-0.3563677017157222
-0.47787338338338325	-0.3549205593701609
-0.47507087087087074	-0.3528870200664496
-0.47226835835835823	-0.3502100428657544
-0.4694658458458457	-0.3470610306251345
-0.4666633333333332	-0.3437929429251504
-0.4638608208208207	-0.3408250135804085
-0.4610583083083082	-0.3385000844590053
-0.4582557957957957	-0.33696600590474907
-0.45545328328328316	-0.33612431400209875
-0.45265077077077065	-0.3356654206320649
-0.44984825825825814	-0.3351784627678859
-0.4470457457457456	-0.33429694621781914
-0.4442432332332331	-0.33282813719226906
-0.4414407207207206	-0.33081961346140654
-0.4386382082082081	-0.32853862396492667
-0.4358356956956956	-0.3263710385533504
-0.43303318318318307	-0.3246755955569456
-0.43023067067067056	-0.3236455082202106
-0.42742815815815804	-0.3232273455508368
-0.42462564564564553	-0.3231271040656991
-0.421823133133133	-0.3229025498328302
-0.4190206206206205	-0.322110152788486
-0.416218108108108	-0.32045521233501983
-0.4134155955955955	-0.31789218215900134
-0.410613083083083	-0.3146394405455481
-0.40781057057057046	-0.3111028331081552
-0.40500805805805795	-0.30773464937031
-0.40220554554554544	-0.3048778172745369
-0.39940303303303293	-0.3026507227768429
-0.3966005205205205	-0.3009140311834405
-0.3937980080080079	-0.29933198948596434
-0.3909954954954955	-0.29750701488805625
-0.3881929829829829	-0.29513980010509816
-0.3853904704704705	-0.2921571822038874
-0.38258795795795786	-0.28876037393677884
-0.37978544544544546	-0.28537347624443543
-0.37698293293293283	-0.2825071126761857
-0.37418042042042043	-0.28058241336951517
-0.3713779079079078	-0.27977573415056417
-0.3685753953953954	-0.2799389167396224
-0.3657728828828828	-0.28062521635652277
-0.3629703703703704	-0.281215515815321
-0.36016785785785776	-0.2811052031622062
-0.35736534534534536	-0.2798908740470371
-0.35456283283283274	-0.27749520464071037
-0.35176032032032034	-0.27418835758956134
-0.3489578078078077	-0.27049844894341807
-0.3461552952952953	-0.26704039339311264
-0.3433527827827827	-0.26431942842487943
-0.3405502702702703	-0.26257370389727835
-0.33774775775775767	-0.2617068530080139
-0.33494524524524527	-0.26133109065813614
-0.33214273273273265	-0.2609044682540039
-0.32934022022022025	-0.2599149396967021
-0.3265377077077076	-0.25804922314413387
-0.323735195195195	-0.255290803493189
-0.3209326826826826	-0.25191635065703305
-0.31813017017017	-0.24839459932595764
-0.3153276576576576	-0.24522440180549887
-0.31252514514514496	-0.24276818485124158
-0.30972263263263256	-0.24113703691578353
-0.30692012012011993	-0.24016452646191622
-0.30411760760760753	-0.23947504742988512
-0.3013150950950949	-0.23862000118051246
-0.2985125825825825	-0.2372326570754701
-0.2957100700700699	-0.2351476250774176
-0.2929075575575575	-0.2324448483524953
-0.29010504504504486	-0.22940562725847136
-0.28730253253253246	-0.22639950564981814
-0.28450002002001984	-0.2237448327748618
-0.28169750750750744	-0.2215941397250818
-0.2788949949949948	-0.2198854329007745
-0.2760924824824824	-0.21837590737616952
-0.2732899699699698	-0.21674433051064396
-0.2704874574574574	-0.21472328669435775
-0.26768494494494477	-0.21221155362776212
-0.26488243243243237	-0.2093239931202019
-0.26207991991991975	-0.20635896089708666
-0.25927740740740735	-0.203693320668681
-0.2564748948948947	-0.20164194894222953
-0.2536723823823823	-0.20033249727208452
-0.2508698698698697	-0.19964200560268486
-0.2480673573573573	-0.19922095382793603
-0.24526484484484468	-0.19859969455820325
-0.24246233233233228	-0.19734262755331816
-0.23965981981981965	-0.19519743962512454
-0.23685730730730725	-0.19218683629046546
-0.23405479479479463	-0.1886087800629463
-0.23125228228228223	-0.18494221903087726
-0.2284497697697696	-0.18168811025962595
-0.2256472572572572	-0.17919885116144246
-0.22284474474474458	-0.1775547446874799
-0.22004223223223218	-0.17653154160816792
-0.21723971971971956	-0.17567299294692607
-0.21443720720720716	-0.1744466832824696
-0.21163469469469454	-0.17243225925285427
-0.20883218218218214	-0.16947858282786937
-0.2060296696696695	-0.16577495226720673
-0.2032271571571571	-0.1618088884373809
-0.2004246446446445	-0.15822027018899998
-0.1976221321321321	-0.15559653289141323
-0.19481961961961947	-0.15427452745796366
-0.19201710710710707	-0.15421428727316883
-0.18921459459459444	-0.15498812626274527
-0.18641208208208204	-0.15589204394255962
-0.18360956956956942	-0.15614708174566444
-0.18080705705705702	-0.15512885440973767
-0.1780045445445444	-0.1525536260466696
-0.175202032032032	-0.14856235303938187
-0.17239951951951937	-0.1436759915483663
-0.16959700700700697	-0.13863587815866846
-0.16679449449449435	-0.13417915539942554
-0.16399198198198195	-0.13081946285865914
-0.16118946946946933	-0.12870103191287757
-0.15838695695695693	-0.12757068254343684
-0.1555844444444443	-0.12687469363740123
-0.1527819319319319	-0.12594814637638654
-0.14997941941941928	-0.1242356355881819
-0.14717690690690688	-0.12147317746298475
-0.14437439439439426	-0.1177743248349438
-0.14157188188188186	-0.11359444498377896
-0.13876936936936923	-0.10958577667799324
-0.13596685685685683	-0.10638995680851776
-0.1331643443443442	-0.10443357171097434
-0.1303618318318318	-0.10379033660664827
-0.1275593193193192	-0.10415180152587783
-0.12475680680680679	-0.10491425616859928
-0.12195429429429416	-0.10535371875921268
-0.11915178178178176	-0.10483467923631742
-0.11634926926926914	-0.10298943564369914
-0.11354675675675674	-0.09981556576613795
-0.11074424424424412	-0.09566533470000288
-0.10794173173173172	-0.09113401793259157
-0.1051392192192191	-0.08688380627335401
-0.10233670670670669	-0.08345727960019225
-0.09953419419419407	-0.08113474015347763
-0.09673168168168167	-0.07987379044777673
-0.09392916916916905	-0.0793431552783905
-0.09112665665665665	-0.07903448513442488
-0.08832414414414402	-0.0784143836184032
-0.08552163163163162	-0.07707017977801092
-0.082719119119119	-0.07480869773183679
-0.0799166066066066	-0.07168459379684117
-0.07711409409409398	-0.06795754204905247
-0.07431158158158158	-0.06399831159910183
-0.07150906906906895	-0.060176481771643
-0.06870655655655655	-0.05676410925539557
-0.06590404404404393	-0.0538807531097685
-0.06310153153153153	-0.05148972803283974
-0.06029901901901891	-0.049438818840505605
-0.057496506506506506	-0.04752623852337273
-0.054693993993993884	-0.04556774148415932
-0.05189148148148148	-0.043444120484198434
-0.04908896896896886	-0.04111774396273432
-0.04628645645645646	-0.03861853329349291
-0.04348394394394384	-0.03600974747366992
-0.040681431431431436	-0.0333491230994134
-0.037878918918918814	-0.030660238340743745
-0.03507640640640641	-0.027923420417070077
-0.03227389389389379	-0.025087565070432194
-0.02947138138138139	-0.022096821091193874
-0.026668868868868767	-0.01892157653683546
-0.023866356356356366	-0.015582642377479722
-0.021063843843843744	-0.012160577234716946
-0.018261331331331343	-0.008787237713358903
-0.01545881881881872	-0.005621954821990183
-0.01265630630630632	-0.0028186152454500457
-0.009853793793793697	-0.0004915516626807642
-0.007051281281281296	0.0013123896034578225
-0.004248768768768674	0.0026301922372954922
-0.001446256256256273	0.003584464737995424
0.0013562562562563496	0.004369998179177548
0.00415876876876875	0.0052262940645717015
0.006961281281281373	0.006398994544683456
0.009763793793793774	0.008095006841920882
0.012566306306306396	0.010438145143558342
0.015368818818818797	0.013433862930894547
0.01817133133133142	0.016952230653786565
0.02097384384384382	0.020736760267901083
0.023776356356356443	0.024442453093787953
0.026578868868868843	0.027699895733151583
0.029381381381381466	0.030194737830882584
0.03218389389389387	0.031745627297093126
0.03498640640640649	0.032360964740100306
0.03778891891891911	0.03225728605692922
0.04059143143143151	0.03182988958448596
0.043393943943944135	0.03157795735776266
0.046196456456456536	0.03199887421192636
0.04899896896896916	0.03347606674118733
0.05180148148148156	0.03618829585040739
0.05460399399399418	0.04006434597510017
0.05740650650650658	0.04479609438885801
0.060209019019019205	0.04990783922472604
0.0630115315315316	0.05486476353851298
0.06581404404404423	0.059192911953314706
0.06861655655655663	0.06258021765121385
0.07141906906906925	0.06493383316717952
0.07422158158158165	0.06638158469403918
0.07702409409409428	0.06722099281398092
0.07982660660660668	0.06783328892218077
0.0826291191191193	0.0685881000574919
0.0854316316316317	0.0697647529668744
0.08823414414414432	0.07150879556656545
0.09103665665665672	0.07383007078871759
0.09383916916916935	0.07663565740013493
0.09664168168168175	0.07978139498933678
0.09944419419419437	0.08312236377969658
0.10224670670670677	0.08654618352214016
0.10504921921921939	0.0899815791778113
0.10785173173173179	0.09338494634331478
0.11065424424424442	0.09671585452462146
0.11345675675675682	0.09991571705628874
0.11625926926926944	0.10290131277021067
0.11906178178178184	0.10557772133707882
0.12186429429429446	0.1078664377514244
0.12466680680680686	0.10973741404485228
0.12746931931931949	0.11123125607842234
0.13027183183183189	0.11246077224391966
0.1330743443443445	0.11358844645510208
0.1358768568568569	0.1147854461312024
0.13867936936936953	0.11618509061504192
0.14148188188188193	0.11784651675240873
0.14428439439439456	0.11974143669622961
0.14708690690690696	0.12176929676901378
0.14988941941941958	0.12379645953051845
0.15269193193193198	0.12570667140143252
0.1554944444444446	0.12744602037288696
0.158296956956957	0.12904728534883558
0.16109946946946962	0.13062544339810445
0.16390198198198203	0.13234572565636976
0.16670449449449465	0.13437464056980516
0.16950700700700705	0.13682971602942515
0.17230951951951967	0.13974360885581233
0.17511203203203207	0.1430529044086022
0.1779145445445447	0.14661342993331333
0.1807170570570571	0.15023533560351898
0.18351956956956972	0.15372556260270842
0.18632208208208212	0.15692443290134345
0.18912459459459474	0.1597269526656266
0.19192710710710714	0.16208624791137705
0.19472961961961976	0.16400352968999235
0.19753213213213217	0.16551335973060685
0.2003346446446448	0.1666731293262131
0.2031371571571572	0.16756170460079883
0.2059396696696698	0.16828595903058036
0.2087421821821822	0.16898821027301109
0.21154469469469483	0.16984505386536355
0.21434720720720724	0.17105015207354773
0.21714971971971986	0.17277973058830162
0.21995223223223226	0.1751476103502884
0.22275474474474488	0.17816331726491913
0.22555725725725728	0.18170916726806716
0.2283597697697699	0.1855486608246005
0.2311622822822823	0.1893696485044348
0.23396479479479493	0.1928542609630527
0.23676730730730733	0.19575748601612558
0.23956981981981995	0.19797133241339937
0.24237233233233235	0.19955399335694157
0.24517484484484497	0.20071307165844243
0.24797735735735738	0.20174594545131408
0.25077986986987	0.20295421204830127
0.2535823823823824	0.20455810971885796
0.256384894894895	0.2066375903587876
0.2591874074074074	0.2091186753190084
0.26198991991992004	0.21180924978315413
0.26479243243243245	0.2144722143236157
0.26759494494494507	0.21691135768148398
0.27039745745745747	0.21904079831028653
0.2731999699699701	0.22091409958083796
0.2760024824824825	0.22270263815040975
0.2788049949949951	0.22463009429819628
0.2816075075075075	0.22688522732149788
0.28441002002002014	0.22954313846804836
0.28721253253253254	0.23252310934957152
0.29001504504504516	0.2355993359281686
0.29281755755755756	0.2384632521073637
0.2956200700700702	0.24081851006579036
0.2984225825825826	0.24247802116929087
0.3012250950950952	0.24343081271450775
0.3040276076076076	0.24385556220872479
0.30683012012012023	0.24407466955675444
0.30963263263263263	0.24446207505747125
0.31243514514514525	0.24533333815110536
0.31523765765765766	0.24685265487563518
0.3180401701701703	0.24898640447886153
0.3208426826826827	0.2515180812367651
0.3236451951951953	0.2541198744317127
0.3264477077077077	0.25645809329800584
0.3292502202202203	0.25829896331323066
0.3320527327327327	0.2595814647430148
0.33485524524524535	0.26043470617066433
0.33765775775775775	0.26113520992078887
0.34046027027027037	0.2620185681355184
0.34326278278278277	0.26337404653107643
0.3460652952952954	0.26535542985819666
0.3488678078078078	0.267935421114169
0.3516703203203204	0.2709164229408998
0.3544728328328328	0.27399243497216486
0.35727534534534544	0.2768410118856037
0.36007785785785784	0.27921572653159193
0.36288037037037046	0.2810108228563608
0.36568288288288286	0.28227992896850224
0.3684853953953955	0.2832061627869636
0.3712879079079079	0.28403646578047803
0.3740904204204205	0.285003518402001
0.3768929329329329	0.28626094907440525
0.37969544544544553	0.28785139153264394
0.38249795795795793	0.2897147359753005
0.38530047047047056	0.2917300060930193
0.38810298298298296	0.2937733901693159
0.3909054954954956	0.29577055944903297
0.393708008008008	0.2977246935720056
0.3965105205205206	0.29971115225291867
0.3993130330330332	0.3018420017884054
0.4021155455455456	0.30421434755429183
0.40491805805805825	0.30686202390612743
0.40772057057057065	0.3097288777750298
0.4105230830830833	0.3126742494304594
0.4133255955955957	0.3155099992408499
0.4161281081081083	0.3180573946252103
0.4189306206206207	0.3202050501201038
0.4217331331331333	0.3219482478186703
0.4245356456456457	0.3233956202279039
0.42733815815815834	0.32473950453987654
0.43014067067067074	0.3261979533485551
0.43294318318318337	0.3279456976312066
0.43574569569569577	0.3300553688518517
0.4385482082082084	0.33246773559892934
0.4413507207207208	0.33500135632602757
0.4441532332332334	0.3374004036580921
0.4469557457457458	0.33940795031477167
0.44975825825825844	0.34084411213219373
0.45256077077077084	0.34166644016275327
0.45536328328328346	0.34199444454275224
0.45816579579579586	0.34208986466634683
0.4609683083083085	0.3422965490285065
0.4637708208208209	0.342955159505148
0.4665733333333335	0.34431521307572743
0.4693758458458459	0.34646817917419104
0.47217835835835853	0.34932008171067985
0.47498087087087093	0.35261168434364343
0.47778338338338355	0.3559816262127159
0.48058589589589595	0.35905624133334046
0.4833884084084086	0.3615424095881047
0.486190920920921	0.36329872507861927
0.4889934334334336	0.36436592874357326
0.491795945945946	0.36494851427403757
0.4945984584584586	0.365352768203799
0.497400970970971	0.3658985945050638
0.5002034834834836	0.36682989078005146
0.503005995995996	0.3682487812791302
0.5058085085085087	0.3700923441839472
0.5086110210210211	0.3721583250509958
0.5114135335335337	0.37417208351578946
0.5142160460460461	0.3758747950469614
0.5170185585585587	0.3771064006582259
0.5198210710710711	0.37785808066323867
0.5226235835835837	0.3782779647169957
0.5254260960960961	0.3786278853696614
0.5282286086086088	0.3792040628706351
0.5310311211211212	0.38024603767494375
0.5338336336336338	0.38186227032116976
0.5366361461461462	0.3839960962153132
0.5394386586586588	0.38644338432701997
0.5422411711711712	0.3889169992187596
0.5450436836836838	0.3911380866152397
0.5478461961961962	0.39292518000148224
0.5506487087087089	0.39425225798647673
0.5534512212212213	0.3952563992169643
0.5562537337337339	0.39619175691776787
0.5590562462462463	0.3973441364847106
0.5618587587587589	0.39893377598609897
0.5646612712712713	0.40103848109193635
0.5674637837837839	0.40356328574329564
0.5702662962962963	0.406267967615387
0.573068808808809	0.40884471264979405
0.5758713213213213	0.41102120902271905
0.578673833833834	0.4126551911647691
0.5814763463463464	0.41378826995499784
0.584278858858859	0.414639498236582
0.5870813713713714	0.4155386383228217
0.589883883883884	0.4168192089442595
0.5926863963963964	0.41870540813032137
0.595488908908909	0.4212301044984784
0.5982914214214214	0.4242119492248822
0.6010939339339341	0.42730101528594067
0.6038964464464465	0.4300801750915484
0.6066989589589589	0.4321909444699825
0.6095014714714717	0.43344392252572445
0.6123039839839841	0.43387824941261977
0.6151064964964965	0.4337504750683193
0.6179090090090089	0.43345579230647074
0.6207115215215218	0.4334064134907397
0.6235140340340342	0.43390580945686913
0.6263165465465466	0.43505897447471203
0.629119059059059	0.43674730907421433
0.6319215715715718	0.43867587435249716
0.6347240840840842	0.44047745816526124
0.6375265965965966	0.44183969205094276
0.640329109109109	0.44261424507451785
0.6431316216216219	0.44287313905259207
0.6459341341341343	0.4428943806255889
0.6487366466466467	0.4430816934542185
0.651539159159159	0.4438437919748791
0.6543416716716719	0.44547078129724166
0.6571441841841843	0.44804523842703947
0.6599466966966967	0.451413725649644
0.6627492092092091	0.45522511084319484
0.665551721721722	0.4590216203755612
0.6683542342342343	0.46235359332045434
0.6711567467467467	0.4648838991462704
0.6739592592592591	0.466453892378375
0.676761771771772	0.4670969345832555
0.6795642842842844	0.4670026945966037
0.6823667967967968	0.4664497796358531
0.6851693093093092	0.46573128377096745
0.687971821821822	0.46509593869611876
0.6907743343343344	0.46471830908763545
0.6935768468468468	0.4646989317879463
0.6963793593593592	0.4650843370393744
0.6991818718718721	0.46589141138919943
0.7019843843843845	0.4671221097342934
0.7047868968968969	0.4687618442761686
0.7075894094094093	0.47076453776596494
0.7103919219219221	0.4730351294735856
0.7131944344344345	0.4754229606938913
0.7159969469469469	0.4777358053267157
0.7187994594594593	0.47977579601437104
0.7216019719719722	0.4813885706046386
0.7244044844844846	0.4825097147913904
0.727206996996997	0.48319113640460454
0.7300095095095094	0.48359531298086333
0.7328120220220222	0.48395574540002195
0.7356145345345346	0.48451374773213207
0.738417047047047	0.4854505658868781
0.7412195595595594	0.4868363636193767
0.7440220720720723	0.4886127038461539
0.7468245845845847	0.49061434797511816
0.7496270970970971	0.4926232222307305
0.7524296096096099	0.49443680657699285
0.7552321221221223	0.49592870829236513
0.7580346346346347	0.4970823261553688
0.7608371471471471	0.4979880948648651
0.76363965965966	0.49880733925709636
0.7664421721721724	0.49971677960043737
0.7692446846846848	0.5008533702471543
0.7720471971971972	0.5022776158205395
0.77484970970971	0.5039656445254144
0.7776522222222224	0.5058292741891296
0.7804547347347348	0.5077533082679956
0.7832572472472472	0.5096340436087159
0.7860597597597601	0.5114042405819037
0.7888622722722725	0.5130368175261804
0.7916647847847849	0.5145292781723638
0.7944672972972973	0.5158793238459122
0.7972698098098101	0.5170657639774849
0.8000723223223225	0.5180461834614748
0.8028748348348349	0.5187748937791812
0.8056773473473473	0.5192347307902729
0.8084798598598602	0.5194684649438278
0.8112823723723726	0.5195934533693225
0.814084884884885	0.5197880408607232
0.8168873973973974	0.5202486742561174
0.8196899099099102	0.5211289331618323
0.8224924224224226	0.5224809015451499
0.825294934934935	0.5242215345309691
0.8280974474474474	0.5261403582647246
0.8308999599599602	0.5279515971606029
0.8337024724724726	0.5293780306508062
0.836504984984985	0.5302411995113298
0.8393074974974974	0.530527912927557
0.8421100100100103	0.5304086394905408
0.8449125225225227	0.5301979855097572
0.8477150350350351	0.5302664475183898
0.8505175475475475	0.5309295439934578
0.8533200600600603	0.5323492770742958
0.8561225725725727	0.5344802240700826
0.8589250850850851	0.5370788828822
0.8617275975975975	0.539774530226456
0.8645301101101104	0.5421795862737366
0.8673326226226228	0.5440042405498522
0.8701351351351352	0.5451385225703949
0.8729376476476476	0.5456757840523275
0.8757401601601604	0.5458711254177441
0.8785426726726728	0.5460500047354175
0.8813451851851852	0.5464986840531629
0.8841476976976976	0.5473736703187775
0.8869502102102105	0.5486600487189511
0.8897527227227229	0.5501911769953236
0.8925552352352353	0.551720739381967
0.8953577477477477	0.5530201622569051
0.8981602602602605	0.5539661225710423
0.9009627727727729	0.5545871231094113
0.9037652852852853	0.5550532181469463
0.9065677977977977	0.5556134713315786
0.9093703103103106	0.5565042755932306
0.912172822822823	0.557861690148379
0.9149753353353354	0.5596689912497297
0.9177778478478478	0.5617575608017229
0.9205803603603606	0.5638599060852507
0.923382872872873	0.5656950744168221
0.9261853853853854	0.5670556889387177
0.9289878978978978	0.5678661763800357
0.9317904104104107	0.5681931725714365
0.9345929229229231	0.5682072000820342
0.9373954354354355	0.5681127032573086
0.9401979479479479	0.5680746808830803
0.9430004604604607	0.568170348567655
0.9458029729729731	0.5683835017498169
0.9486054854854855	0.5686416975964346
0.9514079979979979	0.568878806314587
0.9542105105105108	0.5690947563877305
0.9570130230230232	0.5693847498164335
0.9598155355355356	0.5699219685087238
0.962618048048048	0.5708965823514742
0.9654205605605608	0.5724325851160021
0.9682230730730732	0.5745152569692538
0.9710255855855856	0.5769610533544427
0.973828098098098	0.5794480915357317
0.9766306106106108	0.5816035854080162
0.9794331231231233	0.5831223449572169
0.9822356356356357	0.5838761758749852
0.985038148148148	0.5839735598423866
0.9878406606606609	0.5837434551104013
0.9906431731731733	0.5836421040134565
0.9934456856856857	0.5841089488104395
0.9962481981981981	0.585417488115711
0.9990507107107109	0.5875716943109182
1.0018532232232233	0.5902859634107944
1.0046557357357357	0.5930600541529372
1.0074582482482481	0.5953287087625246
1.010260760760761	0.5966394461987704
1.0130632732732734	0.5968006647504429
1.0158657857857858	0.5959501359131221
1.0186682982982982	0.5945191229904965
1.021470810810811	0.5931016121897085
1.0242733233233234	0.5922700344778201
1.0270758358358358	0.5923974419727398
1.0298783483483482	0.5935447661052964
1.032680860860861	0.5954506140658771
1.0354833733733735	0.5976269514743358
1.0382858858858859	0.5995284232116824
1.0410883983983983	0.6007381135489507
1.0438909109109111	0.6011068836295321
1.0466934234234235	0.6007991721855697
1.049495935935936	0.6002300900148776
1.0522984484484483	0.5999159375875751
1.0551009609609612	0.6002901342342047
1.0579034734734736	0.6015486179938188
1.060705985985986	0.6035787553402937
1.0635084984984984	0.605996983572286
1.0663110110110112	0.6082826229424032
1.0691135235235236	0.6099615664591318
1.071916036036036	0.6107756307070753
1.0747185485485484	0.6107776210050204
1.0775210610610613	0.6103173930251717
1.0803235735735737	0.6099218663532548
1.083126086086086	0.6101091383207976
1.0859285985985985	0.6112006445687193
1.0887311111111113	0.6131972759619424
1.0915336236236237	0.6157644880605944
1.0943361361361361	0.6183345963394355
1.0971386486486485	0.6202940973684149
1.0999411611611614	0.6211938230321014
1.1027436736736738	0.6209104873769609
1.1055461861861862	0.6197032011191298
1.1083486986986986	0.6181430329746627
1.1111512112112114	0.6169362128342997
1.1139537237237238	0.6166977704389767
1.1167562362362362	0.6177499558902385
1.119558748748749	0.6200125709859274
1.1223612612612615	0.6230225544255057
1.1251637737737739	0.6260776421889391
1.1279662862862863	0.6284578467539164
1.130768798798799	0.629652624070413
1.1335713113113115	0.6295196237080689
1.136373823823824	0.6283235439559982
1.1391763363363363	0.6266432953676786
1.1419788488488491	0.625179160601858
1.1447813613613615	0.6245244199768978
1.147583873873874	0.6249771026519244
1.1503863863863864	0.6264534932297294
1.1531888988988992	0.6285305921147188
1.1559914114114116	0.6306015103243858
1.158793923923924	0.6320902597614275
1.1615964364364364	0.6326530628730347
1.1643989489489492	0.6322984687682591
1.1672014614614616	0.6313863059645659
1.170003973973974	0.6305063734655052
1.1728064864864864	0.630278014347696
1.1756089989989993	0.6311379063123082
1.1784115115115117	0.6331869384871656
1.181214024024024	0.6361469673849145
1.1840165365365365	0.6394414871298211
1.1868190490490493	0.6423732215761584
1.1896215615615617	0.6443400323030348
1.1924240740740741	0.6450187076968861
1.1952265865865865	0.6444577949566894
1.1980290990990994	0.6430514476086886
1.2008316116116118	0.6414057433089111
1.2036341241241242	0.6401438225223832
1.2064366366366366	0.6397150058649081
1.2092391491491494	0.6402698343867559
1.2120416616616618	0.6416392707140637
1.2148441741741742	0.643420448535239
1.2176466866866866	0.6451356190246764
1.2204491991991995	0.6464073018399594
1.2232517117117119	0.6470888057697897
1.2260542242242243	0.647306142364579
1.2288567367367367	0.6473988309852932
1.2316592492492495	0.6477822767457804
1.234461761761762	0.6487813079191955
1.2372642742742743	0.6504940745749521
1.2400667867867867	0.652734786458856
1.2428692992992996	0.6550765596570172
1.245671811811812	0.6569813139944345
1.2484743243243244	0.657973872144116
1.2512768368368368	0.6578021604049067
1.2540793493493496	0.6565297189822745
1.256881861861862	0.6545290151471552
1.2596843743743744	0.6523767483872156
1.2624868868868868	0.6506844920371107
1.2652893993993997	0.6499189887201515
1.268091911911912	0.650269404829859
1.2708944244244245	0.6516030875766516
1.2736969369369369	0.6535222869956394
1.2764994494494497	0.6555016306832899
1.279301961961962	0.6570606064530653
1.2821044744744745	0.6579151063808486
1.284906986986987	0.6580602140799454
1.2877094994994998	0.6577598113642458
1.2905120120120122	0.6574492584104734
1.2933145245245246	0.6575852015823485
1.296117037037037	0.6584925336573761
1.2989195495495498	0.660257833933426
1.3017220620620622	0.6627019961254075
1.3045245745745746	0.665438130354854
1.307327087087087	0.6679931955421996
1.3101295995995998	0.6699521972864739
1.3129321121121122	0.6710782531494082
1.3157346246246246	0.6713716281206987
1.318537137137137	0.671052154979737
1.32133964964965	0.6704748334516943
1.3241421621621623	0.6700093780669008
1.3269446746746747	0.6699243990262309
1.329747187187187	0.6703130356554501
1.3325496996997	0.6710811764848696
1.3353522122122123	0.6719976740966165
1.3381547247247247	0.6727857028195623
1.3409572372372371	0.67322225704277
1.34375974974975	0.6732123401154393
1.3465622622622624	0.6728151240512481
1.3493647747747748	0.6722170009242907
1.3521672872872872	0.6716646172972518
1.3549697997998	0.671383470015332
1.3577723123123124	0.6715105229239753
1.3605748248248248	0.6720621899922092
1.3633773373373372	0.6729450286237797
1.36617984984985	0.674000949654868
1.3689823623623625	0.6750672855711755
1.3717848748748749	0.6760285290186872
1.3745873873873873	0.6768417718325073
1.3773898998999001	0.6775294311881712
1.3801924124124125	0.6781461069488455
1.382994924924925	0.6787362792582257
1.3857974374374373	0.6793023707690289
1.3885999499499502	0.6797975696632865
1.3914024624624626	0.6801468942377948
1.394204974974975	0.6802876391477255
1.3970074874874874	0.6802114859466797
1.39981	0.679988781044623
1.39991	0.6834896859533723
1.3971074774774772	0.6835483970548806
1.3943049549549547	0.6831345364958079
1.391502432432432	0.6822412877616431
1.3886999099099095	0.6809278772709022
1.385897387387387	0.6793115959393732
1.3830948648648644	0.6775570493992811
1.3802923423423419	0.6758604419057006
1.3774898198198193	0.6744261708087358
1.3746872972972968	0.6734349358665339
1.3718847747747747	0.673006481702707
1.369082252252252	0.6731645159183961
1.3662797297297296	0.6738142982608195
1.363477207207207	0.6747431397717132
1.3606746846846844	0.6756498246557998
1.3578721621621619	0.6762014333398318
1.3550696396396393	0.6761072467999463
1.3522671171171168	0.6751922170963431
1.3494645945945942	0.6734496587256409
1.3466620720720717	0.6710560024299059
1.3438595495495491	0.668339475054587
1.3410570270270266	0.6657072460079447
1.338254504504504	0.6635482508338191
1.335451981981982	0.6621375018258293
1.3326494594594593	0.6615690850630624
1.3298469369369368	0.661738144831816
1.3270444144144142	0.6623784973481148
1.3242418918918917	0.6631459430327393
1.3214393693693691	0.6637229423033617
1.3186368468468466	0.6639128206636555
1.315834324324324	0.6636938852611618
1.3130318018018015	0.6632155994833291
1.310229279279279	0.6627369938196255
1.3074267567567563	0.6625262820805207
1.3046242342342338	0.6627541418365419
1.3018217117117112	0.663416648513913
1.2990191891891887	0.6643157694667787
1.2962166666666666	0.6651076758107592
1.293414144144144	0.6654071858209094
1.2906116216216215	0.6649173446091832
1.287809099099099	0.6635428822070628
1.2850065765765764	0.6614488597682908
1.2822040540540538	0.6590410221684004
1.2794015315315312	0.6568679532609334
1.2765990090090087	0.6554699335471914
1.2737964864864861	0.6552175971216307
1.2709939639639636	0.6561890391678287
1.268191441441441	0.6581246850756368
1.2653889189189185	0.6604773672374691
1.262586396396396	0.6625470422118367
1.2597838738738734	0.6636638959797356
1.2569813513513513	0.6633681891436176
1.2541788288288287	0.6615350261275885
1.2513763063063061	0.6584076144192383
1.2485737837837836	0.6545290496962339
1.245771261261261	0.6505923067543409
1.2429687387387385	0.6472519922776196
1.240166216216216	0.6449523099792112
1.2373636936936934	0.6438203425619304
1.2345611711711708	0.6436538613028655
1.2317586486486483	0.6440045369692937
1.2289561261261257	0.6443292583799993
1.2261536036036031	0.6441627293036467
1.2233510810810806	0.6432593382698939
1.2205485585585585	0.6416627667537065
1.217746036036036	0.6396844521338723
1.2149435135135134	0.6377997805315068
1.2121409909909908	0.636495300950811
1.2093384684684683	0.6361140932295886
1.2065359459459457	0.6367458290105579
1.2037334234234232	0.6381936210108929
1.2009309009009006	0.6400261763416597
1.198128378378378	0.6416983489596473
1.1953258558558555	0.6427035219363428
1.192523333333333	0.6427129592159755
1.1897208108108104	0.6416623864435065
1.1869182882882878	0.6397625873586452
1.1841157657657653	0.6374334547677554
1.1813132432432432	0.6351828584123103
1.1785107207207206	0.633466548044542
1.175708198198198	0.6325691126478312
1.1729056756756755	0.632538182625471
1.170103153153153	0.6331874089617504
1.1673006306306304	0.6341635072459872
1.1644981081081078	0.6350548082306713
1.1616955855855853	0.635508300369799
1.1588930630630627	0.6353216883441963
1.1560905405405402	0.6344861251635681
1.1532880180180176	0.6331708748121214
1.150485495495495	0.631658406635486
1.1476829729729725	0.6302522610248185
1.14488045045045	0.6291866283786216
1.1420779279279278	0.6285643741566882
1.1392754054054053	0.628340251855573
1.1364728828828827	0.6283515123047143
1.1336703603603602	0.6283834901198146
1.1308678378378376	0.628247376693772
1.128065315315315	0.627844281126507
1.1252627927927925	0.6271946577605547
1.12246027027027	0.626423661394687
1.1196577477477474	0.6257074610979017
1.1168552252252248	0.6251985623039944
1.1140527027027023	0.6249556870817787
1.1112501801801797	0.6249032584679051
1.1084476576576572	0.6248369081365057
1.105645135135135	0.6244770476090429
1.1028426126126125	0.6235566631164411
1.10004009009009	0.6219170493367923
1.0972375675675674	0.619580340384307
1.0944350450450449	0.6167724760351915
1.0916325225225223	0.6138838336702572
1.0888299999999997	0.6113735246013801
1.0860274774774772	0.6096417754553831
1.0832249549549546	0.6089070661540719
1.080422432432432	0.6091264440544732
1.0776199099099095	0.6099873092711339
1.074817387387387	0.6109792159201872
1.0720148648648644	0.6115302902027997
1.0692123423423419	0.6111718787084048
1.0664098198198197	0.6096837552412637
1.0636072972972972	0.6071748226435763
1.0608047747747746	0.6040708833932417
1.058002252252252	0.6010074794371016
1.0551997297297295	0.5986544475562067
1.052397207207207	0.5975209726752675
1.0495946846846844	0.5977983391156254
1.0467921621621619	0.5992889500653072
1.0439896396396393	0.6014463244766926
1.0411871171171168	0.603518347889322
1.0383845945945942	0.6047546943012038
1.0355820720720716	0.6046187782702472
1.032779549549549	0.6029415849468233
1.0299770270270265	0.5999707707334232
1.0271745045045044	0.5962991274743472
1.0243719819819819	0.592692730087518
1.0215694594594593	0.5898697228708674
1.0187669369369368	0.5882960999724848
1.0159644144144142	0.5880599327776537
1.0131618918918917	0.5888615212054341
1.010359369369369	0.5901211719270805
1.0075568468468465	0.5911698534169196
1.004754324324324	0.5914623250573652
1.0019518018018014	0.5907456585165982
0.9991492792792789	0.5891305682706469
0.9963467567567563	0.5870441037362444
0.9935442342342338	0.5850801382857735
0.9907417117117117	0.5837966253285218
0.9879391891891891	0.583525366680483
0.9851366666666665	0.5842556964878389
0.982334144144144	0.5856294709045435
0.9795316216216214	0.5870488591433584
0.9767290990990989	0.5878622603786711
0.9739265765765763	0.5875688678966418
0.9711240540540538	0.5859768656366546
0.9683215315315312	0.5832655752872562
0.9655190090090087	0.5799329030624234
0.9627164864864861	0.5766459656877196
0.9599139639639636	0.5740429625810255
0.957111441441441	0.5725486101321355
0.9543089189189184	0.5722595210924747
0.9515063963963963	0.5729322044200666
0.9487038738738738	0.5740730161163206
0.9459013513513512	0.5750974764709007
0.9430988288288287	0.5755061602773667
0.9402963063063061	0.5750219731206039
0.9374937837837836	0.573649082981958
0.934691261261261	0.5716412172370726
0.9318887387387385	0.569396852414056
0.9290862162162159	0.5673210267896
0.9262836936936933	0.5657011122030344
0.9234811711711708	0.5646351803784941
0.9206786486486482	0.5640305312416118
0.9178761261261257	0.5636645235464917
0.9150736036036036	0.5632791849246348
0.912271081081081	0.562672168147454
0.9094685585585585	0.5617519190922386
0.9066660360360359	0.5605416376866663
0.9038635135135134	0.559137894273471
0.9010609909909908	0.5576473290524786
0.8982584684684682	0.5561320995495741
0.8954559459459457	0.5545891433307975
0.8926534234234231	0.5529723761809476
0.8898509009009006	0.5512471507975467
0.887048378378378	0.5494506937749414
0.8842458558558555	0.5477273201628647
0.8814433333333329	0.5463154354971225
0.8786408108108104	0.5454820188595099
0.8758382882882882	0.5454225480381594
0.8730357657657657	0.5461615373861826
0.8702332432432431	0.547493832919167
0.8674307207207206	0.5489966176920146
0.864628198198198	0.5501193520759886
0.8618256756756755	0.550331103571372
0.8590231531531529	0.5492817616548568
0.8562206306306304	0.5469242145959894
0.8534181081081078	0.5435530685705776
0.8506155855855853	0.5397401469756369
0.8478130630630627	0.5361802240384475
0.8450105405405401	0.5334912046959654
0.8422080180180176	0.5320305374379961
0.839405495495495	0.5317873622227944
0.8366029729729729	0.5323876077203271
0.8338004504504504	0.5332136511550081
0.8309979279279278	0.5336027126447718
0.8281954054054053	0.5330613665886197
0.8253928828828827	0.5314267044890023
0.8225903603603602	0.5289206195575857
0.8197878378378376	0.5260776720911347
0.816985315315315	0.523568148665658
0.8141827927927925	0.5219727381281998
0.8113802702702699	0.5215820675754799
0.8085777477477474	0.5222873237420658
0.8057752252252248	0.5235993196201678
0.8029727027027023	0.5247919157714888
0.8001701801801802	0.5251251958795856
0.7973676576576576	0.5240775482318032
0.794565135135135	0.521512506563572
0.7917626126126125	0.5177270017164763
0.7889600900900899	0.5133657747274389
0.7861575675675674	0.509229612095337
0.7833550450450448	0.5060387450964914
0.7805525225225223	0.5042262728371125
0.7777499999999997	0.5038256011494041
0.7749474774774772	0.5044844807277781
0.7721449549549546	0.505596847633677
0.769342432432432	0.5065060407831301
0.7665399099099095	0.506711380684383
0.763737387387387	0.5060113269014921
0.7609348648648648	0.504539591678233
0.7581323423423423	0.5026875080707256
0.7553298198198197	0.5009440375626708
0.7525272972972972	0.4997113131104526
0.7497247747747746	0.4991599312559238
0.7469222522522521	0.49917265877530753
0.7441197297297295	0.4993935218026845
0.741317207207207	0.4993624555517359
0.7385146846846844	0.49868639389123903
0.7357121621621618	0.49718571073269574
0.7329096396396393	0.4949641096916245
0.7301071171171167	0.4923769968532004
0.7273045945945942	0.48990870049073376
0.7245020720720716	0.4880005349822924
0.7216995495495495	0.4868889425792727
0.718897027027027	0.48651004784250124
0.7160945045045044	0.4865050066884541
0.7132919819819818	0.48632696905387013
0.7104894594594593	0.4854165345849868
0.7076869369369367	0.48338949869023967
0.7048844144144142	0.4801759807775256
0.7020818918918916	0.47606509137251657
0.6992793693693691	0.4716390620523215
0.6964768468468465	0.4676154955335405
0.693674324324324	0.4646449609860213
0.6908718018018014	0.46312466445801015
0.6880692792792789	0.4630834899425197
0.6852667567567567	0.4641715410509843
0.6824642342342342	0.4657557715672938
0.6796617117117116	0.4670923324446247
0.6768591891891891	0.4675251911284648
0.6740566666666665	0.4666551863834976
0.671254144144144	0.4644346564572498
0.6684516216216214	0.4611658385845911
0.6656490990990989	0.45740881766011854
0.6628465765765763	0.45382863419257025
0.6600440540540538	0.4510248536912343
0.6572415315315312	0.4493876740355574
0.6544390090090086	0.4490137680462995
0.6516364864864861	0.4496969433620378
0.6488339639639635	0.45098916291607827
0.6460314414414414	0.45231176728193534
0.6432289189189189	0.4530881221846697
0.6404263963963963	0.4528680556451517
0.6376238738738738	0.4514198398288855
0.6348213513513512	0.44877444667215954
0.6320188288288286	0.44521671049579314
0.6292163063063061	0.4412270541315599
0.6264137837837835	0.4373848282709839
0.623611261261261	0.43425002833298587
0.6208087387387384	0.4322441923483409
0.6180062162162159	0.43155317092858303
0.6152036936936933	0.4320731568390347
0.6124011711711708	0.43341572522877087
0.6095986486486482	0.434977240158882
0.6067961261261261	0.4360638942982331
0.6039936036036035	0.4360487171825374
0.601191081081081	0.4345252798474195
0.5983885585585584	0.431418816912872
0.5955860360360359	0.4270218870845614
0.5927835135135133	0.42193846024507004
0.5899809909909908	0.416943995733962
0.5871784684684682	0.4127933730872227
0.5843759459459457	0.41002604229094336
0.5815734234234231	0.40882229807590187
0.5787709009009008	0.4089534385592377
0.5759683783783782	0.4098437856975849
0.5731658558558557	0.4107307219450037
0.5703633333333331	0.41087942001863853
0.5675608108108106	0.40979112468522927
0.564758288288288	0.40734387441640585
0.5619557657657654	0.40382326675526087
0.5591532432432431	0.3998331889817371
0.5563507207207206	0.39611270141054766
0.553548198198198	0.3933141902209674
0.5507456756756755	0.39181019317199495
0.5479431531531529	0.39158771199839093
0.5451406306306303	0.39226173068638764
0.5423381081081078	0.3932024317633907
0.5395355855855855	0.39373501892282037
0.5367330630630629	0.39334851111994285
0.5339305405405403	0.3918476584208682
0.5311280180180178	0.3894009854474431
0.5283254954954952	0.3864717851675041
0.5255229729729727	0.3836566621742266
0.5227204504504503	0.3814856623098511
0.5199179279279278	0.3802495798619911
0.5171154054054052	0.3799100666537531
0.5143128828828827	0.3801201446033818
0.5115103603603601	0.38034604545662726
0.5087078378378376	0.38004815795984426
0.505905315315315	0.378860162139952
0.5031027927927927	0.37670717423559064
0.5003002702702701	0.3738250460655699
0.4974977477477476	0.3706764755166577
0.494695225225225	0.3677939313895931
0.49189270270270247	0.3656030973080596
0.4890901801801799	0.3642858555200421
0.48628765765765736	0.36372731596990493
0.483485135135135	0.3635622958680881
0.48068261261261247	0.36330303938801617
0.4778800900900899	0.3625032476171275
0.47507756756756736	0.36090253246755233
0.4722750450450448	0.35850357249979947
0.46947252252252225	0.3555583376008432
0.4666699999999997	0.3524712201158402
0.46386747747747736	0.3496548839286228
0.4610649549549548	0.34738966532606025
0.45826243243243225	0.34573460526242594
0.4554599099099097	0.3445190284964091
0.45265738738738714	0.343414977212382
0.4498548648648646	0.3420628149736282
0.44705234234234204	0.3402045708649411
0.4442498198198197	0.3377779844330671
0.44144729729729715	0.3349389366302903
0.4386447747747746	0.3320055628241437
0.43584225225225204	0.32934474806196634
0.4330397297297295	0.32724138413522885
0.43023720720720693	0.3257960815216545
0.4274346846846844	0.3248864498192917
0.42463216216216204	0.3242045911628825
0.4218296396396395	0.3233571150028681
0.41902711711711693	0.32199294826738667
0.4162245945945944	0.3199155907953368
0.4134220720720718	0.31714288510431876
0.41061954954954927	0.31389619029859067
0.40781702702702693	0.3105252141019512
0.4050145045045044	0.30739609296099535
0.4022119819819818	0.3047813692857274
0.39940945945945927	0.30278786405660696
0.3966069369369367	0.30134355067005714
0.39380441441441416	0.30024310424972883
0.3910018918918916	0.29923162344283344
0.3881993693693693	0.2980941616228258
0.3853968468468467	0.29671900768366466
0.38259432432432416	0.29511448007706653
0.3797918018018016	0.2933775732086727
0.37698927927927905	0.2916310636661579
0.3741867567567565	0.28995690983568456
0.37138423423423395	0.2883539915776886
0.3685817117117116	0.2867376218279794
0.36577918918918906	0.284981018828415
0.3629766666666665	0.2829816716873075
0.36017414414414395	0.28072483682036037
0.3573716216216214	0.2783163825794869
0.35456909909909884	0.275968004297484
0.3517665765765763	0.2739355935320139
0.34896405405405395	0.27242977972377286
0.3461615315315314	0.2715296188148712
0.34335900900900884	0.27113150773622585
0.3405564864864863	0.27095492403343907
0.33775396396396373	0.27060792993683735
0.3349514414414412	0.2696949030580876
0.3321489189189186	0.2679337606906665
0.3293463963963963	0.26524538477742554
0.32654387387387374	0.26178577081725174
0.3237413513513512	0.25790914041986646
0.3209388288288286	0.2540720382072104
0.31813630630630607	0.25070708835183764
0.3153337837837835	0.24810451269798164
0.31253126126126096	0.24633673658514227
0.30972873873873863	0.24524752345968265
0.3069262162162161	0.24450679387854546
0.3041236936936935	0.24371226693706322
0.30132117117117097	0.24250567753996938
0.2985186486486484	0.2406685484491496
0.29571612612612586	0.23817071193742034
0.2929136036036035	0.23516080425686708
0.29011108108108097	0.23190627939320463
0.2873085585585584	0.22870518105403986
0.28450603603603586	0.22579859816668063
0.2817035135135133	0.2233099098733744
0.27890099099099075	0.22122626335392165
0.2760984684684682	0.2194232636376151
0.27329594594594586	0.21772049840919894
0.2704934234234233	0.21594737239714834
0.26769090090090075	0.21399781210912905
0.2648883783783782	0.21185822016484238
0.26208585585585564	0.2096030102621626
0.2592833333333331	0.20736253103062635
0.25648081081081053	0.2052758762697996
0.2536782882882882	0.20344400765909715
0.25087576576576565	0.20189660841732474
0.2480732432432431	0.20058054471662634
0.24527072072072054	0.19937098820005889
0.24246819819819798	0.19810034796739218
0.23966567567567543	0.19659660128586082
0.23686315315315287	0.19472175397778993
0.23406063063063054	0.192402450495146
0.23125810810810798	0.18964720602036475
0.22845558558558543	0.1865474647058304
0.22565306306306288	0.18326225105387853
0.22285054054054032	0.17998857314540986
0.22004801801801777	0.1769221271080079
0.2172454954954952	0.17421520913974511
0.21444297297297288	0.17194058422687522
0.21164045045045032	0.17007051576320908
0.20883792792792777	0.16847833236036203
0.20603540540540521	0.16696541912770285
0.20323288288288266	0.165309955263911
0.2004303603603601	0.16332672238251575
0.19762783783783777	0.16092220192540868
0.19482531531531522	0.1581281817519226
0.19202279279279266	0.15510138935254386
0.1892202702702701	0.15208573566333958
0.18641774774774755	0.1493452270351986
0.183615225225225	0.14708586906471524
0.18081270270270244	0.14539023733717
0.1780101801801801	0.14418638556447544
0.17520765765765756	0.14326328411110895
0.172405135135135	0.14233055417180873
0.16960261261261245	0.14110541859148706
0.1668000900900899	0.13939963915260184
0.16399756756756734	0.13717765257863698
0.16119504504504478	0.13456533873648982
0.15839252252252245	0.13180467643978175
0.1555899999999999	0.12916794107739404
0.15278747747747734	0.12685978940582787
0.14998495495495479	0.12494116884495585
0.14718243243243223	0.12330296540606403
0.14437990990990968	0.12170110712241047
0.14157738738738712	0.11984360074984396
0.1387748648648648	0.11750091992792379
0.13597234234234223	0.11460115137810248
0.13316981981981968	0.11127440129434973
0.13036729729729712	0.10782682273289644
0.12756477477477457	0.10464838086427788
0.12476225225225201	0.10208221489939215
0.12195972972972946	0.10029885171613774
0.11915720720720713	0.09921972757245459
0.11635468468468457	0.09852028301986374
0.11355216216216202	0.09771740558417652
0.11074963963963946	0.09631741049164395
0.10794711711711691	0.09397872947681028
0.10514459459459435	0.09063586005160848
0.1023420720720718	0.08654116309747062
0.09953954954954947	0.08220615893621369
0.09673702702702691	0.07825624305692248
0.09393450450450436	0.07524169667926428
0.0911319819819818	0.07346375233627037
0.08832945945945925	0.07287162517692494
0.08552693693693669	0.07306526638076755
0.08272441441441436	0.07340565311146856
0.0799218918918918	0.07320024485600346
0.07711936936936925	0.07190693436213542
0.0743168468468467	0.06929342014741206
0.07151432432432414	0.06550264797990678
0.06871180180180159	0.06100446208396678
0.06590927927927903	0.05644936589083592
0.0631067567567567	0.05247078109671788
0.060304234234234144	0.04949764794858351
0.05750171171171159	0.047634831920349355
0.054699189189189035	0.04664629013487338
0.05189666666666648	0.04604285970258157
0.049094144144143925	0.045243703755465006
0.04629162162162137	0.04375840948154831
0.04348909909909904	0.04133223467646405
0.04068657657657648	0.03801092451607789
0.03788405405405393	0.03410874672193484
0.035081531531531374	0.030094664455043302
0.03227900900900882	0.02643666663297685
0.029476486486486264	0.023455415780135075
0.02667396396396371	0.021232647260551296
0.023871441441441377	0.019599875065576033
0.021068918918918822	0.018206104182119195
0.018266396396396267	0.01663846707590838
0.015463873873873712	0.014554830994079448
0.012661351351351158	0.011786576894624992
0.009858828828828603	0.00838219009399023
0.007056306306306048	0.004583002110030654
0.004253783783783716	0.0007440449010480826
0.0014512612612611608	-0.002771508145224977
-0.001351261261261394	-0.00569083222705466
-0.004153783783783949	-0.007895397045963037
-0.006956306306306503	-0.009436719702498014
-0.009758828828829058	-0.01050646625691698
-0.012561351351351613	-0.011376393233558907
-0.015363873873873946	-0.012329540101682301
-0.0181663963963965	-0.013602132927276661
-0.020968918918919055	-0.015347897382430281
-0.02377144144144161	-0.017626753279536778
-0.026573963963964164	-0.02041213461009489
-0.02937648648648672	-0.023607973913142927
-0.03217900900900905	-0.027067959092466315
-0.03498153153153161	-0.030614149142988684
-0.03778405405405416	-0.03405646464539158
-0.040586576576576716	-0.03721632275054704
-0.04338909909909927	-0.03995568170388547
-0.046191621621621826	-0.0422079502611907
-0.04899414414414438	-0.04400216493601378
-0.05179666666666671	-0.045469548597539405
-0.05459918918918927	-0.04682407504571026
-0.05740171171171182	-0.048315989185946706
-0.06020423423423438	-0.05016712808087931
-0.06300675675675693	-0.05250558737102501
-0.06580927927927949	-0.05532093623674736
-0.06861180180180204	-0.05845748760746505
-0.07141432432432437	-0.061652412891357894
-0.07421684684684693	-0.06461088214347632
-0.07701936936936948	-0.06709688704336608
-0.07982189189189204	-0.06901103892567265
-0.0826244144144146	-0.07042867979363107
-0.08542693693693715	-0.0715831673030862
-0.0882294594594597	-0.07279681728497431
-0.09103198198198204	-0.07437989497847075
-0.09383450450450459	-0.07652995388904726
-0.09663702702702714	-0.07926521928300587
-0.0994395495495497	-0.08241557990705117
-0.10224207207207225	-0.08567608404401938
-0.10504459459459481	-0.0887067604854587
-0.10784711711711736	-0.0912463113120843
-0.1106496396396397	-0.09320154196933497
-0.11345216216216225	-0.09468159531178733
-0.1162546846846848	-0.09596402573657889
-0.11905720720720736	-0.09740259118237574
-0.12185972972972992	-0.09930664144489404
-0.12466225225225247	-0.10183225054049655
-0.12746477477477502	-0.10492210938630087
-0.13026729729729736	-0.10831552644631423
-0.1330698198198199	-0.1116268285186264
-0.13587234234234247	-0.1144677162918058
-0.13867486486486502	-0.11657434502662886
-0.14147738738738758	-0.1178980292980675
-0.14427990990991013	-0.11863011171875407
-0.14708243243243246	-0.1191527476289862
-0.14988495495495502	-0.11993103551581363
-0.15268747747747757	-0.12138024226912988
-0.15549000000000013	-0.12374894668334391
-0.15829252252252268	-0.12705275135331195
-0.16109504504504524	-0.13107625063810546
-0.1638975675675678	-0.13543914599979107
-0.16670009009009013	-0.1397030881985465
-0.16950261261261268	-0.1434851480068553
-0.17230513513513523	-0.14654471598187496
-0.1751076576576578	-0.14882199456425915
-0.17791018018018034	-0.1504234996865959
-0.1807127027027029	-0.15156687798617252
-0.18351522522522545	-0.15250821157541478
-0.1863177477477478	-0.15347671886352077
-0.18912027027027034	-0.1546347512126453
-0.1919227927927929	-0.15606873273582328
-0.19472531531531545	-0.15780431995221084
-0.197527837837838	-0.15983130096176146
-0.20033036036036056	-0.16212317513077618
-0.20313288288288311	-0.1646424807860234
-0.20593540540540545	-0.1673325902707658
-0.208737927927928	-0.17010535745049932
-0.21154045045045056	-0.17283770621169403
-0.2143429729729731	-0.17538717700885287
-0.21714549549549567	-0.17762771028543617
-0.21994801801801822	-0.17949616143708946
-0.22275054054054078	-0.1810319243377168
-0.2255530630630631	-0.1823905022179355
-0.22835558558558566	-0.1838183858865564
-0.23115810810810822	-0.18558949057852797
-0.23396063063063077	-0.18791827413661288
-0.23676315315315333	-0.19087595189294027
-0.23956567567567588	-0.19433925878227304
-0.24236819819819821	-0.19799400340350398
-0.24517072072072077	-0.2013998226349631
-0.24797324324324332	-0.20410290614092425
-0.2507757657657659	-0.20576650468823288
-0.25357828828828843	-0.2062807029306039
-0.256380810810811	-0.20581652619610613
-0.25918333333333354	-0.2048043935839538
-0.2619858558558559	-0.20383886581566163
-0.26478837837837843	-0.20353378651267912
-0.267590900900901	-0.20436729209431614
-0.27039342342342354	-0.20655986755998468
-0.2731959459459461	-0.21001944166768383
-0.27599846846846865	-0.2143682973156283
-0.2788009909909912	-0.21904327177927507
-0.28160351351351354	-0.22344042878068432
-0.2844060360360361	-0.22706405697734394
-0.28720855855855865	-0.22964047482862388
-0.2900110810810812	-0.23116891345518847
-0.29281360360360376	-0.23190059044092615
-0.2956161261261263	-0.23225701505403007
-0.29841864864864887	-0.2327137455992142
-0.3012211711711712	-0.23368234037433322
-0.30402369369369375	-0.23542014683935147
-0.3068262162162163	-0.2379868518765193
-0.30962873873873886	-0.24125236778081166
-0.3124312612612614	-0.24494717516868447
-0.31523378378378397	-0.24873726041907745
-0.3180363063063065	-0.25230293619533467
-0.32083882882882886	-0.2554036774283646
-0.3236413513513514	-0.25791762956273934
-0.32644387387387397	-0.25985204015392943
-0.3292463963963965	-0.261327311838363
-0.3320489189189191	-0.2625414922015379
-0.33485144144144163	-0.2637237629339276
-0.3376539639639642	-0.26508558896405127
-0.3404564864864865	-0.2667775081583495
-0.3432590090090091	-0.268858567804734
-0.34606153153153163	-0.2712840396243973
-0.3488640540540542	-0.2739147753947673
-0.35166657657657674	-0.27654799534548996
-0.3544690990990993	-0.2789646103578027
-0.3572716216216216	-0.2809833600141574
-0.3600741441441442	-0.28250871216757667
-0.36287666666666674	-0.2835592522267339
-0.3656791891891893	-0.2842670958476494
-0.36848171171171185	-0.2848462665508881
-0.3712842342342344	-0.28553711557704337
-0.37408675675675696	-0.2865418607593278
-0.3768892792792793	-0.28797027644008044
-0.37969180180180184	-0.28981262919476175
-0.3824943243243244	-0.29194917015411637
-0.38529684684684695	-0.29419400902621945
-0.3880993693693695	-0.2963596819458679
-0.39090189189189206	-0.29832118909237343
-0.3937044144144146	-0.3000576230707647
-0.39650693693693695	-0.3016564010698376
-0.3993094594594595	-0.3032775782011795
-0.40211198198198206	-0.3050896774309598
-0.4049145045045046	-0.307199076674995
-0.40771702702702717	-0.30959832587732455
-0.4105195495495496	-0.31215328540664816
-0.41332207207207217	-0.31463619091205397
-0.4161245945945947	-0.3167958255501474
-0.4189271171171173	-0.31844238143821463
-0.4217296396396397	-0.3195181972329231
-0.4245321621621623	-0.32012891603008875
-0.42733468468468483	-0.3205219510871109
-0.4301372072072073	-0.3210165499305042
-0.4329397297297298	-0.3219063954926882
-0.4357422522522524	-0.32336584200482993
-0.4385447747747748	-0.3253908898125291
-0.4413472972972974	-0.3277955755998221
-0.44414981981981994	-0.3302668560461667
-0.4469523423423425	-0.33246204185214906
-0.44975486486486493	-0.33411870051630693
-0.4525573873873875	-0.335142418447466
-0.45535990990991004	-0.33564444395668586
-0.4581624324324325	-0.33591687056235503
-0.46096495495495504	-0.33635255226974203
-0.4637674774774776	-0.3373340306355632
-0.46657000000000015	-0.3391249587098217
-0.4693725225225226	-0.34179607380363974
-0.47217504504504515	-0.34520646745250994
-0.4749775675675677	-0.3490436528962438
-0.47778009009009015	-0.3529084110793613
-0.4805826126126127	-0.35641808709811723
-0.48338513513513526	-0.3592984146329971
-0.4861876576576578	-0.3614395635387817
-0.48899018018018026	-0.36290446393681675
-0.4917927027027028	-0.36389215097354494
-0.49459522522522537	-0.36467116216558054
-0.4973977477477478	-0.36550442922565013
-0.5002002702702704	-0.3665864425268921
-0.5030027927927929	-0.36800694847621984
-0.5058053153153154	-0.36974598829793087
-0.5086078378378379	-0.37169609317472585
-0.5114103603603605	-0.3737015362843406
-0.514212882882883	-0.37560276315807817
-0.5170154054054055	-0.3772758773565023
-0.519817927927928	-0.3786606576173483
-0.5226204504504506	-0.37977416524666413
-0.525422972972973	-0.3807093886326061
-0.5282254954954956	-0.38161948467723955
-0.5310280180180181	-0.38268885526296886
-0.5338305405405407	-0.3840936513712127
-0.5366330630630631	-0.3859569148495933
-0.5394355855855857	-0.38830697417534915
-0.5422381081081082	-0.3910503840977995
-0.5450406306306307	-0.39397067913247
-0.5478431531531532	-0.3967600721992592
-0.5506456756756758	-0.3990829970708611
-0.5534481981981982	-0.4006599530767904
-0.5562507207207208	-0.4013508479249884
-0.5590532432432433	-0.40121273380883943
-0.5618557657657659	-0.4005101985028237
-0.5646582882882883	-0.3996680409593269
-0.5674608108108109	-0.3991726421353718
-0.5702633333333335	-0.39944563965093666
-0.5730658558558559	-0.4007252356722138
-0.5758683783783785	-0.40299196790299857
-0.578670900900901	-0.4059653258479537
-0.5814734234234236	-0.40917744860073274
-0.584275945945946	-0.4121061381537409
-0.5870784684684686	-0.4143292796999715
-0.5898809909909911	-0.41565352929846583
-0.5926835135135136	-0.4161756880481802
-0.5954860360360361	-0.41625465815172397
-0.5982885585585587	-0.41639962656660895
-0.6010910810810811	-0.41710737590552455
-0.6038936036036037	-0.418699308989021
-0.6066961261261262	-0.42121060311437314
-0.6094986486486488	-0.4243686454051135
-0.6123011711711712	-0.4276699899122864
-0.6151036936936938	-0.4305333606986664
-0.6179062162162163	-0.4324810898450527
-0.6207087387387388	-0.43329129266903627
-0.6235112612612613	-0.43307168260795553
-0.6263137837837839	-0.43223068764961353
-0.6291163063063064	-0.431354490044296
-0.6319188288288289	-0.4310289768449696
-0.6347213513513514	-0.43166332951514325
-0.637523873873874	-0.43337121147324437
-0.6403263963963964	-0.4359464990178635
-0.643128918918919	-0.43893958858174414
-0.6459314414414415	-0.4418077891540582
-0.6487339639639641	-0.44408992701141753
-0.6515364864864865	-0.4455486459040751
-0.6543390090090091	-0.4462358843483865
-0.6571415315315317	-0.44646329212593433
-0.6599440540540541	-0.446690850387187
-0.6627465765765767	-0.4473730726148622
-0.6655490990990992	-0.4488143536634594
-0.6683516216216216	-0.45107969770210815
-0.6711541441441442	-0.45398662249572613
-0.6739566666666668	-0.45717597249680136
-0.6767591891891893	-0.46023346946520166
-0.6795617117117118	-0.46281876528111926
-0.6823642342342343	-0.4647591443611719
-0.6851667567567569	-0.46607993818882804
-0.6879692792792793	-0.4669672522722484
-0.6907718018018019	-0.46768212458811337
-0.6935743243243244	-0.46846051051761367
-0.696376846846847	-0.4694356092564577
-0.6991793693693694	-0.4706080191978294
-0.701981891891892	-0.47186975633470324
-0.7047844144144145	-0.47306782656283947
-0.707586936936937	-0.47407931058108316
-0.7103894594594595	-0.47486752541941796
-0.7131919819819821	-0.4754980913042229
-0.7159945045045045	-0.4761106176376139
-0.7187970270270271	-0.4768594840014356
-0.7215995495495496	-0.47784899747118864
-0.7244020720720722	-0.47908970805403556
-0.7272045945945946	-0.4804935754143888
-0.7300071171171172	-0.4819097913445773
-0.7328096396396397	-0.48318670416936477
-0.7356121621621622	-0.484234865898065
-0.7384146846846847	-0.4850657465588584
-0.7412172072072073	-0.4857902474890525
-0.7440197297297299	-0.48657700341333404
-0.7468222522522523	-0.48758638216227773
-0.7496247747747748	-0.4889058529980718
-0.7524272972972974	-0.49051217489811977
-0.7552298198198198	-0.4922756981408222
-0.7580323423423424	-0.49400587354065256
-0.760834864864865	-0.4955210775420467
-0.7636373873873875	-0.4967162898608802
-0.76643990990991	-0.4976027557998208
-0.7692424324324325	-0.498304365742464
-0.7720449549549551	-0.49901204929686743
-0.7748474774774775	-0.4999136261862582
-0.7776500000000001	-0.5011260043582753
-0.7804525225225226	-0.5026556378647029
-0.7832550450450451	-0.5044020485379734
-0.7860575675675676	-0.5062022366103234
-0.7888600900900902	-0.5078975795421592
-0.7916626126126127	-0.5093957838292202
-0.7944651351351352	-0.5107023387618603
-0.7972676576576577	-0.511908214945457
-0.8000701801801803	-0.5131385976748004
-0.8028727027027027	-0.5144841524652075
-0.8056752252252253	-0.5159448685789836
-0.8084777477477478	-0.5174130669362462
-0.8112802702702704	-0.5187074451360827
-0.8140827927927928	-0.5196493274358647
-0.8168853153153154	-0.5201535160515787
-0.8196878378378379	-0.5202969309493835
-0.8224903603603604	-0.520332934770888
-0.8252928828828829	-0.5206370922537762
-0.8280954054054055	-0.52159521556818
-0.8308979279279279	-0.5234678468239113
-0.8337004504504505	-0.5262778690523522
-0.836502972972973	-0.5297642288915398
-0.8393054954954956	-0.5334250189297094
-0.842108018018018	-0.5366435565131884
-0.8449105405405406	-0.5388617258152519
-0.8477130630630632	-0.5397462897211429
-0.8505155855855856	-0.5392933161950697
-0.8533181081081082	-0.5378343525204969
-0.8561206306306307	-0.5359398025461706
-0.8589231531531533	-0.5342494253943124
-0.8617256756756757	-0.5332849704941487
-0.8645281981981983	-0.5333066218298155
-0.8673307207207208	-0.5342603424463988
-0.8701332432432433	-0.5358320393477451
-0.8729357657657658	-0.5375873567616984
-0.8757382882882884	-0.5391458554029089
-0.8785408108108108	-0.5403261270328457
-0.8813433333333334	-0.5412086882245222
-0.8841458558558559	-0.5420930337872318
-0.8869483783783785	-0.5433638108828445
-0.8897509009009009	-0.5453150480909525
-0.8925534234234235	-0.5479984271630693
-0.895355945945946	-0.5511551649067805
-0.8981584684684685	-0.5542628462725576
-0.900960990990991	-0.5566879977929935
-0.9037635135135136	-0.557896414215761
-0.9065660360360361	-0.5576500774499533
-0.9093685585585587	-0.5561205949130601
-0.9121710810810811	-0.5538747644297932
-0.9149736036036036	-0.5517298640061479
-0.9177761261261261	-0.5505204147430427
-0.9205786486486487	-0.550849292448693
-0.9233811711711712	-0.552903228881038
-0.9261836936936938	-0.5563931063381844
-0.9289862162162162	-0.5606393437378658
-0.9317887387387388	-0.5647755018505802
-0.9345912612612612	-0.5680048963683464
-0.9373937837837838	-0.5698284240771991
-0.9401963063063064	-0.5701724784183149
-0.9429988288288289	-0.56937994361831
-0.9458013513513515	-0.568073028161068
-0.9486038738738739	-0.5669384747700554
-0.9514063963963965	-0.5665093663854408
-0.9542089189189189	-0.5670156474835
-0.9570114414414415	-0.5683489124580687
-0.959813963963964	-0.5701457315635312
-0.9626164864864866	-0.5719524776704743
-0.9654190090090091	-0.573407707008919
-0.9682215315315316	-0.5743747393467478
-0.9710240540540541	-0.5749778321442087
-0.9738265765765766	-0.5755323309021874
-0.9766290990990991	-0.5763988228955221
-0.9794316216216217	-0.577819270208271
-0.9822341441441442	-0.5797993507393626
-0.9850366666666668	-0.5820836878433517
-0.9878391891891892	-0.5842357972927437
-0.9906417117117118	-0.5857951564957775
-0.9934442342342342	-0.5864541878866651
-0.9962467567567568	-0.5861890140725725
-0.9990492792792793	-0.5852930359639295
-1.0018518018018019	-0.5842964822697645
-1.0046543243243244	-0.5837960196747418
-1.0074568468468468	-0.5842516802718694
-1.0102593693693693	-0.5858217786672137
-1.0130618918918919	-0.5882950911551716
-1.0158644144144144	-0.5911470371141163
-1.018666936936937	-0.5937041152113107
-1.0214694594594596	-0.5953631715705074
-1.024271981981982	-0.5957923965073424
-1.0270745045045047	-0.5950462332496722
-1.029877027027027	-0.5935549475727171
-1.0326795495495495	-0.5919916825629117
-1.035482072072072	-0.5910609613068807
-1.0382845945945947	-0.5912787042205845
-1.0410871171171172	-0.5928160348681963
-1.0438896396396395	-0.5954568759151768
-1.046692162162162	-0.5986804315528333
-1.0494946846846847	-0.6018376107750727
-1.0522972072072072	-0.6043596962748481
-1.0550997297297298	-0.6059284685248152
-1.0579022522522523	-0.6065523091685343
-1.0607047747747749	-0.6065268176536565
-1.0635072972972974	-0.6062990819140845
-1.06630981981982	-0.6062877445726387
-1.0691123423423423	-0.6067250509467821
-1.0719148648648649	-0.6075775651639497
-1.0747173873873874	-0.6085728772414267
-1.07751990990991	-0.6093209647772893
-1.0803224324324325	-0.6094846110754302
-1.0831249549549549	-0.6089354333423924
-1.0859274774774774	-0.607836816033235
-1.08873	-0.606620623109835
-1.0915325225225225	-0.6058619826398632
-1.094335045045045	-0.6060926418476897
-1.0971375675675676	-0.607615814815315
-1.0999400900900902	-0.6103863400993896
-1.1027426126126127	-0.6139990165399125
-1.1055451351351353	-0.6177923423521734
-1.1083476576576576	-0.6210366367635329
-1.1111501801801802	-0.6231475369515653
-1.1139527027027027	-0.6238574034026823
-1.1167552252252253	-0.6232908400342718
-1.1195577477477479	-0.6219215324593295
-1.1223602702702702	-0.6204254681617545
-1.1251627927927927	-0.6194778363852853
-1.1279653153153153	-0.6195572016941246
-1.1307678378378379	-0.6208161264417962
-1.1335703603603604	-0.6230544417870485
-1.136372882882883	-0.6257979651645409
-1.1391754054054055	-0.6284528198444916
-1.141977927927928	-0.6304840508962453
-1.1447804504504504	-0.6315632086369454
-1.147582972972973	-0.6316432219979389
-1.1503854954954955	-0.6309446688691425
-1.153188018018018	-0.6298663100745858
-1.1559905405405406	-0.6288549675803605
-1.1587930630630632	-0.6282788045673624
-1.1615955855855855	-0.6283419932554206
-1.164398108108108	-0.6290609781485166
-1.1672006306306306	-0.6303000610265657
-1.1700031531531532	-0.6318448673935662
-1.1728056756756757	-0.6334826134238101
-1.1756081981981983	-0.6350603719207046
-1.1784107207207208	-0.6365047621437154
-1.1812132432432432	-0.6378033343785621
-1.1840157657657657	-0.6389628330098378
-1.1868182882882883	-0.6399671499097901
-1.1896208108108108	-0.6407558206970774
-1.1924233333333334	-0.6412337608959746
-1.195225855855856	-0.6413089480331253
-1.1980283783783783	-0.6409424998565132
-1.2008309009009008	-0.6401897485768875
-1.2036334234234234	-0.639213554927285
-1.206435945945946	-0.6382610855881976
-1.2092384684684685	-0.6376087349872996
-1.212040990990991	-0.6374917594004221
-1.2148435135135136	-0.6380411554582939
-1.2176460360360362	-0.6392482652177689
-1.2204485585585585	-0.6409683847373997
-1.223251081081081	-0.6429616993407024
-1.2260536036036036	-0.6449578126346636
-1.2288561261261262	-0.6467231543498024
-1.2316586486486487	-0.6481108720411712
-1.2344611711711713	-0.6490799887955434
-1.2372636936936936	-0.6496817897594627
-1.2400662162162162	-0.6500224428061199
-1.2428687387387387	-0.6502178746095588
-1.2456712612612613	-0.650357668157715
-1.2484737837837838	-0.650489362339516
-1.2512763063063064	-0.650625392884856
-1.254078828828829	-0.6507656630528873
-1.2568813513513515	-0.6509228974056145
-1.2596838738738738	-0.6511376126618478
-1.2624863963963964	-0.6514746689043902
-1.265288918918919	-0.6520017862284107
-1.2680914414414415	-0.6527587313455703
-1.270893963963964	-0.6537307575275786
-1.2736964864864866	-0.6548392975842718
-1.276499009009009	-0.655956920810111
-1.2793015315315315	-0.6569443017237915
-1.282104054054054	-0.6576978465772516
-1.2849065765765766	-0.658191173995287
-1.2877090990990991	-0.6584941146618333
-1.2905116216216217	-0.6587594691369556
-1.2933141441441443	-0.6591784291546099
-1.2961166666666666	-0.6599167659697298
-1.2989191891891891	-0.6610517186720164
-1.3017217117117117	-0.6625310770083321
-1.3045242342342342	-0.6641703697285333
-1.3073267567567568	-0.6656928335536414
-1.3101292792792794	-0.6668033713848385
-1.312931801801802	-0.667276276898535
-1.3157343243243242	-0.6670308438439847
-1.3185368468468468	-0.6661710919142165
-1.3213393693693694	-0.6649753305740411
-1.324141891891892	-0.6638354551865602
-1.3269444144144145	-0.6631605571904393
-1.329746936936937	-0.663270260136311
-1.3325494594594596	-0.6643069173152631
-1.335351981981982	-0.6661912686088307
-1.3381545045045045	-0.6686346172892799
-1.340957027027027	-0.6712053339183701
-1.3437595495495496	-0.6734328377033927
-1.3465620720720721	-0.6749222257333227
-1.3493645945945947	-0.6754501026206907
-1.352167117117117	-0.6750174739921471
-1.3549696396396396	-0.6738471620693154
-1.3577721621621621	-0.6723277613783174
-1.3605746846846847	-0.670919672437317
-1.3633772072072072	-0.6700476770210968
-1.3661797297297298	-0.6700067051056227
-1.3689822522522523	-0.6709026730157894
-1.3717847747747747	-0.6726402103265745
-1.3745872972972972	-0.6749567248887294
-1.3773898198198198	-0.677490987464936
-1.3801923423423423	-0.67986711547003
-1.382994864864865	-0.6817730716211234
[truncated: 6 more rows]
