# Supplementary material for: Isolation of a planar π-aromatic Bi5− ring in a cobalt-based inverse-sandwich-type complex
Source: Nat Chem. 2025 Jan 20;17(4):547–55. doi: 10.1038/s41557-024-01713-8 (PMC11964920; doi:10.1038/s41557-024-01713-8)
Supplement: Supplementary file 4 — Original magnetic data of compound 1 and origin file of Fig. 3. [file 41557_2024_1713_MOESM4_ESM.zip › sr_and_T/41.json]

{
   "comment": "corrected Loops",
   "temperature": 2,
   "measures": [
      {
         "sr": 0.032,
         "angle": 0,
         "trans": 0,
         "cool_t": 1,
         "comment": "to H_stop",
         "data": [
            [
               -1.3999,
               -0.6827693723874226
            ],
            [
               -1.3970974874874873,
               -0.6828261440886929
            ],
            [
               -1.394294974974975,
               -0.6825649582372249
            ],
            [
               -1.3914924624624623,
               -0.6819237367991458
            ],
            [
               -1.3886899499499499,
               -0.6809600361809183
            ],
            [
               -1.3858874374374373,
               -0.6798446741640125
            ],
            [
               -1.3830849249249249,
               -0.6788127838971001
            ],
            [
               -1.3802824124124122,
               -0.6780860378621234
            ],
            [
               -1.3774798998998998,
               -0.6777917848248309
            ],
            [
               -1.3746773873873872,
               -0.6779082782758006
            ],
            [
               -1.3718748748748748,
               -0.6782582101982644
            ],
            [
               -1.3690723623623622,
               -0.6785572337439967
            ],
            [
               -1.3662698498498498,
               -0.6785050870994933
            ],
            [
               -1.3634673373373372,
               -0.6778908920977977
            ],
            [
               -1.3606648248248248,
               -0.6766770566260734
            ],
            [
               -1.3578623123123121,
               -0.6750310049435717
            ],
            [
               -1.3550597997997997,
               -0.6732897226009595
            ],
            [
               -1.3522572872872871,
               -0.671863999014235
            ],
            [
               -1.3494547747747747,
               -0.6711100920469721
            ],
            [
               -1.346652262262262,
               -0.6712091621728371
            ],
            [
               -1.3438497497497497,
               -0.6720945527817679
            ],
            [
               -1.341047237237237,
               -0.6734533340359941
            ],
            [
               -1.3382447247247247,
               -0.6748054916717354
            ],
            [
               -1.335442212212212,
               -0.6756390440248254
            ],
            [
               -1.3326396996996996,
               -0.6755604676187861
            ],
            [
               -1.329837187187187,
               -0.6744135546984003
            ],
            [
               -1.3270346746746746,
               -0.672328644790428
            ],
            [
               -1.324232162162162,
               -0.6696855576965826
            ],
            [
               -1.3214296496496496,
               -0.6670007790448371
            ],
            [
               -1.318627137137137,
               -0.6647737138137166
            ],
            [
               -1.3158246246246246,
               -0.6633401459905777
            ],
            [
               -1.313022112112112,
               -0.662778922790185
            ],
            [
               -1.3102195995995995,
               -0.6629008472901292
            ],
            [
               -1.307417087087087,
               -0.6633222631749605
            ],
            [
               -1.3046145745745745,
               -0.6635984709648137
            ],
            [
               -1.301812062062062,
               -0.6633728926614677
            ],
            [
               -1.2990095495495495,
               -0.6624931394996487
            ],
            [
               -1.2962070370370369,
               -0.6610564222193416
            ],
            [
               -1.2934045245245245,
               -0.6593703537040734
            ],
            [
               -1.2906020120120119,
               -0.6578433113138491
            ],
            [
               -1.2877994994994995,
               -0.6568418209525015
            ],
            [
               -1.2849969869869868,
               -0.6565631608668081
            ],
            [
               -1.2821944744744744,
               -0.6569660047964323
            ],
            [
               -1.2793919619619618,
               -0.6577822541196192
            ],
            [
               -1.2765894494494494,
               -0.6586058485849033
            ],
            [
               -1.2737869369369368,
               -0.6590284715672583
            ],
            [
               -1.2709844244244244,
               -0.6587763558022992
            ],
            [
               -1.2681819119119118,
               -0.6578021130512424
            ],
            [
               -1.2653793993993994,
               -0.6563007332921482
            ],
            [
               -1.2625768868868867,
               -0.6546444848335371
            ],
            [
               -1.2597743743743743,
               -0.6532587632245201
            ],
            [
               -1.2569718618618617,
               -0.652480765975499
            ],
            [
               -1.2541693493493493,
               -0.652448519262478
            ],
            [
               -1.2513668368368367,
               -0.6530573491109934
            ],
            [
               -1.2485643243243243,
               -0.6539979110991712
            ],
            [
               -1.2457618118118117,
               -0.654862161383921
            ],
            [
               -1.2429592992992993,
               -0.6552805844095757
            ],
            [
               -1.2401567867867866,
               -0.6550434430442038
            ],
            [
               -1.2373542742742742,
               -0.6541644081342586
            ],
            [
               -1.2345517617617616,
               -0.6528648035104665
            ],
            [
               -1.2317492492492492,
               -0.6514841452002436
            ],
            [
               -1.2289467367367366,
               -0.6503483227140943
            ],
            [
               -1.2261442242242242,
               -0.6496418692700552
            ],
            [
               -1.2233417117117116,
               -0.6493300285395867
            ],
            [
               -1.2205391991991992,
               -0.6491598189010042
            ],
            [
               -1.2177366866866866,
               -0.6487424493089371
            ],
            [
               -1.2149341741741742,
               -0.6476912456398429
            ],
            [
               -1.2121316616616615,
               -0.6457692551334202
            ],
            [
               -1.2093291491491491,
               -0.6429958099997592
            ],
            [
               -1.2065266366366365,
               -0.6396734569502294
            ],
            [
               -1.203724124124124,
               -0.6363220301301296
            ],
            [
               -1.2009216116116115,
               -0.633537031160889
            ],
            [
               -1.198119099099099,
               -0.6318148967301773
            ],
            [
               -1.1953165865865865,
               -0.6313997423423574
            ],
            [
               -1.192514074074074,
               -0.6322006749491531
            ],
            [
               -1.1897115615615614,
               -0.633807379410186
            ],
            [
               -1.186909049049049,
               -0.6356012039881018
            ],
            [
               -1.1841065365365364,
               -0.6369291588293302
            ],
            [
               -1.181304024024024,
               -0.63728862820284
            ],
            [
               -1.1785015115115114,
               -0.6364673833735672
            ],
            [
               -1.175698998998999,
               -0.6345975570356936
            ],
            [
               -1.1728964864864864,
               -0.632108949378624
            ],
            [
               -1.170093973973974,
               -0.6295977667154471
            ],
            [
               -1.1672914614614613,
               -0.6276519189439265
            ],
            [
               -1.164488948948949,
               -0.6266856385439776
            ],
            [
               -1.1616864364364363,
               -0.6268312180483318
            ],
            [
               -1.158883923923924,
               -0.627916264551529
            ],
            [
               -1.1560814114114113,
               -0.6295277247867821
            ],
            [
               -1.153278898898899,
               -0.6311379284300938
            ],
            [
               -1.1504763863863863,
               -0.6322511531645154
            ],
            [
               -1.1476738738738739,
               -0.6325264809011268
            ],
            [
               -1.1448713613613613,
               -0.6318439608569268
            ],
            [
               -1.1420688488488488,
               -0.6303017472172625
            ],
            [
               -1.1392663363363362,
               -0.6281545530491661
            ],
            [
               -1.1364638238238238,
               -0.6257208692665139
            ],
            [
               -1.1336613113113112,
               -0.6232927061882663
            ],
            [
               -1.1308587987987986,
               -0.6210759020413845
            ],
            [
               -1.1280562862862862,
               -0.6191742998848073
            ],
            [
               -1.1252537737737738,
               -0.6176132731401536
            ],
            [
               -1.1224512612612612,
               -0.6163838538524051
            ],
            [
               -1.1196487487487485,
               -0.6154830777856484
            ],
            [
               -1.1168462362362361,
               -0.6149306902344476
            ],
            [
               -1.1140437237237237,
               -0.6147547804467148
            ],
            [
               -1.111241211211211,
               -0.6149540464787979
            ],
            [
               -1.1084386986986985,
               -0.615456128614535
            ],
            [
               -1.105636186186186,
               -0.6160950485834071
            ],
            [
               -1.1028336736736737,
               -0.6166246492911118
            ],
            [
               -1.100031161161161,
               -0.6167711848792699
            ],
            [
               -1.0972286486486484,
               -0.6163119796267069
            ],
            [
               -1.094426136136136,
               -0.6151545832478926
            ],
            [
               -1.0916236236236236,
               -0.613387142496149
            ],
            [
               -1.088821111111111,
               -0.611277746648718
            ],
            [
               -1.0860185985985984,
               -0.6092163575278307
            ],
            [
               -1.083216086086086,
               -0.6076123630083841
            ],
            [
               -1.0804135735735736,
               -0.6067770333598819
            ],
            [
               -1.077611061061061,
               -0.606827301472312
            ],
            [
               -1.0748085485485483,
               -0.6076424014871447
            ],
            [
               -1.072006036036036,
               -0.6088891613543725
            ],
            [
               -1.0692035235235235,
               -0.6101101383947141
            ],
            [
               -1.066401011011011,
               -0.6108484692592699
            ],
            [
               -1.0635984984984983,
               -0.6107711735128818
            ],
            [
               -1.060795985985986,
               -0.6097529523657641
            ],
            [
               -1.0579934734734735,
               -0.6078953477651132
            ],
            [
               -1.0551909609609609,
               -0.6054772965188233
            ],
            [
               -1.0523884484484483,
               -0.6028555602651351
            ],
            [
               -1.0495859359359359,
               -0.6003496582055006
            ],
            [
               -1.0467834234234235,
               -0.5981502833645262
            ],
            [
               -1.0439809109109108,
               -0.5962812436350964
            ],
            [
               -1.0411783983983982,
               -0.5946257814601847
            ],
            [
               -1.0383758858858858,
               -0.5930052796872929
            ],
            [
               -1.0355733733733734,
               -0.5912797546898587
            ],
            [
               -1.0327708608608608,
               -0.589431670719812
            ],
            [
               -1.0299683483483482,
               -0.5876003245621038
            ],
            [
               -1.0271658358358358,
               -0.5860515100863075
            ],
            [
               -1.0243633233233234,
               -0.58509043847221
            ],
            [
               -1.0215608108108107,
               -0.5849469159709659
            ],
            [
               -1.0187582982982981,
               -0.5856731626686451
            ],
            [
               -1.0159557857857857,
               -0.5870921929184116
            ],
            [
               -1.0131532732732733,
               -0.5888188724118533
            ],
            [
               -1.0103507607607607,
               -0.5903517259010145
            ],
            [
               -1.007548248248248,
               -0.591209332676492
            ],
            [
               -1.0047457357357357,
               -0.5910689848826671
            ],
            [
               -1.0019432232232233,
               -0.5898628827482546
            ],
            [
               -0.9991407107107106,
               -0.5877996287860598
            ],
            [
               -0.9963381981981981,
               -0.5853022800992485
            ],
            [
               -0.9935356856856856,
               -0.5828810795274584
            ],
            [
               -0.9907331731731731,
               -0.5809803338522401
            ],
            [
               -0.9879306606606606,
               -0.5798476003875426
            ],
            [
               -0.9851281481481481,
               -0.5794663918500313
            ],
            [
               -0.9823256356356356,
               -0.5795732053277158
            ],
            [
               -0.9795231231231231,
               -0.5797524937065464
            ],
            [
               -0.9767206106106106,
               -0.5795781616922564
            ],
            [
               -0.973918098098098,
               -0.5787555045837272
            ],
            [
               -0.9711155855855855,
               -0.5772179801028787
            ],
            [
               -0.968313073073073,
               -0.575148535896653
            ],
            [
               -0.9655105605605605,
               -0.5729202040066523
            ],
            [
               -0.962708048048048,
               -0.5709769545111811
            ],
            [
               -0.9599055355355355,
               -0.5696946720048603
            ],
            [
               -0.957103023023023,
               -0.5692674621120677
            ],
            [
               -0.9543005105105105,
               -0.569654805048331
            ],
            [
               -0.951497997997998,
               -0.5706039104230376
            ],
            [
               -0.9486954854854854,
               -0.5717363527594521
            ],
            [
               -0.9458929729729728,
               -0.5726672938866808
            ],
            [
               -0.9430904604604604,
               -0.5731162425021596
            ],
            [
               -0.9402879479479478,
               -0.5729732413339279
            ],
            [
               -0.9374854354354354,
               -0.5723015180415609
            ],
            [
               -0.9346829229229228,
               -0.5712807177501396
            ],
            [
               -0.9318804104104104,
               -0.5701156330482948
            ],
            [
               -0.9290778978978977,
               -0.5689465799704474
            ],
            [
               -0.9262753853853853,
               -0.5677954352003423
            ],
            [
               -0.9234728728728727,
               -0.5665668409329896
            ],
            [
               -0.9206703603603603,
               -0.5651026033618465
            ],
            [
               -0.9178678478478477,
               -0.563266742067712
            ],
            [
               -0.9150653353353353,
               -0.5610265409211863
            ],
            [
               -0.9122628228228227,
               -0.5584958195489156
            ],
            [
               -0.9094603103103103,
               -0.5559203238895358
            ],
            [
               -0.9066577977977976,
               -0.5536067955087141
            ],
            [
               -0.9038552852852852,
               -0.5518191026195458
            ],
            [
               -0.9010527727727726,
               -0.5506787555899069
            ],
            [
               -0.8982502602602602,
               -0.550107802795593
            ],
            [
               -0.8954477477477477,
               -0.5498387791742321
            ],
            [
               -0.8926452352352352,
               -0.5494933577141752
            ],
            [
               -0.8898427227227227,
               -0.5487065548444192
            ],
            [
               -0.8870402102102102,
               -0.5472555880315688
            ],
            [
               -0.8842376976976977,
               -0.5451483985530581
            ],
            [
               -0.8814351851851852,
               -0.5426384475572954
            ],
            [
               -0.8786326726726726,
               -0.5401562308232644
            ],
            [
               -0.8758301601601601,
               -0.5381761940977914
            ],
            [
               -0.8730276476476476,
               -0.5370607320372853
            ],
            [
               -0.8702251351351351,
               -0.5369325959289863
            ],
            [
               -0.8674226226226226,
               -0.5376195623928899
            ],
            [
               -0.8646201101101101,
               -0.538692648152848
            ],
            [
               -0.8618175975975975,
               -0.5395887368000225
            ],
            [
               -0.859015085085085,
               -0.5397803072956255
            ],
            [
               -0.8562125725725724,
               -0.5389385718866155
            ],
            [
               -0.8534100600600599,
               -0.537037477263655
            ],
            [
               -0.8506075475475474,
               -0.5343645939284678
            ],
            [
               -0.8478050350350349,
               -0.5314349210304108
            ],
            [
               -0.8450025225225224,
               -0.5288351440553105
            ],
            [
               -0.8422000100100099,
               -0.5270483771820034
            ],
            [
               -0.8393974974974974,
               -0.5263153489393637
            ],
            [
               -0.8365949849849849,
               -0.5265753598307488
            ],
            [
               -0.8337924724724723,
               -0.5275034382761956
            ],
            [
               -0.8309899599599598,
               -0.5286280732022197
            ],
            [
               -0.8281874474474473,
               -0.5294875765900346
            ],
            [
               -0.8253849349349348,
               -0.5297714224166723
            ],
            [
               -0.8225824224224223,
               -0.5293996854536114
            ],
            [
               -0.8197799099099098,
               -0.5285164633269419
            ],
            [
               -0.8169773973973973,
               -0.5274038950027538
            ],
            [
               -0.8141748848848848,
               -0.5263513290116049
            ],
            [
               -0.8113723723723723,
               -0.5255295709415615
            ],
            [
               -0.8085698598598597,
               -0.524917571662697
            ],
            [
               -0.8057673473473472,
               -0.5243093180205523
            ],
            [
               -0.8029648348348347,
               -0.5233989780936621
            ],
            [
               -0.8001623223223222,
               -0.5219130780609491
            ],
            [
               -0.7973598098098097,
               -0.519740138993158
            ],
            [
               -0.7945572972972972,
               -0.5170075243909715
            ],
            [
               -0.7917547847847847,
               -0.5140728192377848
            ],
            [
               -0.7889522722722722,
               -0.5114269974021171
            ],
            [
               -0.7861497597597596,
               -0.5095385686556688
            ],
            [
               -0.7833472472472471,
               -0.5086905459094648
            ],
            [
               -0.7805447347347346,
               -0.5088671825004296
            ],
            [
               -0.7777422222222221,
               -0.5097327176099482
            ],
            [
               -0.7749397097097096,
               -0.5107144342829855
            ],
            [
               -0.7721371971971971,
               -0.5111671798916577
            ],
            [
               -0.7693346846846846,
               -0.5105681445922412
            ],
            [
               -0.7665321721721721,
               -0.5086790461734827
            ],
            [
               -0.7637296596596596,
               -0.5056222589263275
            ],
            [
               -0.760927147147147,
               -0.5018450205231011
            ],
            [
               -0.7581246346346345,
               -0.49798253959761735
            ],
            [
               -0.755322122122122,
               -0.4946642620378579
            ],
            [
               -0.7525196096096095,
               -0.49232636423167647
            ],
            [
               -0.749717097097097,
               -0.4910912436977137
            ],
            [
               -0.7469145845845845,
               -0.4907520470699492
            ],
            [
               -0.744112072072072,
               -0.49086477134562195
            ],
            [
               -0.7413095595595595,
               -0.4909142593193248
            ],
            [
               -0.738507047047047,
               -0.49049583561452875
            ],
            [
               -0.7357045345345344,
               -0.4894497942803701
            ],
            [
               -0.7329020220220219,
               -0.4879029926627077
            ],
            [
               -0.7300995095095094,
               -0.4862045523308533
            ],
            [
               -0.7272969969969969,
               -0.4847798179654274
            ],
            [
               -0.7244944844844844,
               -0.48395543462202856
            ],
            [
               -0.7216919719719719,
               -0.48381870804335186
            ],
            [
               -0.7188894594594594,
               -0.48416267886458536
            ],
            [
               -0.7160869469469469,
               -0.4845385487517228
            ],
            [
               -0.7132844344344343,
               -0.4843994922546348
            ],
            [
               -0.7104819219219218,
               -0.4832874741552054
            ],
            [
               -0.7076794094094093,
               -0.4809987446126424
            ],
            [
               -0.7048768968968968,
               -0.47766985299730386
            ],
            [
               -0.7020743843843843,
               -0.4737523551717118
            ],
            [
               -0.6992718718718718,
               -0.46988197850024643
            ],
            [
               -0.6964693593593593,
               -0.466684027981957
            ],
            [
               -0.6936668468468468,
               -0.4645789223114825
            ],
            [
               -0.6908643343343343,
               -0.46365232136825735
            ],
            [
               -0.6880618218218217,
               -0.4636330736832159
            ],
            [
               -0.6852593093093092,
               -0.4639863451963438
            ],
            [
               -0.6824567967967967,
               -0.4640909463447545
            ],
            [
               -0.6796542842842842,
               -0.4634420304309071
            ],
            [
               -0.6768517717717717,
               -0.4618123530572031
            ],
            [
               -0.6740492592592592,
               -0.4593197245516584
            ],
            [
               -0.6712467467467467,
               -0.4563800883838613
            ],
            [
               -0.6684442342342342,
               -0.4535639080039853
            ],
            [
               -0.6656417217217216,
               -0.4514052644070415
            ],
            [
               -0.6628392092092091,
               -0.45022766460874447
            ],
            [
               -0.6600366966966966,
               -0.45004341957152233
            ],
            [
               -0.6572341841841841,
               -0.4505574225019577
            ],
            [
               -0.6544316716716716,
               -0.4512704774120931
            ],
            [
               -0.6516291591591591,
               -0.4516443305966214
            ],
            [
               -0.6488266466466466,
               -0.4512713889350401
            ],
            [
               -0.6460241341341341,
               -0.4499929040814254
            ],
            [
               -0.6432216216216216,
               -0.4479292699994096
            ],
            [
               -0.640419109109109,
               -0.4454175667141513
            ],
            [
               -0.6376165965965965,
               -0.4428833050141579
            ],
            [
               -0.634814084084084,
               -0.44069440894638984
            ],
            [
               -0.6320115715715715,
               -0.4390488259893644
            ],
            [
               -0.629209059059059,
               -0.4379322470081856
            ],
            [
               -0.6264065465465465,
               -0.4371552177995494
            ],
            [
               -0.623604034034034,
               -0.4364496306537235
            ],
            [
               -0.6208015215215215,
               -0.4355838853611433
            ],
            [
               -0.617999009009009,
               -0.4344512171485471
            ],
            [
               -0.6151964964964964,
               -0.43309814548638653
            ],
            [
               -0.6123939839839839,
               -0.4316846653194408
            ],
            [
               -0.6095914714714714,
               -0.4303951792290324
            ],
            [
               -0.6067889589589589,
               -0.4293388204718746
            ],
            [
               -0.6039864464464464,
               -0.42848223819108494
            ],
            [
               -0.6011839339339339,
               -0.4276453230653016
            ],
            [
               -0.5983814214214214,
               -0.42656537744043826
            ],
            [
               -0.5955789089089089,
               -0.42500726842828446
            ],
            [
               -0.5927763963963963,
               -0.4228768610335039
            ],
            [
               -0.5899738838838838,
               -0.42029058504800937
            ],
            [
               -0.5871713713713713,
               -0.4175677139405803
            ],
            [
               -0.5843688588588588,
               -0.41513946312712496
            ],
            [
               -0.5815663463463463,
               -0.41340066740095044
            ],
            [
               -0.5787638338338338,
               -0.4125539638268145
            ],
            [
               -0.5759613213213213,
               -0.41250373028642123
            ],
            [
               -0.5731588088088088,
               -0.4128438854235467
            ],
            [
               -0.5703562962962963,
               -0.4129536600716574
            ],
            [
               -0.5675537837837837,
               -0.41217842194558846
            ],
            [
               -0.5647512712712712,
               -0.41004131303492947
            ],
            [
               -0.5619487587587587,
               -0.4064170936836479
            ],
            [
               -0.5591462462462462,
               -0.4016079410396461
            ],
            [
               -0.5563437337337337,
               -0.39629011814576803
            ],
            [
               -0.5535412212212212,
               -0.3913412876749612
            ],
            [
               -0.5507387087087087,
               -0.3875974057210822
            ],
            [
               -0.5479361961961962,
               -0.385612443112658
            ],
            [
               -0.5451336836836836,
               -0.38549521425183814
            ],
            [
               -0.5423311711711711,
               -0.3868745781681883
            ],
            [
               -0.5395286586586586,
               -0.38900446568401953
            ],
            [
               -0.5367261461461461,
               -0.39097648545722447
            ],
            [
               -0.5339236336336336,
               -0.3919745252551123
            ],
            [
               -0.5311211211211211,
               -0.3914936214380383
            ],
            [
               -0.5283186086086086,
               -0.3894581987212829
            ],
            [
               -0.5255160960960961,
               -0.38620808086086117
            ],
            [
               -0.5227135835835836,
               -0.38236322533327577
            ],
            [
               -0.519911071071071,
               -0.3786158392434213
            ],
            [
               -0.5171085585585585,
               -0.3755191662623229
            ],
            [
               -0.514306046046046,
               -0.37333952371320156
            ],
            [
               -0.5115035335335335,
               -0.3720137937793632
            ],
            [
               -0.508701021021021,
               -0.3712174292133596
            ],
            [
               -0.5058985085085085,
               -0.37051105730532446
            ],
            [
               -0.503095995995996,
               -0.3695094337304908
            ],
            [
               -0.5002934834834833,
               -0.3680125789105604
            ],
            [
               -0.49749097097097084,
               -0.36605593919932405
            ],
            [
               -0.4946884584584583,
               -0.36386762786641763
            ],
            [
               -0.4918859459459458,
               -0.3617547692086244
            ],
            [
               -0.4890834334334333,
               -0.3599656319680947
            ],
            [
               -0.4862809209209208,
               -0.3585811571587392
            ],
            [
               -0.4834784084084083,
               -0.35747672731140206
            ],
            [
               -0.48067589589589577,
               -0.3563677017157222
            ],
            [
               -0.47787338338338325,
               -0.3549205593701609
            ],
            [
               -0.47507087087087074,
               -0.3528870200664496
            ],
            [
               -0.47226835835835823,
               -0.3502100428657544
            ],
            [
               -0.4694658458458457,
               -0.3470610306251345
            ],
            [
               -0.4666633333333332,
               -0.3437929429251504
            ],
            [
               -0.4638608208208207,
               -0.3408250135804085
            ],
            [
               -0.4610583083083082,
               -0.3385000844590053
            ],
            [
               -0.4582557957957957,
               -0.33696600590474907
            ],
            [
               -0.45545328328328316,
               -0.33612431400209875
            ],
            [
               -0.45265077077077065,
               -0.3356654206320649
            ],
            [
               -0.44984825825825814,
               -0.3351784627678859
            ],
            [
               -0.4470457457457456,
               -0.33429694621781914
            ],
            [
               -0.4442432332332331,
               -0.33282813719226906
            ],
            [
               -0.4414407207207206,
               -0.33081961346140654
            ],
            [
               -0.4386382082082081,
               -0.32853862396492667
            ],
            [
               -0.4358356956956956,
               -0.3263710385533504
            ],
            [
               -0.43303318318318307,
               -0.3246755955569456
            ],
            [
               -0.43023067067067056,
               -0.3236455082202106
            ],
            [
               -0.42742815815815804,
               -0.3232273455508368
            ],
            [
               -0.42462564564564553,
               -0.3231271040656991
            ],
            [
               -0.421823133133133,
               -0.3229025498328302
            ],
            [
               -0.4190206206206205,
               -0.322110152788486
            ],
            [
               -0.416218108108108,
               -0.32045521233501983
            ],
            [
               -0.4134155955955955,
               -0.31789218215900134
            ],
            [
               -0.410613083083083,
               -0.3146394405455481
            ],
            [
               -0.40781057057057046,
               -0.3111028331081552
            ],
            [
               -0.40500805805805795,
               -0.30773464937031
            ],
            [
               -0.40220554554554544,
               -0.3048778172745369
            ],
            [
               -0.39940303303303293,
               -0.3026507227768429
            ],
            [
               -0.3966005205205205,
               -0.3009140311834405
            ],
            [
               -0.3937980080080079,
               -0.29933198948596434
            ],
            [
               -0.3909954954954955,
               -0.29750701488805625
            ],
            [
               -0.3881929829829829,
               -0.29513980010509816
            ],
            [
               -0.3853904704704705,
               -0.2921571822038874
            ],
            [
               -0.38258795795795786,
               -0.28876037393677884
            ],
            [
               -0.37978544544544546,
               -0.28537347624443543
            ],
            [
               -0.37698293293293283,
               -0.2825071126761857
            ],
            [
               -0.37418042042042043,
               -0.28058241336951517
            ],
            [
               -0.3713779079079078,
               -0.27977573415056417
            ],
            [
               -0.3685753953953954,
               -0.2799389167396224
            ],
            [
               -0.3657728828828828,
               -0.28062521635652277
            ],
            [
               -0.3629703703703704,
               -0.281215515815321
            ],
            [
               -0.36016785785785776,
               -0.2811052031622062
            ],
            [
               -0.35736534534534536,
               -0.2798908740470371
            ],
            [
               -0.35456283283283274,
               -0.27749520464071037
            ],
            [
               -0.35176032032032034,
               -0.27418835758956134
            ],
            [
               -0.3489578078078077,
               -0.27049844894341807
            ],
            [
               -0.3461552952952953,
               -0.26704039339311264
            ],
            [
               -0.3433527827827827,
               -0.26431942842487943
            ],
            [
               -0.3405502702702703,
               -0.26257370389727835
            ],
            [
               -0.33774775775775767,
               -0.2617068530080139
            ],
            [
               -0.33494524524524527,
               -0.26133109065813614
            ],
            [
               -0.33214273273273265,
               -0.2609044682540039
            ],
            [
               -0.32934022022022025,
               -0.2599149396967021
            ],
            [
               -0.3265377077077076,
               -0.25804922314413387
            ],
            [
               -0.323735195195195,
               -0.255290803493189
            ],
            [
               -0.3209326826826826,
               -0.25191635065703305
            ],
            [
               -0.31813017017017,
               -0.24839459932595764
            ],
            [
               -0.3153276576576576,
               -0.24522440180549887
            ],
            [
               -0.31252514514514496,
               -0.24276818485124158
            ],
            [
               -0.30972263263263256,
               -0.24113703691578353
            ],
            [
               -0.30692012012011993,
               -0.24016452646191622
            ],
            [
               -0.30411760760760753,
               -0.23947504742988512
            ],
            [
               -0.3013150950950949,
               -0.23862000118051246
            ],
            [
               -0.2985125825825825,
               -0.2372326570754701
            ],
            [
               -0.2957100700700699,
               -0.2351476250774176
            ],
            [
               -0.2929075575575575,
               -0.2324448483524953
            ],
            [
               -0.29010504504504486,
               -0.22940562725847136
            ],
            [
               -0.28730253253253246,
               -0.22639950564981814
            ],
            [
               -0.28450002002001984,
               -0.2237448327748618
            ],
            [
               -0.28169750750750744,
               -0.2215941397250818
            ],
            [
               -0.2788949949949948,
               -0.2198854329007745
            ],
            [
               -0.2760924824824824,
               -0.21837590737616952
            ],
            [
               -0.2732899699699698,
               -0.21674433051064396
            ],
            [
               -0.2704874574574574,
               -0.21472328669435775
            ],
            [
               -0.26768494494494477,
               -0.21221155362776212
            ],
            [
               -0.26488243243243237,
               -0.2093239931202019
            ],
            [
               -0.26207991991991975,
               -0.20635896089708666
            ],
            [
               -0.25927740740740735,
               -0.203693320668681
            ],
            [
               -0.2564748948948947,
               -0.20164194894222953
            ],
            [
               -0.2536723823823823,
               -0.20033249727208452
            ],
            [
               -0.2508698698698697,
               -0.19964200560268486
            ],
            [
               -0.2480673573573573,
               -0.19922095382793603
            ],
            [
               -0.24526484484484468,
               -0.19859969455820325
            ],
            [
               -0.24246233233233228,
               -0.19734262755331816
            ],
            [
               -0.23965981981981965,
               -0.19519743962512454
            ],
            [
               -0.23685730730730725,
               -0.19218683629046546
            ],
            [
               -0.23405479479479463,
               -0.1886087800629463
            ],
            [
               -0.23125228228228223,
               -0.18494221903087726
            ],
            [
               -0.2284497697697696,
               -0.18168811025962595
            ],
            [
               -0.2256472572572572,
               -0.17919885116144246
            ],
            [
               -0.22284474474474458,
               -0.1775547446874799
            ],
            [
               -0.22004223223223218,
               -0.17653154160816792
            ],
            [
               -0.21723971971971956,
               -0.17567299294692607
            ],
            [
               -0.21443720720720716,
               -0.1744466832824696
            ],
            [
               -0.21163469469469454,
               -0.17243225925285427
            ],
            [
               -0.20883218218218214,
               -0.16947858282786937
            ],
            [
               -0.2060296696696695,
               -0.16577495226720673
            ],
            [
               -0.2032271571571571,
               -0.1618088884373809
            ],
            [
               -0.2004246446446445,
               -0.15822027018899998
            ],
            [
               -0.1976221321321321,
               -0.15559653289141323
            ],
            [
               -0.19481961961961947,
               -0.15427452745796366
            ],
            [
               -0.19201710710710707,
               -0.15421428727316883
            ],
            [
               -0.18921459459459444,
               -0.15498812626274527
            ],
            [
               -0.18641208208208204,
               -0.15589204394255962
            ],
            [
               -0.18360956956956942,
               -0.15614708174566444
            ],
            [
               -0.18080705705705702,
               -0.15512885440973767
            ],
            [
               -0.1780045445445444,
               -0.1525536260466696
            ],
            [
               -0.175202032032032,
               -0.14856235303938187
            ],
            [
               -0.17239951951951937,
               -0.1436759915483663
            ],
            [
               -0.16959700700700697,
               -0.13863587815866846
            ],
            [
               -0.16679449449449435,
               -0.13417915539942554
            ],
            [
               -0.16399198198198195,
               -0.13081946285865914
            ],
            [
               -0.16118946946946933,
               -0.12870103191287757
            ],
            [
               -0.15838695695695693,
               -0.12757068254343684
            ],
            [
               -0.1555844444444443,
               -0.12687469363740123
            ],
            [
               -0.1527819319319319,
               -0.12594814637638654
            ],
            [
               -0.14997941941941928,
               -0.1242356355881819
            ],
            [
               -0.14717690690690688,
               -0.12147317746298475
            ],
            [
               -0.14437439439439426,
               -0.1177743248349438
            ],
            [
               -0.14157188188188186,
               -0.11359444498377896
            ],
            [
               -0.13876936936936923,
               -0.10958577667799324
            ],
            [
               -0.13596685685685683,
               -0.10638995680851776
            ],
            [
               -0.1331643443443442,
               -0.10443357171097434
            ],
            [
               -0.1303618318318318,
               -0.10379033660664827
            ],
            [
               -0.1275593193193192,
               -0.10415180152587783
            ],
            [
               -0.12475680680680679,
               -0.10491425616859928
            ],
            [
               -0.12195429429429416,
               -0.10535371875921268
            ],
            [
               -0.11915178178178176,
               -0.10483467923631742
            ],
            [
               -0.11634926926926914,
               -0.10298943564369914
            ],
            [
               -0.11354675675675674,
               -0.09981556576613795
            ],
            [
               -0.11074424424424412,
               -0.09566533470000288
            ],
            [
               -0.10794173173173172,
               -0.09113401793259157
            ],
            [
               -0.1051392192192191,
               -0.08688380627335401
            ],
            [
               -0.10233670670670669,
               -0.08345727960019225
            ],
            [
               -0.09953419419419407,
               -0.08113474015347763
            ],
            [
               -0.09673168168168167,
               -0.07987379044777673
            ],
            [
               -0.09392916916916905,
               -0.0793431552783905
            ],
            [
               -0.09112665665665665,
               -0.07903448513442488
            ],
            [
               -0.08832414414414402,
               -0.0784143836184032
            ],
            [
               -0.08552163163163162,
               -0.07707017977801092
            ],
            [
               -0.082719119119119,
               -0.07480869773183679
            ],
            [
               -0.0799166066066066,
               -0.07168459379684117
            ],
            [
               -0.07711409409409398,
               -0.06795754204905247
            ],
            [
               -0.07431158158158158,
               -0.06399831159910183
            ],
            [
               -0.07150906906906895,
               -0.060176481771643
            ],
            [
               -0.06870655655655655,
               -0.05676410925539557
            ],
            [
               -0.06590404404404393,
               -0.0538807531097685
            ],
            [
               -0.06310153153153153,
               -0.05148972803283974
            ],
            [
               -0.06029901901901891,
               -0.049438818840505605
            ],
            [
               -0.057496506506506506,
               -0.04752623852337273
            ],
            [
               -0.054693993993993884,
               -0.04556774148415932
            ],
            [
               -0.05189148148148148,
               -0.043444120484198434
            ],
            [
               -0.04908896896896886,
               -0.04111774396273432
            ],
            [
               -0.04628645645645646,
               -0.03861853329349291
            ],
            [
               -0.04348394394394384,
               -0.03600974747366992
            ],
            [
               -0.040681431431431436,
               -0.0333491230994134
            ],
            [
               -0.037878918918918814,
               -0.030660238340743745
            ],
            [
               -0.03507640640640641,
               -0.027923420417070077
            ],
            [
               -0.03227389389389379,
               -0.025087565070432194
            ],
            [
               -0.02947138138138139,
               -0.022096821091193874
            ],
            [
               -0.026668868868868767,
               -0.01892157653683546
            ],
            [
               -0.023866356356356366,
               -0.015582642377479722
            ],
            [
               -0.021063843843843744,
               -0.012160577234716946
            ],
            [
               -0.018261331331331343,
               -0.008787237713358903
            ],
            [
               -0.01545881881881872,
               -0.005621954821990183
            ],
            [
               -0.01265630630630632,
               -0.0028186152454500457
            ],
            [
               -0.009853793793793697,
               -0.0004915516626807642
            ],
            [
               -0.007051281281281296,
               0.0013123896034578225
            ],
            [
               -0.004248768768768674,
               0.0026301922372954922
            ],
            [
               -0.001446256256256273,
               0.003584464737995424
            ],
            [
               0.0013562562562563496,
               0.004369998179177548
            ],
            [
               0.00415876876876875,
               0.0052262940645717015
            ],
            [
               0.006961281281281373,
               0.006398994544683456
            ],
            [
               0.009763793793793774,
               0.008095006841920882
            ],
            [
               0.012566306306306396,
               0.010438145143558342
            ],
            [
               0.015368818818818797,
               0.013433862930894547
            ],
            [
               0.01817133133133142,
               0.016952230653786565
            ],
            [
               0.02097384384384382,
               0.020736760267901083
            ],
            [
               0.023776356356356443,
               0.024442453093787953
            ],
            [
               0.026578868868868843,
               0.027699895733151583
            ],
            [
               0.029381381381381466,
               0.030194737830882584
            ],
            [
               0.03218389389389387,
               0.031745627297093126
            ],
            [
               0.03498640640640649,
               0.032360964740100306
            ],
            [
               0.03778891891891911,
               0.03225728605692922
            ],
            [
               0.04059143143143151,
               0.03182988958448596
            ],
            [
               0.043393943943944135,
               0.03157795735776266
            ],
            [
               0.046196456456456536,
               0.03199887421192636
            ],
            [
               0.04899896896896916,
               0.03347606674118733
            ],
            [
               0.05180148148148156,
               0.03618829585040739
            ],
            [
               0.05460399399399418,
               0.04006434597510017
            ],
            [
               0.05740650650650658,
               0.04479609438885801
            ],
            [
               0.060209019019019205,
               0.04990783922472604
            ],
            [
               0.0630115315315316,
               0.05486476353851298
            ],
            [
               0.06581404404404423,
               0.059192911953314706
            ],
            [
               0.06861655655655663,
               0.06258021765121385
            ],
            [
               0.07141906906906925,
               0.06493383316717952
            ],
            [
               0.07422158158158165,
               0.06638158469403918
            ],
            [
               0.07702409409409428,
               0.06722099281398092
            ],
            [
               0.07982660660660668,
               0.06783328892218077
            ],
            [
               0.0826291191191193,
               0.0685881000574919
            ],
            [
               0.0854316316316317,
               0.0697647529668744
            ],
            [
               0.08823414414414432,
               0.07150879556656545
            ],
            [
               0.09103665665665672,
               0.07383007078871759
            ],
            [
               0.09383916916916935,
               0.07663565740013493
            ],
            [
               0.09664168168168175,
               0.07978139498933678
            ],
            [
               0.09944419419419437,
               0.08312236377969658
            ],
            [
               0.10224670670670677,
               0.08654618352214016
            ],
            [
               0.10504921921921939,
               0.0899815791778113
            ],
            [
               0.10785173173173179,
               0.09338494634331478
            ],
            [
               0.11065424424424442,
               0.09671585452462146
            ],
            [
               0.11345675675675682,
               0.09991571705628874
            ],
            [
               0.11625926926926944,
               0.10290131277021067
            ],
            [
               0.11906178178178184,
               0.10557772133707882
            ],
            [
               0.12186429429429446,
               0.1078664377514244
            ],
            [
               0.12466680680680686,
               0.10973741404485228
            ],
            [
               0.12746931931931949,
               0.11123125607842234
            ],
            [
               0.13027183183183189,
               0.11246077224391966
            ],
            [
               0.1330743443443445,
               0.11358844645510208
            ],
            [
               0.1358768568568569,
               0.1147854461312024
            ],
            [
               0.13867936936936953,
               0.11618509061504192
            ],
            [
               0.14148188188188193,
               0.11784651675240873
            ],
            [
               0.14428439439439456,
               0.11974143669622961
            ],
            [
               0.14708690690690696,
               0.12176929676901378
            ],
            [
               0.14988941941941958,
               0.12379645953051845
            ],
            [
               0.15269193193193198,
               0.12570667140143252
            ],
            [
               0.1554944444444446,
               0.12744602037288696
            ],
            [
               0.158296956956957,
               0.12904728534883558
            ],
            [
               0.16109946946946962,
               0.13062544339810445
            ],
            [
               0.16390198198198203,
               0.13234572565636976
            ],
            [
               0.16670449449449465,
               0.13437464056980516
            ],
            [
               0.16950700700700705,
               0.13682971602942515
            ],
            [
               0.17230951951951967,
               0.13974360885581233
            ],
            [
               0.17511203203203207,
               0.1430529044086022
            ],
            [
               0.1779145445445447,
               0.14661342993331333
            ],
            [
               0.1807170570570571,
               0.15023533560351898
            ],
            [
               0.18351956956956972,
               0.15372556260270842
            ],
            [
               0.18632208208208212,
               0.15692443290134345
            ],
            [
               0.18912459459459474,
               0.1597269526656266
            ],
            [
               0.19192710710710714,
               0.16208624791137705
            ],
            [
               0.19472961961961976,
               0.16400352968999235
            ],
            [
               0.19753213213213217,
               0.16551335973060685
            ],
            [
               0.2003346446446448,
               0.1666731293262131
            ],
            [
               0.2031371571571572,
               0.16756170460079883
            ],
            [
               0.2059396696696698,
               0.16828595903058036
            ],
            [
               0.2087421821821822,
               0.16898821027301109
            ],
            [
               0.21154469469469483,
               0.16984505386536355
            ],
            [
               0.21434720720720724,
               0.17105015207354773
            ],
            [
               0.21714971971971986,
               0.17277973058830162
            ],
            [
               0.21995223223223226,
               0.1751476103502884
            ],
            [
               0.22275474474474488,
               0.17816331726491913
            ],
            [
               0.22555725725725728,
               0.18170916726806716
            ],
            [
               0.2283597697697699,
               0.1855486608246005
            ],
            [
               0.2311622822822823,
               0.1893696485044348
            ],
            [
               0.23396479479479493,
               0.1928542609630527
            ],
            [
               0.23676730730730733,
               0.19575748601612558
            ],
            [
               0.23956981981981995,
               0.19797133241339937
            ],
            [
               0.24237233233233235,
               0.19955399335694157
            ],
            [
               0.24517484484484497,
               0.20071307165844243
            ],
            [
               0.24797735735735738,
               0.20174594545131408
            ],
            [
               0.25077986986987,
               0.20295421204830127
            ],
            [
               0.2535823823823824,
               0.20455810971885796
            ],
            [
               0.256384894894895,
               0.2066375903587876
            ],
            [
               0.2591874074074074,
               0.2091186753190084
            ],
            [
               0.26198991991992004,
               0.21180924978315413
            ],
            [
               0.26479243243243245,
               0.2144722143236157
            ],
            [
               0.26759494494494507,
               0.21691135768148398
            ],
            [
               0.27039745745745747,
               0.21904079831028653
            ],
            [
               0.2731999699699701,
               0.22091409958083796
            ],
            [
               0.2760024824824825,
               0.22270263815040975
            ],
            [
               0.2788049949949951,
               0.22463009429819628
            ],
            [
               0.2816075075075075,
               0.22688522732149788
            ],
            [
               0.28441002002002014,
               0.22954313846804836
            ],
            [
               0.28721253253253254,
               0.23252310934957152
            ],
            [
               0.29001504504504516,
               0.2355993359281686
            ],
            [
               0.29281755755755756,
               0.2384632521073637
            ],
            [
               0.2956200700700702,
               0.24081851006579036
            ],
            [
               0.2984225825825826,
               0.24247802116929087
            ],
            [
               0.3012250950950952,
               0.24343081271450775
            ],
            [
               0.3040276076076076,
               0.24385556220872479
            ],
            [
               0.30683012012012023,
               0.24407466955675444
            ],
            [
               0.30963263263263263,
               0.24446207505747125
            ],
            [
               0.31243514514514525,
               0.24533333815110536
            ],
            [
               0.31523765765765766,
               0.24685265487563518
            ],
            [
               0.3180401701701703,
               0.24898640447886153
            ],
            [
               0.3208426826826827,
               0.2515180812367651
            ],
            [
               0.3236451951951953,
               0.2541198744317127
            ],
            [
               0.3264477077077077,
               0.25645809329800584
            ],
            [
               0.3292502202202203,
               0.25829896331323066
            ],
            [
               0.3320527327327327,
               0.2595814647430148
            ],
            [
               0.33485524524524535,
               0.26043470617066433
            ],
            [
               0.33765775775775775,
               0.26113520992078887
            ],
            [
               0.34046027027027037,
               0.2620185681355184
            ],
            [
               0.34326278278278277,
               0.26337404653107643
            ],
            [
               0.3460652952952954,
               0.26535542985819666
            ],
            [
               0.3488678078078078,
               0.267935421114169
            ],
            [
               0.3516703203203204,
               0.2709164229408998
            ],
            [
               0.3544728328328328,
               0.27399243497216486
            ],
            [
               0.35727534534534544,
               0.2768410118856037
            ],
            [
               0.36007785785785784,
               0.27921572653159193
            ],
            [
               0.36288037037037046,
               0.2810108228563608
            ],
            [
               0.36568288288288286,
               0.28227992896850224
            ],
            [
               0.3684853953953955,
               0.2832061627869636
            ],
            [
               0.3712879079079079,
               0.28403646578047803
            ],
            [
               0.3740904204204205,
               0.285003518402001
            ],
            [
               0.3768929329329329,
               0.28626094907440525
            ],
            [
               0.37969544544544553,
               0.28785139153264394
            ],
            [
               0.38249795795795793,
               0.2897147359753005
            ],
            [
               0.38530047047047056,
               0.2917300060930193
            ],
            [
               0.38810298298298296,
               0.2937733901693159
            ],
            [
               0.3909054954954956,
               0.29577055944903297
            ],
            [
               0.393708008008008,
               0.2977246935720056
            ],
            [
               0.3965105205205206,
               0.29971115225291867
            ],
            [
               0.3993130330330332,
               0.3018420017884054
            ],
            [
               0.4021155455455456,
               0.30421434755429183
            ],
            [
               0.40491805805805825,
               0.30686202390612743
            ],
            [
               0.40772057057057065,
               0.3097288777750298
            ],
            [
               0.4105230830830833,
               0.3126742494304594
            ],
            [
               0.4133255955955957,
               0.3155099992408499
            ],
            [
               0.4161281081081083,
               0.3180573946252103
            ],
            [
               0.4189306206206207,
               0.3202050501201038
            ],
            [
               0.4217331331331333,
               0.3219482478186703
            ],
            [
               0.4245356456456457,
               0.3233956202279039
            ],
            [
               0.42733815815815834,
               0.32473950453987654
            ],
            [
               0.43014067067067074,
               0.3261979533485551
            ],
            [
               0.43294318318318337,
               0.3279456976312066
            ],
            [
               0.43574569569569577,
               0.3300553688518517
            ],
            [
               0.4385482082082084,
               0.33246773559892934
            ],
            [
               0.4413507207207208,
               0.33500135632602757
            ],
            [
               0.4441532332332334,
               0.3374004036580921
            ],
            [
               0.4469557457457458,
               0.33940795031477167
            ],
            [
               0.44975825825825844,
               0.34084411213219373
            ],
            [
               0.45256077077077084,
               0.34166644016275327
            ],
            [
               0.45536328328328346,
               0.34199444454275224
            ],
            [
               0.45816579579579586,
               0.34208986466634683
            ],
            [
               0.4609683083083085,
               0.3422965490285065
            ],
            [
               0.4637708208208209,
               0.342955159505148
            ],
            [
               0.4665733333333335,
               0.34431521307572743
            ],
            [
               0.4693758458458459,
               0.34646817917419104
            ],
            [
               0.47217835835835853,
               0.34932008171067985
            ],
            [
               0.47498087087087093,
               0.35261168434364343
            ],
            [
               0.47778338338338355,
               0.3559816262127159
            ],
            [
               0.48058589589589595,
               0.35905624133334046
            ],
            [
               0.4833884084084086,
               0.3615424095881047
            ],
            [
               0.486190920920921,
               0.36329872507861927
            ],
            [
               0.4889934334334336,
               0.36436592874357326
            ],
            [
               0.491795945945946,
               0.36494851427403757
            ],
            [
               0.4945984584584586,
               0.365352768203799
            ],
            [
               0.497400970970971,
               0.3658985945050638
            ],
            [
               0.5002034834834836,
               0.36682989078005146
            ],
            [
               0.503005995995996,
               0.3682487812791302
            ],
            [
               0.5058085085085087,
               0.3700923441839472
            ],
            [
               0.5086110210210211,
               0.3721583250509958
            ],
            [
               0.5114135335335337,
               0.37417208351578946
            ],
            [
               0.5142160460460461,
               0.3758747950469614
            ],
            [
               0.5170185585585587,
               0.3771064006582259
            ],
            [
               0.5198210710710711,
               0.37785808066323867
            ],
            [
               0.5226235835835837,
               0.3782779647169957
            ],
            [
               0.5254260960960961,
               0.3786278853696614
            ],
            [
               0.5282286086086088,
               0.3792040628706351
            ],
            [
               0.5310311211211212,
               0.38024603767494375
            ],
            [
               0.5338336336336338,
               0.38186227032116976
            ],
            [
               0.5366361461461462,
               0.3839960962153132
            ],
            [
               0.5394386586586588,
               0.38644338432701997
            ],
            [
               0.5422411711711712,
               0.3889169992187596
            ],
            [
               0.5450436836836838,
               0.3911380866152397
            ],
            [
               0.5478461961961962,
               0.39292518000148224
            ],
            [
               0.5506487087087089,
               0.39425225798647673
            ],
            [
               0.5534512212212213,
               0.3952563992169643
            ],
            [
               0.5562537337337339,
               0.39619175691776787
            ],
            [
               0.5590562462462463,
               0.3973441364847106
            ],
            [
               0.5618587587587589,
               0.39893377598609897
            ],
            [
               0.5646612712712713,
               0.40103848109193635
            ],
            [
               0.5674637837837839,
               0.40356328574329564
            ],
            [
               0.5702662962962963,
               0.406267967615387
            ],
            [
               0.573068808808809,
               0.40884471264979405
            ],
            [
               0.5758713213213213,
               0.41102120902271905
            ],
            [
               0.578673833833834,
               0.4126551911647691
            ],
            [
               0.5814763463463464,
               0.41378826995499784
            ],
            [
               0.584278858858859,
               0.414639498236582
            ],
            [
               0.5870813713713714,
               0.4155386383228217
            ],
            [
               0.589883883883884,
               0.4168192089442595
            ],
            [
               0.5926863963963964,
               0.41870540813032137
            ],
            [
               0.595488908908909,
               0.4212301044984784
            ],
            [
               0.5982914214214214,
               0.4242119492248822
            ],
            [
               0.6010939339339341,
               0.42730101528594067
            ],
            [
               0.6038964464464465,
               0.4300801750915484
            ],
            [
               0.6066989589589589,
               0.4321909444699825
            ],
            [
               0.6095014714714717,
               0.43344392252572445
            ],
            [
               0.6123039839839841,
               0.43387824941261977
            ],
            [
               0.6151064964964965,
               0.4337504750683193
            ],
            [
               0.6179090090090089,
               0.43345579230647074
            ],
            [
               0.6207115215215218,
               0.4334064134907397
            ],
            [
               0.6235140340340342,
               0.43390580945686913
            ],
            [
               0.6263165465465466,
               0.43505897447471203
            ],
            [
               0.629119059059059,
               0.43674730907421433
            ],
            [
               0.6319215715715718,
               0.43867587435249716
            ],
            [
               0.6347240840840842,
               0.44047745816526124
            ],
            [
               0.6375265965965966,
               0.44183969205094276
            ],
            [
               0.640329109109109,
               0.44261424507451785
            ],
            [
               0.6431316216216219,
               0.44287313905259207
            ],
            [
               0.6459341341341343,
               0.4428943806255889
            ],
            [
               0.6487366466466467,
               0.4430816934542185
            ],
            [
               0.651539159159159,
               0.4438437919748791
            ],
            [
               0.6543416716716719,
               0.44547078129724166
            ],
            [
               0.6571441841841843,
               0.44804523842703947
            ],
            [
               0.6599466966966967,
               0.451413725649644
            ],
            [
               0.6627492092092091,
               0.45522511084319484
            ],
            [
               0.665551721721722,
               0.4590216203755612
            ],
            [
               0.6683542342342343,
               0.46235359332045434
            ],
            [
               0.6711567467467467,
               0.4648838991462704
            ],
            [
               0.6739592592592591,
               0.466453892378375
            ],
            [
               0.676761771771772,
               0.4670969345832555
            ],
            [
               0.6795642842842844,
               0.4670026945966037
            ],
            [
               0.6823667967967968,
               0.4664497796358531
            ],
            [
               0.6851693093093092,
               0.46573128377096745
            ],
            [
               0.687971821821822,
               0.46509593869611876
            ],
            [
               0.6907743343343344,
               0.46471830908763545
            ],
            [
               0.6935768468468468,
               0.4646989317879463
            ],
            [
               0.6963793593593592,
               0.4650843370393744
            ],
            [
               0.6991818718718721,
               0.46589141138919943
            ],
            [
               0.7019843843843845,
               0.4671221097342934
            ],
            [
               0.7047868968968969,
               0.4687618442761686
            ],
            [
               0.7075894094094093,
               0.47076453776596494
            ],
            [
               0.7103919219219221,
               0.4730351294735856
            ],
            [
               0.7131944344344345,
               0.4754229606938913
            ],
            [
               0.7159969469469469,
               0.4777358053267157
            ],
            [
               0.7187994594594593,
               0.47977579601437104
            ],
            [
               0.7216019719719722,
               0.4813885706046386
            ],
            [
               0.7244044844844846,
               0.4825097147913904
            ],
            [
               0.727206996996997,
               0.48319113640460454
            ],
            [
               0.7300095095095094,
               0.48359531298086333
            ],
            [
               0.7328120220220222,
               0.48395574540002195
            ],
            [
               0.7356145345345346,
               0.48451374773213207
            ],
            [
               0.738417047047047,
               0.4854505658868781
            ],
            [
               0.7412195595595594,
               0.4868363636193767
            ],
            [
               0.7440220720720723,
               0.4886127038461539
            ],
            [
               0.7468245845845847,
               0.49061434797511816
            ],
            [
               0.7496270970970971,
               0.4926232222307305
            ],
            [
               0.7524296096096099,
               0.49443680657699285
            ],
            [
               0.7552321221221223,
               0.49592870829236513
            ],
            [
               0.7580346346346347,
               0.4970823261553688
            ],
            [
               0.7608371471471471,
               0.4979880948648651
            ],
            [
               0.76363965965966,
               0.49880733925709636
            ],
            [
               0.7664421721721724,
               0.49971677960043737
            ],
            [
               0.7692446846846848,
               0.5008533702471543
            ],
            [
               0.7720471971971972,
               0.5022776158205395
            ],
            [
               0.77484970970971,
               0.5039656445254144
            ],
            [
               0.7776522222222224,
               0.5058292741891296
            ],
            [
               0.7804547347347348,
               0.5077533082679956
            ],
            [
               0.7832572472472472,
               0.5096340436087159
            ],
            [
               0.7860597597597601,
               0.5114042405819037
            ],
            [
               0.7888622722722725,
               0.5130368175261804
            ],
            [
               0.7916647847847849,
               0.5145292781723638
            ],
            [
               0.7944672972972973,
               0.5158793238459122
            ],
            [
               0.7972698098098101,
               0.5170657639774849
            ],
            [
               0.8000723223223225,
               0.5180461834614748
            ],
            [
               0.8028748348348349,
               0.5187748937791812
            ],
            [
               0.8056773473473473,
               0.5192347307902729
            ],
            [
               0.8084798598598602,
               0.5194684649438278
            ],
            [
               0.8112823723723726,
               0.5195934533693225
            ],
            [
               0.814084884884885,
               0.5197880408607232
            ],
            [
               0.8168873973973974,
               0.5202486742561174
            ],
            [
               0.8196899099099102,
               0.5211289331618323
            ],
            [
               0.8224924224224226,
               0.5224809015451499
            ],
            [
               0.825294934934935,
               0.5242215345309691
            ],
            [
               0.8280974474474474,
               0.5261403582647246
            ],
            [
               0.8308999599599602,
               0.5279515971606029
            ],
            [
               0.8337024724724726,
               0.5293780306508062
            ],
            [
               0.836504984984985,
               0.5302411995113298
            ],
            [
               0.8393074974974974,
               0.530527912927557
            ],
            [
               0.8421100100100103,
               0.5304086394905408
            ],
            [
               0.8449125225225227,
               0.5301979855097572
            ],
            [
               0.8477150350350351,
               0.5302664475183898
            ],
            [
               0.8505175475475475,
               0.5309295439934578
            ],
            [
               0.8533200600600603,
               0.5323492770742958
            ],
            [
               0.8561225725725727,
               0.5344802240700826
            ],
            [
               0.8589250850850851,
               0.5370788828822
            ],
            [
               0.8617275975975975,
               0.539774530226456
            ],
            [
               0.8645301101101104,
               0.5421795862737366
            ],
            [
               0.8673326226226228,
               0.5440042405498522
            ],
            [
               0.8701351351351352,
               0.5451385225703949
            ],
            [
               0.8729376476476476,
               0.5456757840523275
            ],
            [
               0.8757401601601604,
               0.5458711254177441
            ],
            [
               0.8785426726726728,
               0.5460500047354175
            ],
            [
               0.8813451851851852,
               0.5464986840531629
            ],
            [
               0.8841476976976976,
               0.5473736703187775
            ],
            [
               0.8869502102102105,
               0.5486600487189511
            ],
            [
               0.8897527227227229,
               0.5501911769953236
            ],
            [
               0.8925552352352353,
               0.551720739381967
            ],
            [
               0.8953577477477477,
               0.5530201622569051
            ],
            [
               0.8981602602602605,
               0.5539661225710423
            ],
            [
               0.9009627727727729,
               0.5545871231094113
            ],
            [
               0.9037652852852853,
               0.5550532181469463
            ],
            [
               0.9065677977977977,
               0.5556134713315786
            ],
            [
               0.9093703103103106,
               0.5565042755932306
            ],
            [
               0.912172822822823,
               0.557861690148379
            ],
            [
               0.9149753353353354,
               0.5596689912497297
            ],
            [
               0.9177778478478478,
               0.5617575608017229
            ],
            [
               0.9205803603603606,
               0.5638599060852507
            ],
            [
               0.923382872872873,
               0.5656950744168221
            ],
            [
               0.9261853853853854,
               0.5670556889387177
            ],
            [
               0.9289878978978978,
               0.5678661763800357
            ],
            [
               0.9317904104104107,
               0.5681931725714365
            ],
            [
               0.9345929229229231,
               0.5682072000820342
            ],
            [
               0.9373954354354355,
               0.5681127032573086
            ],
            [
               0.9401979479479479,
               0.5680746808830803
            ],
            [
               0.9430004604604607,
               0.568170348567655
            ],
            [
               0.9458029729729731,
               0.5683835017498169
            ],
            [
               0.9486054854854855,
               0.5686416975964346
            ],
            [
               0.9514079979979979,
               0.568878806314587
            ],
            [
               0.9542105105105108,
               0.5690947563877305
            ],
            [
               0.9570130230230232,
               0.5693847498164335
            ],
            [
               0.9598155355355356,
               0.5699219685087238
            ],
            [
               0.962618048048048,
               0.5708965823514742
            ],
            [
               0.9654205605605608,
               0.5724325851160021
            ],
            [
               0.9682230730730732,
               0.5745152569692538
            ],
            [
               0.9710255855855856,
               0.5769610533544427
            ],
            [
               0.973828098098098,
               0.5794480915357317
            ],
            [
               0.9766306106106108,
               0.5816035854080162
            ],
            [
               0.9794331231231233,
               0.5831223449572169
            ],
            [
               0.9822356356356357,
               0.5838761758749852
            ],
            [
               0.985038148148148,
               0.5839735598423866
            ],
            [
               0.9878406606606609,
               0.5837434551104013
            ],
            [
               0.9906431731731733,
               0.5836421040134565
            ],
            [
               0.9934456856856857,
               0.5841089488104395
            ],
            [
               0.9962481981981981,
               0.585417488115711
            ],
            [
               0.9990507107107109,
               0.5875716943109182
            ],
            [
               1.0018532232232233,
               0.5902859634107944
            ],
            [
               1.0046557357357357,
               0.5930600541529372
            ],
            [
               1.0074582482482481,
               0.5953287087625246
            ],
            [
               1.010260760760761,
               0.5966394461987704
            ],
            [
               1.0130632732732734,
               0.5968006647504429
            ],
            [
               1.0158657857857858,
               0.5959501359131221
            ],
            [
               1.0186682982982982,
               0.5945191229904965
            ],
            [
               1.021470810810811,
               0.5931016121897085
            ],
            [
               1.0242733233233234,
               0.5922700344778201
            ],
            [
               1.0270758358358358,
               0.5923974419727398
            ],
            [
               1.0298783483483482,
               0.5935447661052964
            ],
            [
               1.032680860860861,
               0.5954506140658771
            ],
            [
               1.0354833733733735,
               0.5976269514743358
            ],
            [
               1.0382858858858859,
               0.5995284232116824
            ],
            [
               1.0410883983983983,
               0.6007381135489507
            ],
            [
               1.0438909109109111,
               0.6011068836295321
            ],
            [
               1.0466934234234235,
               0.6007991721855697
            ],
            [
               1.049495935935936,
               0.6002300900148776
            ],
            [
               1.0522984484484483,
               0.5999159375875751
            ],
            [
               1.0551009609609612,
               0.6002901342342047
            ],
            [
               1.0579034734734736,
               0.6015486179938188
            ],
            [
               1.060705985985986,
               0.6035787553402937
            ],
            [
               1.0635084984984984,
               0.605996983572286
            ],
            [
               1.0663110110110112,
               0.6082826229424032
            ],
            [
               1.0691135235235236,
               0.6099615664591318
            ],
            [
               1.071916036036036,
               0.6107756307070753
            ],
            [
               1.0747185485485484,
               0.6107776210050204
            ],
            [
               1.0775210610610613,
               0.6103173930251717
            ],
            [
               1.0803235735735737,
               0.6099218663532548
            ],
            [
               1.083126086086086,
               0.6101091383207976
            ],
            [
               1.0859285985985985,
               0.6112006445687193
            ],
            [
               1.0887311111111113,
               0.6131972759619424
            ],
            [
               1.0915336236236237,
               0.6157644880605944
            ],
            [
               1.0943361361361361,
               0.6183345963394355
            ],
            [
               1.0971386486486485,
               0.6202940973684149
            ],
            [
               1.0999411611611614,
               0.6211938230321014
            ],
            [
               1.1027436736736738,
               0.6209104873769609
            ],
            [
               1.1055461861861862,
               0.6197032011191298
            ],
            [
               1.1083486986986986,
               0.6181430329746627
            ],
            [
               1.1111512112112114,
               0.6169362128342997
            ],
            [
               1.1139537237237238,
               0.6166977704389767
            ],
            [
               1.1167562362362362,
               0.6177499558902385
            ],
            [
               1.119558748748749,
               0.6200125709859274
            ],
            [
               1.1223612612612615,
               0.6230225544255057
            ],
            [
               1.1251637737737739,
               0.6260776421889391
            ],
            [
               1.1279662862862863,
               0.6284578467539164
            ],
            [
               1.130768798798799,
               0.629652624070413
            ],
            [
               1.1335713113113115,
               0.6295196237080689
            ],
            [
               1.136373823823824,
               0.6283235439559982
            ],
            [
               1.1391763363363363,
               0.6266432953676786
            ],
            [
               1.1419788488488491,
               0.625179160601858
            ],
            [
               1.1447813613613615,
               0.6245244199768978
            ],
            [
               1.147583873873874,
               0.6249771026519244
            ],
            [
               1.1503863863863864,
               0.6264534932297294
            ],
            [
               1.1531888988988992,
               0.6285305921147188
            ],
            [
               1.1559914114114116,
               0.6306015103243858
            ],
            [
               1.158793923923924,
               0.6320902597614275
            ],
            [
               1.1615964364364364,
               0.6326530628730347
            ],
            [
               1.1643989489489492,
               0.6322984687682591
            ],
            [
               1.1672014614614616,
               0.6313863059645659
            ],
            [
               1.170003973973974,
               0.6305063734655052
            ],
            [
               1.1728064864864864,
               0.630278014347696
            ],
            [
               1.1756089989989993,
               0.6311379063123082
            ],
            [
               1.1784115115115117,
               0.6331869384871656
            ],
            [
               1.181214024024024,
               0.6361469673849145
            ],
            [
               1.1840165365365365,
               0.6394414871298211
            ],
            [
               1.1868190490490493,
               0.6423732215761584
            ],
            [
               1.1896215615615617,
               0.6443400323030348
            ],
            [
               1.1924240740740741,
               0.6450187076968861
            ],
            [
               1.1952265865865865,
               0.6444577949566894
            ],
            [
               1.1980290990990994,
               0.6430514476086886
            ],
            [
               1.2008316116116118,
               0.6414057433089111
            ],
            [
               1.2036341241241242,
               0.6401438225223832
            ],
            [
               1.2064366366366366,
               0.6397150058649081
            ],
            [
               1.2092391491491494,
               0.6402698343867559
            ],
            [
               1.2120416616616618,
               0.6416392707140637
            ],
            [
               1.2148441741741742,
               0.643420448535239
            ],
            [
               1.2176466866866866,
               0.6451356190246764
            ],
            [
               1.2204491991991995,
               0.6464073018399594
            ],
            [
               1.2232517117117119,
               0.6470888057697897
            ],
            [
               1.2260542242242243,
               0.647306142364579
            ],
            [
               1.2288567367367367,
               0.6473988309852932
            ],
            [
               1.2316592492492495,
               0.6477822767457804
            ],
            [
               1.234461761761762,
               0.6487813079191955
            ],
            [
               1.2372642742742743,
               0.6504940745749521
            ],
            [
               1.2400667867867867,
               0.652734786458856
            ],
            [
               1.2428692992992996,
               0.6550765596570172
            ],
            [
               1.245671811811812,
               0.6569813139944345
            ],
            [
               1.2484743243243244,
               0.657973872144116
            ],
            [
               1.2512768368368368,
               0.6578021604049067
            ],
            [
               1.2540793493493496,
               0.6565297189822745
            ],
            [
               1.256881861861862,
               0.6545290151471552
            ],
            [
               1.2596843743743744,
               0.6523767483872156
            ],
            [
               1.2624868868868868,
               0.6506844920371107
            ],
            [
               1.2652893993993997,
               0.6499189887201515
            ],
            [
               1.268091911911912,
               0.650269404829859
            ],
            [
               1.2708944244244245,
               0.6516030875766516
            ],
            [
               1.2736969369369369,
               0.6535222869956394
            ],
            [
               1.2764994494494497,
               0.6555016306832899
            ],
            [
               1.279301961961962,
               0.6570606064530653
            ],
            [
               1.2821044744744745,
               0.6579151063808486
            ],
            [
               1.284906986986987,
               0.6580602140799454
            ],
            [
               1.2877094994994998,
               0.6577598113642458
            ],
            [
               1.2905120120120122,
               0.6574492584104734
            ],
            [
               1.2933145245245246,
               0.6575852015823485
            ],
            [
               1.296117037037037,
               0.6584925336573761
            ],
            [
               1.2989195495495498,
               0.660257833933426
            ],
            [
               1.3017220620620622,
               0.6627019961254075
            ],
            [
               1.3045245745745746,
               0.665438130354854
            ],
            [
               1.307327087087087,
               0.6679931955421996
            ],
            [
               1.3101295995995998,
               0.6699521972864739
            ],
            [
               1.3129321121121122,
               0.6710782531494082
            ],
            [
               1.3157346246246246,
               0.6713716281206987
            ],
            [
               1.318537137137137,
               0.671052154979737
            ],
            [
               1.32133964964965,
               0.6704748334516943
            ],
            [
               1.3241421621621623,
               0.6700093780669008
            ],
            [
               1.3269446746746747,
               0.6699243990262309
            ],
            [
               1.329747187187187,
               0.6703130356554501
            ],
            [
               1.3325496996997,
               0.6710811764848696
            ],
            [
               1.3353522122122123,
               0.6719976740966165
            ],
            [
               1.3381547247247247,
               0.6727857028195623
            ],
            [
               1.3409572372372371,
               0.67322225704277
            ],
            [
               1.34375974974975,
               0.6732123401154393
            ],
            [
               1.3465622622622624,
               0.6728151240512481
            ],
            [
               1.3493647747747748,
               0.6722170009242907
            ],
            [
               1.3521672872872872,
               0.6716646172972518
            ],
            [
               1.3549697997998,
               0.671383470015332
            ],
            [
               1.3577723123123124,
               0.6715105229239753
            ],
            [
               1.3605748248248248,
               0.6720621899922092
            ],
            [
               1.3633773373373372,
               0.6729450286237797
            ],
            [
               1.36617984984985,
               0.674000949654868
            ],
            [
               1.3689823623623625,
               0.6750672855711755
            ],
            [
               1.3717848748748749,
               0.6760285290186872
            ],
            [
               1.3745873873873873,
               0.6768417718325073
            ],
            [
               1.3773898998999001,
               0.6775294311881712
            ],
            [
               1.3801924124124125,
               0.6781461069488455
            ],
            [
               1.382994924924925,
               0.6787362792582257
            ],
            [
               1.3857974374374373,
               0.6793023707690289
            ],
            [
               1.3885999499499502,
               0.6797975696632865
            ],
            [
               1.3914024624624626,
               0.6801468942377948
            ],
            [
               1.394204974974975,
               0.6802876391477255
            ],
            [
               1.3970074874874874,
               0.6802114859466797
            ],
            [
               1.39981,
               0.679988781044623
            ]
         ]
      },
      {
         "data": [
            [
               1.39991,
               0.6834896859533723
            ],
            [
               1.3971074774774772,
               0.6835483970548806
            ],
            [
               1.3943049549549547,
               0.6831345364958079
            ],
            [
               1.391502432432432,
               0.6822412877616431
            ],
            [
               1.3886999099099095,
               0.6809278772709022
            ],
            [
               1.385897387387387,
               0.6793115959393732
            ],
            [
               1.3830948648648644,
               0.6775570493992811
            ],
            [
               1.3802923423423419,
               0.6758604419057006
            ],
            [
               1.3774898198198193,
               0.6744261708087358
            ],
            [
               1.3746872972972968,
               0.6734349358665339
            ],
            [
               1.3718847747747747,
               0.673006481702707
            ],
            [
               1.369082252252252,
               0.6731645159183961
            ],
            [
               1.3662797297297296,
               0.6738142982608195
            ],
            [
               1.363477207207207,
               0.6747431397717132
            ],
            [
               1.3606746846846844,
               0.6756498246557998
            ],
            [
               1.3578721621621619,
               0.6762014333398318
            ],
            [
               1.3550696396396393,
               0.6761072467999463
            ],
            [
               1.3522671171171168,
               0.6751922170963431
            ],
            [
               1.3494645945945942,
               0.6734496587256409
            ],
            [
               1.3466620720720717,
               0.6710560024299059
            ],
            [
               1.3438595495495491,
               0.668339475054587
            ],
            [
               1.3410570270270266,
               0.6657072460079447
            ],
            [
               1.338254504504504,
               0.6635482508338191
            ],
            [
               1.335451981981982,
               0.6621375018258293
            ],
            [
               1.3326494594594593,
               0.6615690850630624
            ],
            [
               1.3298469369369368,
               0.661738144831816
            ],
            [
               1.3270444144144142,
               0.6623784973481148
            ],
            [
               1.3242418918918917,
               0.6631459430327393
            ],
            [
               1.3214393693693691,
               0.6637229423033617
            ],
            [
               1.3186368468468466,
               0.6639128206636555
            ],
            [
               1.315834324324324,
               0.6636938852611618
            ],
            [
               1.3130318018018015,
               0.6632155994833291
            ],
            [
               1.310229279279279,
               0.6627369938196255
            ],
            [
               1.3074267567567563,
               0.6625262820805207
            ],
            [
               1.3046242342342338,
               0.6627541418365419
            ],
            [
               1.3018217117117112,
               0.663416648513913
            ],
            [
               1.2990191891891887,
               0.6643157694667787
            ],
            [
               1.2962166666666666,
               0.6651076758107592
            ],
            [
               1.293414144144144,
               0.6654071858209094
            ],
            [
               1.2906116216216215,
               0.6649173446091832
            ],
            [
               1.287809099099099,
               0.6635428822070628
            ],
            [
               1.2850065765765764,
               0.6614488597682908
            ],
            [
               1.2822040540540538,
               0.6590410221684004
            ],
            [
               1.2794015315315312,
               0.6568679532609334
            ],
            [
               1.2765990090090087,
               0.6554699335471914
            ],
            [
               1.2737964864864861,
               0.6552175971216307
            ],
            [
               1.2709939639639636,
               0.6561890391678287
            ],
            [
               1.268191441441441,
               0.6581246850756368
            ],
            [
               1.2653889189189185,
               0.6604773672374691
            ],
            [
               1.262586396396396,
               0.6625470422118367
            ],
            [
               1.2597838738738734,
               0.6636638959797356
            ],
            [
               1.2569813513513513,
               0.6633681891436176
            ],
            [
               1.2541788288288287,
               0.6615350261275885
            ],
            [
               1.2513763063063061,
               0.6584076144192383
            ],
            [
               1.2485737837837836,
               0.6545290496962339
            ],
            [
               1.245771261261261,
               0.6505923067543409
            ],
            [
               1.2429687387387385,
               0.6472519922776196
            ],
            [
               1.240166216216216,
               0.6449523099792112
            ],
            [
               1.2373636936936934,
               0.6438203425619304
            ],
            [
               1.2345611711711708,
               0.6436538613028655
            ],
            [
               1.2317586486486483,
               0.6440045369692937
            ],
            [
               1.2289561261261257,
               0.6443292583799993
            ],
            [
               1.2261536036036031,
               0.6441627293036467
            ],
            [
               1.2233510810810806,
               0.6432593382698939
            ],
            [
               1.2205485585585585,
               0.6416627667537065
            ],
            [
               1.217746036036036,
               0.6396844521338723
            ],
            [
               1.2149435135135134,
               0.6377997805315068
            ],
            [
               1.2121409909909908,
               0.636495300950811
            ],
            [
               1.2093384684684683,
               0.6361140932295886
            ],
            [
               1.2065359459459457,
               0.6367458290105579
            ],
            [
               1.2037334234234232,
               0.6381936210108929
            ],
            [
               1.2009309009009006,
               0.6400261763416597
            ],
            [
               1.198128378378378,
               0.6416983489596473
            ],
            [
               1.1953258558558555,
               0.6427035219363428
            ],
            [
               1.192523333333333,
               0.6427129592159755
            ],
            [
               1.1897208108108104,
               0.6416623864435065
            ],
            [
               1.1869182882882878,
               0.6397625873586452
            ],
            [
               1.1841157657657653,
               0.6374334547677554
            ],
            [
               1.1813132432432432,
               0.6351828584123103
            ],
            [
               1.1785107207207206,
               0.633466548044542
            ],
            [
               1.175708198198198,
               0.6325691126478312
            ],
            [
               1.1729056756756755,
               0.632538182625471
            ],
            [
               1.170103153153153,
               0.6331874089617504
            ],
            [
               1.1673006306306304,
               0.6341635072459872
            ],
            [
               1.1644981081081078,
               0.6350548082306713
            ],
            [
               1.1616955855855853,
               0.635508300369799
            ],
            [
               1.1588930630630627,
               0.6353216883441963
            ],
            [
               1.1560905405405402,
               0.6344861251635681
            ],
            [
               1.1532880180180176,
               0.6331708748121214
            ],
            [
               1.150485495495495,
               0.631658406635486
            ],
            [
               1.1476829729729725,
               0.6302522610248185
            ],
            [
               1.14488045045045,
               0.6291866283786216
            ],
            [
               1.1420779279279278,
               0.6285643741566882
            ],
            [
               1.1392754054054053,
               0.628340251855573
            ],
            [
               1.1364728828828827,
               0.6283515123047143
            ],
            [
               1.1336703603603602,
               0.6283834901198146
            ],
            [
               1.1308678378378376,
               0.628247376693772
            ],
            [
               1.128065315315315,
               0.627844281126507
            ],
            [
               1.1252627927927925,
               0.6271946577605547
            ],
            [
               1.12246027027027,
               0.626423661394687
            ],
            [
               1.1196577477477474,
               0.6257074610979017
            ],
            [
               1.1168552252252248,
               0.6251985623039944
            ],
            [
               1.1140527027027023,
               0.6249556870817787
            ],
            [
               1.1112501801801797,
               0.6249032584679051
            ],
            [
               1.1084476576576572,
               0.6248369081365057
            ],
            [
               1.105645135135135,
               0.6244770476090429
            ],
            [
               1.1028426126126125,
               0.6235566631164411
            ],
            [
               1.10004009009009,
               0.6219170493367923
            ],
            [
               1.0972375675675674,
               0.619580340384307
            ],
            [
               1.0944350450450449,
               0.6167724760351915
            ],
            [
               1.0916325225225223,
               0.6138838336702572
            ],
            [
               1.0888299999999997,
               0.6113735246013801
            ],
            [
               1.0860274774774772,
               0.6096417754553831
            ],
            [
               1.0832249549549546,
               0.6089070661540719
            ],
            [
               1.080422432432432,
               0.6091264440544732
            ],
            [
               1.0776199099099095,
               0.6099873092711339
            ],
            [
               1.074817387387387,
               0.6109792159201872
            ],
            [
               1.0720148648648644,
               0.6115302902027997
            ],
            [
               1.0692123423423419,
               0.6111718787084048
            ],
            [
               1.0664098198198197,
               0.6096837552412637
            ],
            [
               1.0636072972972972,
               0.6071748226435763
            ],
            [
               1.0608047747747746,
               0.6040708833932417
            ],
            [
               1.058002252252252,
               0.6010074794371016
            ],
            [
               1.0551997297297295,
               0.5986544475562067
            ],
            [
               1.052397207207207,
               0.5975209726752675
            ],
            [
               1.0495946846846844,
               0.5977983391156254
            ],
            [
               1.0467921621621619,
               0.5992889500653072
            ],
            [
               1.0439896396396393,
               0.6014463244766926
            ],
            [
               1.0411871171171168,
               0.603518347889322
            ],
            [
               1.0383845945945942,
               0.6047546943012038
            ],
            [
               1.0355820720720716,
               0.6046187782702472
            ],
            [
               1.032779549549549,
               0.6029415849468233
            ],
            [
               1.0299770270270265,
               0.5999707707334232
            ],
            [
               1.0271745045045044,
               0.5962991274743472
            ],
            [
               1.0243719819819819,
               0.592692730087518
            ],
            [
               1.0215694594594593,
               0.5898697228708674
            ],
            [
               1.0187669369369368,
               0.5882960999724848
            ],
            [
               1.0159644144144142,
               0.5880599327776537
            ],
            [
               1.0131618918918917,
               0.5888615212054341
            ],
            [
               1.010359369369369,
               0.5901211719270805
            ],
            [
               1.0075568468468465,
               0.5911698534169196
            ],
            [
               1.004754324324324,
               0.5914623250573652
            ],
            [
               1.0019518018018014,
               0.5907456585165982
            ],
            [
               0.9991492792792789,
               0.5891305682706469
            ],
            [
               0.9963467567567563,
               0.5870441037362444
            ],
            [
               0.9935442342342338,
               0.5850801382857735
            ],
            [
               0.9907417117117117,
               0.5837966253285218
            ],
            [
               0.9879391891891891,
               0.583525366680483
            ],
            [
               0.9851366666666665,
               0.5842556964878389
            ],
            [
               0.982334144144144,
               0.5856294709045435
            ],
            [
               0.9795316216216214,
               0.5870488591433584
            ],
            [
               0.9767290990990989,
               0.5878622603786711
            ],
            [
               0.9739265765765763,
               0.5875688678966418
            ],
            [
               0.9711240540540538,
               0.5859768656366546
            ],
            [
               0.9683215315315312,
               0.5832655752872562
            ],
            [
               0.9655190090090087,
               0.5799329030624234
            ],
            [
               0.9627164864864861,
               0.5766459656877196
            ],
            [
               0.9599139639639636,
               0.5740429625810255
            ],
            [
               0.957111441441441,
               0.5725486101321355
            ],
            [
               0.9543089189189184,
               0.5722595210924747
            ],
            [
               0.9515063963963963,
               0.5729322044200666
            ],
            [
               0.9487038738738738,
               0.5740730161163206
            ],
            [
               0.9459013513513512,
               0.5750974764709007
            ],
            [
               0.9430988288288287,
               0.5755061602773667
            ],
            [
               0.9402963063063061,
               0.5750219731206039
            ],
            [
               0.9374937837837836,
               0.573649082981958
            ],
            [
               0.934691261261261,
               0.5716412172370726
            ],
            [
               0.9318887387387385,
               0.569396852414056
            ],
            [
               0.9290862162162159,
               0.5673210267896
            ],
            [
               0.9262836936936933,
               0.5657011122030344
            ],
            [
               0.9234811711711708,
               0.5646351803784941
            ],
            [
               0.9206786486486482,
               0.5640305312416118
            ],
            [
               0.9178761261261257,
               0.5636645235464917
            ],
            [
               0.9150736036036036,
               0.5632791849246348
            ],
            [
               0.912271081081081,
               0.562672168147454
            ],
            [
               0.9094685585585585,
               0.5617519190922386
            ],
            [
               0.9066660360360359,
               0.5605416376866663
            ],
            [
               0.9038635135135134,
               0.559137894273471
            ],
            [
               0.9010609909909908,
               0.5576473290524786
            ],
            [
               0.8982584684684682,
               0.5561320995495741
            ],
            [
               0.8954559459459457,
               0.5545891433307975
            ],
            [
               0.8926534234234231,
               0.5529723761809476
            ],
            [
               0.8898509009009006,
               0.5512471507975467
            ],
            [
               0.887048378378378,
               0.5494506937749414
            ],
            [
               0.8842458558558555,
               0.5477273201628647
            ],
            [
               0.8814433333333329,
               0.5463154354971225
            ],
            [
               0.8786408108108104,
               0.5454820188595099
            ],
            [
               0.8758382882882882,
               0.5454225480381594
            ],
            [
               0.8730357657657657,
               0.5461615373861826
            ],
            [
               0.8702332432432431,
               0.547493832919167
            ],
            [
               0.8674307207207206,
               0.5489966176920146
            ],
            [
               0.864628198198198,
               0.5501193520759886
            ],
            [
               0.8618256756756755,
               0.550331103571372
            ],
            [
               0.8590231531531529,
               0.5492817616548568
            ],
            [
               0.8562206306306304,
               0.5469242145959894
            ],
            [
               0.8534181081081078,
               0.5435530685705776
            ],
            [
               0.8506155855855853,
               0.5397401469756369
            ],
            [
               0.8478130630630627,
               0.5361802240384475
            ],
            [
               0.8450105405405401,
               0.5334912046959654
            ],
            [
               0.8422080180180176,
               0.5320305374379961
            ],
            [
               0.839405495495495,
               0.5317873622227944
            ],
            [
               0.8366029729729729,
               0.5323876077203271
            ],
            [
               0.8338004504504504,
               0.5332136511550081
            ],
            [
               0.8309979279279278,
               0.5336027126447718
            ],
            [
               0.8281954054054053,
               0.5330613665886197
            ],
            [
               0.8253928828828827,
               0.5314267044890023
            ],
            [
               0.8225903603603602,
               0.5289206195575857
            ],
            [
               0.8197878378378376,
               0.5260776720911347
            ],
            [
               0.816985315315315,
               0.523568148665658
            ],
            [
               0.8141827927927925,
               0.5219727381281998
            ],
            [
               0.8113802702702699,
               0.5215820675754799
            ],
            [
               0.8085777477477474,
               0.5222873237420658
            ],
            [
               0.8057752252252248,
               0.5235993196201678
            ],
            [
               0.8029727027027023,
               0.5247919157714888
            ],
            [
               0.8001701801801802,
               0.5251251958795856
            ],
            [
               0.7973676576576576,
               0.5240775482318032
            ],
            [
               0.794565135135135,
               0.521512506563572
            ],
            [
               0.7917626126126125,
               0.5177270017164763
            ],
            [
               0.7889600900900899,
               0.5133657747274389
            ],
            [
               0.7861575675675674,
               0.509229612095337
            ],
            [
               0.7833550450450448,
               0.5060387450964914
            ],
            [
               0.7805525225225223,
               0.5042262728371125
            ],
            [
               0.7777499999999997,
               0.5038256011494041
            ],
            [
               0.7749474774774772,
               0.5044844807277781
            ],
            [
               0.7721449549549546,
               0.505596847633677
            ],
            [
               0.769342432432432,
               0.5065060407831301
            ],
            [
               0.7665399099099095,
               0.506711380684383
            ],
            [
               0.763737387387387,
               0.5060113269014921
            ],
            [
               0.7609348648648648,
               0.504539591678233
            ],
            [
               0.7581323423423423,
               0.5026875080707256
            ],
            [
               0.7553298198198197,
               0.5009440375626708
            ],
            [
               0.7525272972972972,
               0.4997113131104526
            ],
            [
               0.7497247747747746,
               0.4991599312559238
            ],
            [
               0.7469222522522521,
               0.49917265877530753
            ],
            [
               0.7441197297297295,
               0.4993935218026845
            ],
            [
               0.741317207207207,
               0.4993624555517359
            ],
            [
               0.7385146846846844,
               0.49868639389123903
            ],
            [
               0.7357121621621618,
               0.49718571073269574
            ],
            [
               0.7329096396396393,
               0.4949641096916245
            ],
            [
               0.7301071171171167,
               0.4923769968532004
            ],
            [
               0.7273045945945942,
               0.48990870049073376
            ],
            [
               0.7245020720720716,
               0.4880005349822924
            ],
            [
               0.7216995495495495,
               0.4868889425792727
            ],
            [
               0.718897027027027,
               0.48651004784250124
            ],
            [
               0.7160945045045044,
               0.4865050066884541
            ],
            [
               0.7132919819819818,
               0.48632696905387013
            ],
            [
               0.7104894594594593,
               0.4854165345849868
            ],
            [
               0.7076869369369367,
               0.48338949869023967
            ],
            [
               0.7048844144144142,
               0.4801759807775256
            ],
            [
               0.7020818918918916,
               0.47606509137251657
            ],
            [
               0.6992793693693691,
               0.4716390620523215
            ],
            [
               0.6964768468468465,
               0.4676154955335405
            ],
            [
               0.693674324324324,
               0.4646449609860213
            ],
            [
               0.6908718018018014,
               0.46312466445801015
            ],
            [
               0.6880692792792789,
               0.4630834899425197
            ],
            [
               0.6852667567567567,
               0.4641715410509843
            ],
            [
               0.6824642342342342,
               0.4657557715672938
            ],
            [
               0.6796617117117116,
               0.4670923324446247
            ],
            [
               0.6768591891891891,
               0.4675251911284648
            ],
            [
               0.6740566666666665,
               0.4666551863834976
            ],
            [
               0.671254144144144,
               0.4644346564572498
            ],
            [
               0.6684516216216214,
               0.4611658385845911
            ],
            [
               0.6656490990990989,
               0.45740881766011854
            ],
            [
               0.6628465765765763,
               0.45382863419257025
            ],
            [
               0.6600440540540538,
               0.4510248536912343
            ],
            [
               0.6572415315315312,
               0.4493876740355574
            ],
            [
               0.6544390090090086,
               0.4490137680462995
            ],
            [
               0.6516364864864861,
               0.4496969433620378
            ],
            [
               0.6488339639639635,
               0.45098916291607827
            ],
            [
               0.6460314414414414,
               0.45231176728193534
            ],
            [
               0.6432289189189189,
               0.4530881221846697
            ],
            [
               0.6404263963963963,
               0.4528680556451517
            ],
            [
               0.6376238738738738,
               0.4514198398288855
            ],
            [
               0.6348213513513512,
               0.44877444667215954
            ],
            [
               0.6320188288288286,
               0.44521671049579314
            ],
            [
               0.6292163063063061,
               0.4412270541315599
            ],
            [
               0.6264137837837835,
               0.4373848282709839
            ],
            [
               0.623611261261261,
               0.43425002833298587
            ],
            [
               0.6208087387387384,
               0.4322441923483409
            ],
            [
               0.6180062162162159,
               0.43155317092858303
            ],
            [
               0.6152036936936933,
               0.4320731568390347
            ],
            [
               0.6124011711711708,
               0.43341572522877087
            ],
            [
               0.6095986486486482,
               0.434977240158882
            ],
            [
               0.6067961261261261,
               0.4360638942982331
            ],
            [
               0.6039936036036035,
               0.4360487171825374
            ],
            [
               0.601191081081081,
               0.4345252798474195
            ],
            [
               0.5983885585585584,
               0.431418816912872
            ],
            [
               0.5955860360360359,
               0.4270218870845614
            ],
            [
               0.5927835135135133,
               0.42193846024507004
            ],
            [
               0.5899809909909908,
               0.416943995733962
            ],
            [
               0.5871784684684682,
               0.4127933730872227
            ],
            [
               0.5843759459459457,
               0.41002604229094336
            ],
            [
               0.5815734234234231,
               0.40882229807590187
            ],
            [
               0.5787709009009008,
               0.4089534385592377
            ],
            [
               0.5759683783783782,
               0.4098437856975849
            ],
            [
               0.5731658558558557,
               0.4107307219450037
            ],
            [
               0.5703633333333331,
               0.41087942001863853
            ],
            [
               0.5675608108108106,
               0.40979112468522927
            ],
            [
               0.564758288288288,
               0.40734387441640585
            ],
            [
               0.5619557657657654,
               0.40382326675526087
            ],
            [
               0.5591532432432431,
               0.3998331889817371
            ],
            [
               0.5563507207207206,
               0.39611270141054766
            ],
            [
               0.553548198198198,
               0.3933141902209674
            ],
            [
               0.5507456756756755,
               0.39181019317199495
            ],
            [
               0.5479431531531529,
               0.39158771199839093
            ],
            [
               0.5451406306306303,
               0.39226173068638764
            ],
            [
               0.5423381081081078,
               0.3932024317633907
            ],
            [
               0.5395355855855855,
               0.39373501892282037
            ],
            [
               0.5367330630630629,
               0.39334851111994285
            ],
            [
               0.5339305405405403,
               0.3918476584208682
            ],
            [
               0.5311280180180178,
               0.3894009854474431
            ],
            [
               0.5283254954954952,
               0.3864717851675041
            ],
            [
               0.5255229729729727,
               0.3836566621742266
            ],
            [
               0.5227204504504503,
               0.3814856623098511
            ],
            [
               0.5199179279279278,
               0.3802495798619911
            ],
            [
               0.5171154054054052,
               0.3799100666537531
            ],
            [
               0.5143128828828827,
               0.3801201446033818
            ],
            [
               0.5115103603603601,
               0.38034604545662726
            ],
            [
               0.5087078378378376,
               0.38004815795984426
            ],
            [
               0.505905315315315,
               0.378860162139952
            ],
            [
               0.5031027927927927,
               0.37670717423559064
            ],
            [
               0.5003002702702701,
               0.3738250460655699
            ],
            [
               0.4974977477477476,
               0.3706764755166577
            ],
            [
               0.494695225225225,
               0.3677939313895931
            ],
            [
               0.49189270270270247,
               0.3656030973080596
            ],
            [
               0.4890901801801799,
               0.3642858555200421
            ],
            [
               0.48628765765765736,
               0.36372731596990493
            ],
            [
               0.483485135135135,
               0.3635622958680881
            ],
            [
               0.48068261261261247,
               0.36330303938801617
            ],
            [
               0.4778800900900899,
               0.3625032476171275
            ],
            [
               0.47507756756756736,
               0.36090253246755233
            ],
            [
               0.4722750450450448,
               0.35850357249979947
            ],
            [
               0.46947252252252225,
               0.3555583376008432
            ],
            [
               0.4666699999999997,
               0.3524712201158402
            ],
            [
               0.46386747747747736,
               0.3496548839286228
            ],
            [
               0.4610649549549548,
               0.34738966532606025
            ],
            [
               0.45826243243243225,
               0.34573460526242594
            ],
            [
               0.4554599099099097,
               0.3445190284964091
            ],
            [
               0.45265738738738714,
               0.343414977212382
            ],
            [
               0.4498548648648646,
               0.3420628149736282
            ],
            [
               0.44705234234234204,
               0.3402045708649411
            ],
            [
               0.4442498198198197,
               0.3377779844330671
            ],
            [
               0.44144729729729715,
               0.3349389366302903
            ],
            [
               0.4386447747747746,
               0.3320055628241437
            ],
            [
               0.43584225225225204,
               0.32934474806196634
            ],
            [
               0.4330397297297295,
               0.32724138413522885
            ],
            [
               0.43023720720720693,
               0.3257960815216545
            ],
            [
               0.4274346846846844,
               0.3248864498192917
            ],
            [
               0.42463216216216204,
               0.3242045911628825
            ],
            [
               0.4218296396396395,
               0.3233571150028681
            ],
            [
               0.41902711711711693,
               0.32199294826738667
            ],
            [
               0.4162245945945944,
               0.3199155907953368
            ],
            [
               0.4134220720720718,
               0.31714288510431876
            ],
            [
               0.41061954954954927,
               0.31389619029859067
            ],
            [
               0.40781702702702693,
               0.3105252141019512
            ],
            [
               0.4050145045045044,
               0.30739609296099535
            ],
            [
               0.4022119819819818,
               0.3047813692857274
            ],
            [
               0.39940945945945927,
               0.30278786405660696
            ],
            [
               0.3966069369369367,
               0.30134355067005714
            ],
            [
               0.39380441441441416,
               0.30024310424972883
            ],
            [
               0.3910018918918916,
               0.29923162344283344
            ],
            [
               0.3881993693693693,
               0.2980941616228258
            ],
            [
               0.3853968468468467,
               0.29671900768366466
            ],
            [
               0.38259432432432416,
               0.29511448007706653
            ],
            [
               0.3797918018018016,
               0.2933775732086727
            ],
            [
               0.37698927927927905,
               0.2916310636661579
            ],
            [
               0.3741867567567565,
               0.28995690983568456
            ],
            [
               0.37138423423423395,
               0.2883539915776886
            ],
            [
               0.3685817117117116,
               0.2867376218279794
            ],
            [
               0.36577918918918906,
               0.284981018828415
            ],
            [
               0.3629766666666665,
               0.2829816716873075
            ],
            [
               0.36017414414414395,
               0.28072483682036037
            ],
            [
               0.3573716216216214,
               0.2783163825794869
            ],
            [
               0.35456909909909884,
               0.275968004297484
            ],
            [
               0.3517665765765763,
               0.2739355935320139
            ],
            [
               0.34896405405405395,
               0.27242977972377286
            ],
            [
               0.3461615315315314,
               0.2715296188148712
            ],
            [
               0.34335900900900884,
               0.27113150773622585
            ],
            [
               0.3405564864864863,
               0.27095492403343907
            ],
            [
               0.33775396396396373,
               0.27060792993683735
            ],
            [
               0.3349514414414412,
               0.2696949030580876
            ],
            [
               0.3321489189189186,
               0.2679337606906665
            ],
            [
               0.3293463963963963,
               0.26524538477742554
            ],
            [
               0.32654387387387374,
               0.26178577081725174
            ],
            [
               0.3237413513513512,
               0.25790914041986646
            ],
            [
               0.3209388288288286,
               0.2540720382072104
            ],
            [
               0.31813630630630607,
               0.25070708835183764
            ],
            [
               0.3153337837837835,
               0.24810451269798164
            ],
            [
               0.31253126126126096,
               0.24633673658514227
            ],
            [
               0.30972873873873863,
               0.24524752345968265
            ],
            [
               0.3069262162162161,
               0.24450679387854546
            ],
            [
               0.3041236936936935,
               0.24371226693706322
            ],
            [
               0.30132117117117097,
               0.24250567753996938
            ],
            [
               0.2985186486486484,
               0.2406685484491496
            ],
            [
               0.29571612612612586,
               0.23817071193742034
            ],
            [
               0.2929136036036035,
               0.23516080425686708
            ],
            [
               0.29011108108108097,
               0.23190627939320463
            ],
            [
               0.2873085585585584,
               0.22870518105403986
            ],
            [
               0.28450603603603586,
               0.22579859816668063
            ],
            [
               0.2817035135135133,
               0.2233099098733744
            ],
            [
               0.27890099099099075,
               0.22122626335392165
            ],
            [
               0.2760984684684682,
               0.2194232636376151
            ],
            [
               0.27329594594594586,
               0.21772049840919894
            ],
            [
               0.2704934234234233,
               0.21594737239714834
            ],
            [
               0.26769090090090075,
               0.21399781210912905
            ],
            [
               0.2648883783783782,
               0.21185822016484238
            ],
            [
               0.26208585585585564,
               0.2096030102621626
            ],
            [
               0.2592833333333331,
               0.20736253103062635
            ],
            [
               0.25648081081081053,
               0.2052758762697996
            ],
            [
               0.2536782882882882,
               0.20344400765909715
            ],
            [
               0.25087576576576565,
               0.20189660841732474
            ],
            [
               0.2480732432432431,
               0.20058054471662634
            ],
            [
               0.24527072072072054,
               0.19937098820005889
            ],
            [
               0.24246819819819798,
               0.19810034796739218
            ],
            [
               0.23966567567567543,
               0.19659660128586082
            ],
            [
               0.23686315315315287,
               0.19472175397778993
            ],
            [
               0.23406063063063054,
               0.192402450495146
            ],
            [
               0.23125810810810798,
               0.18964720602036475
            ],
            [
               0.22845558558558543,
               0.1865474647058304
            ],
            [
               0.22565306306306288,
               0.18326225105387853
            ],
            [
               0.22285054054054032,
               0.17998857314540986
            ],
            [
               0.22004801801801777,
               0.1769221271080079
            ],
            [
               0.2172454954954952,
               0.17421520913974511
            ],
            [
               0.21444297297297288,
               0.17194058422687522
            ],
            [
               0.21164045045045032,
               0.17007051576320908
            ],
            [
               0.20883792792792777,
               0.16847833236036203
            ],
            [
               0.20603540540540521,
               0.16696541912770285
            ],
            [
               0.20323288288288266,
               0.165309955263911
            ],
            [
               0.2004303603603601,
               0.16332672238251575
            ],
            [
               0.19762783783783777,
               0.16092220192540868
            ],
            [
               0.19482531531531522,
               0.1581281817519226
            ],
            [
               0.19202279279279266,
               0.15510138935254386
            ],
            [
               0.1892202702702701,
               0.15208573566333958
            ],
            [
               0.18641774774774755,
               0.1493452270351986
            ],
            [
               0.183615225225225,
               0.14708586906471524
            ],
            [
               0.18081270270270244,
               0.14539023733717
            ],
            [
               0.1780101801801801,
               0.14418638556447544
            ],
            [
               0.17520765765765756,
               0.14326328411110895
            ],
            [
               0.172405135135135,
               0.14233055417180873
            ],
            [
               0.16960261261261245,
               0.14110541859148706
            ],
            [
               0.1668000900900899,
               0.13939963915260184
            ],
            [
               0.16399756756756734,
               0.13717765257863698
            ],
            [
               0.16119504504504478,
               0.13456533873648982
            ],
            [
               0.15839252252252245,
               0.13180467643978175
            ],
            [
               0.1555899999999999,
               0.12916794107739404
            ],
            [
               0.15278747747747734,
               0.12685978940582787
            ],
            [
               0.14998495495495479,
               0.12494116884495585
            ],
            [
               0.14718243243243223,
               0.12330296540606403
            ],
            [
               0.14437990990990968,
               0.12170110712241047
            ],
            [
               0.14157738738738712,
               0.11984360074984396
            ],
            [
               0.1387748648648648,
               0.11750091992792379
            ],
            [
               0.13597234234234223,
               0.11460115137810248
            ],
            [
               0.13316981981981968,
               0.11127440129434973
            ],
            [
               0.13036729729729712,
               0.10782682273289644
            ],
            [
               0.12756477477477457,
               0.10464838086427788
            ],
            [
               0.12476225225225201,
               0.10208221489939215
            ],
            [
               0.12195972972972946,
               0.10029885171613774
            ],
            [
               0.11915720720720713,
               0.09921972757245459
            ],
            [
               0.11635468468468457,
               0.09852028301986374
            ],
            [
               0.11355216216216202,
               0.09771740558417652
            ],
            [
               0.11074963963963946,
               0.09631741049164395
            ],
            [
               0.10794711711711691,
               0.09397872947681028
            ],
            [
               0.10514459459459435,
               0.09063586005160848
            ],
            [
               0.1023420720720718,
               0.08654116309747062
            ],
            [
               0.09953954954954947,
               0.08220615893621369
            ],
            [
               0.09673702702702691,
               0.07825624305692248
            ],
            [
               0.09393450450450436,
               0.07524169667926428
            ],
            [
               0.0911319819819818,
               0.07346375233627037
            ],
            [
               0.08832945945945925,
               0.07287162517692494
            ],
            [
               0.08552693693693669,
               0.07306526638076755
            ],
            [
               0.08272441441441436,
               0.07340565311146856
            ],
            [
               0.0799218918918918,
               0.07320024485600346
            ],
            [
               0.07711936936936925,
               0.07190693436213542
            ],
            [
               0.0743168468468467,
               0.06929342014741206
            ],
            [
               0.07151432432432414,
               0.06550264797990678
            ],
            [
               0.06871180180180159,
               0.06100446208396678
            ],
            [
               0.06590927927927903,
               0.05644936589083592
            ],
            [
               0.0631067567567567,
               0.05247078109671788
            ],
            [
               0.060304234234234144,
               0.04949764794858351
            ],
            [
               0.05750171171171159,
               0.047634831920349355
            ],
            [
               0.054699189189189035,
               0.04664629013487338
            ],
            [
               0.05189666666666648,
               0.04604285970258157
            ],
            [
               0.049094144144143925,
               0.045243703755465006
            ],
            [
               0.04629162162162137,
               0.04375840948154831
            ],
            [
               0.04348909909909904,
               0.04133223467646405
            ],
            [
               0.04068657657657648,
               0.03801092451607789
            ],
            [
               0.03788405405405393,
               0.03410874672193484
            ],
            [
               0.035081531531531374,
               0.030094664455043302
            ],
            [
               0.03227900900900882,
               0.02643666663297685
            ],
            [
               0.029476486486486264,
               0.023455415780135075
            ],
            [
               0.02667396396396371,
               0.021232647260551296
            ],
            [
               0.023871441441441377,
               0.019599875065576033
            ],
            [
               0.021068918918918822,
               0.018206104182119195
            ],
            [
               0.018266396396396267,
               0.01663846707590838
            ],
            [
               0.015463873873873712,
               0.014554830994079448
            ],
            [
               0.012661351351351158,
               0.011786576894624992
            ],
            [
               0.009858828828828603,
               0.00838219009399023
            ],
            [
               0.007056306306306048,
               0.004583002110030654
            ],
            [
               0.004253783783783716,
               0.0007440449010480826
            ],
            [
               0.0014512612612611608,
               -0.002771508145224977
            ],
            [
               -0.001351261261261394,
               -0.00569083222705466
            ],
            [
               -0.004153783783783949,
               -0.007895397045963037
            ],
            [
               -0.006956306306306503,
               -0.009436719702498014
            ],
            [
               -0.009758828828829058,
               -0.01050646625691698
            ],
            [
               -0.012561351351351613,
               -0.011376393233558907
            ],
            [
               -0.015363873873873946,
               -0.012329540101682301
            ],
            [
               -0.0181663963963965,
               -0.013602132927276661
            ],
            [
               -0.020968918918919055,
               -0.015347897382430281
            ],
            [
               -0.02377144144144161,
               -0.017626753279536778
            ],
            [
               -0.026573963963964164,
               -0.02041213461009489
            ],
            [
               -0.02937648648648672,
               -0.023607973913142927
            ],
            [
               -0.03217900900900905,
               -0.027067959092466315
            ],
            [
               -0.03498153153153161,
               -0.030614149142988684
            ],
            [
               -0.03778405405405416,
               -0.03405646464539158
            ],
            [
               -0.040586576576576716,
               -0.03721632275054704
            ],
            [
               -0.04338909909909927,
               -0.03995568170388547
            ],
            [
               -0.046191621621621826,
               -0.0422079502611907
            ],
            [
               -0.04899414414414438,
               -0.04400216493601378
            ],
            [
               -0.05179666666666671,
               -0.045469548597539405
            ],
            [
               -0.05459918918918927,
               -0.04682407504571026
            ],
            [
               -0.05740171171171182,
               -0.048315989185946706
            ],
            [
               -0.06020423423423438,
               -0.05016712808087931
            ],
            [
               -0.06300675675675693,
               -0.05250558737102501
            ],
            [
               -0.06580927927927949,
               -0.05532093623674736
            ],
            [
               -0.06861180180180204,
               -0.05845748760746505
            ],
            [
               -0.07141432432432437,
               -0.061652412891357894
            ],
            [
               -0.07421684684684693,
               -0.06461088214347632
            ],
            [
               -0.07701936936936948,
               -0.06709688704336608
            ],
            [
               -0.07982189189189204,
               -0.06901103892567265
            ],
            [
               -0.0826244144144146,
               -0.07042867979363107
            ],
            [
               -0.08542693693693715,
               -0.0715831673030862
            ],
            [
               -0.0882294594594597,
               -0.07279681728497431
            ],
            [
               -0.09103198198198204,
               -0.07437989497847075
            ],
            [
               -0.09383450450450459,
               -0.07652995388904726
            ],
            [
               -0.09663702702702714,
               -0.07926521928300587
            ],
            [
               -0.0994395495495497,
               -0.08241557990705117
            ],
            [
               -0.10224207207207225,
               -0.08567608404401938
            ],
            [
               -0.10504459459459481,
               -0.0887067604854587
            ],
            [
               -0.10784711711711736,
               -0.0912463113120843
            ],
            [
               -0.1106496396396397,
               -0.09320154196933497
            ],
            [
               -0.11345216216216225,
               -0.09468159531178733
            ],
            [
               -0.1162546846846848,
               -0.09596402573657889
            ],
            [
               -0.11905720720720736,
               -0.09740259118237574
            ],
            [
               -0.12185972972972992,
               -0.09930664144489404
            ],
            [
               -0.12466225225225247,
               -0.10183225054049655
            ],
            [
               -0.12746477477477502,
               -0.10492210938630087
            ],
            [
               -0.13026729729729736,
               -0.10831552644631423
            ],
            [
               -0.1330698198198199,
               -0.1116268285186264
            ],
            [
               -0.13587234234234247,
               -0.1144677162918058
            ],
            [
               -0.13867486486486502,
               -0.11657434502662886
            ],
            [
               -0.14147738738738758,
               -0.1178980292980675
            ],
            [
               -0.14427990990991013,
               -0.11863011171875407
            ],
            [
               -0.14708243243243246,
               -0.1191527476289862
            ],
            [
               -0.14988495495495502,
               -0.11993103551581363
            ],
            [
               -0.15268747747747757,
               -0.12138024226912988
            ],
            [
               -0.15549000000000013,
               -0.12374894668334391
            ],
            [
               -0.15829252252252268,
               -0.12705275135331195
            ],
            [
               -0.16109504504504524,
               -0.13107625063810546
            ],
            [
               -0.1638975675675678,
               -0.13543914599979107
            ],
            [
               -0.16670009009009013,
               -0.1397030881985465
            ],
            [
               -0.16950261261261268,
               -0.1434851480068553
            ],
            [
               -0.17230513513513523,
               -0.14654471598187496
            ],
            [
               -0.1751076576576578,
               -0.14882199456425915
            ],
            [
               -0.17791018018018034,
               -0.1504234996865959
            ],
            [
               -0.1807127027027029,
               -0.15156687798617252
            ],
            [
               -0.18351522522522545,
               -0.15250821157541478
            ],
            [
               -0.1863177477477478,
               -0.15347671886352077
            ],
            [
               -0.18912027027027034,
               -0.1546347512126453
            ],
            [
               -0.1919227927927929,
               -0.15606873273582328
            ],
            [
               -0.19472531531531545,
               -0.15780431995221084
            ],
            [
               -0.197527837837838,
               -0.15983130096176146
            ],
            [
               -0.20033036036036056,
               -0.16212317513077618
            ],
            [
               -0.20313288288288311,
               -0.1646424807860234
            ],
            [
               -0.20593540540540545,
               -0.1673325902707658
            ],
            [
               -0.208737927927928,
               -0.17010535745049932
            ],
            [
               -0.21154045045045056,
               -0.17283770621169403
            ],
            [
               -0.2143429729729731,
               -0.17538717700885287
            ],
            [
               -0.21714549549549567,
               -0.17762771028543617
            ],
            [
               -0.21994801801801822,
               -0.17949616143708946
            ],
            [
               -0.22275054054054078,
               -0.1810319243377168
            ],
            [
               -0.2255530630630631,
               -0.1823905022179355
            ],
            [
               -0.22835558558558566,
               -0.1838183858865564
            ],
            [
               -0.23115810810810822,
               -0.18558949057852797
            ],
            [
               -0.23396063063063077,
               -0.18791827413661288
            ],
            [
               -0.23676315315315333,
               -0.19087595189294027
            ],
            [
               -0.23956567567567588,
               -0.19433925878227304
            ],
            [
               -0.24236819819819821,
               -0.19799400340350398
            ],
            [
               -0.24517072072072077,
               -0.2013998226349631
            ],
            [
               -0.24797324324324332,
               -0.20410290614092425
            ],
            [
               -0.2507757657657659,
               -0.20576650468823288
            ],
            [
               -0.25357828828828843,
               -0.2062807029306039
            ],
            [
               -0.256380810810811,
               -0.20581652619610613
            ],
            [
               -0.25918333333333354,
               -0.2048043935839538
            ],
            [
               -0.2619858558558559,
               -0.20383886581566163
            ],
            [
               -0.26478837837837843,
               -0.20353378651267912
            ],
            [
               -0.267590900900901,
               -0.20436729209431614
            ],
            [
               -0.27039342342342354,
               -0.20655986755998468
            ],
            [
               -0.2731959459459461,
               -0.21001944166768383
            ],
            [
               -0.27599846846846865,
               -0.2143682973156283
            ],
            [
               -0.2788009909909912,
               -0.21904327177927507
            ],
            [
               -0.28160351351351354,
               -0.22344042878068432
            ],
            [
               -0.2844060360360361,
               -0.22706405697734394
            ],
            [
               -0.28720855855855865,
               -0.22964047482862388
            ],
            [
               -0.2900110810810812,
               -0.23116891345518847
            ],
            [
               -0.29281360360360376,
               -0.23190059044092615
            ],
            [
               -0.2956161261261263,
               -0.23225701505403007
            ],
            [
               -0.29841864864864887,
               -0.2327137455992142
            ],
            [
               -0.3012211711711712,
               -0.23368234037433322
            ],
            [
               -0.30402369369369375,
               -0.23542014683935147
            ],
            [
               -0.3068262162162163,
               -0.2379868518765193
            ],
            [
               -0.30962873873873886,
               -0.24125236778081166
            ],
            [
               -0.3124312612612614,
               -0.24494717516868447
            ],
            [
               -0.31523378378378397,
               -0.24873726041907745
            ],
            [
               -0.3180363063063065,
               -0.25230293619533467
            ],
            [
               -0.32083882882882886,
               -0.2554036774283646
            ],
            [
               -0.3236413513513514,
               -0.25791762956273934
            ],
            [
               -0.32644387387387397,
               -0.25985204015392943
            ],
            [
               -0.3292463963963965,
               -0.261327311838363
            ],
            [
               -0.3320489189189191,
               -0.2625414922015379
            ],
            [
               -0.33485144144144163,
               -0.2637237629339276
            ],
            [
               -0.3376539639639642,
               -0.26508558896405127
            ],
            [
               -0.3404564864864865,
               -0.2667775081583495
            ],
            [
               -0.3432590090090091,
               -0.268858567804734
            ],
            [
               -0.34606153153153163,
               -0.2712840396243973
            ],
            [
               -0.3488640540540542,
               -0.2739147753947673
            ],
            [
               -0.35166657657657674,
               -0.27654799534548996
            ],
            [
               -0.3544690990990993,
               -0.2789646103578027
            ],
            [
               -0.3572716216216216,
               -0.2809833600141574
            ],
            [
               -0.3600741441441442,
               -0.28250871216757667
            ],
            [
               -0.36287666666666674,
               -0.2835592522267339
            ],
            [
               -0.3656791891891893,
               -0.2842670958476494
            ],
            [
               -0.36848171171171185,
               -0.2848462665508881
            ],
            [
               -0.3712842342342344,
               -0.28553711557704337
            ],
            [
               -0.37408675675675696,
               -0.2865418607593278
            ],
            [
               -0.3768892792792793,
               -0.28797027644008044
            ],
            [
               -0.37969180180180184,
               -0.28981262919476175
            ],
            [
               -0.3824943243243244,
               -0.29194917015411637
            ],
            [
               -0.38529684684684695,
               -0.29419400902621945
            ],
            [
               -0.3880993693693695,
               -0.2963596819458679
            ],
            [
               -0.39090189189189206,
               -0.29832118909237343
            ],
            [
               -0.3937044144144146,
               -0.3000576230707647
            ],
            [
               -0.39650693693693695,
               -0.3016564010698376
            ],
            [
               -0.3993094594594595,
               -0.3032775782011795
            ],
            [
               -0.40211198198198206,
               -0.3050896774309598
            ],
            [
               -0.4049145045045046,
               -0.307199076674995
            ],
            [
               -0.40771702702702717,
               -0.30959832587732455
            ],
            [
               -0.4105195495495496,
               -0.31215328540664816
            ],
            [
               -0.41332207207207217,
               -0.31463619091205397
            ],
            [
               -0.4161245945945947,
               -0.3167958255501474
            ],
            [
               -0.4189271171171173,
               -0.31844238143821463
            ],
            [
               -0.4217296396396397,
               -0.3195181972329231
            ],
            [
               -0.4245321621621623,
               -0.32012891603008875
            ],
            [
               -0.42733468468468483,
               -0.3205219510871109
            ],
            [
               -0.4301372072072073,
               -0.3210165499305042
            ],
            [
               -0.4329397297297298,
               -0.3219063954926882
            ],
            [
               -0.4357422522522524,
               -0.32336584200482993
            ],
            [
               -0.4385447747747748,
               -0.3253908898125291
            ],
            [
               -0.4413472972972974,
               -0.3277955755998221
            ],
            [
               -0.44414981981981994,
               -0.3302668560461667
            ],
            [
               -0.4469523423423425,
               -0.33246204185214906
            ],
            [
               -0.44975486486486493,
               -0.33411870051630693
            ],
            [
               -0.4525573873873875,
               -0.335142418447466
            ],
            [
               -0.45535990990991004,
               -0.33564444395668586
            ],
            [
               -0.4581624324324325,
               -0.33591687056235503
            ],
            [
               -0.46096495495495504,
               -0.33635255226974203
            ],
            [
               -0.4637674774774776,
               -0.3373340306355632
            ],
            [
               -0.46657000000000015,
               -0.3391249587098217
            ],
            [
               -0.4693725225225226,
               -0.34179607380363974
            ],
            [
               -0.47217504504504515,
               -0.34520646745250994
            ],
            [
               -0.4749775675675677,
               -0.3490436528962438
            ],
            [
               -0.47778009009009015,
               -0.3529084110793613
            ],
            [
               -0.4805826126126127,
               -0.35641808709811723
            ],
            [
               -0.48338513513513526,
               -0.3592984146329971
            ],
            [
               -0.4861876576576578,
               -0.3614395635387817
            ],
            [
               -0.48899018018018026,
               -0.36290446393681675
            ],
            [
               -0.4917927027027028,
               -0.36389215097354494
            ],
            [
               -0.49459522522522537,
               -0.36467116216558054
            ],
            [
               -0.4973977477477478,
               -0.36550442922565013
            ],
            [
               -0.5002002702702704,
               -0.3665864425268921
            ],
            [
               -0.5030027927927929,
               -0.36800694847621984
            ],
            [
               -0.5058053153153154,
               -0.36974598829793087
            ],
            [
               -0.5086078378378379,
               -0.37169609317472585
            ],
            [
               -0.5114103603603605,
               -0.3737015362843406
            ],
            [
               -0.514212882882883,
               -0.37560276315807817
            ],
            [
               -0.5170154054054055,
               -0.3772758773565023
            ],
            [
               -0.519817927927928,
               -0.3786606576173483
            ],
            [
               -0.5226204504504506,
               -0.37977416524666413
            ],
            [
               -0.525422972972973,
               -0.3807093886326061
            ],
            [
               -0.5282254954954956,
               -0.38161948467723955
            ],
            [
               -0.5310280180180181,
               -0.38268885526296886
            ],
            [
               -0.5338305405405407,
               -0.3840936513712127
            ],
            [
               -0.5366330630630631,
               -0.3859569148495933
            ],
            [
               -0.5394355855855857,
               -0.38830697417534915
            ],
            [
               -0.5422381081081082,
               -0.3910503840977995
            ],
            [
               -0.5450406306306307,
               -0.39397067913247
            ],
            [
               -0.5478431531531532,
               -0.3967600721992592
            ],
            [
               -0.5506456756756758,
               -0.3990829970708611
            ],
            [
               -0.5534481981981982,
               -0.4006599530767904
            ],
            [
               -0.5562507207207208,
               -0.4013508479249884
            ],
            [
               -0.5590532432432433,
               -0.40121273380883943
            ],
            [
               -0.5618557657657659,
               -0.4005101985028237
            ],
            [
               -0.5646582882882883,
               -0.3996680409593269
            ],
            [
               -0.5674608108108109,
               -0.3991726421353718
            ],
            [
               -0.5702633333333335,
               -0.39944563965093666
            ],
            [
               -0.5730658558558559,
               -0.4007252356722138
            ],
            [
               -0.5758683783783785,
               -0.40299196790299857
            ],
            [
               -0.578670900900901,
               -0.4059653258479537
            ],
            [
               -0.5814734234234236,
               -0.40917744860073274
            ],
            [
               -0.584275945945946,
               -0.4121061381537409
            ],
            [
               -0.5870784684684686,
               -0.4143292796999715
            ],
            [
               -0.5898809909909911,
               -0.41565352929846583
            ],
            [
               -0.5926835135135136,
               -0.4161756880481802
            ],
            [
               -0.5954860360360361,
               -0.41625465815172397
            ],
            [
               -0.5982885585585587,
               -0.41639962656660895
            ],
            [
               -0.6010910810810811,
               -0.41710737590552455
            ],
            [
               -0.6038936036036037,
               -0.418699308989021
            ],
            [
               -0.6066961261261262,
               -0.42121060311437314
            ],
            [
               -0.6094986486486488,
               -0.4243686454051135
            ],
            [
               -0.6123011711711712,
               -0.4276699899122864
            ],
            [
               -0.6151036936936938,
               -0.4305333606986664
            ],
            [
               -0.6179062162162163,
               -0.4324810898450527
            ],
            [
               -0.6207087387387388,
               -0.43329129266903627
            ],
            [
               -0.6235112612612613,
               -0.43307168260795553
            ],
            [
               -0.6263137837837839,
               -0.43223068764961353
            ],
            [
               -0.6291163063063064,
               -0.431354490044296
            ],
            [
               -0.6319188288288289,
               -0.4310289768449696
            ],
            [
               -0.6347213513513514,
               -0.43166332951514325
            ],
            [
               -0.637523873873874,
               -0.43337121147324437
            ],
            [
               -0.6403263963963964,
               -0.4359464990178635
            ],
            [
               -0.643128918918919,
               -0.43893958858174414
            ],
            [
               -0.6459314414414415,
               -0.4418077891540582
            ],
            [
               -0.6487339639639641,
               -0.44408992701141753
            ],
            [
               -0.6515364864864865,
               -0.4455486459040751
            ],
            [
               -0.6543390090090091,
               -0.4462358843483865
            ],
            [
               -0.6571415315315317,
               -0.44646329212593433
            ],
            [
               -0.6599440540540541,
               -0.446690850387187
            ],
            [
               -0.6627465765765767,
               -0.4473730726148622
            ],
            [
               -0.6655490990990992,
               -0.4488143536634594
            ],
            [
               -0.6683516216216216,
               -0.45107969770210815
            ],
            [
               -0.6711541441441442,
               -0.45398662249572613
            ],
            [
               -0.6739566666666668,
               -0.45717597249680136
            ],
            [
               -0.6767591891891893,
               -0.46023346946520166
            ],
            [
               -0.6795617117117118,
               -0.46281876528111926
            ],
            [
               -0.6823642342342343,
               -0.4647591443611719
            ],
            [
               -0.6851667567567569,
               -0.46607993818882804
            ],
            [
               -0.6879692792792793,
               -0.4669672522722484
            ],
            [
               -0.6907718018018019,
               -0.46768212458811337
            ],
            [
               -0.6935743243243244,
               -0.46846051051761367
            ],
            [
               -0.696376846846847,
               -0.4694356092564577
            ],
            [
               -0.6991793693693694,
               -0.4706080191978294
            ],
            [
               -0.701981891891892,
               -0.47186975633470324
            ],
            [
               -0.7047844144144145,
               -0.47306782656283947
            ],
            [
               -0.707586936936937,
               -0.47407931058108316
            ],
            [
               -0.7103894594594595,
               -0.47486752541941796
            ],
            [
               -0.7131919819819821,
               -0.4754980913042229
            ],
            [
               -0.7159945045045045,
               -0.4761106176376139
            ],
            [
               -0.7187970270270271,
               -0.4768594840014356
            ],
            [
               -0.7215995495495496,
               -0.47784899747118864
            ],
            [
               -0.7244020720720722,
               -0.47908970805403556
            ],
            [
               -0.7272045945945946,
               -0.4804935754143888
            ],
            [
               -0.7300071171171172,
               -0.4819097913445773
            ],
            [
               -0.7328096396396397,
               -0.48318670416936477
            ],
            [
               -0.7356121621621622,
               -0.484234865898065
            ],
            [
               -0.7384146846846847,
               -0.4850657465588584
            ],
            [
               -0.7412172072072073,
               -0.4857902474890525
            ],
            [
               -0.7440197297297299,
               -0.48657700341333404
            ],
            [
               -0.7468222522522523,
               -0.48758638216227773
            ],
            [
               -0.7496247747747748,
               -0.4889058529980718
            ],
            [
               -0.7524272972972974,
               -0.49051217489811977
            ],
            [
               -0.7552298198198198,
               -0.4922756981408222
            ],
            [
               -0.7580323423423424,
               -0.49400587354065256
            ],
            [
               -0.760834864864865,
               -0.4955210775420467
            ],
            [
               -0.7636373873873875,
               -0.4967162898608802
            ],
            [
               -0.76643990990991,
               -0.4976027557998208
            ],
            [
               -0.7692424324324325,
               -0.498304365742464
            ],
            [
               -0.7720449549549551,
               -0.49901204929686743
            ],
            [
               -0.7748474774774775,
               -0.4999136261862582
            ],
            [
               -0.7776500000000001,
               -0.5011260043582753
            ],
            [
               -0.7804525225225226,
               -0.5026556378647029
            ],
            [
               -0.7832550450450451,
               -0.5044020485379734
            ],
            [
               -0.7860575675675676,
               -0.5062022366103234
            ],
            [
               -0.7888600900900902,
               -0.5078975795421592
            ],
            [
               -0.7916626126126127,
               -0.5093957838292202
            ],
            [
               -0.7944651351351352,
               -0.5107023387618603
            ],
            [
               -0.7972676576576577,
               -0.511908214945457
            ],
            [
               -0.8000701801801803,
               -0.5131385976748004
            ],
            [
               -0.8028727027027027,
               -0.5144841524652075
            ],
            [
               -0.8056752252252253,
               -0.5159448685789836
            ],
            [
               -0.8084777477477478,
               -0.5174130669362462
            ],
            [
               -0.8112802702702704,
               -0.5187074451360827
            ],
            [
               -0.8140827927927928,
               -0.5196493274358647
            ],
            [
               -0.8168853153153154,
               -0.5201535160515787
            ],
            [
               -0.8196878378378379,
               -0.5202969309493835
            ],
            [
               -0.8224903603603604,
               -0.520332934770888
            ],
            [
               -0.8252928828828829,
               -0.5206370922537762
            ],
            [
               -0.8280954054054055,
               -0.52159521556818
            ],
            [
               -0.8308979279279279,
               -0.5234678468239113
            ],
            [
               -0.8337004504504505,
               -0.5262778690523522
            ],
            [
               -0.836502972972973,
               -0.5297642288915398
            ],
            [
               -0.8393054954954956,
               -0.5334250189297094
            ],
            [
               -0.842108018018018,
               -0.5366435565131884
            ],
            [
               -0.8449105405405406,
               -0.5388617258152519
            ],
            [
               -0.8477130630630632,
               -0.5397462897211429
            ],
            [
               -0.8505155855855856,
               -0.5392933161950697
            ],
            [
               -0.8533181081081082,
               -0.5378343525204969
            ],
            [
               -0.8561206306306307,
               -0.5359398025461706
            ],
            [
               -0.8589231531531533,
               -0.5342494253943124
            ],
            [
               -0.8617256756756757,
               -0.5332849704941487
            ],
            [
               -0.8645281981981983,
               -0.5333066218298155
            ],
            [
               -0.8673307207207208,
               -0.5342603424463988
            ],
            [
               -0.8701332432432433,
               -0.5358320393477451
            ],
            [
               -0.8729357657657658,
               -0.5375873567616984
            ],
            [
               -0.8757382882882884,
               -0.5391458554029089
            ],
            [
               -0.8785408108108108,
               -0.5403261270328457
            ],
            [
               -0.8813433333333334,
               -0.5412086882245222
            ],
            [
               -0.8841458558558559,
               -0.5420930337872318
            ],
            [
               -0.8869483783783785,
               -0.5433638108828445
            ],
            [
               -0.8897509009009009,
               -0.5453150480909525
            ],
            [
               -0.8925534234234235,
               -0.5479984271630693
            ],
            [
               -0.895355945945946,
               -0.5511551649067805
            ],
            [
               -0.8981584684684685,
               -0.5542628462725576
            ],
            [
               -0.900960990990991,
               -0.5566879977929935
            ],
            [
               -0.9037635135135136,
               -0.557896414215761
            ],
            [
               -0.9065660360360361,
               -0.5576500774499533
            ],
            [
               -0.9093685585585587,
               -0.5561205949130601
            ],
            [
               -0.9121710810810811,
               -0.5538747644297932
            ],
            [
               -0.9149736036036036,
               -0.5517298640061479
            ],
            [
               -0.9177761261261261,
               -0.5505204147430427
            ],
            [
               -0.9205786486486487,
               -0.550849292448693
            ],
            [
               -0.9233811711711712,
               -0.552903228881038
            ],
            [
               -0.9261836936936938,
               -0.5563931063381844
            ],
            [
               -0.9289862162162162,
               -0.5606393437378658
            ],
            [
               -0.9317887387387388,
               -0.5647755018505802
            ],
            [
               -0.9345912612612612,
               -0.5680048963683464
            ],
            [
               -0.9373937837837838,
               -0.5698284240771991
            ],
            [
               -0.9401963063063064,
               -0.5701724784183149
            ],
            [
               -0.9429988288288289,
               -0.56937994361831
            ],
            [
               -0.9458013513513515,
               -0.568073028161068
            ],
            [
               -0.9486038738738739,
               -0.5669384747700554
            ],
            [
               -0.9514063963963965,
               -0.5665093663854408
            ],
            [
               -0.9542089189189189,
               -0.5670156474835
            ],
            [
               -0.9570114414414415,
               -0.5683489124580687
            ],
            [
               -0.959813963963964,
               -0.5701457315635312
            ],
            [
               -0.9626164864864866,
               -0.5719524776704743
            ],
            [
               -0.9654190090090091,
               -0.573407707008919
            ],
            [
               -0.9682215315315316,
               -0.5743747393467478
            ],
            [
               -0.9710240540540541,
               -0.5749778321442087
            ],
            [
               -0.9738265765765766,
               -0.5755323309021874
            ],
            [
               -0.9766290990990991,
               -0.5763988228955221
            ],
            [
               -0.9794316216216217,
               -0.577819270208271
            ],
            [
               -0.9822341441441442,
               -0.5797993507393626
            ],
            [
               -0.9850366666666668,
               -0.5820836878433517
            ],
            [
               -0.9878391891891892,
               -0.5842357972927437
            ],
            [
               -0.9906417117117118,
               -0.5857951564957775
            ],
            [
               -0.9934442342342342,
               -0.5864541878866651
            ],
            [
               -0.9962467567567568,
               -0.5861890140725725
            ],
            [
               -0.9990492792792793,
               -0.5852930359639295
            ],
            [
               -1.0018518018018019,
               -0.5842964822697645
            ],
            [
               -1.0046543243243244,
               -0.5837960196747418
            ],
            [
               -1.0074568468468468,
               -0.5842516802718694
            ],
            [
               -1.0102593693693693,
               -0.5858217786672137
            ],
            [
               -1.0130618918918919,
               -0.5882950911551716
            ],
            [
               -1.0158644144144144,
               -0.5911470371141163
            ],
            [
               -1.018666936936937,
               -0.5937041152113107
            ],
            [
               -1.0214694594594596,
               -0.5953631715705074
            ],
            [
               -1.024271981981982,
               -0.5957923965073424
            ],
            [
               -1.0270745045045047,
               -0.5950462332496722
            ],
            [
               -1.029877027027027,
               -0.5935549475727171
            ],
            [
               -1.0326795495495495,
               -0.5919916825629117
            ],
            [
               -1.035482072072072,
               -0.5910609613068807
            ],
            [
               -1.0382845945945947,
               -0.5912787042205845
            ],
            [
               -1.0410871171171172,
               -0.5928160348681963
            ],
            [
               -1.0438896396396395,
               -0.5954568759151768
            ],
            [
               -1.046692162162162,
               -0.5986804315528333
            ],
            [
               -1.0494946846846847,
               -0.6018376107750727
            ],
            [
               -1.0522972072072072,
               -0.6043596962748481
            ],
            [
               -1.0550997297297298,
               -0.6059284685248152
            ],
            [
               -1.0579022522522523,
               -0.6065523091685343
            ],
            [
               -1.0607047747747749,
               -0.6065268176536565
            ],
            [
               -1.0635072972972974,
               -0.6062990819140845
            ],
            [
               -1.06630981981982,
               -0.6062877445726387
            ],
            [
               -1.0691123423423423,
               -0.6067250509467821
            ],
            [
               -1.0719148648648649,
               -0.6075775651639497
            ],
            [
               -1.0747173873873874,
               -0.6085728772414267
            ],
            [
               -1.07751990990991,
               -0.6093209647772893
            ],
            [
               -1.0803224324324325,
               -0.6094846110754302
            ],
            [
               -1.0831249549549549,
               -0.6089354333423924
            ],
            [
               -1.0859274774774774,
               -0.607836816033235
            ],
            [
               -1.08873,
               -0.606620623109835
            ],
            [
               -1.0915325225225225,
               -0.6058619826398632
            ],
            [
               -1.094335045045045,
               -0.6060926418476897
            ],
            [
               -1.0971375675675676,
               -0.607615814815315
            ],
            [
               -1.0999400900900902,
               -0.6103863400993896
            ],
            [
               -1.1027426126126127,
               -0.6139990165399125
            ],
            [
               -1.1055451351351353,
               -0.6177923423521734
            ],
            [
               -1.1083476576576576,
               -0.6210366367635329
            ],
            [
               -1.1111501801801802,
               -0.6231475369515653
            ],
            [
               -1.1139527027027027,
               -0.6238574034026823
            ],
            [
               -1.1167552252252253,
               -0.6232908400342718
            ],
            [
               -1.1195577477477479,
               -0.6219215324593295
            ],
            [
               -1.1223602702702702,
               -0.6204254681617545
            ],
            [
               -1.1251627927927927,
               -0.6194778363852853
            ],
            [
               -1.1279653153153153,
               -0.6195572016941246
            ],
            [
               -1.1307678378378379,
               -0.6208161264417962
            ],
            [
               -1.1335703603603604,
               -0.6230544417870485
            ],
            [
               -1.136372882882883,
               -0.6257979651645409
            ],
            [
               -1.1391754054054055,
               -0.6284528198444916
            ],
            [
               -1.141977927927928,
               -0.6304840508962453
            ],
            [
               -1.1447804504504504,
               -0.6315632086369454
            ],
            [
               -1.147582972972973,
               -0.6316432219979389
            ],
            [
               -1.1503854954954955,
               -0.6309446688691425
            ],
            [
               -1.153188018018018,
               -0.6298663100745858
            ],
            [
               -1.1559905405405406,
               -0.6288549675803605
            ],
            [
               -1.1587930630630632,
               -0.6282788045673624
            ],
            [
               -1.1615955855855855,
               -0.6283419932554206
            ],
            [
               -1.164398108108108,
               -0.6290609781485166
            ],
            [
               -1.1672006306306306,
               -0.6303000610265657
            ],
            [
               -1.1700031531531532,
               -0.6318448673935662
            ],
            [
               -1.1728056756756757,
               -0.6334826134238101
            ],
            [
               -1.1756081981981983,
               -0.6350603719207046
            ],
            [
               -1.1784107207207208,
               -0.6365047621437154
            ],
            [
               -1.1812132432432432,
               -0.6378033343785621
            ],
            [
               -1.1840157657657657,
               -0.6389628330098378
            ],
            [
               -1.1868182882882883,
               -0.6399671499097901
            ],
            [
               -1.1896208108108108,
               -0.6407558206970774
            ],
            [
               -1.1924233333333334,
               -0.6412337608959746
            ],
            [
               -1.195225855855856,
               -0.6413089480331253
            ],
            [
               -1.1980283783783783,
               -0.6409424998565132
            ],
            [
               -1.2008309009009008,
               -0.6401897485768875
            ],
            [
               -1.2036334234234234,
               -0.639213554927285
            ],
            [
               -1.206435945945946,
               -0.6382610855881976
            ],
            [
               -1.2092384684684685,
               -0.6376087349872996
            ],
            [
               -1.212040990990991,
               -0.6374917594004221
            ],
            [
               -1.2148435135135136,
               -0.6380411554582939
            ],
            [
               -1.2176460360360362,
               -0.6392482652177689
            ],
            [
               -1.2204485585585585,
               -0.6409683847373997
            ],
            [
               -1.223251081081081,
               -0.6429616993407024
            ],
            [
               -1.2260536036036036,
               -0.6449578126346636
            ],
            [
               -1.2288561261261262,
               -0.6467231543498024
            ],
            [
               -1.2316586486486487,
               -0.6481108720411712
            ],
            [
               -1.2344611711711713,
               -0.6490799887955434
            ],
            [
               -1.2372636936936936,
               -0.6496817897594627
            ],
            [
               -1.2400662162162162,
               -0.6500224428061199
            ],
            [
               -1.2428687387387387,
               -0.6502178746095588
            ],
            [
               -1.2456712612612613,
               -0.650357668157715
            ],
            [
               -1.2484737837837838,
               -0.650489362339516
            ],
            [
               -1.2512763063063064,
               -0.650625392884856
            ],
            [
               -1.254078828828829,
               -0.6507656630528873
            ],
            [
               -1.2568813513513515,
               -0.6509228974056145
            ],
            [
               -1.2596838738738738,
               -0.6511376126618478
            ],
            [
               -1.2624863963963964,
               -0.6514746689043902
            ],
            [
               -1.265288918918919,
               -0.6520017862284107
            ],
            [
               -1.2680914414414415,
               -0.6527587313455703
            ],
            [
               -1.270893963963964,
               -0.6537307575275786
            ],
            [
               -1.2736964864864866,
               -0.6548392975842718
            ],
            [
               -1.276499009009009,
               -0.655956920810111
            ],
            [
               -1.2793015315315315,
               -0.6569443017237915
            ],
            [
               -1.282104054054054,
               -0.6576978465772516
            ],
            [
               -1.2849065765765766,
               -0.658191173995287
            ],
            [
               -1.2877090990990991,
               -0.6584941146618333
            ],
            [
               -1.2905116216216217,
               -0.6587594691369556
            ],
            [
               -1.2933141441441443,
               -0.6591784291546099
            ],
            [
               -1.2961166666666666,
               -0.6599167659697298
            ],
            [
               -1.2989191891891891,
               -0.6610517186720164
            ],
            [
               -1.3017217117117117,
               -0.6625310770083321
            ],
            [
               -1.3045242342342342,
               -0.6641703697285333
            ],
            [
               -1.3073267567567568,
               -0.6656928335536414
            ],
            [
               -1.3101292792792794,
               -0.6668033713848385
            ],
            [
               -1.312931801801802,
               -0.667276276898535
            ],
            [
               -1.3157343243243242,
               -0.6670308438439847
            ],
            [
               -1.3185368468468468,
               -0.6661710919142165
            ],
            [
               -1.3213393693693694,
               -0.6649753305740411
            ],
            [
               -1.324141891891892,
               -0.6638354551865602
            ],
            [
               -1.3269444144144145,
               -0.6631605571904393
            ],
            [
               -1.329746936936937,
               -0.663270260136311
            ],
            [
               -1.3325494594594596,
               -0.6643069173152631
            ],
            [
               -1.335351981981982,
               -0.6661912686088307
            ],
            [
               -1.3381545045045045,
               -0.6686346172892799
            ],
            [
               -1.340957027027027,
               -0.6712053339183701
            ],
            [
               -1.3437595495495496,
               -0.6734328377033927
            ],
            [
               -1.3465620720720721,
               -0.6749222257333227
            ],
            [
               -1.3493645945945947,
               -0.6754501026206907
            ],
            [
               -1.352167117117117,
               -0.6750174739921471
            ],
            [
               -1.3549696396396396,
               -0.6738471620693154
            ],
            [
               -1.3577721621621621,
               -0.6723277613783174
            ],
            [
               -1.3605746846846847,
               -0.670919672437317
            ],
            [
               -1.3633772072072072,
               -0.6700476770210968
            ],
            [
               -1.3661797297297298,
               -0.6700067051056227
            ],
            [
               -1.3689822522522523,
               -0.6709026730157894
            ],
            [
               -1.3717847747747747,
               -0.6726402103265745
            ],
            [
               -1.3745872972972972,
               -0.6749567248887294
            ],
            [
               -1.3773898198198198,
               -0.677490987464936
            ],
            [
               -1.3801923423423423,
               -0.67986711547003
            ],
            [
               -1.382994864864865,
               -0.6817730716211234
            ],
            [
               -1.3857973873873874,
               -0.6830165053057291
            ],
            [
               -1.38859990990991,
               -0.6835483970548806
            ],
            [
               -1.3914024324324323,
               -0.6834540308332608
            ],
            [
               -1.394204954954955,
               -0.6829186824824409
            ],
            [
               -1.3970074774774774,
               -0.6821800767765966
            ],
            [
               -1.39981,
               -0.6814802991790971
            ]
         ]
      }
   ]
}
