# Supplementary material for: Isolation of a planar π-aromatic Bi5− ring in a cobalt-based inverse-sandwich-type complex
Source: Nat Chem. 2025 Jan 20;17(4):547–55. doi: 10.1038/s41557-024-01713-8 (PMC11964920; doi:10.1038/s41557-024-01713-8)
Supplement: Supplementary file 4 — Original magnetic data of compound 1 and origin file of Fig. 3. [file 41557_2024_1713_MOESM4_ESM.zip › sr_and_T/42.csv]

comment	corrected Loops
temperature	2
sr	0.016
angle	0
trans	0
B	M
-1.3999	-0.6535477638703955
-1.3970974974974975	-0.6533438667396074
-1.394294994994995	-0.6531271032467656
-1.3914924924924925	-0.6528808087220104
-1.3886899899899898	-0.6525463167383381
-1.3858874874874874	-0.6520477820479815
-1.3830849849849849	-0.6513291668253358
-1.3802824824824824	-0.650389522061692
-1.37747997997998	-0.6493022208725638
-1.3746774774774775	-0.6482086077394456
-1.371874974974975	-0.6472851564341264
-1.3690724724724723	-0.6466927846029982
-1.3662699699699699	-0.6465240969049824
-1.3634674674674674	-0.6467663686603131
-1.360664964964965	-0.6472940513425152
-1.3578624624624624	-0.6478955685279955
-1.35505995995996	-0.648328039327698
-1.3522574574574573	-0.6483840260529061
-1.3494549549549548	-0.6479497605580709
-1.3466524524524524	-0.6470363129965995
-1.3438499499499499	-0.6457733794143261
-1.3410474474474474	-0.6443672188103431
-1.338244944944945	-0.6430359036521158
-1.3354424424424425	-0.6419425742506091
-1.3326399399399398	-0.6411482114382643
-1.3298374374374373	-0.6405991634867256
-1.3270349349349349	-0.6401532563118038
-1.3242324324324324	-0.6396355085571954
-1.32142992992993	-0.638904523000154
-1.3186274274274274	-0.637906898822733
-1.3158249249249248	-0.6367008367699982
-1.3130224224224223	-0.6354403127858244
-1.3102199199199198	-0.6343244492517908
-1.3074174174174173	-0.6335286278594536
-1.3046149149149149	-0.6331404654442414
-1.3018124124124124	-0.6331227401825257
-1.29900990990991	-0.6333169344240401
-1.2962074074074073	-0.6334879218969118
-1.2934049049049048	-0.633396724378148
-1.2906024024024023	-0.6328786441509144
-1.2877998998998998	-0.6319016299579034
-1.2849973973973974	-0.6305853368358973
-1.282194894894895	-0.6291732815112934
-1.2793923923923924	-0.6279650252197566
-1.2765898898898898	-0.6272278615403566
-1.2737873873873873	-0.6271141189625207
-1.2709848848848848	-0.6276088635556922
-1.2681823823823823	-0.6285239677792072
-1.2653798798798799	-0.6295409705171733
-1.2625773773773774	-0.6302910546471971
-1.259774874874875	-0.6304500320635915
-1.2569723723723722	-0.6298224225418751
-1.2541698698698698	-0.6283924005675945
-1.2513673673673673	-0.6263291470619379
-1.2485648648648648	-0.623946845340585
-1.2457623623623624	-0.6216314059091774
-1.24295985985986	-0.6197537289895887
-1.2401573573573572	-0.6185911270821483
-1.2373548548548547	-0.6182745225468675
-1.2345523523523523	-0.6187709611817103
-1.2317498498498498	-0.6199015453448045
-1.2289473473473473	-0.6213868071610333
-1.2261448448448449	-0.6229067196081259
-1.2233423423423422	-0.6241616173925228
-1.2205398398398397	-0.6249226599018738
-1.2177373373373372	-0.6250646911004456
-1.2149348348348348	-0.6245788378683119
-1.2121323323323323	-0.6235657532699999
-1.2093298298298298	-0.6222126035097295
-1.2065273273273274	-0.620757969284369
-1.2037248248248247	-0.6194494133582649
-1.2009223223223222	-0.6184991140707505
-1.1981198198198197	-0.6180438049993002
-1.1953173173173173	-0.6181158802830002
-1.1925148148148148	-0.6186321622107465
-1.1897123123123123	-0.6194047835072638
-1.1869098098098099	-0.6201747175019683
-1.1841073073073072	-0.6206632794601095
-1.1813048048048047	-0.6206317436386535
-1.1785023023023022	-0.6199357579028169
-1.1756997997997998	-0.6185609480973717
-1.1728972972972973	-0.6166296253754424
-1.1700947947947948	-0.6143752994196205
-1.1672922922922924	-0.6120900707347774
-1.1644897897897897	-0.6100575416360428
-1.1616872872872872	-0.60848830488288
-1.1588847847847847	-0.6074748195633353
-1.1560822822822823	-0.606977418075477
-1.1532797797797798	-0.6068446514306369
-1.1504772772772773	-0.6068616384384584
-1.1476747747747749	-0.6068123680775608
-1.1448722722722722	-0.6065383152541004
-1.1420697697697697	-0.6059773071936723
-1.1392672672672672	-0.6051727687133144
-1.1364647647647648	-0.6042523235084893
-1.1336622622622623	-0.6033835139863495
-1.1308597597597596	-0.6027205110703635
-1.1280572572572574	-0.6023574294770606
-1.1252547547547547	-0.6023009711665841
-1.1224522522522522	-0.6024687497059937
-1.1196497497497497	-0.6027119458989556
-1.1168472472472473	-0.602854300246146
-1.1140447447447448	-0.6027357241332705
-1.111242242242242	-0.602248801332155
-1.1084397397397396	-0.6013597247708873
-1.1056372372372372	-0.6001103841286044
-1.1028347347347347	-0.598603601331972
-1.1000322322322322	-0.5969773487507128
-1.0972297297297298	-0.5953753343947981
-1.0944272272272273	-0.5939206373308683
-1.0916247247247246	-0.5926968798146985
-1.0888222222222221	-0.5917387995961187
-1.0860197197197197	-0.5910319592774544
-1.0832172172172172	-0.5905201447366601
-1.0804147147147147	-0.590118649074451
-1.0776122122122123	-0.5897316224636762
-1.0748097097097098	-0.5892714635597955
-1.072007207207207	-0.5886776007841843
-1.0692047047047046	-0.587931188700811
-1.0664022022022022	-0.5870618312383915
-1.0635996996996997	-0.5861431208300234
-1.0607971971971972	-0.585275916209878
-1.0579946946946948	-0.584561622450863
-1.0551921921921923	-0.5840713683048762
-1.0523896896896896	-0.5838195667058872
-1.0495871871871871	-0.5837506369446863
-1.0467846846846847	-0.5837450238622695
-1.0439821821821822	-0.5836454328144758
-1.0411796796796797	-0.5832978063426615
-1.038377177177177	-0.582596061513522
-1.0355746746746748	-0.5815170338186872
-1.032772172172172	-0.5801337078330229
-1.0299696696696696	-0.5786005948039126
-1.0271671671671672	-0.5771135174923165
-1.0243646646646647	-0.5758544871719202
-1.0215621621621622	-0.5749379590783026
-1.0187596596596595	-0.5743754119631188
-1.0159571571571573	-0.5740703255704684
-1.0131546546546546	-0.5738464867096811
-1.0103521521521521	-0.573501939313789
-1.0075496496496497	-0.5728722749661259
-1.0047471471471472	-0.5718833195639439
-1.0019446446446447	-0.5705760529536466
-0.9991421421421421	-0.5690951365270343
-0.9963396396396396	-0.5676440776383731
-0.9935371371371371	-0.5664210338304572
-0.9907346346346346	-0.5655558588559253
-0.9879321321321322	-0.5650688878773187
-0.9851296296296297	-0.5648650289439632
-0.9823271271271271	-0.5647651621415051
-0.9795246246246246	-0.5645644616916006
-0.9767221221221221	-0.5640982233158407
-0.9739196196196196	-0.5632932097962855
-0.9711171171171171	-0.5621873805810835
-0.9683146146146147	-0.5609115831975773
-0.9655121121121122	-0.5596397620545144
-0.9627096096096096	-0.5585250631703231
-0.9599071071071071	-0.5576441422500504
-0.9571046046046046	-0.5569692596024618
-0.9543021021021021	-0.5563782250649381
-0.9514995995995996	-0.555699150759756
-0.9486970970970972	-0.5547747669138319
-0.9458945945945947	-0.5535239856396397
-0.9430920920920921	-0.551978965848172
-0.9402895895895895	-0.5502840361685697
-0.9374870870870871	-0.5486557655082993
-0.9346845845845846	-0.5473168300540094
-0.9318820820820821	-0.5464255150194357
-0.9290795795795797	-0.5460245040159946
-0.9262770770770771	-0.546026351983109
-0.9234745745745746	-0.5462407822273607
-0.920672072072072	-0.5464348441344058
-0.9178695695695696	-0.5464058284979654
-0.9150670670670671	-0.5460424876040435
-0.9122645645645646	-0.5453540660634513
-0.9094620620620621	-0.5444575970074177
-0.9066595595595596	-0.5435281425911447
-0.9038570570570571	-0.5427293148783117
-0.9010545545545545	-0.5421481868732207
-0.898252052052052	-0.5417572798517738
-0.8954495495495496	-0.5414171696302974
-0.8926470470470471	-0.5409194922255556
-0.8898445445445445	-0.5400564098846881
-0.8870420420420421	-0.538693551722377
-0.8842395395395396	-0.5368220964116879
-0.881437037037037	-0.5345724282084674
-0.8786345345345346	-0.5321843520804408
-0.8758320320320321	-0.5299429637051971
-0.8730295295295295	-0.5281002406700441
-0.870227027027027	-0.5268066872091706
-0.8674245245245246	-0.5260736695371202
-0.8646220220220221	-0.5257768461148522
-0.8618195195195195	-0.5256978852517367
-0.859017017017017	-0.5255899058593281
-0.8562145145145146	-0.5252455643203358
-0.853412012012012	-0.5245473259165776
-0.8506095095095095	-0.5234866167652608
-0.8478070070070071	-0.522149494015415
-0.8450045045045045	-0.5206773055202929
-0.842202002002002	-0.5192178981331246
-0.8393994994994995	-0.5178841418594715
-0.8365969969969971	-0.5167319054552124
-0.8337944944944945	-0.5157612399946918
-0.830991991991992	-0.5149356983617124
-0.8281894894894896	-0.5142086986770724
-0.825386986986987	-0.513544662483598
-0.8225844844844845	-0.5129264376467009
-0.819781981981982	-0.5123474762390015
-0.8169794794794795	-0.5117944462922634
-0.814176976976977	-0.5112304691519385
-0.8113744744744745	-0.5105891663094544
-0.8085719719719721	-0.5097851588423692
-0.8057694694694695	-0.5087393909650291
-0.802966966966967	-0.5074105737821719
-0.8001644644644645	-0.5058200962910102
-0.797361961961962	-0.5040587245049766
-0.7945594594594595	-0.5022692435960847
-0.791756956956957	-0.5006079327807993
-0.7889544544544544	-0.4991962182996337
-0.786151951951952	-0.4980787782185048
-0.7833494494494495	-0.49720367103112006
-0.780546946946947	-0.4964335992420943
-0.7777444444444445	-0.49558717581125566
-0.774941941941942	-0.4944984863103267
-0.7721394394394395	-0.49307607287834176
-0.7693369369369369	-0.49134141047766033
-0.7665344344344345	-0.4894326707712999
-0.763731931931932	-0.4875704050152786
-0.7609294294294294	-0.4859942275116005
-0.758126926926927	-0.4848894826507874
-0.7553244244244245	-0.48432682261869175
-0.752521921921922	-0.48423414053994246
-0.7497194194194194	-0.48441040297692356
-0.746916916916917	-0.48457778466670476
-0.7441144144144145	-0.4844564238268186
-0.7413119119119119	-0.48383906072558663
-0.7385094094094095	-0.48264310355733275
-0.735706906906907	-0.4809251492532814
-0.7329044044044044	-0.4788551454469218
-0.7301019019019019	-0.4766601550123089
-0.7272993993993995	-0.47455686335846475
-0.724496896896897	-0.4726946030295333
-0.7216943943943944	-0.4711260556106842
-0.718891891891892	-0.46981267274181737
-0.7160893893893895	-0.468659801832762
-0.7132868868868869	-0.46756665203733544
-0.7104843843843844	-0.4664718921513089
-0.707681881881882	-0.46537817590841996
-0.7048793793793794	-0.46434719769891997
-0.7020768768768769	-0.4634679619305641
-0.6992743743743745	-0.4628108606781623
-0.696471871871872	-0.4623854215393587
-0.6936693693693694	-0.4621183994597167
-0.6908668668668669	-0.4618617043920627
-0.6880643643643645	-0.46142903197047935
-0.6852618618618619	-0.46064973312614516
-0.6824593593593594	-0.4594220375629308
-0.679656856856857	-0.457747481555193
-0.6768543543543544	-0.4557343916345737
-0.6740518518518519	-0.45356849074760863
-0.6712493493493494	-0.4514596305320546
-0.6684468468468469	-0.44958158913221585
-0.6656443443443444	-0.4480241302109331
-0.6628418418418419	-0.4467723680729203
-0.6600393393393394	-0.4457193781066662
-0.6572368368368369	-0.44470704410402795
-0.6544343343343344	-0.44358103975355556
-0.6516318318318319	-0.44224161561353814
-0.6488293293293294	-0.44067382676481875
-0.6460268268268269	-0.4389481976289917
-0.6432243243243244	-0.43719297819384956
-0.6404218218218218	-0.43554860695139197
-0.6376193193193194	-0.43412057872295684
-0.6348168168168169	-0.43294682624975206
-0.6320143143143144	-0.43199013945627224
-0.6292118118118118	-0.4311571125367673
-0.6264093093093094	-0.43033580743558875
-0.6236068068068069	-0.4294379586885846
-0.6208043043043043	-0.4284302533212087
-0.6180018018018019	-0.42734335433821335
-0.6151992992992994	-0.426255383164268
-0.6123967967967968	-0.4252557052539634
-0.6095942942942943	-0.42440191846988157
-0.6067917917917919	-0.4236855263004329
-0.6039892892892894	-0.42301904650525884
-0.6011867867867868	-0.42225023325340627
-0.5983842842842844	-0.4212000982851404
-0.5955817817817819	-0.4197135250262272
-0.5927792792792793	-0.41770706964624815
-0.5899767767767768	-0.4151993381557151
-0.5871742742742744	-0.4123147370792627
-0.5843717717717718	-0.4092595333937076
-0.5815692692692693	-0.4062773248609307
-0.5787667667667669	-0.4035966267670298
-0.5759642642642644	-0.4013847080065847
-0.5731617617617618	-0.3997188999178837
-0.5703592592592593	-0.39858062388546606
-0.5675567567567569	-0.397870515695174
-0.5647542542542543	-0.39743754883148724
-0.5619517517517518	-0.3971125711767323
-0.5591492492492494	-0.39673757621469885
-0.5563467467467468	-0.3961855014012358
-0.5535442442442443	-0.39536972324407144
-0.5507417417417418	-0.39424589984286484
-0.5479392392392394	-0.3928101588434323
-0.5451367367367368	-0.3910966190196544
-0.5423342342342343	-0.38917469420120865
-0.5395317317317319	-0.38714404740077174
-0.5367292292292293	-0.3851239345661352
-0.5339267267267268	-0.38323483826385335
-0.5311242242242243	-0.38157351854969024
-0.5283217217217218	-0.38018664388282764
-0.5255192192192193	-0.3790511797199877
-0.5227167167167168	-0.37807003975377507
-0.5199142142142144	-0.3770883710739135
-0.5171117117117118	-0.3759298042986476
-0.5143092092092093	-0.3744448813456423
-0.5115067067067068	-0.3725582174985825
-0.5087042042042043	-0.37029911723610653
-0.5059017017017018	-0.3678035987826134
-0.5030991991991993	-0.36528364405161406
-0.5002966966966967	-0.36296980467568746
-0.4974941941941943	-0.361042762054478
-0.4946916916916918	-0.3595747009909997
-0.49188918918918934	-0.35850017695009084
-0.48908668668668676	-0.35762831135905954
-0.4862841841841843	-0.3566956781322579
-0.4834816816816818	-0.3554459383871389
-0.48067917917917924	-0.3537125189972451
-0.47787667667667677	-0.3514779342621206
-0.4750741741741743	-0.3488891225825972
-0.4722716716716717	-0.3462210802664803
-0.46946916916916925	-0.3437973251176338
-0.4666666666666668	-0.3418901698645277
-0.4638641641641643	-0.34063157993468035
-0.46106166166166174	-0.33996360899818756
-0.45825915915915927	-0.3396461299356338
-0.4554566566566568	-0.3393220205433689
-0.4526541541541542	-0.3386215553213253
-0.44985165165165175	-0.33727445781185955
-0.4470491491491493	-0.335194425375421
-0.4442466466466467	-0.3325085166532292
-0.44144414414414423	-0.3295205447011973
-0.43864164164164177	-0.32661842106902755
-0.4358391391391393	-0.3241536189921577
-0.4330366366366367	-0.3223305628349555
-0.43023413413413425	-0.3211414215319008
-0.4274316316316318	-0.3203679172448672
-0.4246291291291292	-0.31965057609864017
-0.42182662662662673	-0.3186040730100509
-0.41902412412412426	-0.3169420470406924
-0.4162216216216217	-0.3145711151907732
-0.4134191191191192	-0.3116232201169305
-0.41061661661661675	-0.30841508370446075
-0.4078141141141143	-0.30534715754533587
-0.4050116116116117	-0.3027743858992435
-0.40220910910910923	-0.30089072381198667
-0.39940660660660665	-0.29966535652771675
-0.3966041041041042	-0.2988520568291985
-0.3938016016016017	-0.29806935277212976
-0.39099909909909925	-0.29692589396914326
-0.3881965965965968	-0.29515028741123617
-0.3853940940940943	-0.29268281347647584
-0.3825915915915916	-0.28969859401197806
-0.37978908908908915	-0.28655409299592116
-0.3769865865865867	-0.2836740004441921
-0.3741840840840842	-0.28141526699477615
-0.37138158158158174	-0.27995273441894053
-0.3685790790790793	-0.27922380635884103
-0.3657765765765768	-0.27895015396104156
-0.3629740740740741	-0.2787289572363313
-0.36017157157157165	-0.2781631208407885
-0.3573690690690692	-0.2769869981617035
-0.3545665665665667	-0.2751457849891141
-0.35176406406406424	-0.2728024267299118
-0.3489615615615618	-0.27027040944251385
-0.3461590590590591	-0.2678959432276926
-0.3433565565565566	-0.2659302965753426
-0.34055405405405414	-0.2644365042917881
-0.3377515515515517	-0.2632630743584775
-0.3349490490490492	-0.2620944843963941
-0.33214654654654674	-0.2605618634216631
-0.32934404404404427	-0.25837626386193724
-0.3265415415415416	-0.2554385639723973
-0.3237390390390391	-0.25188730787615354
-0.32093653653653664	-0.24806641045054237
-0.3181340340340342	-0.24442177578039276
-0.3153315315315317	-0.24136035031816125
-0.31252902902902924	-0.239118585624589
-0.30972652652652655	-0.23768498309511235
-0.3069240240240241	-0.23680388130733634
-0.3041215215215216	-0.23606063681339068
-0.30131901901901914	-0.23502084586647076
-0.2985165165165167	-0.2333775484922214
-0.2957140140140142	-0.23105688780398498
-0.29291151151151174	-0.22824584966958653
-0.29010900900900904	-0.22533128482424897
-0.2873065065065066	-0.22276899649301077
-0.2845040040040041	-0.22092540514879017
-0.28170150150150164	-0.2199441813708734
-0.27889899899899917	-0.2196828255434258
-0.2760964964964967	-0.21974176577759644
-0.27329399399399423	-0.21957844583565997
-0.27049149149149154	-0.21867098106510424
-0.2676889889889891	-0.21667947904600682
-0.2648864864864866	-0.21355350578402868
-0.26208398398398414	-0.20955131525909781
-0.25928148148148167	-0.20516471633199654
-0.2564789789789792	-0.200973554727423
-0.2536764764764765	-0.19747591568946463
-0.25087397397397404	-0.1949471826921401
-0.24807147147147157	-0.19337092910432122
-0.2452689689689691	-0.192460851373535
-0.24246646646646663	-0.19176356487426077
-0.23966396396396417	-0.19080677024157527
-0.2368614614614617	-0.18924421438990058
-0.234058958958959	-0.18695195688821287
-0.23125645645645654	-0.18404820931142973
-0.22845395395395407	-0.18083512081126965
-0.2256514514514516	-0.17768641652914088
-0.22284894894894913	-0.17492128836735124
-0.22004644644644666	-0.1727072095834207
-0.2172439439439442	-0.1710221657908802
-0.2144414414414415	-0.16968483444550528
-0.21163893893893904	-0.16843735571287757
-0.20883643643643657	-0.1670477940898134
-0.2060339339339341	-0.16539404273581287
-0.20323143143143163	-0.1634992454467463
-0.20042892892892916	-0.16150749652824606
-0.19762642642642647	-0.15961078699148012
-0.194823923923924	-0.15795597232132771
-0.19202142142142153	-0.15656771078132484
-0.18921891891891907	-0.15531746409863995
-0.1864164164164166	-0.15395197603843705
-0.18361391391391413	-0.1521731316215501
-0.18081141141141166	-0.14974236797988996
-0.17800890890890897	-0.14657343436375345
-0.1752064064064065	-0.14278054337195695
-0.17240390390390403	-0.13866366465037513
-0.16960140140140156	-0.13463376900883653
-0.1667988988988991	-0.13110097148835229
-0.16399639639639663	-0.1283608716366617
-0.16119389389389416	-0.12651482734025793
-0.15839139139139147	-0.1254484363171749
-0.155588888888889	-0.12487320966255268
-0.15278638638638653	-0.1244159678958543
-0.14998388388388406	-0.12372578668656578
-0.1471813813813816	-0.12256415258950834
-0.14437887887887912	-0.12085141832457995
-0.14157637637637643	-0.11865873174345717
-0.13877387387387397	-0.11615352960475238
-0.1359713713713715	-0.1135218242363184
-0.13316886886886903	-0.11089678534915601
-0.13036636636636656	-0.1083187084681861
-0.1275638638638641	-0.10573835355583636
-0.12476136136136162	-0.10305883024636871
-0.12195885885885893	-0.10019686564553491
-0.11915635635635646	-0.09713753617752639
-0.116353853853854	-0.09395964940418822
-0.11355135135135153	-0.09082059556988334
-0.11074884884884906	-0.08790525747059666
-0.10794634634634659	-0.08535763247401136
-0.10514384384384412	-0.08322101228092611
-0.10234134134134143	-0.08141023233191752
-0.09953883883883896	-0.07972844151011964
-0.09673633633633649	-0.0779249962259299
-0.09393383383383402	-0.07577611590778487
-0.09113133133133156	-0.07316121325930917
-0.08832882882882909	-0.07010849192566333
-0.0855263263263264	-0.06679332999582584
-0.08272382382382393	-0.06348873311042606
-0.07992132132132146	-0.060483297495309875
-0.07711881881881899	-0.05799309808146116
-0.07431631631631652	-0.05609595708631383
-0.07151381381381405	-0.05470901129674542
-0.06871131131131158	-0.05361604072051328
-0.0659088088088089	-0.05253464697252446
-0.06310630630630643	-0.05120065514467515
-0.06030380380380396	-0.049442278505162245
-0.05750130130130149	-0.04722106150958032
-0.05469879879879902	-0.04462860699203642
-0.05189629629629655	-0.041843269578524654
-0.04909379379379408	-0.03906406040148719
-0.04629129129129139	-0.03644555461474631
-0.043488788788788924	-0.03405562539654605
-0.040686286286286455	-0.03186838657554823
-0.037883783783783986	-0.029791439354003666
-0.03508128128128152	-0.02771425246988516
-0.03227877877877905	-0.02555760543944319
-0.02947627627627636	-0.02330478485447178
-0.02667377377377389	-0.02100311599126872
-0.02387127127127142	-0.018736339294274807
-0.021068768768768953	-0.01657980470965616
-0.018266266266266484	-0.01455720497318039
-0.015463763763764016	-0.012617133581633338
-0.012661261261261547	-0.010640323501399346
-0.009858758758758857	-0.008476753588944957
-0.007056256256256388	-0.0060002075126260055
-0.004253753753753919	-0.0031606272816273842
-0.0014512512512514508	-1.4447558974070548e-05
0.0013512512512510177	0.003279794438205165
0.004153753753753486	0.0065013461831410985
0.006956256256255955	0.009430834343274153
0.009758758758758646	0.011917042514286337
0.012561261261261114	0.013924585843658872
0.015363763763763583	0.01554612050443576
0.01816626626626605	0.0169743669643691
0.02096876876876852	0.018442615628630084
0.02377127127127099	0.020152938572434383
0.02657377377377368	0.022215444453350247
0.029376276276276148	0.024618196218167576
0.032178778778778616	0.027237156389590452
0.034981281281281085	0.029882241764847335
0.03778378378378355	0.032363757812814406
0.04058628628628602	0.03455708263203394
0.04338878878878849	0.036444526363299715
0.04619129129129118	0.03812129328088382
0.04899379379379365	0.03976457918476842
0.05179629629629612	0.04157689427984731
0.05459879879879859	0.04372269321466124
0.057401301301301055	0.04627879678137904
0.060203803803803524	0.04921368943686073
0.06300630630630621	0.05240066392671538
0.06580880880880868	0.055658560036558544
0.06861131131131115	0.05880533203511472
0.07141381381381362	0.06170660303255902
0.07421631631631609	0.06430445637517346
0.07701881881881856	0.06661954600598087
0.07982132132132103	0.06872918267163695
0.08262382382382372	0.07073192529027969
0.08542632632632619	0.07271271754948432
0.08822882882882865	0.07472079657408073
0.09103133133133112	0.07676646985716841
0.09383383383383359	0.07883493983451993
0.09663633633633606	0.08090872783012543
0.09943883883883853	0.08298738056127558
0.10224134134134122	0.0850949993696381
0.10504384384384369	0.08727185203748443
0.10784634634634616	0.08955357310902795
0.11064884884884862	0.09194731868714218
0.11345135135135109	0.09441633233859656
0.11625385385385356	0.09688175150266176
0.11905635635635625	0.09924399971533115
0.12185885885885872	0.10141814499244474
0.12466136136136119	0.10337119013319533
0.12746386386386366	0.10514696771524301
0.13026636636636613	0.10686728401498873
0.1330688688688686	0.1087054380737412
0.13587137137137106	0.11083779185959569
0.13867387387387375	0.11338737444954149
0.14147637637637622	0.11637754171569005
0.1442788788788787	0.11971182396308305
0.14708138138138116	0.12318861318668724
0.14988388388388363	0.12654854730438483
0.1526863863863861	0.12954183406891676
0.15548888888888857	0.13199586890926213
0.15829139139139126	0.1338627355731164
0.16109389389389372	0.1352319497781274
0.1638963963963962	0.1363043686833373
0.16669889889889866	0.13733518685927307
0.16950140140140113	0.13856350063317194
0.1723039039039036	0.14014993658974192
0.1751064064064063	0.1421409908091761
0.17790890890890876	0.14446993606716632
0.18071141141141123	0.1469922912500292
0.1835139139139137	0.1495427830103287
0.18631641641641616	0.15199407166444373
0.18911891891891863	0.1542974198358908
0.1919214214214211	0.15649195462070015
0.1947239239239238	0.15868005636731983
0.19752642642642626	0.16097809335706126
0.20032892892892873	0.1634603351810536
0.2031314314314312	0.16611653874802051
0.20593393393393367	0.16883946881517
0.20873643643643613	0.17144880013932137
0.2115389389389386	0.17374559644617502
0.2143414414414413	0.1755808456211746
0.21714394394394376	0.17691587793478822
0.21994644644644623	0.17785385407651216
0.2227489489489487	0.1786296234706671
0.22555145145145117	0.17955772148298504
0.22835395395395364	0.18095129721459802
0.23115645645645633	0.18303431848030408
0.2339589589589588	0.18587248350784713
0.23676146146146126	0.1893438196168036
0.23956396396396373	0.1931591751939074
0.2423664664664662	0.19692882060898448
0.24516896896896867	0.2002582368151708
0.24797147147147114	0.2028477045741895
0.25077397397397383	0.20456895313247453
0.2535764764764763	0.20549825078212064
0.25637897897897877	0.20589713789765485
0.25918148148148124	0.2061461381504348
0.2619839839839837	0.20664926747938703
0.2647864864864862	0.20773458029876163
0.26758898898898864	0.20957644167043252
0.27039149149149133	0.21215877967596095
0.2731939939939938	0.21528723693982973
0.27599649649649627	0.2186451532966896
0.27879899899899874	0.22187723007174803
0.2816015015015012	0.22467841735165728
0.2844040040040037	0.22686545264532423
0.28720650650650636	0.22841423371693773
0.29000900900900883	0.22945594492083354
0.2928115115115113	0.23023574814582198
0.29561401401401377	0.23104696144377046
0.29841651651651624	0.23215874148421176
0.3012190190190187	0.23375536880665584
0.3040215215215212	0.2359007284636035
0.30682402402402387	0.23853407892591993
0.30962652652652634	0.24149494027470475
0.3124290290290288	0.24456811134684858
0.3152315315315313	0.2475360277162981
0.31803403403403374	0.2502255026715229
0.3208365365365362	0.2525389281179218
0.3236390390390387	0.2544650413301544
0.32644154154154137	0.2560698212493404
0.32924404404404384	0.25747252016685723
0.3320465465465463	0.2588143181611389
0.3348490490490488	0.26022734563996724
0.33765155155155124	0.26181023191377345
0.3404540540540537	0.26361370210682505
0.3432565565565564	0.26563696733922004
0.34605905905905887	0.2678334605377478
0.34886156156156134	0.27012322914635695
0.3516640640640638	0.2724089840481297
0.3544665665665663	0.2745931177267398
0.35726906906906875	0.27659354590602575
0.3600715715715712	0.2783566882410798
0.3628740740740739	0.2798661830409517
0.3656765765765764	0.28114613836892366
0.36847907907907884	0.28225808522836227
0.3712815815815813	0.2832915162700123
0.3740840840840838	0.28434899846700706
0.37688658658658625	0.2855281441936314
0.3796890890890887	0.2869038258361975
0.3824915915915914	0.28851448053202694
0.3852940940940939	0.2903558500507744
0.38809659659659634	0.29238398749563976
0.3908990990990988	0.29452713247260054
0.3937016016016013	0.2967036956879006
0.39650410410410375	0.2988418132076084
0.39930660660660644	0.3008953352556037
0.4021091091091089	0.3028519881465707
0.4049116116116114	0.30473162699817097
0.40771411411411385	0.3065753858729154
0.4105166166166163	0.3084292665535393
0.4133191191191188	0.3103274182285235
0.41612162162162125	0.31228045835305757
0.41892412412412394	0.31427256963396616
0.4217266266266264	0.31626823027493345
0.4245291291291289	0.3182261804623447
0.42733163163163135	0.32011565403319775
0.4301341341341338	0.32192890125596385
0.4329366366366363	0.32368502104126606
0.435739139139139	0.3254229001051871
0.43854164164164144	0.3271848105108383
0.4413441441441439	0.32899575639962403
0.4441466466466464	0.33084578100343265
0.44694914914914885	0.33268231519400004
0.4497516516516513	0.33441710549323156
0.4525541541541538	0.3359479075231689
0.4553566566566565	0.33719020773813124
0.45815915915915895	0.33811026826738694
0.4609616616616614	0.3387491348417066
0.4637641641641639	0.33922865957484005
0.46656666666666635	0.3397349377129736
0.4693691691691688	0.3404807959738229
0.4721716716716713	0.3416553892286945
0.474974174174174	0.34337365096130046
0.47777667667667645	0.3456397478347534
0.4805791791791789	0.3483361044419739
0.4833816816816814	0.3512434058168579
0.48618418418418385	0.3540887478384691
0.4889866866866863	0.35661100465835605
0.491789189189189	0.35862685770198294
0.4945916916916915	0.3600795754598536
0.49739419419419395	0.3610562357204916
0.5001966966966964	0.3617669530972113
0.5029991991991989	0.36248985612297735
0.5058017017017014	0.3634953039042008
0.5086042042042038	0.3649693493122435
0.5114067067067065	0.3669577041624604
0.514209209209209	0.3693467875580291
0.5170117117117115	0.37188884351265916
0.5198142142142139	0.37426606430392545
0.5226167167167164	0.3761774550890709
0.5254192192192189	0.3774250574214149
0.5282217217217213	0.3779753416871482
0.531024224224224	0.3779776036135822
0.5338267267267265	0.3777326362498203
0.536629229229229	0.37761874598092293
0.5394317317317314	0.3779944692019
0.5422342342342339	0.37910452617938417
0.5450367367367364	0.3810153576315352
0.547839239239239	0.38359882411169177
0.5506417417417415	0.38656931180895143
0.553444244244244	0.38956429114294683
0.5562467467467465	0.39224570364141864
0.5590492492492489	0.3943931960225586
0.5618517517517514	0.39596221756399635
0.5646542542542539	0.397089968028902
0.5674567567567566	0.3980473616037005
0.570259259259259	0.39915115664111805
0.5730617617617615	0.4006624317472562
0.575864264264264	0.4027019746802263
0.5786667667667664	0.40520841798637836
0.5814692692692689	0.4079523566047556
0.5842717717717714	0.4106028857527934
0.587074274274274	0.4128270256336442
0.5898767767767765	0.4143922257936036
0.592679279279279	0.41524079015339016
0.5954817817817815	0.41551318245388813
0.5982842842842839	0.4155124124802951
0.6010867867867866	0.4156194917806043
0.6038892892892889	0.4161848608386983
0.6066917917917916	0.417428123465112
0.6094942942942938	0.4193760336353468
0.6122967967967965	0.4218571375320488
0.6150992992992992	0.4245542929367105
0.6179018018018014	0.4270987550781708
0.6207043043043041	0.4291770514506746
0.6235068068068064	0.4306183227997093
0.6263093093093091	0.431436255876659
0.6291118118118113	0.43181411826836524
0.631914314314314	0.43203918150481
0.6347168168168167	0.43240838789393166
0.6375193193193189	0.4331356032287194
0.6403218218218216	0.4342895958727575
0.6431243243243239	0.4357814811667367
0.6459268268268266	0.43740418402568937
0.6487293293293288	0.43890973770188857
0.6515318318318315	0.4400983187552895
0.6543343343343342	0.44088958598356753
0.6571368368368364	0.4413531113471565
0.6599393393393391	0.4416883369681846
0.6627418418418414	0.4421610567983601
0.6655443443443441	0.4430174995238181
0.6683468468468463	0.44440414306346143
0.671149349349349	0.44631921940170227
0.6739518518518517	0.4486113003790394
0.6767543543543539	0.45102494542915916
0.6795568568568566	0.4532782276153728
0.6823593593593589	0.4551469679186527
0.6851618618618616	0.4565288639594589
0.6879643643643643	0.45746777988386417
0.6907668668668665	0.458131784575779
0.6935693693693692	0.4587535992437894
0.6963718718718714	0.45955396810102533
0.6991743743743741	0.46067328674531466
0.7019768768768764	0.46213320496851235
0.7047793793793791	0.4638392801963632
0.7075818818818818	0.4656218056793778
0.710384384384384	0.467299395672701
0.7131868868868867	0.4687429126242387
0.7159893893893889	0.46991804605164433
0.7187918918918916	0.47089283398547144
0.7215943943943939	0.4718087655639007
0.7243968968968966	0.47282653365875366
0.7271993993993993	0.474065821006046
0.7300019019019015	0.47556000760798023
0.7328044044044042	0.47724106633859636
0.7356069069069064	0.4789592794977886
0.7384094094094091	0.4805305185624269
0.7412119119119114	0.4817947598780485
0.7440144144144141	0.48266625509515926
0.7468169169169168	0.4831592515037769
0.749619419419419	0.4833819424920164
0.7524219219219217	0.48350222112967267
0.755224424424424	0.4836979894107194
0.7580269269269266	0.4841091472149113
0.7608294294294289	0.48480663909302407
0.7636319319319316	0.48578695659755633
0.7664344344344343	0.4869909799679784
0.7692369369369365	0.4883375047818976
0.7720394394394392	0.4897572789256967
0.7748419419419414	0.4912143648028746
0.7776444444444441	0.49270757533533593
0.7804469469469468	0.4942532299799865
0.7832494494494491	0.49585824315771976
0.7860519519519518	0.4974966061456401
0.788854454454454	0.49910108434287576
0.7916569569569567	0.50057585678307
0.794459459459459	0.5018271605639371
0.7972619619619616	0.5028010800967786
0.8000644644644643	0.5035135566122957
0.8028669669669666	0.5040592447392394
0.8056694694694693	0.5045927190431083
0.8084719719719715	0.5052854389222889
0.8112744744744742	0.5062712920370502
0.8140769769769765	0.5075989463702717
0.8168794794794791	0.5092084296001038
0.8196819819819818	0.510942240065998
0.8224844844844841	0.5125900444469178
0.8252869869869868	0.5139543682348857
0.828089489489489	0.514916680677203
0.8308919919919917	0.5154818665143466
0.833694494494494	0.515785055631486
0.8364969969969966	0.5160564391742408
0.8392994994994993	0.5165533331145791
0.8421020020020016	0.5174798648504482
0.8449045045045043	0.5189194750799564
0.8477070070070065	0.5208021699498175
0.8505095095095092	0.5229179937148973
0.8533120120120115	0.5249737877757947
0.8561145145145141	0.5266765778129723
0.8589170170170168	0.5278183446752318
0.8617195195195191	0.528336308406695
0.8645220220220218	0.5283304328914689
0.867324524524524	0.5280332174003521
0.8701270270270267	0.5277416801884856
0.872929529529529	0.5277329915849407
0.8757320320320316	0.5281898085569121
0.8785345345345343	0.529157617396373
0.8813370370370366	0.5305456451298014
0.8841395395395393	0.5321687469565268
0.8869420420420415	0.5338147601442824
0.8897445445445442	0.5353142926139005
0.8925470470470469	0.5365901042413654
0.8953495495495492	0.537670887507312
0.8981520520520518	0.5386666668394255
0.9009545545545541	0.5397160086533122
0.9037570570570568	0.5409244670276041
0.906559559559559	0.5423162079916226
0.9093620620620617	0.5438158640296649
0.9121645645645644	0.5452671400262112
0.9149670670670667	0.5464821240115156
0.9177695695695693	0.5473048571354882
0.9205720720720716	0.5476678976404197
0.9233745745745743	0.5476228786821327
0.9261770770770765	0.5473345538421606
0.9289795795795792	0.5470396622478049
0.9317820820820819	0.5469832066417837
0.9345845845845842	0.5473517763881961
0.9373870870870868	0.5482241795652225
0.9401895895895891	0.5495538294061992
0.9429920920920918	0.5511871110468165
0.945794594594594	0.5529107502753827
0.9485970970970967	0.554512640139672
0.9513995995995994	0.5558372951827286
0.9542021021021017	0.5568199260959779
0.9570046046046043	0.5574908694966834
0.9598071071071066	0.5579520225162455
0.9626096096096093	0.5583356792626859
0.9654121121121115	0.5587609348796507
0.9682146146146142	0.5593022420244125
0.9710171171171169	0.5599792458325776
0.9738196196196192	0.5607687774943004
0.9766221221221218	0.5616318070991719
0.9794246246246241	0.5625430387673427
0.9822271271271268	0.5635103728247586
0.985029629629629	0.5645757132210145
0.9878321321321317	0.5657959872902283
0.9906346346346344	0.5672111264091944
0.9934371371371367	0.5688113293758759
0.9962396396396394	0.5705171849822204
0.9990421421421416	0.5721826201093165
1.0018446446446443	0.573623265669156
1.004647147147147	0.5746640822752456
1.0074496496496492	0.575192855155682
1.010252152152152	0.5752029141576498
1.0130546546546542	0.5748103877272868
1.0158571571571569	0.5742380508349927
1.018659659659659	0.573767444169518
1.0214621621621618	0.5736705597033651
1.0242646646646645	0.5741390818214924
1.0270671671671667	0.5752308507392607
1.0298696696696694	0.5768492469301476
1.0326721721721717	0.5787626063659004
1.0354746746746744	0.5806599434369459
1.0382771771771766	0.5822292172591148
1.0410796796796793	0.5832379482054462
1.043882182182182	0.5835949821170856
1.0466846846846842	0.5833769075758328
1.049487187187187	0.5828117827625914
1.0522896896896892	0.5822239515824623
1.0550921921921919	0.5819538495540026
1.057894694694694	0.5822731526790792
1.0606971971971968	0.5833167550975078
1.0634996996996995	0.585048648770818
1.0663022022022017	0.5872700457879323
1.0691047047047044	0.5896673486426438
1.0719072072072067	0.5918876163229216
1.0747097097097094	0.5936225096397667
1.0775122122122116	0.5946799429680414
1.0803147147147143	0.5950261514147368
1.083117217217217	0.5947886006240504
1.0859197197197192	0.5942200784419938
1.088722222222222	0.5936338738645013
1.0915247247247242	0.5933267847066208
1.0943272272272269	0.593509167167972
1.097129729729729	0.5942588550537784
1.0999322322322318	0.5955092765337469
1.1027347347347345	0.5970732411324533
1.1055372372372367	0.5986949635957033
1.1083397397397394	0.6001161845552918
1.1111422422422417	0.6011393630816617
1.1139447447447444	0.6016724476389843
1.116747247247247	0.6017451192669441
1.1195497497497493	0.6014941059046244
1.122352252252252	0.6011231040548173
1.1251547547547542	0.6008489463744704
1.127957257257257	0.6008484207715512
1.1307597597597592	0.6012190262137569
1.1335622622622619	0.601962453125817
1.1363647647647646	0.6029930938592265
1.1391672672672668	0.6041672753229013
1.1419697697697695	0.6053239436944924
1.1447722722722717	0.6063254370585507
1.1475747747747744	0.6070880954467051
1.1503772772772767	0.6075961964583072
1.1531797797797794	0.6078977897111817
1.155982282282282	0.608085879836973
1.1587847847847843	0.6082717233037525
1.161587287287287	0.6085579984344702
1.1643897897897892	0.6090182941690976
1.167192292292292	0.6096864573190266
1.1699947947947942	0.6105559678268275
1.1727972972972969	0.6115868116994685
1.1755997997997996	0.6127160553696873
1.1784023023023018	0.6138686589829299
1.1812048048048045	0.6149665637349724
1.1840073073073067	0.6159359237959883
1.1868098098098094	0.6167136530884214
1.1896123123123117	0.6172546468930749
1.1924148148148144	0.61754006477388
1.195217317317317	0.6175854084665309
1.1980198198198193	0.6174456205100831
1.200822322322322	0.6172138952363635
1.2036248248248242	0.6170118166167349
1.206427327327327	0.6169707262270208
1.2092298298298296	0.6172071982469003
1.2120323323323319	0.6177981012889966
1.2148348348348346	0.618761905099328
1.2176373373373368	0.6200519969863041
1.2204398398398395	0.6215648521909489
1.2232423423423417	0.623161737628519
1.2260448448448444	0.6246985220470394
1.2288473473473471	0.6260555132947021
1.2316498498498494	0.6271590430318101
1.234452352352352	0.6279889887716583
1.2372548548548543	0.6285708705380655
1.240057357357357	0.6289561672787141
1.2428598598598593	0.62919837617194
1.245662362362362	0.6293336987782205
1.2484648648648646	0.6293735003322465
1.2512673673673669	0.6293113261512684
1.2540698698698696	0.6291416943961099
1.2568723723723718	0.6288830433491635
1.2596748748748745	0.6285948782667474
1.2624773773773768	0.628380347753573
1.2652798798798794	0.6283700195159045
1.2680823823823821	0.628689169893655
1.2708848848848844	0.629417308065104
1.273687387387387	0.6305526790243328
1.2764898898898893	0.6319945443292458
1.279292392392392	0.6335517802013324
1.2820948948948943	0.6349788408580253
1.284897397397397	0.6360316380864879
1.2876998998998996	0.6365290776742418
1.2905024024024019	0.6364031591991761
1.2933049049049046	0.6357228059905542
1.2961074074074068	0.6346834801727279
1.2989099099099095	0.6335641951965036
1.3017124124124118	0.632662899144004
1.3045149149149144	0.6322274890424935
1.3073174174174171	0.6324009618385531
1.3101199199199194	0.6331949972488504
1.312922422422422	0.63449789022563
1.3157249249249243	0.6361127978932557
1.318527427427427	0.637813806620346
1.3213299299299297	0.6394029229223848
1.324132432432432	0.6407519867360789
1.3269349349349346	0.6418192290780769
1.3297374374374369	0.6426387495471246
1.3325399399399396	0.6432897218345617
1.3353424424424418	0.643857896365374
1.3381449449449445	0.6444032130141928
1.3409474474474472	0.6449438805701282
1.3437499499499495	0.6454605259188884
1.3465524524524521	0.6459164396255457
1.3493549549549544	0.6462842224197776
1.352157457457457	0.6465672210932181
1.3549599599599593	0.6468065964463987
1.357762462462462	0.6470706924460743
1.3605649649649647	0.6474303888126556
1.363367467467467	0.6479297322534969
1.3661699699699696	0.6485632911596098
1.368972472472472	0.6492695602692611
1.3717749749749746	0.6499440975387079
1.3745774774774768	0.65046893097783
1.3773799799799795	0.6507487160470165
1.3801824824824822	0.6507413765900174
1.3829849849849845	0.6504725773310986
1.3857874874874871	0.6500288449839644
1.3885899899899894	0.6495315702004867
1.391392492492492	0.6491008438877797
1.3941949949949943	0.6488216759889067
1.396997497497497	0.6487242670576885
1.3998	0.6487848993339282
1.3999	0.6535477638703955
1.3971003028053077	0.6533440761359002
1.3943006056106155	0.6531275545999686
1.3915009084159233	0.6528816434662319
1.3887012112212311	0.6525479350026033
1.385901514026539	0.6520507971769585
1.3831018168318467	0.6513341773985426
1.3803021196371545	0.6503967488624913
1.3775024224424628	0.6493111747026783
1.3747027252477706	0.6482179675814586
1.3719030280530784	0.6472929850270825
1.3691033308583862	0.6466970820077595
1.366303633663694	0.6465235443663224
1.3635039364690018	0.646761003420923
1.3607042392743096	0.6472855913078652
1.3579045420796174	0.6478871952883611
1.3551048448849252	0.6483236277915383
1.352305147690233	0.6483870186811618
1.3495054504955408	0.6479620450281791
1.3467057533008486	0.6470575057698551
1.3439060561061564	0.6458008142322293
1.3411063589114642	0.6443967123670602
1.338306661716772	0.6430630938099884
1.3355069645220798	0.6419643983249372
1.3327072673273876	0.6411640029533769
1.3299075701326954	0.6406109409869747
1.3271078729380033	0.6401650380814314
1.324308175743311	0.6396518304186058
1.3215084785486189	0.6389286433831094
1.3187087813539267	0.6379393305973506
1.3159090841592345	0.6367387800616695
1.3131093869645423	0.6354782833897308
1.31030968976985	0.6343559877230127
1.3075099925751579	0.6335485722631629
1.3047102953804657	0.6331470206547474
1.3019105981857735	0.6331185789952318
1.2991109009910813	0.6333088384892036
1.296311203796389	0.6334849375570062
1.293511506601697	0.6334073211013893
1.2907118094070047	0.6329077476852498
1.2879121122123125	0.6319485187899698
1.2851124150176203	0.6306431829335584
1.282312717822928	0.6292306352929742
1.279513020628236	0.628008934968926
1.2767133234335437	0.6272477728226282
1.2739136262388515	0.6271053997359768
1.2711139290441593	0.6275748513435482
1.2683142318494671	0.6284758317668535
1.265514534654775	0.6294953081323047
1.2627148374600827	0.630265808791173
1.2599151402653905	0.6304598175794633
1.2571154430706983	0.6298745360571878
1.2543157458760061	0.628484603244825
1.251516048681314	0.6264498161227492
1.2487163514866217	0.6240774407508858
1.2459166542919295	0.6217505875557832
1.2431169570972374	0.619842060007731
1.2403172599025452	0.6186352100315675
1.237517562707853	0.6182696369267113
1.2347178655131608	0.6187217121391664
1.2319181683184686	0.619820548827748
1.2291184711237764	0.6212918774439815
1.2263187739290842	0.6228172860158272
1.223519076734392	0.6240951436188562
1.2207193795396998	0.6248917069472197
1.2179196823450076	0.625075033863985
1.2151199851503154	0.6246288037750358
1.2123202879556232	0.6236467604667941
1.209520590760931	0.6223107535609209
1.2067208935662388	0.6208564728115662
1.2039211963715466	0.6195315576936227
1.2011214991768548	0.6185513931280278
1.1983218019821626	0.6180587307400531
1.1955221047874705	0.6180939273225392
1.1927224075927783	0.6185823267809387
1.189922710398086	0.6193434169181815
1.1871230132033939	0.62012262842062
1.1843233160087017	0.6206415306797697
1.1815236188140095	0.6206569822319852
1.1787239216193173	0.6200161730432616
1.175924224424625	0.6186939333465593
1.1731245272299329	0.6168018890964819
1.1703248300352407	0.6145655750682888
1.1675251328405485	0.6122738788626441
1.1647254356458563	0.6102128517465459
1.161925738451164	0.6086006318738493
1.159126041256472	0.6075403842379863
1.1563263440617797	0.6070035006756325
1.1535266468670875	0.6068470396671959
1.1507269496723953	0.6068598930712554
1.147927252477703	0.6068242519964018
1.145127555283011	0.6065749639286266
1.1423278580883187	0.6060404856209474
1.1395281608936265	0.6052549330242705
1.1367284636989343	0.604339377171442
1.1339287665042421	0.603459372772039
1.13112906930955	0.6027721005580582
1.1283293721148577	0.6023786722530908
1.1255296749201655	0.6022946802894165
1.1227299777254733	0.6024460008132437
1.1199302805307811	0.602689238047561
1.117130583336089	0.6028494089256913
1.1143308861413967	0.6027634338972441
1.1115311889467046	0.6023176249492344
1.1087314917520124	0.6014703338917711
1.1059317945573202	0.6002559430083361
1.103132097362628	0.598771688264162
1.1003324001679358	0.5971528136148756
1.0975327029732436	0.5955433412717726
1.0947330057785514	0.5940692558634026
1.0919333085838592	0.5928188293561611
1.089133611389167	0.5918322065922907
1.0863339141944748	0.5911001769619688
1.0835342169997826	0.5905707767078656
1.0807345198050904	0.5901619429116489
1.0779348226103982	0.5897784153783141
1.075135125415706	0.5893309196893943
1.0723354282210138	0.5887550869523825
1.0695357310263216	0.5880267456902921
1.0667360338316294	0.5871697276168246
1.0639363366369372	0.586252847357468
1.061136639442245	0.5853746634162258
1.0583369422475528	0.5846378367693077
1.0555372450528606	0.5841185374729272
1.0527375478581684	0.5838391169760395
1.0499378506634762	0.5837528808588615
1.047138153468784	0.5837475323499213
1.0443384562740918	0.583668939308712
1.0415387590793996	0.583360575859329
1.0387390618847074	0.5827082969167254
1.0359393646900152	0.5816770915718927
1.033139667495323	0.5803275248305415
1.0303399703006308	0.5788048410108553
1.0275402731059387	0.5773018301281501
1.0247405759112465	0.5760050784681161
1.0219408787165543	0.5750402939954464
1.0191411815218625	0.5744337710573622
1.0163414843271703	0.5741029227775485
1.0135417871324781	0.5738801714269166
1.010742089937786	0.5735639543183189
1.0079423927430937	0.5729815849735835
1.0051426955484015	0.572044292427178
1.0023429983537093	0.5707766314079066
0.9995433011590171	0.5693102514768098
0.9967436039643249	0.5678433556602938
0.9939439067696327	0.5665784013381516
0.9911442095749405	0.5656579441509408
0.9883445123802483	0.5651194367798937
0.9855448151855561	0.5648838098769735
0.982745117990864	0.5647816458778436
0.9799454207961718	0.5646083204352279
0.9771457236014796	0.5641898013160886
0.9743460264067874	0.5634371763062527
0.9715463292120952	0.5623717380108182
0.968746632017403	0.5611123981431749
0.9659469348227108	0.5598300182324336
0.9631472376280186	0.5586845797975617
0.9603475404333264	0.5577670756652535
0.9575478432386342	0.5570664823991214
0.954748146043942	0.5564736147936806
0.9519484488492498	0.5558209380217998
0.9491487516545576	0.5549448623230124
0.9463490544598654	0.5537490017064561
0.9435493572651732	0.5522461716997782
0.940749660070481	0.5505638647117284
0.9379499628757888	0.5489102683632083
0.9351502656810966	0.5475114025100258
0.9323505684864044	0.5465400132426101
0.9295508712917122	0.5460599847133114
0.92675117409702	0.5460050717142997
0.9239514769023278	0.5461993408358568
0.9211517797076356	0.5464126862393237
0.9183520825129434	0.5464329281994638
0.9155523853182512	0.546130367933414
0.912752688123559	0.5454932132893398
0.9099529909288668	0.5446221740081396
0.9071532937341746	0.5436864099271148
0.9043535965394824	0.542856184490909
0.9015538993447902	0.5422355482103196
0.898754202150098	0.5418184355490852
0.8959545049554059	0.5414836770778819
0.8931548077607137	0.5410312744785324
0.8903551105660215	0.5402483077324014
0.8875554133713293	0.5389827538018361
0.8847557161766371	0.5372006717727773
0.8819560189819449	0.535007560457635
0.8791563217872527	0.5326263780340621
0.8763566245925605	0.5303387864382123
0.8735569273978683	0.5284079590436881
0.8707572302031761	0.5270069262358612
0.8679575330084839	0.5261742074894391
0.8651578358137917	0.5258093212330981
0.8623581386190995	0.5257078816497558
0.8595584414244073	0.5256237268967598
0.8567587442297151	0.525337858564026
0.8539590470350229	0.5247132001874186
0.8511593498403307	0.5237201936358913
0.8483596526456385	0.522428667261081
0.8455599554509463	0.5209724882763944
0.8427602582562546	0.519501495431056
0.8399605610615624	0.5181376183140933
0.8371608638668702	0.5169485281831403
0.834361166672178	0.5159443503597287
0.8315614694774858	0.5150940206218395
0.8287617722827936	0.5143511238218366
0.8259620750881014	0.513676844363669
0.8231623778934092	0.5130505020112619
0.820362680698717	0.5124646242402595
0.8175629835040248	0.5119088624423354
0.8147632863093326	0.5113522827665336
0.8119635891146404	0.5107345436849782
0.8091638919199482	0.5099728051757781
0.806364194725256	0.5089843468191115
0.8035644975305638	0.5077175535195599
0.8007648003358716	0.5061791580668289
0.7979651031411794	0.504445502719878
0.7951654059464872	0.5026504521315003
0.792365708751795	0.5009508813227801
0.7895660115571028	0.4994793986786501
0.7867663143624106	0.4982998373113714
0.7839666171677184	0.4973816441856729
0.7811669199730262	0.49660402751913196
0.778367222778334	0.4957911222329984
0.7755675255836418	0.49476868551063424
0.7727678283889496	0.49342469514508613
0.7699681311942574	0.49175369756699583
0.7671684339995652	0.4898690018927303
0.764368736804873	0.48797668665939037
0.7615690396101809	0.48631773632661246
0.7587693424154887	0.48509536031432204
0.7559696452207965	0.4844100068211687
0.7531699480261043	0.4842228037672155
0.7503702508314121	0.4843595769751247
0.7475705536367199	0.48455493719239656
0.7447708564420277	0.4845233129725744
0.7419711592473355	0.4840353723029023
0.7391714620526433	0.482976783187193
0.7363717648579511	0.48137216762596935
0.7335720676632589	0.4793684047314824
0.7307723704685667	0.47718436338183806
0.7279726732738745	0.47504442417917464
0.7251729760791823	0.47311745930539634
0.7223732788844901	0.47148000271620294
0.7195735816897979	0.4701133397140425
0.7167738844951057	0.46893236884611506
0.7139741873004135	0.46783343601931443
0.7111744901057213	0.4667424997644591
0.7083747929110291	0.46564582452703995
0.7055750957163369	0.46459245078839967
0.7027753985216447	0.4636683582338158
0.6999757013269525	0.4629527170043976
0.6971760041322603	0.46247323284712494
0.6943763069375681	0.4621780501557943
0.6915766097428759	0.4619358667999107
0.6887769125481837	0.4615659064502455
0.6859772153534915	0.4608887064586667
0.6831775181587993	0.45978104965488054
0.6803778209641071	0.4582164595424243
0.677578123769415	0.45627716728651113
0.6747784265747228	0.4541328168285678
0.6719787293800306	0.4519922069688133
0.6691790321853384	0.45004332275657694
0.6663793349906462	0.4484007580262773
0.663579637795954	0.4470771056971606
0.6607799406012622	0.4459868918074486
0.65798024340657	0.44498089343898317
0.6551805462118778	0.4438988388430981
0.6523808490171856	0.44262281616514987
0.6495811518224934	0.4411140335124776
0.6467814546278012	0.43942164593589655
0.643981757433109	0.4376620258387258
0.6411820602384168	0.4359767671034695
0.6383823630437246	0.434484530449156
0.6355826658490324	0.43324333158044676
0.6327829686543402	0.43223567467340157
0.629983271459648	0.4313806167829594
0.6271835742649559	0.4305673583238592
0.6243838770702637	0.4296975736288629
0.6215841798755715	0.42872091834035525
0.6187844826808793	0.4276508475005959
0.6159847854861871	0.42655502973618337
0.6131850882914949	0.4255237216883618
0.6103853910968027	0.42462732742933385
0.6075856939021105	0.42387832839006334
0.6047859967074183	0.4232115149937723
0.6019862995127261	0.4224904527401036
0.5991866023180339	0.4215394355902582
0.5963869051233417	0.42019174361489386
0.5935872079286495	0.41833961552805926
0.5907875107339573	0.41597068635907886
0.5879878135392651	0.41317983080645926
0.5851881163445729	0.41015290349564293
0.5823884191498807	0.4071272460406527
0.5795887219551885	0.40434034615489267
0.5767890247604963	0.4019807367708147
0.5739893275658041	0.4001535165408864
0.5711896303711119	0.3988676359133283
0.5683899331764197	0.39804529275274686
0.5655902359817275	0.3975477353470287
0.5627905387870353	0.39720832765128755
0.5599908415923431	0.3968636682131385
0.5571911443976509	0.3963763879225731
0.5543914472029587	0.39564752055556657
0.5515917500082665	0.3946202249479287
0.5487920528135743	0.393278683209482
0.5459923556188822	0.39164565910898963
0.54319265842419	0.3897800035650774
0.5403929612294978	0.3877726766308115
0.5375932640348056	0.3857381692207663
0.5347935668401134	0.38379863796650826
0.5319938696454212	0.38206073082622916
0.529194172450729	0.3805890175496224
0.526394475256037	0.3793834408523045
0.5235947780613448	0.3783694881690574
0.5207950808666526	0.37740774627592333
0.5179953836719604	0.3763242640722687
0.5151956864772682	0.3749561680480271
0.512395989282576	0.3732006305976733
0.5095962920878838	0.37105207725186423
0.5067965948931916	0.368614104426566
0.5039968976984994	0.36607908573509973
0.5011972005038072	0.3636782244654729
0.49839750330911503	0.3616148514501375
0.49559780611442283	0.3600006349196387
0.49279810891973064	0.3588153762659903
0.48999841172503844	0.35790529049172637
0.48719871453034624	0.3570234313649339
0.48439901733565405	0.35590251375701853
0.48159932014096185	0.3543391094333143
0.47879962294626965	0.3522629642319154
0.47599992575157746	0.3497681807121125
0.47320022855688526	0.3470938118132218
0.47040053136219306	0.3445569718251174
0.46760083416750087	0.342457072802476
0.46480113697280867	0.34098014948188987
0.4620014397781165	0.34013376510789206
0.4592017425834243	0.339734724297488
0.4564020453887321	0.3394559588633708
0.4536023481940399	0.33892030144131297
0.4508026509993477	0.33781336149977176
0.4480029538046555	0.33598054114759707
0.4452032566099633	0.33347704018883917
0.4424035594152711	0.33055368083658093
0.4396038622205791	0.3275813591968322
0.4368041650258869	0.3249366233681441
0.43400446783119473	0.3228838882664397
0.43120477063650253	0.3214917043539956
0.42840507344181034	0.3206103727367095
0.42560537624711814	0.31991901719560856
0.42280567905242594	0.3190279988842994
0.42000598185773375	0.31760445439949897
0.41720628466304155	0.31548074128157366
0.41440658746834935	0.3127105038685608
0.41160689027365716	0.3095535709192996
0.40880719307896496	0.3063937871485344
0.40600749588427276	0.303615786671319
0.40320779868958057	0.30148044526295903
0.40040810149488837	0.3000396677060376
0.39760840430019617	0.29911877943677323
0.394808707105504	0.29837297515357103
0.3920090099108118	0.2974000755976322
0.3892093127161196	0.2958731919111852
0.3864096155214274	0.2936500074431079
0.3836099183267352	0.2908226671820407
0.380810221132043	0.28769146600587847
0.3780105239373508	0.28467042663515585
0.3752108267426586	0.28215527748336605
0.3724111295479664	0.2803968387374724
0.3696114323532742	0.27942118427228
0.366811735158582	0.2790226132993093
0.3640120379638898	0.27883144850055475
0.3612123407691976	0.2784339225490866
0.3584126435745054	0.27750417540600025
0.3556129463798132	0.2759044600487496
0.352813249185121	0.2737204230225066
0.35001355199042883	0.27122024370298853
0.34721385479573685	0.2687521624197552
0.34441415760104466	0.2666158385361056
0.34161446040635246	0.26495195635323415
0.33881476321166026	0.2636884168171008
0.33601506601696807	0.2625622635564949
0.33321536882227587	0.26121060045395694
0.3304156716275837	0.2592999085616972
0.3276159744328915	0.2566495044154293
0.3248162772381993	0.25330617251738513
0.3220165800435071	0.24954299951139394
0.3192168828488149	0.24578088610016288
0.3164171856541227	0.2424575882913228
0.3136174884594305	0.2398874902390779
0.3108177912647383	0.23815928846022322
0.3080180940700461	0.23710680918710672
0.3052183968753539	0.23636409866500527
0.3024186996806617	0.2354876829861564
0.2996190024859695	0.23410596367287337
0.2968193052912773	0.23204590394335134
0.2940196080965851	0.2293939562350687
0.2912199109018929	0.22646953107702977
0.2884202137072007	0.2237182479635822
0.2856205165125085	0.2215591558694972
0.28282081931781633	0.22023604617527903
0.28002112212312413	0.21972247495405248
0.27722142492843194	0.21971316602509608
0.27442172773373974	0.21970654731103698
0.27162203053904754	0.21915342095027252
0.26882233334435535	0.2176249716418456
0.26602263614966315	0.21494666794777803
0.26322293895497095	0.21125531217164376
0.260423241760279	0.20696103781363331
0.2576235445655868	0.20262639233775465
0.2548238473708946	0.19880086873949013
0.2520241501762024	0.19586287537561484
0.2492244529815102	0.19391788386525383
0.246424755786818	0.19278267342298852
0.2436250585921258	0.1920575829132944
0.2408253613974336	0.19126077784839843
0.2380256642027414	0.18997981333363495
0.2352259670080492	0.1879920871332865
0.232426269813357	0.18531789728577336
0.22962657261866481	0.1821932723174607
0.22682687542397262	0.1789764218623525
0.22402717822928042	0.17602261450824597
0.22122748103458822	0.17357075957836288
0.21842778383989603	0.17167858019283166
0.21562808664520383	0.17022472985536985
0.21282838945051163	0.16897226904705423
0.21002869225581944	0.1676669599848373
0.20722899506112724	0.16613296616077677
0.20442929786643504	0.16433119457373138
0.20162960067174285	0.16236036161333658
0.19882990347705065	0.16040236752268436
0.19603020628235845	0.1586340018675739
0.19323050908766626	0.15713917330391833
0.19043081189297406	0.15585558084897308
0.18763111469828186	0.15457726501975094
0.18483141750358967	0.15301431277693137
0.18203172030889747	0.15089029905169177
0.17923202311420527	0.14804410583668348
0.17643232591951308	0.14450043012558927
0.17363262872482088	0.1404833631835324
0.17083293153012868	0.13636638269152704
0.1680332343354367	0.13257339497157078
0.1652335371407445	0.12946180413773803
0.16243383994605232	0.1272244556020816
0.15963414275136012	0.1258408397487765
0.15683444555666792	0.1250915177725035
0.15403474836197573	0.12462906400822732
0.15123505116728353	0.12408095159731597
0.14843535397259133	0.12315066907400293
0.14563565677789914	0.12168574766921927
0.14283595958320694	0.11969409247899843
0.14003626238851474	0.11730833854177751
0.13723656519382255	0.11471540843545866
0.13443686799913035	0.11207905807770681
0.13163717080443815	0.10948356421395843
0.12883747360974596	0.10691712336193049
0.12603777641505376	0.10429777941220528
0.12323807922036156	0.10152862512571735
0.12043838202566937	0.09855843095795613
0.11763868483097717	0.09542243632557995
0.11483898763628497	0.09224610943166003
0.11203929044159278	0.08920912916644337
0.10923959324690058	0.0864822920946399
0.10643989605220838	0.08416081795237451
0.10364019885751619	0.0822196690308287
0.10084050166282399	0.0805091942897576
0.09804080446813179	0.07879524345577997
0.0952411072734396	0.07683191905588063
0.0924414100787474	0.07444305185291522
0.0896417128840552	0.07158463410191836
0.086842015689363	0.06836626216250516
0.08404231849467081	0.06502316424722648
0.08124262129997883	0.06184696198745162
0.07844292410528664	0.05909722180998631
0.07564322691059444	0.056922322072687506
0.07284352971590224	0.05531501670537604
0.07004383252121005	0.05411646289415561
0.06724413532651785	0.05306643725177881
0.06444443813182565	0.051882488328768794
0.06164474093713346	0.050341899746172966
0.05884504374244126	0.0483404162614113
0.056045346547749064	0.045910436489489906
0.05324564935305687	0.0431955597019508
0.05044595215836467	0.04039297590193477
0.047646254963672474	0.037685201856856636
0.04484655776898028	0.03518483077136757
0.04204686057428808	0.03290985410666148
0.039247163379595884	0.030795209711211195
0.03644746618490369	0.02873294327085763
0.03364776899021149	0.02662350886549075
0.030848071795519294	0.02441768577912286
0.028048374600827097	0.022133219185165576
0.0252486774061349	0.019840678213599573
0.022448980211442704	0.017625201817732677
0.019649283016750507	0.015540231205054073
0.01684958582205831	0.013572540488972908
0.014049888627366114	0.011633720344963072
0.011250191432673917	0.009583295633861937
0.00845049423798172	0.007276545287586392
0.005650797043289524	0.004620304203300616
0.002851099848597327	0.0016161966155477268
5.1402653905130435e-05	-0.0016256254572852536
-0.0027482945407870663	-0.004909268828298529
-0.005547991735479263	-0.008006717007258185
-0.00834768893017146	-0.010725520457295025
-0.011147386124863434	-0.012968334938084799
-0.013947083319555631	-0.014764219392814347
-0.016746780514247828	-0.016260695942817305
-0.019546477708940024	-0.017678549614425356
-0.02234617490363222	-0.019243776855851533
-0.025145872098324418	-0.021118733551486656
-0.027945569293016614	-0.023354786833323784
-0.03074526648770881	-0.025881576032970956
-0.03354496368240101	-0.02853580940650387
-0.036344660877093204	-0.031119504390119804
-0.0391443580717854	-0.03346809364921408
-0.0419440552664776	-0.03550598152019853
-0.044743752461169795	-0.03727176308767122
-0.04754344965586199	-0.038905698230365354
-0.05034314685055419	-0.0406045585701037
-0.053142844045246385	-0.042559404636879204
-0.05594254123993858	-0.044896799166909064
-0.05874223843463078	-0.047641974010348455
-0.061541935629322975	-0.050714483934190806
-0.06434163282401517	-0.05395582805358003
-0.06714133001870737	-0.057178242008592284
-0.06994102721339956	-0.060217771190665806
-0.07274072440809176	-0.06297465110810879
-0.07554042160278396	-0.0654296211307211
-0.07834011879747615	-0.06763381546333679
-0.08113981599216835	-0.0696789764495165
-0.08393951318686055	-0.07166073634948161
-0.08673921038155274	-0.07364869882262112
-0.08953890757624494	-0.07567299967487612
-0.09233860477093714	-0.07772974003712275
-0.09513830196562933	-0.07980006414186228
-0.09793799916032131	-0.08187259714376913
-0.1007376963550135	-0.0839582954428399
-0.1035373935497057	-0.08609060170492255
-0.1063370907443979	-0.08831052240712907
-0.1091367879390901	-0.09064314677524633
-0.11193648513378229	-0.09307642925971298
-0.11473618232847449	-0.09555297659113031
-0.11753587952316669	-0.09798099796724309
-0.12033557671785888	-0.10026311266443944
-0.12313527391255108	-0.10233414397112997
-0.12593497110724328	-0.10419429109282888
-0.12873466830193547	-0.10592415446310655
-0.13153436549662767	-0.10767328577631143
-0.13433406269131987	-0.10962266622367027
-0.13713375988601206	-0.11193084636825056
-0.13993345708070426	-0.11468011274512839
-0.14273315427539646	-0.11784048434785882
-0.14553285147008865	-0.12126479825526885
-0.14833254866478085	-0.12471886777247988
-0.15113224585947305	-0.1279396084069261
-0.15393194305416524	-0.13070476335378686
-0.15673164024885744	-0.1328935556791296
-0.15953133744354964	-0.13451981109261846
-0.16233103463824183	-0.13572726586933526
-0.16513073183293403	-0.1367483550896082
-0.16793042902762623	-0.13783906328106268
-0.17073012622231842	-0.13920976255239098
-0.17352982341701062	-0.1409729712674599
-0.17632952061170282	-0.1431233033191329
-0.179129217806395	-0.14555438380275426
-0.1819289150010872	-0.1481055994926446
-0.1847286121957794	-0.15062211038483805
-0.1875283093904716	-0.15300763967556216
-0.19032800658516358	-0.1552524365221633
-0.19312770377985577	-0.15742749634159567
-0.19592740097454797	-0.15964774833245512
-0.19872709816924017	-0.16201763498072097
-0.20152679536393237	-0.16457875856877172
-0.20432649255862456	-0.16727894940511226
-0.20712618975331676	-0.16997525205682731
-0.20992588694800896	-0.1724720969788218
-0.21272558414270115	-0.17458393717448098
-0.21552528133739335	-0.17620278310808749
-0.21832497853208555	-0.177348304856919
-0.22112467572677774	-0.17818252670483994
-0.22392437292146994	-0.17898141060821338
-0.22672407011616214	-0.1800687272055249
-0.22952376731085433	-0.18172953617560728
-0.23232346450554653	-0.18412764413934626
-0.23512316170023873	-0.18725133119527887
-0.23792285889493092	-0.19090432908999302
-0.24072255608962312	-0.19474655924925363
-0.24352225328431532	-0.19837510876040884
-0.2463219504790075	-0.20142441195506755
-0.2491216476736997	-0.20365894498746082
-0.2519213448683919	-0.20503354702746437
-0.2547210420630841	-0.20570520859671726
-0.2575207392577763	-0.20599330115554343
-0.2603204364524685	-0.20629904177701527
-0.2631201336471607	-0.20700565607352323
-0.2659198308418529	-0.20838536061110097
-0.2687195280365451	-0.21053682476331328
-0.2715192252312373	-0.21336808650735034
-0.2743189224259295	-0.21662755905250347
-0.27711861962062145	-0.21997323918059541
-0.27991831681531365	-0.22306087035094904
-0.28271801401000585	-0.22562795424825366
-0.28551771120469804	-0.22755286346964668
-0.28831740839939024	-0.228875891637783
-0.29111710559408244	-0.22977955521576748
-0.29391680278877463	-0.23053588919490658
-0.29671649998346683	-0.23143613951283917
-0.299516197178159	-0.23272137667152676
-0.3023158943728512	-0.23453071387124097
-0.3051155915675434	-0.23687793366462762
-0.3079152887622356	-0.23965931272172578
-0.3107149859569278	-0.24268756131542604
-0.31351468315162	-0.24574106254462036
-0.3163143803463122	-0.2486152204953902
-0.3191140775410044	-0.251163896319325
-0.3219137747356966	-0.2533228623862006
-0.3247134719303888	-0.25511254592434185
-0.327513169125081	-0.25662250795409136
-0.3303128663197732	-0.25798383649254014
-0.3331125635144654	-0.2593372403508363
-0.3359122607091576	-0.2608041110727324
-0.3387119579038498	-0.262465742120088
-0.341511655098542	-0.2643531243359179
-0.3443113522932342	-0.2664471339702229
-0.34711104948792637	-0.2686870912598858
-0.34991074668261857	-0.2709848059292834
-0.35271044387731076	-0.2732411952883587
-0.35551014107200296	-0.2753630016831649
-0.35830983826669516	-0.2772776694867899
-0.36110953546138735	-0.2789448316514489
-0.36390923265607955	-0.2803630847129178
-0.36670892985077175	-0.28157096648419083
-0.3695086270454637	-0.28264152521998565
-0.3723083242401559	-0.2836707312876935
-0.3751080214348481	-0.2847611830938745
-0.3779077186295403	-0.28600382433245247
-0.3807074158242325	-0.2874612971682909
-0.3835071130189247	-0.2891566891673409
-0.3863068102136169	-0.29107055538046817
-0.3891065074083091	-0.2931472852233259
-0.3919062046030013	-0.295309546347587
-0.3947059017976935	-0.2974773233535955
-0.3975055989923857	-0.29958667109165343
-0.4003052961870779	-0.30160322624087693
-0.4031049933817701	-0.303526895795584
-0.4059046905764623	-0.30538664157428796
-0.4087043877711545	-0.30722719585160185
-0.4115040849658467	-0.30909198421293926
-0.41430378216053887	-0.31100770558226304
-0.41710347935523107	-0.31297549707815336
-0.41990317654992326	-0.31497148900528
-0.42270287374461546	-0.31695645334726436
-0.42550257093930766	-0.3188911399185534
-0.42830226813399985	-0.320751804651868
-0.43110196532869205	-0.32254011350750944
-0.43390166252338425	-0.32428326401397933
-0.43670135971807633	-0.3260233759849458
-0.43950105691276853	-0.3277989957195562
-0.4423007541074607	-0.3296247068695391
-0.4451004513021529	-0.3314762400127911
-0.4479001484968451	-0.3332875018438072
-0.4506998456915373	-0.33496270349437596
-0.4534995428862295	-0.336402095860943
-0.4562992400809217	-0.337535087060547
-0.4590989372756139	-0.33835123045669824
-0.4618986344703061	-0.3389189158022562
-0.4646983316649983	-0.33938404065095745
-0.4674980288596905	-0.3399460387940625
-0.4702977260543827	-0.3408151012802447
-0.4730974232490749	-0.34216042442989664
-0.4758971204437671	-0.34406302289797297
-0.47869681763845917	-0.34648675018800024
-0.48149651483315137	-0.34927732838662007
-0.48429621202784356	-0.3521921891414718
-0.48709590922253576	-0.354955538419066
-0.48989560641722796	-0.3573255849276695
-0.49269530361192015	-0.35915652689038224
-0.49549500080661235	-0.3604381412871076
-0.49829469800130455	-0.36130091291417343
-0.5010943951959967	-0.36198345570742035
-0.5038940923906889	-0.36276925588641334
-0.5066937895853811	-0.36390868427299955
-0.5094934867800733	-0.36554717557203775
-0.5122931839747655	-0.36767982234957824
-0.5150928811694577	-0.3701462501897027
-0.5178925783641499	-0.3726690259736325
-0.5206922755588421	-0.37492679364264225
-0.5234919727535343	-0.3766431842090666
-0.5262916699482264	-0.3776672904093528
-0.5290913671429186	-0.3780228608269598
-0.5318910643376108	-0.3779112660843874
-0.534690761532303	-0.3776657488658692
-0.5374904587269952	-0.37766811224025826
-0.5402901559216874	-0.37824995775874565
-0.5430898531163796	-0.3796056003535722
-0.5458895503110718	-0.3817411980898184
-0.548689247505764	-0.3844749278300678
-0.5514889447004562	-0.38748879666721375
-0.5542886418951484	-0.39041790858527803
-0.5570883390898406	-0.3929520044843219
-0.5598880362845328	-0.39492018989501865
-0.562687733479225	-0.3963342922625975
-0.5654874306739172	-0.39737812062998756
-0.5682871278686092	-0.39834570025509447
-0.5710868250633014	-0.3995467116330034
-0.5738865222579936	-0.4012073376859244
-0.5766862194526858	-0.4033964186224957
-0.579485916647378	-0.40599955695228335
-0.5822856138420702	-0.40874962275519616
-0.5850853110367624	-0.41130514587741535
-0.5878850082314546	-0.4133534408044595
-0.5906847054261468	-0.4147074785101896
-0.593484402620839	-0.4153669896321224
-0.5962840998155312	-0.41552474539643985
-0.5990837970102234	-0.415515346733593
-0.6018834942049156	-0.415721224054202
-0.6046831913996078	-0.4164636053679541
-0.6074828885943	-0.41791090895674526
-0.6102825857889922	-0.4200318534100487
-0.6130822829836844	-0.4226070802797596
-0.6158819801783765	-0.42529537084834895
-0.6186816773730687	-0.4277340567951912
-0.6214813745677609	-0.42964306214168907
-0.6242810717624531	-0.43090130282228384
-0.6270807689571453	-0.431573096217906
-0.6298804661518375	-0.43187796753258073
-0.6326801633465297	-0.43211482601118645
-0.6354798605412219	-0.4325654004386718
-0.638279557735914	-0.43340773279880246
-0.6410792549306062	-0.43466665222754686
-0.6438789521252984	-0.4362158260452819
-0.6466786493199906	-0.4378292263141786
-0.6494783465146828	-0.43926405596147144
-0.652278043709375	-0.4403473886059823
-0.6550777409040672	-0.4410380576040257
-0.6578774380987593	-0.44144380135694916
-0.6606771352934515	-0.44178848821497185
-0.6634768324881437	-0.44234053983033317
-0.6662765296828359	-0.44332615478785004
-0.6690762268775281	-0.4448556082864571
-0.6718759240722203	-0.446886353882394
-0.6746756212669125	-0.44923448050244064
-0.6774753184616047	-0.4516303424932586
-0.6802750156562969	-0.4538000474591671
-0.6830747128509891	-0.4555465230746687
-0.6858744100456813	-0.45680457186816054
-0.6886741072403735	-0.45765327544799733
-0.6914738044350657	-0.4582832424045181
-0.6942735016297579	-0.4589307831545513
-0.6970731988244501	-0.45980136060730203
-0.6998728960191423	-0.461007350228951
-0.7026725932138345	-0.46253955939340596
-0.7054722904085265	-0.464280163224785
-0.7082719876032187	-0.4660507788898542
-0.7110716847979109	-0.4676780009399504
-0.7138713819926031	-0.4690535745541659
-0.7166710791872953	-0.47016902797303467
-0.7194707763819875	-0.4711139109605082
-0.7222704735766797	-0.4720394720402645
-0.7250701707713719	-0.47310129049828553
-0.7278698679660641	-0.4744011502185678
-0.7306695651607563	-0.4759481548050553
-0.7334692623554485	-0.47765203630475256
-0.7362689595501407	-0.47935038457083
-0.7390686567448329	-0.48086004803377536
-0.7418683539395251	-0.4820351288031906
-0.7446680511342173	-0.4828123562590677
-0.7474677483289094	-0.4832295228216626
-0.7502674455236016	-0.4834122026742811
-0.7530671427182938	-0.483534717279603
-0.755866839912986	-0.4837695291884941
-0.7586665371076782	-0.48424221112000587
-0.7614662343023704	-0.48500605016540643
-0.7642659314970626	-0.4860425576673166
-0.7670656286917548	-0.48728462743007783
-0.769865325886447	-0.4886512991019087
-0.7726650230811392	-0.49007978081864745
-0.7754647202758314	-0.49154259838549647
-0.7782644174705236	-0.49304445340978226
-0.7810641146652157	-0.494601933687203
-0.7838638118599079	-0.49621632292104817
-0.7866635090546001	-0.49785267750969436
-0.7894632062492923	-0.49943593489475263
-0.7922629034439845	-0.5008679634292525
-0.7950626006386766	-0.5020607351918334
-0.7978622978333688	-0.5029735451377801
-0.800661995028061	-0.5036392929904845
-0.8034616922227532	-0.5041676235554802
-0.8062613894174454	-0.5047204390853128
-0.8090610866121376	-0.5054653335518657
-0.8118607838068298	-0.5065212560800902
-0.814660481001522	-0.507914889783958
-0.8174601781962142	-0.50956403522665
-0.8202598753909064	-0.5112961223436574
-0.8230595725855986	-0.5128983938218465
-0.8258592697802908	-0.5141851838575937
-0.828658966974983	-0.5150609485526148
-0.8314586641696752	-0.5155578342864673
-0.8342583613643674	-0.5158338731483474
-0.8370580585590595	-0.5161302045554772
-0.8398577557537517	-0.5166990993545026
-0.8426574529484439	-0.5177245805874491
-0.845457150143136	-0.5192606641585518
-0.8482568473378282	-0.5212074261782436
-0.8510565445325204	-0.5233336230561048
-0.8538562417272126	-0.5253400516187208
-0.8566559389219048	-0.5269449077592523
-0.859455636116597	-0.527965283342273
-0.8622553333112892	-0.5283699758455858
-0.8650550305059814	-0.5282876786133359
-0.8678547277006736	-0.5279685253833934
-0.8706544248953658	-0.5277114126229974
-0.873454122090058	-0.52777989000766
-0.8762538192847502	-0.5283324186505598
-0.8790535164794424	-0.5293875861766859
-0.8818532136741346	-0.5308332470838961
-0.8846529108688267	-0.5324743874106479
-0.8874526080635189	-0.5341024200454962
-0.8902523052582111	-0.5355624675734392
-0.8930520024529033	-0.5367968375904342
-0.8958516996475955	-0.5378516095981847
-0.8986513968422877	-0.5388460023548176
-0.9014510940369799	-0.5399166845384635
-0.9042507912316721	-0.5411573132011205
-0.9070504884263643	-0.5425747439429502
-0.9098501856210565	-0.5440773143630104
-0.9126498828157487	-0.5454995011902948
-0.9154495800104409	-0.5466548634020796
-0.9182492772051329	-0.5473996332605895
-0.9210489743998251	-0.5476857159199964
-0.9238486715945173	-0.547585300619535
-0.9266483687892095	-0.5472785324505507
-0.9294480659839017	-0.54700762614173
-0.9322477631785939	-0.547011492108032
-0.9350474603732861	-0.5474609527166503
-0.9378471575679783	-0.5484141201872261
-0.9406468547626705	-0.54980481461457
-0.9434465519573627	-0.5514663436066765
-0.9462462491520549	-0.5531820456040737
-0.9490459463467471	-0.5547462205893294
-0.9518456435414393	-0.5560167979245427
-0.9546453407361315	-0.556944812417542
-0.9574450379308237	-0.5575740009294077
-0.9602447351255159	-0.5580137059804879
-0.9630444323202081	-0.558396482092079
-0.9658441295149003	-0.5588357381422606
-0.9686438267095925	-0.5593973348372621
-0.9714435239042847	-0.560093039624449
-0.9742432210989769	-0.5608953853477081
-0.9770429182936691	-0.5617657525112498
-0.9798426154883613	-0.5626830527527451
-0.9826423126830534	-0.5636606869857057
-0.9854420098777456	-0.5647442766531985
-0.9882417070724377	-0.5659902531344629
-0.9910414042671299	-0.5674330359163968
-0.9938411014618221	-0.5690535217165871
-0.9966407986565143	-0.5707621360763202
-0.9994404958512065	-0.5724054668433227
-1.0022401930458988	-0.5737978159554924
-1.005039890240591	-0.5747703638422952
-1.007839587435283	-0.5752239013512095
-1.0106392846299752	-0.5751685510151121
-1.0134389818246674	-0.5747365715949044
-1.0162386790193596	-0.574161580920536
-1.0190383762140518	-0.5737272554979125
-1.021838073408744	-0.5736978700013313
-1.0246377706034362	-0.5742490944281613
-1.0274374677981284	-0.5754183689746273
-1.0302371649928206	-0.5770895264810303
-1.0330368621875128	-0.5790173526663478
-1.035836559382205	-0.5808869527474279
-1.0386362565768972	-0.5823931580906145
-1.0414359537715894	-0.583319459526952
-1.0442356509662816	-0.5835957080876069
-1.0470353481609738	-0.5833191654146468
-1.049835045355666	-0.5827329711749745
-1.0526347425503582	-0.5821671695883341
-1.0554344397450504	-0.5819571506997632
-1.0582341369397426	-0.5823601671311012
-1.0610338341344348	-0.5834910095959931
-1.063833531329127	-0.585292926759281
-1.0666332285238191	-0.5875508292007001
-1.0694329257185113	-0.5899431112480826
-1.0722326229132033	-0.5921188179150385
-1.0750323201078955	-0.593780790425475
-1.0778320173025877	-0.5947543044825168
-1.08063171449728	-0.5950247371162583
-1.083431411691972	-0.5947358272556866
-1.0862311088866643	-0.5941500212955084
-1.0890308060813565	-0.593581687465256
-1.0918305032760487	-0.5933203383163475
-1.0946302004707409	-0.59356291428726
-1.097429897665433	-0.5943713033745319
-1.1002295948601253	-0.5956644657260737
-1.1030292920548175	-0.5972456252566949
-1.1058289892495097	-0.5988562889599249
-1.1086286864442019	-0.6002425449340518
-1.111428383638894	-0.6012166847493121
-1.1142280808335863	-0.6016991625883259
-1.1170277780282785	-0.6017315727099826
-1.1198274752229707	-0.6014590954147785
-1.1226271724176629	-0.6010886395999082
-1.125426869612355	-0.6008346843552512
-1.1282265668070472	-0.6008671885977441
-1.1310262640017394	-0.6012744549611637
-1.1338259611964316	-0.6020491065085722
-1.1366256583911238	-0.6030988068285976
-1.139425355585816	-0.6042768785321206
-1.1422250527805082	-0.6054232824668027
-1.1450247499752004	-0.6064046420799611
-1.1478244471698926	-0.6071433821636236
-1.1506241443645848	-0.6076299444071136
-1.153423841559277	-0.6079171329570585
-1.1562235387539692	-0.608100390647262
-1.1590232359486614	-0.6082909109440826
-1.1618229331433536	-0.6085892633351626
-1.1646226303380458	-0.6090657320720405
-1.167422327532738	-0.6097505982814324
-1.1702220247274302	-0.6106342670767264
-1.1730217219221224	-0.6116745601934144
-1.1758214191168146	-0.6128073730502566
-1.1786211163115068	-0.6139573445761806
-1.1814208135061988	-0.6150467349978022
-1.184220510700891	-0.6160025155463102
-1.1870202078955832	-0.6167628916472616
-1.1898199050902754	-0.6172845739110127
-1.1926196022849676	-0.6175510703018376
-1.1954192994796597	-0.6175806126544949
-1.198218996674352	-0.6174308806422719
-1.2010186938690441	-0.6171972527480416
-1.2038183910637363	-0.6170023389269437
-1.2066180882584285	-0.6169768982233581
-1.2094177854531207	-0.6172352059270809
-1.212217482647813	-0.617850450125526
-1.2150171798425051	-0.6188367787997857
-1.2178168770371973	-0.6201435857093103
-1.2206165742318895	-0.6216646110061097
-1.2234162714265817	-0.623260260580643
-1.226215968621274	-0.6247875271273531
-1.229015665815966	-0.6261293968558792
-1.2318153630106583	-0.6272155968446562
-1.2346150602053505	-0.6280291389399353
-1.2374147574000427	-0.6285976084992324
-1.240214454594735	-0.6289730950937213
-1.243014151789427	-0.629208395254709
-1.2458138489841193	-0.6293382955374287
-1.2486135461788115	-0.6293728488814372
-1.2514132433735037	-0.6293051175113886
-1.2542129405681959	-0.6291303221246141
-1.2570126377628879	-0.6288686270749133
-1.25981233495758	-0.6285816451303972
-1.2626120321522722	-0.628374108895817
-1.2654117293469644	-0.6283768033591455
-1.2682114265416566	-0.6287133953391759
-1.2710111237363488	-0.6294600860507176
-1.273810820931041	-0.6306108439937468
-1.2766105181257332	-0.6320608254423787
-1.2794102153204254	-0.6336161820990818
-1.2822099125151176	-0.6350309233184037
-1.2850096097098098	-0.636063086679167
-1.287809306904502	-0.6365358420255114
-1.2906090040991942	-0.6363865421009205
-1.2934087012938864	-0.6356891840222585
-1.2962083984885786	-0.6346427320304655
-1.2990080956832708	-0.6335272839401485
-1.301807792877963	-0.632639285062768
-1.3046074900726552	-0.6322230730887968
-1.3074071872673474	-0.6324170750283755
-1.3102068844620396	-0.6332286239783154
-1.3130065816567318	-0.6345429503781534
-1.315806278851424	-0.6361620273023179
-1.3186059760461162	-0.6378606505423292
-1.3214056732408084	-0.6394429193442634
-1.3242053704355006	-0.6407833308002502
-1.3270050676301928	-0.641842495528054
-1.329804764824885	-0.6426560091807725
-1.3326044620195772	-0.6433034397620627
-1.3354041592142694	-0.6438700063601055
-1.3382038564089616	-0.6444146375645783
-1.3410035536036538	-0.6449545676875672
-1.343803250798346	-0.6454698784325161
-1.3466029479930381	-0.6459238889121286
-1.3494026451877303	-0.6462896823972282
-1.3522023423824225	-0.6465712435757816
-1.3550020395771145	-0.6468101927903502
-1.3578017367718067	-0.6470749281740473
-1.360601433966499	-0.6474359431428485
-1.363401131161191	-0.6479366149395978
-1.3662008283558833	-0.6485708315640624
-1.3690005255505755	-0.6492766649069261
-1.3718002227452677	-0.6499496628758203
-1.37459991993996	-0.6504722415505215
-1.377399617134652	-0.6507496735876301
-1.3801993143293443	-0.650740483402978
[truncated: 6 more rows]
