# Supplementary material for: Isolation of a planar π-aromatic Bi5− ring in a cobalt-based inverse-sandwich-type complex
Source: Nat Chem. 2025 Jan 20;17(4):547–55. doi: 10.1038/s41557-024-01713-8 (PMC11964920; doi:10.1038/s41557-024-01713-8)
Supplement: Supplementary file 4 — Original magnetic data of compound 1 and origin file of Fig. 3. [file 41557_2024_1713_MOESM4_ESM.zip › sr_and_T/42.json]

{
   "comment": "corrected Loops",
   "temperature": 2,
   "measures": [
      {
         "sr": 0.016,
         "angle": 0,
         "trans": 0,
         "cool_t": 1,
         "comment": "to H_stop",
         "data": [
            [
               -1.3999,
               -0.6535477638703955
            ],
            [
               -1.3970974974974975,
               -0.6533438667396074
            ],
            [
               -1.394294994994995,
               -0.6531271032467656
            ],
            [
               -1.3914924924924925,
               -0.6528808087220104
            ],
            [
               -1.3886899899899898,
               -0.6525463167383381
            ],
            [
               -1.3858874874874874,
               -0.6520477820479815
            ],
            [
               -1.3830849849849849,
               -0.6513291668253358
            ],
            [
               -1.3802824824824824,
               -0.650389522061692
            ],
            [
               -1.37747997997998,
               -0.6493022208725638
            ],
            [
               -1.3746774774774775,
               -0.6482086077394456
            ],
            [
               -1.371874974974975,
               -0.6472851564341264
            ],
            [
               -1.3690724724724723,
               -0.6466927846029982
            ],
            [
               -1.3662699699699699,
               -0.6465240969049824
            ],
            [
               -1.3634674674674674,
               -0.6467663686603131
            ],
            [
               -1.360664964964965,
               -0.6472940513425152
            ],
            [
               -1.3578624624624624,
               -0.6478955685279955
            ],
            [
               -1.35505995995996,
               -0.648328039327698
            ],
            [
               -1.3522574574574573,
               -0.6483840260529061
            ],
            [
               -1.3494549549549548,
               -0.6479497605580709
            ],
            [
               -1.3466524524524524,
               -0.6470363129965995
            ],
            [
               -1.3438499499499499,
               -0.6457733794143261
            ],
            [
               -1.3410474474474474,
               -0.6443672188103431
            ],
            [
               -1.338244944944945,
               -0.6430359036521158
            ],
            [
               -1.3354424424424425,
               -0.6419425742506091
            ],
            [
               -1.3326399399399398,
               -0.6411482114382643
            ],
            [
               -1.3298374374374373,
               -0.6405991634867256
            ],
            [
               -1.3270349349349349,
               -0.6401532563118038
            ],
            [
               -1.3242324324324324,
               -0.6396355085571954
            ],
            [
               -1.32142992992993,
               -0.638904523000154
            ],
            [
               -1.3186274274274274,
               -0.637906898822733
            ],
            [
               -1.3158249249249248,
               -0.6367008367699982
            ],
            [
               -1.3130224224224223,
               -0.6354403127858244
            ],
            [
               -1.3102199199199198,
               -0.6343244492517908
            ],
            [
               -1.3074174174174173,
               -0.6335286278594536
            ],
            [
               -1.3046149149149149,
               -0.6331404654442414
            ],
            [
               -1.3018124124124124,
               -0.6331227401825257
            ],
            [
               -1.29900990990991,
               -0.6333169344240401
            ],
            [
               -1.2962074074074073,
               -0.6334879218969118
            ],
            [
               -1.2934049049049048,
               -0.633396724378148
            ],
            [
               -1.2906024024024023,
               -0.6328786441509144
            ],
            [
               -1.2877998998998998,
               -0.6319016299579034
            ],
            [
               -1.2849973973973974,
               -0.6305853368358973
            ],
            [
               -1.282194894894895,
               -0.6291732815112934
            ],
            [
               -1.2793923923923924,
               -0.6279650252197566
            ],
            [
               -1.2765898898898898,
               -0.6272278615403566
            ],
            [
               -1.2737873873873873,
               -0.6271141189625207
            ],
            [
               -1.2709848848848848,
               -0.6276088635556922
            ],
            [
               -1.2681823823823823,
               -0.6285239677792072
            ],
            [
               -1.2653798798798799,
               -0.6295409705171733
            ],
            [
               -1.2625773773773774,
               -0.6302910546471971
            ],
            [
               -1.259774874874875,
               -0.6304500320635915
            ],
            [
               -1.2569723723723722,
               -0.6298224225418751
            ],
            [
               -1.2541698698698698,
               -0.6283924005675945
            ],
            [
               -1.2513673673673673,
               -0.6263291470619379
            ],
            [
               -1.2485648648648648,
               -0.623946845340585
            ],
            [
               -1.2457623623623624,
               -0.6216314059091774
            ],
            [
               -1.24295985985986,
               -0.6197537289895887
            ],
            [
               -1.2401573573573572,
               -0.6185911270821483
            ],
            [
               -1.2373548548548547,
               -0.6182745225468675
            ],
            [
               -1.2345523523523523,
               -0.6187709611817103
            ],
            [
               -1.2317498498498498,
               -0.6199015453448045
            ],
            [
               -1.2289473473473473,
               -0.6213868071610333
            ],
            [
               -1.2261448448448449,
               -0.6229067196081259
            ],
            [
               -1.2233423423423422,
               -0.6241616173925228
            ],
            [
               -1.2205398398398397,
               -0.6249226599018738
            ],
            [
               -1.2177373373373372,
               -0.6250646911004456
            ],
            [
               -1.2149348348348348,
               -0.6245788378683119
            ],
            [
               -1.2121323323323323,
               -0.6235657532699999
            ],
            [
               -1.2093298298298298,
               -0.6222126035097295
            ],
            [
               -1.2065273273273274,
               -0.620757969284369
            ],
            [
               -1.2037248248248247,
               -0.6194494133582649
            ],
            [
               -1.2009223223223222,
               -0.6184991140707505
            ],
            [
               -1.1981198198198197,
               -0.6180438049993002
            ],
            [
               -1.1953173173173173,
               -0.6181158802830002
            ],
            [
               -1.1925148148148148,
               -0.6186321622107465
            ],
            [
               -1.1897123123123123,
               -0.6194047835072638
            ],
            [
               -1.1869098098098099,
               -0.6201747175019683
            ],
            [
               -1.1841073073073072,
               -0.6206632794601095
            ],
            [
               -1.1813048048048047,
               -0.6206317436386535
            ],
            [
               -1.1785023023023022,
               -0.6199357579028169
            ],
            [
               -1.1756997997997998,
               -0.6185609480973717
            ],
            [
               -1.1728972972972973,
               -0.6166296253754424
            ],
            [
               -1.1700947947947948,
               -0.6143752994196205
            ],
            [
               -1.1672922922922924,
               -0.6120900707347774
            ],
            [
               -1.1644897897897897,
               -0.6100575416360428
            ],
            [
               -1.1616872872872872,
               -0.60848830488288
            ],
            [
               -1.1588847847847847,
               -0.6074748195633353
            ],
            [
               -1.1560822822822823,
               -0.606977418075477
            ],
            [
               -1.1532797797797798,
               -0.6068446514306369
            ],
            [
               -1.1504772772772773,
               -0.6068616384384584
            ],
            [
               -1.1476747747747749,
               -0.6068123680775608
            ],
            [
               -1.1448722722722722,
               -0.6065383152541004
            ],
            [
               -1.1420697697697697,
               -0.6059773071936723
            ],
            [
               -1.1392672672672672,
               -0.6051727687133144
            ],
            [
               -1.1364647647647648,
               -0.6042523235084893
            ],
            [
               -1.1336622622622623,
               -0.6033835139863495
            ],
            [
               -1.1308597597597596,
               -0.6027205110703635
            ],
            [
               -1.1280572572572574,
               -0.6023574294770606
            ],
            [
               -1.1252547547547547,
               -0.6023009711665841
            ],
            [
               -1.1224522522522522,
               -0.6024687497059937
            ],
            [
               -1.1196497497497497,
               -0.6027119458989556
            ],
            [
               -1.1168472472472473,
               -0.602854300246146
            ],
            [
               -1.1140447447447448,
               -0.6027357241332705
            ],
            [
               -1.111242242242242,
               -0.602248801332155
            ],
            [
               -1.1084397397397396,
               -0.6013597247708873
            ],
            [
               -1.1056372372372372,
               -0.6001103841286044
            ],
            [
               -1.1028347347347347,
               -0.598603601331972
            ],
            [
               -1.1000322322322322,
               -0.5969773487507128
            ],
            [
               -1.0972297297297298,
               -0.5953753343947981
            ],
            [
               -1.0944272272272273,
               -0.5939206373308683
            ],
            [
               -1.0916247247247246,
               -0.5926968798146985
            ],
            [
               -1.0888222222222221,
               -0.5917387995961187
            ],
            [
               -1.0860197197197197,
               -0.5910319592774544
            ],
            [
               -1.0832172172172172,
               -0.5905201447366601
            ],
            [
               -1.0804147147147147,
               -0.590118649074451
            ],
            [
               -1.0776122122122123,
               -0.5897316224636762
            ],
            [
               -1.0748097097097098,
               -0.5892714635597955
            ],
            [
               -1.072007207207207,
               -0.5886776007841843
            ],
            [
               -1.0692047047047046,
               -0.587931188700811
            ],
            [
               -1.0664022022022022,
               -0.5870618312383915
            ],
            [
               -1.0635996996996997,
               -0.5861431208300234
            ],
            [
               -1.0607971971971972,
               -0.585275916209878
            ],
            [
               -1.0579946946946948,
               -0.584561622450863
            ],
            [
               -1.0551921921921923,
               -0.5840713683048762
            ],
            [
               -1.0523896896896896,
               -0.5838195667058872
            ],
            [
               -1.0495871871871871,
               -0.5837506369446863
            ],
            [
               -1.0467846846846847,
               -0.5837450238622695
            ],
            [
               -1.0439821821821822,
               -0.5836454328144758
            ],
            [
               -1.0411796796796797,
               -0.5832978063426615
            ],
            [
               -1.038377177177177,
               -0.582596061513522
            ],
            [
               -1.0355746746746748,
               -0.5815170338186872
            ],
            [
               -1.032772172172172,
               -0.5801337078330229
            ],
            [
               -1.0299696696696696,
               -0.5786005948039126
            ],
            [
               -1.0271671671671672,
               -0.5771135174923165
            ],
            [
               -1.0243646646646647,
               -0.5758544871719202
            ],
            [
               -1.0215621621621622,
               -0.5749379590783026
            ],
            [
               -1.0187596596596595,
               -0.5743754119631188
            ],
            [
               -1.0159571571571573,
               -0.5740703255704684
            ],
            [
               -1.0131546546546546,
               -0.5738464867096811
            ],
            [
               -1.0103521521521521,
               -0.573501939313789
            ],
            [
               -1.0075496496496497,
               -0.5728722749661259
            ],
            [
               -1.0047471471471472,
               -0.5718833195639439
            ],
            [
               -1.0019446446446447,
               -0.5705760529536466
            ],
            [
               -0.9991421421421421,
               -0.5690951365270343
            ],
            [
               -0.9963396396396396,
               -0.5676440776383731
            ],
            [
               -0.9935371371371371,
               -0.5664210338304572
            ],
            [
               -0.9907346346346346,
               -0.5655558588559253
            ],
            [
               -0.9879321321321322,
               -0.5650688878773187
            ],
            [
               -0.9851296296296297,
               -0.5648650289439632
            ],
            [
               -0.9823271271271271,
               -0.5647651621415051
            ],
            [
               -0.9795246246246246,
               -0.5645644616916006
            ],
            [
               -0.9767221221221221,
               -0.5640982233158407
            ],
            [
               -0.9739196196196196,
               -0.5632932097962855
            ],
            [
               -0.9711171171171171,
               -0.5621873805810835
            ],
            [
               -0.9683146146146147,
               -0.5609115831975773
            ],
            [
               -0.9655121121121122,
               -0.5596397620545144
            ],
            [
               -0.9627096096096096,
               -0.5585250631703231
            ],
            [
               -0.9599071071071071,
               -0.5576441422500504
            ],
            [
               -0.9571046046046046,
               -0.5569692596024618
            ],
            [
               -0.9543021021021021,
               -0.5563782250649381
            ],
            [
               -0.9514995995995996,
               -0.555699150759756
            ],
            [
               -0.9486970970970972,
               -0.5547747669138319
            ],
            [
               -0.9458945945945947,
               -0.5535239856396397
            ],
            [
               -0.9430920920920921,
               -0.551978965848172
            ],
            [
               -0.9402895895895895,
               -0.5502840361685697
            ],
            [
               -0.9374870870870871,
               -0.5486557655082993
            ],
            [
               -0.9346845845845846,
               -0.5473168300540094
            ],
            [
               -0.9318820820820821,
               -0.5464255150194357
            ],
            [
               -0.9290795795795797,
               -0.5460245040159946
            ],
            [
               -0.9262770770770771,
               -0.546026351983109
            ],
            [
               -0.9234745745745746,
               -0.5462407822273607
            ],
            [
               -0.920672072072072,
               -0.5464348441344058
            ],
            [
               -0.9178695695695696,
               -0.5464058284979654
            ],
            [
               -0.9150670670670671,
               -0.5460424876040435
            ],
            [
               -0.9122645645645646,
               -0.5453540660634513
            ],
            [
               -0.9094620620620621,
               -0.5444575970074177
            ],
            [
               -0.9066595595595596,
               -0.5435281425911447
            ],
            [
               -0.9038570570570571,
               -0.5427293148783117
            ],
            [
               -0.9010545545545545,
               -0.5421481868732207
            ],
            [
               -0.898252052052052,
               -0.5417572798517738
            ],
            [
               -0.8954495495495496,
               -0.5414171696302974
            ],
            [
               -0.8926470470470471,
               -0.5409194922255556
            ],
            [
               -0.8898445445445445,
               -0.5400564098846881
            ],
            [
               -0.8870420420420421,
               -0.538693551722377
            ],
            [
               -0.8842395395395396,
               -0.5368220964116879
            ],
            [
               -0.881437037037037,
               -0.5345724282084674
            ],
            [
               -0.8786345345345346,
               -0.5321843520804408
            ],
            [
               -0.8758320320320321,
               -0.5299429637051971
            ],
            [
               -0.8730295295295295,
               -0.5281002406700441
            ],
            [
               -0.870227027027027,
               -0.5268066872091706
            ],
            [
               -0.8674245245245246,
               -0.5260736695371202
            ],
            [
               -0.8646220220220221,
               -0.5257768461148522
            ],
            [
               -0.8618195195195195,
               -0.5256978852517367
            ],
            [
               -0.859017017017017,
               -0.5255899058593281
            ],
            [
               -0.8562145145145146,
               -0.5252455643203358
            ],
            [
               -0.853412012012012,
               -0.5245473259165776
            ],
            [
               -0.8506095095095095,
               -0.5234866167652608
            ],
            [
               -0.8478070070070071,
               -0.522149494015415
            ],
            [
               -0.8450045045045045,
               -0.5206773055202929
            ],
            [
               -0.842202002002002,
               -0.5192178981331246
            ],
            [
               -0.8393994994994995,
               -0.5178841418594715
            ],
            [
               -0.8365969969969971,
               -0.5167319054552124
            ],
            [
               -0.8337944944944945,
               -0.5157612399946918
            ],
            [
               -0.830991991991992,
               -0.5149356983617124
            ],
            [
               -0.8281894894894896,
               -0.5142086986770724
            ],
            [
               -0.825386986986987,
               -0.513544662483598
            ],
            [
               -0.8225844844844845,
               -0.5129264376467009
            ],
            [
               -0.819781981981982,
               -0.5123474762390015
            ],
            [
               -0.8169794794794795,
               -0.5117944462922634
            ],
            [
               -0.814176976976977,
               -0.5112304691519385
            ],
            [
               -0.8113744744744745,
               -0.5105891663094544
            ],
            [
               -0.8085719719719721,
               -0.5097851588423692
            ],
            [
               -0.8057694694694695,
               -0.5087393909650291
            ],
            [
               -0.802966966966967,
               -0.5074105737821719
            ],
            [
               -0.8001644644644645,
               -0.5058200962910102
            ],
            [
               -0.797361961961962,
               -0.5040587245049766
            ],
            [
               -0.7945594594594595,
               -0.5022692435960847
            ],
            [
               -0.791756956956957,
               -0.5006079327807993
            ],
            [
               -0.7889544544544544,
               -0.4991962182996337
            ],
            [
               -0.786151951951952,
               -0.4980787782185048
            ],
            [
               -0.7833494494494495,
               -0.49720367103112006
            ],
            [
               -0.780546946946947,
               -0.4964335992420943
            ],
            [
               -0.7777444444444445,
               -0.49558717581125566
            ],
            [
               -0.774941941941942,
               -0.4944984863103267
            ],
            [
               -0.7721394394394395,
               -0.49307607287834176
            ],
            [
               -0.7693369369369369,
               -0.49134141047766033
            ],
            [
               -0.7665344344344345,
               -0.4894326707712999
            ],
            [
               -0.763731931931932,
               -0.4875704050152786
            ],
            [
               -0.7609294294294294,
               -0.4859942275116005
            ],
            [
               -0.758126926926927,
               -0.4848894826507874
            ],
            [
               -0.7553244244244245,
               -0.48432682261869175
            ],
            [
               -0.752521921921922,
               -0.48423414053994246
            ],
            [
               -0.7497194194194194,
               -0.48441040297692356
            ],
            [
               -0.746916916916917,
               -0.48457778466670476
            ],
            [
               -0.7441144144144145,
               -0.4844564238268186
            ],
            [
               -0.7413119119119119,
               -0.48383906072558663
            ],
            [
               -0.7385094094094095,
               -0.48264310355733275
            ],
            [
               -0.735706906906907,
               -0.4809251492532814
            ],
            [
               -0.7329044044044044,
               -0.4788551454469218
            ],
            [
               -0.7301019019019019,
               -0.4766601550123089
            ],
            [
               -0.7272993993993995,
               -0.47455686335846475
            ],
            [
               -0.724496896896897,
               -0.4726946030295333
            ],
            [
               -0.7216943943943944,
               -0.4711260556106842
            ],
            [
               -0.718891891891892,
               -0.46981267274181737
            ],
            [
               -0.7160893893893895,
               -0.468659801832762
            ],
            [
               -0.7132868868868869,
               -0.46756665203733544
            ],
            [
               -0.7104843843843844,
               -0.4664718921513089
            ],
            [
               -0.707681881881882,
               -0.46537817590841996
            ],
            [
               -0.7048793793793794,
               -0.46434719769891997
            ],
            [
               -0.7020768768768769,
               -0.4634679619305641
            ],
            [
               -0.6992743743743745,
               -0.4628108606781623
            ],
            [
               -0.696471871871872,
               -0.4623854215393587
            ],
            [
               -0.6936693693693694,
               -0.4621183994597167
            ],
            [
               -0.6908668668668669,
               -0.4618617043920627
            ],
            [
               -0.6880643643643645,
               -0.46142903197047935
            ],
            [
               -0.6852618618618619,
               -0.46064973312614516
            ],
            [
               -0.6824593593593594,
               -0.4594220375629308
            ],
            [
               -0.679656856856857,
               -0.457747481555193
            ],
            [
               -0.6768543543543544,
               -0.4557343916345737
            ],
            [
               -0.6740518518518519,
               -0.45356849074760863
            ],
            [
               -0.6712493493493494,
               -0.4514596305320546
            ],
            [
               -0.6684468468468469,
               -0.44958158913221585
            ],
            [
               -0.6656443443443444,
               -0.4480241302109331
            ],
            [
               -0.6628418418418419,
               -0.4467723680729203
            ],
            [
               -0.6600393393393394,
               -0.4457193781066662
            ],
            [
               -0.6572368368368369,
               -0.44470704410402795
            ],
            [
               -0.6544343343343344,
               -0.44358103975355556
            ],
            [
               -0.6516318318318319,
               -0.44224161561353814
            ],
            [
               -0.6488293293293294,
               -0.44067382676481875
            ],
            [
               -0.6460268268268269,
               -0.4389481976289917
            ],
            [
               -0.6432243243243244,
               -0.43719297819384956
            ],
            [
               -0.6404218218218218,
               -0.43554860695139197
            ],
            [
               -0.6376193193193194,
               -0.43412057872295684
            ],
            [
               -0.6348168168168169,
               -0.43294682624975206
            ],
            [
               -0.6320143143143144,
               -0.43199013945627224
            ],
            [
               -0.6292118118118118,
               -0.4311571125367673
            ],
            [
               -0.6264093093093094,
               -0.43033580743558875
            ],
            [
               -0.6236068068068069,
               -0.4294379586885846
            ],
            [
               -0.6208043043043043,
               -0.4284302533212087
            ],
            [
               -0.6180018018018019,
               -0.42734335433821335
            ],
            [
               -0.6151992992992994,
               -0.426255383164268
            ],
            [
               -0.6123967967967968,
               -0.4252557052539634
            ],
            [
               -0.6095942942942943,
               -0.42440191846988157
            ],
            [
               -0.6067917917917919,
               -0.4236855263004329
            ],
            [
               -0.6039892892892894,
               -0.42301904650525884
            ],
            [
               -0.6011867867867868,
               -0.42225023325340627
            ],
            [
               -0.5983842842842844,
               -0.4212000982851404
            ],
            [
               -0.5955817817817819,
               -0.4197135250262272
            ],
            [
               -0.5927792792792793,
               -0.41770706964624815
            ],
            [
               -0.5899767767767768,
               -0.4151993381557151
            ],
            [
               -0.5871742742742744,
               -0.4123147370792627
            ],
            [
               -0.5843717717717718,
               -0.4092595333937076
            ],
            [
               -0.5815692692692693,
               -0.4062773248609307
            ],
            [
               -0.5787667667667669,
               -0.4035966267670298
            ],
            [
               -0.5759642642642644,
               -0.4013847080065847
            ],
            [
               -0.5731617617617618,
               -0.3997188999178837
            ],
            [
               -0.5703592592592593,
               -0.39858062388546606
            ],
            [
               -0.5675567567567569,
               -0.397870515695174
            ],
            [
               -0.5647542542542543,
               -0.39743754883148724
            ],
            [
               -0.5619517517517518,
               -0.3971125711767323
            ],
            [
               -0.5591492492492494,
               -0.39673757621469885
            ],
            [
               -0.5563467467467468,
               -0.3961855014012358
            ],
            [
               -0.5535442442442443,
               -0.39536972324407144
            ],
            [
               -0.5507417417417418,
               -0.39424589984286484
            ],
            [
               -0.5479392392392394,
               -0.3928101588434323
            ],
            [
               -0.5451367367367368,
               -0.3910966190196544
            ],
            [
               -0.5423342342342343,
               -0.38917469420120865
            ],
            [
               -0.5395317317317319,
               -0.38714404740077174
            ],
            [
               -0.5367292292292293,
               -0.3851239345661352
            ],
            [
               -0.5339267267267268,
               -0.38323483826385335
            ],
            [
               -0.5311242242242243,
               -0.38157351854969024
            ],
            [
               -0.5283217217217218,
               -0.38018664388282764
            ],
            [
               -0.5255192192192193,
               -0.3790511797199877
            ],
            [
               -0.5227167167167168,
               -0.37807003975377507
            ],
            [
               -0.5199142142142144,
               -0.3770883710739135
            ],
            [
               -0.5171117117117118,
               -0.3759298042986476
            ],
            [
               -0.5143092092092093,
               -0.3744448813456423
            ],
            [
               -0.5115067067067068,
               -0.3725582174985825
            ],
            [
               -0.5087042042042043,
               -0.37029911723610653
            ],
            [
               -0.5059017017017018,
               -0.3678035987826134
            ],
            [
               -0.5030991991991993,
               -0.36528364405161406
            ],
            [
               -0.5002966966966967,
               -0.36296980467568746
            ],
            [
               -0.4974941941941943,
               -0.361042762054478
            ],
            [
               -0.4946916916916918,
               -0.3595747009909997
            ],
            [
               -0.49188918918918934,
               -0.35850017695009084
            ],
            [
               -0.48908668668668676,
               -0.35762831135905954
            ],
            [
               -0.4862841841841843,
               -0.3566956781322579
            ],
            [
               -0.4834816816816818,
               -0.3554459383871389
            ],
            [
               -0.48067917917917924,
               -0.3537125189972451
            ],
            [
               -0.47787667667667677,
               -0.3514779342621206
            ],
            [
               -0.4750741741741743,
               -0.3488891225825972
            ],
            [
               -0.4722716716716717,
               -0.3462210802664803
            ],
            [
               -0.46946916916916925,
               -0.3437973251176338
            ],
            [
               -0.4666666666666668,
               -0.3418901698645277
            ],
            [
               -0.4638641641641643,
               -0.34063157993468035
            ],
            [
               -0.46106166166166174,
               -0.33996360899818756
            ],
            [
               -0.45825915915915927,
               -0.3396461299356338
            ],
            [
               -0.4554566566566568,
               -0.3393220205433689
            ],
            [
               -0.4526541541541542,
               -0.3386215553213253
            ],
            [
               -0.44985165165165175,
               -0.33727445781185955
            ],
            [
               -0.4470491491491493,
               -0.335194425375421
            ],
            [
               -0.4442466466466467,
               -0.3325085166532292
            ],
            [
               -0.44144414414414423,
               -0.3295205447011973
            ],
            [
               -0.43864164164164177,
               -0.32661842106902755
            ],
            [
               -0.4358391391391393,
               -0.3241536189921577
            ],
            [
               -0.4330366366366367,
               -0.3223305628349555
            ],
            [
               -0.43023413413413425,
               -0.3211414215319008
            ],
            [
               -0.4274316316316318,
               -0.3203679172448672
            ],
            [
               -0.4246291291291292,
               -0.31965057609864017
            ],
            [
               -0.42182662662662673,
               -0.3186040730100509
            ],
            [
               -0.41902412412412426,
               -0.3169420470406924
            ],
            [
               -0.4162216216216217,
               -0.3145711151907732
            ],
            [
               -0.4134191191191192,
               -0.3116232201169305
            ],
            [
               -0.41061661661661675,
               -0.30841508370446075
            ],
            [
               -0.4078141141141143,
               -0.30534715754533587
            ],
            [
               -0.4050116116116117,
               -0.3027743858992435
            ],
            [
               -0.40220910910910923,
               -0.30089072381198667
            ],
            [
               -0.39940660660660665,
               -0.29966535652771675
            ],
            [
               -0.3966041041041042,
               -0.2988520568291985
            ],
            [
               -0.3938016016016017,
               -0.29806935277212976
            ],
            [
               -0.39099909909909925,
               -0.29692589396914326
            ],
            [
               -0.3881965965965968,
               -0.29515028741123617
            ],
            [
               -0.3853940940940943,
               -0.29268281347647584
            ],
            [
               -0.3825915915915916,
               -0.28969859401197806
            ],
            [
               -0.37978908908908915,
               -0.28655409299592116
            ],
            [
               -0.3769865865865867,
               -0.2836740004441921
            ],
            [
               -0.3741840840840842,
               -0.28141526699477615
            ],
            [
               -0.37138158158158174,
               -0.27995273441894053
            ],
            [
               -0.3685790790790793,
               -0.27922380635884103
            ],
            [
               -0.3657765765765768,
               -0.27895015396104156
            ],
            [
               -0.3629740740740741,
               -0.2787289572363313
            ],
            [
               -0.36017157157157165,
               -0.2781631208407885
            ],
            [
               -0.3573690690690692,
               -0.2769869981617035
            ],
            [
               -0.3545665665665667,
               -0.2751457849891141
            ],
            [
               -0.35176406406406424,
               -0.2728024267299118
            ],
            [
               -0.3489615615615618,
               -0.27027040944251385
            ],
            [
               -0.3461590590590591,
               -0.2678959432276926
            ],
            [
               -0.3433565565565566,
               -0.2659302965753426
            ],
            [
               -0.34055405405405414,
               -0.2644365042917881
            ],
            [
               -0.3377515515515517,
               -0.2632630743584775
            ],
            [
               -0.3349490490490492,
               -0.2620944843963941
            ],
            [
               -0.33214654654654674,
               -0.2605618634216631
            ],
            [
               -0.32934404404404427,
               -0.25837626386193724
            ],
            [
               -0.3265415415415416,
               -0.2554385639723973
            ],
            [
               -0.3237390390390391,
               -0.25188730787615354
            ],
            [
               -0.32093653653653664,
               -0.24806641045054237
            ],
            [
               -0.3181340340340342,
               -0.24442177578039276
            ],
            [
               -0.3153315315315317,
               -0.24136035031816125
            ],
            [
               -0.31252902902902924,
               -0.239118585624589
            ],
            [
               -0.30972652652652655,
               -0.23768498309511235
            ],
            [
               -0.3069240240240241,
               -0.23680388130733634
            ],
            [
               -0.3041215215215216,
               -0.23606063681339068
            ],
            [
               -0.30131901901901914,
               -0.23502084586647076
            ],
            [
               -0.2985165165165167,
               -0.2333775484922214
            ],
            [
               -0.2957140140140142,
               -0.23105688780398498
            ],
            [
               -0.29291151151151174,
               -0.22824584966958653
            ],
            [
               -0.29010900900900904,
               -0.22533128482424897
            ],
            [
               -0.2873065065065066,
               -0.22276899649301077
            ],
            [
               -0.2845040040040041,
               -0.22092540514879017
            ],
            [
               -0.28170150150150164,
               -0.2199441813708734
            ],
            [
               -0.27889899899899917,
               -0.2196828255434258
            ],
            [
               -0.2760964964964967,
               -0.21974176577759644
            ],
            [
               -0.27329399399399423,
               -0.21957844583565997
            ],
            [
               -0.27049149149149154,
               -0.21867098106510424
            ],
            [
               -0.2676889889889891,
               -0.21667947904600682
            ],
            [
               -0.2648864864864866,
               -0.21355350578402868
            ],
            [
               -0.26208398398398414,
               -0.20955131525909781
            ],
            [
               -0.25928148148148167,
               -0.20516471633199654
            ],
            [
               -0.2564789789789792,
               -0.200973554727423
            ],
            [
               -0.2536764764764765,
               -0.19747591568946463
            ],
            [
               -0.25087397397397404,
               -0.1949471826921401
            ],
            [
               -0.24807147147147157,
               -0.19337092910432122
            ],
            [
               -0.2452689689689691,
               -0.192460851373535
            ],
            [
               -0.24246646646646663,
               -0.19176356487426077
            ],
            [
               -0.23966396396396417,
               -0.19080677024157527
            ],
            [
               -0.2368614614614617,
               -0.18924421438990058
            ],
            [
               -0.234058958958959,
               -0.18695195688821287
            ],
            [
               -0.23125645645645654,
               -0.18404820931142973
            ],
            [
               -0.22845395395395407,
               -0.18083512081126965
            ],
            [
               -0.2256514514514516,
               -0.17768641652914088
            ],
            [
               -0.22284894894894913,
               -0.17492128836735124
            ],
            [
               -0.22004644644644666,
               -0.1727072095834207
            ],
            [
               -0.2172439439439442,
               -0.1710221657908802
            ],
            [
               -0.2144414414414415,
               -0.16968483444550528
            ],
            [
               -0.21163893893893904,
               -0.16843735571287757
            ],
            [
               -0.20883643643643657,
               -0.1670477940898134
            ],
            [
               -0.2060339339339341,
               -0.16539404273581287
            ],
            [
               -0.20323143143143163,
               -0.1634992454467463
            ],
            [
               -0.20042892892892916,
               -0.16150749652824606
            ],
            [
               -0.19762642642642647,
               -0.15961078699148012
            ],
            [
               -0.194823923923924,
               -0.15795597232132771
            ],
            [
               -0.19202142142142153,
               -0.15656771078132484
            ],
            [
               -0.18921891891891907,
               -0.15531746409863995
            ],
            [
               -0.1864164164164166,
               -0.15395197603843705
            ],
            [
               -0.18361391391391413,
               -0.1521731316215501
            ],
            [
               -0.18081141141141166,
               -0.14974236797988996
            ],
            [
               -0.17800890890890897,
               -0.14657343436375345
            ],
            [
               -0.1752064064064065,
               -0.14278054337195695
            ],
            [
               -0.17240390390390403,
               -0.13866366465037513
            ],
            [
               -0.16960140140140156,
               -0.13463376900883653
            ],
            [
               -0.1667988988988991,
               -0.13110097148835229
            ],
            [
               -0.16399639639639663,
               -0.1283608716366617
            ],
            [
               -0.16119389389389416,
               -0.12651482734025793
            ],
            [
               -0.15839139139139147,
               -0.1254484363171749
            ],
            [
               -0.155588888888889,
               -0.12487320966255268
            ],
            [
               -0.15278638638638653,
               -0.1244159678958543
            ],
            [
               -0.14998388388388406,
               -0.12372578668656578
            ],
            [
               -0.1471813813813816,
               -0.12256415258950834
            ],
            [
               -0.14437887887887912,
               -0.12085141832457995
            ],
            [
               -0.14157637637637643,
               -0.11865873174345717
            ],
            [
               -0.13877387387387397,
               -0.11615352960475238
            ],
            [
               -0.1359713713713715,
               -0.1135218242363184
            ],
            [
               -0.13316886886886903,
               -0.11089678534915601
            ],
            [
               -0.13036636636636656,
               -0.1083187084681861
            ],
            [
               -0.1275638638638641,
               -0.10573835355583636
            ],
            [
               -0.12476136136136162,
               -0.10305883024636871
            ],
            [
               -0.12195885885885893,
               -0.10019686564553491
            ],
            [
               -0.11915635635635646,
               -0.09713753617752639
            ],
            [
               -0.116353853853854,
               -0.09395964940418822
            ],
            [
               -0.11355135135135153,
               -0.09082059556988334
            ],
            [
               -0.11074884884884906,
               -0.08790525747059666
            ],
            [
               -0.10794634634634659,
               -0.08535763247401136
            ],
            [
               -0.10514384384384412,
               -0.08322101228092611
            ],
            [
               -0.10234134134134143,
               -0.08141023233191752
            ],
            [
               -0.09953883883883896,
               -0.07972844151011964
            ],
            [
               -0.09673633633633649,
               -0.0779249962259299
            ],
            [
               -0.09393383383383402,
               -0.07577611590778487
            ],
            [
               -0.09113133133133156,
               -0.07316121325930917
            ],
            [
               -0.08832882882882909,
               -0.07010849192566333
            ],
            [
               -0.0855263263263264,
               -0.06679332999582584
            ],
            [
               -0.08272382382382393,
               -0.06348873311042606
            ],
            [
               -0.07992132132132146,
               -0.060483297495309875
            ],
            [
               -0.07711881881881899,
               -0.05799309808146116
            ],
            [
               -0.07431631631631652,
               -0.05609595708631383
            ],
            [
               -0.07151381381381405,
               -0.05470901129674542
            ],
            [
               -0.06871131131131158,
               -0.05361604072051328
            ],
            [
               -0.0659088088088089,
               -0.05253464697252446
            ],
            [
               -0.06310630630630643,
               -0.05120065514467515
            ],
            [
               -0.06030380380380396,
               -0.049442278505162245
            ],
            [
               -0.05750130130130149,
               -0.04722106150958032
            ],
            [
               -0.05469879879879902,
               -0.04462860699203642
            ],
            [
               -0.05189629629629655,
               -0.041843269578524654
            ],
            [
               -0.04909379379379408,
               -0.03906406040148719
            ],
            [
               -0.04629129129129139,
               -0.03644555461474631
            ],
            [
               -0.043488788788788924,
               -0.03405562539654605
            ],
            [
               -0.040686286286286455,
               -0.03186838657554823
            ],
            [
               -0.037883783783783986,
               -0.029791439354003666
            ],
            [
               -0.03508128128128152,
               -0.02771425246988516
            ],
            [
               -0.03227877877877905,
               -0.02555760543944319
            ],
            [
               -0.02947627627627636,
               -0.02330478485447178
            ],
            [
               -0.02667377377377389,
               -0.02100311599126872
            ],
            [
               -0.02387127127127142,
               -0.018736339294274807
            ],
            [
               -0.021068768768768953,
               -0.01657980470965616
            ],
            [
               -0.018266266266266484,
               -0.01455720497318039
            ],
            [
               -0.015463763763764016,
               -0.012617133581633338
            ],
            [
               -0.012661261261261547,
               -0.010640323501399346
            ],
            [
               -0.009858758758758857,
               -0.008476753588944957
            ],
            [
               -0.007056256256256388,
               -0.0060002075126260055
            ],
            [
               -0.004253753753753919,
               -0.0031606272816273842
            ],
            [
               -0.0014512512512514508,
               -1.4447558974070548e-05
            ],
            [
               0.0013512512512510177,
               0.003279794438205165
            ],
            [
               0.004153753753753486,
               0.0065013461831410985
            ],
            [
               0.006956256256255955,
               0.009430834343274153
            ],
            [
               0.009758758758758646,
               0.011917042514286337
            ],
            [
               0.012561261261261114,
               0.013924585843658872
            ],
            [
               0.015363763763763583,
               0.01554612050443576
            ],
            [
               0.01816626626626605,
               0.0169743669643691
            ],
            [
               0.02096876876876852,
               0.018442615628630084
            ],
            [
               0.02377127127127099,
               0.020152938572434383
            ],
            [
               0.02657377377377368,
               0.022215444453350247
            ],
            [
               0.029376276276276148,
               0.024618196218167576
            ],
            [
               0.032178778778778616,
               0.027237156389590452
            ],
            [
               0.034981281281281085,
               0.029882241764847335
            ],
            [
               0.03778378378378355,
               0.032363757812814406
            ],
            [
               0.04058628628628602,
               0.03455708263203394
            ],
            [
               0.04338878878878849,
               0.036444526363299715
            ],
            [
               0.04619129129129118,
               0.03812129328088382
            ],
            [
               0.04899379379379365,
               0.03976457918476842
            ],
            [
               0.05179629629629612,
               0.04157689427984731
            ],
            [
               0.05459879879879859,
               0.04372269321466124
            ],
            [
               0.057401301301301055,
               0.04627879678137904
            ],
            [
               0.060203803803803524,
               0.04921368943686073
            ],
            [
               0.06300630630630621,
               0.05240066392671538
            ],
            [
               0.06580880880880868,
               0.055658560036558544
            ],
            [
               0.06861131131131115,
               0.05880533203511472
            ],
            [
               0.07141381381381362,
               0.06170660303255902
            ],
            [
               0.07421631631631609,
               0.06430445637517346
            ],
            [
               0.07701881881881856,
               0.06661954600598087
            ],
            [
               0.07982132132132103,
               0.06872918267163695
            ],
            [
               0.08262382382382372,
               0.07073192529027969
            ],
            [
               0.08542632632632619,
               0.07271271754948432
            ],
            [
               0.08822882882882865,
               0.07472079657408073
            ],
            [
               0.09103133133133112,
               0.07676646985716841
            ],
            [
               0.09383383383383359,
               0.07883493983451993
            ],
            [
               0.09663633633633606,
               0.08090872783012543
            ],
            [
               0.09943883883883853,
               0.08298738056127558
            ],
            [
               0.10224134134134122,
               0.0850949993696381
            ],
            [
               0.10504384384384369,
               0.08727185203748443
            ],
            [
               0.10784634634634616,
               0.08955357310902795
            ],
            [
               0.11064884884884862,
               0.09194731868714218
            ],
            [
               0.11345135135135109,
               0.09441633233859656
            ],
            [
               0.11625385385385356,
               0.09688175150266176
            ],
            [
               0.11905635635635625,
               0.09924399971533115
            ],
            [
               0.12185885885885872,
               0.10141814499244474
            ],
            [
               0.12466136136136119,
               0.10337119013319533
            ],
            [
               0.12746386386386366,
               0.10514696771524301
            ],
            [
               0.13026636636636613,
               0.10686728401498873
            ],
            [
               0.1330688688688686,
               0.1087054380737412
            ],
            [
               0.13587137137137106,
               0.11083779185959569
            ],
            [
               0.13867387387387375,
               0.11338737444954149
            ],
            [
               0.14147637637637622,
               0.11637754171569005
            ],
            [
               0.1442788788788787,
               0.11971182396308305
            ],
            [
               0.14708138138138116,
               0.12318861318668724
            ],
            [
               0.14988388388388363,
               0.12654854730438483
            ],
            [
               0.1526863863863861,
               0.12954183406891676
            ],
            [
               0.15548888888888857,
               0.13199586890926213
            ],
            [
               0.15829139139139126,
               0.1338627355731164
            ],
            [
               0.16109389389389372,
               0.1352319497781274
            ],
            [
               0.1638963963963962,
               0.1363043686833373
            ],
            [
               0.16669889889889866,
               0.13733518685927307
            ],
            [
               0.16950140140140113,
               0.13856350063317194
            ],
            [
               0.1723039039039036,
               0.14014993658974192
            ],
            [
               0.1751064064064063,
               0.1421409908091761
            ],
            [
               0.17790890890890876,
               0.14446993606716632
            ],
            [
               0.18071141141141123,
               0.1469922912500292
            ],
            [
               0.1835139139139137,
               0.1495427830103287
            ],
            [
               0.18631641641641616,
               0.15199407166444373
            ],
            [
               0.18911891891891863,
               0.1542974198358908
            ],
            [
               0.1919214214214211,
               0.15649195462070015
            ],
            [
               0.1947239239239238,
               0.15868005636731983
            ],
            [
               0.19752642642642626,
               0.16097809335706126
            ],
            [
               0.20032892892892873,
               0.1634603351810536
            ],
            [
               0.2031314314314312,
               0.16611653874802051
            ],
            [
               0.20593393393393367,
               0.16883946881517
            ],
            [
               0.20873643643643613,
               0.17144880013932137
            ],
            [
               0.2115389389389386,
               0.17374559644617502
            ],
            [
               0.2143414414414413,
               0.1755808456211746
            ],
            [
               0.21714394394394376,
               0.17691587793478822
            ],
            [
               0.21994644644644623,
               0.17785385407651216
            ],
            [
               0.2227489489489487,
               0.1786296234706671
            ],
            [
               0.22555145145145117,
               0.17955772148298504
            ],
            [
               0.22835395395395364,
               0.18095129721459802
            ],
            [
               0.23115645645645633,
               0.18303431848030408
            ],
            [
               0.2339589589589588,
               0.18587248350784713
            ],
            [
               0.23676146146146126,
               0.1893438196168036
            ],
            [
               0.23956396396396373,
               0.1931591751939074
            ],
            [
               0.2423664664664662,
               0.19692882060898448
            ],
            [
               0.24516896896896867,
               0.2002582368151708
            ],
            [
               0.24797147147147114,
               0.2028477045741895
            ],
            [
               0.25077397397397383,
               0.20456895313247453
            ],
            [
               0.2535764764764763,
               0.20549825078212064
            ],
            [
               0.25637897897897877,
               0.20589713789765485
            ],
            [
               0.25918148148148124,
               0.2061461381504348
            ],
            [
               0.2619839839839837,
               0.20664926747938703
            ],
            [
               0.2647864864864862,
               0.20773458029876163
            ],
            [
               0.26758898898898864,
               0.20957644167043252
            ],
            [
               0.27039149149149133,
               0.21215877967596095
            ],
            [
               0.2731939939939938,
               0.21528723693982973
            ],
            [
               0.27599649649649627,
               0.2186451532966896
            ],
            [
               0.27879899899899874,
               0.22187723007174803
            ],
            [
               0.2816015015015012,
               0.22467841735165728
            ],
            [
               0.2844040040040037,
               0.22686545264532423
            ],
            [
               0.28720650650650636,
               0.22841423371693773
            ],
            [
               0.29000900900900883,
               0.22945594492083354
            ],
            [
               0.2928115115115113,
               0.23023574814582198
            ],
            [
               0.29561401401401377,
               0.23104696144377046
            ],
            [
               0.29841651651651624,
               0.23215874148421176
            ],
            [
               0.3012190190190187,
               0.23375536880665584
            ],
            [
               0.3040215215215212,
               0.2359007284636035
            ],
            [
               0.30682402402402387,
               0.23853407892591993
            ],
            [
               0.30962652652652634,
               0.24149494027470475
            ],
            [
               0.3124290290290288,
               0.24456811134684858
            ],
            [
               0.3152315315315313,
               0.2475360277162981
            ],
            [
               0.31803403403403374,
               0.2502255026715229
            ],
            [
               0.3208365365365362,
               0.2525389281179218
            ],
            [
               0.3236390390390387,
               0.2544650413301544
            ],
            [
               0.32644154154154137,
               0.2560698212493404
            ],
            [
               0.32924404404404384,
               0.25747252016685723
            ],
            [
               0.3320465465465463,
               0.2588143181611389
            ],
            [
               0.3348490490490488,
               0.26022734563996724
            ],
            [
               0.33765155155155124,
               0.26181023191377345
            ],
            [
               0.3404540540540537,
               0.26361370210682505
            ],
            [
               0.3432565565565564,
               0.26563696733922004
            ],
            [
               0.34605905905905887,
               0.2678334605377478
            ],
            [
               0.34886156156156134,
               0.27012322914635695
            ],
            [
               0.3516640640640638,
               0.2724089840481297
            ],
            [
               0.3544665665665663,
               0.2745931177267398
            ],
            [
               0.35726906906906875,
               0.27659354590602575
            ],
            [
               0.3600715715715712,
               0.2783566882410798
            ],
            [
               0.3628740740740739,
               0.2798661830409517
            ],
            [
               0.3656765765765764,
               0.28114613836892366
            ],
            [
               0.36847907907907884,
               0.28225808522836227
            ],
            [
               0.3712815815815813,
               0.2832915162700123
            ],
            [
               0.3740840840840838,
               0.28434899846700706
            ],
            [
               0.37688658658658625,
               0.2855281441936314
            ],
            [
               0.3796890890890887,
               0.2869038258361975
            ],
            [
               0.3824915915915914,
               0.28851448053202694
            ],
            [
               0.3852940940940939,
               0.2903558500507744
            ],
            [
               0.38809659659659634,
               0.29238398749563976
            ],
            [
               0.3908990990990988,
               0.29452713247260054
            ],
            [
               0.3937016016016013,
               0.2967036956879006
            ],
            [
               0.39650410410410375,
               0.2988418132076084
            ],
            [
               0.39930660660660644,
               0.3008953352556037
            ],
            [
               0.4021091091091089,
               0.3028519881465707
            ],
            [
               0.4049116116116114,
               0.30473162699817097
            ],
            [
               0.40771411411411385,
               0.3065753858729154
            ],
            [
               0.4105166166166163,
               0.3084292665535393
            ],
            [
               0.4133191191191188,
               0.3103274182285235
            ],
            [
               0.41612162162162125,
               0.31228045835305757
            ],
            [
               0.41892412412412394,
               0.31427256963396616
            ],
            [
               0.4217266266266264,
               0.31626823027493345
            ],
            [
               0.4245291291291289,
               0.3182261804623447
            ],
            [
               0.42733163163163135,
               0.32011565403319775
            ],
            [
               0.4301341341341338,
               0.32192890125596385
            ],
            [
               0.4329366366366363,
               0.32368502104126606
            ],
            [
               0.435739139139139,
               0.3254229001051871
            ],
            [
               0.43854164164164144,
               0.3271848105108383
            ],
            [
               0.4413441441441439,
               0.32899575639962403
            ],
            [
               0.4441466466466464,
               0.33084578100343265
            ],
            [
               0.44694914914914885,
               0.33268231519400004
            ],
            [
               0.4497516516516513,
               0.33441710549323156
            ],
            [
               0.4525541541541538,
               0.3359479075231689
            ],
            [
               0.4553566566566565,
               0.33719020773813124
            ],
            [
               0.45815915915915895,
               0.33811026826738694
            ],
            [
               0.4609616616616614,
               0.3387491348417066
            ],
            [
               0.4637641641641639,
               0.33922865957484005
            ],
            [
               0.46656666666666635,
               0.3397349377129736
            ],
            [
               0.4693691691691688,
               0.3404807959738229
            ],
            [
               0.4721716716716713,
               0.3416553892286945
            ],
            [
               0.474974174174174,
               0.34337365096130046
            ],
            [
               0.47777667667667645,
               0.3456397478347534
            ],
            [
               0.4805791791791789,
               0.3483361044419739
            ],
            [
               0.4833816816816814,
               0.3512434058168579
            ],
            [
               0.48618418418418385,
               0.3540887478384691
            ],
            [
               0.4889866866866863,
               0.35661100465835605
            ],
            [
               0.491789189189189,
               0.35862685770198294
            ],
            [
               0.4945916916916915,
               0.3600795754598536
            ],
            [
               0.49739419419419395,
               0.3610562357204916
            ],
            [
               0.5001966966966964,
               0.3617669530972113
            ],
            [
               0.5029991991991989,
               0.36248985612297735
            ],
            [
               0.5058017017017014,
               0.3634953039042008
            ],
            [
               0.5086042042042038,
               0.3649693493122435
            ],
            [
               0.5114067067067065,
               0.3669577041624604
            ],
            [
               0.514209209209209,
               0.3693467875580291
            ],
            [
               0.5170117117117115,
               0.37188884351265916
            ],
            [
               0.5198142142142139,
               0.37426606430392545
            ],
            [
               0.5226167167167164,
               0.3761774550890709
            ],
            [
               0.5254192192192189,
               0.3774250574214149
            ],
            [
               0.5282217217217213,
               0.3779753416871482
            ],
            [
               0.531024224224224,
               0.3779776036135822
            ],
            [
               0.5338267267267265,
               0.3777326362498203
            ],
            [
               0.536629229229229,
               0.37761874598092293
            ],
            [
               0.5394317317317314,
               0.3779944692019
            ],
            [
               0.5422342342342339,
               0.37910452617938417
            ],
            [
               0.5450367367367364,
               0.3810153576315352
            ],
            [
               0.547839239239239,
               0.38359882411169177
            ],
            [
               0.5506417417417415,
               0.38656931180895143
            ],
            [
               0.553444244244244,
               0.38956429114294683
            ],
            [
               0.5562467467467465,
               0.39224570364141864
            ],
            [
               0.5590492492492489,
               0.3943931960225586
            ],
            [
               0.5618517517517514,
               0.39596221756399635
            ],
            [
               0.5646542542542539,
               0.397089968028902
            ],
            [
               0.5674567567567566,
               0.3980473616037005
            ],
            [
               0.570259259259259,
               0.39915115664111805
            ],
            [
               0.5730617617617615,
               0.4006624317472562
            ],
            [
               0.575864264264264,
               0.4027019746802263
            ],
            [
               0.5786667667667664,
               0.40520841798637836
            ],
            [
               0.5814692692692689,
               0.4079523566047556
            ],
            [
               0.5842717717717714,
               0.4106028857527934
            ],
            [
               0.587074274274274,
               0.4128270256336442
            ],
            [
               0.5898767767767765,
               0.4143922257936036
            ],
            [
               0.592679279279279,
               0.41524079015339016
            ],
            [
               0.5954817817817815,
               0.41551318245388813
            ],
            [
               0.5982842842842839,
               0.4155124124802951
            ],
            [
               0.6010867867867866,
               0.4156194917806043
            ],
            [
               0.6038892892892889,
               0.4161848608386983
            ],
            [
               0.6066917917917916,
               0.417428123465112
            ],
            [
               0.6094942942942938,
               0.4193760336353468
            ],
            [
               0.6122967967967965,
               0.4218571375320488
            ],
            [
               0.6150992992992992,
               0.4245542929367105
            ],
            [
               0.6179018018018014,
               0.4270987550781708
            ],
            [
               0.6207043043043041,
               0.4291770514506746
            ],
            [
               0.6235068068068064,
               0.4306183227997093
            ],
            [
               0.6263093093093091,
               0.431436255876659
            ],
            [
               0.6291118118118113,
               0.43181411826836524
            ],
            [
               0.631914314314314,
               0.43203918150481
            ],
            [
               0.6347168168168167,
               0.43240838789393166
            ],
            [
               0.6375193193193189,
               0.4331356032287194
            ],
            [
               0.6403218218218216,
               0.4342895958727575
            ],
            [
               0.6431243243243239,
               0.4357814811667367
            ],
            [
               0.6459268268268266,
               0.43740418402568937
            ],
            [
               0.6487293293293288,
               0.43890973770188857
            ],
            [
               0.6515318318318315,
               0.4400983187552895
            ],
            [
               0.6543343343343342,
               0.44088958598356753
            ],
            [
               0.6571368368368364,
               0.4413531113471565
            ],
            [
               0.6599393393393391,
               0.4416883369681846
            ],
            [
               0.6627418418418414,
               0.4421610567983601
            ],
            [
               0.6655443443443441,
               0.4430174995238181
            ],
            [
               0.6683468468468463,
               0.44440414306346143
            ],
            [
               0.671149349349349,
               0.44631921940170227
            ],
            [
               0.6739518518518517,
               0.4486113003790394
            ],
            [
               0.6767543543543539,
               0.45102494542915916
            ],
            [
               0.6795568568568566,
               0.4532782276153728
            ],
            [
               0.6823593593593589,
               0.4551469679186527
            ],
            [
               0.6851618618618616,
               0.4565288639594589
            ],
            [
               0.6879643643643643,
               0.45746777988386417
            ],
            [
               0.6907668668668665,
               0.458131784575779
            ],
            [
               0.6935693693693692,
               0.4587535992437894
            ],
            [
               0.6963718718718714,
               0.45955396810102533
            ],
            [
               0.6991743743743741,
               0.46067328674531466
            ],
            [
               0.7019768768768764,
               0.46213320496851235
            ],
            [
               0.7047793793793791,
               0.4638392801963632
            ],
            [
               0.7075818818818818,
               0.4656218056793778
            ],
            [
               0.710384384384384,
               0.467299395672701
            ],
            [
               0.7131868868868867,
               0.4687429126242387
            ],
            [
               0.7159893893893889,
               0.46991804605164433
            ],
            [
               0.7187918918918916,
               0.47089283398547144
            ],
            [
               0.7215943943943939,
               0.4718087655639007
            ],
            [
               0.7243968968968966,
               0.47282653365875366
            ],
            [
               0.7271993993993993,
               0.474065821006046
            ],
            [
               0.7300019019019015,
               0.47556000760798023
            ],
            [
               0.7328044044044042,
               0.47724106633859636
            ],
            [
               0.7356069069069064,
               0.4789592794977886
            ],
            [
               0.7384094094094091,
               0.4805305185624269
            ],
            [
               0.7412119119119114,
               0.4817947598780485
            ],
            [
               0.7440144144144141,
               0.48266625509515926
            ],
            [
               0.7468169169169168,
               0.4831592515037769
            ],
            [
               0.749619419419419,
               0.4833819424920164
            ],
            [
               0.7524219219219217,
               0.48350222112967267
            ],
            [
               0.755224424424424,
               0.4836979894107194
            ],
            [
               0.7580269269269266,
               0.4841091472149113
            ],
            [
               0.7608294294294289,
               0.48480663909302407
            ],
            [
               0.7636319319319316,
               0.48578695659755633
            ],
            [
               0.7664344344344343,
               0.4869909799679784
            ],
            [
               0.7692369369369365,
               0.4883375047818976
            ],
            [
               0.7720394394394392,
               0.4897572789256967
            ],
            [
               0.7748419419419414,
               0.4912143648028746
            ],
            [
               0.7776444444444441,
               0.49270757533533593
            ],
            [
               0.7804469469469468,
               0.4942532299799865
            ],
            [
               0.7832494494494491,
               0.49585824315771976
            ],
            [
               0.7860519519519518,
               0.4974966061456401
            ],
            [
               0.788854454454454,
               0.49910108434287576
            ],
            [
               0.7916569569569567,
               0.50057585678307
            ],
            [
               0.794459459459459,
               0.5018271605639371
            ],
            [
               0.7972619619619616,
               0.5028010800967786
            ],
            [
               0.8000644644644643,
               0.5035135566122957
            ],
            [
               0.8028669669669666,
               0.5040592447392394
            ],
            [
               0.8056694694694693,
               0.5045927190431083
            ],
            [
               0.8084719719719715,
               0.5052854389222889
            ],
            [
               0.8112744744744742,
               0.5062712920370502
            ],
            [
               0.8140769769769765,
               0.5075989463702717
            ],
            [
               0.8168794794794791,
               0.5092084296001038
            ],
            [
               0.8196819819819818,
               0.510942240065998
            ],
            [
               0.8224844844844841,
               0.5125900444469178
            ],
            [
               0.8252869869869868,
               0.5139543682348857
            ],
            [
               0.828089489489489,
               0.514916680677203
            ],
            [
               0.8308919919919917,
               0.5154818665143466
            ],
            [
               0.833694494494494,
               0.515785055631486
            ],
            [
               0.8364969969969966,
               0.5160564391742408
            ],
            [
               0.8392994994994993,
               0.5165533331145791
            ],
            [
               0.8421020020020016,
               0.5174798648504482
            ],
            [
               0.8449045045045043,
               0.5189194750799564
            ],
            [
               0.8477070070070065,
               0.5208021699498175
            ],
            [
               0.8505095095095092,
               0.5229179937148973
            ],
            [
               0.8533120120120115,
               0.5249737877757947
            ],
            [
               0.8561145145145141,
               0.5266765778129723
            ],
            [
               0.8589170170170168,
               0.5278183446752318
            ],
            [
               0.8617195195195191,
               0.528336308406695
            ],
            [
               0.8645220220220218,
               0.5283304328914689
            ],
            [
               0.867324524524524,
               0.5280332174003521
            ],
            [
               0.8701270270270267,
               0.5277416801884856
            ],
            [
               0.872929529529529,
               0.5277329915849407
            ],
            [
               0.8757320320320316,
               0.5281898085569121
            ],
            [
               0.8785345345345343,
               0.529157617396373
            ],
            [
               0.8813370370370366,
               0.5305456451298014
            ],
            [
               0.8841395395395393,
               0.5321687469565268
            ],
            [
               0.8869420420420415,
               0.5338147601442824
            ],
            [
               0.8897445445445442,
               0.5353142926139005
            ],
            [
               0.8925470470470469,
               0.5365901042413654
            ],
            [
               0.8953495495495492,
               0.537670887507312
            ],
            [
               0.8981520520520518,
               0.5386666668394255
            ],
            [
               0.9009545545545541,
               0.5397160086533122
            ],
            [
               0.9037570570570568,
               0.5409244670276041
            ],
            [
               0.906559559559559,
               0.5423162079916226
            ],
            [
               0.9093620620620617,
               0.5438158640296649
            ],
            [
               0.9121645645645644,
               0.5452671400262112
            ],
            [
               0.9149670670670667,
               0.5464821240115156
            ],
            [
               0.9177695695695693,
               0.5473048571354882
            ],
            [
               0.9205720720720716,
               0.5476678976404197
            ],
            [
               0.9233745745745743,
               0.5476228786821327
            ],
            [
               0.9261770770770765,
               0.5473345538421606
            ],
            [
               0.9289795795795792,
               0.5470396622478049
            ],
            [
               0.9317820820820819,
               0.5469832066417837
            ],
            [
               0.9345845845845842,
               0.5473517763881961
            ],
            [
               0.9373870870870868,
               0.5482241795652225
            ],
            [
               0.9401895895895891,
               0.5495538294061992
            ],
            [
               0.9429920920920918,
               0.5511871110468165
            ],
            [
               0.945794594594594,
               0.5529107502753827
            ],
            [
               0.9485970970970967,
               0.554512640139672
            ],
            [
               0.9513995995995994,
               0.5558372951827286
            ],
            [
               0.9542021021021017,
               0.5568199260959779
            ],
            [
               0.9570046046046043,
               0.5574908694966834
            ],
            [
               0.9598071071071066,
               0.5579520225162455
            ],
            [
               0.9626096096096093,
               0.5583356792626859
            ],
            [
               0.9654121121121115,
               0.5587609348796507
            ],
            [
               0.9682146146146142,
               0.5593022420244125
            ],
            [
               0.9710171171171169,
               0.5599792458325776
            ],
            [
               0.9738196196196192,
               0.5607687774943004
            ],
            [
               0.9766221221221218,
               0.5616318070991719
            ],
            [
               0.9794246246246241,
               0.5625430387673427
            ],
            [
               0.9822271271271268,
               0.5635103728247586
            ],
            [
               0.985029629629629,
               0.5645757132210145
            ],
            [
               0.9878321321321317,
               0.5657959872902283
            ],
            [
               0.9906346346346344,
               0.5672111264091944
            ],
            [
               0.9934371371371367,
               0.5688113293758759
            ],
            [
               0.9962396396396394,
               0.5705171849822204
            ],
            [
               0.9990421421421416,
               0.5721826201093165
            ],
            [
               1.0018446446446443,
               0.573623265669156
            ],
            [
               1.004647147147147,
               0.5746640822752456
            ],
            [
               1.0074496496496492,
               0.575192855155682
            ],
            [
               1.010252152152152,
               0.5752029141576498
            ],
            [
               1.0130546546546542,
               0.5748103877272868
            ],
            [
               1.0158571571571569,
               0.5742380508349927
            ],
            [
               1.018659659659659,
               0.573767444169518
            ],
            [
               1.0214621621621618,
               0.5736705597033651
            ],
            [
               1.0242646646646645,
               0.5741390818214924
            ],
            [
               1.0270671671671667,
               0.5752308507392607
            ],
            [
               1.0298696696696694,
               0.5768492469301476
            ],
            [
               1.0326721721721717,
               0.5787626063659004
            ],
            [
               1.0354746746746744,
               0.5806599434369459
            ],
            [
               1.0382771771771766,
               0.5822292172591148
            ],
            [
               1.0410796796796793,
               0.5832379482054462
            ],
            [
               1.043882182182182,
               0.5835949821170856
            ],
            [
               1.0466846846846842,
               0.5833769075758328
            ],
            [
               1.049487187187187,
               0.5828117827625914
            ],
            [
               1.0522896896896892,
               0.5822239515824623
            ],
            [
               1.0550921921921919,
               0.5819538495540026
            ],
            [
               1.057894694694694,
               0.5822731526790792
            ],
            [
               1.0606971971971968,
               0.5833167550975078
            ],
            [
               1.0634996996996995,
               0.585048648770818
            ],
            [
               1.0663022022022017,
               0.5872700457879323
            ],
            [
               1.0691047047047044,
               0.5896673486426438
            ],
            [
               1.0719072072072067,
               0.5918876163229216
            ],
            [
               1.0747097097097094,
               0.5936225096397667
            ],
            [
               1.0775122122122116,
               0.5946799429680414
            ],
            [
               1.0803147147147143,
               0.5950261514147368
            ],
            [
               1.083117217217217,
               0.5947886006240504
            ],
            [
               1.0859197197197192,
               0.5942200784419938
            ],
            [
               1.088722222222222,
               0.5936338738645013
            ],
            [
               1.0915247247247242,
               0.5933267847066208
            ],
            [
               1.0943272272272269,
               0.593509167167972
            ],
            [
               1.097129729729729,
               0.5942588550537784
            ],
            [
               1.0999322322322318,
               0.5955092765337469
            ],
            [
               1.1027347347347345,
               0.5970732411324533
            ],
            [
               1.1055372372372367,
               0.5986949635957033
            ],
            [
               1.1083397397397394,
               0.6001161845552918
            ],
            [
               1.1111422422422417,
               0.6011393630816617
            ],
            [
               1.1139447447447444,
               0.6016724476389843
            ],
            [
               1.116747247247247,
               0.6017451192669441
            ],
            [
               1.1195497497497493,
               0.6014941059046244
            ],
            [
               1.122352252252252,
               0.6011231040548173
            ],
            [
               1.1251547547547542,
               0.6008489463744704
            ],
            [
               1.127957257257257,
               0.6008484207715512
            ],
            [
               1.1307597597597592,
               0.6012190262137569
            ],
            [
               1.1335622622622619,
               0.601962453125817
            ],
            [
               1.1363647647647646,
               0.6029930938592265
            ],
            [
               1.1391672672672668,
               0.6041672753229013
            ],
            [
               1.1419697697697695,
               0.6053239436944924
            ],
            [
               1.1447722722722717,
               0.6063254370585507
            ],
            [
               1.1475747747747744,
               0.6070880954467051
            ],
            [
               1.1503772772772767,
               0.6075961964583072
            ],
            [
               1.1531797797797794,
               0.6078977897111817
            ],
            [
               1.155982282282282,
               0.608085879836973
            ],
            [
               1.1587847847847843,
               0.6082717233037525
            ],
            [
               1.161587287287287,
               0.6085579984344702
            ],
            [
               1.1643897897897892,
               0.6090182941690976
            ],
            [
               1.167192292292292,
               0.6096864573190266
            ],
            [
               1.1699947947947942,
               0.6105559678268275
            ],
            [
               1.1727972972972969,
               0.6115868116994685
            ],
            [
               1.1755997997997996,
               0.6127160553696873
            ],
            [
               1.1784023023023018,
               0.6138686589829299
            ],
            [
               1.1812048048048045,
               0.6149665637349724
            ],
            [
               1.1840073073073067,
               0.6159359237959883
            ],
            [
               1.1868098098098094,
               0.6167136530884214
            ],
            [
               1.1896123123123117,
               0.6172546468930749
            ],
            [
               1.1924148148148144,
               0.61754006477388
            ],
            [
               1.195217317317317,
               0.6175854084665309
            ],
            [
               1.1980198198198193,
               0.6174456205100831
            ],
            [
               1.200822322322322,
               0.6172138952363635
            ],
            [
               1.2036248248248242,
               0.6170118166167349
            ],
            [
               1.206427327327327,
               0.6169707262270208
            ],
            [
               1.2092298298298296,
               0.6172071982469003
            ],
            [
               1.2120323323323319,
               0.6177981012889966
            ],
            [
               1.2148348348348346,
               0.618761905099328
            ],
            [
               1.2176373373373368,
               0.6200519969863041
            ],
            [
               1.2204398398398395,
               0.6215648521909489
            ],
            [
               1.2232423423423417,
               0.623161737628519
            ],
            [
               1.2260448448448444,
               0.6246985220470394
            ],
            [
               1.2288473473473471,
               0.6260555132947021
            ],
            [
               1.2316498498498494,
               0.6271590430318101
            ],
            [
               1.234452352352352,
               0.6279889887716583
            ],
            [
               1.2372548548548543,
               0.6285708705380655
            ],
            [
               1.240057357357357,
               0.6289561672787141
            ],
            [
               1.2428598598598593,
               0.62919837617194
            ],
            [
               1.245662362362362,
               0.6293336987782205
            ],
            [
               1.2484648648648646,
               0.6293735003322465
            ],
            [
               1.2512673673673669,
               0.6293113261512684
            ],
            [
               1.2540698698698696,
               0.6291416943961099
            ],
            [
               1.2568723723723718,
               0.6288830433491635
            ],
            [
               1.2596748748748745,
               0.6285948782667474
            ],
            [
               1.2624773773773768,
               0.628380347753573
            ],
            [
               1.2652798798798794,
               0.6283700195159045
            ],
            [
               1.2680823823823821,
               0.628689169893655
            ],
            [
               1.2708848848848844,
               0.629417308065104
            ],
            [
               1.273687387387387,
               0.6305526790243328
            ],
            [
               1.2764898898898893,
               0.6319945443292458
            ],
            [
               1.279292392392392,
               0.6335517802013324
            ],
            [
               1.2820948948948943,
               0.6349788408580253
            ],
            [
               1.284897397397397,
               0.6360316380864879
            ],
            [
               1.2876998998998996,
               0.6365290776742418
            ],
            [
               1.2905024024024019,
               0.6364031591991761
            ],
            [
               1.2933049049049046,
               0.6357228059905542
            ],
            [
               1.2961074074074068,
               0.6346834801727279
            ],
            [
               1.2989099099099095,
               0.6335641951965036
            ],
            [
               1.3017124124124118,
               0.632662899144004
            ],
            [
               1.3045149149149144,
               0.6322274890424935
            ],
            [
               1.3073174174174171,
               0.6324009618385531
            ],
            [
               1.3101199199199194,
               0.6331949972488504
            ],
            [
               1.312922422422422,
               0.63449789022563
            ],
            [
               1.3157249249249243,
               0.6361127978932557
            ],
            [
               1.318527427427427,
               0.637813806620346
            ],
            [
               1.3213299299299297,
               0.6394029229223848
            ],
            [
               1.324132432432432,
               0.6407519867360789
            ],
            [
               1.3269349349349346,
               0.6418192290780769
            ],
            [
               1.3297374374374369,
               0.6426387495471246
            ],
            [
               1.3325399399399396,
               0.6432897218345617
            ],
            [
               1.3353424424424418,
               0.643857896365374
            ],
            [
               1.3381449449449445,
               0.6444032130141928
            ],
            [
               1.3409474474474472,
               0.6449438805701282
            ],
            [
               1.3437499499499495,
               0.6454605259188884
            ],
            [
               1.3465524524524521,
               0.6459164396255457
            ],
            [
               1.3493549549549544,
               0.6462842224197776
            ],
            [
               1.352157457457457,
               0.6465672210932181
            ],
            [
               1.3549599599599593,
               0.6468065964463987
            ],
            [
               1.357762462462462,
               0.6470706924460743
            ],
            [
               1.3605649649649647,
               0.6474303888126556
            ],
            [
               1.363367467467467,
               0.6479297322534969
            ],
            [
               1.3661699699699696,
               0.6485632911596098
            ],
            [
               1.368972472472472,
               0.6492695602692611
            ],
            [
               1.3717749749749746,
               0.6499440975387079
            ],
            [
               1.3745774774774768,
               0.65046893097783
            ],
            [
               1.3773799799799795,
               0.6507487160470165
            ],
            [
               1.3801824824824822,
               0.6507413765900174
            ],
            [
               1.3829849849849845,
               0.6504725773310986
            ],
            [
               1.3857874874874871,
               0.6500288449839644
            ],
            [
               1.3885899899899894,
               0.6495315702004867
            ],
            [
               1.391392492492492,
               0.6491008438877797
            ],
            [
               1.3941949949949943,
               0.6488216759889067
            ],
            [
               1.396997497497497,
               0.6487242670576885
            ],
            [
               1.3998,
               0.6487848993339282
            ]
         ]
      },
      {
         "data": [
            [
               1.3999,
               0.6535477638703955
            ],
            [
               1.3971003028053077,
               0.6533440761359002
            ],
            [
               1.3943006056106155,
               0.6531275545999686
            ],
            [
               1.3915009084159233,
               0.6528816434662319
            ],
            [
               1.3887012112212311,
               0.6525479350026033
            ],
            [
               1.385901514026539,
               0.6520507971769585
            ],
            [
               1.3831018168318467,
               0.6513341773985426
            ],
            [
               1.3803021196371545,
               0.6503967488624913
            ],
            [
               1.3775024224424628,
               0.6493111747026783
            ],
            [
               1.3747027252477706,
               0.6482179675814586
            ],
            [
               1.3719030280530784,
               0.6472929850270825
            ],
            [
               1.3691033308583862,
               0.6466970820077595
            ],
            [
               1.366303633663694,
               0.6465235443663224
            ],
            [
               1.3635039364690018,
               0.646761003420923
            ],
            [
               1.3607042392743096,
               0.6472855913078652
            ],
            [
               1.3579045420796174,
               0.6478871952883611
            ],
            [
               1.3551048448849252,
               0.6483236277915383
            ],
            [
               1.352305147690233,
               0.6483870186811618
            ],
            [
               1.3495054504955408,
               0.6479620450281791
            ],
            [
               1.3467057533008486,
               0.6470575057698551
            ],
            [
               1.3439060561061564,
               0.6458008142322293
            ],
            [
               1.3411063589114642,
               0.6443967123670602
            ],
            [
               1.338306661716772,
               0.6430630938099884
            ],
            [
               1.3355069645220798,
               0.6419643983249372
            ],
            [
               1.3327072673273876,
               0.6411640029533769
            ],
            [
               1.3299075701326954,
               0.6406109409869747
            ],
            [
               1.3271078729380033,
               0.6401650380814314
            ],
            [
               1.324308175743311,
               0.6396518304186058
            ],
            [
               1.3215084785486189,
               0.6389286433831094
            ],
            [
               1.3187087813539267,
               0.6379393305973506
            ],
            [
               1.3159090841592345,
               0.6367387800616695
            ],
            [
               1.3131093869645423,
               0.6354782833897308
            ],
            [
               1.31030968976985,
               0.6343559877230127
            ],
            [
               1.3075099925751579,
               0.6335485722631629
            ],
            [
               1.3047102953804657,
               0.6331470206547474
            ],
            [
               1.3019105981857735,
               0.6331185789952318
            ],
            [
               1.2991109009910813,
               0.6333088384892036
            ],
            [
               1.296311203796389,
               0.6334849375570062
            ],
            [
               1.293511506601697,
               0.6334073211013893
            ],
            [
               1.2907118094070047,
               0.6329077476852498
            ],
            [
               1.2879121122123125,
               0.6319485187899698
            ],
            [
               1.2851124150176203,
               0.6306431829335584
            ],
            [
               1.282312717822928,
               0.6292306352929742
            ],
            [
               1.279513020628236,
               0.628008934968926
            ],
            [
               1.2767133234335437,
               0.6272477728226282
            ],
            [
               1.2739136262388515,
               0.6271053997359768
            ],
            [
               1.2711139290441593,
               0.6275748513435482
            ],
            [
               1.2683142318494671,
               0.6284758317668535
            ],
            [
               1.265514534654775,
               0.6294953081323047
            ],
            [
               1.2627148374600827,
               0.630265808791173
            ],
            [
               1.2599151402653905,
               0.6304598175794633
            ],
            [
               1.2571154430706983,
               0.6298745360571878
            ],
            [
               1.2543157458760061,
               0.628484603244825
            ],
            [
               1.251516048681314,
               0.6264498161227492
            ],
            [
               1.2487163514866217,
               0.6240774407508858
            ],
            [
               1.2459166542919295,
               0.6217505875557832
            ],
            [
               1.2431169570972374,
               0.619842060007731
            ],
            [
               1.2403172599025452,
               0.6186352100315675
            ],
            [
               1.237517562707853,
               0.6182696369267113
            ],
            [
               1.2347178655131608,
               0.6187217121391664
            ],
            [
               1.2319181683184686,
               0.619820548827748
            ],
            [
               1.2291184711237764,
               0.6212918774439815
            ],
            [
               1.2263187739290842,
               0.6228172860158272
            ],
            [
               1.223519076734392,
               0.6240951436188562
            ],
            [
               1.2207193795396998,
               0.6248917069472197
            ],
            [
               1.2179196823450076,
               0.625075033863985
            ],
            [
               1.2151199851503154,
               0.6246288037750358
            ],
            [
               1.2123202879556232,
               0.6236467604667941
            ],
            [
               1.209520590760931,
               0.6223107535609209
            ],
            [
               1.2067208935662388,
               0.6208564728115662
            ],
            [
               1.2039211963715466,
               0.6195315576936227
            ],
            [
               1.2011214991768548,
               0.6185513931280278
            ],
            [
               1.1983218019821626,
               0.6180587307400531
            ],
            [
               1.1955221047874705,
               0.6180939273225392
            ],
            [
               1.1927224075927783,
               0.6185823267809387
            ],
            [
               1.189922710398086,
               0.6193434169181815
            ],
            [
               1.1871230132033939,
               0.62012262842062
            ],
            [
               1.1843233160087017,
               0.6206415306797697
            ],
            [
               1.1815236188140095,
               0.6206569822319852
            ],
            [
               1.1787239216193173,
               0.6200161730432616
            ],
            [
               1.175924224424625,
               0.6186939333465593
            ],
            [
               1.1731245272299329,
               0.6168018890964819
            ],
            [
               1.1703248300352407,
               0.6145655750682888
            ],
            [
               1.1675251328405485,
               0.6122738788626441
            ],
            [
               1.1647254356458563,
               0.6102128517465459
            ],
            [
               1.161925738451164,
               0.6086006318738493
            ],
            [
               1.159126041256472,
               0.6075403842379863
            ],
            [
               1.1563263440617797,
               0.6070035006756325
            ],
            [
               1.1535266468670875,
               0.6068470396671959
            ],
            [
               1.1507269496723953,
               0.6068598930712554
            ],
            [
               1.147927252477703,
               0.6068242519964018
            ],
            [
               1.145127555283011,
               0.6065749639286266
            ],
            [
               1.1423278580883187,
               0.6060404856209474
            ],
            [
               1.1395281608936265,
               0.6052549330242705
            ],
            [
               1.1367284636989343,
               0.604339377171442
            ],
            [
               1.1339287665042421,
               0.603459372772039
            ],
            [
               1.13112906930955,
               0.6027721005580582
            ],
            [
               1.1283293721148577,
               0.6023786722530908
            ],
            [
               1.1255296749201655,
               0.6022946802894165
            ],
            [
               1.1227299777254733,
               0.6024460008132437
            ],
            [
               1.1199302805307811,
               0.602689238047561
            ],
            [
               1.117130583336089,
               0.6028494089256913
            ],
            [
               1.1143308861413967,
               0.6027634338972441
            ],
            [
               1.1115311889467046,
               0.6023176249492344
            ],
            [
               1.1087314917520124,
               0.6014703338917711
            ],
            [
               1.1059317945573202,
               0.6002559430083361
            ],
            [
               1.103132097362628,
               0.598771688264162
            ],
            [
               1.1003324001679358,
               0.5971528136148756
            ],
            [
               1.0975327029732436,
               0.5955433412717726
            ],
            [
               1.0947330057785514,
               0.5940692558634026
            ],
            [
               1.0919333085838592,
               0.5928188293561611
            ],
            [
               1.089133611389167,
               0.5918322065922907
            ],
            [
               1.0863339141944748,
               0.5911001769619688
            ],
            [
               1.0835342169997826,
               0.5905707767078656
            ],
            [
               1.0807345198050904,
               0.5901619429116489
            ],
            [
               1.0779348226103982,
               0.5897784153783141
            ],
            [
               1.075135125415706,
               0.5893309196893943
            ],
            [
               1.0723354282210138,
               0.5887550869523825
            ],
            [
               1.0695357310263216,
               0.5880267456902921
            ],
            [
               1.0667360338316294,
               0.5871697276168246
            ],
            [
               1.0639363366369372,
               0.586252847357468
            ],
            [
               1.061136639442245,
               0.5853746634162258
            ],
            [
               1.0583369422475528,
               0.5846378367693077
            ],
            [
               1.0555372450528606,
               0.5841185374729272
            ],
            [
               1.0527375478581684,
               0.5838391169760395
            ],
            [
               1.0499378506634762,
               0.5837528808588615
            ],
            [
               1.047138153468784,
               0.5837475323499213
            ],
            [
               1.0443384562740918,
               0.583668939308712
            ],
            [
               1.0415387590793996,
               0.583360575859329
            ],
            [
               1.0387390618847074,
               0.5827082969167254
            ],
            [
               1.0359393646900152,
               0.5816770915718927
            ],
            [
               1.033139667495323,
               0.5803275248305415
            ],
            [
               1.0303399703006308,
               0.5788048410108553
            ],
            [
               1.0275402731059387,
               0.5773018301281501
            ],
            [
               1.0247405759112465,
               0.5760050784681161
            ],
            [
               1.0219408787165543,
               0.5750402939954464
            ],
            [
               1.0191411815218625,
               0.5744337710573622
            ],
            [
               1.0163414843271703,
               0.5741029227775485
            ],
            [
               1.0135417871324781,
               0.5738801714269166
            ],
            [
               1.010742089937786,
               0.5735639543183189
            ],
            [
               1.0079423927430937,
               0.5729815849735835
            ],
            [
               1.0051426955484015,
               0.572044292427178
            ],
            [
               1.0023429983537093,
               0.5707766314079066
            ],
            [
               0.9995433011590171,
               0.5693102514768098
            ],
            [
               0.9967436039643249,
               0.5678433556602938
            ],
            [
               0.9939439067696327,
               0.5665784013381516
            ],
            [
               0.9911442095749405,
               0.5656579441509408
            ],
            [
               0.9883445123802483,
               0.5651194367798937
            ],
            [
               0.9855448151855561,
               0.5648838098769735
            ],
            [
               0.982745117990864,
               0.5647816458778436
            ],
            [
               0.9799454207961718,
               0.5646083204352279
            ],
            [
               0.9771457236014796,
               0.5641898013160886
            ],
            [
               0.9743460264067874,
               0.5634371763062527
            ],
            [
               0.9715463292120952,
               0.5623717380108182
            ],
            [
               0.968746632017403,
               0.5611123981431749
            ],
            [
               0.9659469348227108,
               0.5598300182324336
            ],
            [
               0.9631472376280186,
               0.5586845797975617
            ],
            [
               0.9603475404333264,
               0.5577670756652535
            ],
            [
               0.9575478432386342,
               0.5570664823991214
            ],
            [
               0.954748146043942,
               0.5564736147936806
            ],
            [
               0.9519484488492498,
               0.5558209380217998
            ],
            [
               0.9491487516545576,
               0.5549448623230124
            ],
            [
               0.9463490544598654,
               0.5537490017064561
            ],
            [
               0.9435493572651732,
               0.5522461716997782
            ],
            [
               0.940749660070481,
               0.5505638647117284
            ],
            [
               0.9379499628757888,
               0.5489102683632083
            ],
            [
               0.9351502656810966,
               0.5475114025100258
            ],
            [
               0.9323505684864044,
               0.5465400132426101
            ],
            [
               0.9295508712917122,
               0.5460599847133114
            ],
            [
               0.92675117409702,
               0.5460050717142997
            ],
            [
               0.9239514769023278,
               0.5461993408358568
            ],
            [
               0.9211517797076356,
               0.5464126862393237
            ],
            [
               0.9183520825129434,
               0.5464329281994638
            ],
            [
               0.9155523853182512,
               0.546130367933414
            ],
            [
               0.912752688123559,
               0.5454932132893398
            ],
            [
               0.9099529909288668,
               0.5446221740081396
            ],
            [
               0.9071532937341746,
               0.5436864099271148
            ],
            [
               0.9043535965394824,
               0.542856184490909
            ],
            [
               0.9015538993447902,
               0.5422355482103196
            ],
            [
               0.898754202150098,
               0.5418184355490852
            ],
            [
               0.8959545049554059,
               0.5414836770778819
            ],
            [
               0.8931548077607137,
               0.5410312744785324
            ],
            [
               0.8903551105660215,
               0.5402483077324014
            ],
            [
               0.8875554133713293,
               0.5389827538018361
            ],
            [
               0.8847557161766371,
               0.5372006717727773
            ],
            [
               0.8819560189819449,
               0.535007560457635
            ],
            [
               0.8791563217872527,
               0.5326263780340621
            ],
            [
               0.8763566245925605,
               0.5303387864382123
            ],
            [
               0.8735569273978683,
               0.5284079590436881
            ],
            [
               0.8707572302031761,
               0.5270069262358612
            ],
            [
               0.8679575330084839,
               0.5261742074894391
            ],
            [
               0.8651578358137917,
               0.5258093212330981
            ],
            [
               0.8623581386190995,
               0.5257078816497558
            ],
            [
               0.8595584414244073,
               0.5256237268967598
            ],
            [
               0.8567587442297151,
               0.525337858564026
            ],
            [
               0.8539590470350229,
               0.5247132001874186
            ],
            [
               0.8511593498403307,
               0.5237201936358913
            ],
            [
               0.8483596526456385,
               0.522428667261081
            ],
            [
               0.8455599554509463,
               0.5209724882763944
            ],
            [
               0.8427602582562546,
               0.519501495431056
            ],
            [
               0.8399605610615624,
               0.5181376183140933
            ],
            [
               0.8371608638668702,
               0.5169485281831403
            ],
            [
               0.834361166672178,
               0.5159443503597287
            ],
            [
               0.8315614694774858,
               0.5150940206218395
            ],
            [
               0.8287617722827936,
               0.5143511238218366
            ],
            [
               0.8259620750881014,
               0.513676844363669
            ],
            [
               0.8231623778934092,
               0.5130505020112619
            ],
            [
               0.820362680698717,
               0.5124646242402595
            ],
            [
               0.8175629835040248,
               0.5119088624423354
            ],
            [
               0.8147632863093326,
               0.5113522827665336
            ],
            [
               0.8119635891146404,
               0.5107345436849782
            ],
            [
               0.8091638919199482,
               0.5099728051757781
            ],
            [
               0.806364194725256,
               0.5089843468191115
            ],
            [
               0.8035644975305638,
               0.5077175535195599
            ],
            [
               0.8007648003358716,
               0.5061791580668289
            ],
            [
               0.7979651031411794,
               0.504445502719878
            ],
            [
               0.7951654059464872,
               0.5026504521315003
            ],
            [
               0.792365708751795,
               0.5009508813227801
            ],
            [
               0.7895660115571028,
               0.4994793986786501
            ],
            [
               0.7867663143624106,
               0.4982998373113714
            ],
            [
               0.7839666171677184,
               0.4973816441856729
            ],
            [
               0.7811669199730262,
               0.49660402751913196
            ],
            [
               0.778367222778334,
               0.4957911222329984
            ],
            [
               0.7755675255836418,
               0.49476868551063424
            ],
            [
               0.7727678283889496,
               0.49342469514508613
            ],
            [
               0.7699681311942574,
               0.49175369756699583
            ],
            [
               0.7671684339995652,
               0.4898690018927303
            ],
            [
               0.764368736804873,
               0.48797668665939037
            ],
            [
               0.7615690396101809,
               0.48631773632661246
            ],
            [
               0.7587693424154887,
               0.48509536031432204
            ],
            [
               0.7559696452207965,
               0.4844100068211687
            ],
            [
               0.7531699480261043,
               0.4842228037672155
            ],
            [
               0.7503702508314121,
               0.4843595769751247
            ],
            [
               0.7475705536367199,
               0.48455493719239656
            ],
            [
               0.7447708564420277,
               0.4845233129725744
            ],
            [
               0.7419711592473355,
               0.4840353723029023
            ],
            [
               0.7391714620526433,
               0.482976783187193
            ],
            [
               0.7363717648579511,
               0.48137216762596935
            ],
            [
               0.7335720676632589,
               0.4793684047314824
            ],
            [
               0.7307723704685667,
               0.47718436338183806
            ],
            [
               0.7279726732738745,
               0.47504442417917464
            ],
            [
               0.7251729760791823,
               0.47311745930539634
            ],
            [
               0.7223732788844901,
               0.47148000271620294
            ],
            [
               0.7195735816897979,
               0.4701133397140425
            ],
            [
               0.7167738844951057,
               0.46893236884611506
            ],
            [
               0.7139741873004135,
               0.46783343601931443
            ],
            [
               0.7111744901057213,
               0.4667424997644591
            ],
            [
               0.7083747929110291,
               0.46564582452703995
            ],
            [
               0.7055750957163369,
               0.46459245078839967
            ],
            [
               0.7027753985216447,
               0.4636683582338158
            ],
            [
               0.6999757013269525,
               0.4629527170043976
            ],
            [
               0.6971760041322603,
               0.46247323284712494
            ],
            [
               0.6943763069375681,
               0.4621780501557943
            ],
            [
               0.6915766097428759,
               0.4619358667999107
            ],
            [
               0.6887769125481837,
               0.4615659064502455
            ],
            [
               0.6859772153534915,
               0.4608887064586667
            ],
            [
               0.6831775181587993,
               0.45978104965488054
            ],
            [
               0.6803778209641071,
               0.4582164595424243
            ],
            [
               0.677578123769415,
               0.45627716728651113
            ],
            [
               0.6747784265747228,
               0.4541328168285678
            ],
            [
               0.6719787293800306,
               0.4519922069688133
            ],
            [
               0.6691790321853384,
               0.45004332275657694
            ],
            [
               0.6663793349906462,
               0.4484007580262773
            ],
            [
               0.663579637795954,
               0.4470771056971606
            ],
            [
               0.6607799406012622,
               0.4459868918074486
            ],
            [
               0.65798024340657,
               0.44498089343898317
            ],
            [
               0.6551805462118778,
               0.4438988388430981
            ],
            [
               0.6523808490171856,
               0.44262281616514987
            ],
            [
               0.6495811518224934,
               0.4411140335124776
            ],
            [
               0.6467814546278012,
               0.43942164593589655
            ],
            [
               0.643981757433109,
               0.4376620258387258
            ],
            [
               0.6411820602384168,
               0.4359767671034695
            ],
            [
               0.6383823630437246,
               0.434484530449156
            ],
            [
               0.6355826658490324,
               0.43324333158044676
            ],
            [
               0.6327829686543402,
               0.43223567467340157
            ],
            [
               0.629983271459648,
               0.4313806167829594
            ],
            [
               0.6271835742649559,
               0.4305673583238592
            ],
            [
               0.6243838770702637,
               0.4296975736288629
            ],
            [
               0.6215841798755715,
               0.42872091834035525
            ],
            [
               0.6187844826808793,
               0.4276508475005959
            ],
            [
               0.6159847854861871,
               0.42655502973618337
            ],
            [
               0.6131850882914949,
               0.4255237216883618
            ],
            [
               0.6103853910968027,
               0.42462732742933385
            ],
            [
               0.6075856939021105,
               0.42387832839006334
            ],
            [
               0.6047859967074183,
               0.4232115149937723
            ],
            [
               0.6019862995127261,
               0.4224904527401036
            ],
            [
               0.5991866023180339,
               0.4215394355902582
            ],
            [
               0.5963869051233417,
               0.42019174361489386
            ],
            [
               0.5935872079286495,
               0.41833961552805926
            ],
            [
               0.5907875107339573,
               0.41597068635907886
            ],
            [
               0.5879878135392651,
               0.41317983080645926
            ],
            [
               0.5851881163445729,
               0.41015290349564293
            ],
            [
               0.5823884191498807,
               0.4071272460406527
            ],
            [
               0.5795887219551885,
               0.40434034615489267
            ],
            [
               0.5767890247604963,
               0.4019807367708147
            ],
            [
               0.5739893275658041,
               0.4001535165408864
            ],
            [
               0.5711896303711119,
               0.3988676359133283
            ],
            [
               0.5683899331764197,
               0.39804529275274686
            ],
            [
               0.5655902359817275,
               0.3975477353470287
            ],
            [
               0.5627905387870353,
               0.39720832765128755
            ],
            [
               0.5599908415923431,
               0.3968636682131385
            ],
            [
               0.5571911443976509,
               0.3963763879225731
            ],
            [
               0.5543914472029587,
               0.39564752055556657
            ],
            [
               0.5515917500082665,
               0.3946202249479287
            ],
            [
               0.5487920528135743,
               0.393278683209482
            ],
            [
               0.5459923556188822,
               0.39164565910898963
            ],
            [
               0.54319265842419,
               0.3897800035650774
            ],
            [
               0.5403929612294978,
               0.3877726766308115
            ],
            [
               0.5375932640348056,
               0.3857381692207663
            ],
            [
               0.5347935668401134,
               0.38379863796650826
            ],
            [
               0.5319938696454212,
               0.38206073082622916
            ],
            [
               0.529194172450729,
               0.3805890175496224
            ],
            [
               0.526394475256037,
               0.3793834408523045
            ],
            [
               0.5235947780613448,
               0.3783694881690574
            ],
            [
               0.5207950808666526,
               0.37740774627592333
            ],
            [
               0.5179953836719604,
               0.3763242640722687
            ],
            [
               0.5151956864772682,
               0.3749561680480271
            ],
            [
               0.512395989282576,
               0.3732006305976733
            ],
            [
               0.5095962920878838,
               0.37105207725186423
            ],
            [
               0.5067965948931916,
               0.368614104426566
            ],
            [
               0.5039968976984994,
               0.36607908573509973
            ],
            [
               0.5011972005038072,
               0.3636782244654729
            ],
            [
               0.49839750330911503,
               0.3616148514501375
            ],
            [
               0.49559780611442283,
               0.3600006349196387
            ],
            [
               0.49279810891973064,
               0.3588153762659903
            ],
            [
               0.48999841172503844,
               0.35790529049172637
            ],
            [
               0.48719871453034624,
               0.3570234313649339
            ],
            [
               0.48439901733565405,
               0.35590251375701853
            ],
            [
               0.48159932014096185,
               0.3543391094333143
            ],
            [
               0.47879962294626965,
               0.3522629642319154
            ],
            [
               0.47599992575157746,
               0.3497681807121125
            ],
            [
               0.47320022855688526,
               0.3470938118132218
            ],
            [
               0.47040053136219306,
               0.3445569718251174
            ],
            [
               0.46760083416750087,
               0.342457072802476
            ],
            [
               0.46480113697280867,
               0.34098014948188987
            ],
            [
               0.4620014397781165,
               0.34013376510789206
            ],
            [
               0.4592017425834243,
               0.339734724297488
            ],
            [
               0.4564020453887321,
               0.3394559588633708
            ],
            [
               0.4536023481940399,
               0.33892030144131297
            ],
            [
               0.4508026509993477,
               0.33781336149977176
            ],
            [
               0.4480029538046555,
               0.33598054114759707
            ],
            [
               0.4452032566099633,
               0.33347704018883917
            ],
            [
               0.4424035594152711,
               0.33055368083658093
            ],
            [
               0.4396038622205791,
               0.3275813591968322
            ],
            [
               0.4368041650258869,
               0.3249366233681441
            ],
            [
               0.43400446783119473,
               0.3228838882664397
            ],
            [
               0.43120477063650253,
               0.3214917043539956
            ],
            [
               0.42840507344181034,
               0.3206103727367095
            ],
            [
               0.42560537624711814,
               0.31991901719560856
            ],
            [
               0.42280567905242594,
               0.3190279988842994
            ],
            [
               0.42000598185773375,
               0.31760445439949897
            ],
            [
               0.41720628466304155,
               0.31548074128157366
            ],
            [
               0.41440658746834935,
               0.3127105038685608
            ],
            [
               0.41160689027365716,
               0.3095535709192996
            ],
            [
               0.40880719307896496,
               0.3063937871485344
            ],
            [
               0.40600749588427276,
               0.303615786671319
            ],
            [
               0.40320779868958057,
               0.30148044526295903
            ],
            [
               0.40040810149488837,
               0.3000396677060376
            ],
            [
               0.39760840430019617,
               0.29911877943677323
            ],
            [
               0.394808707105504,
               0.29837297515357103
            ],
            [
               0.3920090099108118,
               0.2974000755976322
            ],
            [
               0.3892093127161196,
               0.2958731919111852
            ],
            [
               0.3864096155214274,
               0.2936500074431079
            ],
            [
               0.3836099183267352,
               0.2908226671820407
            ],
            [
               0.380810221132043,
               0.28769146600587847
            ],
            [
               0.3780105239373508,
               0.28467042663515585
            ],
            [
               0.3752108267426586,
               0.28215527748336605
            ],
            [
               0.3724111295479664,
               0.2803968387374724
            ],
            [
               0.3696114323532742,
               0.27942118427228
            ],
            [
               0.366811735158582,
               0.2790226132993093
            ],
            [
               0.3640120379638898,
               0.27883144850055475
            ],
            [
               0.3612123407691976,
               0.2784339225490866
            ],
            [
               0.3584126435745054,
               0.27750417540600025
            ],
            [
               0.3556129463798132,
               0.2759044600487496
            ],
            [
               0.352813249185121,
               0.2737204230225066
            ],
            [
               0.35001355199042883,
               0.27122024370298853
            ],
            [
               0.34721385479573685,
               0.2687521624197552
            ],
            [
               0.34441415760104466,
               0.2666158385361056
            ],
            [
               0.34161446040635246,
               0.26495195635323415
            ],
            [
               0.33881476321166026,
               0.2636884168171008
            ],
            [
               0.33601506601696807,
               0.2625622635564949
            ],
            [
               0.33321536882227587,
               0.26121060045395694
            ],
            [
               0.3304156716275837,
               0.2592999085616972
            ],
            [
               0.3276159744328915,
               0.2566495044154293
            ],
            [
               0.3248162772381993,
               0.25330617251738513
            ],
            [
               0.3220165800435071,
               0.24954299951139394
            ],
            [
               0.3192168828488149,
               0.24578088610016288
            ],
            [
               0.3164171856541227,
               0.2424575882913228
            ],
            [
               0.3136174884594305,
               0.2398874902390779
            ],
            [
               0.3108177912647383,
               0.23815928846022322
            ],
            [
               0.3080180940700461,
               0.23710680918710672
            ],
            [
               0.3052183968753539,
               0.23636409866500527
            ],
            [
               0.3024186996806617,
               0.2354876829861564
            ],
            [
               0.2996190024859695,
               0.23410596367287337
            ],
            [
               0.2968193052912773,
               0.23204590394335134
            ],
            [
               0.2940196080965851,
               0.2293939562350687
            ],
            [
               0.2912199109018929,
               0.22646953107702977
            ],
            [
               0.2884202137072007,
               0.2237182479635822
            ],
            [
               0.2856205165125085,
               0.2215591558694972
            ],
            [
               0.28282081931781633,
               0.22023604617527903
            ],
            [
               0.28002112212312413,
               0.21972247495405248
            ],
            [
               0.27722142492843194,
               0.21971316602509608
            ],
            [
               0.27442172773373974,
               0.21970654731103698
            ],
            [
               0.27162203053904754,
               0.21915342095027252
            ],
            [
               0.26882233334435535,
               0.2176249716418456
            ],
            [
               0.26602263614966315,
               0.21494666794777803
            ],
            [
               0.26322293895497095,
               0.21125531217164376
            ],
            [
               0.260423241760279,
               0.20696103781363331
            ],
            [
               0.2576235445655868,
               0.20262639233775465
            ],
            [
               0.2548238473708946,
               0.19880086873949013
            ],
            [
               0.2520241501762024,
               0.19586287537561484
            ],
            [
               0.2492244529815102,
               0.19391788386525383
            ],
            [
               0.246424755786818,
               0.19278267342298852
            ],
            [
               0.2436250585921258,
               0.1920575829132944
            ],
            [
               0.2408253613974336,
               0.19126077784839843
            ],
            [
               0.2380256642027414,
               0.18997981333363495
            ],
            [
               0.2352259670080492,
               0.1879920871332865
            ],
            [
               0.232426269813357,
               0.18531789728577336
            ],
            [
               0.22962657261866481,
               0.1821932723174607
            ],
            [
               0.22682687542397262,
               0.1789764218623525
            ],
            [
               0.22402717822928042,
               0.17602261450824597
            ],
            [
               0.22122748103458822,
               0.17357075957836288
            ],
            [
               0.21842778383989603,
               0.17167858019283166
            ],
            [
               0.21562808664520383,
               0.17022472985536985
            ],
            [
               0.21282838945051163,
               0.16897226904705423
            ],
            [
               0.21002869225581944,
               0.1676669599848373
            ],
            [
               0.20722899506112724,
               0.16613296616077677
            ],
            [
               0.20442929786643504,
               0.16433119457373138
            ],
            [
               0.20162960067174285,
               0.16236036161333658
            ],
            [
               0.19882990347705065,
               0.16040236752268436
            ],
            [
               0.19603020628235845,
               0.1586340018675739
            ],
            [
               0.19323050908766626,
               0.15713917330391833
            ],
            [
               0.19043081189297406,
               0.15585558084897308
            ],
            [
               0.18763111469828186,
               0.15457726501975094
            ],
            [
               0.18483141750358967,
               0.15301431277693137
            ],
            [
               0.18203172030889747,
               0.15089029905169177
            ],
            [
               0.17923202311420527,
               0.14804410583668348
            ],
            [
               0.17643232591951308,
               0.14450043012558927
            ],
            [
               0.17363262872482088,
               0.1404833631835324
            ],
            [
               0.17083293153012868,
               0.13636638269152704
            ],
            [
               0.1680332343354367,
               0.13257339497157078
            ],
            [
               0.1652335371407445,
               0.12946180413773803
            ],
            [
               0.16243383994605232,
               0.1272244556020816
            ],
            [
               0.15963414275136012,
               0.1258408397487765
            ],
            [
               0.15683444555666792,
               0.1250915177725035
            ],
            [
               0.15403474836197573,
               0.12462906400822732
            ],
            [
               0.15123505116728353,
               0.12408095159731597
            ],
            [
               0.14843535397259133,
               0.12315066907400293
            ],
            [
               0.14563565677789914,
               0.12168574766921927
            ],
            [
               0.14283595958320694,
               0.11969409247899843
            ],
            [
               0.14003626238851474,
               0.11730833854177751
            ],
            [
               0.13723656519382255,
               0.11471540843545866
            ],
            [
               0.13443686799913035,
               0.11207905807770681
            ],
            [
               0.13163717080443815,
               0.10948356421395843
            ],
            [
               0.12883747360974596,
               0.10691712336193049
            ],
            [
               0.12603777641505376,
               0.10429777941220528
            ],
            [
               0.12323807922036156,
               0.10152862512571735
            ],
            [
               0.12043838202566937,
               0.09855843095795613
            ],
            [
               0.11763868483097717,
               0.09542243632557995
            ],
            [
               0.11483898763628497,
               0.09224610943166003
            ],
            [
               0.11203929044159278,
               0.08920912916644337
            ],
            [
               0.10923959324690058,
               0.0864822920946399
            ],
            [
               0.10643989605220838,
               0.08416081795237451
            ],
            [
               0.10364019885751619,
               0.0822196690308287
            ],
            [
               0.10084050166282399,
               0.0805091942897576
            ],
            [
               0.09804080446813179,
               0.07879524345577997
            ],
            [
               0.0952411072734396,
               0.07683191905588063
            ],
            [
               0.0924414100787474,
               0.07444305185291522
            ],
            [
               0.0896417128840552,
               0.07158463410191836
            ],
            [
               0.086842015689363,
               0.06836626216250516
            ],
            [
               0.08404231849467081,
               0.06502316424722648
            ],
            [
               0.08124262129997883,
               0.06184696198745162
            ],
            [
               0.07844292410528664,
               0.05909722180998631
            ],
            [
               0.07564322691059444,
               0.056922322072687506
            ],
            [
               0.07284352971590224,
               0.05531501670537604
            ],
            [
               0.07004383252121005,
               0.05411646289415561
            ],
            [
               0.06724413532651785,
               0.05306643725177881
            ],
            [
               0.06444443813182565,
               0.051882488328768794
            ],
            [
               0.06164474093713346,
               0.050341899746172966
            ],
            [
               0.05884504374244126,
               0.0483404162614113
            ],
            [
               0.056045346547749064,
               0.045910436489489906
            ],
            [
               0.05324564935305687,
               0.0431955597019508
            ],
            [
               0.05044595215836467,
               0.04039297590193477
            ],
            [
               0.047646254963672474,
               0.037685201856856636
            ],
            [
               0.04484655776898028,
               0.03518483077136757
            ],
            [
               0.04204686057428808,
               0.03290985410666148
            ],
            [
               0.039247163379595884,
               0.030795209711211195
            ],
            [
               0.03644746618490369,
               0.02873294327085763
            ],
            [
               0.03364776899021149,
               0.02662350886549075
            ],
            [
               0.030848071795519294,
               0.02441768577912286
            ],
            [
               0.028048374600827097,
               0.022133219185165576
            ],
            [
               0.0252486774061349,
               0.019840678213599573
            ],
            [
               0.022448980211442704,
               0.017625201817732677
            ],
            [
               0.019649283016750507,
               0.015540231205054073
            ],
            [
               0.01684958582205831,
               0.013572540488972908
            ],
            [
               0.014049888627366114,
               0.011633720344963072
            ],
            [
               0.011250191432673917,
               0.009583295633861937
            ],
            [
               0.00845049423798172,
               0.007276545287586392
            ],
            [
               0.005650797043289524,
               0.004620304203300616
            ],
            [
               0.002851099848597327,
               0.0016161966155477268
            ],
            [
               5.1402653905130435e-05,
               -0.0016256254572852536
            ],
            [
               -0.0027482945407870663,
               -0.004909268828298529
            ],
            [
               -0.005547991735479263,
               -0.008006717007258185
            ],
            [
               -0.00834768893017146,
               -0.010725520457295025
            ],
            [
               -0.011147386124863434,
               -0.012968334938084799
            ],
            [
               -0.013947083319555631,
               -0.014764219392814347
            ],
            [
               -0.016746780514247828,
               -0.016260695942817305
            ],
            [
               -0.019546477708940024,
               -0.017678549614425356
            ],
            [
               -0.02234617490363222,
               -0.019243776855851533
            ],
            [
               -0.025145872098324418,
               -0.021118733551486656
            ],
            [
               -0.027945569293016614,
               -0.023354786833323784
            ],
            [
               -0.03074526648770881,
               -0.025881576032970956
            ],
            [
               -0.03354496368240101,
               -0.02853580940650387
            ],
            [
               -0.036344660877093204,
               -0.031119504390119804
            ],
            [
               -0.0391443580717854,
               -0.03346809364921408
            ],
            [
               -0.0419440552664776,
               -0.03550598152019853
            ],
            [
               -0.044743752461169795,
               -0.03727176308767122
            ],
            [
               -0.04754344965586199,
               -0.038905698230365354
            ],
            [
               -0.05034314685055419,
               -0.0406045585701037
            ],
            [
               -0.053142844045246385,
               -0.042559404636879204
            ],
            [
               -0.05594254123993858,
               -0.044896799166909064
            ],
            [
               -0.05874223843463078,
               -0.047641974010348455
            ],
            [
               -0.061541935629322975,
               -0.050714483934190806
            ],
            [
               -0.06434163282401517,
               -0.05395582805358003
            ],
            [
               -0.06714133001870737,
               -0.057178242008592284
            ],
            [
               -0.06994102721339956,
               -0.060217771190665806
            ],
            [
               -0.07274072440809176,
               -0.06297465110810879
            ],
            [
               -0.07554042160278396,
               -0.0654296211307211
            ],
            [
               -0.07834011879747615,
               -0.06763381546333679
            ],
            [
               -0.08113981599216835,
               -0.0696789764495165
            ],
            [
               -0.08393951318686055,
               -0.07166073634948161
            ],
            [
               -0.08673921038155274,
               -0.07364869882262112
            ],
            [
               -0.08953890757624494,
               -0.07567299967487612
            ],
            [
               -0.09233860477093714,
               -0.07772974003712275
            ],
            [
               -0.09513830196562933,
               -0.07980006414186228
            ],
            [
               -0.09793799916032131,
               -0.08187259714376913
            ],
            [
               -0.1007376963550135,
               -0.0839582954428399
            ],
            [
               -0.1035373935497057,
               -0.08609060170492255
            ],
            [
               -0.1063370907443979,
               -0.08831052240712907
            ],
            [
               -0.1091367879390901,
               -0.09064314677524633
            ],
            [
               -0.11193648513378229,
               -0.09307642925971298
            ],
            [
               -0.11473618232847449,
               -0.09555297659113031
            ],
            [
               -0.11753587952316669,
               -0.09798099796724309
            ],
            [
               -0.12033557671785888,
               -0.10026311266443944
            ],
            [
               -0.12313527391255108,
               -0.10233414397112997
            ],
            [
               -0.12593497110724328,
               -0.10419429109282888
            ],
            [
               -0.12873466830193547,
               -0.10592415446310655
            ],
            [
               -0.13153436549662767,
               -0.10767328577631143
            ],
            [
               -0.13433406269131987,
               -0.10962266622367027
            ],
            [
               -0.13713375988601206,
               -0.11193084636825056
            ],
            [
               -0.13993345708070426,
               -0.11468011274512839
            ],
            [
               -0.14273315427539646,
               -0.11784048434785882
            ],
            [
               -0.14553285147008865,
               -0.12126479825526885
            ],
            [
               -0.14833254866478085,
               -0.12471886777247988
            ],
            [
               -0.15113224585947305,
               -0.1279396084069261
            ],
            [
               -0.15393194305416524,
               -0.13070476335378686
            ],
            [
               -0.15673164024885744,
               -0.1328935556791296
            ],
            [
               -0.15953133744354964,
               -0.13451981109261846
            ],
            [
               -0.16233103463824183,
               -0.13572726586933526
            ],
            [
               -0.16513073183293403,
               -0.1367483550896082
            ],
            [
               -0.16793042902762623,
               -0.13783906328106268
            ],
            [
               -0.17073012622231842,
               -0.13920976255239098
            ],
            [
               -0.17352982341701062,
               -0.1409729712674599
            ],
            [
               -0.17632952061170282,
               -0.1431233033191329
            ],
            [
               -0.179129217806395,
               -0.14555438380275426
            ],
            [
               -0.1819289150010872,
               -0.1481055994926446
            ],
            [
               -0.1847286121957794,
               -0.15062211038483805
            ],
            [
               -0.1875283093904716,
               -0.15300763967556216
            ],
            [
               -0.19032800658516358,
               -0.1552524365221633
            ],
            [
               -0.19312770377985577,
               -0.15742749634159567
            ],
            [
               -0.19592740097454797,
               -0.15964774833245512
            ],
            [
               -0.19872709816924017,
               -0.16201763498072097
            ],
            [
               -0.20152679536393237,
               -0.16457875856877172
            ],
            [
               -0.20432649255862456,
               -0.16727894940511226
            ],
            [
               -0.20712618975331676,
               -0.16997525205682731
            ],
            [
               -0.20992588694800896,
               -0.1724720969788218
            ],
            [
               -0.21272558414270115,
               -0.17458393717448098
            ],
            [
               -0.21552528133739335,
               -0.17620278310808749
            ],
            [
               -0.21832497853208555,
               -0.177348304856919
            ],
            [
               -0.22112467572677774,
               -0.17818252670483994
            ],
            [
               -0.22392437292146994,
               -0.17898141060821338
            ],
            [
               -0.22672407011616214,
               -0.1800687272055249
            ],
            [
               -0.22952376731085433,
               -0.18172953617560728
            ],
            [
               -0.23232346450554653,
               -0.18412764413934626
            ],
            [
               -0.23512316170023873,
               -0.18725133119527887
            ],
            [
               -0.23792285889493092,
               -0.19090432908999302
            ],
            [
               -0.24072255608962312,
               -0.19474655924925363
            ],
            [
               -0.24352225328431532,
               -0.19837510876040884
            ],
            [
               -0.2463219504790075,
               -0.20142441195506755
            ],
            [
               -0.2491216476736997,
               -0.20365894498746082
            ],
            [
               -0.2519213448683919,
               -0.20503354702746437
            ],
            [
               -0.2547210420630841,
               -0.20570520859671726
            ],
            [
               -0.2575207392577763,
               -0.20599330115554343
            ],
            [
               -0.2603204364524685,
               -0.20629904177701527
            ],
            [
               -0.2631201336471607,
               -0.20700565607352323
            ],
            [
               -0.2659198308418529,
               -0.20838536061110097
            ],
            [
               -0.2687195280365451,
               -0.21053682476331328
            ],
            [
               -0.2715192252312373,
               -0.21336808650735034
            ],
            [
               -0.2743189224259295,
               -0.21662755905250347
            ],
            [
               -0.27711861962062145,
               -0.21997323918059541
            ],
            [
               -0.27991831681531365,
               -0.22306087035094904
            ],
            [
               -0.28271801401000585,
               -0.22562795424825366
            ],
            [
               -0.28551771120469804,
               -0.22755286346964668
            ],
            [
               -0.28831740839939024,
               -0.228875891637783
            ],
            [
               -0.29111710559408244,
               -0.22977955521576748
            ],
            [
               -0.29391680278877463,
               -0.23053588919490658
            ],
            [
               -0.29671649998346683,
               -0.23143613951283917
            ],
            [
               -0.299516197178159,
               -0.23272137667152676
            ],
            [
               -0.3023158943728512,
               -0.23453071387124097
            ],
            [
               -0.3051155915675434,
               -0.23687793366462762
            ],
            [
               -0.3079152887622356,
               -0.23965931272172578
            ],
            [
               -0.3107149859569278,
               -0.24268756131542604
            ],
            [
               -0.31351468315162,
               -0.24574106254462036
            ],
            [
               -0.3163143803463122,
               -0.2486152204953902
            ],
            [
               -0.3191140775410044,
               -0.251163896319325
            ],
            [
               -0.3219137747356966,
               -0.2533228623862006
            ],
            [
               -0.3247134719303888,
               -0.25511254592434185
            ],
            [
               -0.327513169125081,
               -0.25662250795409136
            ],
            [
               -0.3303128663197732,
               -0.25798383649254014
            ],
            [
               -0.3331125635144654,
               -0.2593372403508363
            ],
            [
               -0.3359122607091576,
               -0.2608041110727324
            ],
            [
               -0.3387119579038498,
               -0.262465742120088
            ],
            [
               -0.341511655098542,
               -0.2643531243359179
            ],
            [
               -0.3443113522932342,
               -0.2664471339702229
            ],
            [
               -0.34711104948792637,
               -0.2686870912598858
            ],
            [
               -0.34991074668261857,
               -0.2709848059292834
            ],
            [
               -0.35271044387731076,
               -0.2732411952883587
            ],
            [
               -0.35551014107200296,
               -0.2753630016831649
            ],
            [
               -0.35830983826669516,
               -0.2772776694867899
            ],
            [
               -0.36110953546138735,
               -0.2789448316514489
            ],
            [
               -0.36390923265607955,
               -0.2803630847129178
            ],
            [
               -0.36670892985077175,
               -0.28157096648419083
            ],
            [
               -0.3695086270454637,
               -0.28264152521998565
            ],
            [
               -0.3723083242401559,
               -0.2836707312876935
            ],
            [
               -0.3751080214348481,
               -0.2847611830938745
            ],
            [
               -0.3779077186295403,
               -0.28600382433245247
            ],
            [
               -0.3807074158242325,
               -0.2874612971682909
            ],
            [
               -0.3835071130189247,
               -0.2891566891673409
            ],
            [
               -0.3863068102136169,
               -0.29107055538046817
            ],
            [
               -0.3891065074083091,
               -0.2931472852233259
            ],
            [
               -0.3919062046030013,
               -0.295309546347587
            ],
            [
               -0.3947059017976935,
               -0.2974773233535955
            ],
            [
               -0.3975055989923857,
               -0.29958667109165343
            ],
            [
               -0.4003052961870779,
               -0.30160322624087693
            ],
            [
               -0.4031049933817701,
               -0.303526895795584
            ],
            [
               -0.4059046905764623,
               -0.30538664157428796
            ],
            [
               -0.4087043877711545,
               -0.30722719585160185
            ],
            [
               -0.4115040849658467,
               -0.30909198421293926
            ],
            [
               -0.41430378216053887,
               -0.31100770558226304
            ],
            [
               -0.41710347935523107,
               -0.31297549707815336
            ],
            [
               -0.41990317654992326,
               -0.31497148900528
            ],
            [
               -0.42270287374461546,
               -0.31695645334726436
            ],
            [
               -0.42550257093930766,
               -0.3188911399185534
            ],
            [
               -0.42830226813399985,
               -0.320751804651868
            ],
            [
               -0.43110196532869205,
               -0.32254011350750944
            ],
            [
               -0.43390166252338425,
               -0.32428326401397933
            ],
            [
               -0.43670135971807633,
               -0.3260233759849458
            ],
            [
               -0.43950105691276853,
               -0.3277989957195562
            ],
            [
               -0.4423007541074607,
               -0.3296247068695391
            ],
            [
               -0.4451004513021529,
               -0.3314762400127911
            ],
            [
               -0.4479001484968451,
               -0.3332875018438072
            ],
            [
               -0.4506998456915373,
               -0.33496270349437596
            ],
            [
               -0.4534995428862295,
               -0.336402095860943
            ],
            [
               -0.4562992400809217,
               -0.337535087060547
            ],
            [
               -0.4590989372756139,
               -0.33835123045669824
            ],
            [
               -0.4618986344703061,
               -0.3389189158022562
            ],
            [
               -0.4646983316649983,
               -0.33938404065095745
            ],
            [
               -0.4674980288596905,
               -0.3399460387940625
            ],
            [
               -0.4702977260543827,
               -0.3408151012802447
            ],
            [
               -0.4730974232490749,
               -0.34216042442989664
            ],
            [
               -0.4758971204437671,
               -0.34406302289797297
            ],
            [
               -0.47869681763845917,
               -0.34648675018800024
            ],
            [
               -0.48149651483315137,
               -0.34927732838662007
            ],
            [
               -0.48429621202784356,
               -0.3521921891414718
            ],
            [
               -0.48709590922253576,
               -0.354955538419066
            ],
            [
               -0.48989560641722796,
               -0.3573255849276695
            ],
            [
               -0.49269530361192015,
               -0.35915652689038224
            ],
            [
               -0.49549500080661235,
               -0.3604381412871076
            ],
            [
               -0.49829469800130455,
               -0.36130091291417343
            ],
            [
               -0.5010943951959967,
               -0.36198345570742035
            ],
            [
               -0.5038940923906889,
               -0.36276925588641334
            ],
            [
               -0.5066937895853811,
               -0.36390868427299955
            ],
            [
               -0.5094934867800733,
               -0.36554717557203775
            ],
            [
               -0.5122931839747655,
               -0.36767982234957824
            ],
            [
               -0.5150928811694577,
               -0.3701462501897027
            ],
            [
               -0.5178925783641499,
               -0.3726690259736325
            ],
            [
               -0.5206922755588421,
               -0.37492679364264225
            ],
            [
               -0.5234919727535343,
               -0.3766431842090666
            ],
            [
               -0.5262916699482264,
               -0.3776672904093528
            ],
            [
               -0.5290913671429186,
               -0.3780228608269598
            ],
            [
               -0.5318910643376108,
               -0.3779112660843874
            ],
            [
               -0.534690761532303,
               -0.3776657488658692
            ],
            [
               -0.5374904587269952,
               -0.37766811224025826
            ],
            [
               -0.5402901559216874,
               -0.37824995775874565
            ],
            [
               -0.5430898531163796,
               -0.3796056003535722
            ],
            [
               -0.5458895503110718,
               -0.3817411980898184
            ],
            [
               -0.548689247505764,
               -0.3844749278300678
            ],
            [
               -0.5514889447004562,
               -0.38748879666721375
            ],
            [
               -0.5542886418951484,
               -0.39041790858527803
            ],
            [
               -0.5570883390898406,
               -0.3929520044843219
            ],
            [
               -0.5598880362845328,
               -0.39492018989501865
            ],
            [
               -0.562687733479225,
               -0.3963342922625975
            ],
            [
               -0.5654874306739172,
               -0.39737812062998756
            ],
            [
               -0.5682871278686092,
               -0.39834570025509447
            ],
            [
               -0.5710868250633014,
               -0.3995467116330034
            ],
            [
               -0.5738865222579936,
               -0.4012073376859244
            ],
            [
               -0.5766862194526858,
               -0.4033964186224957
            ],
            [
               -0.579485916647378,
               -0.40599955695228335
            ],
            [
               -0.5822856138420702,
               -0.40874962275519616
            ],
            [
               -0.5850853110367624,
               -0.41130514587741535
            ],
            [
               -0.5878850082314546,
               -0.4133534408044595
            ],
            [
               -0.5906847054261468,
               -0.4147074785101896
            ],
            [
               -0.593484402620839,
               -0.4153669896321224
            ],
            [
               -0.5962840998155312,
               -0.41552474539643985
            ],
            [
               -0.5990837970102234,
               -0.415515346733593
            ],
            [
               -0.6018834942049156,
               -0.415721224054202
            ],
            [
               -0.6046831913996078,
               -0.4164636053679541
            ],
            [
               -0.6074828885943,
               -0.41791090895674526
            ],
            [
               -0.6102825857889922,
               -0.4200318534100487
            ],
            [
               -0.6130822829836844,
               -0.4226070802797596
            ],
            [
               -0.6158819801783765,
               -0.42529537084834895
            ],
            [
               -0.6186816773730687,
               -0.4277340567951912
            ],
            [
               -0.6214813745677609,
               -0.42964306214168907
            ],
            [
               -0.6242810717624531,
               -0.43090130282228384
            ],
            [
               -0.6270807689571453,
               -0.431573096217906
            ],
            [
               -0.6298804661518375,
               -0.43187796753258073
            ],
            [
               -0.6326801633465297,
               -0.43211482601118645
            ],
            [
               -0.6354798605412219,
               -0.4325654004386718
            ],
            [
               -0.638279557735914,
               -0.43340773279880246
            ],
            [
               -0.6410792549306062,
               -0.43466665222754686
            ],
            [
               -0.6438789521252984,
               -0.4362158260452819
            ],
            [
               -0.6466786493199906,
               -0.4378292263141786
            ],
            [
               -0.6494783465146828,
               -0.43926405596147144
            ],
            [
               -0.652278043709375,
               -0.4403473886059823
            ],
            [
               -0.6550777409040672,
               -0.4410380576040257
            ],
            [
               -0.6578774380987593,
               -0.44144380135694916
            ],
            [
               -0.6606771352934515,
               -0.44178848821497185
            ],
            [
               -0.6634768324881437,
               -0.44234053983033317
            ],
            [
               -0.6662765296828359,
               -0.44332615478785004
            ],
            [
               -0.6690762268775281,
               -0.4448556082864571
            ],
            [
               -0.6718759240722203,
               -0.446886353882394
            ],
            [
               -0.6746756212669125,
               -0.44923448050244064
            ],
            [
               -0.6774753184616047,
               -0.4516303424932586
            ],
            [
               -0.6802750156562969,
               -0.4538000474591671
            ],
            [
               -0.6830747128509891,
               -0.4555465230746687
            ],
            [
               -0.6858744100456813,
               -0.45680457186816054
            ],
            [
               -0.6886741072403735,
               -0.45765327544799733
            ],
            [
               -0.6914738044350657,
               -0.4582832424045181
            ],
            [
               -0.6942735016297579,
               -0.4589307831545513
            ],
            [
               -0.6970731988244501,
               -0.45980136060730203
            ],
            [
               -0.6998728960191423,
               -0.461007350228951
            ],
            [
               -0.7026725932138345,
               -0.46253955939340596
            ],
            [
               -0.7054722904085265,
               -0.464280163224785
            ],
            [
               -0.7082719876032187,
               -0.4660507788898542
            ],
            [
               -0.7110716847979109,
               -0.4676780009399504
            ],
            [
               -0.7138713819926031,
               -0.4690535745541659
            ],
            [
               -0.7166710791872953,
               -0.47016902797303467
            ],
            [
               -0.7194707763819875,
               -0.4711139109605082
            ],
            [
               -0.7222704735766797,
               -0.4720394720402645
            ],
            [
               -0.7250701707713719,
               -0.47310129049828553
            ],
            [
               -0.7278698679660641,
               -0.4744011502185678
            ],
            [
               -0.7306695651607563,
               -0.4759481548050553
            ],
            [
               -0.7334692623554485,
               -0.47765203630475256
            ],
            [
               -0.7362689595501407,
               -0.47935038457083
            ],
            [
               -0.7390686567448329,
               -0.48086004803377536
            ],
            [
               -0.7418683539395251,
               -0.4820351288031906
            ],
            [
               -0.7446680511342173,
               -0.4828123562590677
            ],
            [
               -0.7474677483289094,
               -0.4832295228216626
            ],
            [
               -0.7502674455236016,
               -0.4834122026742811
            ],
            [
               -0.7530671427182938,
               -0.483534717279603
            ],
            [
               -0.755866839912986,
               -0.4837695291884941
            ],
            [
               -0.7586665371076782,
               -0.48424221112000587
            ],
            [
               -0.7614662343023704,
               -0.48500605016540643
            ],
            [
               -0.7642659314970626,
               -0.4860425576673166
            ],
            [
               -0.7670656286917548,
               -0.48728462743007783
            ],
            [
               -0.769865325886447,
               -0.4886512991019087
            ],
            [
               -0.7726650230811392,
               -0.49007978081864745
            ],
            [
               -0.7754647202758314,
               -0.49154259838549647
            ],
            [
               -0.7782644174705236,
               -0.49304445340978226
            ],
            [
               -0.7810641146652157,
               -0.494601933687203
            ],
            [
               -0.7838638118599079,
               -0.49621632292104817
            ],
            [
               -0.7866635090546001,
               -0.49785267750969436
            ],
            [
               -0.7894632062492923,
               -0.49943593489475263
            ],
            [
               -0.7922629034439845,
               -0.5008679634292525
            ],
            [
               -0.7950626006386766,
               -0.5020607351918334
            ],
            [
               -0.7978622978333688,
               -0.5029735451377801
            ],
            [
               -0.800661995028061,
               -0.5036392929904845
            ],
            [
               -0.8034616922227532,
               -0.5041676235554802
            ],
            [
               -0.8062613894174454,
               -0.5047204390853128
            ],
            [
               -0.8090610866121376,
               -0.5054653335518657
            ],
            [
               -0.8118607838068298,
               -0.5065212560800902
            ],
            [
               -0.814660481001522,
               -0.507914889783958
            ],
            [
               -0.8174601781962142,
               -0.50956403522665
            ],
            [
               -0.8202598753909064,
               -0.5112961223436574
            ],
            [
               -0.8230595725855986,
               -0.5128983938218465
            ],
            [
               -0.8258592697802908,
               -0.5141851838575937
            ],
            [
               -0.828658966974983,
               -0.5150609485526148
            ],
            [
               -0.8314586641696752,
               -0.5155578342864673
            ],
            [
               -0.8342583613643674,
               -0.5158338731483474
            ],
            [
               -0.8370580585590595,
               -0.5161302045554772
            ],
            [
               -0.8398577557537517,
               -0.5166990993545026
            ],
            [
               -0.8426574529484439,
               -0.5177245805874491
            ],
            [
               -0.845457150143136,
               -0.5192606641585518
            ],
            [
               -0.8482568473378282,
               -0.5212074261782436
            ],
            [
               -0.8510565445325204,
               -0.5233336230561048
            ],
            [
               -0.8538562417272126,
               -0.5253400516187208
            ],
            [
               -0.8566559389219048,
               -0.5269449077592523
            ],
            [
               -0.859455636116597,
               -0.527965283342273
            ],
            [
               -0.8622553333112892,
               -0.5283699758455858
            ],
            [
               -0.8650550305059814,
               -0.5282876786133359
            ],
            [
               -0.8678547277006736,
               -0.5279685253833934
            ],
            [
               -0.8706544248953658,
               -0.5277114126229974
            ],
            [
               -0.873454122090058,
               -0.52777989000766
            ],
            [
               -0.8762538192847502,
               -0.5283324186505598
            ],
            [
               -0.8790535164794424,
               -0.5293875861766859
            ],
            [
               -0.8818532136741346,
               -0.5308332470838961
            ],
            [
               -0.8846529108688267,
               -0.5324743874106479
            ],
            [
               -0.8874526080635189,
               -0.5341024200454962
            ],
            [
               -0.8902523052582111,
               -0.5355624675734392
            ],
            [
               -0.8930520024529033,
               -0.5367968375904342
            ],
            [
               -0.8958516996475955,
               -0.5378516095981847
            ],
            [
               -0.8986513968422877,
               -0.5388460023548176
            ],
            [
               -0.9014510940369799,
               -0.5399166845384635
            ],
            [
               -0.9042507912316721,
               -0.5411573132011205
            ],
            [
               -0.9070504884263643,
               -0.5425747439429502
            ],
            [
               -0.9098501856210565,
               -0.5440773143630104
            ],
            [
               -0.9126498828157487,
               -0.5454995011902948
            ],
            [
               -0.9154495800104409,
               -0.5466548634020796
            ],
            [
               -0.9182492772051329,
               -0.5473996332605895
            ],
            [
               -0.9210489743998251,
               -0.5476857159199964
            ],
            [
               -0.9238486715945173,
               -0.547585300619535
            ],
            [
               -0.9266483687892095,
               -0.5472785324505507
            ],
            [
               -0.9294480659839017,
               -0.54700762614173
            ],
            [
               -0.9322477631785939,
               -0.547011492108032
            ],
            [
               -0.9350474603732861,
               -0.5474609527166503
            ],
            [
               -0.9378471575679783,
               -0.5484141201872261
            ],
            [
               -0.9406468547626705,
               -0.54980481461457
            ],
            [
               -0.9434465519573627,
               -0.5514663436066765
            ],
            [
               -0.9462462491520549,
               -0.5531820456040737
            ],
            [
               -0.9490459463467471,
               -0.5547462205893294
            ],
            [
               -0.9518456435414393,
               -0.5560167979245427
            ],
            [
               -0.9546453407361315,
               -0.556944812417542
            ],
            [
               -0.9574450379308237,
               -0.5575740009294077
            ],
            [
               -0.9602447351255159,
               -0.5580137059804879
            ],
            [
               -0.9630444323202081,
               -0.558396482092079
            ],
            [
               -0.9658441295149003,
               -0.5588357381422606
            ],
            [
               -0.9686438267095925,
               -0.5593973348372621
            ],
            [
               -0.9714435239042847,
               -0.560093039624449
            ],
            [
               -0.9742432210989769,
               -0.5608953853477081
            ],
            [
               -0.9770429182936691,
               -0.5617657525112498
            ],
            [
               -0.9798426154883613,
               -0.5626830527527451
            ],
            [
               -0.9826423126830534,
               -0.5636606869857057
            ],
            [
               -0.9854420098777456,
               -0.5647442766531985
            ],
            [
               -0.9882417070724377,
               -0.5659902531344629
            ],
            [
               -0.9910414042671299,
               -0.5674330359163968
            ],
            [
               -0.9938411014618221,
               -0.5690535217165871
            ],
            [
               -0.9966407986565143,
               -0.5707621360763202
            ],
            [
               -0.9994404958512065,
               -0.5724054668433227
            ],
            [
               -1.0022401930458988,
               -0.5737978159554924
            ],
            [
               -1.005039890240591,
               -0.5747703638422952
            ],
            [
               -1.007839587435283,
               -0.5752239013512095
            ],
            [
               -1.0106392846299752,
               -0.5751685510151121
            ],
            [
               -1.0134389818246674,
               -0.5747365715949044
            ],
            [
               -1.0162386790193596,
               -0.574161580920536
            ],
            [
               -1.0190383762140518,
               -0.5737272554979125
            ],
            [
               -1.021838073408744,
               -0.5736978700013313
            ],
            [
               -1.0246377706034362,
               -0.5742490944281613
            ],
            [
               -1.0274374677981284,
               -0.5754183689746273
            ],
            [
               -1.0302371649928206,
               -0.5770895264810303
            ],
            [
               -1.0330368621875128,
               -0.5790173526663478
            ],
            [
               -1.035836559382205,
               -0.5808869527474279
            ],
            [
               -1.0386362565768972,
               -0.5823931580906145
            ],
            [
               -1.0414359537715894,
               -0.583319459526952
            ],
            [
               -1.0442356509662816,
               -0.5835957080876069
            ],
            [
               -1.0470353481609738,
               -0.5833191654146468
            ],
            [
               -1.049835045355666,
               -0.5827329711749745
            ],
            [
               -1.0526347425503582,
               -0.5821671695883341
            ],
            [
               -1.0554344397450504,
               -0.5819571506997632
            ],
            [
               -1.0582341369397426,
               -0.5823601671311012
            ],
            [
               -1.0610338341344348,
               -0.5834910095959931
            ],
            [
               -1.063833531329127,
               -0.585292926759281
            ],
            [
               -1.0666332285238191,
               -0.5875508292007001
            ],
            [
               -1.0694329257185113,
               -0.5899431112480826
            ],
            [
               -1.0722326229132033,
               -0.5921188179150385
            ],
            [
               -1.0750323201078955,
               -0.593780790425475
            ],
            [
               -1.0778320173025877,
               -0.5947543044825168
            ],
            [
               -1.08063171449728,
               -0.5950247371162583
            ],
            [
               -1.083431411691972,
               -0.5947358272556866
            ],
            [
               -1.0862311088866643,
               -0.5941500212955084
            ],
            [
               -1.0890308060813565,
               -0.593581687465256
            ],
            [
               -1.0918305032760487,
               -0.5933203383163475
            ],
            [
               -1.0946302004707409,
               -0.59356291428726
            ],
            [
               -1.097429897665433,
               -0.5943713033745319
            ],
            [
               -1.1002295948601253,
               -0.5956644657260737
            ],
            [
               -1.1030292920548175,
               -0.5972456252566949
            ],
            [
               -1.1058289892495097,
               -0.5988562889599249
            ],
            [
               -1.1086286864442019,
               -0.6002425449340518
            ],
            [
               -1.111428383638894,
               -0.6012166847493121
            ],
            [
               -1.1142280808335863,
               -0.6016991625883259
            ],
            [
               -1.1170277780282785,
               -0.6017315727099826
            ],
            [
               -1.1198274752229707,
               -0.6014590954147785
            ],
            [
               -1.1226271724176629,
               -0.6010886395999082
            ],
            [
               -1.125426869612355,
               -0.6008346843552512
            ],
            [
               -1.1282265668070472,
               -0.6008671885977441
            ],
            [
               -1.1310262640017394,
               -0.6012744549611637
            ],
            [
               -1.1338259611964316,
               -0.6020491065085722
            ],
            [
               -1.1366256583911238,
               -0.6030988068285976
            ],
            [
               -1.139425355585816,
               -0.6042768785321206
            ],
            [
               -1.1422250527805082,
               -0.6054232824668027
            ],
            [
               -1.1450247499752004,
               -0.6064046420799611
            ],
            [
               -1.1478244471698926,
               -0.6071433821636236
            ],
            [
               -1.1506241443645848,
               -0.6076299444071136
            ],
            [
               -1.153423841559277,
               -0.6079171329570585
            ],
            [
               -1.1562235387539692,
               -0.608100390647262
            ],
            [
               -1.1590232359486614,
               -0.6082909109440826
            ],
            [
               -1.1618229331433536,
               -0.6085892633351626
            ],
            [
               -1.1646226303380458,
               -0.6090657320720405
            ],
            [
               -1.167422327532738,
               -0.6097505982814324
            ],
            [
               -1.1702220247274302,
               -0.6106342670767264
            ],
            [
               -1.1730217219221224,
               -0.6116745601934144
            ],
            [
               -1.1758214191168146,
               -0.6128073730502566
            ],
            [
               -1.1786211163115068,
               -0.6139573445761806
            ],
            [
               -1.1814208135061988,
               -0.6150467349978022
            ],
            [
               -1.184220510700891,
               -0.6160025155463102
            ],
            [
               -1.1870202078955832,
               -0.6167628916472616
            ],
            [
               -1.1898199050902754,
               -0.6172845739110127
            ],
            [
               -1.1926196022849676,
               -0.6175510703018376
            ],
            [
               -1.1954192994796597,
               -0.6175806126544949
            ],
            [
               -1.198218996674352,
               -0.6174308806422719
            ],
            [
               -1.2010186938690441,
               -0.6171972527480416
            ],
            [
               -1.2038183910637363,
               -0.6170023389269437
            ],
            [
               -1.2066180882584285,
               -0.6169768982233581
            ],
            [
               -1.2094177854531207,
               -0.6172352059270809
            ],
            [
               -1.212217482647813,
               -0.617850450125526
            ],
            [
               -1.2150171798425051,
               -0.6188367787997857
            ],
            [
               -1.2178168770371973,
               -0.6201435857093103
            ],
            [
               -1.2206165742318895,
               -0.6216646110061097
            ],
            [
               -1.2234162714265817,
               -0.623260260580643
            ],
            [
               -1.226215968621274,
               -0.6247875271273531
            ],
            [
               -1.229015665815966,
               -0.6261293968558792
            ],
            [
               -1.2318153630106583,
               -0.6272155968446562
            ],
            [
               -1.2346150602053505,
               -0.6280291389399353
            ],
            [
               -1.2374147574000427,
               -0.6285976084992324
            ],
            [
               -1.240214454594735,
               -0.6289730950937213
            ],
            [
               -1.243014151789427,
               -0.629208395254709
            ],
            [
               -1.2458138489841193,
               -0.6293382955374287
            ],
            [
               -1.2486135461788115,
               -0.6293728488814372
            ],
            [
               -1.2514132433735037,
               -0.6293051175113886
            ],
            [
               -1.2542129405681959,
               -0.6291303221246141
            ],
            [
               -1.2570126377628879,
               -0.6288686270749133
            ],
            [
               -1.25981233495758,
               -0.6285816451303972
            ],
            [
               -1.2626120321522722,
               -0.628374108895817
            ],
            [
               -1.2654117293469644,
               -0.6283768033591455
            ],
            [
               -1.2682114265416566,
               -0.6287133953391759
            ],
            [
               -1.2710111237363488,
               -0.6294600860507176
            ],
            [
               -1.273810820931041,
               -0.6306108439937468
            ],
            [
               -1.2766105181257332,
               -0.6320608254423787
            ],
            [
               -1.2794102153204254,
               -0.6336161820990818
            ],
            [
               -1.2822099125151176,
               -0.6350309233184037
            ],
            [
               -1.2850096097098098,
               -0.636063086679167
            ],
            [
               -1.287809306904502,
               -0.6365358420255114
            ],
            [
               -1.2906090040991942,
               -0.6363865421009205
            ],
            [
               -1.2934087012938864,
               -0.6356891840222585
            ],
            [
               -1.2962083984885786,
               -0.6346427320304655
            ],
            [
               -1.2990080956832708,
               -0.6335272839401485
            ],
            [
               -1.301807792877963,
               -0.632639285062768
            ],
            [
               -1.3046074900726552,
               -0.6322230730887968
            ],
            [
               -1.3074071872673474,
               -0.6324170750283755
            ],
            [
               -1.3102068844620396,
               -0.6332286239783154
            ],
            [
               -1.3130065816567318,
               -0.6345429503781534
            ],
            [
               -1.315806278851424,
               -0.6361620273023179
            ],
            [
               -1.3186059760461162,
               -0.6378606505423292
            ],
            [
               -1.3214056732408084,
               -0.6394429193442634
            ],
            [
               -1.3242053704355006,
               -0.6407833308002502
            ],
            [
               -1.3270050676301928,
               -0.641842495528054
            ],
            [
               -1.329804764824885,
               -0.6426560091807725
            ],
            [
               -1.3326044620195772,
               -0.6433034397620627
            ],
            [
               -1.3354041592142694,
               -0.6438700063601055
            ],
            [
               -1.3382038564089616,
               -0.6444146375645783
            ],
            [
               -1.3410035536036538,
               -0.6449545676875672
            ],
            [
               -1.343803250798346,
               -0.6454698784325161
            ],
            [
               -1.3466029479930381,
               -0.6459238889121286
            ],
            [
               -1.3494026451877303,
               -0.6462896823972282
            ],
            [
               -1.3522023423824225,
               -0.6465712435757816
            ],
            [
               -1.3550020395771145,
               -0.6468101927903502
            ],
            [
               -1.3578017367718067,
               -0.6470749281740473
            ],
            [
               -1.360601433966499,
               -0.6474359431428485
            ],
            [
               -1.363401131161191,
               -0.6479366149395978
            ],
            [
               -1.3662008283558833,
               -0.6485708315640624
            ],
            [
               -1.3690005255505755,
               -0.6492766649069261
            ],
            [
               -1.3718002227452677,
               -0.6499496628758203
            ],
            [
               -1.37459991993996,
               -0.6504722415505215
            ],
            [
               -1.377399617134652,
               -0.6507496735876301
            ],
            [
               -1.3801993143293443,
               -0.650740483402978
            ],
            [
               -1.3829990115240365,
               -0.6504707005774264
            ],
            [
               -1.3857987087187287,
               -0.6500268761715686
            ],
            [
               -1.3885984059134209,
               -0.6495301228422208
            ],
            [
               -1.391398103108113,
               -0.6491001153205587
            ],
            [
               -1.3941978003028053,
               -0.6488214846180878
            ],
            [
               -1.3969974974974975,
               -0.6487242670576883
            ]
         ]
      }
   ]
}
