# Supplementary material for: Isolation of a planar π-aromatic Bi5− ring in a cobalt-based inverse-sandwich-type complex
Source: Nat Chem. 2025 Jan 20;17(4):547–55. doi: 10.1038/s41557-024-01713-8 (PMC11964920; doi:10.1038/s41557-024-01713-8)
Supplement: Supplementary file 4 — Original magnetic data of compound 1 and origin file of Fig. 3. [file 41557_2024_1713_MOESM4_ESM.zip › sr_and_T/43.csv]

comment	corrected Loops
temperature	2.5
sr	0.128
angle	0
trans	0
B	M
-1.3999	2.062020618152083
-1.3970974874874873	2.063839238966543
-1.394294974974975	2.0660304571001915
-1.3914924624624623	2.0676908643578633
-1.3886899499499499	2.0679663552955994
-1.3858874374374373	2.066348797491705
-1.3830849249249249	2.0628801913979893
-1.3802824124124122	2.0581957313730097
-1.3774798998998998	2.0533858222892616
-1.3746773873873872	2.049712416084439
-1.3718748748748748	2.0482598999178534
-1.3690723623623622	2.0496215237326463
-1.3662698498498498	2.053712931938772
-1.3634673373373372	2.0597679683721632
-1.3606648248248248	2.0665197924542555
-1.3578623123123121	2.0725180828673126
-1.3550597997997997	2.0764958456027993
-1.3522572872872871	2.0776872687970367
-1.3494547747747747	2.076013646053303
-1.346652262262262	2.072092065718302
-1.3438497497497497	2.067069832702077
-1.341047237237237	2.0623326863629963
-1.3382447247247247	2.0591648439135586
-1.335442212212212	2.0584468005603287
-1.3326396996996996	2.0604622453477175
-1.329837187187187	2.0648540240156366
-1.3270346746746746	2.070730308228659
-1.324232162162162	2.0768864415560127
-1.3214296496496496	2.082083805570858
-1.318627137137137	2.085319057670926
-1.3158246246246246	2.0860252694283554
-1.313022112112112	2.0841669914700245
-1.3102195995995995	2.0802179032265915
-1.307417087087087	2.0750358072999324
-1.3046145745745745	2.0696697623500846
-1.301812062062062	2.065144717663565
-1.2990095495495495	2.062269164956396
-1.2962070370370369	2.0615022784998107
-1.2934045245245245	2.062901549025038
-1.2906020120120119	2.066153638445087
-1.2877994994994995	2.070673855144577
-1.2849969869869868	2.0757466129172117
-1.2821944744744744	2.080672913247931
-1.2793919619619618	2.0848923770781997
-1.2765894494494494	2.0880561428590685
-1.2737869369369368	2.090040899932535
-1.2709844244244244	2.0909099817809853
-1.2681819119119118	2.0908407495326187
-1.2653793993993994	2.090044829314533
-1.2625768868868867	2.0887070119652362
-1.2597743743743743	2.0869599551569946
-1.2569718618618617	2.0848978755952956
-1.2541693493493493	2.082617646291295
-1.2513668368368367	2.08026510735443
-1.2485643243243243	2.078061828483169
-1.2457618118118117	2.0762943530356663
-1.2429592992992993	2.075262206274034
-1.2401567867867866	2.0751979301393066
-1.2373542742742742	2.0761859913618945
-1.2345517617617616	2.0781121712625583
-1.2317492492492492	2.08066828352057
-1.2289467367367366	2.0834200460113785
-1.2261442242242242	2.0859238076374345
-1.2233417117117116	2.087858148942348
-1.2205391991991992	2.0891265815036286
-1.2177366866866866	2.0898923149106334
-1.2149341741741742	2.0905252570881743
-1.2121316616616615	2.0914698239867757
-1.2093291491491491	2.0930707377735303
-1.2065266366366365	2.095412820337418
-1.203724124124124	2.098232332481749
-1.2009216116116115	2.1009394473405476
-1.198119099099099	2.1027582584463915
-1.1953165865865865	2.10295214376998
-1.192514074074074	2.1010708009563004
-1.1897115615615614	2.0971418934503987
-1.186909049049049	2.0917408247969957
-1.1841065365365364	2.08590497720433
-1.181304024024024	2.0809046665725504
-1.1785015115115114	2.0779281062828767
-1.175698998998999	2.077767386738916
-1.1728964864864864	2.0805966651101238
-1.170093973973974	2.0859099916610973
-1.1672914614614613	2.0926409204361485
-1.164488948948949	2.0994327963459924
-1.1616864364364363	2.1049838260937976
-1.158883923923924	2.1083688408485797
-1.1560814114114113	2.109247211641703
-1.153278898898899	2.1079014734329036
-1.1504763863863863	2.1051028602318484
-1.1476738738738739	2.1018518637878616
-1.1448713613613613	2.099077770226739
-1.1420688488488488	2.0973898286898263
-1.1392663363363362	2.0969520395395085
-1.1364638238238238	2.0975108209776114
-1.1336613113113112	2.0985543821526127
-1.1308587987987986	2.0995411139136904
-1.1280562862862862	2.100115054970744
-1.1252537737737738	2.100235195024017
-1.1224512612612612	2.100178289622859
-1.1196487487487485	2.100420202336989
-1.1168462362362361	2.1014428469215547
-1.1140437237237237	2.103538323298017
-1.111241211211211	2.106680861100264
-1.1084386986986985	2.1105116469397576
-1.105636186186186	2.1144409049658512
-1.1028336736736737	2.1178301937556996
-1.100031161161161	2.1201902456084043
-1.0972286486486484	2.1213252524614425
-1.094426136136136	2.121374490055067
-1.0916236236236236	2.120739189456173
-1.088821111111111	2.1199233346233237
-1.0860185985985984	2.1193471264444934
-1.083216086086086	2.1192006619403765
-1.0804135735735736	2.1193899876226276
-1.077611061061061	2.1195937455842713
-1.0748085485485483	2.1194083368672447
-1.072006036036036	2.1185272823846866
-1.0692035235235235	2.1168877700936295
-1.066401011011011	2.1147287738433573
-1.0635984984984983	2.112536588280606
-1.060795985985986	2.1108939931711452
-1.0579934734734735	2.1102842141634675
-1.0551909609609609	2.110917956824696
-1.0523884484484483	2.1126449190669403
-1.0495859359359359	2.114982654089927
-1.0467834234234235	2.117255417625199
-1.0439809109109108	2.1187977652497003
-1.0411783983983982	2.119155400421746
-1.0383758858858858	2.1182168472302263
-1.0355733733733734	2.116233469641685
-1.0327708608608608	2.1137237148467283
-1.0299683483483482	2.111296769858295
-1.0271658358358358	2.1094574083101225
-1.0243633233233234	2.108458572614504
-1.0215608108108107	2.1082498349686816
-1.0187582982982981	2.1085351083182053
-1.0159557857857857	2.1089143045234104
-1.0131532732732733	2.109054736720524
-1.0103507607607607	2.1088289664870263
-1.007548248248248	2.108369378107009
-1.0047457357357357	2.10802080632873
-1.0019432232232233	2.10820969987964
-0.9991407107107106	2.109278206820434
-0.9963381981981981	2.111343640164457
-0.9935356856856856	2.1142339790529627
-0.9907331731731731	2.117522242561988
-0.9879306606606606	2.120647020571398
-0.9851281481481481	2.1230760802695845
-0.9823256356356356	2.1244556549070808
-0.9795231231231231	2.1246946685135812
-0.9767206106106106	2.1239579862838607
-0.973918098098098	2.1225764467108434
-0.9711155855855855	2.120911456957291
-0.968313073073073	2.1192273201639584
-0.9655105605605605	2.1176197111026647
-0.962708048048048	2.116025810301645
-0.9599055355355355	2.114309256057832
-0.957103023023023	2.1123834793093845
-0.9543005105105105	2.110321322941703
-0.951497997997998	2.1084031189781602
-0.9486954854854854	2.1070781890353176
-0.9458929729729728	2.106847690464109
-0.9430904604604604	2.1081076027649783
-0.9402879479479478	2.1110077960355564
-0.9374854354354354	2.1153798342428276
-0.9346829229229228	2.1207632035354482
-0.9318804104104104	2.12652507600286
-0.9290778978978977	2.132035008075369
-0.9262753853853853	2.1368355190431565
-0.9234728728728727	2.1407500421334156
-0.9206703603603603	2.1438914779646328
-0.9178678478478477	2.1465699588110034
-0.9150653353353353	2.1491348005273787
-0.9122628228228227	2.151809755821019
-0.9094603103103103	2.1545835987256146
-0.9066577977977976	2.1571983401240575
-0.9038552852852852	2.15924177044247
-0.9010527727727726	2.160312194066721
-0.8982502602602602	2.1601952014946386
-0.8954477477477477	2.1589855141992706
-0.8926452352352352	2.157104286290723
-0.8898427227227227	2.155198095073092
-0.8870402102102102	2.1539478224027095
-0.8842376976976977	2.153848945130088
-0.8814351851851852	2.1550374586299323
-0.8786326726726726	2.157222876235453
-0.8758301601601601	2.159755472505503
-0.8730276476476476	2.1618107000639126
-0.8702251351351351	2.1626345840045937
-0.8674226226226226	2.161773260002999
-0.8646201101101101	2.15921469795335
-0.8618175975975975	2.155399300304223
-0.859015085085085	2.151098628988988
-0.8562125725725724	2.147203508808179
-0.8534100600600599	2.144490113838976
-0.8506075475475474	2.143436570995266
-0.8478050350350349	2.144142518390721
-0.8450025225225224	2.146367567718812
-0.8422000100100099	2.149664746690198
-0.8393974974974974	2.153555457454287
-0.8365949849849849	2.157682910462859
-0.8337924724724723	2.161893690865265
-0.8309899599599598	2.1662265165467542
-0.8281874474474473	2.170822148622291
-0.8253849349349348	2.175796154503188
-0.8225824224224223	2.1811272462081615
-0.8197799099099098	2.186605080380699
-0.8169773973973973	2.191856871837913
-0.8141748848848848	2.196441624246444
-0.8113723723723723	2.19997570374493
-0.8085698598598597	2.202242895834085
-0.8057673473473472	2.2032493271675153
-0.8029648348348347	2.203205315395683
-0.8001623223223222	2.202443703523159
-0.7973598098098097	2.201307049983403
-0.7945572972972972	2.2000458074933817
-0.7917547847847847	2.198763153742041
-0.7889522722722722	2.197422500813248
-0.7861497597597596	2.195908887296966
-0.7833472472472471	2.1941151776686953
-0.7805447347347346	2.192015974255072
-0.7777422222222221	2.189699162298005
-0.7749397097097096	2.1873439021337413
-0.7721371971971971	2.185156874596308
-0.7693346846846846	2.1832963539907517
-0.7665321721721721	2.181819022807536
-0.7637296596596596	2.1806750972644995
-0.760927147147147	2.1797569045319354
-0.7581246346346345	2.1789826367841343
-0.755322122122122	2.1783800700887364
-0.7525196096096095	2.178131722323993
-0.749717097097097	2.1785552125055374
-0.7469145845845845	2.180016391196099
-0.744112072072072	2.182799415006715
-0.7413095595595595	2.1869772018283795
-0.738507047047047	2.1923299093823143
-0.7357045345345344	2.198345916355881
-0.7329020220220219	2.204313352086306
-0.7300995095095094	2.2094796422715426
-0.7272969969969969	2.2132326796949977
-0.7244944844844844	2.215248719580722
-0.7216919719719719	2.2155621424522214
-0.7188894594594594	2.2145373925217076
-0.7160869469469469	2.2127548544138493
-0.7132844344344343	2.210849165380862
-0.7104819219219218	2.209351305178562
-0.7076794094094093	2.2085807521311054
-0.7048768968968968	2.208613575634009
-0.7020743843843843	2.209324570644576
-0.6992718718718718	2.2104768399637935
-0.6964693593593593	2.211819453594547
-0.6936668468468468	2.2131569633529207
-0.6908643343343343	2.214371364085579
-0.6880618218218217	2.215400063264682
-0.6852593093093092	2.216192837756533
-0.6824567967967967	2.216678592805045
-0.6796542842842842	2.216765867615173
-0.6768517717717717	2.2163825123659144
-0.6740492592592592	2.2155378556620873
-0.6712467467467467	2.2143748414706272
-0.6684442342342342	2.213177662715906
-0.6656417217217216	2.2123144978511924
-0.6628392092092091	2.21212056441928
-0.6600366966966966	2.212754145498721
-0.6572341841841841	2.2140762371806413
-0.6544316716716716	2.2156045606320243
-0.6516291591591591	2.2165728246414393
-0.6488266466466466	2.216091906682152
-0.6460241341341341	2.213372649349806
-0.6432216216216216	2.2079438256720625
-0.640419109109109	2.1997940491633576
-0.6376165965965965	2.1893863493686516
-0.634814084084084	2.177533318169195
-0.6320115715715715	2.165166385154112
-0.629209059059059	2.1530691591703226
-0.6264065465465465	2.1416587535619755
-0.623604034034034	2.1308849349928334
-0.6208015215215215	2.1202788986557017
-0.617999009009009	2.1091341520129925
-0.6151964964964964	2.096758314554801
-0.6123939839839839	2.0827118254503563
-0.6095914714714714	2.0669556131535423
-0.6067889589589589	2.0498625686326273
-0.6039864464464464	2.0320955126222384
-0.6011839339339339	2.01440020050679
-0.5983814214214214	1.9973894483124912
-0.5955789089089089	1.9813940395721477
-0.5927763963963963	1.9664282516577525
-0.5899738838838838	1.9522732352645904
-0.5871713713713713	1.9386368788651271
-0.5843688588588588	1.925320952105102
-0.5815663463463463	1.9123257251010977
-0.5787638338338338	1.8998491051121018
-0.5759613213213213	1.8881813425041845
-0.5731588088088088	1.8775405170061135
-0.5703562962962963	1.867920912506468
-0.5675537837837837	1.8590248585155769
-0.5647512712712712	1.8503181801884252
-0.5619487587587587	1.8412007848377998
-0.5591462462462462	1.8312353503048941
-0.5563437337337337	1.820347631773884
-0.5535412212212212	1.8089142419362514
-0.5507387087087087	1.7976890773187826
-0.5479361961961962	1.7875765874789469
-0.5451336836836836	1.7793187097763254
-0.5423311711711711	1.7732006633606758
-0.5395286586586586	1.7688833293253787
-0.5367261461461461	1.7654333872042427
-0.5339236336336336	1.7615575944854345
-0.5311211211211211	1.755976269236297
-0.5283186086086086	1.747818308297258
-0.5255160960960961	1.7369056419494586
-0.5227135835835836	1.7238258608800963
-0.519911071071071	1.7097591095621005
-0.5171085585585585	1.6961072806404338
-0.514306046046046	1.684042213859253
-0.5115035335335335	1.6741208334841473
-0.508701021021021	1.66609704012881
-0.5058985085085085	1.6589975393778686
-0.503095995995996	1.651441943454449
-0.5002934834834833	1.6421054918982432
-0.49749097097097084	1.630173551041713
-0.4946884584584583	1.6156378367838948
-0.4918859459459458	1.59933538668403
-0.4890834334334333	1.5827158703024413
-0.4862809209209208	1.5674125368779597
-0.4834784084084083	1.5547567445803796
-0.48067589589589577	1.5453938419333657
-0.47787338338338325	1.5391233350666418
-0.47507087087087074	1.5350108160030203
-0.47226835835835823	1.5317287934496677
-0.4694658458458457	1.5280089281833145
-0.4666633333333332	1.5230541350705642
-0.4638608208208207	1.5167763578185112
-0.4610583083083082	1.5097877040553491
-0.4582557957957957	1.5031571717282706
-0.45545328328328316	1.4980232447665862
-0.45265077077077065	1.495197883257574
-0.44984825825825814	1.4948954096711706
-0.4470457457457456	1.4966725749416383
-0.4442432332332331	1.4995911931230463
-0.4414407207207206	1.5025386809618109
-0.4386382082082081	1.5045907425047729
-0.4358356956956956	1.5052909727780575
-0.43303318318318307	1.5047560480824613
-0.43023067067067056	1.5035790730406922
-0.42742815815815804	1.5025742787009386
-0.42462564564564553	1.5024588568999306
-0.421823133133133	1.5035847684515746
-0.4190206206206205	1.505810498093416
-0.416218108108108	1.5085497380947714
-0.4134155955955955	1.5109708138804117
-0.410613083083083	1.51226995452474
-0.40781057057057046	1.5119204330482316
-0.40500805805805795	1.509813989317848
-0.40220554554554544	1.5062537174037007
-0.39940303303303293	1.5018118905920594
-0.3966005205205205	1.4971119308988403
-0.3937980080080079	1.4926150552115256
-0.3909954954954955	1.48848301163157
-0.3881929829829829	1.4845542680930048
-0.3853904704704705	1.4804264607245616
-0.38258795795795786	1.4756003453412565
-0.37978544544544546	1.4696237017446008
-0.37698293293293283	1.4621825735490006
-0.37418042042042043	1.4531164735472069
-0.3713779079079078	1.4423704837829365
-0.3685753953953954	1.4299249391570397
-0.3657728828828828	1.4157510080064986
-0.3629703703703704	1.399825020091621
-0.36016785785785776	1.3822026905629305
-0.35736534534534536	1.3631203192715695
-0.35456283283283274	1.343068872626529
-0.35176032032032034	1.3227889596005435
-0.3489578078078077	1.3031611398426335
-0.3461552952952953	1.2850076359941438
-0.3433527827827827	1.2688623019007652
-0.3405502702702703	1.2547887127044857
-0.33774775775775767	1.2423204253038733
-0.33494524524524527	1.2305622884845229
-0.33214273273273265	1.2184380105671129
-0.32934022022022025	1.2050157219761086
-0.3265377077077076	1.1898098842861546
-0.323735195195195	1.1729582408759622
-0.3209326826826826	1.155208585038001
-0.31813017017017	1.137711022849345
-0.3153276576576576	1.1216767307674425
-0.31252514514514496	1.1080111162247142
-0.30972263263263256	1.0970406803709807
-0.30692012012011993	1.0884237151962741
-0.30411760760760753	1.081274402565599
-0.3013150950950949	1.074458352561709
-0.2985125825825825	1.066959789138708
-0.2957100700700699	1.0581966790110808
-0.2929075575575575	1.0481786448715087
-0.29010504504504486	1.0374572176975119
-0.28730253253253246	1.026889850266325
-0.28450002002001984	1.0173030488775976
-0.28169750750750744	1.0091736831423948
-0.2788949949949948	1.002439393541784
-0.2760924824824824	0.9965022224047935
-0.2732899699699698	0.9904209725025812
-0.2704874574574574	0.9832217837151997
-0.26768494494494477	0.9742163207718744
-0.26488243243243237	0.9632166603674368
-0.26207991991991975	0.9505750042137264
-0.25927740740740735	0.937040217714002
-0.2564748948948947	0.9234886530194675
-0.2536723823823823	0.910630202880522
-0.2508698698698697	0.8987966750018326
-0.2480673573573573	0.8878866726162706
-0.24526484484484468	0.8774816909976386
-0.24246233233233228	0.8670841147025703
-0.23965981981981965	0.8563827296449775
-0.23685730730730725	0.8454416680562693
-0.23405479479479463	0.8347377737932355
-0.23125228228228223	0.8250283913418743
-0.2284497697697696	0.8170955130953514
-0.2256472572572572	0.8114595263436117
-0.22284474474474458	0.8081690307462204
-0.22004223223223218	0.8067473396067144
-0.21723971971971956	0.8063205826036117
-0.21443720720720716	0.8058869244976277
-0.21163469469469454	0.8046349936208901
-0.20883218218218214	0.8022008267161811
-0.2060296696696695	0.7987733475849406
-0.2032271571571571	0.795011227880744
-0.2004246446446445	0.7918000152529558
-0.1976221321321321	0.7899340715765961
-0.19481961961961947	0.7898333992030766
-0.19201710710710707	0.7913920167110802
-0.18921459459459444	0.7940073429868968
-0.18641208208208204	0.7967762282181217
-0.18360956956956942	0.7987857054673349
-0.18080705705705702	0.7993955191979976
-0.1780045445445444	0.7984154777741233
-0.175202032032032	0.7961207000682426
-0.17239951951951937	0.7931067748493019
-0.16959700700700697	0.7900431607150087
-0.16679449449449435	0.7874167216998664
-0.16399198198198195	0.785356731413158
-0.16118946946946933	0.7835992624141577
-0.15838695695695693	0.7815958021769767
-0.1555844444444443	0.778718223446873
-0.1527819319319319	0.7744792297463823
-0.14997941941941928	0.7686856503779811
-0.14717690690690688	0.7614711302786528
-0.14437439439439426	0.7532029838746794
-0.14157188188188186	0.7443065287444881
-0.13876936936936923	0.7350806367749816
-0.13596685685685683	0.7255793140287985
-0.1331643443443442	0.7156059870140963
-0.1303618318318318	0.7048211507050408
-0.1275593193193192	0.6929182045570301
-0.12475680680680679	0.6797945620815291
-0.12195429429429416	0.6656463218951116
-0.11915178178178176	0.650944582933501
-0.11634926926926914	0.6362984200777602
-0.11354675675675674	0.6222553919094667
-0.11074424424424412	0.6091171993431184
-0.10794173173173172	0.5968448483761915
-0.1051392192192191	0.5850949117161437
-0.10233670670670669	0.5733781748051467
-0.09953419419419407	0.5612831059902263
-0.09673168168168167	0.5486781805344645
-0.09392916916916905	0.5358108114665034
-0.09112665665665665	0.5232562924907311
-0.08832414414414402	0.511725396201753
-0.08552163163163162	0.5017939363023642
-0.082719119119119	0.49365107463010904
-0.0799166066066066	0.48696204750892313
-0.07711409409409398	0.4809043388477252
-0.07431158158158158	0.47437630195180347
-0.07150906906906895	0.46631498472067223
-0.06870655655655655	0.4560180585983691
-0.06590404404404393	0.4433591261569765
-0.06310153153153153	0.42881940752122505
-0.06029901901901891	0.41332086572073257
-0.057496506506506506	0.39791475218019956
-0.054693993993993884	0.38343093793612715
-0.05189148148148148	0.370208635559107
-0.04908896896896886	0.35800215896672594
-0.04628645645645646	0.34609507318794996
-0.04348394394394384	0.3335832732930619
-0.040681431431431436	0.31972772282505213
-0.037878918918918814	0.30425199442809703
-0.03507640640640641	0.28747774748223964
-0.03227389389389379	0.2702469475088076
-0.02947138138138139	0.25365379943008115
-0.026668868868868767	0.23867625488192923
-0.023866356356356366	0.22583321718676297
-0.021063843843843744	0.2149864739704168
-0.018261331331331343	0.20535826742317287
-0.01545881881881872	0.1957628179906763
-0.01265630630630632	0.18497800726931102
-0.009853793793793697	0.17213644827511843
-0.007051281281281296	0.1570091268788838
-0.004248768768768674	0.14009127309902114
-0.001446256256256273	0.12246613147021712
0.0013562562562563496	0.1054950063219402
0.00415876876876875	0.09043672022239058
0.006961281281281373	0.07811852258758512
0.009763793793793774	0.06875832176764929
0.012566306306306396	0.06198384539133972
0.015368818818818797	0.05702755285853911
0.01817133133133142	0.05301994184250214
0.02097384384384382	0.04927682272662848
0.023776356356356443	0.0454858669710978
0.026578868868868843	0.04173890583626827
0.029381381381381466	0.038413099645077775
0.03218389389389387	0.03595572371040223
0.03498640640640649	0.034656327748268545
0.03778891891891911	0.03448778543095177
0.04059143143143151	0.03506718505224127
0.043393943943944135	0.035741442847133875
0.046196456456456536	0.035758511847328034
0.04899896896896916	0.03445878950099113
0.05180148148148156	0.03142096475095579
0.05460399399399418	0.02652015429564969
0.05740650650650658	0.01989299496437935
0.060209019019019205	0.01183931618274947
0.0630115315315316	0.002709697608271
0.06581404404404423	-0.0071740454246516094
0.06861655655655663	-0.017540207985814238
0.07141906906906925	-0.028136262428897663
0.07422158158158165	-0.038678260150593946
0.07702409409409428	-0.048823845718720005
0.07982660660660668	-0.05820190377633594
0.0826291191191193	-0.06650462807785207
0.0854316316316317	-0.07361486305619191
0.08823414414414432	-0.0797170889728851
0.09103665665665672	-0.08533581330682516
0.09383916916916935	-0.09126433303818215
0.09664168168168175	-0.09838438350674172
0.09944419419419437	-0.10741989261433149
0.10224670670670677	-0.11869969654277401
0.10504921921921939	-0.13201146372558314
0.10785173173173179	-0.1466072284257427
0.11065424424424442	-0.16137535692181304
0.11345675675675682	-0.17513896336841794
0.11625926926926944	-0.1869954293185545
0.11906178178178184	-0.19659208532291972
0.12186429429429446	-0.20424738966551548
0.12466680680680686	-0.21087185148977872
0.12746931931931949	-0.21770470444838397
0.13027183183183189	-0.22594108030916882
0.1330743443443445	-0.2363608659807639
0.1358768568568569	-0.24907233985628752
0.13867936936936953	-0.26345007872513637
0.14148188188188193	-0.2782880698902157
0.14428439439439456	-0.29212403963389244
0.14708690690690696	-0.3036401447713919
0.14988941941941958	-0.31202394942455003
0.15269193193193198	-0.3171878281792466
0.1554944444444446	-0.31978905673468594
0.158296956956957	-0.3210521914476825
0.16109946946946962	-0.3224511878442997
0.16390198198198203	-0.32534449722646164
0.16670449449449465	-0.3306628206042883
0.16950700700700705	-0.33872672186813846
0.17230951951951967	-0.34922916330089926
0.17511203203203207	-0.3613706008104023
0.1779145445445447	-0.3740959962968571
0.1807170570570571	-0.3863638617022547
0.18351956956956972	-0.39737997362206734
0.18632208208208212	-0.4067483233782081
0.18912459459459474	-0.4145201872495927
0.19192710710710714	-0.42114898657611866
0.19472961961961976	-0.4273765280485806
0.19753213213213217	-0.43408260247490116
0.2003346446446448	-0.44212678467002053
0.2031371571571572	-0.45220351797189506
0.2059396696696698	-0.4647243087449797
0.2087421821821822	-0.47973708900737
0.21154469469469483	-0.4968922994486191
0.21434720720720724	-0.5154651091021223
0.21714971971971986	-0.5344397185875427
0.21995223223223226	-0.5526526251147064
0.22275474474474488	-0.5689778293304575
0.22555725725725728	-0.5825222317641092
0.2283597697697699	-0.5927897485459028
0.2311622822822823	-0.5997732653929471
0.23396479479479493	-0.6039467285055649
0.23676730730730733	-0.606153266846257
0.23956981981981995	-0.6074128672943067
0.24237233233233235	-0.6086961499172214
0.24517484484484497	-0.6107213469024906
0.24797735735735738	-0.6138255140792888
0.25077986986987	-0.6179395770293006
0.2535823823823824	-0.6226665612780207
0.256384894894895	-0.6274329327172299
0.2591874074074074	-0.6316638444414169
0.26198991991992004	-0.6349302061619695
0.26479243243243245	-0.6370292183330726
0.26759494494494507	-0.6379850150805235
0.27039745745745747	-0.6379832867636552
0.2731999699699701	-0.6372737271413542
0.2760024824824825	-0.6360803760944211
0.2788049949949951	-0.6345511552196252
0.2816075075075075	-0.6327584025557269
0.28441002002002014	-0.6307400525536271
0.28721253253253254	-0.6285549565943342
0.29001504504504516	-0.6263217009752449
0.29281755755755756	-0.6242192596444625
0.2956200700700702	-0.622445821863765
0.2984225825825826	-0.6211515663666094
0.3012250950950952	-0.6203739608448391
0.3040276076076076	-0.6200050263086161
0.30683012012012023	-0.6198084273319044
0.30963263263263263	-0.6194847641218195
0.31243514514514525	-0.6187638242428397
0.31523765765765766	-0.6174907436636983
0.3180401701701703	-0.6156739804015752
0.3208426826826827	-0.6134766697890504
0.3236451951951953	-0.6111541976879549
0.3264477077077077	-0.6089614627387827
0.3292502202202203	-0.6070651440398009
0.3320527327327327	-0.6054944929611725
0.33485524524524535	-0.6041491625841733
0.33765775775775775	-0.6028600427670932
0.34046027027027037	-0.6014777638454847
0.34326278278278277	-0.5999519692608049
0.3460652952952954	-0.598367494161272
0.3488678078078078	-0.5969204168423592
0.3516703203203204	-0.595841256209134
0.3544728328328328	-0.5952948695387175
0.35727534534534544	-0.5952978236265873
0.36007785785785784	-0.5956891844299061
0.36288037037037046	-0.596170986479541
0.36568288288288286	-0.5964072501164668
0.3684853953953955	-0.596145854674845
0.3712879079079079	-0.5953157979272192
0.3740904204204205	-0.5940588044873754
0.3768929329329329	-0.5926774544853717
0.37969544544544553	-0.5915139059018815
0.38249795795795793	-0.5908019402101057
0.38530047047047056	-0.5905490857223672
0.38810298298298296	-0.5904985452400586
0.3909054954954956	-0.5901938486643727
0.393708008008008	-0.5891314755728927
0.3965105205205206	-0.5869517343923172
0.3993130330330332	-0.583599343100655
0.4021155455455456	-0.5793906058916263
0.40491805805805825	-0.5749534352986396
0.40772057057057065	-0.5710504651563517
0.4105230830830833	-0.5683389381014234
0.4133255955955957	-0.5671480634483639
0.4161281081081083	-0.5673543362778433
0.4189306206206207	-0.5684063289238823
0.4217331331331333	-0.5695013818255337
0.4245356456456457	-0.5698636868762814
0.42733815815815834	-0.5690348558657221
0.43014067067067074	-0.5670782982966807
0.43294318318318337	-0.5646222982229214
0.43574569569569577	-0.5627169166960901
0.4385482082082084	-0.5625406859837208
0.4413507207207208	-0.5650443116317558
0.4441532332332334	-0.5706427736732178
0.4469557457457458	-0.579055566656598
0.44975825825825844	-0.5893504387132853
0.45256077077077084	-0.6001829337704732
0.45536328328328346	-0.6101626740761663
0.45816579579579586	-0.6182375245737357
0.4609683083083085	-0.6239813233086458
0.4637708208208209	-0.627701195790134
0.4665733333333335	-0.630336382858359
0.4693758458458459	-0.6331836938911386
0.47217835835835853	-0.637534969750809
0.47498087087087093	-0.6443339522447844
0.47778338338338355	-0.6539480824744577
0.48058589589589595	-0.6661105555172759
0.4833884084084086	-0.6800338541560809
0.486190920920921	-0.6946459985851221
0.4889934334334336	-0.7088703305175632
0.491795945945946	-0.7218666724818927
0.4945984584584586	-0.733174346041026
0.497400970970971	-0.7427356304783843
0.5002034834834836	-0.7508174425975787
0.503005995995996	-0.7578761165434305
0.5058085085085087	-0.7644176558732694
0.5086110210210211	-0.770894072898193
0.5114135335335337	-0.7776527632290584
0.5142160460460461	-0.7849312094659946
0.5170185585585587	-0.7928736567861483
0.5198210710710711	-0.8015449601415687
0.5226235835835837	-0.8109282536941205
0.5254260960960961	-0.8209105715063987
0.5282286086086088	-0.831274824901973
0.5310311211211212	-0.8417200969581082
0.5338336336336338	-0.851922533145113
0.5366361461461462	-0.8616298574890511
0.5394386586586588	-0.8707621540672905
0.5422411711711712	-0.8794797368043503
0.5450436836836838	-0.8881825342116447
0.5478461961961962	-0.8974252726661147
0.5506487087087089	-0.9077628337958634
0.5534512212212213	-0.9195695328508808
0.5562537337337339	-0.9328928505391327
0.5590562462462463	-0.9473982314775315
0.5618587587587589	-0.9624360573339841
0.5646612712712713	-0.9772220860478775
0.5674637837837839	-0.9910818046581156
0.5702662962962963	-1.0036820194083864
0.573068808808809	-1.015170453218083
0.5758713213213213	-1.026168877033557
0.578673833833834	-1.0376105368617563
0.5814763463463464	-1.050463894333761
0.584278858858859	-1.0654246652899473
0.5870813713713714	-1.0826726401908315
0.589883883883884	-1.101772843403635
0.5926863963963964	-1.121756845444767
0.595488908908909	-1.1413633687222196
0.5982914214214214	-1.1593663235271396
0.6010939339339341	-1.1748901025854943
0.6038964464464465	-1.1876159573225156
0.6066989589589589	-1.197818415050285
0.6095014714714717	-1.2062253689366984
0.6123039839839841	-1.2137515496638684
0.6151064964964965	-1.2211940654045814
0.6179090090090089	-1.2289879670602155
0.6207115215215218	-1.237096859635339
0.6235140340340342	-1.2450667672089697
0.6263165465465466	-1.2522169339166607
0.629119059059059	-1.257897383133359
0.6319215715715718	-1.261724166378654
0.6347240840840842	-1.2637147844074677
0.6375265965965966	-1.2642832688334398
0.640329109109109	-1.2641034305878458
0.6431316216216219	-1.2638927649206955
0.6459341341341343	-1.2641937506757053
0.6487366466466467	-1.2652263941512722
0.651539159159159	-1.2668580170048411
0.6543416716716719	-1.2686941012974473
0.6571441841841843	-1.2702525651456376
0.6599466966966967	-1.271157295462785
0.6627492092092091	-1.2712834730141718
0.665551721721722	-1.270807140720006
0.6683542342342343	-1.2701465471192588
0.6711567467467467	-1.2698201981068715
0.6739592592592591	-1.2702733375499946
0.676761771771772	-1.2717322339530868
0.6795642842842844	-1.274132788943652
0.6823667967967968	-1.2771423968748965
0.6851693093093092	-1.2802621552278701
0.687971821821822	-1.2829716225253822
0.6907743343343344	-1.284868213655563
0.6935768468468468	-1.2857600455113527
0.6963793593593592	-1.285690545873262
0.6991818718718721	-1.284897257947219
0.7019843843843845	-1.2837270874332098
0.7047868968968969	-1.282539416668798
0.7075894094094093	-1.2816254245813719
0.7103919219219221	-1.2811598197590217
0.7131944344344345	-1.281186317698721
0.7159969469469469	-1.281627102321881
0.7187994594594593	-1.2823032235712297
0.7216019719719722	-1.2829573829953747
0.7244044844844846	-1.2832790860542067
0.727206996996997	-1.2829391007839375
0.7300095095095094	-1.2816408384499667
0.7328120220220222	-1.2791891426234474
0.7356145345345346	-1.275564646676841
0.738417047047047	-1.2709801596069306
0.7412195595595594	-1.2658910673664607
0.7440220720720723	-1.2609388745353671
0.7468245845845847	-1.2568256180036377
0.7496270970970971	-1.2541417057084114
0.7524296096096099	-1.2531919129808342
0.7552321221221223	-1.2538745165888883
0.7580346346346347	-1.255660823214737
0.7608371471471471	-1.2576966475454525
0.76363965965966	-1.259010351267996
0.7664421721721724	-1.2587755482220895
0.7692446846846848	-1.2565533168634424
0.7720471971971972	-1.252438109636076
0.77484970970971	-1.2470557908355198
0.7776522222222224	-1.241405205506553
0.7804547347347348	-1.2365833471707184
0.7832572472472472	-1.233472750703395
0.7860597597597601	-1.23248491920211
0.7888622722722725	-1.2334393354671742
0.7916647847847849	-1.2356174283200492
0.7944672972972973	-1.2379770312671274
0.7972698098098101	-1.2394625478418542
0.8000723223223225	-1.239315640131312
0.8028748348348349	-1.237290936313428
0.8056773473473473	-1.2337113962043031
0.8084798598598602	-1.2293489498714845
0.8112823723723726	-1.2251713085423792
0.814084884884885	-1.2220374884991783
0.8168873973973974	-1.2204391770840668
0.8196899099099102	-1.2203681771575874
0.8224924224224226	-1.2213477585659391
0.825294934934935	-1.222612099312384
0.8280974474474474	-1.2233708523548694
0.8308999599599602	-1.223070473984786
0.8337024724724726	-1.2215680318402873
0.836504984984985	-1.2191645858047973
0.8393074974974974	-1.216492758944125
0.8421100100100103	-1.2143006414562718
0.8449125225225227	-1.213206080527097
0.8477150350350351	-1.213501810686477
0.8505175475475475	-1.2150717153059385
0.8533200600600603	-1.2174395869297676
0.8561225725725727	-1.2199277805033084
0.8589250850850851	-1.2218688948866419
0.8617275975975975	-1.2227998894886185
0.8645301101101104	-1.2225782529045217
0.8673326226226228	-1.2213892049614636
0.8701351351351352	-1.2196504960020929
0.8729376476476476	-1.21785411850848
0.8757401601601604	-1.216401560543324
0.8785426726726728	-1.2154864188056251
0.8813451851851852	-1.2150577198802783
0.8841476976976976	-1.2148674900218137
0.8869502102102105	-1.2145778706304982
0.8897527227227229	-1.2138859188307651
0.8925552352352353	-1.2126230618779559
0.8953577477477477	-1.2107998785967102
0.8981602602602605	-1.2085891739077552
0.9009627727727729	-1.2062623758401103
0.9037652852852853	-1.2041081598321428
0.9065677977977977	-1.2023636539991407
0.9093703103103106	-1.20117839129703
0.912172822822823	-1.2006145223432316
0.9149753353353354	-1.2006709772836506
0.9177778478478478	-1.201310721700025
0.9205803603603606	-1.2024721104635137
0.923382872872873	-1.2040562831997264
0.9261853853853854	-1.2058974675552303
0.9289878978978978	-1.2077352221998092
0.9317904104104107	-1.2092114306436184
0.9345929229229231	-1.209908024061253
0.9373954354354355	-1.2094261001661093
0.9401979479479479	-1.2074890593431302
0.9430004604604607	-1.2040387837235995
0.9458029729729731	-1.199290600245552
0.9486054854854855	-1.1937220141436686
0.9514079979979979	-1.187989563803041
0.9542105105105108	-1.182791316445924
0.9570130230230232	-1.178711470117686
0.9598155355355356	-1.176091382169648
0.962618048048048	-1.1749649026616527
0.9654205605605608	-1.1750768414963715
0.9682230730730732	-1.1759778262053269
0.9710255855855856	-1.177165139131616
0.973828098098098	-1.1782252332727614
0.9766306106106108	-1.1789341306831953
0.9794331231231233	-1.179286583476709
0.9822356356356357	-1.1794487581708943
0.985038148148148	-1.1796542958225231
0.9878406606606609	-1.1800816124647815
0.9906431731731733	-1.1807554381862744
0.9934456856856857	-1.1815064371645625
0.9962481981981981	-1.1820026559338785
0.9990507107107109	-1.1818423932985085
1.0018532232232233	-1.180677901968632
1.0046557357357357	-1.178329607402187
1.0074582482482481	-1.1748541227296618
1.010260760760761	-1.1705446701972315
1.0130632732732734	-1.1658642561617545
1.0158657857857858	-1.161332891247648
1.0186682982982982	-1.157403652057476
1.021470810810811	-1.1543644653756382
1.0242733233233234	-1.1522929932186634
1.0270758358358358	-1.1510744110785165
1.0298783483483482	-1.1504720690287153
1.032680860860861	-1.150225258691448
1.0354833733733735	-1.1501412463843206
1.0382858858858859	-1.1501521153064527
1.0410883983983983	-1.1503192590368663
1.0438909109109111	-1.1507854661533106
1.0466934234234235	-1.151691125046896
1.049495935935936	-1.1530823003561879
1.0522984484484483	-1.1548412375409352
1.0551009609609612	-1.1566637191195235
1.0579034734734736	-1.158094585415928
1.060705985985986	-1.158616376590579
1.0635084984984984	-1.1577708599917416
1.0663110110110112	-1.1552831133097539
1.0691135235235236	-1.151155384925373
1.071916036036036	-1.1457037909453485
1.0747185485485484	-1.1395237165437222
1.0775210610610613	-1.1333866378944344
1.0803235735735737	-1.128088075641049
1.083126086086086	-1.1242794932171312
1.0859285985985985	-1.122322845901608
1.0887311111111113	-1.1222033422402626
1.0915336236236237	-1.1235239886848012
1.0943361361361361	-1.125586998036463
1.0971386486486485	-1.1275463046670966
1.0999411611611614	-1.128597348963484
1.1027436736736738	-1.1281598004664364
1.1055461861861862	-1.1260092130577206
1.1083486986986986	-1.1223253150263317
1.1111512112112114	-1.1176452112191688
1.1139537237237238	-1.1127340342593257
1.1167562362362362	-1.1084069667531566
1.119558748748749	-1.1053489574803574
1.1223612612612615	-1.1039780810623272
1.1251637737737739	-1.1043851752998237
1.1279662862862863	-1.1063598544224384
1.130768798798799	-1.1094878950040767
1.1335713113113115	-1.1132849544475776
1.136373823823824	-1.1173228253775331
1.1391763363363363	-1.1213096996395966
1.1419788488488491	-1.1251034790047258
1.1447813613613615	-1.1286612424029574
1.147583873873874	-1.1319505306333215
1.1503863863863864	-1.1348614895252105
1.1531888988988992	-1.1371584483296067
1.1559914114114116	-1.1384951752921273
1.158793923923924	-1.1384946013392074
1.1615964364364364	-1.1368692641706595
1.1643989489489492	-1.1335417166226307
1.1672014614614616	-1.1287209006960097
1.170003973973974	-1.122902632787175
1.1728064864864864	-1.116786189228141
1.1756089989989993	-1.1111266653269927
1.1784115115115117	-1.1065648956634395
1.181214024024024	-1.1034855362409837
1.1840165365365365	-1.1019460883462697
1.1868190490490493	-1.1016975077788667
1.1896215615615617	-1.1022878648256311
1.1924240740740741	-1.1032140914433741
1.1952265865865865	-1.104072124448797
1.1980290990990994	-1.1046577242583342
1.2008316116116118	-1.104988187808892
1.2036341241241242	-1.1052428388596627
1.2064366366366366	-1.1056479655830755
1.2092391491491494	-1.1063501729898224
1.2120416616616618	-1.107324685143789
1.2148441741741742	-1.108351301559221
1.2176466866866866	-1.1090656221558466
1.2204491991991995	-1.1090659123035271
1.2232517117117119	-1.1080363906694894
1.2260542242242243	-1.1058427606589087
1.2288567367367367	-1.1025670832719627
1.2316592492492495	-1.0984722624703385
1.234461761761762	-1.093912761824059
1.2372642742742743	-1.0892277886303638
1.2400667867867867	-1.0846586496804917
1.2428692992992996	-1.0803211674159643
1.245671811811812	-1.0762409812677762
1.2484743243243244	-1.072433052386371
1.2512768368368368	-1.0689871029864504
1.2540793493493496	-1.066116086243483
1.256881861861862	-1.0641376653387211
1.2596843743743744	-1.0633849836414173
1.2624868868868868	-1.0640732227555216
1.2652893993993997	-1.066170977438344
1.268091911911912	-1.069330904868838
1.2708944244244245	-1.0729188381875496
1.2736969369369369	-1.076148515958991
1.2764994494494497	-1.0782907279032585
1.279301961961962	-1.078894580184854
1.2821044744744745	-1.0779466828082915
1.284906986986987	-1.0759072703390045
1.2877094994994998	-1.0735979877679087
1.2905120120120122	-1.071963608970223
1.2933145245245246	-1.0717737969611152
1.296117037037037	-1.0733559742353105
1.2989195495495498	-1.076446838640278
1.3017220620620622	-1.080217568976392
1.3045245745745746	-1.0834755621673517
1.307327087087087	-1.0849898683151658
1.3101295995995998	-1.0838463764510489
1.3129321121121122	-1.0797261169936334
1.3157346246246246	-1.0730207433546362
1.318537137137137	-1.06474750890023
1.32133964964965	-1.0562869427670303
1.3241421621621623	-1.0490206733033336
1.3269446746746747	-1.0439770916190527
1.329747187187187	-1.0415890599003257
1.3325496996997	-1.0416317940659021
1.3353522122122123	-1.0433520781623353
1.3381547247247247	-1.0457405192940024
1.3409572372372371	-1.0478557316575334
1.34375974974975	-1.0490966660914616
1.3465622622622624	-1.0493403070835412
1.3493647747747748	-1.0489091048808272
1.3521672872872872	-1.048389790082755
1.3549697997998	-1.0483735473039255
1.3577723123123124	-1.0492111066639298
1.3605748248248248	-1.05086784812279
1.3633773373373372	-1.0529270231533885
1.36617984984985	-1.0547366978173636
1.3689823623623625	-1.0556460405783352
1.3717848748748749	-1.0552460433234767
1.3745873873873873	-1.0535288183045632
1.3773898998999001	-1.050908276090444
1.3801924124124125	-1.048093250209078
1.382994924924925	-1.0458554194155711
1.3857974374374373	-1.0447711904135186
1.3885999499499502	-1.0450265199340363
1.3914024624624626	-1.0463531101272032
1.394204974974975	-1.0481203780403243
1.3970074874874874	-1.04955483891049
1.39981	-1.0500147385980783
1.39991	-1.0507039875481277
1.3971074774774772	-1.047706741300126
1.3943049549549547	-1.0454864752458013
1.391502432432432	-1.0448905771306736
1.3886999099099095	-1.0464562685073338
1.385897387387387	-1.0502344645534527
1.3830948648648644	-1.0557473870307645
1.3802923423423419	-1.0620983026203934
1.3774898198198193	-1.0682040922671097
1.3746872972972968	-1.073081736463823
1.3718847747747747	-1.0761014167122416
1.369082252252252	-1.0771283107973484
1.3662797297297296	-1.0765098565832898
1.363477207207207	-1.0749144793332133
1.3606746846846844	-1.0730757512648554
1.3578721621621619	-1.071527014095139
1.3550696396396393	-1.0704152176019566
1.3522671171171168	-1.0694574212448966
1.3494645945945942	-1.0680568242084876
1.3466620720720717	-1.065542156482631
1.3438595495495491	-1.0614519678085577
1.3410570270270266	-1.055767798308088
1.338254504504504	-1.0490136373804666
1.335451981981982	-1.0421798013334045
1.3326494594594593	-1.0364848427653137
1.3298469369369368	-1.0330418477168704
1.3270444144144142	-1.0325285762676866
1.3242418918918917	-1.03496346495636
1.3214393693693691	-1.0396601912626613
1.3186368468468466	-1.045381022047569
1.315834324324324	-1.050649622521398
1.3130318018018015	-1.05413580423498
1.310229279279279	-1.0550027706933052
1.3074267567567563	-1.0531185195562114
1.3046242342342338	-1.0490736285695874
1.3018217117117112	-1.0440050034011619
1.2990191891891887	-1.0392815317398112
1.2962166666666666	-1.0361457521517798
1.293414144144144	-1.0354143510602984
1.2906116216216215	-1.037317708618823
1.287809099099099	-1.0415128234140911
1.2850065765765764	-1.0472498670488153
1.2822040540540538	-1.0536276127856419
1.2794015315315312	-1.0598508867999872
1.2765990090090087	-1.0654100525194536
1.2737964864864861	-1.0701348411362206
1.2709939639639636	-1.0741208790032029
1.268191441441441	-1.0775711710908853
1.2653889189189185	-1.0806218876454348
1.262586396396396	-1.0832234114651595
1.2597838738738734	-1.0851239015431897
1.2569813513513513	-1.0859624138482125
1.2541788288288287	-1.0854362414016245
1.2513763063063061	-1.083477568710531
1.2485737837837836	-1.0803682704383837
1.245771261261261	-1.0767411485558709
1.2429687387387385	-1.0734546173663482
1.240166216216216	-1.0713726034250919
1.2373636936936934	-1.071116759229223
1.2345611711711708	-1.0728715300256306
1.2317586486486483	-1.0763089821855942
1.2289561261261257	-1.0806635567104181
1.2261536036036031	-1.0849389253139412
1.2233510810810806	-1.0881857786814733
1.2205485585585585	-1.089765251205551
1.217746036036036	-1.0895161489498975
1.2149435135135134	-1.0877744569983894
1.2121409909909908	-1.0852410505736243
1.2093384684684683	-1.0827425920031906
1.2065359459459457	-1.0809650390597323
1.2037334234234232	-1.0802475099465174
1.2009309009009006	-1.080503533997196
1.198128378378378	-1.0812936958616626
1.1953258558558555	-1.0820225645090802
1.192523333333333	-1.0821905991797047
1.1897208108108104	-1.081612609610986
1.1869182882882878	-1.0805248971652777
1.1841157657657653	-1.0795401591582094
1.1813132432432432	-1.0794605133790194
1.1785107207207206	-1.0810076270423572
1.175708198198198	-1.0845586654941846
1.1729056756756755	-1.0899774732898835
1.170103153153153	-1.0966014372661363
1.1673006306306304	-1.103395014787723
1.1644981081081078	-1.1092269244534876
1.1616955855855853	-1.1131870857153063
1.1588930630630627	-1.1148450025825931
1.1560905405405402	-1.1143683007027776
1.1532880180180176	-1.1124632651382953
1.150485495495495	-1.110154752923226
1.1476829729729725	-1.1084730451383238
1.14488045045045	-1.1081440855560958
1.1420779279279278	-1.1093780461939389
1.1392754054054053	-1.1118199423492028
1.1364728828828827	-1.1146752136940012
1.1336703603603602	-1.1169690070234664
1.1308678378378376	-1.1178573789914603
1.128065315315315	-1.1168942070094348
1.1252627927927925	-1.1141732058824934
1.12246027027027	-1.1103045184497553
1.1196577477477474	-1.1062367831091695
1.1168552252252248	-1.10298211820631
1.1140527027027023	-1.101328907613401
1.1112501801801797	-1.1016278914333286
1.1084476576576572	-1.1037117726295
1.105645135135135	-1.1069662484306955
1.1028426126126125	-1.1105248005390855
1.10004009009009	-1.1135247552906962
1.0972375675675674	-1.1153479651040117
1.0944350450450449	-1.1157789077892817
1.0916325225225223	-1.1150415479387301
1.0888299999999997	-1.113713925237143
1.0860274774774772	-1.1125541148104623
1.0832249549549546	-1.1122928622718713
1.080422432432432	-1.1134516711927747
1.0776199099099095	-1.1162313416713103
1.074817387387387	-1.120491046403135
1.0720148648648644	-1.1258108105301323
1.0692123423423419	-1.1316091472330556
1.0664098198198197	-1.1372779476756438
1.0636072972972972	-1.1422994945956977
1.0608047747747746	-1.1463225332646156
1.058002252252252	-1.1491901218187528
1.0551997297297295	-1.1509257668508637
1.052397207207207	-1.1516922683823787
1.0495946846846844	-1.1517388190093318
1.0467921621621619	-1.1513480360357078
1.0439896396396393	-1.1507890809024275
1.0411871171171168	-1.1502790085146426
1.0383845945945942	-1.1499536020051506
1.0355820720720716	-1.1498506681251808
1.032779549549549	-1.1499108984841597
1.0299770270270265	-1.1500012978156193
1.0271745045045044	-1.1499621960130177
1.0243719819819819	-1.1496713620260577
1.0215694594594593	-1.1491102190319467
1.0187669369369368	-1.148411366543725
1.0159644144144142	-1.1478669943874094
1.0131618918918917	-1.1478858763554687
1.010359369369369	-1.1489011285805364
1.0075568468468465	-1.1512476946317944
1.004754324324324	-1.155041901911484
1.0019518018018014	-1.16010015771448
0.9991492792792789	-1.165927075028748
0.9963467567567563	-1.1717859096795378
0.9935442342342338	-1.1768407819394904
0.9907417117117117	-1.1803378299882135
0.9879391891891891	-1.1817784719396704
0.9851366666666665	-1.1810373357379658
0.982334144144144	-1.1783910711189405
0.9795316216216214	-1.1744485355700087
0.9767290990990989	-1.1700005689083262
0.9739265765765763	-1.1658302874662878
0.9711240540540538	-1.1625355414506777
0.9683215315315312	-1.160410626343125
0.9655190090090087	-1.1594160589577145
0.9627164864864861	-1.1592390407184126
0.9599139639639636	-1.1594213160413687
0.957111441441441	-1.1595133642806332
0.9543089189189184	-1.159209283265899
0.9515063963963963	-1.1584260180470687
0.9487038738738738	-1.1573100396464837
0.9459013513513512	-1.1561774602912958
0.9430988288288287	-1.155412492559868
0.9402963063063061	-1.1553585164222508
0.9374937837837836	-1.156233729312055
0.934691261261261	-1.158091321294613
0.9318887387387385	-1.1608273094723192
0.9290862162162159	-1.1642237141098364
0.9262836936936933	-1.1680057664202836
0.9234811711711708	-1.1718916824357706
0.9206786486486482	-1.175621237466817
0.9178761261261257	-1.1789611868164682
0.9150736036036036	-1.1816965438312996
0.912271081081081	-1.1836225778015064
0.9094685585585585	-1.1845510994660957
0.9066660360360359	-1.1843370128448054
0.9038635135135134	-1.1829205160036396
0.9010609909909908	-1.1803711163554018
0.8982584684684682	-1.176915575053732
0.8954559459459457	-1.1729347761321973
0.8926534234234231	-1.168923445945738
0.8898509009009006	-1.1654184658278934
0.887048378378378	-1.1629119919178108
0.8842458558558555	-1.1617709872185449
0.8814433333333329	-1.1621832003438715
0.8786408108108104	-1.1641417049174896
0.8758382882882882	-1.1674686664495155
0.8730357657657657	-1.1718679893284376
0.8702332432432431	-1.1769895606345648
0.8674307207207206	-1.1824869958968236
0.864628198198198	-1.1880558948941058
0.8618256756756755	-1.1934483552778432
0.8590231531531529	-1.1984684529794856
0.8562206306306304	-1.2029593312399816
0.8534181081081078	-1.2067935403971268
0.8506155855855853	-1.2098744068214073
0.8478130630630627	-1.2121493879748275
0.8450105405405401	-1.2136295206949748
0.8422080180180176	-1.2144049811597148
0.839405495495495	-1.2146470381656216
0.8366029729729729	-1.214591126165538
0.8338004504504504	-1.2145025894380206
0.8309979279279278	-1.2146331671802009
0.8281954054054053	-1.2151799872867612
0.8253928828828827	-1.2162583291967137
0.8225903603603602	-1.2178949418037384
0.8197878378378376	-1.2200419818684267
0.816985315315315	-1.222605174299435
0.8141827927927925	-1.225475898839262
0.8113802702702699	-1.2285568325061988
0.8085777477477474	-1.2317742946364048
0.8057752252252248	-1.2350759984934303
0.8029727027027023	-1.2384182957358725
0.8001701801801802	-1.2417502214392906
0.7973676576576576	-1.2450017097689567
0.794565135135135	-1.2480805778388389
0.7917626126126125	-1.250878703413783
0.7889600900900899	-1.2532841444685832
0.7861575675675674	-1.25519429781433
0.7833550450450448	-1.2565260985956606
0.7805525225225223	-1.2572220454551486
0.7777499999999997	-1.257253938206643
0.7749474774774772	-1.256627908038359
0.7721449549549546	-1.2553935136854997
0.769342432432432	-1.2536564704967628
0.7665399099099095	-1.2515903162872957
0.763737387387387	-1.249439087987886
0.7609348648648648	-1.2475028520827007
0.7581323423423423	-1.2461016397261675
0.7553298198198197	-1.2455203401884227
0.7525272972972972	-1.2459452200120875
0.7497247747747746	-1.2474089178697079
0.7469222522522521	-1.2497622189453734
0.7441197297297295	-1.2526862114096167
0.741317207207207	-1.2557482330936653
0.7385146846846844	-1.2584920782426807
0.7357121621621618	-1.2605413137974324
0.7329096396396393	-1.2616883031710535
0.7301071171171167	-1.261943267126572
0.7273045945945942	-1.2615275789035265
0.7245020720720716	-1.260810951640531
0.7216995495495495	-1.260208674826215
0.718897027027027	-1.2600674312725926
0.7160945045045044	-1.2605723883027031
0.7132919819819818	-1.261702580321959
0.7104894594594593	-1.2632475412553807
0.7076869369369367	-1.2648798654072113
0.7048844144144142	-1.266261466067692
0.7020818918918916	-1.2671510227274427
0.6992793693693691	-1.2674797088950638
0.6964768468468465	-1.2673719636245289
0.693674324324324	-1.2671048691434739
0.6908718018018014	-1.2670184720897644
0.6880692792792789	-1.2674043892751485
0.6852667567567567	-1.2684067152236191
0.6824642342342342	-1.2699656263615755
0.6796617117117116	-1.271821334489804
0.6768591891891891	-1.2735780942479962
0.6740566666666665	-1.2748102247429887
0.671254144144144	-1.2751798098611289
0.6684516216216214	-1.2745324205882826
0.6656490990990989	-1.2729436718896752
0.6628465765765763	-1.2707036394131395
0.6600440540540538	-1.2682438949261434
0.6572415315315312	-1.2660280595280584
0.6544390090090086	-1.2644367922722721
0.6516364864864861	-1.2636793312138739
0.6488339639639635	-1.2637558955164216
0.6460314414414414	-1.2644807265575584
0.6432289189189189	-1.2655583589479233
0.6404263963963963	-1.266690586624228
0.6376238738738738	-1.2676826434941986
0.6348213513513512	-1.2685168172311467
0.6320188288288286	-1.2693702540971943
0.6292163063063061	-1.2705689697909022
0.6264137837837835	-1.2724881305697688
0.623611261261261	-1.2754247349688055
0.6208087387387384	-1.2794784652763664
0.6180062162162159	-1.2844767227441976
0.6152036936936933	-1.2899700662358349
0.6124011711711708	-1.29530643896915
0.6095986486486482	-1.2997710075788103
0.6067961261261261	-1.3027588247631119
0.6039936036036035	-1.3039354750447831
0.601191081081081	-1.3033403773173031
0.5983885585585584	-1.3013996199334876
0.5955860360360359	-1.2988377317350608
0.5927835135135133	-1.2965051282848146
0.5899809909909908	-1.295162726501534
0.5871784684684682	-1.2952801008230779
0.5843759459459457	-1.2969035143290428
0.5815734234234231	-1.2996340931802663
0.5787709009009008	-1.3027278263909432
0.5759683783783782	-1.3052954137279045
0.5731658558558557	-1.3065507199112938
0.5703633333333331	-1.3060405090031901
0.5675608108108106	-1.3037906339038035
0.564758288288288	-1.300325115721619
0.5619557657657654	-1.2965491509361762
0.5591532432432431	-1.2935253773874456
0.5563507207207206	-1.2922035633129205
0.553548198198198	-1.293177954958523
0.5507456756756755	-1.2965392929267852
0.5479431531531529	-1.3018617646488089
0.5451406306306303	-1.3083266179720479
0.5423381081081078	-1.3149452254990521
0.5395355855855855	-1.3208166905361427
0.5367330630630629	-1.3253468693164905
0.5339305405405403	-1.3283692200319397
0.5311280180180178	-1.3301387436318421
0.5283254954954952	-1.3312087191128263
0.5255229729729727	-1.3322340178461953
0.5227204504504503	-1.3337641632923143
0.5199179279279278	-1.3360885005026404
0.5171154054054052	-1.3391758945683918
0.5143128828828827	-1.342719376576138
0.5115103603603601	-1.3462627912962164
0.5087078378378376	-1.3493624877407884
0.505905315315315	-1.351729660763402
0.5031027927927927	-1.353309576901773
0.5003002702702701	-1.3542780470128992
0.4974977477477476	-1.3549643154323743
0.494695225225225	-1.3557330751958085
0.49189270270270247	-1.3568689625845822
0.4890901801801799	-1.3585018433288045
0.48628765765765736	-1.3605932865412669
0.483485135135135	-1.3629810099262745
0.48068261261261247	-1.3654575896711316
0.4778800900900899	-1.367849594551915
0.47507756756756736	-1.370066622457717
0.4722750450450448	-1.3721044709031895
0.46947252252252225	-1.3740066493000187
0.4666699999999997	-1.3758056772508205
0.46386747747747736	-1.3774734378241007
0.4610649549549548	-1.3789053902275192
0.45826243243243225	-1.379948650589978
0.4554599099099097	-1.380464816312684
0.45265738738738714	-1.3804026368698556
0.4498548648648646	-1.3798496448783153
0.44705234234234204	-1.3790383011344112
0.4442498198198197	-1.3782988721612766
0.44144729729729715	-1.3779718734411803
0.4386447747747746	-1.3783094837789074
0.43584225225225204	-1.3794012141937264
0.4330397297297295	-1.3811515946499728
0.43023720720720693	-1.3833191250263104
0.4274346846846844	-1.3856029613463567
0.42463216216216204	-1.387745401544251
0.4218296396396395	-1.3896114680259055
0.41902711711711693	-1.3912148382008231
0.4162245945945944	-1.3926796022394807
0.4134220720720718	-1.3941525663256966
0.41061954954954927	-1.3957015519159421
0.40781702702702693	-1.39724310909118
0.4050145045045044	-1.3985344505148332
0.4022119819819818	-1.3992415013812032
0.39940945945945927	-1.3990655678698198
0.3966069369369367	-1.3978859661848286
0.39380441441441416	-1.3958648034368846
0.3910018918918916	-1.3934681397962558
0.3881993693693693	-1.3913834301416719
0.3853968468468467	-1.3903483676126793
0.38259432432432416	-1.390939031205562
0.3797918018018016	-1.39338376680589
0.37698927927927905	-1.3974661064258216
0.3741867567567565	-1.4025550765378618
0.37138423423423395	-1.4077618711284758
0.3685817117117116	-1.412180770390119
0.36577918918918906	-1.4151431534332284
0.3629766666666665	-1.4164066337839225
0.36017414414414395	-1.4162196856451468
0.3573716216216214	-1.4152401963714256
0.35456909909909884	-1.4143320482987791
0.3517665765765763	-1.4143022673781456
0.34896405405405395	-1.4156598958427828
0.3461615315315314	-1.4184704537824304
0.34335900900900884	-1.4223490881721688
0.3405564864864863	-1.426591410336206
0.33775396396396373	-1.4303980148684694
0.3349514414414412	-1.4331206123305407
0.3321489189189186	-1.4344532926609759
0.3293463963963963	-1.4345124144373749
0.32654387387387374	-1.4337857238762695
0.3237413513513512	-1.4329729103677122
0.3209388288288286	-1.4327722728161314
0.31813630630630607	-1.4336814637234578
0.3153337837837835	-1.4358711595262736
0.31253126126126096	-1.4391633251627765
0.30972873873873863	-1.4431105964163304
0.3069262162162161	-1.4471423180698437
0.3041236936936935	-1.4507258496484887
0.30132117117117097	-1.453493295440075
0.2985186486486484	-1.4553015746733289
0.29571612612612586	-1.4562200253434696
0.2929136036036035	-1.4564644891582672
0.29011108108108097	-1.4563114275922748
0.2873085585585584	-1.45602589291014
0.28450603603603586	-1.4558246331836422
0.2817035135135133	-1.4558765031491827
0.27890099099099075	-1.456325008599813
0.2760984684684682	-1.457309283544049
0.27329594594594586	-1.458963150331713
0.2704934234234233	-1.4613851470412254
0.26769090090090075	-1.4645894129634982
0.2648883783783782	-1.4684604338666691
0.26208585585585564	-1.4727377882945358
0.2592833333333331	-1.477048227605926
0.25648081081081053	-1.4809846680300982
0.2536782882882882	-1.4842118557878452
0.25087576576576565	-1.4865646854983146
0.2480732432432431	-1.488103512840203
0.24527072072072054	-1.489102903872654
0.24246819819819798	-1.4899723763532364
0.23966567567567543	-1.491131981320991
0.23686315315315287	-1.4928829662026777
0.23406063063063054	-1.4953173558843176
0.23125810810810798	-1.4982980831851416
0.22845558558558543	-1.501517133409017
0.22565306306306288	-1.5046114887311983
0.22285054054054032	-1.507295526213417
0.22004801801801777	-1.5094619109507388
0.2172454954954952	-1.5112137924425424
0.21444297297297288	-1.51281579039693
0.21164045045045032	-1.514581150012253
0.20883792792792777	-1.5167366924349919
0.20603540540540521	-1.5193166918018184
0.20323288288288266	-1.5221276457659432
0.2004303603603601	-1.524800882901566
0.19762783783783777	-1.526917770628251
0.19482531531531522	-1.5281645224304414
0.19202279279279266	-1.5284605521224108
0.1892202702702701	-1.5280112378797197
0.18641774774774755	-1.5272610140908913
0.183615225225225	-1.5267574837574474
0.18081270270270244	-1.5269695909170453
0.1780101801801801	-1.5281212035346208
0.17520765765765756	-1.5300988182441095
0.172405135135135	-1.5324688420677992
0.16960261261261245	-1.5346036307544102
0.1668000900900899	-1.5358784749977605
0.16399756756756734	-1.535876786270479
0.16119504504504478	-1.5345366011808235
0.15839252252252245	-1.5321898593551797
0.1555899999999999	-1.529480655326524
0.15278747747747734	-1.527188107989776
0.14998495495495479	-1.526010311409916
0.14718243243243223	-1.5263776985067254
0.14437990990990968	-1.5283532691811281
0.14157738738738712	-1.5316474988776347
0.1387748648648648	-1.535737671243262
0.13597234234234223	-1.5400478754115943
0.13316981981981968	-1.544128144479207
0.13036729729729712	-1.5477747069404026
0.12756477477477457	-1.5510561661186744
0.12476225225225201	-1.5542441135922251
0.12195972972972946	-1.5576792532248556
0.11915720720720713	-1.5616243872382567
0.11635468468468457	-1.5661570879058244
0.11355216216216202	-1.571137843552119
0.11074963963963946	-1.5762607027364917
0.10794711711711691	-1.5811636019238247
0.10514459459459435	-1.585555282221109
0.1023420720720718	-1.589311809180157
0.09953954954954947	-1.5925089212805155
0.09673702702702691	-1.595381294854385
0.09393450450450436	-1.5982268690432857
0.0911319819819818	-1.601293705943748
0.08832945945945925	-1.604691696928172
0.08552693693693669	-1.6083605058023984
0.08272441441441436	-1.6121030089999007
0.0799218918918918	-1.6156686754866865
0.07711936936936925	-1.6188530897530038
0.0743168468468467	-1.6215747433561312
0.07151432432432414	-1.6238998496957642
0.06871180180180159	-1.6260063351762462
0.06590927927927903	-1.6281014908008595
0.0631067567567567	-1.6303252837728932
0.060304234234234144	-1.6326766294510096
0.05750171171171159	-1.6349912792237307
0.054699189189189035	-1.6369808678293571
0.05189666666666648	-1.6383203664485668
0.049094144144143925	-1.6387539994265037
0.04629162162162137	-1.6381837953549132
0.04348909909909904	-1.6367121831203635
0.04068657657657648	-1.634627285138393
0.03788405405405393	-1.6323400176763405
0.035081531531531374	-1.630297987054254
0.03227900900900882	-1.6289066578427098
0.029476486486486264	-1.6284817261583493
0.02667396396396371	-1.629241157046546
0.023871441441441377	-1.6313275073747668
0.021068918918918822	-1.6348383800552728
0.018266396396396267	-1.6398404781136469
0.015463873873873712	-1.6463518490554572
0.012661351351351158	-1.6542938888873042
0.009858828828828603	-1.6634324752192144
0.007056306306306048	-1.6733385085101666
0.004253783783783716	-1.6833968370888863
0.0014512612612611608	-1.6928783293922853
-0.001351261261261394	-1.7010671926800702
-0.004153783783783949	-1.7074126857419891
-0.006956306306306503	-1.7116600708325063
-0.009758828828829058	-1.7139163363046768
-0.012561351351351613	-1.7146230811510552
-0.015363873873873946	-1.7144372607021525
-0.0181663963963965	-1.7140510081233336
-0.020968918918919055	-1.7140038277845564
-0.02377144144144161	-1.7145458270892506
-0.026573963963964164	-1.7155964746250447
-0.02937648648648672	-1.7168134999428348
-0.03217900900900905	-1.7177504619967428
-0.03498153153153161	-1.7180512229847347
-0.03778405405405416	-1.717615550324676
-0.040586576576576716	-1.7166776212447141
-0.04338909909909927	-1.7157664683388845
-0.046191621621621826	-1.7155558386822172
-0.04899414414414438	-1.7166480611001447
-0.05179666666666671	-1.7193600312390567
-0.05459918918918927	-1.723581341190112
-0.05740171171171182	-1.7287539167462942
-0.06020423423423438	-1.7339856786467873
-0.06300675675675693	-1.7382694055828543
-0.06580927927927949	-1.7407452913417192
-0.06861180180180204	-1.7409319579047242
-0.07141432432432437	-1.7388600513210255
-0.07421684684684693	-1.7350717397315796
-0.07701936936936948	-1.730488976975547
-0.07982189189189204	-1.7261908079885115
-0.0826244144144146	-1.7231638795058437
-0.08542693693693715	-1.7220939885665851
-0.0882294594594597	-1.7232499146953106
-0.09103198198198204	-1.7264802680509286
-0.09383450450450459	-1.731309989463206
-0.09663702702702714	-1.737096271161528
-0.0994395495495497	-1.7431917911622534
-0.10224207207207225	-1.7490686569975837
-0.10504459459459481	-1.7543759264460892
-0.10784711711711736	-1.7589293267122148
-0.1106496396396397	-1.762654706168144
-0.11345216216216225	-1.7655194043524487
-0.1162546846846848	-1.7674847624475776
-0.11905720720720736	-1.7684999695896844
-0.12185972972972992	-1.7685379352977515
-0.12466225225225247	-1.7676553335288752
-0.12746477477477502	-1.7660480057020278
-0.13026729729729736	-1.764073138025683
-0.1330698198198199	-1.7622205735332015
-0.13587234234234247	-1.7610331493270506
-0.13867486486486502	-1.7609938858836456
-0.14147738738738758	-1.7624101670242975
-0.14427990990991013	-1.7653278440233064
-0.14708243243243246	-1.7695008550435434
-0.14988495495495502	-1.7744270900488823
-0.15268747747747757	-1.7794436204841428
-0.15549000000000013	-1.7838592883670588
-0.15829252252252268	-1.7870940520700804
-0.16109504504504524	-1.7887941674740562
-0.1638975675675678	-1.7888994709470563
-0.16670009009009013	-1.7876510189212986
-0.16950261261261268	-1.785540589602478
-0.17230513513513523	-1.7832148591602959
-0.1751076576576578	-1.7813543767061324
-0.17791018018018034	-1.7805501510605843
-0.1807127027027029	-1.7811992579840563
-0.18351522522522545	-1.783436497643545
-0.1863177477477478	-1.7871129141617015
-0.18912027027027034	-1.7918247627392283
-0.1919227927927929	-1.7969888208371545
-0.19472531531531545	-1.8019523223921823
-0.197527837837838	-1.80611908140747
-0.20033036036036056	-1.8090688125207084
-0.20313288288288311	-1.8106457028288823
-0.20593540540540545	-1.8109960847583135
-0.208737927927928	-1.81054382531177
-0.21154045045045056	-1.8099046427075116
-0.2143429729729731	-1.8097544672898973
-0.21714549549549567	-1.81067878057459
-0.21994801801801822	-1.813036235814871
-0.22275054054054078	-1.8168685255464219
-0.2255530630630631	-1.821879087787039
-0.22835558558558566	-1.8274877298899854
-0.23115810810810822	-1.8329503296459064
-0.23396063063063077	-1.8375170262850924
-0.23676315315315333	-1.84059287360708
-0.23956567567567588	-1.841864290726722
-0.24236819819819821	-1.841362957995182
-0.24517072072072077	-1.8394538410838548
-0.24797324324324332	-1.8367518591485643
-0.2507757657657659	-1.8339878489829387
-0.25357828828828843	-1.8318550847276258
-0.256380810810811	-1.8308704846499042
-0.25918333333333354	-1.8312796225221541
-0.2619858558558559	-1.833023503556639
-0.26478837837837843	-1.835770757305366
-0.267590900900901	-1.8390048183399106
-0.27039342342342354	-1.8421447488753424
-0.2731959459459461	-1.8446725469954721
-0.27599846846846865	-1.8462398036570562
-0.2788009909909912	-1.8467320058322958
-0.28160351351351354	-1.8462783316215088
-0.2844060360360361	-1.8452065633548864
-0.28720855855855865	-1.8439545689972352
-0.2900110810810812	-1.8429594298528267
-0.29281360360360376	-1.842550706582153
-0.2956161261261263	-1.8428740882748036
-0.29841864864864887	-1.843865279328961
-0.3012211711711712	-1.8452822735061014
-0.30402369369369375	-1.8467894014717565
-0.3068262162162163	-1.8480721477212718
-0.30962873873873886	-1.848951619141343
-0.3124312612612614	-1.8494650490250821
-0.31523378378378397	-1.8498854992913198
-0.3180363063063065	-1.8506691559429873
-0.32083882882882886	-1.8523388283891835
-0.3236413513513514	-1.8553320212386444
-0.32644387387387397	-1.859855264358278
-0.3292463963963965	-1.865788555386473
-0.3320489189189191	-1.8726730034585817
-0.33485144144144163	-1.8797931010524564
-0.3376539639639642	-1.8863381095815575
-0.3404564864864865	-1.8916025872503681
-0.3432590090090091	-1.895171755877545
-0.34606153153153163	-1.897038283812801
-0.3488640540540542	-1.8976138829172235
-0.35166657657657674	-1.897627715735129
-0.3544690990990993	-1.8979359369209021
-0.3572716216216216	-1.8992931368008215
-0.3600741441441442	-1.902148784125706
-0.36287666666666674	-1.906525785194649
-0.3656791891891893	-1.912015306204232
-0.36848171171171185	-1.9178886461035312
-0.3712842342342344	-1.9232931540651652
-0.37408675675675696	-1.927475212490224
-0.3768892792792793	-1.9299664793411608
-0.37969180180180184	-1.9306819494768215
-0.3824943243243244	-1.9299060246820616
-0.38529684684684695	-1.9281769839844278
-0.3880993693693695	-1.9261103168747562
-0.39090189189189206	-1.9242180224519325
-0.3937044144144146	-1.9227792579634642
-0.39650693693693695	-1.921798633786767
-0.3993094594594595	-1.9210585413607335
-0.40211198198198206	-1.9202410834971042
-0.4049145045045046	-1.9190734843934676
-0.40771702702702717	-1.917445161914114
-0.4105195495495496	-1.9154564503119005
-0.41332207207207217	-1.9133839739133114
-0.4161245945945947	-1.9115772845099874
-0.4189271171171173	-1.9103255572132172
-0.4217296396396397	-1.9097437702469495
-0.4245321621621623	-1.9097213338389878
-0.42733468468468483	-1.9099547623168096
-0.4301372072072073	-1.9100568476452748
-0.4329397297297298	-1.9097076231853842
-0.4357422522522524	-1.908796311135469
-0.4385447747747748	-1.907503930660341
-0.4413472972972974	-1.9062934248949022
-0.44414981981981994	-1.9058027527009216
-0.4469523423423425	-1.9066674017127214
-0.44975486486486493	-1.9093224166019969
-0.4525573873873875	-1.9138427935333358
-0.45535990990991004	-1.9198720853031643
-0.4581624324324325	-1.9266648804716278
-0.46096495495495504	-1.9332366568486474
-0.4637674774774776	-1.9385838955290104
-0.46657000000000015	-1.9419172224493613
-0.4693725225225226	-1.9428464229852391
-0.47217504504504515	-1.9414693144030064
-0.4749775675675677	-1.9383425881645788
-0.47778009009009015	-1.934344205248209
-0.4805826126126127	-1.9304648750399895
-0.48338513513513526	-1.927583064742067
-0.4861876576576578	-1.9262797770183804
-0.48899018018018026	-1.9267362751004686
-0.4917927027027028	-1.9287343368743413
-0.49459522522522537	-1.9317513822264374
-0.4973977477477478	-1.9351193704346388
-0.5002002702702704	-1.938202614058624
-0.5030027927927929	-1.9405485112753746
-0.5058053153153154	-1.9419760215108077
-0.5086078378378379	-1.9425857594696412
-0.5114103603603605	-1.9426972480554205
-0.514212882882883	-1.9427372840065376
-0.5170154054054055	-1.9431139576646954
-0.519817927927928	-1.944111438982369
-0.5226204504504506	-1.945831781851461
-0.525422972972973	-1.948194732103488
-0.5282254954954956	-1.9509893800047244
-0.5310280180180181	-1.9539572525557292
-0.5338305405405407	-1.9568788626838929
-0.5366330630630631	-1.959636630399121
-0.5394355855855857	-1.9622358911641733
-0.5422381081081082	-1.9647796507377846
-0.5450406306306307	-1.9674076602471429
-0.5478431531531532	-1.9702218334472548
-0.5506456756756758	-1.9732245537509394
-0.5534481981981982	-1.9762925542917529
-0.5562507207207208	-1.979197807173536
-0.5590532432432433	-1.981671506334468
-0.5618557657657659	-1.9834924419912046
-0.5646582882882883	-1.98457155962726
-0.5674608108108109	-1.9850035907171408
-0.5702633333333335	-1.9850651419815346
-0.5730658558558559	-1.9851544171101887
-0.5758683783783785	-1.985686251057623
-0.578670900900901	-1.9869716239693336
-0.5814734234234236	-1.989118127230582
-0.584275945945946	-1.9919840796270911
-0.5870784684684686	-1.9952045847546716
-0.5898809909909911	-1.9982866558891192
-0.5926835135135136	-2.000748892583955
-0.5954860360360361	-2.002265896357482
-0.5982885585585587	-2.002773864067593
-0.6010910810810811	-2.0025034139822475
-0.6038936036036037	-2.0019263403761256
-0.6066961261261262	-2.001628694050133
-0.6094986486486488	-2.002145500613085
-0.6123011711711712	-2.0038052590716386
-0.6151036936936938	-2.0066307325388006
-0.6179062162162163	-2.010326511948067
-0.6207087387387388	-2.0143580403298547
-0.6235112612612613	-2.0180990991036056
-0.6263137837837839	-2.0210038410371975
-0.6291163063063064	-2.0227519919402814
-0.6319188288288289	-2.0233243426048926
-0.6347213513513514	-2.0229875532358
-0.637523873873874	-2.0221957080690087
-0.6403263963963964	-2.0214419446910528
-0.643128918918919	-2.021108549832677
-0.6459314414414415	-2.02136332649148
-0.6487339639639641	-2.0221340214614107
-0.6515364864864865	-2.023166402826936
-0.6543390090090091	-2.0241437694868267
-0.6571415315315317	-2.0248253702276147
-0.6599440540540541	-2.0251550679605064
-0.6627465765765767	-2.0253016227158893
-0.6655490990990992	-2.0256148912566676
-0.6683516216216216	-2.02651052634606
-0.6711541441441442	-2.028320118977069
-0.6739566666666668	-2.0311561621741427
-0.6767591891891893	-2.0348376252157783
-0.6795617117117118	-2.038903434579124
-0.6823642342342343	-2.04271371082568
-0.6851667567567569	-2.045611013318081
-0.6879692792792793	-2.047094878075632
-0.6907718018018019	-2.046958523553612
-0.6935743243243244	-2.04534795549581
-0.696376846846847	-2.042727025896565
-0.6991793693693694	-2.0397598131206536
-0.701981891891892	-2.0371453131210817
-0.7047844144144145	-2.0354517839919675
-0.707586936936937	-2.0349958683458036
-0.7103894594594595	-2.0357962018273694
-0.7131919819819821	-2.0376079968011496
-0.7159945045045045	-2.0400215784623654
-0.7187970270270271	-2.042591181502827
-0.7215995495495496	-2.044955016140457
-0.7244020720720722	-2.0469143417528795
-0.7272045945945946	-2.0484549037443465
-0.7300071171171172	-2.0497129470682234
-0.7328096396396397	-2.0509039762137684
-0.7356121621621622	-2.052240868221098
-0.7384146846846847	-2.053867121050306
-0.7412172072072073	-2.0558223575795225
-0.7440197297297299	-2.058044503195547
-0.7468222522522523	-2.060400971906347
-0.7496247747747748	-2.0627335955579538
-0.7524272972972974	-2.0649007590023984
-0.7552298198198198	-2.0668046895466077
-0.7580323423423424	-2.068399590583528
-0.760834864864865	-2.069683997479684
-0.7636373873873875	-2.0706855462579448
-0.76643990990991	-2.071446931278328
-0.7692424324324325	-2.072018646053002
-0.7720449549549551	-2.0724590444603272
-0.7748474774774775	-2.0728377643866818
-0.7776500000000001	-2.0732365775686654
-0.7804525225225226	-2.0737429880483704
-0.7832550450450451	-2.074435672526283
-0.7860575675675676	-2.0753653538167347
-0.7888600900900902	-2.0765378700966606
-0.7916626126126127	-2.0779065911127637
-0.7944651351351352	-2.0793786680715742
-0.7972676576576577	-2.080834892257882
-0.8000701801801803	-2.0821580288976165
-0.8028727027027027	-2.0832613197858727
-0.8056752252252253	-2.0841086450427486
-0.8084777477477478	-2.0847206532674436
-0.8112802702702704	-2.0851658809460982
-0.8140827927927928	-2.0855406511567827
-0.8168853153153154	-2.085944579560344
-0.8196878378378379	-2.0864587996649524
-0.8224903603603604	-2.087131688417096
-0.8252928828828829	-2.087973139677783
-0.8280954054054055	-2.0889550477195593
-0.8308979279279279	-2.0900141522427296
-0.8337004504504505	-2.091054389275409
-0.836502972972973	-2.0919488180233996
-0.8393054954954956	-2.0925444919037774
-0.842108018018018	-2.0926754158439147
-0.8449105405405406	-2.0921875925891644
-0.8477130630630632	-2.0909759198830447
-0.8505155855855856	-2.089026611407542
-0.8533181081081082	-2.0864532275180734
-0.8561206306306307	-2.0835119239974595
-0.8589231531531533	-2.0805839806623734
-0.8617256756756757	-2.078121245812504
-0.8645281981981983	-2.076561074741395
-0.8673307207207208	-2.0762283555933037
-0.8701332432432433	-2.0772494843411193
-0.8729357657657658	-2.0795036434990433
-0.8757382882882884	-2.082629373876655
-0.8785408108108108	-2.0860906410330617
-0.8813433333333334	-2.089290085875346
-0.8841458558558559	-2.091702822184784
-0.8869483783783785	-2.092996595459896
-0.8897509009009009	-2.0931061064517413
-0.8925534234234235	-2.0922407622618806
-0.895355945945946	-2.0908230389611395
-0.8981584684684685	-2.0893739022217943
-0.900960990990991	-2.0883766406291864
-0.9037635135135136	-2.0881565089091447
-0.9065660360360361	-2.088808851067042
-0.9093685585585587	-2.090194203728025
-0.9121710810810811	-2.0919994468431673
-0.9149736036036036	-2.0938451342220077
-0.9177761261261261	-2.095406285959357
-0.9205786486486487	-2.0965108730603568
-0.9233811711711712	-2.097187709604558
-0.9261836936936938	-2.0976510730827256
-0.9289862162162162	-2.0982283143589386
-0.9317887387387388	-2.0992533311674295
-0.9345912612612612	-2.100958237651935
-0.9373937837837838	-2.1033952954276387
-0.9401963063063064	-2.1064115538110624
-0.9429988288288289	-2.1096827864029812
-0.9458013513513515	-2.1127960303585445
-0.9486038738738739	-2.115356384507388
-0.9514063963963965	-2.1170874964830464
-0.9542089189189189	-2.1178978568908002
-0.9570114414414415	-2.1178954860900205
-0.959813963963964	-2.1173485478070084
-0.9626164864864866	-2.116604449570965
-0.9654190090090091	-2.115990897405924
-0.9682215315315316	-2.1157263472628056
-0.9710240540540541	-2.115863610875821
-0.9738265765765766	-2.116280457724576
-0.9766290990990991	-2.1167179532078
-0.9794316216216217	-2.116854698740876
-0.9822341441441442	-2.116396409229142
-0.9850366666666668	-2.115157426672849
-0.9878391891891892	-2.113114151697765
-0.9906417117117118	-2.1104186306594634
-0.9934442342342342	-2.1073711435152074
-0.9962467567567568	-2.1043606743627095
-0.9990492792792793	-2.1017891014922663
-1.0018518018018019	-2.099997347186048
-1.0046543243243244	-2.0992094423090633
-1.0074568468468468	-2.0995045871480595
-1.0102593693693693	-2.100819742457406
-1.0130618918918919	-2.1029781864770936
-1.0158644144144144	-2.105734552290153
-1.018666936936937	-2.108825014030103
-1.0214694594594596	-2.1120124388164108
-1.024271981981982	-2.1151195551690334
-1.0270745045045047	-2.1180471599414297
-1.029877027027027	-2.1207777939622634
-1.0326795495495495	-2.123367332541716
-1.035482072072072	-2.1259274274671274
-1.0382845945945947	-2.1286012207459013
-1.0410871171171172	-2.1315341094112457
-1.0438896396396395	-2.1348413973033624
-1.046692162162162	-2.13857578718675
-1.0494946846846847	-2.14269953328467
-1.0522972072072072	-2.1470677679754253
-1.0550997297297298	-2.1514298460456276
-1.0579022522522523	-2.1554535663550842
-1.0607047747747749	-2.1587726190454415
-1.0635072972972974	-2.1610513594001537
-1.06630981981982	-2.162054741745335
-1.0691123423423423	-2.1617071274321207
-1.0719148648648649	-2.1601236060923075
-1.0747173873873874	-2.157602310358751
-1.07751990990991	-2.154575308164966
-1.0803224324324325	-2.1515268198944986
-1.0831249549549549	-2.148897498466753
-1.0859274774774774	-2.146999028380616
-1.08873	-2.1459620858120667
-1.0915325225225225	-2.145732428184547
-1.094335045045045	-2.146116482881987
-1.0971375675675676	-2.1468630743415202
-1.0999400900900902	-2.147756441517691
-1.1027426126126127	-2.148691362817022
-1.1055451351351353	-2.149705910586362
-1.1083476576576576	-2.150960175199393
-1.1111501801801802	-2.1526665773220355
-1.1139527027027027	-2.154993760086189
-1.1167552252252253	-2.157976103375903
-1.1195577477477479	-2.161460957788866
-1.1223602702702702	-2.1651151592676623
-1.1251627927927927	-2.168494119987786
-1.1279653153153153	-2.171156368388405
-1.1307678378378379	-2.1727904104913556
-1.1335703603603604	-2.1733146634315768
-1.136372882882883	-2.1729174435302046
-1.1391754054054055	-2.172021108861733
-1.141977927927928	-2.1711773709876123
-1.1447804504504504	-2.170922328597838
-1.147582972972973	-2.1716329707261606
-1.1503854954954955	-2.173427293327997
-1.153188018018018	-2.1761373664569676
-1.1559905405405406	-2.1793625633541067
-1.1587930630630632	-2.182585700234741
-1.1615955855855855	-2.1853158698038637
-1.164398108108108	-2.187214389154029
-1.1672006306306306	-2.1881668603126228
-1.1700031531531532	-2.188282617611283
-1.1728056756756757	-2.1878267110624217
-1.1756081981981983	-2.187111119871685
-1.1784107207207208	-2.1863840067691616
-1.1812132432432432	-2.18575463792747
-1.1840157657657657	-2.1851777597335396
-1.1868182882882883	-2.184499686240156
-1.1896208108108108	-2.183546629498169
-1.1924233333333334	-2.18222139331861
-1.195225855855856	-2.180572325072787
-1.1980283783783783	-2.1788089560749464
-1.2008309009009008	-2.1772581576301206
-1.2036334234234234	-2.1762759126438196
-1.206435945945946	-2.1761453670369386
-1.2092384684684685	-2.176996194076131
-1.212040990990991	-2.1787720453436608
-1.2148435135135136	-2.181255107859263
-1.2176460360360362	-2.184136109737338
-1.2204485585585585	-2.1871021490835396
-1.223251081081081	-2.189909370553967
-1.2260536036036036	-2.1924147754588246
-1.2288561261261262	-2.194558616139421
-1.2316586486486487	-2.1963094067164066
-1.2344611711711713	-2.1975996512923457
-1.2372636936936936	-2.1982855049988856
-1.2400662162162162	-2.1981552523689576
-1.2428687387387387	-2.1969922580261327
-1.2456712612612613	-2.194674763782552
-1.2484737837837838	-2.1912763674928026
-1.2512763063063064	-2.1871247881095845
-1.254078828828829	-2.1827860635545653
-1.2568813513513515	-2.178964491408335
-1.2596838738738738	-2.1763380842170443
-1.2624863963963964	-2.175374913540793
-1.265288918918919	-2.176187942251297
-1.2680914414414415	-2.1784793456393796
-1.270893963963964	-2.1816006890523134
-1.2736964864864866	-2.1847197774374845
-1.276499009009009	-2.1870498418678403
-1.2793015315315315	-2.1880738320703355
-1.282104054054054	-2.187694298021637
-1.2849065765765766	-2.1862595234168127
-1.2877090990990991	-2.1844536619408084
-1.2905116216216217	-2.183081217437537
-1.2933141441441443	-2.182810637159262
-1.2961166666666666	-2.183956597545686
-1.2989191891891891	-2.1863703678315076
-1.3017217117117117	-2.189475063860466
-1.3045242342342342	-2.1924376205582092
-1.3073267567567568	-2.19442611192835
-1.3101292792792794	-2.194873487909889
-1.312931801801802	-2.1936658682059855
-1.3157343243243242	-2.191196375613509
-1.3185368468468468	-2.1882669615970283
-1.3213393693693694	-2.185867622773653
-1.324141891891892	-2.1848999234349638
-1.3269444144144145	-2.18592800455185
-1.329746936936937	-2.1890303587367663
-1.3325494594594596	-2.1937931231917016
-1.335351981981982	-2.1994412521020505
-1.3381545045045045	-2.2050620713717697
-1.340957027027027	-2.2098496699919288
-1.3437595495495496	-2.213296180996439
-1.3465620720720721	-2.215277180608843
-1.3493645945945947	-2.216015399432015
-1.352167117117117	-2.215946943008137
-1.3549696396396396	-2.2155439081759436
-1.3577721621621621	-2.2151571897823965
-1.3605746846846847	-2.214930917666363
-1.3633772072072072	-2.2148105300534215
-1.3661797297297298	-2.214630886826911
-1.3689822522522523	-2.2142418230825456
-1.3717847747747747	-2.213616310364591
-1.3745872972972972	-2.2128949912524556
-1.3773898198198198	-2.2123468701993323
-1.3801923423423423	-2.212259737149515
-1.382994864864865	-2.212803012925969
[truncated: 6 more rows]
