# Supplementary material for: Isolation of a planar π-aromatic Bi5− ring in a cobalt-based inverse-sandwich-type complex
Source: Nat Chem. 2025 Jan 20;17(4):547–55. doi: 10.1038/s41557-024-01713-8 (PMC11964920; doi:10.1038/s41557-024-01713-8)
Supplement: Supplementary file 4 — Original magnetic data of compound 1 and origin file of Fig. 3. [file 41557_2024_1713_MOESM4_ESM.zip › sr_and_T/43.json]

{
   "comment": "corrected Loops",
   "temperature": 2.5,
   "measures": [
      {
         "sr": 0.128,
         "angle": 0,
         "trans": 0,
         "cool_t": 1,
         "comment": "to H_stop",
         "data": [
            [
               -1.3999,
               2.062020618152083
            ],
            [
               -1.3970974874874873,
               2.063839238966543
            ],
            [
               -1.394294974974975,
               2.0660304571001915
            ],
            [
               -1.3914924624624623,
               2.0676908643578633
            ],
            [
               -1.3886899499499499,
               2.0679663552955994
            ],
            [
               -1.3858874374374373,
               2.066348797491705
            ],
            [
               -1.3830849249249249,
               2.0628801913979893
            ],
            [
               -1.3802824124124122,
               2.0581957313730097
            ],
            [
               -1.3774798998998998,
               2.0533858222892616
            ],
            [
               -1.3746773873873872,
               2.049712416084439
            ],
            [
               -1.3718748748748748,
               2.0482598999178534
            ],
            [
               -1.3690723623623622,
               2.0496215237326463
            ],
            [
               -1.3662698498498498,
               2.053712931938772
            ],
            [
               -1.3634673373373372,
               2.0597679683721632
            ],
            [
               -1.3606648248248248,
               2.0665197924542555
            ],
            [
               -1.3578623123123121,
               2.0725180828673126
            ],
            [
               -1.3550597997997997,
               2.0764958456027993
            ],
            [
               -1.3522572872872871,
               2.0776872687970367
            ],
            [
               -1.3494547747747747,
               2.076013646053303
            ],
            [
               -1.346652262262262,
               2.072092065718302
            ],
            [
               -1.3438497497497497,
               2.067069832702077
            ],
            [
               -1.341047237237237,
               2.0623326863629963
            ],
            [
               -1.3382447247247247,
               2.0591648439135586
            ],
            [
               -1.335442212212212,
               2.0584468005603287
            ],
            [
               -1.3326396996996996,
               2.0604622453477175
            ],
            [
               -1.329837187187187,
               2.0648540240156366
            ],
            [
               -1.3270346746746746,
               2.070730308228659
            ],
            [
               -1.324232162162162,
               2.0768864415560127
            ],
            [
               -1.3214296496496496,
               2.082083805570858
            ],
            [
               -1.318627137137137,
               2.085319057670926
            ],
            [
               -1.3158246246246246,
               2.0860252694283554
            ],
            [
               -1.313022112112112,
               2.0841669914700245
            ],
            [
               -1.3102195995995995,
               2.0802179032265915
            ],
            [
               -1.307417087087087,
               2.0750358072999324
            ],
            [
               -1.3046145745745745,
               2.0696697623500846
            ],
            [
               -1.301812062062062,
               2.065144717663565
            ],
            [
               -1.2990095495495495,
               2.062269164956396
            ],
            [
               -1.2962070370370369,
               2.0615022784998107
            ],
            [
               -1.2934045245245245,
               2.062901549025038
            ],
            [
               -1.2906020120120119,
               2.066153638445087
            ],
            [
               -1.2877994994994995,
               2.070673855144577
            ],
            [
               -1.2849969869869868,
               2.0757466129172117
            ],
            [
               -1.2821944744744744,
               2.080672913247931
            ],
            [
               -1.2793919619619618,
               2.0848923770781997
            ],
            [
               -1.2765894494494494,
               2.0880561428590685
            ],
            [
               -1.2737869369369368,
               2.090040899932535
            ],
            [
               -1.2709844244244244,
               2.0909099817809853
            ],
            [
               -1.2681819119119118,
               2.0908407495326187
            ],
            [
               -1.2653793993993994,
               2.090044829314533
            ],
            [
               -1.2625768868868867,
               2.0887070119652362
            ],
            [
               -1.2597743743743743,
               2.0869599551569946
            ],
            [
               -1.2569718618618617,
               2.0848978755952956
            ],
            [
               -1.2541693493493493,
               2.082617646291295
            ],
            [
               -1.2513668368368367,
               2.08026510735443
            ],
            [
               -1.2485643243243243,
               2.078061828483169
            ],
            [
               -1.2457618118118117,
               2.0762943530356663
            ],
            [
               -1.2429592992992993,
               2.075262206274034
            ],
            [
               -1.2401567867867866,
               2.0751979301393066
            ],
            [
               -1.2373542742742742,
               2.0761859913618945
            ],
            [
               -1.2345517617617616,
               2.0781121712625583
            ],
            [
               -1.2317492492492492,
               2.08066828352057
            ],
            [
               -1.2289467367367366,
               2.0834200460113785
            ],
            [
               -1.2261442242242242,
               2.0859238076374345
            ],
            [
               -1.2233417117117116,
               2.087858148942348
            ],
            [
               -1.2205391991991992,
               2.0891265815036286
            ],
            [
               -1.2177366866866866,
               2.0898923149106334
            ],
            [
               -1.2149341741741742,
               2.0905252570881743
            ],
            [
               -1.2121316616616615,
               2.0914698239867757
            ],
            [
               -1.2093291491491491,
               2.0930707377735303
            ],
            [
               -1.2065266366366365,
               2.095412820337418
            ],
            [
               -1.203724124124124,
               2.098232332481749
            ],
            [
               -1.2009216116116115,
               2.1009394473405476
            ],
            [
               -1.198119099099099,
               2.1027582584463915
            ],
            [
               -1.1953165865865865,
               2.10295214376998
            ],
            [
               -1.192514074074074,
               2.1010708009563004
            ],
            [
               -1.1897115615615614,
               2.0971418934503987
            ],
            [
               -1.186909049049049,
               2.0917408247969957
            ],
            [
               -1.1841065365365364,
               2.08590497720433
            ],
            [
               -1.181304024024024,
               2.0809046665725504
            ],
            [
               -1.1785015115115114,
               2.0779281062828767
            ],
            [
               -1.175698998998999,
               2.077767386738916
            ],
            [
               -1.1728964864864864,
               2.0805966651101238
            ],
            [
               -1.170093973973974,
               2.0859099916610973
            ],
            [
               -1.1672914614614613,
               2.0926409204361485
            ],
            [
               -1.164488948948949,
               2.0994327963459924
            ],
            [
               -1.1616864364364363,
               2.1049838260937976
            ],
            [
               -1.158883923923924,
               2.1083688408485797
            ],
            [
               -1.1560814114114113,
               2.109247211641703
            ],
            [
               -1.153278898898899,
               2.1079014734329036
            ],
            [
               -1.1504763863863863,
               2.1051028602318484
            ],
            [
               -1.1476738738738739,
               2.1018518637878616
            ],
            [
               -1.1448713613613613,
               2.099077770226739
            ],
            [
               -1.1420688488488488,
               2.0973898286898263
            ],
            [
               -1.1392663363363362,
               2.0969520395395085
            ],
            [
               -1.1364638238238238,
               2.0975108209776114
            ],
            [
               -1.1336613113113112,
               2.0985543821526127
            ],
            [
               -1.1308587987987986,
               2.0995411139136904
            ],
            [
               -1.1280562862862862,
               2.100115054970744
            ],
            [
               -1.1252537737737738,
               2.100235195024017
            ],
            [
               -1.1224512612612612,
               2.100178289622859
            ],
            [
               -1.1196487487487485,
               2.100420202336989
            ],
            [
               -1.1168462362362361,
               2.1014428469215547
            ],
            [
               -1.1140437237237237,
               2.103538323298017
            ],
            [
               -1.111241211211211,
               2.106680861100264
            ],
            [
               -1.1084386986986985,
               2.1105116469397576
            ],
            [
               -1.105636186186186,
               2.1144409049658512
            ],
            [
               -1.1028336736736737,
               2.1178301937556996
            ],
            [
               -1.100031161161161,
               2.1201902456084043
            ],
            [
               -1.0972286486486484,
               2.1213252524614425
            ],
            [
               -1.094426136136136,
               2.121374490055067
            ],
            [
               -1.0916236236236236,
               2.120739189456173
            ],
            [
               -1.088821111111111,
               2.1199233346233237
            ],
            [
               -1.0860185985985984,
               2.1193471264444934
            ],
            [
               -1.083216086086086,
               2.1192006619403765
            ],
            [
               -1.0804135735735736,
               2.1193899876226276
            ],
            [
               -1.077611061061061,
               2.1195937455842713
            ],
            [
               -1.0748085485485483,
               2.1194083368672447
            ],
            [
               -1.072006036036036,
               2.1185272823846866
            ],
            [
               -1.0692035235235235,
               2.1168877700936295
            ],
            [
               -1.066401011011011,
               2.1147287738433573
            ],
            [
               -1.0635984984984983,
               2.112536588280606
            ],
            [
               -1.060795985985986,
               2.1108939931711452
            ],
            [
               -1.0579934734734735,
               2.1102842141634675
            ],
            [
               -1.0551909609609609,
               2.110917956824696
            ],
            [
               -1.0523884484484483,
               2.1126449190669403
            ],
            [
               -1.0495859359359359,
               2.114982654089927
            ],
            [
               -1.0467834234234235,
               2.117255417625199
            ],
            [
               -1.0439809109109108,
               2.1187977652497003
            ],
            [
               -1.0411783983983982,
               2.119155400421746
            ],
            [
               -1.0383758858858858,
               2.1182168472302263
            ],
            [
               -1.0355733733733734,
               2.116233469641685
            ],
            [
               -1.0327708608608608,
               2.1137237148467283
            ],
            [
               -1.0299683483483482,
               2.111296769858295
            ],
            [
               -1.0271658358358358,
               2.1094574083101225
            ],
            [
               -1.0243633233233234,
               2.108458572614504
            ],
            [
               -1.0215608108108107,
               2.1082498349686816
            ],
            [
               -1.0187582982982981,
               2.1085351083182053
            ],
            [
               -1.0159557857857857,
               2.1089143045234104
            ],
            [
               -1.0131532732732733,
               2.109054736720524
            ],
            [
               -1.0103507607607607,
               2.1088289664870263
            ],
            [
               -1.007548248248248,
               2.108369378107009
            ],
            [
               -1.0047457357357357,
               2.10802080632873
            ],
            [
               -1.0019432232232233,
               2.10820969987964
            ],
            [
               -0.9991407107107106,
               2.109278206820434
            ],
            [
               -0.9963381981981981,
               2.111343640164457
            ],
            [
               -0.9935356856856856,
               2.1142339790529627
            ],
            [
               -0.9907331731731731,
               2.117522242561988
            ],
            [
               -0.9879306606606606,
               2.120647020571398
            ],
            [
               -0.9851281481481481,
               2.1230760802695845
            ],
            [
               -0.9823256356356356,
               2.1244556549070808
            ],
            [
               -0.9795231231231231,
               2.1246946685135812
            ],
            [
               -0.9767206106106106,
               2.1239579862838607
            ],
            [
               -0.973918098098098,
               2.1225764467108434
            ],
            [
               -0.9711155855855855,
               2.120911456957291
            ],
            [
               -0.968313073073073,
               2.1192273201639584
            ],
            [
               -0.9655105605605605,
               2.1176197111026647
            ],
            [
               -0.962708048048048,
               2.116025810301645
            ],
            [
               -0.9599055355355355,
               2.114309256057832
            ],
            [
               -0.957103023023023,
               2.1123834793093845
            ],
            [
               -0.9543005105105105,
               2.110321322941703
            ],
            [
               -0.951497997997998,
               2.1084031189781602
            ],
            [
               -0.9486954854854854,
               2.1070781890353176
            ],
            [
               -0.9458929729729728,
               2.106847690464109
            ],
            [
               -0.9430904604604604,
               2.1081076027649783
            ],
            [
               -0.9402879479479478,
               2.1110077960355564
            ],
            [
               -0.9374854354354354,
               2.1153798342428276
            ],
            [
               -0.9346829229229228,
               2.1207632035354482
            ],
            [
               -0.9318804104104104,
               2.12652507600286
            ],
            [
               -0.9290778978978977,
               2.132035008075369
            ],
            [
               -0.9262753853853853,
               2.1368355190431565
            ],
            [
               -0.9234728728728727,
               2.1407500421334156
            ],
            [
               -0.9206703603603603,
               2.1438914779646328
            ],
            [
               -0.9178678478478477,
               2.1465699588110034
            ],
            [
               -0.9150653353353353,
               2.1491348005273787
            ],
            [
               -0.9122628228228227,
               2.151809755821019
            ],
            [
               -0.9094603103103103,
               2.1545835987256146
            ],
            [
               -0.9066577977977976,
               2.1571983401240575
            ],
            [
               -0.9038552852852852,
               2.15924177044247
            ],
            [
               -0.9010527727727726,
               2.160312194066721
            ],
            [
               -0.8982502602602602,
               2.1601952014946386
            ],
            [
               -0.8954477477477477,
               2.1589855141992706
            ],
            [
               -0.8926452352352352,
               2.157104286290723
            ],
            [
               -0.8898427227227227,
               2.155198095073092
            ],
            [
               -0.8870402102102102,
               2.1539478224027095
            ],
            [
               -0.8842376976976977,
               2.153848945130088
            ],
            [
               -0.8814351851851852,
               2.1550374586299323
            ],
            [
               -0.8786326726726726,
               2.157222876235453
            ],
            [
               -0.8758301601601601,
               2.159755472505503
            ],
            [
               -0.8730276476476476,
               2.1618107000639126
            ],
            [
               -0.8702251351351351,
               2.1626345840045937
            ],
            [
               -0.8674226226226226,
               2.161773260002999
            ],
            [
               -0.8646201101101101,
               2.15921469795335
            ],
            [
               -0.8618175975975975,
               2.155399300304223
            ],
            [
               -0.859015085085085,
               2.151098628988988
            ],
            [
               -0.8562125725725724,
               2.147203508808179
            ],
            [
               -0.8534100600600599,
               2.144490113838976
            ],
            [
               -0.8506075475475474,
               2.143436570995266
            ],
            [
               -0.8478050350350349,
               2.144142518390721
            ],
            [
               -0.8450025225225224,
               2.146367567718812
            ],
            [
               -0.8422000100100099,
               2.149664746690198
            ],
            [
               -0.8393974974974974,
               2.153555457454287
            ],
            [
               -0.8365949849849849,
               2.157682910462859
            ],
            [
               -0.8337924724724723,
               2.161893690865265
            ],
            [
               -0.8309899599599598,
               2.1662265165467542
            ],
            [
               -0.8281874474474473,
               2.170822148622291
            ],
            [
               -0.8253849349349348,
               2.175796154503188
            ],
            [
               -0.8225824224224223,
               2.1811272462081615
            ],
            [
               -0.8197799099099098,
               2.186605080380699
            ],
            [
               -0.8169773973973973,
               2.191856871837913
            ],
            [
               -0.8141748848848848,
               2.196441624246444
            ],
            [
               -0.8113723723723723,
               2.19997570374493
            ],
            [
               -0.8085698598598597,
               2.202242895834085
            ],
            [
               -0.8057673473473472,
               2.2032493271675153
            ],
            [
               -0.8029648348348347,
               2.203205315395683
            ],
            [
               -0.8001623223223222,
               2.202443703523159
            ],
            [
               -0.7973598098098097,
               2.201307049983403
            ],
            [
               -0.7945572972972972,
               2.2000458074933817
            ],
            [
               -0.7917547847847847,
               2.198763153742041
            ],
            [
               -0.7889522722722722,
               2.197422500813248
            ],
            [
               -0.7861497597597596,
               2.195908887296966
            ],
            [
               -0.7833472472472471,
               2.1941151776686953
            ],
            [
               -0.7805447347347346,
               2.192015974255072
            ],
            [
               -0.7777422222222221,
               2.189699162298005
            ],
            [
               -0.7749397097097096,
               2.1873439021337413
            ],
            [
               -0.7721371971971971,
               2.185156874596308
            ],
            [
               -0.7693346846846846,
               2.1832963539907517
            ],
            [
               -0.7665321721721721,
               2.181819022807536
            ],
            [
               -0.7637296596596596,
               2.1806750972644995
            ],
            [
               -0.760927147147147,
               2.1797569045319354
            ],
            [
               -0.7581246346346345,
               2.1789826367841343
            ],
            [
               -0.755322122122122,
               2.1783800700887364
            ],
            [
               -0.7525196096096095,
               2.178131722323993
            ],
            [
               -0.749717097097097,
               2.1785552125055374
            ],
            [
               -0.7469145845845845,
               2.180016391196099
            ],
            [
               -0.744112072072072,
               2.182799415006715
            ],
            [
               -0.7413095595595595,
               2.1869772018283795
            ],
            [
               -0.738507047047047,
               2.1923299093823143
            ],
            [
               -0.7357045345345344,
               2.198345916355881
            ],
            [
               -0.7329020220220219,
               2.204313352086306
            ],
            [
               -0.7300995095095094,
               2.2094796422715426
            ],
            [
               -0.7272969969969969,
               2.2132326796949977
            ],
            [
               -0.7244944844844844,
               2.215248719580722
            ],
            [
               -0.7216919719719719,
               2.2155621424522214
            ],
            [
               -0.7188894594594594,
               2.2145373925217076
            ],
            [
               -0.7160869469469469,
               2.2127548544138493
            ],
            [
               -0.7132844344344343,
               2.210849165380862
            ],
            [
               -0.7104819219219218,
               2.209351305178562
            ],
            [
               -0.7076794094094093,
               2.2085807521311054
            ],
            [
               -0.7048768968968968,
               2.208613575634009
            ],
            [
               -0.7020743843843843,
               2.209324570644576
            ],
            [
               -0.6992718718718718,
               2.2104768399637935
            ],
            [
               -0.6964693593593593,
               2.211819453594547
            ],
            [
               -0.6936668468468468,
               2.2131569633529207
            ],
            [
               -0.6908643343343343,
               2.214371364085579
            ],
            [
               -0.6880618218218217,
               2.215400063264682
            ],
            [
               -0.6852593093093092,
               2.216192837756533
            ],
            [
               -0.6824567967967967,
               2.216678592805045
            ],
            [
               -0.6796542842842842,
               2.216765867615173
            ],
            [
               -0.6768517717717717,
               2.2163825123659144
            ],
            [
               -0.6740492592592592,
               2.2155378556620873
            ],
            [
               -0.6712467467467467,
               2.2143748414706272
            ],
            [
               -0.6684442342342342,
               2.213177662715906
            ],
            [
               -0.6656417217217216,
               2.2123144978511924
            ],
            [
               -0.6628392092092091,
               2.21212056441928
            ],
            [
               -0.6600366966966966,
               2.212754145498721
            ],
            [
               -0.6572341841841841,
               2.2140762371806413
            ],
            [
               -0.6544316716716716,
               2.2156045606320243
            ],
            [
               -0.6516291591591591,
               2.2165728246414393
            ],
            [
               -0.6488266466466466,
               2.216091906682152
            ],
            [
               -0.6460241341341341,
               2.213372649349806
            ],
            [
               -0.6432216216216216,
               2.2079438256720625
            ],
            [
               -0.640419109109109,
               2.1997940491633576
            ],
            [
               -0.6376165965965965,
               2.1893863493686516
            ],
            [
               -0.634814084084084,
               2.177533318169195
            ],
            [
               -0.6320115715715715,
               2.165166385154112
            ],
            [
               -0.629209059059059,
               2.1530691591703226
            ],
            [
               -0.6264065465465465,
               2.1416587535619755
            ],
            [
               -0.623604034034034,
               2.1308849349928334
            ],
            [
               -0.6208015215215215,
               2.1202788986557017
            ],
            [
               -0.617999009009009,
               2.1091341520129925
            ],
            [
               -0.6151964964964964,
               2.096758314554801
            ],
            [
               -0.6123939839839839,
               2.0827118254503563
            ],
            [
               -0.6095914714714714,
               2.0669556131535423
            ],
            [
               -0.6067889589589589,
               2.0498625686326273
            ],
            [
               -0.6039864464464464,
               2.0320955126222384
            ],
            [
               -0.6011839339339339,
               2.01440020050679
            ],
            [
               -0.5983814214214214,
               1.9973894483124912
            ],
            [
               -0.5955789089089089,
               1.9813940395721477
            ],
            [
               -0.5927763963963963,
               1.9664282516577525
            ],
            [
               -0.5899738838838838,
               1.9522732352645904
            ],
            [
               -0.5871713713713713,
               1.9386368788651271
            ],
            [
               -0.5843688588588588,
               1.925320952105102
            ],
            [
               -0.5815663463463463,
               1.9123257251010977
            ],
            [
               -0.5787638338338338,
               1.8998491051121018
            ],
            [
               -0.5759613213213213,
               1.8881813425041845
            ],
            [
               -0.5731588088088088,
               1.8775405170061135
            ],
            [
               -0.5703562962962963,
               1.867920912506468
            ],
            [
               -0.5675537837837837,
               1.8590248585155769
            ],
            [
               -0.5647512712712712,
               1.8503181801884252
            ],
            [
               -0.5619487587587587,
               1.8412007848377998
            ],
            [
               -0.5591462462462462,
               1.8312353503048941
            ],
            [
               -0.5563437337337337,
               1.820347631773884
            ],
            [
               -0.5535412212212212,
               1.8089142419362514
            ],
            [
               -0.5507387087087087,
               1.7976890773187826
            ],
            [
               -0.5479361961961962,
               1.7875765874789469
            ],
            [
               -0.5451336836836836,
               1.7793187097763254
            ],
            [
               -0.5423311711711711,
               1.7732006633606758
            ],
            [
               -0.5395286586586586,
               1.7688833293253787
            ],
            [
               -0.5367261461461461,
               1.7654333872042427
            ],
            [
               -0.5339236336336336,
               1.7615575944854345
            ],
            [
               -0.5311211211211211,
               1.755976269236297
            ],
            [
               -0.5283186086086086,
               1.747818308297258
            ],
            [
               -0.5255160960960961,
               1.7369056419494586
            ],
            [
               -0.5227135835835836,
               1.7238258608800963
            ],
            [
               -0.519911071071071,
               1.7097591095621005
            ],
            [
               -0.5171085585585585,
               1.6961072806404338
            ],
            [
               -0.514306046046046,
               1.684042213859253
            ],
            [
               -0.5115035335335335,
               1.6741208334841473
            ],
            [
               -0.508701021021021,
               1.66609704012881
            ],
            [
               -0.5058985085085085,
               1.6589975393778686
            ],
            [
               -0.503095995995996,
               1.651441943454449
            ],
            [
               -0.5002934834834833,
               1.6421054918982432
            ],
            [
               -0.49749097097097084,
               1.630173551041713
            ],
            [
               -0.4946884584584583,
               1.6156378367838948
            ],
            [
               -0.4918859459459458,
               1.59933538668403
            ],
            [
               -0.4890834334334333,
               1.5827158703024413
            ],
            [
               -0.4862809209209208,
               1.5674125368779597
            ],
            [
               -0.4834784084084083,
               1.5547567445803796
            ],
            [
               -0.48067589589589577,
               1.5453938419333657
            ],
            [
               -0.47787338338338325,
               1.5391233350666418
            ],
            [
               -0.47507087087087074,
               1.5350108160030203
            ],
            [
               -0.47226835835835823,
               1.5317287934496677
            ],
            [
               -0.4694658458458457,
               1.5280089281833145
            ],
            [
               -0.4666633333333332,
               1.5230541350705642
            ],
            [
               -0.4638608208208207,
               1.5167763578185112
            ],
            [
               -0.4610583083083082,
               1.5097877040553491
            ],
            [
               -0.4582557957957957,
               1.5031571717282706
            ],
            [
               -0.45545328328328316,
               1.4980232447665862
            ],
            [
               -0.45265077077077065,
               1.495197883257574
            ],
            [
               -0.44984825825825814,
               1.4948954096711706
            ],
            [
               -0.4470457457457456,
               1.4966725749416383
            ],
            [
               -0.4442432332332331,
               1.4995911931230463
            ],
            [
               -0.4414407207207206,
               1.5025386809618109
            ],
            [
               -0.4386382082082081,
               1.5045907425047729
            ],
            [
               -0.4358356956956956,
               1.5052909727780575
            ],
            [
               -0.43303318318318307,
               1.5047560480824613
            ],
            [
               -0.43023067067067056,
               1.5035790730406922
            ],
            [
               -0.42742815815815804,
               1.5025742787009386
            ],
            [
               -0.42462564564564553,
               1.5024588568999306
            ],
            [
               -0.421823133133133,
               1.5035847684515746
            ],
            [
               -0.4190206206206205,
               1.505810498093416
            ],
            [
               -0.416218108108108,
               1.5085497380947714
            ],
            [
               -0.4134155955955955,
               1.5109708138804117
            ],
            [
               -0.410613083083083,
               1.51226995452474
            ],
            [
               -0.40781057057057046,
               1.5119204330482316
            ],
            [
               -0.40500805805805795,
               1.509813989317848
            ],
            [
               -0.40220554554554544,
               1.5062537174037007
            ],
            [
               -0.39940303303303293,
               1.5018118905920594
            ],
            [
               -0.3966005205205205,
               1.4971119308988403
            ],
            [
               -0.3937980080080079,
               1.4926150552115256
            ],
            [
               -0.3909954954954955,
               1.48848301163157
            ],
            [
               -0.3881929829829829,
               1.4845542680930048
            ],
            [
               -0.3853904704704705,
               1.4804264607245616
            ],
            [
               -0.38258795795795786,
               1.4756003453412565
            ],
            [
               -0.37978544544544546,
               1.4696237017446008
            ],
            [
               -0.37698293293293283,
               1.4621825735490006
            ],
            [
               -0.37418042042042043,
               1.4531164735472069
            ],
            [
               -0.3713779079079078,
               1.4423704837829365
            ],
            [
               -0.3685753953953954,
               1.4299249391570397
            ],
            [
               -0.3657728828828828,
               1.4157510080064986
            ],
            [
               -0.3629703703703704,
               1.399825020091621
            ],
            [
               -0.36016785785785776,
               1.3822026905629305
            ],
            [
               -0.35736534534534536,
               1.3631203192715695
            ],
            [
               -0.35456283283283274,
               1.343068872626529
            ],
            [
               -0.35176032032032034,
               1.3227889596005435
            ],
            [
               -0.3489578078078077,
               1.3031611398426335
            ],
            [
               -0.3461552952952953,
               1.2850076359941438
            ],
            [
               -0.3433527827827827,
               1.2688623019007652
            ],
            [
               -0.3405502702702703,
               1.2547887127044857
            ],
            [
               -0.33774775775775767,
               1.2423204253038733
            ],
            [
               -0.33494524524524527,
               1.2305622884845229
            ],
            [
               -0.33214273273273265,
               1.2184380105671129
            ],
            [
               -0.32934022022022025,
               1.2050157219761086
            ],
            [
               -0.3265377077077076,
               1.1898098842861546
            ],
            [
               -0.323735195195195,
               1.1729582408759622
            ],
            [
               -0.3209326826826826,
               1.155208585038001
            ],
            [
               -0.31813017017017,
               1.137711022849345
            ],
            [
               -0.3153276576576576,
               1.1216767307674425
            ],
            [
               -0.31252514514514496,
               1.1080111162247142
            ],
            [
               -0.30972263263263256,
               1.0970406803709807
            ],
            [
               -0.30692012012011993,
               1.0884237151962741
            ],
            [
               -0.30411760760760753,
               1.081274402565599
            ],
            [
               -0.3013150950950949,
               1.074458352561709
            ],
            [
               -0.2985125825825825,
               1.066959789138708
            ],
            [
               -0.2957100700700699,
               1.0581966790110808
            ],
            [
               -0.2929075575575575,
               1.0481786448715087
            ],
            [
               -0.29010504504504486,
               1.0374572176975119
            ],
            [
               -0.28730253253253246,
               1.026889850266325
            ],
            [
               -0.28450002002001984,
               1.0173030488775976
            ],
            [
               -0.28169750750750744,
               1.0091736831423948
            ],
            [
               -0.2788949949949948,
               1.002439393541784
            ],
            [
               -0.2760924824824824,
               0.9965022224047935
            ],
            [
               -0.2732899699699698,
               0.9904209725025812
            ],
            [
               -0.2704874574574574,
               0.9832217837151997
            ],
            [
               -0.26768494494494477,
               0.9742163207718744
            ],
            [
               -0.26488243243243237,
               0.9632166603674368
            ],
            [
               -0.26207991991991975,
               0.9505750042137264
            ],
            [
               -0.25927740740740735,
               0.937040217714002
            ],
            [
               -0.2564748948948947,
               0.9234886530194675
            ],
            [
               -0.2536723823823823,
               0.910630202880522
            ],
            [
               -0.2508698698698697,
               0.8987966750018326
            ],
            [
               -0.2480673573573573,
               0.8878866726162706
            ],
            [
               -0.24526484484484468,
               0.8774816909976386
            ],
            [
               -0.24246233233233228,
               0.8670841147025703
            ],
            [
               -0.23965981981981965,
               0.8563827296449775
            ],
            [
               -0.23685730730730725,
               0.8454416680562693
            ],
            [
               -0.23405479479479463,
               0.8347377737932355
            ],
            [
               -0.23125228228228223,
               0.8250283913418743
            ],
            [
               -0.2284497697697696,
               0.8170955130953514
            ],
            [
               -0.2256472572572572,
               0.8114595263436117
            ],
            [
               -0.22284474474474458,
               0.8081690307462204
            ],
            [
               -0.22004223223223218,
               0.8067473396067144
            ],
            [
               -0.21723971971971956,
               0.8063205826036117
            ],
            [
               -0.21443720720720716,
               0.8058869244976277
            ],
            [
               -0.21163469469469454,
               0.8046349936208901
            ],
            [
               -0.20883218218218214,
               0.8022008267161811
            ],
            [
               -0.2060296696696695,
               0.7987733475849406
            ],
            [
               -0.2032271571571571,
               0.795011227880744
            ],
            [
               -0.2004246446446445,
               0.7918000152529558
            ],
            [
               -0.1976221321321321,
               0.7899340715765961
            ],
            [
               -0.19481961961961947,
               0.7898333992030766
            ],
            [
               -0.19201710710710707,
               0.7913920167110802
            ],
            [
               -0.18921459459459444,
               0.7940073429868968
            ],
            [
               -0.18641208208208204,
               0.7967762282181217
            ],
            [
               -0.18360956956956942,
               0.7987857054673349
            ],
            [
               -0.18080705705705702,
               0.7993955191979976
            ],
            [
               -0.1780045445445444,
               0.7984154777741233
            ],
            [
               -0.175202032032032,
               0.7961207000682426
            ],
            [
               -0.17239951951951937,
               0.7931067748493019
            ],
            [
               -0.16959700700700697,
               0.7900431607150087
            ],
            [
               -0.16679449449449435,
               0.7874167216998664
            ],
            [
               -0.16399198198198195,
               0.785356731413158
            ],
            [
               -0.16118946946946933,
               0.7835992624141577
            ],
            [
               -0.15838695695695693,
               0.7815958021769767
            ],
            [
               -0.1555844444444443,
               0.778718223446873
            ],
            [
               -0.1527819319319319,
               0.7744792297463823
            ],
            [
               -0.14997941941941928,
               0.7686856503779811
            ],
            [
               -0.14717690690690688,
               0.7614711302786528
            ],
            [
               -0.14437439439439426,
               0.7532029838746794
            ],
            [
               -0.14157188188188186,
               0.7443065287444881
            ],
            [
               -0.13876936936936923,
               0.7350806367749816
            ],
            [
               -0.13596685685685683,
               0.7255793140287985
            ],
            [
               -0.1331643443443442,
               0.7156059870140963
            ],
            [
               -0.1303618318318318,
               0.7048211507050408
            ],
            [
               -0.1275593193193192,
               0.6929182045570301
            ],
            [
               -0.12475680680680679,
               0.6797945620815291
            ],
            [
               -0.12195429429429416,
               0.6656463218951116
            ],
            [
               -0.11915178178178176,
               0.650944582933501
            ],
            [
               -0.11634926926926914,
               0.6362984200777602
            ],
            [
               -0.11354675675675674,
               0.6222553919094667
            ],
            [
               -0.11074424424424412,
               0.6091171993431184
            ],
            [
               -0.10794173173173172,
               0.5968448483761915
            ],
            [
               -0.1051392192192191,
               0.5850949117161437
            ],
            [
               -0.10233670670670669,
               0.5733781748051467
            ],
            [
               -0.09953419419419407,
               0.5612831059902263
            ],
            [
               -0.09673168168168167,
               0.5486781805344645
            ],
            [
               -0.09392916916916905,
               0.5358108114665034
            ],
            [
               -0.09112665665665665,
               0.5232562924907311
            ],
            [
               -0.08832414414414402,
               0.511725396201753
            ],
            [
               -0.08552163163163162,
               0.5017939363023642
            ],
            [
               -0.082719119119119,
               0.49365107463010904
            ],
            [
               -0.0799166066066066,
               0.48696204750892313
            ],
            [
               -0.07711409409409398,
               0.4809043388477252
            ],
            [
               -0.07431158158158158,
               0.47437630195180347
            ],
            [
               -0.07150906906906895,
               0.46631498472067223
            ],
            [
               -0.06870655655655655,
               0.4560180585983691
            ],
            [
               -0.06590404404404393,
               0.4433591261569765
            ],
            [
               -0.06310153153153153,
               0.42881940752122505
            ],
            [
               -0.06029901901901891,
               0.41332086572073257
            ],
            [
               -0.057496506506506506,
               0.39791475218019956
            ],
            [
               -0.054693993993993884,
               0.38343093793612715
            ],
            [
               -0.05189148148148148,
               0.370208635559107
            ],
            [
               -0.04908896896896886,
               0.35800215896672594
            ],
            [
               -0.04628645645645646,
               0.34609507318794996
            ],
            [
               -0.04348394394394384,
               0.3335832732930619
            ],
            [
               -0.040681431431431436,
               0.31972772282505213
            ],
            [
               -0.037878918918918814,
               0.30425199442809703
            ],
            [
               -0.03507640640640641,
               0.28747774748223964
            ],
            [
               -0.03227389389389379,
               0.2702469475088076
            ],
            [
               -0.02947138138138139,
               0.25365379943008115
            ],
            [
               -0.026668868868868767,
               0.23867625488192923
            ],
            [
               -0.023866356356356366,
               0.22583321718676297
            ],
            [
               -0.021063843843843744,
               0.2149864739704168
            ],
            [
               -0.018261331331331343,
               0.20535826742317287
            ],
            [
               -0.01545881881881872,
               0.1957628179906763
            ],
            [
               -0.01265630630630632,
               0.18497800726931102
            ],
            [
               -0.009853793793793697,
               0.17213644827511843
            ],
            [
               -0.007051281281281296,
               0.1570091268788838
            ],
            [
               -0.004248768768768674,
               0.14009127309902114
            ],
            [
               -0.001446256256256273,
               0.12246613147021712
            ],
            [
               0.0013562562562563496,
               0.1054950063219402
            ],
            [
               0.00415876876876875,
               0.09043672022239058
            ],
            [
               0.006961281281281373,
               0.07811852258758512
            ],
            [
               0.009763793793793774,
               0.06875832176764929
            ],
            [
               0.012566306306306396,
               0.06198384539133972
            ],
            [
               0.015368818818818797,
               0.05702755285853911
            ],
            [
               0.01817133133133142,
               0.05301994184250214
            ],
            [
               0.02097384384384382,
               0.04927682272662848
            ],
            [
               0.023776356356356443,
               0.0454858669710978
            ],
            [
               0.026578868868868843,
               0.04173890583626827
            ],
            [
               0.029381381381381466,
               0.038413099645077775
            ],
            [
               0.03218389389389387,
               0.03595572371040223
            ],
            [
               0.03498640640640649,
               0.034656327748268545
            ],
            [
               0.03778891891891911,
               0.03448778543095177
            ],
            [
               0.04059143143143151,
               0.03506718505224127
            ],
            [
               0.043393943943944135,
               0.035741442847133875
            ],
            [
               0.046196456456456536,
               0.035758511847328034
            ],
            [
               0.04899896896896916,
               0.03445878950099113
            ],
            [
               0.05180148148148156,
               0.03142096475095579
            ],
            [
               0.05460399399399418,
               0.02652015429564969
            ],
            [
               0.05740650650650658,
               0.01989299496437935
            ],
            [
               0.060209019019019205,
               0.01183931618274947
            ],
            [
               0.0630115315315316,
               0.002709697608271
            ],
            [
               0.06581404404404423,
               -0.0071740454246516094
            ],
            [
               0.06861655655655663,
               -0.017540207985814238
            ],
            [
               0.07141906906906925,
               -0.028136262428897663
            ],
            [
               0.07422158158158165,
               -0.038678260150593946
            ],
            [
               0.07702409409409428,
               -0.048823845718720005
            ],
            [
               0.07982660660660668,
               -0.05820190377633594
            ],
            [
               0.0826291191191193,
               -0.06650462807785207
            ],
            [
               0.0854316316316317,
               -0.07361486305619191
            ],
            [
               0.08823414414414432,
               -0.0797170889728851
            ],
            [
               0.09103665665665672,
               -0.08533581330682516
            ],
            [
               0.09383916916916935,
               -0.09126433303818215
            ],
            [
               0.09664168168168175,
               -0.09838438350674172
            ],
            [
               0.09944419419419437,
               -0.10741989261433149
            ],
            [
               0.10224670670670677,
               -0.11869969654277401
            ],
            [
               0.10504921921921939,
               -0.13201146372558314
            ],
            [
               0.10785173173173179,
               -0.1466072284257427
            ],
            [
               0.11065424424424442,
               -0.16137535692181304
            ],
            [
               0.11345675675675682,
               -0.17513896336841794
            ],
            [
               0.11625926926926944,
               -0.1869954293185545
            ],
            [
               0.11906178178178184,
               -0.19659208532291972
            ],
            [
               0.12186429429429446,
               -0.20424738966551548
            ],
            [
               0.12466680680680686,
               -0.21087185148977872
            ],
            [
               0.12746931931931949,
               -0.21770470444838397
            ],
            [
               0.13027183183183189,
               -0.22594108030916882
            ],
            [
               0.1330743443443445,
               -0.2363608659807639
            ],
            [
               0.1358768568568569,
               -0.24907233985628752
            ],
            [
               0.13867936936936953,
               -0.26345007872513637
            ],
            [
               0.14148188188188193,
               -0.2782880698902157
            ],
            [
               0.14428439439439456,
               -0.29212403963389244
            ],
            [
               0.14708690690690696,
               -0.3036401447713919
            ],
            [
               0.14988941941941958,
               -0.31202394942455003
            ],
            [
               0.15269193193193198,
               -0.3171878281792466
            ],
            [
               0.1554944444444446,
               -0.31978905673468594
            ],
            [
               0.158296956956957,
               -0.3210521914476825
            ],
            [
               0.16109946946946962,
               -0.3224511878442997
            ],
            [
               0.16390198198198203,
               -0.32534449722646164
            ],
            [
               0.16670449449449465,
               -0.3306628206042883
            ],
            [
               0.16950700700700705,
               -0.33872672186813846
            ],
            [
               0.17230951951951967,
               -0.34922916330089926
            ],
            [
               0.17511203203203207,
               -0.3613706008104023
            ],
            [
               0.1779145445445447,
               -0.3740959962968571
            ],
            [
               0.1807170570570571,
               -0.3863638617022547
            ],
            [
               0.18351956956956972,
               -0.39737997362206734
            ],
            [
               0.18632208208208212,
               -0.4067483233782081
            ],
            [
               0.18912459459459474,
               -0.4145201872495927
            ],
            [
               0.19192710710710714,
               -0.42114898657611866
            ],
            [
               0.19472961961961976,
               -0.4273765280485806
            ],
            [
               0.19753213213213217,
               -0.43408260247490116
            ],
            [
               0.2003346446446448,
               -0.44212678467002053
            ],
            [
               0.2031371571571572,
               -0.45220351797189506
            ],
            [
               0.2059396696696698,
               -0.4647243087449797
            ],
            [
               0.2087421821821822,
               -0.47973708900737
            ],
            [
               0.21154469469469483,
               -0.4968922994486191
            ],
            [
               0.21434720720720724,
               -0.5154651091021223
            ],
            [
               0.21714971971971986,
               -0.5344397185875427
            ],
            [
               0.21995223223223226,
               -0.5526526251147064
            ],
            [
               0.22275474474474488,
               -0.5689778293304575
            ],
            [
               0.22555725725725728,
               -0.5825222317641092
            ],
            [
               0.2283597697697699,
               -0.5927897485459028
            ],
            [
               0.2311622822822823,
               -0.5997732653929471
            ],
            [
               0.23396479479479493,
               -0.6039467285055649
            ],
            [
               0.23676730730730733,
               -0.606153266846257
            ],
            [
               0.23956981981981995,
               -0.6074128672943067
            ],
            [
               0.24237233233233235,
               -0.6086961499172214
            ],
            [
               0.24517484484484497,
               -0.6107213469024906
            ],
            [
               0.24797735735735738,
               -0.6138255140792888
            ],
            [
               0.25077986986987,
               -0.6179395770293006
            ],
            [
               0.2535823823823824,
               -0.6226665612780207
            ],
            [
               0.256384894894895,
               -0.6274329327172299
            ],
            [
               0.2591874074074074,
               -0.6316638444414169
            ],
            [
               0.26198991991992004,
               -0.6349302061619695
            ],
            [
               0.26479243243243245,
               -0.6370292183330726
            ],
            [
               0.26759494494494507,
               -0.6379850150805235
            ],
            [
               0.27039745745745747,
               -0.6379832867636552
            ],
            [
               0.2731999699699701,
               -0.6372737271413542
            ],
            [
               0.2760024824824825,
               -0.6360803760944211
            ],
            [
               0.2788049949949951,
               -0.6345511552196252
            ],
            [
               0.2816075075075075,
               -0.6327584025557269
            ],
            [
               0.28441002002002014,
               -0.6307400525536271
            ],
            [
               0.28721253253253254,
               -0.6285549565943342
            ],
            [
               0.29001504504504516,
               -0.6263217009752449
            ],
            [
               0.29281755755755756,
               -0.6242192596444625
            ],
            [
               0.2956200700700702,
               -0.622445821863765
            ],
            [
               0.2984225825825826,
               -0.6211515663666094
            ],
            [
               0.3012250950950952,
               -0.6203739608448391
            ],
            [
               0.3040276076076076,
               -0.6200050263086161
            ],
            [
               0.30683012012012023,
               -0.6198084273319044
            ],
            [
               0.30963263263263263,
               -0.6194847641218195
            ],
            [
               0.31243514514514525,
               -0.6187638242428397
            ],
            [
               0.31523765765765766,
               -0.6174907436636983
            ],
            [
               0.3180401701701703,
               -0.6156739804015752
            ],
            [
               0.3208426826826827,
               -0.6134766697890504
            ],
            [
               0.3236451951951953,
               -0.6111541976879549
            ],
            [
               0.3264477077077077,
               -0.6089614627387827
            ],
            [
               0.3292502202202203,
               -0.6070651440398009
            ],
            [
               0.3320527327327327,
               -0.6054944929611725
            ],
            [
               0.33485524524524535,
               -0.6041491625841733
            ],
            [
               0.33765775775775775,
               -0.6028600427670932
            ],
            [
               0.34046027027027037,
               -0.6014777638454847
            ],
            [
               0.34326278278278277,
               -0.5999519692608049
            ],
            [
               0.3460652952952954,
               -0.598367494161272
            ],
            [
               0.3488678078078078,
               -0.5969204168423592
            ],
            [
               0.3516703203203204,
               -0.595841256209134
            ],
            [
               0.3544728328328328,
               -0.5952948695387175
            ],
            [
               0.35727534534534544,
               -0.5952978236265873
            ],
            [
               0.36007785785785784,
               -0.5956891844299061
            ],
            [
               0.36288037037037046,
               -0.596170986479541
            ],
            [
               0.36568288288288286,
               -0.5964072501164668
            ],
            [
               0.3684853953953955,
               -0.596145854674845
            ],
            [
               0.3712879079079079,
               -0.5953157979272192
            ],
            [
               0.3740904204204205,
               -0.5940588044873754
            ],
            [
               0.3768929329329329,
               -0.5926774544853717
            ],
            [
               0.37969544544544553,
               -0.5915139059018815
            ],
            [
               0.38249795795795793,
               -0.5908019402101057
            ],
            [
               0.38530047047047056,
               -0.5905490857223672
            ],
            [
               0.38810298298298296,
               -0.5904985452400586
            ],
            [
               0.3909054954954956,
               -0.5901938486643727
            ],
            [
               0.393708008008008,
               -0.5891314755728927
            ],
            [
               0.3965105205205206,
               -0.5869517343923172
            ],
            [
               0.3993130330330332,
               -0.583599343100655
            ],
            [
               0.4021155455455456,
               -0.5793906058916263
            ],
            [
               0.40491805805805825,
               -0.5749534352986396
            ],
            [
               0.40772057057057065,
               -0.5710504651563517
            ],
            [
               0.4105230830830833,
               -0.5683389381014234
            ],
            [
               0.4133255955955957,
               -0.5671480634483639
            ],
            [
               0.4161281081081083,
               -0.5673543362778433
            ],
            [
               0.4189306206206207,
               -0.5684063289238823
            ],
            [
               0.4217331331331333,
               -0.5695013818255337
            ],
            [
               0.4245356456456457,
               -0.5698636868762814
            ],
            [
               0.42733815815815834,
               -0.5690348558657221
            ],
            [
               0.43014067067067074,
               -0.5670782982966807
            ],
            [
               0.43294318318318337,
               -0.5646222982229214
            ],
            [
               0.43574569569569577,
               -0.5627169166960901
            ],
            [
               0.4385482082082084,
               -0.5625406859837208
            ],
            [
               0.4413507207207208,
               -0.5650443116317558
            ],
            [
               0.4441532332332334,
               -0.5706427736732178
            ],
            [
               0.4469557457457458,
               -0.579055566656598
            ],
            [
               0.44975825825825844,
               -0.5893504387132853
            ],
            [
               0.45256077077077084,
               -0.6001829337704732
            ],
            [
               0.45536328328328346,
               -0.6101626740761663
            ],
            [
               0.45816579579579586,
               -0.6182375245737357
            ],
            [
               0.4609683083083085,
               -0.6239813233086458
            ],
            [
               0.4637708208208209,
               -0.627701195790134
            ],
            [
               0.4665733333333335,
               -0.630336382858359
            ],
            [
               0.4693758458458459,
               -0.6331836938911386
            ],
            [
               0.47217835835835853,
               -0.637534969750809
            ],
            [
               0.47498087087087093,
               -0.6443339522447844
            ],
            [
               0.47778338338338355,
               -0.6539480824744577
            ],
            [
               0.48058589589589595,
               -0.6661105555172759
            ],
            [
               0.4833884084084086,
               -0.6800338541560809
            ],
            [
               0.486190920920921,
               -0.6946459985851221
            ],
            [
               0.4889934334334336,
               -0.7088703305175632
            ],
            [
               0.491795945945946,
               -0.7218666724818927
            ],
            [
               0.4945984584584586,
               -0.733174346041026
            ],
            [
               0.497400970970971,
               -0.7427356304783843
            ],
            [
               0.5002034834834836,
               -0.7508174425975787
            ],
            [
               0.503005995995996,
               -0.7578761165434305
            ],
            [
               0.5058085085085087,
               -0.7644176558732694
            ],
            [
               0.5086110210210211,
               -0.770894072898193
            ],
            [
               0.5114135335335337,
               -0.7776527632290584
            ],
            [
               0.5142160460460461,
               -0.7849312094659946
            ],
            [
               0.5170185585585587,
               -0.7928736567861483
            ],
            [
               0.5198210710710711,
               -0.8015449601415687
            ],
            [
               0.5226235835835837,
               -0.8109282536941205
            ],
            [
               0.5254260960960961,
               -0.8209105715063987
            ],
            [
               0.5282286086086088,
               -0.831274824901973
            ],
            [
               0.5310311211211212,
               -0.8417200969581082
            ],
            [
               0.5338336336336338,
               -0.851922533145113
            ],
            [
               0.5366361461461462,
               -0.8616298574890511
            ],
            [
               0.5394386586586588,
               -0.8707621540672905
            ],
            [
               0.5422411711711712,
               -0.8794797368043503
            ],
            [
               0.5450436836836838,
               -0.8881825342116447
            ],
            [
               0.5478461961961962,
               -0.8974252726661147
            ],
            [
               0.5506487087087089,
               -0.9077628337958634
            ],
            [
               0.5534512212212213,
               -0.9195695328508808
            ],
            [
               0.5562537337337339,
               -0.9328928505391327
            ],
            [
               0.5590562462462463,
               -0.9473982314775315
            ],
            [
               0.5618587587587589,
               -0.9624360573339841
            ],
            [
               0.5646612712712713,
               -0.9772220860478775
            ],
            [
               0.5674637837837839,
               -0.9910818046581156
            ],
            [
               0.5702662962962963,
               -1.0036820194083864
            ],
            [
               0.573068808808809,
               -1.015170453218083
            ],
            [
               0.5758713213213213,
               -1.026168877033557
            ],
            [
               0.578673833833834,
               -1.0376105368617563
            ],
            [
               0.5814763463463464,
               -1.050463894333761
            ],
            [
               0.584278858858859,
               -1.0654246652899473
            ],
            [
               0.5870813713713714,
               -1.0826726401908315
            ],
            [
               0.589883883883884,
               -1.101772843403635
            ],
            [
               0.5926863963963964,
               -1.121756845444767
            ],
            [
               0.595488908908909,
               -1.1413633687222196
            ],
            [
               0.5982914214214214,
               -1.1593663235271396
            ],
            [
               0.6010939339339341,
               -1.1748901025854943
            ],
            [
               0.6038964464464465,
               -1.1876159573225156
            ],
            [
               0.6066989589589589,
               -1.197818415050285
            ],
            [
               0.6095014714714717,
               -1.2062253689366984
            ],
            [
               0.6123039839839841,
               -1.2137515496638684
            ],
            [
               0.6151064964964965,
               -1.2211940654045814
            ],
            [
               0.6179090090090089,
               -1.2289879670602155
            ],
            [
               0.6207115215215218,
               -1.237096859635339
            ],
            [
               0.6235140340340342,
               -1.2450667672089697
            ],
            [
               0.6263165465465466,
               -1.2522169339166607
            ],
            [
               0.629119059059059,
               -1.257897383133359
            ],
            [
               0.6319215715715718,
               -1.261724166378654
            ],
            [
               0.6347240840840842,
               -1.2637147844074677
            ],
            [
               0.6375265965965966,
               -1.2642832688334398
            ],
            [
               0.640329109109109,
               -1.2641034305878458
            ],
            [
               0.6431316216216219,
               -1.2638927649206955
            ],
            [
               0.6459341341341343,
               -1.2641937506757053
            ],
            [
               0.6487366466466467,
               -1.2652263941512722
            ],
            [
               0.651539159159159,
               -1.2668580170048411
            ],
            [
               0.6543416716716719,
               -1.2686941012974473
            ],
            [
               0.6571441841841843,
               -1.2702525651456376
            ],
            [
               0.6599466966966967,
               -1.271157295462785
            ],
            [
               0.6627492092092091,
               -1.2712834730141718
            ],
            [
               0.665551721721722,
               -1.270807140720006
            ],
            [
               0.6683542342342343,
               -1.2701465471192588
            ],
            [
               0.6711567467467467,
               -1.2698201981068715
            ],
            [
               0.6739592592592591,
               -1.2702733375499946
            ],
            [
               0.676761771771772,
               -1.2717322339530868
            ],
            [
               0.6795642842842844,
               -1.274132788943652
            ],
            [
               0.6823667967967968,
               -1.2771423968748965
            ],
            [
               0.6851693093093092,
               -1.2802621552278701
            ],
            [
               0.687971821821822,
               -1.2829716225253822
            ],
            [
               0.6907743343343344,
               -1.284868213655563
            ],
            [
               0.6935768468468468,
               -1.2857600455113527
            ],
            [
               0.6963793593593592,
               -1.285690545873262
            ],
            [
               0.6991818718718721,
               -1.284897257947219
            ],
            [
               0.7019843843843845,
               -1.2837270874332098
            ],
            [
               0.7047868968968969,
               -1.282539416668798
            ],
            [
               0.7075894094094093,
               -1.2816254245813719
            ],
            [
               0.7103919219219221,
               -1.2811598197590217
            ],
            [
               0.7131944344344345,
               -1.281186317698721
            ],
            [
               0.7159969469469469,
               -1.281627102321881
            ],
            [
               0.7187994594594593,
               -1.2823032235712297
            ],
            [
               0.7216019719719722,
               -1.2829573829953747
            ],
            [
               0.7244044844844846,
               -1.2832790860542067
            ],
            [
               0.727206996996997,
               -1.2829391007839375
            ],
            [
               0.7300095095095094,
               -1.2816408384499667
            ],
            [
               0.7328120220220222,
               -1.2791891426234474
            ],
            [
               0.7356145345345346,
               -1.275564646676841
            ],
            [
               0.738417047047047,
               -1.2709801596069306
            ],
            [
               0.7412195595595594,
               -1.2658910673664607
            ],
            [
               0.7440220720720723,
               -1.2609388745353671
            ],
            [
               0.7468245845845847,
               -1.2568256180036377
            ],
            [
               0.7496270970970971,
               -1.2541417057084114
            ],
            [
               0.7524296096096099,
               -1.2531919129808342
            ],
            [
               0.7552321221221223,
               -1.2538745165888883
            ],
            [
               0.7580346346346347,
               -1.255660823214737
            ],
            [
               0.7608371471471471,
               -1.2576966475454525
            ],
            [
               0.76363965965966,
               -1.259010351267996
            ],
            [
               0.7664421721721724,
               -1.2587755482220895
            ],
            [
               0.7692446846846848,
               -1.2565533168634424
            ],
            [
               0.7720471971971972,
               -1.252438109636076
            ],
            [
               0.77484970970971,
               -1.2470557908355198
            ],
            [
               0.7776522222222224,
               -1.241405205506553
            ],
            [
               0.7804547347347348,
               -1.2365833471707184
            ],
            [
               0.7832572472472472,
               -1.233472750703395
            ],
            [
               0.7860597597597601,
               -1.23248491920211
            ],
            [
               0.7888622722722725,
               -1.2334393354671742
            ],
            [
               0.7916647847847849,
               -1.2356174283200492
            ],
            [
               0.7944672972972973,
               -1.2379770312671274
            ],
            [
               0.7972698098098101,
               -1.2394625478418542
            ],
            [
               0.8000723223223225,
               -1.239315640131312
            ],
            [
               0.8028748348348349,
               -1.237290936313428
            ],
            [
               0.8056773473473473,
               -1.2337113962043031
            ],
            [
               0.8084798598598602,
               -1.2293489498714845
            ],
            [
               0.8112823723723726,
               -1.2251713085423792
            ],
            [
               0.814084884884885,
               -1.2220374884991783
            ],
            [
               0.8168873973973974,
               -1.2204391770840668
            ],
            [
               0.8196899099099102,
               -1.2203681771575874
            ],
            [
               0.8224924224224226,
               -1.2213477585659391
            ],
            [
               0.825294934934935,
               -1.222612099312384
            ],
            [
               0.8280974474474474,
               -1.2233708523548694
            ],
            [
               0.8308999599599602,
               -1.223070473984786
            ],
            [
               0.8337024724724726,
               -1.2215680318402873
            ],
            [
               0.836504984984985,
               -1.2191645858047973
            ],
            [
               0.8393074974974974,
               -1.216492758944125
            ],
            [
               0.8421100100100103,
               -1.2143006414562718
            ],
            [
               0.8449125225225227,
               -1.213206080527097
            ],
            [
               0.8477150350350351,
               -1.213501810686477
            ],
            [
               0.8505175475475475,
               -1.2150717153059385
            ],
            [
               0.8533200600600603,
               -1.2174395869297676
            ],
            [
               0.8561225725725727,
               -1.2199277805033084
            ],
            [
               0.8589250850850851,
               -1.2218688948866419
            ],
            [
               0.8617275975975975,
               -1.2227998894886185
            ],
            [
               0.8645301101101104,
               -1.2225782529045217
            ],
            [
               0.8673326226226228,
               -1.2213892049614636
            ],
            [
               0.8701351351351352,
               -1.2196504960020929
            ],
            [
               0.8729376476476476,
               -1.21785411850848
            ],
            [
               0.8757401601601604,
               -1.216401560543324
            ],
            [
               0.8785426726726728,
               -1.2154864188056251
            ],
            [
               0.8813451851851852,
               -1.2150577198802783
            ],
            [
               0.8841476976976976,
               -1.2148674900218137
            ],
            [
               0.8869502102102105,
               -1.2145778706304982
            ],
            [
               0.8897527227227229,
               -1.2138859188307651
            ],
            [
               0.8925552352352353,
               -1.2126230618779559
            ],
            [
               0.8953577477477477,
               -1.2107998785967102
            ],
            [
               0.8981602602602605,
               -1.2085891739077552
            ],
            [
               0.9009627727727729,
               -1.2062623758401103
            ],
            [
               0.9037652852852853,
               -1.2041081598321428
            ],
            [
               0.9065677977977977,
               -1.2023636539991407
            ],
            [
               0.9093703103103106,
               -1.20117839129703
            ],
            [
               0.912172822822823,
               -1.2006145223432316
            ],
            [
               0.9149753353353354,
               -1.2006709772836506
            ],
            [
               0.9177778478478478,
               -1.201310721700025
            ],
            [
               0.9205803603603606,
               -1.2024721104635137
            ],
            [
               0.923382872872873,
               -1.2040562831997264
            ],
            [
               0.9261853853853854,
               -1.2058974675552303
            ],
            [
               0.9289878978978978,
               -1.2077352221998092
            ],
            [
               0.9317904104104107,
               -1.2092114306436184
            ],
            [
               0.9345929229229231,
               -1.209908024061253
            ],
            [
               0.9373954354354355,
               -1.2094261001661093
            ],
            [
               0.9401979479479479,
               -1.2074890593431302
            ],
            [
               0.9430004604604607,
               -1.2040387837235995
            ],
            [
               0.9458029729729731,
               -1.199290600245552
            ],
            [
               0.9486054854854855,
               -1.1937220141436686
            ],
            [
               0.9514079979979979,
               -1.187989563803041
            ],
            [
               0.9542105105105108,
               -1.182791316445924
            ],
            [
               0.9570130230230232,
               -1.178711470117686
            ],
            [
               0.9598155355355356,
               -1.176091382169648
            ],
            [
               0.962618048048048,
               -1.1749649026616527
            ],
            [
               0.9654205605605608,
               -1.1750768414963715
            ],
            [
               0.9682230730730732,
               -1.1759778262053269
            ],
            [
               0.9710255855855856,
               -1.177165139131616
            ],
            [
               0.973828098098098,
               -1.1782252332727614
            ],
            [
               0.9766306106106108,
               -1.1789341306831953
            ],
            [
               0.9794331231231233,
               -1.179286583476709
            ],
            [
               0.9822356356356357,
               -1.1794487581708943
            ],
            [
               0.985038148148148,
               -1.1796542958225231
            ],
            [
               0.9878406606606609,
               -1.1800816124647815
            ],
            [
               0.9906431731731733,
               -1.1807554381862744
            ],
            [
               0.9934456856856857,
               -1.1815064371645625
            ],
            [
               0.9962481981981981,
               -1.1820026559338785
            ],
            [
               0.9990507107107109,
               -1.1818423932985085
            ],
            [
               1.0018532232232233,
               -1.180677901968632
            ],
            [
               1.0046557357357357,
               -1.178329607402187
            ],
            [
               1.0074582482482481,
               -1.1748541227296618
            ],
            [
               1.010260760760761,
               -1.1705446701972315
            ],
            [
               1.0130632732732734,
               -1.1658642561617545
            ],
            [
               1.0158657857857858,
               -1.161332891247648
            ],
            [
               1.0186682982982982,
               -1.157403652057476
            ],
            [
               1.021470810810811,
               -1.1543644653756382
            ],
            [
               1.0242733233233234,
               -1.1522929932186634
            ],
            [
               1.0270758358358358,
               -1.1510744110785165
            ],
            [
               1.0298783483483482,
               -1.1504720690287153
            ],
            [
               1.032680860860861,
               -1.150225258691448
            ],
            [
               1.0354833733733735,
               -1.1501412463843206
            ],
            [
               1.0382858858858859,
               -1.1501521153064527
            ],
            [
               1.0410883983983983,
               -1.1503192590368663
            ],
            [
               1.0438909109109111,
               -1.1507854661533106
            ],
            [
               1.0466934234234235,
               -1.151691125046896
            ],
            [
               1.049495935935936,
               -1.1530823003561879
            ],
            [
               1.0522984484484483,
               -1.1548412375409352
            ],
            [
               1.0551009609609612,
               -1.1566637191195235
            ],
            [
               1.0579034734734736,
               -1.158094585415928
            ],
            [
               1.060705985985986,
               -1.158616376590579
            ],
            [
               1.0635084984984984,
               -1.1577708599917416
            ],
            [
               1.0663110110110112,
               -1.1552831133097539
            ],
            [
               1.0691135235235236,
               -1.151155384925373
            ],
            [
               1.071916036036036,
               -1.1457037909453485
            ],
            [
               1.0747185485485484,
               -1.1395237165437222
            ],
            [
               1.0775210610610613,
               -1.1333866378944344
            ],
            [
               1.0803235735735737,
               -1.128088075641049
            ],
            [
               1.083126086086086,
               -1.1242794932171312
            ],
            [
               1.0859285985985985,
               -1.122322845901608
            ],
            [
               1.0887311111111113,
               -1.1222033422402626
            ],
            [
               1.0915336236236237,
               -1.1235239886848012
            ],
            [
               1.0943361361361361,
               -1.125586998036463
            ],
            [
               1.0971386486486485,
               -1.1275463046670966
            ],
            [
               1.0999411611611614,
               -1.128597348963484
            ],
            [
               1.1027436736736738,
               -1.1281598004664364
            ],
            [
               1.1055461861861862,
               -1.1260092130577206
            ],
            [
               1.1083486986986986,
               -1.1223253150263317
            ],
            [
               1.1111512112112114,
               -1.1176452112191688
            ],
            [
               1.1139537237237238,
               -1.1127340342593257
            ],
            [
               1.1167562362362362,
               -1.1084069667531566
            ],
            [
               1.119558748748749,
               -1.1053489574803574
            ],
            [
               1.1223612612612615,
               -1.1039780810623272
            ],
            [
               1.1251637737737739,
               -1.1043851752998237
            ],
            [
               1.1279662862862863,
               -1.1063598544224384
            ],
            [
               1.130768798798799,
               -1.1094878950040767
            ],
            [
               1.1335713113113115,
               -1.1132849544475776
            ],
            [
               1.136373823823824,
               -1.1173228253775331
            ],
            [
               1.1391763363363363,
               -1.1213096996395966
            ],
            [
               1.1419788488488491,
               -1.1251034790047258
            ],
            [
               1.1447813613613615,
               -1.1286612424029574
            ],
            [
               1.147583873873874,
               -1.1319505306333215
            ],
            [
               1.1503863863863864,
               -1.1348614895252105
            ],
            [
               1.1531888988988992,
               -1.1371584483296067
            ],
            [
               1.1559914114114116,
               -1.1384951752921273
            ],
            [
               1.158793923923924,
               -1.1384946013392074
            ],
            [
               1.1615964364364364,
               -1.1368692641706595
            ],
            [
               1.1643989489489492,
               -1.1335417166226307
            ],
            [
               1.1672014614614616,
               -1.1287209006960097
            ],
            [
               1.170003973973974,
               -1.122902632787175
            ],
            [
               1.1728064864864864,
               -1.116786189228141
            ],
            [
               1.1756089989989993,
               -1.1111266653269927
            ],
            [
               1.1784115115115117,
               -1.1065648956634395
            ],
            [
               1.181214024024024,
               -1.1034855362409837
            ],
            [
               1.1840165365365365,
               -1.1019460883462697
            ],
            [
               1.1868190490490493,
               -1.1016975077788667
            ],
            [
               1.1896215615615617,
               -1.1022878648256311
            ],
            [
               1.1924240740740741,
               -1.1032140914433741
            ],
            [
               1.1952265865865865,
               -1.104072124448797
            ],
            [
               1.1980290990990994,
               -1.1046577242583342
            ],
            [
               1.2008316116116118,
               -1.104988187808892
            ],
            [
               1.2036341241241242,
               -1.1052428388596627
            ],
            [
               1.2064366366366366,
               -1.1056479655830755
            ],
            [
               1.2092391491491494,
               -1.1063501729898224
            ],
            [
               1.2120416616616618,
               -1.107324685143789
            ],
            [
               1.2148441741741742,
               -1.108351301559221
            ],
            [
               1.2176466866866866,
               -1.1090656221558466
            ],
            [
               1.2204491991991995,
               -1.1090659123035271
            ],
            [
               1.2232517117117119,
               -1.1080363906694894
            ],
            [
               1.2260542242242243,
               -1.1058427606589087
            ],
            [
               1.2288567367367367,
               -1.1025670832719627
            ],
            [
               1.2316592492492495,
               -1.0984722624703385
            ],
            [
               1.234461761761762,
               -1.093912761824059
            ],
            [
               1.2372642742742743,
               -1.0892277886303638
            ],
            [
               1.2400667867867867,
               -1.0846586496804917
            ],
            [
               1.2428692992992996,
               -1.0803211674159643
            ],
            [
               1.245671811811812,
               -1.0762409812677762
            ],
            [
               1.2484743243243244,
               -1.072433052386371
            ],
            [
               1.2512768368368368,
               -1.0689871029864504
            ],
            [
               1.2540793493493496,
               -1.066116086243483
            ],
            [
               1.256881861861862,
               -1.0641376653387211
            ],
            [
               1.2596843743743744,
               -1.0633849836414173
            ],
            [
               1.2624868868868868,
               -1.0640732227555216
            ],
            [
               1.2652893993993997,
               -1.066170977438344
            ],
            [
               1.268091911911912,
               -1.069330904868838
            ],
            [
               1.2708944244244245,
               -1.0729188381875496
            ],
            [
               1.2736969369369369,
               -1.076148515958991
            ],
            [
               1.2764994494494497,
               -1.0782907279032585
            ],
            [
               1.279301961961962,
               -1.078894580184854
            ],
            [
               1.2821044744744745,
               -1.0779466828082915
            ],
            [
               1.284906986986987,
               -1.0759072703390045
            ],
            [
               1.2877094994994998,
               -1.0735979877679087
            ],
            [
               1.2905120120120122,
               -1.071963608970223
            ],
            [
               1.2933145245245246,
               -1.0717737969611152
            ],
            [
               1.296117037037037,
               -1.0733559742353105
            ],
            [
               1.2989195495495498,
               -1.076446838640278
            ],
            [
               1.3017220620620622,
               -1.080217568976392
            ],
            [
               1.3045245745745746,
               -1.0834755621673517
            ],
            [
               1.307327087087087,
               -1.0849898683151658
            ],
            [
               1.3101295995995998,
               -1.0838463764510489
            ],
            [
               1.3129321121121122,
               -1.0797261169936334
            ],
            [
               1.3157346246246246,
               -1.0730207433546362
            ],
            [
               1.318537137137137,
               -1.06474750890023
            ],
            [
               1.32133964964965,
               -1.0562869427670303
            ],
            [
               1.3241421621621623,
               -1.0490206733033336
            ],
            [
               1.3269446746746747,
               -1.0439770916190527
            ],
            [
               1.329747187187187,
               -1.0415890599003257
            ],
            [
               1.3325496996997,
               -1.0416317940659021
            ],
            [
               1.3353522122122123,
               -1.0433520781623353
            ],
            [
               1.3381547247247247,
               -1.0457405192940024
            ],
            [
               1.3409572372372371,
               -1.0478557316575334
            ],
            [
               1.34375974974975,
               -1.0490966660914616
            ],
            [
               1.3465622622622624,
               -1.0493403070835412
            ],
            [
               1.3493647747747748,
               -1.0489091048808272
            ],
            [
               1.3521672872872872,
               -1.048389790082755
            ],
            [
               1.3549697997998,
               -1.0483735473039255
            ],
            [
               1.3577723123123124,
               -1.0492111066639298
            ],
            [
               1.3605748248248248,
               -1.05086784812279
            ],
            [
               1.3633773373373372,
               -1.0529270231533885
            ],
            [
               1.36617984984985,
               -1.0547366978173636
            ],
            [
               1.3689823623623625,
               -1.0556460405783352
            ],
            [
               1.3717848748748749,
               -1.0552460433234767
            ],
            [
               1.3745873873873873,
               -1.0535288183045632
            ],
            [
               1.3773898998999001,
               -1.050908276090444
            ],
            [
               1.3801924124124125,
               -1.048093250209078
            ],
            [
               1.382994924924925,
               -1.0458554194155711
            ],
            [
               1.3857974374374373,
               -1.0447711904135186
            ],
            [
               1.3885999499499502,
               -1.0450265199340363
            ],
            [
               1.3914024624624626,
               -1.0463531101272032
            ],
            [
               1.394204974974975,
               -1.0481203780403243
            ],
            [
               1.3970074874874874,
               -1.04955483891049
            ],
            [
               1.39981,
               -1.0500147385980783
            ]
         ]
      },
      {
         "data": [
            [
               1.39991,
               -1.0507039875481277
            ],
            [
               1.3971074774774772,
               -1.047706741300126
            ],
            [
               1.3943049549549547,
               -1.0454864752458013
            ],
            [
               1.391502432432432,
               -1.0448905771306736
            ],
            [
               1.3886999099099095,
               -1.0464562685073338
            ],
            [
               1.385897387387387,
               -1.0502344645534527
            ],
            [
               1.3830948648648644,
               -1.0557473870307645
            ],
            [
               1.3802923423423419,
               -1.0620983026203934
            ],
            [
               1.3774898198198193,
               -1.0682040922671097
            ],
            [
               1.3746872972972968,
               -1.073081736463823
            ],
            [
               1.3718847747747747,
               -1.0761014167122416
            ],
            [
               1.369082252252252,
               -1.0771283107973484
            ],
            [
               1.3662797297297296,
               -1.0765098565832898
            ],
            [
               1.363477207207207,
               -1.0749144793332133
            ],
            [
               1.3606746846846844,
               -1.0730757512648554
            ],
            [
               1.3578721621621619,
               -1.071527014095139
            ],
            [
               1.3550696396396393,
               -1.0704152176019566
            ],
            [
               1.3522671171171168,
               -1.0694574212448966
            ],
            [
               1.3494645945945942,
               -1.0680568242084876
            ],
            [
               1.3466620720720717,
               -1.065542156482631
            ],
            [
               1.3438595495495491,
               -1.0614519678085577
            ],
            [
               1.3410570270270266,
               -1.055767798308088
            ],
            [
               1.338254504504504,
               -1.0490136373804666
            ],
            [
               1.335451981981982,
               -1.0421798013334045
            ],
            [
               1.3326494594594593,
               -1.0364848427653137
            ],
            [
               1.3298469369369368,
               -1.0330418477168704
            ],
            [
               1.3270444144144142,
               -1.0325285762676866
            ],
            [
               1.3242418918918917,
               -1.03496346495636
            ],
            [
               1.3214393693693691,
               -1.0396601912626613
            ],
            [
               1.3186368468468466,
               -1.045381022047569
            ],
            [
               1.315834324324324,
               -1.050649622521398
            ],
            [
               1.3130318018018015,
               -1.05413580423498
            ],
            [
               1.310229279279279,
               -1.0550027706933052
            ],
            [
               1.3074267567567563,
               -1.0531185195562114
            ],
            [
               1.3046242342342338,
               -1.0490736285695874
            ],
            [
               1.3018217117117112,
               -1.0440050034011619
            ],
            [
               1.2990191891891887,
               -1.0392815317398112
            ],
            [
               1.2962166666666666,
               -1.0361457521517798
            ],
            [
               1.293414144144144,
               -1.0354143510602984
            ],
            [
               1.2906116216216215,
               -1.037317708618823
            ],
            [
               1.287809099099099,
               -1.0415128234140911
            ],
            [
               1.2850065765765764,
               -1.0472498670488153
            ],
            [
               1.2822040540540538,
               -1.0536276127856419
            ],
            [
               1.2794015315315312,
               -1.0598508867999872
            ],
            [
               1.2765990090090087,
               -1.0654100525194536
            ],
            [
               1.2737964864864861,
               -1.0701348411362206
            ],
            [
               1.2709939639639636,
               -1.0741208790032029
            ],
            [
               1.268191441441441,
               -1.0775711710908853
            ],
            [
               1.2653889189189185,
               -1.0806218876454348
            ],
            [
               1.262586396396396,
               -1.0832234114651595
            ],
            [
               1.2597838738738734,
               -1.0851239015431897
            ],
            [
               1.2569813513513513,
               -1.0859624138482125
            ],
            [
               1.2541788288288287,
               -1.0854362414016245
            ],
            [
               1.2513763063063061,
               -1.083477568710531
            ],
            [
               1.2485737837837836,
               -1.0803682704383837
            ],
            [
               1.245771261261261,
               -1.0767411485558709
            ],
            [
               1.2429687387387385,
               -1.0734546173663482
            ],
            [
               1.240166216216216,
               -1.0713726034250919
            ],
            [
               1.2373636936936934,
               -1.071116759229223
            ],
            [
               1.2345611711711708,
               -1.0728715300256306
            ],
            [
               1.2317586486486483,
               -1.0763089821855942
            ],
            [
               1.2289561261261257,
               -1.0806635567104181
            ],
            [
               1.2261536036036031,
               -1.0849389253139412
            ],
            [
               1.2233510810810806,
               -1.0881857786814733
            ],
            [
               1.2205485585585585,
               -1.089765251205551
            ],
            [
               1.217746036036036,
               -1.0895161489498975
            ],
            [
               1.2149435135135134,
               -1.0877744569983894
            ],
            [
               1.2121409909909908,
               -1.0852410505736243
            ],
            [
               1.2093384684684683,
               -1.0827425920031906
            ],
            [
               1.2065359459459457,
               -1.0809650390597323
            ],
            [
               1.2037334234234232,
               -1.0802475099465174
            ],
            [
               1.2009309009009006,
               -1.080503533997196
            ],
            [
               1.198128378378378,
               -1.0812936958616626
            ],
            [
               1.1953258558558555,
               -1.0820225645090802
            ],
            [
               1.192523333333333,
               -1.0821905991797047
            ],
            [
               1.1897208108108104,
               -1.081612609610986
            ],
            [
               1.1869182882882878,
               -1.0805248971652777
            ],
            [
               1.1841157657657653,
               -1.0795401591582094
            ],
            [
               1.1813132432432432,
               -1.0794605133790194
            ],
            [
               1.1785107207207206,
               -1.0810076270423572
            ],
            [
               1.175708198198198,
               -1.0845586654941846
            ],
            [
               1.1729056756756755,
               -1.0899774732898835
            ],
            [
               1.170103153153153,
               -1.0966014372661363
            ],
            [
               1.1673006306306304,
               -1.103395014787723
            ],
            [
               1.1644981081081078,
               -1.1092269244534876
            ],
            [
               1.1616955855855853,
               -1.1131870857153063
            ],
            [
               1.1588930630630627,
               -1.1148450025825931
            ],
            [
               1.1560905405405402,
               -1.1143683007027776
            ],
            [
               1.1532880180180176,
               -1.1124632651382953
            ],
            [
               1.150485495495495,
               -1.110154752923226
            ],
            [
               1.1476829729729725,
               -1.1084730451383238
            ],
            [
               1.14488045045045,
               -1.1081440855560958
            ],
            [
               1.1420779279279278,
               -1.1093780461939389
            ],
            [
               1.1392754054054053,
               -1.1118199423492028
            ],
            [
               1.1364728828828827,
               -1.1146752136940012
            ],
            [
               1.1336703603603602,
               -1.1169690070234664
            ],
            [
               1.1308678378378376,
               -1.1178573789914603
            ],
            [
               1.128065315315315,
               -1.1168942070094348
            ],
            [
               1.1252627927927925,
               -1.1141732058824934
            ],
            [
               1.12246027027027,
               -1.1103045184497553
            ],
            [
               1.1196577477477474,
               -1.1062367831091695
            ],
            [
               1.1168552252252248,
               -1.10298211820631
            ],
            [
               1.1140527027027023,
               -1.101328907613401
            ],
            [
               1.1112501801801797,
               -1.1016278914333286
            ],
            [
               1.1084476576576572,
               -1.1037117726295
            ],
            [
               1.105645135135135,
               -1.1069662484306955
            ],
            [
               1.1028426126126125,
               -1.1105248005390855
            ],
            [
               1.10004009009009,
               -1.1135247552906962
            ],
            [
               1.0972375675675674,
               -1.1153479651040117
            ],
            [
               1.0944350450450449,
               -1.1157789077892817
            ],
            [
               1.0916325225225223,
               -1.1150415479387301
            ],
            [
               1.0888299999999997,
               -1.113713925237143
            ],
            [
               1.0860274774774772,
               -1.1125541148104623
            ],
            [
               1.0832249549549546,
               -1.1122928622718713
            ],
            [
               1.080422432432432,
               -1.1134516711927747
            ],
            [
               1.0776199099099095,
               -1.1162313416713103
            ],
            [
               1.074817387387387,
               -1.120491046403135
            ],
            [
               1.0720148648648644,
               -1.1258108105301323
            ],
            [
               1.0692123423423419,
               -1.1316091472330556
            ],
            [
               1.0664098198198197,
               -1.1372779476756438
            ],
            [
               1.0636072972972972,
               -1.1422994945956977
            ],
            [
               1.0608047747747746,
               -1.1463225332646156
            ],
            [
               1.058002252252252,
               -1.1491901218187528
            ],
            [
               1.0551997297297295,
               -1.1509257668508637
            ],
            [
               1.052397207207207,
               -1.1516922683823787
            ],
            [
               1.0495946846846844,
               -1.1517388190093318
            ],
            [
               1.0467921621621619,
               -1.1513480360357078
            ],
            [
               1.0439896396396393,
               -1.1507890809024275
            ],
            [
               1.0411871171171168,
               -1.1502790085146426
            ],
            [
               1.0383845945945942,
               -1.1499536020051506
            ],
            [
               1.0355820720720716,
               -1.1498506681251808
            ],
            [
               1.032779549549549,
               -1.1499108984841597
            ],
            [
               1.0299770270270265,
               -1.1500012978156193
            ],
            [
               1.0271745045045044,
               -1.1499621960130177
            ],
            [
               1.0243719819819819,
               -1.1496713620260577
            ],
            [
               1.0215694594594593,
               -1.1491102190319467
            ],
            [
               1.0187669369369368,
               -1.148411366543725
            ],
            [
               1.0159644144144142,
               -1.1478669943874094
            ],
            [
               1.0131618918918917,
               -1.1478858763554687
            ],
            [
               1.010359369369369,
               -1.1489011285805364
            ],
            [
               1.0075568468468465,
               -1.1512476946317944
            ],
            [
               1.004754324324324,
               -1.155041901911484
            ],
            [
               1.0019518018018014,
               -1.16010015771448
            ],
            [
               0.9991492792792789,
               -1.165927075028748
            ],
            [
               0.9963467567567563,
               -1.1717859096795378
            ],
            [
               0.9935442342342338,
               -1.1768407819394904
            ],
            [
               0.9907417117117117,
               -1.1803378299882135
            ],
            [
               0.9879391891891891,
               -1.1817784719396704
            ],
            [
               0.9851366666666665,
               -1.1810373357379658
            ],
            [
               0.982334144144144,
               -1.1783910711189405
            ],
            [
               0.9795316216216214,
               -1.1744485355700087
            ],
            [
               0.9767290990990989,
               -1.1700005689083262
            ],
            [
               0.9739265765765763,
               -1.1658302874662878
            ],
            [
               0.9711240540540538,
               -1.1625355414506777
            ],
            [
               0.9683215315315312,
               -1.160410626343125
            ],
            [
               0.9655190090090087,
               -1.1594160589577145
            ],
            [
               0.9627164864864861,
               -1.1592390407184126
            ],
            [
               0.9599139639639636,
               -1.1594213160413687
            ],
            [
               0.957111441441441,
               -1.1595133642806332
            ],
            [
               0.9543089189189184,
               -1.159209283265899
            ],
            [
               0.9515063963963963,
               -1.1584260180470687
            ],
            [
               0.9487038738738738,
               -1.1573100396464837
            ],
            [
               0.9459013513513512,
               -1.1561774602912958
            ],
            [
               0.9430988288288287,
               -1.155412492559868
            ],
            [
               0.9402963063063061,
               -1.1553585164222508
            ],
            [
               0.9374937837837836,
               -1.156233729312055
            ],
            [
               0.934691261261261,
               -1.158091321294613
            ],
            [
               0.9318887387387385,
               -1.1608273094723192
            ],
            [
               0.9290862162162159,
               -1.1642237141098364
            ],
            [
               0.9262836936936933,
               -1.1680057664202836
            ],
            [
               0.9234811711711708,
               -1.1718916824357706
            ],
            [
               0.9206786486486482,
               -1.175621237466817
            ],
            [
               0.9178761261261257,
               -1.1789611868164682
            ],
            [
               0.9150736036036036,
               -1.1816965438312996
            ],
            [
               0.912271081081081,
               -1.1836225778015064
            ],
            [
               0.9094685585585585,
               -1.1845510994660957
            ],
            [
               0.9066660360360359,
               -1.1843370128448054
            ],
            [
               0.9038635135135134,
               -1.1829205160036396
            ],
            [
               0.9010609909909908,
               -1.1803711163554018
            ],
            [
               0.8982584684684682,
               -1.176915575053732
            ],
            [
               0.8954559459459457,
               -1.1729347761321973
            ],
            [
               0.8926534234234231,
               -1.168923445945738
            ],
            [
               0.8898509009009006,
               -1.1654184658278934
            ],
            [
               0.887048378378378,
               -1.1629119919178108
            ],
            [
               0.8842458558558555,
               -1.1617709872185449
            ],
            [
               0.8814433333333329,
               -1.1621832003438715
            ],
            [
               0.8786408108108104,
               -1.1641417049174896
            ],
            [
               0.8758382882882882,
               -1.1674686664495155
            ],
            [
               0.8730357657657657,
               -1.1718679893284376
            ],
            [
               0.8702332432432431,
               -1.1769895606345648
            ],
            [
               0.8674307207207206,
               -1.1824869958968236
            ],
            [
               0.864628198198198,
               -1.1880558948941058
            ],
            [
               0.8618256756756755,
               -1.1934483552778432
            ],
            [
               0.8590231531531529,
               -1.1984684529794856
            ],
            [
               0.8562206306306304,
               -1.2029593312399816
            ],
            [
               0.8534181081081078,
               -1.2067935403971268
            ],
            [
               0.8506155855855853,
               -1.2098744068214073
            ],
            [
               0.8478130630630627,
               -1.2121493879748275
            ],
            [
               0.8450105405405401,
               -1.2136295206949748
            ],
            [
               0.8422080180180176,
               -1.2144049811597148
            ],
            [
               0.839405495495495,
               -1.2146470381656216
            ],
            [
               0.8366029729729729,
               -1.214591126165538
            ],
            [
               0.8338004504504504,
               -1.2145025894380206
            ],
            [
               0.8309979279279278,
               -1.2146331671802009
            ],
            [
               0.8281954054054053,
               -1.2151799872867612
            ],
            [
               0.8253928828828827,
               -1.2162583291967137
            ],
            [
               0.8225903603603602,
               -1.2178949418037384
            ],
            [
               0.8197878378378376,
               -1.2200419818684267
            ],
            [
               0.816985315315315,
               -1.222605174299435
            ],
            [
               0.8141827927927925,
               -1.225475898839262
            ],
            [
               0.8113802702702699,
               -1.2285568325061988
            ],
            [
               0.8085777477477474,
               -1.2317742946364048
            ],
            [
               0.8057752252252248,
               -1.2350759984934303
            ],
            [
               0.8029727027027023,
               -1.2384182957358725
            ],
            [
               0.8001701801801802,
               -1.2417502214392906
            ],
            [
               0.7973676576576576,
               -1.2450017097689567
            ],
            [
               0.794565135135135,
               -1.2480805778388389
            ],
            [
               0.7917626126126125,
               -1.250878703413783
            ],
            [
               0.7889600900900899,
               -1.2532841444685832
            ],
            [
               0.7861575675675674,
               -1.25519429781433
            ],
            [
               0.7833550450450448,
               -1.2565260985956606
            ],
            [
               0.7805525225225223,
               -1.2572220454551486
            ],
            [
               0.7777499999999997,
               -1.257253938206643
            ],
            [
               0.7749474774774772,
               -1.256627908038359
            ],
            [
               0.7721449549549546,
               -1.2553935136854997
            ],
            [
               0.769342432432432,
               -1.2536564704967628
            ],
            [
               0.7665399099099095,
               -1.2515903162872957
            ],
            [
               0.763737387387387,
               -1.249439087987886
            ],
            [
               0.7609348648648648,
               -1.2475028520827007
            ],
            [
               0.7581323423423423,
               -1.2461016397261675
            ],
            [
               0.7553298198198197,
               -1.2455203401884227
            ],
            [
               0.7525272972972972,
               -1.2459452200120875
            ],
            [
               0.7497247747747746,
               -1.2474089178697079
            ],
            [
               0.7469222522522521,
               -1.2497622189453734
            ],
            [
               0.7441197297297295,
               -1.2526862114096167
            ],
            [
               0.741317207207207,
               -1.2557482330936653
            ],
            [
               0.7385146846846844,
               -1.2584920782426807
            ],
            [
               0.7357121621621618,
               -1.2605413137974324
            ],
            [
               0.7329096396396393,
               -1.2616883031710535
            ],
            [
               0.7301071171171167,
               -1.261943267126572
            ],
            [
               0.7273045945945942,
               -1.2615275789035265
            ],
            [
               0.7245020720720716,
               -1.260810951640531
            ],
            [
               0.7216995495495495,
               -1.260208674826215
            ],
            [
               0.718897027027027,
               -1.2600674312725926
            ],
            [
               0.7160945045045044,
               -1.2605723883027031
            ],
            [
               0.7132919819819818,
               -1.261702580321959
            ],
            [
               0.7104894594594593,
               -1.2632475412553807
            ],
            [
               0.7076869369369367,
               -1.2648798654072113
            ],
            [
               0.7048844144144142,
               -1.266261466067692
            ],
            [
               0.7020818918918916,
               -1.2671510227274427
            ],
            [
               0.6992793693693691,
               -1.2674797088950638
            ],
            [
               0.6964768468468465,
               -1.2673719636245289
            ],
            [
               0.693674324324324,
               -1.2671048691434739
            ],
            [
               0.6908718018018014,
               -1.2670184720897644
            ],
            [
               0.6880692792792789,
               -1.2674043892751485
            ],
            [
               0.6852667567567567,
               -1.2684067152236191
            ],
            [
               0.6824642342342342,
               -1.2699656263615755
            ],
            [
               0.6796617117117116,
               -1.271821334489804
            ],
            [
               0.6768591891891891,
               -1.2735780942479962
            ],
            [
               0.6740566666666665,
               -1.2748102247429887
            ],
            [
               0.671254144144144,
               -1.2751798098611289
            ],
            [
               0.6684516216216214,
               -1.2745324205882826
            ],
            [
               0.6656490990990989,
               -1.2729436718896752
            ],
            [
               0.6628465765765763,
               -1.2707036394131395
            ],
            [
               0.6600440540540538,
               -1.2682438949261434
            ],
            [
               0.6572415315315312,
               -1.2660280595280584
            ],
            [
               0.6544390090090086,
               -1.2644367922722721
            ],
            [
               0.6516364864864861,
               -1.2636793312138739
            ],
            [
               0.6488339639639635,
               -1.2637558955164216
            ],
            [
               0.6460314414414414,
               -1.2644807265575584
            ],
            [
               0.6432289189189189,
               -1.2655583589479233
            ],
            [
               0.6404263963963963,
               -1.266690586624228
            ],
            [
               0.6376238738738738,
               -1.2676826434941986
            ],
            [
               0.6348213513513512,
               -1.2685168172311467
            ],
            [
               0.6320188288288286,
               -1.2693702540971943
            ],
            [
               0.6292163063063061,
               -1.2705689697909022
            ],
            [
               0.6264137837837835,
               -1.2724881305697688
            ],
            [
               0.623611261261261,
               -1.2754247349688055
            ],
            [
               0.6208087387387384,
               -1.2794784652763664
            ],
            [
               0.6180062162162159,
               -1.2844767227441976
            ],
            [
               0.6152036936936933,
               -1.2899700662358349
            ],
            [
               0.6124011711711708,
               -1.29530643896915
            ],
            [
               0.6095986486486482,
               -1.2997710075788103
            ],
            [
               0.6067961261261261,
               -1.3027588247631119
            ],
            [
               0.6039936036036035,
               -1.3039354750447831
            ],
            [
               0.601191081081081,
               -1.3033403773173031
            ],
            [
               0.5983885585585584,
               -1.3013996199334876
            ],
            [
               0.5955860360360359,
               -1.2988377317350608
            ],
            [
               0.5927835135135133,
               -1.2965051282848146
            ],
            [
               0.5899809909909908,
               -1.295162726501534
            ],
            [
               0.5871784684684682,
               -1.2952801008230779
            ],
            [
               0.5843759459459457,
               -1.2969035143290428
            ],
            [
               0.5815734234234231,
               -1.2996340931802663
            ],
            [
               0.5787709009009008,
               -1.3027278263909432
            ],
            [
               0.5759683783783782,
               -1.3052954137279045
            ],
            [
               0.5731658558558557,
               -1.3065507199112938
            ],
            [
               0.5703633333333331,
               -1.3060405090031901
            ],
            [
               0.5675608108108106,
               -1.3037906339038035
            ],
            [
               0.564758288288288,
               -1.300325115721619
            ],
            [
               0.5619557657657654,
               -1.2965491509361762
            ],
            [
               0.5591532432432431,
               -1.2935253773874456
            ],
            [
               0.5563507207207206,
               -1.2922035633129205
            ],
            [
               0.553548198198198,
               -1.293177954958523
            ],
            [
               0.5507456756756755,
               -1.2965392929267852
            ],
            [
               0.5479431531531529,
               -1.3018617646488089
            ],
            [
               0.5451406306306303,
               -1.3083266179720479
            ],
            [
               0.5423381081081078,
               -1.3149452254990521
            ],
            [
               0.5395355855855855,
               -1.3208166905361427
            ],
            [
               0.5367330630630629,
               -1.3253468693164905
            ],
            [
               0.5339305405405403,
               -1.3283692200319397
            ],
            [
               0.5311280180180178,
               -1.3301387436318421
            ],
            [
               0.5283254954954952,
               -1.3312087191128263
            ],
            [
               0.5255229729729727,
               -1.3322340178461953
            ],
            [
               0.5227204504504503,
               -1.3337641632923143
            ],
            [
               0.5199179279279278,
               -1.3360885005026404
            ],
            [
               0.5171154054054052,
               -1.3391758945683918
            ],
            [
               0.5143128828828827,
               -1.342719376576138
            ],
            [
               0.5115103603603601,
               -1.3462627912962164
            ],
            [
               0.5087078378378376,
               -1.3493624877407884
            ],
            [
               0.505905315315315,
               -1.351729660763402
            ],
            [
               0.5031027927927927,
               -1.353309576901773
            ],
            [
               0.5003002702702701,
               -1.3542780470128992
            ],
            [
               0.4974977477477476,
               -1.3549643154323743
            ],
            [
               0.494695225225225,
               -1.3557330751958085
            ],
            [
               0.49189270270270247,
               -1.3568689625845822
            ],
            [
               0.4890901801801799,
               -1.3585018433288045
            ],
            [
               0.48628765765765736,
               -1.3605932865412669
            ],
            [
               0.483485135135135,
               -1.3629810099262745
            ],
            [
               0.48068261261261247,
               -1.3654575896711316
            ],
            [
               0.4778800900900899,
               -1.367849594551915
            ],
            [
               0.47507756756756736,
               -1.370066622457717
            ],
            [
               0.4722750450450448,
               -1.3721044709031895
            ],
            [
               0.46947252252252225,
               -1.3740066493000187
            ],
            [
               0.4666699999999997,
               -1.3758056772508205
            ],
            [
               0.46386747747747736,
               -1.3774734378241007
            ],
            [
               0.4610649549549548,
               -1.3789053902275192
            ],
            [
               0.45826243243243225,
               -1.379948650589978
            ],
            [
               0.4554599099099097,
               -1.380464816312684
            ],
            [
               0.45265738738738714,
               -1.3804026368698556
            ],
            [
               0.4498548648648646,
               -1.3798496448783153
            ],
            [
               0.44705234234234204,
               -1.3790383011344112
            ],
            [
               0.4442498198198197,
               -1.3782988721612766
            ],
            [
               0.44144729729729715,
               -1.3779718734411803
            ],
            [
               0.4386447747747746,
               -1.3783094837789074
            ],
            [
               0.43584225225225204,
               -1.3794012141937264
            ],
            [
               0.4330397297297295,
               -1.3811515946499728
            ],
            [
               0.43023720720720693,
               -1.3833191250263104
            ],
            [
               0.4274346846846844,
               -1.3856029613463567
            ],
            [
               0.42463216216216204,
               -1.387745401544251
            ],
            [
               0.4218296396396395,
               -1.3896114680259055
            ],
            [
               0.41902711711711693,
               -1.3912148382008231
            ],
            [
               0.4162245945945944,
               -1.3926796022394807
            ],
            [
               0.4134220720720718,
               -1.3941525663256966
            ],
            [
               0.41061954954954927,
               -1.3957015519159421
            ],
            [
               0.40781702702702693,
               -1.39724310909118
            ],
            [
               0.4050145045045044,
               -1.3985344505148332
            ],
            [
               0.4022119819819818,
               -1.3992415013812032
            ],
            [
               0.39940945945945927,
               -1.3990655678698198
            ],
            [
               0.3966069369369367,
               -1.3978859661848286
            ],
            [
               0.39380441441441416,
               -1.3958648034368846
            ],
            [
               0.3910018918918916,
               -1.3934681397962558
            ],
            [
               0.3881993693693693,
               -1.3913834301416719
            ],
            [
               0.3853968468468467,
               -1.3903483676126793
            ],
            [
               0.38259432432432416,
               -1.390939031205562
            ],
            [
               0.3797918018018016,
               -1.39338376680589
            ],
            [
               0.37698927927927905,
               -1.3974661064258216
            ],
            [
               0.3741867567567565,
               -1.4025550765378618
            ],
            [
               0.37138423423423395,
               -1.4077618711284758
            ],
            [
               0.3685817117117116,
               -1.412180770390119
            ],
            [
               0.36577918918918906,
               -1.4151431534332284
            ],
            [
               0.3629766666666665,
               -1.4164066337839225
            ],
            [
               0.36017414414414395,
               -1.4162196856451468
            ],
            [
               0.3573716216216214,
               -1.4152401963714256
            ],
            [
               0.35456909909909884,
               -1.4143320482987791
            ],
            [
               0.3517665765765763,
               -1.4143022673781456
            ],
            [
               0.34896405405405395,
               -1.4156598958427828
            ],
            [
               0.3461615315315314,
               -1.4184704537824304
            ],
            [
               0.34335900900900884,
               -1.4223490881721688
            ],
            [
               0.3405564864864863,
               -1.426591410336206
            ],
            [
               0.33775396396396373,
               -1.4303980148684694
            ],
            [
               0.3349514414414412,
               -1.4331206123305407
            ],
            [
               0.3321489189189186,
               -1.4344532926609759
            ],
            [
               0.3293463963963963,
               -1.4345124144373749
            ],
            [
               0.32654387387387374,
               -1.4337857238762695
            ],
            [
               0.3237413513513512,
               -1.4329729103677122
            ],
            [
               0.3209388288288286,
               -1.4327722728161314
            ],
            [
               0.31813630630630607,
               -1.4336814637234578
            ],
            [
               0.3153337837837835,
               -1.4358711595262736
            ],
            [
               0.31253126126126096,
               -1.4391633251627765
            ],
            [
               0.30972873873873863,
               -1.4431105964163304
            ],
            [
               0.3069262162162161,
               -1.4471423180698437
            ],
            [
               0.3041236936936935,
               -1.4507258496484887
            ],
            [
               0.30132117117117097,
               -1.453493295440075
            ],
            [
               0.2985186486486484,
               -1.4553015746733289
            ],
            [
               0.29571612612612586,
               -1.4562200253434696
            ],
            [
               0.2929136036036035,
               -1.4564644891582672
            ],
            [
               0.29011108108108097,
               -1.4563114275922748
            ],
            [
               0.2873085585585584,
               -1.45602589291014
            ],
            [
               0.28450603603603586,
               -1.4558246331836422
            ],
            [
               0.2817035135135133,
               -1.4558765031491827
            ],
            [
               0.27890099099099075,
               -1.456325008599813
            ],
            [
               0.2760984684684682,
               -1.457309283544049
            ],
            [
               0.27329594594594586,
               -1.458963150331713
            ],
            [
               0.2704934234234233,
               -1.4613851470412254
            ],
            [
               0.26769090090090075,
               -1.4645894129634982
            ],
            [
               0.2648883783783782,
               -1.4684604338666691
            ],
            [
               0.26208585585585564,
               -1.4727377882945358
            ],
            [
               0.2592833333333331,
               -1.477048227605926
            ],
            [
               0.25648081081081053,
               -1.4809846680300982
            ],
            [
               0.2536782882882882,
               -1.4842118557878452
            ],
            [
               0.25087576576576565,
               -1.4865646854983146
            ],
            [
               0.2480732432432431,
               -1.488103512840203
            ],
            [
               0.24527072072072054,
               -1.489102903872654
            ],
            [
               0.24246819819819798,
               -1.4899723763532364
            ],
            [
               0.23966567567567543,
               -1.491131981320991
            ],
            [
               0.23686315315315287,
               -1.4928829662026777
            ],
            [
               0.23406063063063054,
               -1.4953173558843176
            ],
            [
               0.23125810810810798,
               -1.4982980831851416
            ],
            [
               0.22845558558558543,
               -1.501517133409017
            ],
            [
               0.22565306306306288,
               -1.5046114887311983
            ],
            [
               0.22285054054054032,
               -1.507295526213417
            ],
            [
               0.22004801801801777,
               -1.5094619109507388
            ],
            [
               0.2172454954954952,
               -1.5112137924425424
            ],
            [
               0.21444297297297288,
               -1.51281579039693
            ],
            [
               0.21164045045045032,
               -1.514581150012253
            ],
            [
               0.20883792792792777,
               -1.5167366924349919
            ],
            [
               0.20603540540540521,
               -1.5193166918018184
            ],
            [
               0.20323288288288266,
               -1.5221276457659432
            ],
            [
               0.2004303603603601,
               -1.524800882901566
            ],
            [
               0.19762783783783777,
               -1.526917770628251
            ],
            [
               0.19482531531531522,
               -1.5281645224304414
            ],
            [
               0.19202279279279266,
               -1.5284605521224108
            ],
            [
               0.1892202702702701,
               -1.5280112378797197
            ],
            [
               0.18641774774774755,
               -1.5272610140908913
            ],
            [
               0.183615225225225,
               -1.5267574837574474
            ],
            [
               0.18081270270270244,
               -1.5269695909170453
            ],
            [
               0.1780101801801801,
               -1.5281212035346208
            ],
            [
               0.17520765765765756,
               -1.5300988182441095
            ],
            [
               0.172405135135135,
               -1.5324688420677992
            ],
            [
               0.16960261261261245,
               -1.5346036307544102
            ],
            [
               0.1668000900900899,
               -1.5358784749977605
            ],
            [
               0.16399756756756734,
               -1.535876786270479
            ],
            [
               0.16119504504504478,
               -1.5345366011808235
            ],
            [
               0.15839252252252245,
               -1.5321898593551797
            ],
            [
               0.1555899999999999,
               -1.529480655326524
            ],
            [
               0.15278747747747734,
               -1.527188107989776
            ],
            [
               0.14998495495495479,
               -1.526010311409916
            ],
            [
               0.14718243243243223,
               -1.5263776985067254
            ],
            [
               0.14437990990990968,
               -1.5283532691811281
            ],
            [
               0.14157738738738712,
               -1.5316474988776347
            ],
            [
               0.1387748648648648,
               -1.535737671243262
            ],
            [
               0.13597234234234223,
               -1.5400478754115943
            ],
            [
               0.13316981981981968,
               -1.544128144479207
            ],
            [
               0.13036729729729712,
               -1.5477747069404026
            ],
            [
               0.12756477477477457,
               -1.5510561661186744
            ],
            [
               0.12476225225225201,
               -1.5542441135922251
            ],
            [
               0.12195972972972946,
               -1.5576792532248556
            ],
            [
               0.11915720720720713,
               -1.5616243872382567
            ],
            [
               0.11635468468468457,
               -1.5661570879058244
            ],
            [
               0.11355216216216202,
               -1.571137843552119
            ],
            [
               0.11074963963963946,
               -1.5762607027364917
            ],
            [
               0.10794711711711691,
               -1.5811636019238247
            ],
            [
               0.10514459459459435,
               -1.585555282221109
            ],
            [
               0.1023420720720718,
               -1.589311809180157
            ],
            [
               0.09953954954954947,
               -1.5925089212805155
            ],
            [
               0.09673702702702691,
               -1.595381294854385
            ],
            [
               0.09393450450450436,
               -1.5982268690432857
            ],
            [
               0.0911319819819818,
               -1.601293705943748
            ],
            [
               0.08832945945945925,
               -1.604691696928172
            ],
            [
               0.08552693693693669,
               -1.6083605058023984
            ],
            [
               0.08272441441441436,
               -1.6121030089999007
            ],
            [
               0.0799218918918918,
               -1.6156686754866865
            ],
            [
               0.07711936936936925,
               -1.6188530897530038
            ],
            [
               0.0743168468468467,
               -1.6215747433561312
            ],
            [
               0.07151432432432414,
               -1.6238998496957642
            ],
            [
               0.06871180180180159,
               -1.6260063351762462
            ],
            [
               0.06590927927927903,
               -1.6281014908008595
            ],
            [
               0.0631067567567567,
               -1.6303252837728932
            ],
            [
               0.060304234234234144,
               -1.6326766294510096
            ],
            [
               0.05750171171171159,
               -1.6349912792237307
            ],
            [
               0.054699189189189035,
               -1.6369808678293571
            ],
            [
               0.05189666666666648,
               -1.6383203664485668
            ],
            [
               0.049094144144143925,
               -1.6387539994265037
            ],
            [
               0.04629162162162137,
               -1.6381837953549132
            ],
            [
               0.04348909909909904,
               -1.6367121831203635
            ],
            [
               0.04068657657657648,
               -1.634627285138393
            ],
            [
               0.03788405405405393,
               -1.6323400176763405
            ],
            [
               0.035081531531531374,
               -1.630297987054254
            ],
            [
               0.03227900900900882,
               -1.6289066578427098
            ],
            [
               0.029476486486486264,
               -1.6284817261583493
            ],
            [
               0.02667396396396371,
               -1.629241157046546
            ],
            [
               0.023871441441441377,
               -1.6313275073747668
            ],
            [
               0.021068918918918822,
               -1.6348383800552728
            ],
            [
               0.018266396396396267,
               -1.6398404781136469
            ],
            [
               0.015463873873873712,
               -1.6463518490554572
            ],
            [
               0.012661351351351158,
               -1.6542938888873042
            ],
            [
               0.009858828828828603,
               -1.6634324752192144
            ],
            [
               0.007056306306306048,
               -1.6733385085101666
            ],
            [
               0.004253783783783716,
               -1.6833968370888863
            ],
            [
               0.0014512612612611608,
               -1.6928783293922853
            ],
            [
               -0.001351261261261394,
               -1.7010671926800702
            ],
            [
               -0.004153783783783949,
               -1.7074126857419891
            ],
            [
               -0.006956306306306503,
               -1.7116600708325063
            ],
            [
               -0.009758828828829058,
               -1.7139163363046768
            ],
            [
               -0.012561351351351613,
               -1.7146230811510552
            ],
            [
               -0.015363873873873946,
               -1.7144372607021525
            ],
            [
               -0.0181663963963965,
               -1.7140510081233336
            ],
            [
               -0.020968918918919055,
               -1.7140038277845564
            ],
            [
               -0.02377144144144161,
               -1.7145458270892506
            ],
            [
               -0.026573963963964164,
               -1.7155964746250447
            ],
            [
               -0.02937648648648672,
               -1.7168134999428348
            ],
            [
               -0.03217900900900905,
               -1.7177504619967428
            ],
            [
               -0.03498153153153161,
               -1.7180512229847347
            ],
            [
               -0.03778405405405416,
               -1.717615550324676
            ],
            [
               -0.040586576576576716,
               -1.7166776212447141
            ],
            [
               -0.04338909909909927,
               -1.7157664683388845
            ],
            [
               -0.046191621621621826,
               -1.7155558386822172
            ],
            [
               -0.04899414414414438,
               -1.7166480611001447
            ],
            [
               -0.05179666666666671,
               -1.7193600312390567
            ],
            [
               -0.05459918918918927,
               -1.723581341190112
            ],
            [
               -0.05740171171171182,
               -1.7287539167462942
            ],
            [
               -0.06020423423423438,
               -1.7339856786467873
            ],
            [
               -0.06300675675675693,
               -1.7382694055828543
            ],
            [
               -0.06580927927927949,
               -1.7407452913417192
            ],
            [
               -0.06861180180180204,
               -1.7409319579047242
            ],
            [
               -0.07141432432432437,
               -1.7388600513210255
            ],
            [
               -0.07421684684684693,
               -1.7350717397315796
            ],
            [
               -0.07701936936936948,
               -1.730488976975547
            ],
            [
               -0.07982189189189204,
               -1.7261908079885115
            ],
            [
               -0.0826244144144146,
               -1.7231638795058437
            ],
            [
               -0.08542693693693715,
               -1.7220939885665851
            ],
            [
               -0.0882294594594597,
               -1.7232499146953106
            ],
            [
               -0.09103198198198204,
               -1.7264802680509286
            ],
            [
               -0.09383450450450459,
               -1.731309989463206
            ],
            [
               -0.09663702702702714,
               -1.737096271161528
            ],
            [
               -0.0994395495495497,
               -1.7431917911622534
            ],
            [
               -0.10224207207207225,
               -1.7490686569975837
            ],
            [
               -0.10504459459459481,
               -1.7543759264460892
            ],
            [
               -0.10784711711711736,
               -1.7589293267122148
            ],
            [
               -0.1106496396396397,
               -1.762654706168144
            ],
            [
               -0.11345216216216225,
               -1.7655194043524487
            ],
            [
               -0.1162546846846848,
               -1.7674847624475776
            ],
            [
               -0.11905720720720736,
               -1.7684999695896844
            ],
            [
               -0.12185972972972992,
               -1.7685379352977515
            ],
            [
               -0.12466225225225247,
               -1.7676553335288752
            ],
            [
               -0.12746477477477502,
               -1.7660480057020278
            ],
            [
               -0.13026729729729736,
               -1.764073138025683
            ],
            [
               -0.1330698198198199,
               -1.7622205735332015
            ],
            [
               -0.13587234234234247,
               -1.7610331493270506
            ],
            [
               -0.13867486486486502,
               -1.7609938858836456
            ],
            [
               -0.14147738738738758,
               -1.7624101670242975
            ],
            [
               -0.14427990990991013,
               -1.7653278440233064
            ],
            [
               -0.14708243243243246,
               -1.7695008550435434
            ],
            [
               -0.14988495495495502,
               -1.7744270900488823
            ],
            [
               -0.15268747747747757,
               -1.7794436204841428
            ],
            [
               -0.15549000000000013,
               -1.7838592883670588
            ],
            [
               -0.15829252252252268,
               -1.7870940520700804
            ],
            [
               -0.16109504504504524,
               -1.7887941674740562
            ],
            [
               -0.1638975675675678,
               -1.7888994709470563
            ],
            [
               -0.16670009009009013,
               -1.7876510189212986
            ],
            [
               -0.16950261261261268,
               -1.785540589602478
            ],
            [
               -0.17230513513513523,
               -1.7832148591602959
            ],
            [
               -0.1751076576576578,
               -1.7813543767061324
            ],
            [
               -0.17791018018018034,
               -1.7805501510605843
            ],
            [
               -0.1807127027027029,
               -1.7811992579840563
            ],
            [
               -0.18351522522522545,
               -1.783436497643545
            ],
            [
               -0.1863177477477478,
               -1.7871129141617015
            ],
            [
               -0.18912027027027034,
               -1.7918247627392283
            ],
            [
               -0.1919227927927929,
               -1.7969888208371545
            ],
            [
               -0.19472531531531545,
               -1.8019523223921823
            ],
            [
               -0.197527837837838,
               -1.80611908140747
            ],
            [
               -0.20033036036036056,
               -1.8090688125207084
            ],
            [
               -0.20313288288288311,
               -1.8106457028288823
            ],
            [
               -0.20593540540540545,
               -1.8109960847583135
            ],
            [
               -0.208737927927928,
               -1.81054382531177
            ],
            [
               -0.21154045045045056,
               -1.8099046427075116
            ],
            [
               -0.2143429729729731,
               -1.8097544672898973
            ],
            [
               -0.21714549549549567,
               -1.81067878057459
            ],
            [
               -0.21994801801801822,
               -1.813036235814871
            ],
            [
               -0.22275054054054078,
               -1.8168685255464219
            ],
            [
               -0.2255530630630631,
               -1.821879087787039
            ],
            [
               -0.22835558558558566,
               -1.8274877298899854
            ],
            [
               -0.23115810810810822,
               -1.8329503296459064
            ],
            [
               -0.23396063063063077,
               -1.8375170262850924
            ],
            [
               -0.23676315315315333,
               -1.84059287360708
            ],
            [
               -0.23956567567567588,
               -1.841864290726722
            ],
            [
               -0.24236819819819821,
               -1.841362957995182
            ],
            [
               -0.24517072072072077,
               -1.8394538410838548
            ],
            [
               -0.24797324324324332,
               -1.8367518591485643
            ],
            [
               -0.2507757657657659,
               -1.8339878489829387
            ],
            [
               -0.25357828828828843,
               -1.8318550847276258
            ],
            [
               -0.256380810810811,
               -1.8308704846499042
            ],
            [
               -0.25918333333333354,
               -1.8312796225221541
            ],
            [
               -0.2619858558558559,
               -1.833023503556639
            ],
            [
               -0.26478837837837843,
               -1.835770757305366
            ],
            [
               -0.267590900900901,
               -1.8390048183399106
            ],
            [
               -0.27039342342342354,
               -1.8421447488753424
            ],
            [
               -0.2731959459459461,
               -1.8446725469954721
            ],
            [
               -0.27599846846846865,
               -1.8462398036570562
            ],
            [
               -0.2788009909909912,
               -1.8467320058322958
            ],
            [
               -0.28160351351351354,
               -1.8462783316215088
            ],
            [
               -0.2844060360360361,
               -1.8452065633548864
            ],
            [
               -0.28720855855855865,
               -1.8439545689972352
            ],
            [
               -0.2900110810810812,
               -1.8429594298528267
            ],
            [
               -0.29281360360360376,
               -1.842550706582153
            ],
            [
               -0.2956161261261263,
               -1.8428740882748036
            ],
            [
               -0.29841864864864887,
               -1.843865279328961
            ],
            [
               -0.3012211711711712,
               -1.8452822735061014
            ],
            [
               -0.30402369369369375,
               -1.8467894014717565
            ],
            [
               -0.3068262162162163,
               -1.8480721477212718
            ],
            [
               -0.30962873873873886,
               -1.848951619141343
            ],
            [
               -0.3124312612612614,
               -1.8494650490250821
            ],
            [
               -0.31523378378378397,
               -1.8498854992913198
            ],
            [
               -0.3180363063063065,
               -1.8506691559429873
            ],
            [
               -0.32083882882882886,
               -1.8523388283891835
            ],
            [
               -0.3236413513513514,
               -1.8553320212386444
            ],
            [
               -0.32644387387387397,
               -1.859855264358278
            ],
            [
               -0.3292463963963965,
               -1.865788555386473
            ],
            [
               -0.3320489189189191,
               -1.8726730034585817
            ],
            [
               -0.33485144144144163,
               -1.8797931010524564
            ],
            [
               -0.3376539639639642,
               -1.8863381095815575
            ],
            [
               -0.3404564864864865,
               -1.8916025872503681
            ],
            [
               -0.3432590090090091,
               -1.895171755877545
            ],
            [
               -0.34606153153153163,
               -1.897038283812801
            ],
            [
               -0.3488640540540542,
               -1.8976138829172235
            ],
            [
               -0.35166657657657674,
               -1.897627715735129
            ],
            [
               -0.3544690990990993,
               -1.8979359369209021
            ],
            [
               -0.3572716216216216,
               -1.8992931368008215
            ],
            [
               -0.3600741441441442,
               -1.902148784125706
            ],
            [
               -0.36287666666666674,
               -1.906525785194649
            ],
            [
               -0.3656791891891893,
               -1.912015306204232
            ],
            [
               -0.36848171171171185,
               -1.9178886461035312
            ],
            [
               -0.3712842342342344,
               -1.9232931540651652
            ],
            [
               -0.37408675675675696,
               -1.927475212490224
            ],
            [
               -0.3768892792792793,
               -1.9299664793411608
            ],
            [
               -0.37969180180180184,
               -1.9306819494768215
            ],
            [
               -0.3824943243243244,
               -1.9299060246820616
            ],
            [
               -0.38529684684684695,
               -1.9281769839844278
            ],
            [
               -0.3880993693693695,
               -1.9261103168747562
            ],
            [
               -0.39090189189189206,
               -1.9242180224519325
            ],
            [
               -0.3937044144144146,
               -1.9227792579634642
            ],
            [
               -0.39650693693693695,
               -1.921798633786767
            ],
            [
               -0.3993094594594595,
               -1.9210585413607335
            ],
            [
               -0.40211198198198206,
               -1.9202410834971042
            ],
            [
               -0.4049145045045046,
               -1.9190734843934676
            ],
            [
               -0.40771702702702717,
               -1.917445161914114
            ],
            [
               -0.4105195495495496,
               -1.9154564503119005
            ],
            [
               -0.41332207207207217,
               -1.9133839739133114
            ],
            [
               -0.4161245945945947,
               -1.9115772845099874
            ],
            [
               -0.4189271171171173,
               -1.9103255572132172
            ],
            [
               -0.4217296396396397,
               -1.9097437702469495
            ],
            [
               -0.4245321621621623,
               -1.9097213338389878
            ],
            [
               -0.42733468468468483,
               -1.9099547623168096
            ],
            [
               -0.4301372072072073,
               -1.9100568476452748
            ],
            [
               -0.4329397297297298,
               -1.9097076231853842
            ],
            [
               -0.4357422522522524,
               -1.908796311135469
            ],
            [
               -0.4385447747747748,
               -1.907503930660341
            ],
            [
               -0.4413472972972974,
               -1.9062934248949022
            ],
            [
               -0.44414981981981994,
               -1.9058027527009216
            ],
            [
               -0.4469523423423425,
               -1.9066674017127214
            ],
            [
               -0.44975486486486493,
               -1.9093224166019969
            ],
            [
               -0.4525573873873875,
               -1.9138427935333358
            ],
            [
               -0.45535990990991004,
               -1.9198720853031643
            ],
            [
               -0.4581624324324325,
               -1.9266648804716278
            ],
            [
               -0.46096495495495504,
               -1.9332366568486474
            ],
            [
               -0.4637674774774776,
               -1.9385838955290104
            ],
            [
               -0.46657000000000015,
               -1.9419172224493613
            ],
            [
               -0.4693725225225226,
               -1.9428464229852391
            ],
            [
               -0.47217504504504515,
               -1.9414693144030064
            ],
            [
               -0.4749775675675677,
               -1.9383425881645788
            ],
            [
               -0.47778009009009015,
               -1.934344205248209
            ],
            [
               -0.4805826126126127,
               -1.9304648750399895
            ],
            [
               -0.48338513513513526,
               -1.927583064742067
            ],
            [
               -0.4861876576576578,
               -1.9262797770183804
            ],
            [
               -0.48899018018018026,
               -1.9267362751004686
            ],
            [
               -0.4917927027027028,
               -1.9287343368743413
            ],
            [
               -0.49459522522522537,
               -1.9317513822264374
            ],
            [
               -0.4973977477477478,
               -1.9351193704346388
            ],
            [
               -0.5002002702702704,
               -1.938202614058624
            ],
            [
               -0.5030027927927929,
               -1.9405485112753746
            ],
            [
               -0.5058053153153154,
               -1.9419760215108077
            ],
            [
               -0.5086078378378379,
               -1.9425857594696412
            ],
            [
               -0.5114103603603605,
               -1.9426972480554205
            ],
            [
               -0.514212882882883,
               -1.9427372840065376
            ],
            [
               -0.5170154054054055,
               -1.9431139576646954
            ],
            [
               -0.519817927927928,
               -1.944111438982369
            ],
            [
               -0.5226204504504506,
               -1.945831781851461
            ],
            [
               -0.525422972972973,
               -1.948194732103488
            ],
            [
               -0.5282254954954956,
               -1.9509893800047244
            ],
            [
               -0.5310280180180181,
               -1.9539572525557292
            ],
            [
               -0.5338305405405407,
               -1.9568788626838929
            ],
            [
               -0.5366330630630631,
               -1.959636630399121
            ],
            [
               -0.5394355855855857,
               -1.9622358911641733
            ],
            [
               -0.5422381081081082,
               -1.9647796507377846
            ],
            [
               -0.5450406306306307,
               -1.9674076602471429
            ],
            [
               -0.5478431531531532,
               -1.9702218334472548
            ],
            [
               -0.5506456756756758,
               -1.9732245537509394
            ],
            [
               -0.5534481981981982,
               -1.9762925542917529
            ],
            [
               -0.5562507207207208,
               -1.979197807173536
            ],
            [
               -0.5590532432432433,
               -1.981671506334468
            ],
            [
               -0.5618557657657659,
               -1.9834924419912046
            ],
            [
               -0.5646582882882883,
               -1.98457155962726
            ],
            [
               -0.5674608108108109,
               -1.9850035907171408
            ],
            [
               -0.5702633333333335,
               -1.9850651419815346
            ],
            [
               -0.5730658558558559,
               -1.9851544171101887
            ],
            [
               -0.5758683783783785,
               -1.985686251057623
            ],
            [
               -0.578670900900901,
               -1.9869716239693336
            ],
            [
               -0.5814734234234236,
               -1.989118127230582
            ],
            [
               -0.584275945945946,
               -1.9919840796270911
            ],
            [
               -0.5870784684684686,
               -1.9952045847546716
            ],
            [
               -0.5898809909909911,
               -1.9982866558891192
            ],
            [
               -0.5926835135135136,
               -2.000748892583955
            ],
            [
               -0.5954860360360361,
               -2.002265896357482
            ],
            [
               -0.5982885585585587,
               -2.002773864067593
            ],
            [
               -0.6010910810810811,
               -2.0025034139822475
            ],
            [
               -0.6038936036036037,
               -2.0019263403761256
            ],
            [
               -0.6066961261261262,
               -2.001628694050133
            ],
            [
               -0.6094986486486488,
               -2.002145500613085
            ],
            [
               -0.6123011711711712,
               -2.0038052590716386
            ],
            [
               -0.6151036936936938,
               -2.0066307325388006
            ],
            [
               -0.6179062162162163,
               -2.010326511948067
            ],
            [
               -0.6207087387387388,
               -2.0143580403298547
            ],
            [
               -0.6235112612612613,
               -2.0180990991036056
            ],
            [
               -0.6263137837837839,
               -2.0210038410371975
            ],
            [
               -0.6291163063063064,
               -2.0227519919402814
            ],
            [
               -0.6319188288288289,
               -2.0233243426048926
            ],
            [
               -0.6347213513513514,
               -2.0229875532358
            ],
            [
               -0.637523873873874,
               -2.0221957080690087
            ],
            [
               -0.6403263963963964,
               -2.0214419446910528
            ],
            [
               -0.643128918918919,
               -2.021108549832677
            ],
            [
               -0.6459314414414415,
               -2.02136332649148
            ],
            [
               -0.6487339639639641,
               -2.0221340214614107
            ],
            [
               -0.6515364864864865,
               -2.023166402826936
            ],
            [
               -0.6543390090090091,
               -2.0241437694868267
            ],
            [
               -0.6571415315315317,
               -2.0248253702276147
            ],
            [
               -0.6599440540540541,
               -2.0251550679605064
            ],
            [
               -0.6627465765765767,
               -2.0253016227158893
            ],
            [
               -0.6655490990990992,
               -2.0256148912566676
            ],
            [
               -0.6683516216216216,
               -2.02651052634606
            ],
            [
               -0.6711541441441442,
               -2.028320118977069
            ],
            [
               -0.6739566666666668,
               -2.0311561621741427
            ],
            [
               -0.6767591891891893,
               -2.0348376252157783
            ],
            [
               -0.6795617117117118,
               -2.038903434579124
            ],
            [
               -0.6823642342342343,
               -2.04271371082568
            ],
            [
               -0.6851667567567569,
               -2.045611013318081
            ],
            [
               -0.6879692792792793,
               -2.047094878075632
            ],
            [
               -0.6907718018018019,
               -2.046958523553612
            ],
            [
               -0.6935743243243244,
               -2.04534795549581
            ],
            [
               -0.696376846846847,
               -2.042727025896565
            ],
            [
               -0.6991793693693694,
               -2.0397598131206536
            ],
            [
               -0.701981891891892,
               -2.0371453131210817
            ],
            [
               -0.7047844144144145,
               -2.0354517839919675
            ],
            [
               -0.707586936936937,
               -2.0349958683458036
            ],
            [
               -0.7103894594594595,
               -2.0357962018273694
            ],
            [
               -0.7131919819819821,
               -2.0376079968011496
            ],
            [
               -0.7159945045045045,
               -2.0400215784623654
            ],
            [
               -0.7187970270270271,
               -2.042591181502827
            ],
            [
               -0.7215995495495496,
               -2.044955016140457
            ],
            [
               -0.7244020720720722,
               -2.0469143417528795
            ],
            [
               -0.7272045945945946,
               -2.0484549037443465
            ],
            [
               -0.7300071171171172,
               -2.0497129470682234
            ],
            [
               -0.7328096396396397,
               -2.0509039762137684
            ],
            [
               -0.7356121621621622,
               -2.052240868221098
            ],
            [
               -0.7384146846846847,
               -2.053867121050306
            ],
            [
               -0.7412172072072073,
               -2.0558223575795225
            ],
            [
               -0.7440197297297299,
               -2.058044503195547
            ],
            [
               -0.7468222522522523,
               -2.060400971906347
            ],
            [
               -0.7496247747747748,
               -2.0627335955579538
            ],
            [
               -0.7524272972972974,
               -2.0649007590023984
            ],
            [
               -0.7552298198198198,
               -2.0668046895466077
            ],
            [
               -0.7580323423423424,
               -2.068399590583528
            ],
            [
               -0.760834864864865,
               -2.069683997479684
            ],
            [
               -0.7636373873873875,
               -2.0706855462579448
            ],
            [
               -0.76643990990991,
               -2.071446931278328
            ],
            [
               -0.7692424324324325,
               -2.072018646053002
            ],
            [
               -0.7720449549549551,
               -2.0724590444603272
            ],
            [
               -0.7748474774774775,
               -2.0728377643866818
            ],
            [
               -0.7776500000000001,
               -2.0732365775686654
            ],
            [
               -0.7804525225225226,
               -2.0737429880483704
            ],
            [
               -0.7832550450450451,
               -2.074435672526283
            ],
            [
               -0.7860575675675676,
               -2.0753653538167347
            ],
            [
               -0.7888600900900902,
               -2.0765378700966606
            ],
            [
               -0.7916626126126127,
               -2.0779065911127637
            ],
            [
               -0.7944651351351352,
               -2.0793786680715742
            ],
            [
               -0.7972676576576577,
               -2.080834892257882
            ],
            [
               -0.8000701801801803,
               -2.0821580288976165
            ],
            [
               -0.8028727027027027,
               -2.0832613197858727
            ],
            [
               -0.8056752252252253,
               -2.0841086450427486
            ],
            [
               -0.8084777477477478,
               -2.0847206532674436
            ],
            [
               -0.8112802702702704,
               -2.0851658809460982
            ],
            [
               -0.8140827927927928,
               -2.0855406511567827
            ],
            [
               -0.8168853153153154,
               -2.085944579560344
            ],
            [
               -0.8196878378378379,
               -2.0864587996649524
            ],
            [
               -0.8224903603603604,
               -2.087131688417096
            ],
            [
               -0.8252928828828829,
               -2.087973139677783
            ],
            [
               -0.8280954054054055,
               -2.0889550477195593
            ],
            [
               -0.8308979279279279,
               -2.0900141522427296
            ],
            [
               -0.8337004504504505,
               -2.091054389275409
            ],
            [
               -0.836502972972973,
               -2.0919488180233996
            ],
            [
               -0.8393054954954956,
               -2.0925444919037774
            ],
            [
               -0.842108018018018,
               -2.0926754158439147
            ],
            [
               -0.8449105405405406,
               -2.0921875925891644
            ],
            [
               -0.8477130630630632,
               -2.0909759198830447
            ],
            [
               -0.8505155855855856,
               -2.089026611407542
            ],
            [
               -0.8533181081081082,
               -2.0864532275180734
            ],
            [
               -0.8561206306306307,
               -2.0835119239974595
            ],
            [
               -0.8589231531531533,
               -2.0805839806623734
            ],
            [
               -0.8617256756756757,
               -2.078121245812504
            ],
            [
               -0.8645281981981983,
               -2.076561074741395
            ],
            [
               -0.8673307207207208,
               -2.0762283555933037
            ],
            [
               -0.8701332432432433,
               -2.0772494843411193
            ],
            [
               -0.8729357657657658,
               -2.0795036434990433
            ],
            [
               -0.8757382882882884,
               -2.082629373876655
            ],
            [
               -0.8785408108108108,
               -2.0860906410330617
            ],
            [
               -0.8813433333333334,
               -2.089290085875346
            ],
            [
               -0.8841458558558559,
               -2.091702822184784
            ],
            [
               -0.8869483783783785,
               -2.092996595459896
            ],
            [
               -0.8897509009009009,
               -2.0931061064517413
            ],
            [
               -0.8925534234234235,
               -2.0922407622618806
            ],
            [
               -0.895355945945946,
               -2.0908230389611395
            ],
            [
               -0.8981584684684685,
               -2.0893739022217943
            ],
            [
               -0.900960990990991,
               -2.0883766406291864
            ],
            [
               -0.9037635135135136,
               -2.0881565089091447
            ],
            [
               -0.9065660360360361,
               -2.088808851067042
            ],
            [
               -0.9093685585585587,
               -2.090194203728025
            ],
            [
               -0.9121710810810811,
               -2.0919994468431673
            ],
            [
               -0.9149736036036036,
               -2.0938451342220077
            ],
            [
               -0.9177761261261261,
               -2.095406285959357
            ],
            [
               -0.9205786486486487,
               -2.0965108730603568
            ],
            [
               -0.9233811711711712,
               -2.097187709604558
            ],
            [
               -0.9261836936936938,
               -2.0976510730827256
            ],
            [
               -0.9289862162162162,
               -2.0982283143589386
            ],
            [
               -0.9317887387387388,
               -2.0992533311674295
            ],
            [
               -0.9345912612612612,
               -2.100958237651935
            ],
            [
               -0.9373937837837838,
               -2.1033952954276387
            ],
            [
               -0.9401963063063064,
               -2.1064115538110624
            ],
            [
               -0.9429988288288289,
               -2.1096827864029812
            ],
            [
               -0.9458013513513515,
               -2.1127960303585445
            ],
            [
               -0.9486038738738739,
               -2.115356384507388
            ],
            [
               -0.9514063963963965,
               -2.1170874964830464
            ],
            [
               -0.9542089189189189,
               -2.1178978568908002
            ],
            [
               -0.9570114414414415,
               -2.1178954860900205
            ],
            [
               -0.959813963963964,
               -2.1173485478070084
            ],
            [
               -0.9626164864864866,
               -2.116604449570965
            ],
            [
               -0.9654190090090091,
               -2.115990897405924
            ],
            [
               -0.9682215315315316,
               -2.1157263472628056
            ],
            [
               -0.9710240540540541,
               -2.115863610875821
            ],
            [
               -0.9738265765765766,
               -2.116280457724576
            ],
            [
               -0.9766290990990991,
               -2.1167179532078
            ],
            [
               -0.9794316216216217,
               -2.116854698740876
            ],
            [
               -0.9822341441441442,
               -2.116396409229142
            ],
            [
               -0.9850366666666668,
               -2.115157426672849
            ],
            [
               -0.9878391891891892,
               -2.113114151697765
            ],
            [
               -0.9906417117117118,
               -2.1104186306594634
            ],
            [
               -0.9934442342342342,
               -2.1073711435152074
            ],
            [
               -0.9962467567567568,
               -2.1043606743627095
            ],
            [
               -0.9990492792792793,
               -2.1017891014922663
            ],
            [
               -1.0018518018018019,
               -2.099997347186048
            ],
            [
               -1.0046543243243244,
               -2.0992094423090633
            ],
            [
               -1.0074568468468468,
               -2.0995045871480595
            ],
            [
               -1.0102593693693693,
               -2.100819742457406
            ],
            [
               -1.0130618918918919,
               -2.1029781864770936
            ],
            [
               -1.0158644144144144,
               -2.105734552290153
            ],
            [
               -1.018666936936937,
               -2.108825014030103
            ],
            [
               -1.0214694594594596,
               -2.1120124388164108
            ],
            [
               -1.024271981981982,
               -2.1151195551690334
            ],
            [
               -1.0270745045045047,
               -2.1180471599414297
            ],
            [
               -1.029877027027027,
               -2.1207777939622634
            ],
            [
               -1.0326795495495495,
               -2.123367332541716
            ],
            [
               -1.035482072072072,
               -2.1259274274671274
            ],
            [
               -1.0382845945945947,
               -2.1286012207459013
            ],
            [
               -1.0410871171171172,
               -2.1315341094112457
            ],
            [
               -1.0438896396396395,
               -2.1348413973033624
            ],
            [
               -1.046692162162162,
               -2.13857578718675
            ],
            [
               -1.0494946846846847,
               -2.14269953328467
            ],
            [
               -1.0522972072072072,
               -2.1470677679754253
            ],
            [
               -1.0550997297297298,
               -2.1514298460456276
            ],
            [
               -1.0579022522522523,
               -2.1554535663550842
            ],
            [
               -1.0607047747747749,
               -2.1587726190454415
            ],
            [
               -1.0635072972972974,
               -2.1610513594001537
            ],
            [
               -1.06630981981982,
               -2.162054741745335
            ],
            [
               -1.0691123423423423,
               -2.1617071274321207
            ],
            [
               -1.0719148648648649,
               -2.1601236060923075
            ],
            [
               -1.0747173873873874,
               -2.157602310358751
            ],
            [
               -1.07751990990991,
               -2.154575308164966
            ],
            [
               -1.0803224324324325,
               -2.1515268198944986
            ],
            [
               -1.0831249549549549,
               -2.148897498466753
            ],
            [
               -1.0859274774774774,
               -2.146999028380616
            ],
            [
               -1.08873,
               -2.1459620858120667
            ],
            [
               -1.0915325225225225,
               -2.145732428184547
            ],
            [
               -1.094335045045045,
               -2.146116482881987
            ],
            [
               -1.0971375675675676,
               -2.1468630743415202
            ],
            [
               -1.0999400900900902,
               -2.147756441517691
            ],
            [
               -1.1027426126126127,
               -2.148691362817022
            ],
            [
               -1.1055451351351353,
               -2.149705910586362
            ],
            [
               -1.1083476576576576,
               -2.150960175199393
            ],
            [
               -1.1111501801801802,
               -2.1526665773220355
            ],
            [
               -1.1139527027027027,
               -2.154993760086189
            ],
            [
               -1.1167552252252253,
               -2.157976103375903
            ],
            [
               -1.1195577477477479,
               -2.161460957788866
            ],
            [
               -1.1223602702702702,
               -2.1651151592676623
            ],
            [
               -1.1251627927927927,
               -2.168494119987786
            ],
            [
               -1.1279653153153153,
               -2.171156368388405
            ],
            [
               -1.1307678378378379,
               -2.1727904104913556
            ],
            [
               -1.1335703603603604,
               -2.1733146634315768
            ],
            [
               -1.136372882882883,
               -2.1729174435302046
            ],
            [
               -1.1391754054054055,
               -2.172021108861733
            ],
            [
               -1.141977927927928,
               -2.1711773709876123
            ],
            [
               -1.1447804504504504,
               -2.170922328597838
            ],
            [
               -1.147582972972973,
               -2.1716329707261606
            ],
            [
               -1.1503854954954955,
               -2.173427293327997
            ],
            [
               -1.153188018018018,
               -2.1761373664569676
            ],
            [
               -1.1559905405405406,
               -2.1793625633541067
            ],
            [
               -1.1587930630630632,
               -2.182585700234741
            ],
            [
               -1.1615955855855855,
               -2.1853158698038637
            ],
            [
               -1.164398108108108,
               -2.187214389154029
            ],
            [
               -1.1672006306306306,
               -2.1881668603126228
            ],
            [
               -1.1700031531531532,
               -2.188282617611283
            ],
            [
               -1.1728056756756757,
               -2.1878267110624217
            ],
            [
               -1.1756081981981983,
               -2.187111119871685
            ],
            [
               -1.1784107207207208,
               -2.1863840067691616
            ],
            [
               -1.1812132432432432,
               -2.18575463792747
            ],
            [
               -1.1840157657657657,
               -2.1851777597335396
            ],
            [
               -1.1868182882882883,
               -2.184499686240156
            ],
            [
               -1.1896208108108108,
               -2.183546629498169
            ],
            [
               -1.1924233333333334,
               -2.18222139331861
            ],
            [
               -1.195225855855856,
               -2.180572325072787
            ],
            [
               -1.1980283783783783,
               -2.1788089560749464
            ],
            [
               -1.2008309009009008,
               -2.1772581576301206
            ],
            [
               -1.2036334234234234,
               -2.1762759126438196
            ],
            [
               -1.206435945945946,
               -2.1761453670369386
            ],
            [
               -1.2092384684684685,
               -2.176996194076131
            ],
            [
               -1.212040990990991,
               -2.1787720453436608
            ],
            [
               -1.2148435135135136,
               -2.181255107859263
            ],
            [
               -1.2176460360360362,
               -2.184136109737338
            ],
            [
               -1.2204485585585585,
               -2.1871021490835396
            ],
            [
               -1.223251081081081,
               -2.189909370553967
            ],
            [
               -1.2260536036036036,
               -2.1924147754588246
            ],
            [
               -1.2288561261261262,
               -2.194558616139421
            ],
            [
               -1.2316586486486487,
               -2.1963094067164066
            ],
            [
               -1.2344611711711713,
               -2.1975996512923457
            ],
            [
               -1.2372636936936936,
               -2.1982855049988856
            ],
            [
               -1.2400662162162162,
               -2.1981552523689576
            ],
            [
               -1.2428687387387387,
               -2.1969922580261327
            ],
            [
               -1.2456712612612613,
               -2.194674763782552
            ],
            [
               -1.2484737837837838,
               -2.1912763674928026
            ],
            [
               -1.2512763063063064,
               -2.1871247881095845
            ],
            [
               -1.254078828828829,
               -2.1827860635545653
            ],
            [
               -1.2568813513513515,
               -2.178964491408335
            ],
            [
               -1.2596838738738738,
               -2.1763380842170443
            ],
            [
               -1.2624863963963964,
               -2.175374913540793
            ],
            [
               -1.265288918918919,
               -2.176187942251297
            ],
            [
               -1.2680914414414415,
               -2.1784793456393796
            ],
            [
               -1.270893963963964,
               -2.1816006890523134
            ],
            [
               -1.2736964864864866,
               -2.1847197774374845
            ],
            [
               -1.276499009009009,
               -2.1870498418678403
            ],
            [
               -1.2793015315315315,
               -2.1880738320703355
            ],
            [
               -1.282104054054054,
               -2.187694298021637
            ],
            [
               -1.2849065765765766,
               -2.1862595234168127
            ],
            [
               -1.2877090990990991,
               -2.1844536619408084
            ],
            [
               -1.2905116216216217,
               -2.183081217437537
            ],
            [
               -1.2933141441441443,
               -2.182810637159262
            ],
            [
               -1.2961166666666666,
               -2.183956597545686
            ],
            [
               -1.2989191891891891,
               -2.1863703678315076
            ],
            [
               -1.3017217117117117,
               -2.189475063860466
            ],
            [
               -1.3045242342342342,
               -2.1924376205582092
            ],
            [
               -1.3073267567567568,
               -2.19442611192835
            ],
            [
               -1.3101292792792794,
               -2.194873487909889
            ],
            [
               -1.312931801801802,
               -2.1936658682059855
            ],
            [
               -1.3157343243243242,
               -2.191196375613509
            ],
            [
               -1.3185368468468468,
               -2.1882669615970283
            ],
            [
               -1.3213393693693694,
               -2.185867622773653
            ],
            [
               -1.324141891891892,
               -2.1848999234349638
            ],
            [
               -1.3269444144144145,
               -2.18592800455185
            ],
            [
               -1.329746936936937,
               -2.1890303587367663
            ],
            [
               -1.3325494594594596,
               -2.1937931231917016
            ],
            [
               -1.335351981981982,
               -2.1994412521020505
            ],
            [
               -1.3381545045045045,
               -2.2050620713717697
            ],
            [
               -1.340957027027027,
               -2.2098496699919288
            ],
            [
               -1.3437595495495496,
               -2.213296180996439
            ],
            [
               -1.3465620720720721,
               -2.215277180608843
            ],
            [
               -1.3493645945945947,
               -2.216015399432015
            ],
            [
               -1.352167117117117,
               -2.215946943008137
            ],
            [
               -1.3549696396396396,
               -2.2155439081759436
            ],
            [
               -1.3577721621621621,
               -2.2151571897823965
            ],
            [
               -1.3605746846846847,
               -2.214930917666363
            ],
            [
               -1.3633772072072072,
               -2.2148105300534215
            ],
            [
               -1.3661797297297298,
               -2.214630886826911
            ],
            [
               -1.3689822522522523,
               -2.2142418230825456
            ],
            [
               -1.3717847747747747,
               -2.213616310364591
            ],
            [
               -1.3745872972972972,
               -2.2128949912524556
            ],
            [
               -1.3773898198198198,
               -2.2123468701993323
            ],
            [
               -1.3801923423423423,
               -2.212259737149515
            ],
            [
               -1.382994864864865,
               -2.212803012925969
            ],
            [
               -1.3857973873873874,
               -2.2139192690578335
            ],
            [
               -1.38859990990991,
               -2.2152932819004665
            ],
            [
               -1.3914024324324323,
               -2.2164211736174204
            ],
            [
               -1.394204954954955,
               -2.216765867615173
            ],
            [
               -1.3970074774774774,
               -2.2159514952828596
            ],
            [
               -1.39981,
               -2.2139307460973603
            ]
         ]
      }
   ]
}
