# Supplementary material for: Isolation of a planar π-aromatic Bi5− ring in a cobalt-based inverse-sandwich-type complex
Source: Nat Chem. 2025 Jan 20;17(4):547–55. doi: 10.1038/s41557-024-01713-8 (PMC11964920; doi:10.1038/s41557-024-01713-8)
Supplement: Supplementary file 4 — Original magnetic data of compound 1 and origin file of Fig. 3. [file 41557_2024_1713_MOESM4_ESM.zip › sr_and_T/44.csv]

comment	corrected Loops
temperature	2.5
sr	0.064
angle	0
trans	0
B	M
-1.3999	4.6828202041722164
-1.3970974874874873	4.68078778273714
-1.394294974974975	4.677409010022936
-1.3914924624624623	4.673668862220126
-1.3886899499499499	4.670622499855819
-1.3858874374374373	4.669103608138011
-1.3830849249249249	4.6695211484775765
-1.3802824124124122	4.671794686880317
-1.3774798998998998	4.675433306524088
-1.3746773873873872	4.679720285019712
-1.3718748748748748	4.683938142353569
-1.3690723623623622	4.687563521409595
-1.3662698498498498	4.690378224293852
-1.3634673373373372	4.692474269935734
-1.3606648248248248	4.6941657204845075
-1.3578623123123121	4.695846872662308
-1.3550597997997997	4.69784752630883
-1.3522572872872871	4.7003296192404385
-1.3494547747747747	4.703249729115887
-1.346652262262262	4.706387011341302
-1.3438497497497497	4.709415173512637
-1.341047237237237	4.711986841131561
-1.3382447247247247	4.713801384846164
-1.335442212212212	4.7146402525139965
-1.3326396996996996	4.714370813485504
-1.329837187187187	4.712933437817206
-1.3270346746746746	4.710331590472364
-1.324232162162162	4.706639528237264
-1.3214296496496496	4.702029440628158
-1.318627137137137	4.696805384156746
-1.3158246246246246	4.69142170197563
-1.313022112112112	4.686463534320191
-1.3102195995995995	4.682577493808836
-1.307417087087087	4.680358346479721
-1.3046145745745745	4.680216219510369
-1.301812062062062	4.682261252332843
-1.2990095495495495	4.686243384246843
-1.2962070370370369	4.691572715506689
-1.2934045245245245	4.697423784803793
-1.2906020120120119	4.702902020304549
-1.2877994994994995	4.707230761683629
-1.2849969869869868	4.709909393269866
-1.2821944744744744	4.710800246628038
-1.2793919619619618	4.710122112543804
-1.2765894494494494	4.708355230052315
-1.2737869369369368	4.7060880159200735
-1.2709844244244244	4.703851629112837
-1.2681819119119118	4.701989948833464
-1.2653793993993994	4.700599571909256
-1.2625768868868867	4.699551509913098
-1.2597743743743743	4.6985809190366545
-1.2569718618618617	4.697411439378952
-1.2541693493493493	4.695872433673818
-1.2513668368368367	4.693972534719148
-1.2485643243243243	4.691909003882586
-1.2457618118118117	4.690013706579032
-1.2429592992992993	4.688656005499578
-1.2401567867867866	4.68813464138196
-1.2373542742742742	4.688591725128454
-1.2345517617617616	4.689972957579019
-1.2317492492492492	4.692042865164938
-1.2289467367367366	4.6944474900360005
-1.2261442242242242	4.696804569930006
-1.2233417117117116	4.698795863812096
-1.2205391991991992	4.700238393257489
-1.2177366866866866	4.701119114376745
-1.2149341741741742	4.701587761287331
-1.2121316616616615	4.701912189541538
-1.2093291491491491	4.702407448630675
-1.2065266366366365	4.703353445695332
-1.203724124124124	4.7049169974025284
-1.2009216116116115	4.707093251269251
-1.198119099099099	4.70967943260556
-1.1953165865865865	4.71229040121397
-1.192514074074074	4.714419816615489
-1.1897115615615614	4.715542278135961
-1.186909049049049	4.715241208732365
-1.1841065365365364	4.713336688842654
-1.181304024024024	4.709980473053475
-1.1785015115115114	4.705685848466546
-1.175698998998999	4.701270274154506
-1.1728964864864864	4.697708471969934
-1.170093973973974	4.695918855774252
-1.1672914614614613	4.696529940683104
-1.164488948948949	4.699687615800701
-1.1616864364364363	4.70496242898516
-1.158883923923924	4.711396041515103
-1.1560814114114113	4.717691185400868
-1.153278898898899	4.722508627808537
-1.1504763863863863	4.724799820194215
-1.1476738738738739	4.724086635068329
-1.1448713613613613	4.7206070724883595
-1.1420688488488488	4.7152780737085465
-1.1392663363363362	4.709475771513778
-1.1364638238238238	4.704685823625621
-1.1336613113113112	4.7021161549634645
-1.1308587987987986	4.702378712205659
-1.1280562862862862	4.705330212028495
-1.1252537737737738	4.710118230200255
-1.1224512612612612	4.715420759543664
-1.1196487487487485	4.719811866347205
-1.1168462362362361	4.72215011332827
-1.1140437237237237	4.721880968181053
-1.111241211211211	4.719171050952949
-1.1084386986986985	4.714842395624325
-1.105636186186186	4.710133220369428
-1.1028336736736737	4.706360080206571
-1.100031161161161	4.704580297508992
-1.0972286486486484	4.7053468961794245
-1.094426136136136	4.708614501482062
-1.0916236236236236	4.713805874795595
-1.088821111111111	4.720001223701404
-1.0860185985985984	4.726181143601767
-1.083216086086086	4.731447745378073
-1.0804135735735736	4.7351670518696665
-1.077611061061061	4.737010555458284
-1.0748085485485483	4.736911360836629
-1.072006036036036	4.734977038507279
-1.0692035235235235	4.7314084712003615
-1.066401011011011	4.726460639021394
-1.0635984984984983	4.720454293293514
-1.060795985985986	4.713818587774785
-1.0579934734734735	4.707126077436349
-1.0551909609609609	4.7010808539219315
-1.0523884484484483	4.696438478857811
-1.0495859359359359	4.693865848962966
-1.0467834234234235	4.6937784110934935
-1.0439809109109108	4.696209156796385
-1.0411783983983982	4.700760839172955
-1.0383758858858858	4.706669595308519
-1.0355733733733734	4.7129721340952475
-1.0327708608608608	4.718732562380339
-1.0299683483483482	4.72326206641984
-1.0271658358358358	4.726263999522944
-1.0243633233233234	4.727859632169178
-1.0215608108108107	4.728488645214222
-1.0187582982982981	4.728720122959064
-1.0159557857857857	4.729039712689027
-1.0131532732732733	4.729686033837387
-1.0103507607607607	4.730591430321183
-1.007548248248248	4.731444827882267
-1.0047457357357357	4.731850774413953
-1.0019432232232233	4.731524063437403
-0.9991407107107106	4.730445951405867
-0.9963381981981981	4.728920706050925
-0.9935356856856856	4.727505702615337
-0.9907331731731731	4.726832500490373
-0.9879306606606606	4.727374873710172
-0.9851281481481481	4.729239284434076
-0.9823256356356356	4.732047178273881
-0.9795231231231231	4.734949142424444
-0.9767206106106106	4.73676882136265
-0.973918098098098	4.736234149915201
-0.9711155855855855	4.732228506048589
-0.968313073073073	4.723992548841885
-0.9655105605605605	4.711228142800305
-0.962708048048048	4.69409036742727
-0.9599055355355355	4.673089169821312
-0.957103023023023	4.648946166170929
-0.9543005105105105	4.622456908165602
-0.951497997997998	4.59439471658809
-0.9486954854854854	4.565466341079068
-0.9458929729729728	4.53630377273006
-0.9430904604604604	4.50746152736375
-0.9402879479479478	4.4793907172018965
-0.9374854354354354	4.452378975260896
-0.9346829229229228	4.426470689511412
-0.9318804104104104	4.401403360307972
-0.9290778978978977	4.376602711916725
-0.9262753853853853	4.351266559473321
-0.9234728728728727	4.324538364391797
-0.9206703603603603	4.2957360750822
-0.9178678478478477	4.264573941376218
-0.9150653353353353	4.231306515604926
-0.9122628228228227	4.196740494104618
-0.9094603103103103	4.162097803031922
-0.9066577977977976	4.128760472751502
-0.9038552852852852	4.097968120090258
-0.9010527727727726	4.070557483073998
-0.8982502602602602	4.046822651696619
-0.8954477477477477	4.0265368291472825
-0.8926452352352352	4.009123818715381
-0.8898427227227227	3.993917871230314
-0.8870402102102102	3.9804214242851566
-0.8842376976976977	3.9684721947043244
-0.8814351851851852	3.958263840920328
-0.8786326726726726	3.9502168140856995
-0.8758301601601601	3.9447497005848104
-0.8730276476476476	3.9420372362361005
-0.8702251351351351	3.941846288595364
-0.8674226226226226	3.943513397207436
-0.8646201101101101	3.9460766618831924
-0.8618175975975975	3.948519031982517
-0.859015085085085	3.9500394838866097
-0.8562125725725724	3.950257964554842
-0.8534100600600599	3.949283349627913
-0.8506075475475474	3.9476226895804793
-0.8478050350350349	3.9459669271864426
-0.8450025225225224	3.94493225240656
-0.8422000100100099	3.944851072862952
-0.8393974974974974	3.945686587028361
-0.8365949849849849	3.9470973630006485
-0.8337924724724723	3.948620729272775
-0.8309899599599598	3.949897776786702
-0.8281874474474473	3.9508460097556553
-0.8253849349349348	3.9517051998352057
-0.8225824224224223	3.9529313112014264
-0.8197799099099098	3.954974521003151
-0.8169773973973973	3.9580273000478496
-0.8141748848848848	3.9618475187609987
-0.8113723723723723	3.9657406968464017
-0.8085698598598597	3.968730470134667
-0.8057673473473472	3.96987581781972
-0.8029648348348347	3.9686330148679185
-0.8001623223223222	3.965132772592056
-0.7973598098098097	3.960260877594814
-0.7945572972972972	3.9554903183227355
-0.7917547847847847	3.9524956552205235
-0.7889522722722722	3.95265831264352
-0.7861497597597596	3.9566169593156264
-0.7833472472472471	3.9640126962026887
-0.7805447347347346	3.973523481143732
-0.7777422222222221	3.983192678782423
-0.7749397097097096	3.990961740384512
-0.7721371971971971	3.995248427279746
-0.7693346846846846	3.9953932973551134
-0.7665321721721721	3.9918357227090357
-0.7637296596596596	3.985964786556484
-0.760927147147147	3.9796929168571387
-0.7581246346346345	3.974887518806781
-0.755322122122122	3.972839433106965
-0.7525196096096095	3.9739325161635177
-0.749717097097097	3.977611053123438
-0.7469145845845845	3.9826437107696813
-0.744112072072072	3.987586900583149
-0.7413095595595595	3.9912883117936016
-0.738507047047047	3.9932629574395344
-0.7357045345345344	3.9938211627377562
-0.7329020220220219	3.993913794730729
-0.7300995095095094	3.994755323757076
-0.7272969969969969	3.9973580883411493
-0.7244944844844844	4.002137677982768
-0.7216919719719719	4.008721939142632
-0.7188894594594594	4.01602528840495
-0.7160869469469469	4.0225605935164985
-0.7132844344344343	4.026883215702817
-0.7104819219219218	4.028021415970987
-0.7076794094094093	4.025756428298874
-0.7048768968968968	4.020669288435187
-0.7020743843843843	4.013950335645209
-0.6992718718718718	4.007043858616624
-0.6964693593593593	4.001249186212246
-0.6936668468468468	3.9974056224639547
-0.6908643343343343	3.9957521242937184
-0.6880618218218217	3.9959881168128617
-0.6852593093093092	3.9974927780599425
-0.6824567967967967	3.999610345122303
-0.6796542842842842	4.001894493092953
-0.6768517717717717	4.004228581030448
-0.6740492592592592	4.006790038805165
-0.6712467467467467	4.009886691789566
-0.6684442342342342	4.013738827130944
-0.6656417217217216	4.018297543217026
-0.6628392092092091	4.023172758579823
-0.6600366966966966	4.027700839337662
-0.6572341841841841	4.031128843250388
-0.6544316716716716	4.03284932417206
-0.6516291591591591	4.032601646593839
-0.6488266466466466	4.030568446479219
-0.6460241341341341	4.02733369286136
-0.6432216216216216	4.023717447412815
-0.640419109109109	4.0205442648055705
-0.6376165965965965	4.018422705732911
-0.634814084084084	4.017606285166759
-0.6320115715715715	4.017975081447291
-0.629209059059059	4.019134250763883
-0.6264065465465465	4.020586545720413
-0.623604034034034	4.021914205002356
-0.6208015215215215	4.022907924320066
-0.617999009009009	4.023604706784745
-0.6151964964964964	4.024232180467608
-0.6123939839839839	4.025090734649039
-0.6095914714714714	4.026424353342657
-0.6067889589589589	4.028330042351943
-0.6039864464464464	4.030735965419796
-0.6011839339339339	4.033448522727186
-0.5983814214214214	4.036240738920311
-0.5955789089089089	4.03893929696982
-0.5927763963963963	4.041470800769239
-0.5899738838838838	4.043847511257885
-0.5871713713713713	4.046100601253684
-0.5843688588588588	4.048193530189724
-0.5815663463463463	4.049959396249042
-0.5787638338338338	4.051099224150093
-0.5759613213213213	4.051255298775667
-0.5731588088088088	4.050143307242898
-0.5703562962962963	4.0477007280546164
-0.5675537837837837	4.044196887416841
-0.5647512712712712	4.040257579127438
-0.5619487587587587	4.036782245576251
-0.5591462462462462	4.034766138288443
-0.5563437337337337	4.035071842008808
-0.5535412212212212	4.038213014299368
-0.5507387087087087	4.044211758349973
-0.5479361961961962	4.052570148661445
-0.5451336836836836	4.062363095660604
-0.5423311711711711	4.07242501534151
-0.5395286586586586	4.081577823116723
-0.5367261461461461	4.088840043205229
-0.5339236336336336	4.09356766708183
-0.5311211211211211	4.095501915597463
-0.5283186086086086	4.094728173771263
-0.5255160960960961	4.091574208713098
-0.5227135835835836	4.0864871935839275
-0.519911071071071	4.079925904082646
-0.5171085585585585	4.072289952372575
-0.514306046046046	4.063889031961237
-0.5115035335335335	4.054939652357666
-0.508701021021021	4.045570343106938
-0.5058985085085085	4.03582021974014
-0.503095995995996	4.025627102586215
-0.5002934834834833	4.0148140866059325
-0.49749097097097084	4.003091248191046
-0.4946884584584583	3.990088013550826
-0.4918859459459458	3.9754215307169747
-0.4890834334334333	3.9587911032344065
-0.4862809209209208	3.940074691128491
-0.4834784084084083	3.9193968550252754
-0.48067589589589577	3.897141841938925
-0.47787338338338325	3.8739001563052855
-0.47507087087087074	3.850357248576902
-0.47226835835835823	3.827151841116839
-0.4694658458458457	3.804742100136382
-0.4666633333333332	3.783316354247227
-0.4638608208208207	3.7627716728231992
-0.4610583083083082	3.742762898275652
-0.4582557957957957	3.7228037954939985
-0.45545328328328316	3.7023879319083877
-0.45265077077077065	3.68109423327029
-0.44984825825825814	3.6586512051182867
-0.4470457457457456	3.634950717722042
-0.4442432332332331	3.6100205202095528
-0.4414407207207206	3.5839775965590177
-0.4386382082082081	3.5569877188783616
-0.4358356956956956	3.5292495553681844
-0.43303318318318307	3.501007821428453
-0.43023067067067056	3.4725850796877564
-0.42742815815815804	3.4444119163994977
-0.42462564564564553	3.417034199745738
-0.421823133133133	3.3910842101548804
-0.4190206206206205	3.367216262128962
-0.416218108108108	3.3460214332342146
-0.4134155955955955	3.327944620584645
-0.410613083083083	3.3132270135315616
-0.40781057057057046	3.301888364572671
-0.40500805805805795	3.2937497172661354
-0.40220554554554544	3.288484007644246
-0.39940303303303293	3.285674404842342
-0.3966005205205205	3.284861213804161
-0.3937980080080079	3.2855669045444547
-0.3909954954954955	3.287301379318233
-0.3881929829829829	3.2895603249796164
-0.3853904704704705	3.291833494333281
-0.38258795795795786	3.293634883199121
-0.37978544544544546	3.2945547073020207
-0.37698293293293283	3.2943188386946085
-0.37418042042042043	3.292831353306703
-0.3713779079079078	3.2901753057198144
-0.3685753953953954	3.286557553221457
-0.3657728828828828	3.2822026539347076
-0.3629703703703704	3.2772219878363287
-0.36016785785785776	3.2714991402365263
-0.35736534534534536	3.264634557054594
-0.35456283283283274	3.2559790269708007
-0.35176032032032034	3.2447596811648958
-0.3489578078078077	3.2302718130480783
-0.3461552952952953	3.2120851640443218
-0.3433527827827827	3.1902034785662505
-0.3405502702702703	3.165125665413707
-0.33774775775775767	3.1377839450596445
-0.33494524524524527	3.109370890757934
-0.33214273273273265	3.0811015885329125
-0.32934022022022025	3.053977763077416
-0.3265377077077076	3.0286203532290656
-0.323735195195195	3.0052152445643907
-0.3209326826826826	2.9835804876960035
-0.31813017017017	2.9633242725738187
-0.3153276576576576	2.9440342748200683
-0.31252514514514496	2.925430527124429
-0.30972263263263256	2.907428764923549
-0.30692012012011993	2.890094417660352
-0.30411760760760753	2.8735078430453314
-0.3013150950950949	2.857595156033452
-0.2985125825825825	2.8419942631972255
-0.2957100700700699	2.826016780894048
-0.2929075575575575	2.8087358612343287
-0.29010504504504486	2.789187486068668
-0.28730253253253246	2.766632610454592
-0.28450002002001984	2.7408032075951017
-0.28169750750750744	2.7120552518732604
-0.2788949949949948	2.681376464997662
-0.2760924824824824	2.6502385531101558
-0.2732899699699698	2.620329350529736
-0.2704874574574574	2.5932352101357923
-0.26768494494494477	2.570157181190015
-0.26488243243243237	2.5517321952256395
-0.26207991991991975	2.537997154203927
-0.25927740740740735	2.528490673507174
-0.2564748948948947	2.5224483075409045
-0.2536723823823823	2.519024539736958
-0.2508698698698697	2.5174749603927618
-0.2480673573573573	2.517253419301899
-0.24526484484484468	2.518013038199661
-0.24246233233233228	2.51953441065759
-0.23965981981981965	2.5216271843604687
-0.23685730730730725	2.5240551654663284
-0.23405479479479463	2.5265197559850128
-0.23125228228228223	2.5287085124101383
-0.2284497697697696	2.530385912435304
-0.2256472572572572	2.5314834635082955
-0.22284474474474458	2.532143791152733
-0.22004223223223218	2.5326895111590906
-0.21723971971971956	2.5335167519883353
-0.21443720720720716	2.5349444347565857
-0.21163469469469454	2.537071975265291
-0.20883218218218214	2.5397012069572638
-0.2060296696696695	2.5423606614285026
-0.2032271571571571	2.544436939258797
-0.2004246446446445	2.5453797225242383
-0.1976221321321321	2.544917267626891
-0.19481961961961947	2.5432089744282447
-0.19201710710710707	2.5408757176193957
-0.18921459459459444	2.5388838537931466
-0.18641208208208204	2.53830468412698
-0.18360956956956942	2.540013091456072
-0.18080705705705702	2.5444131403737638
-0.1780045445445444	2.5512759353275287
-0.175202032032032	2.5597455478032636
-0.17239951951951937	2.568520584311294
-0.16959700700700697	2.5761664548283365
-0.16679449449449435	2.581472862869539
-0.16399198198198195	2.5837553460722775
-0.16118946946946933	2.5830142066195956
-0.15838695695695693	2.579904919459583
-0.1555844444444443	2.5755289415647304
-0.1527819319319319	2.571106164656353
-0.14997941941941928	2.567624167143097
-0.14717690690690688	2.565564709749811
-0.14437439439439426	2.5647832140504656
-0.14157188188188186	2.56457013474912
-0.13876936936936923	2.5638687806400435
-0.13596685685685683	2.561578961032689
-0.1331643443443442	2.5568534086294576
-0.1303618318318318	2.54930050113271
-0.1275593193193192	2.5390394546893402
-0.12475680680680679	2.5266019070175583
-0.12195429429429416	2.512721232139511
-0.11915178178178176	2.498083177368363
-0.11634926926926914	2.483118911289793
-0.11354675675675674	2.467902957062754
-0.11074424424424412	2.4521808354776296
-0.10794173173173172	2.4355075564523796
-0.1051392192192191	2.417442901255818
-0.10233670670670669	2.3977339723218067
-0.09953419419419407	2.3764240787018123
-0.09673168168168167	2.3538558130478577
-0.09392916916916905	2.3305745999328975
-0.09112665665665665	2.3071735049702715
-0.08832414414414402	2.2841388167546235
-0.08552163163163162	2.261752693557977
-0.082719119119119	2.240085612566456
-0.0799166066066066	2.219076211008203
-0.07711409409409398	2.198662148576637
-0.07431158158158158	2.178905193356293
-0.07150906906906895	2.160054410616345
-0.06870655655655655	2.1425132235680664
-0.06590404404404393	2.126711754316429
-0.06310153153153153	2.112922738417386
-0.06029901901901891	2.101084211292343
-0.057496506506506506	2.0906957648187188
-0.054693993993993884	2.0808353777895263
-0.05189148148148148	2.0703066474877847
-0.04908896896896886	2.0578838773416894
-0.04628645645645646	2.042589169192035
-0.04348394394394384	2.023922888844398
-0.040681431431431436	2.0019813005056113
-0.037878918918918814	1.97742900401155
-0.03507640640640641	1.9513379908138377
-0.03227389389389379	1.924945040215249
-0.02947138138138139	1.8994016102064926
-0.026668868868868767	1.8755880902164739
-0.023866356356356366	1.8540384789233286
-0.021063843843843744	1.8349814742783748
-0.018261331331331343	1.8184637044061862
-0.01545881881881872	1.8044944222070143
-0.01265630630630632	1.7931475113840465
-0.009853793793793697	1.7845770343176168
-0.007051281281281296	1.77893921650743
-0.004248768768768674	1.7762532667891202
-0.001446256256256273	1.7762612002676974
0.0013562562562563496	1.7783523281516995
0.00415876876876875	1.7815986243703907
0.006961281281281373	1.7849090277521302
0.009763793793793774	1.7872670235594983
0.012566306306306396	1.7879820666382393
0.015368818818818797	1.7868740065654318
0.01817133133133142	1.7843256182965996
0.02097384384384382	1.7811772313202558
0.023776356356356443	1.778486871978135
0.026578868868868843	1.7772229982249366
0.029381381381381466	1.777980167243359
0.03218389389389387	1.7808028229265318
0.03498640640640649	1.785170189332555
0.03778891891891911	1.7901463011881056
0.04059143143143151	1.7946492321696361
0.043393943943944135	1.7977584849117365
0.046196456456456536	1.79897004718564
0.04899896896896916	1.798326987623751
0.05180148148148156	1.796392809159391
0.05460399399399418	1.7940818010709627
0.05740650650650658	1.7924002770181602
0.060209019019019205	1.7921731388045687
0.0630115315315316	1.7938269935707547
0.06581404404404423	1.7972775405174595
0.06861655655655663	1.8019349262208246
0.07141906906906925	1.8068084491838814
0.07422158158158165	1.810671473595809
0.07702409409409428	1.812243255729614
0.07982660660660668	1.8103545068952513
0.0826291191191193	1.8040806721768234
0.0854316316316317	1.79284211903032
0.08823414414414432	1.7764769202641677
0.09103665665665672	1.7552879257565612
0.09383916916916935	1.7300552263761668
0.09664168168168175	1.701995576200579
0.09944419419419437	1.6726497093370405
0.10224670670670677	1.6436910022178575
0.10504921921921939	1.6166727626267487
0.10785173173173179	1.592758713269249
0.11065424424424442	1.572500757623387
0.11345675675675682	1.5557296730941284
0.11625926926926944	1.5416032500458892
0.11906178178178184	1.5288160469773544
0.12186429429429446	1.5159267409803592
0.12466680680680686	1.5017189196522667
0.12746931931931949	1.485494031415647
0.13027183183183189	1.4672094378685916
0.1330743443443445	1.447418170046987
0.1358768568568569	1.4270276748182944
0.13867936936936953	1.4069532590210025
0.14148188188188193	1.3877782623490011
0.14428439439439456	1.3695337795913725
0.14708690690690696	1.3516740527950057
0.14988941941941958	1.3332602783386553
0.15269193193193198	1.3132959547425713
0.1554944444444446	1.2911044049614855
0.158296956956957	1.2666220633910656
0.16109946946946962	1.240506272711892
0.16390198198198203	1.214016165977113
0.16670449449449465	1.18870011806934
0.16950700700700705	1.1659880413987826
0.17230951951951967	1.1468192700805497
0.17511203203203207	1.1314254593683293
0.1779145445445447	1.1193362528969395
0.1807170570570571	1.1096007999876036
0.18351956956956972	1.101145985326185
0.18632208208208212	1.093147242116773
0.18912459459459474	1.0852855386450804
0.19192710710710714	1.0778052753605918
0.19472961961961976	1.0713580218581171
0.19753213213213217	1.0666917405090963
0.2003346446446448	1.064298296860433
0.2031371571571572	1.0641451613595505
0.2059396696696698	1.065585916950794
0.2087421821821822	1.067479855673092
0.21154469469469483	1.0684766201811877
0.21434720720720724	1.067364078076797
0.21714971971971986	1.0633570015187486
0.21995223223223226	1.0562279083155337
0.22275474474474488	1.0462408585861827
0.22555725725725728	1.03392243348571
0.2283597697697699	1.0197647135687662
0.2311622822822823	1.003980472193275
0.23396479479479493	0.9864112653879182
0.23676730730730733	0.9666311728377037
0.23956981981981995	0.9442132808649495
0.24237233233233235	0.9190601005428736
0.24517484484484497	0.8916675086500563
0.24797735735735738	0.8632071504732162
0.25077986986987	0.8353705983160875
0.2535823823823824	0.8100004647422674
0.256384894894895	0.7886108256346747
0.2591874074074074	0.7719444469219239
0.26198991991992004	0.7597108175960239
0.26479243243243245	0.750596874618159
0.26759494494494507	0.7425583533849212
0.27039745745745747	0.7333117797270274
0.2731999699699701	0.7208845881104446
0.2760024824824825	0.704064425575055
0.2788049949949951	0.6826233812481508
0.2816075075075075	0.6572663565195578
0.28441002002002014	0.6293398730228095
0.28721253253253254	0.6004090887569653
0.29001504504504516	0.5718435329562421
0.29281755755755756	0.5445368668128694
0.2956200700700702	0.5188303417769191
0.2984225825825826	0.4946346869224758
0.3012250950950952	0.47167783633413496
0.3040276076076076	0.44976926548095886
0.30683012012012023	0.42897690328384286
0.30963263263263263	0.40965532205943944
0.31243514514514525	0.3923264999050682
0.31523765765765766	0.37747270118713505
0.3180401701701703	0.3653332682751085
0.3208426826826827	0.3557921412834206
0.3236451951951953	0.34840383459805846
0.3264477077077077	0.3425483593350771
0.3292502202202203	0.3376527669945366
0.3320527327327327	0.33338918777726434
0.33485524524524535	0.3297672754767502
0.33765775775775775	0.32707987413018635
0.34046027027027037	0.3257188693705171
0.34326278278278277	0.32593122217823467
0.3460652952952954	0.3276124515243355
0.3488678078078078	0.3302252115224622
0.3516703203203204	0.3328867926477628
0.3544728328328328	0.33460702366888473
0.35727534534534544	0.3346000840877048
0.36007785785785784	0.3325618938391708
0.36288037037037046	0.3288114986254813
0.36568288288288286	0.32423869772038927
0.3684853953953955	0.3200659588795123
0.3712879079079079	0.3174971326105993
0.3740904204204205	0.3173655566284177
0.3768929329329329	0.3198953951359318
0.37969544544544553	0.3246519336296467
0.38249795795795793	0.3306925846353046
0.38530047047047056	0.3368632567675913
0.38810298298298296	0.3421381248524158
0.3909054954954956	0.3458907181538695
0.393708008008008	0.3480132899896775
0.3965105205205206	0.3488581854378072
0.3993130330330332	0.34903817128432024
0.4021155455455456	0.34916938312421486
0.40491805805805825	0.34965429839324447
0.40772057057057065	0.3505791972741612
0.4105230830830833	0.35175096739308565
0.4133255955955957	0.35284170208088295
0.4161281081081083	0.35356836123620106
0.4189306206206207	0.3538245712279382
0.4217331331331333	0.3537059116190946
0.4245356456456457	0.3534186317179282
0.42733815815815834	0.35311480174528587
0.43014067067067074	0.35273254338458226
0.43294318318318337	0.35192286637080006
0.43574569569569577	0.35011218617450535
0.4385482082082084	0.34669340700091134
0.4413507207207208	0.341280243780381
0.4441532332332334	0.33392297187420894
0.4469557457457458	0.3251856166024014
0.44975825825825844	0.3160273269495564
0.45256077077077084	0.30750115344893025
0.45536328328328346	0.3003568519953399
0.45816579579579586	0.29468289513137336
0.4609683083083085	0.28972610146185396
0.4637708208208209	0.2839800173203475
0.4665733333333335	0.2755483380454944
0.4693758458458459	0.26269461535076033
0.47217835835835853	0.2444170248379871
0.47498087087087093	0.22086383439344992
0.47778338338338355	0.19344248302274103
0.48058589589589595	0.16456365699204767
0.4833884084084086	0.13707436376827342
0.486190920920921	0.11353446343106821
0.4889934334334336	0.09554598775652234
0.491795945945946	0.08333465752414249
0.4945984584584586	0.07571007214571601
0.497400970970971	0.07041757118675562
0.5002034834834836	0.06477667914345453
0.503005995995996	0.05641589104201916
0.5058085085085087	0.04388812551268284
0.5086110210210211	0.02699274003844554
0.5114135335335337	0.006724148332534874
0.5142160460460461	-0.015117258178752202
0.5170185585585587	-0.036516195762148485
0.5198210710710711	-0.05584657269408044
0.5226235835835837	-0.07230773979487015
0.5254260960960961	-0.08607609505596336
0.5282286086086088	-0.09815162005870981
0.5310311211211212	-0.10997488063617489
0.5338336336336338	-0.12295469193142594
0.5366361461461462	-0.1380612694828871
0.5394386586586588	-0.15560319914462273
0.5422411711711712	-0.17523493807285906
0.5450436836836838	-0.19616142303288964
0.5478461961961962	-0.2174452759038017
0.5506487087087089	-0.23829910039179758
0.5534512212212213	-0.2582649896562792
0.5562537337337339	-0.2772350375165695
0.5590562462462463	-0.29532940454922585
0.5618587587587589	-0.31269907171221334
0.5646612712712713	-0.3293416635596902
0.5674637837837839	-0.34500531773052945
0.5702662962962963	-0.35921516047083113
0.573068808808809	-0.3714065144309773
0.5758713213213213	-0.3811080601798462
0.578673833833834	-0.3881015470821234
0.5814763463463464	-0.39249708284048346
0.584278858858859	-0.394698122803967
0.5870813713713714	-0.39527344989062385
0.589883883883884	-0.3947878259091233
0.5926863963963964	-0.39365593606863847
0.595488908908909	-0.39207184704706677
0.5982914214214214	-0.39003440498862574
0.6010939339339341	-0.38745090107001356
0.6038964464464465	-0.38427185288010257
0.6066989589589589	-0.38059986502155496
0.6095014714714717	-0.3767282197937334
0.6123039839839841	-0.3730942587036221
0.6151064964964965	-0.3701666637789742
0.6179090090090089	-0.36831102106766433
0.6207115215215218	-0.3676850571351524
0.6235140340340342	-0.368201673129418
0.6263165465465466	-0.3695703630293039
0.629119059059059	-0.37139719169459173
0.6319215715715718	-0.3733023565478977
0.6347240840840842	-0.37501050054363905
0.6375265965965966	-0.3763832334654733
0.640329109109109	-0.37738925463804573
0.6431316216216219	-0.3780339875653249
0.6459341341341343	-0.3782866824411899
0.6487366466466467	-0.37804199686543427
0.651539159159159	-0.37713579192197155
0.6543416716716719	-0.3754088351050937
0.6571441841841843	-0.37278861121889406
0.6599466966966967	-0.3693489082572894
0.6627492092092091	-0.36531435511680055
0.665551721721722	-0.3610001356328141
0.6683542342342343	-0.356706388352249
0.6711567467467467	-0.3526098628070855
0.6739592592592591	-0.34870169536070605
0.676761771771772	-0.34480556652004957
0.6795642842842844	-0.34067939175256434
0.6823667967967968	-0.3361676989172375
0.6851693093093092	-0.33134553392834665
0.687971821821822	-0.3265899304770832
0.6907743343343344	-0.32253578745954226
0.6935768468468468	-0.31991362448054605
0.6963793593593592	-0.3193130081378186
0.6991818718718721	-0.3209499349525702
0.7019843843843845	-0.32452474398591047
0.7047868968968969	-0.3292337210032512
0.7075894094094093	-0.3339485255004657
0.7103919219219221	-0.3375190318213681
0.7131944344344345	-0.33910786838517293
0.7159969469469469	-0.33844682152124417
0.7187994594594593	-0.33592474770990677
0.7216019719719722	-0.332468987568201
0.7244044844844846	-0.32925071497924563
0.727206996996997	-0.327305852581973
0.7300095095095094	-0.32719536086907564
0.7328120220220222	-0.3288194819359358
0.7356145345345346	-0.3314516473332638
0.738417047047047	-0.33398496394757426
0.7412195595595594	-0.3353120010076971
0.7440220720720723	-0.3347119323733416
0.7468245845845847	-0.3321145026313497
0.7496270970970971	-0.32815003007389354
0.7524296096096099	-0.323965661351143
0.7552321221221223	-0.32086633643827067
0.7580346346346347	-0.3198977252643722
0.7608371471471471	-0.32150768397647855
0.76363965965966	-0.32539608604330983
0.7664421721721724	-0.33059960144292955
0.7692446846846848	-0.33578004592811084
0.7720471971971972	-0.3396190373595429
0.77484970970971	-0.34119006431418253
0.7776522222222224	-0.3401916431367482
0.7804547347347348	-0.3369764304314593
0.7832572472472472	-0.3323820896470382
0.7860597597597601	-0.3274351264635378
0.7888622722722725	-0.3230362536626439
0.7916647847847849	-0.31973323035748447
0.7944672972972973	-0.31764730795419194
0.7972698098098101	-0.3165584652768265
0.8000723223223225	-0.31609572606111147
0.8028748348348349	-0.3159437131581777
0.8056773473473473	-0.3159774357273397
0.8084798598598602	-0.3162725533141071
0.8112823723723726	-0.3169934552491993
0.814084884884885	-0.3182145358562183
0.8168873973973974	-0.31976013585846097
0.8196899099099102	-0.3211437829154429
0.8224924224224226	-0.32164910498526034
0.825294934934935	-0.3205375820679892
0.8280974474474474	-0.317314181373197
0.8308999599599602	-0.311952192964152
0.8337024724724726	-0.304985716611351
0.836504984984985	-0.29742099688219525
0.8393074974974974	-0.2904813897157972
0.8421100100100103	-0.28526213096769304
0.8449125225225227	-0.28240738821084044
0.8477150350350351	-0.2819191066549296
0.8505175475475475	-0.28316481909027935
0.8533200600600603	-0.28508422396876654
0.8561225725725727	-0.28652573171420403
0.8589250850850851	-0.28659902029775175
0.8617275975975975	-0.28492450144033565
0.8645301101101104	-0.28169777335437285
0.8673326226226228	-0.27755360014015995
0.8701351351351352	-0.273285905455233
0.8729376476476476	-0.26953163986991946
0.8757401601601604	-0.266538325723805
0.8785426726726728	-0.2641029120269085
0.8813451851851852	-0.26170465020377165
0.8841476976976976	-0.2587805229735549
0.8869502102102105	-0.255035559779361
0.8897527227227229	-0.2506632720768387
0.8925552352352353	-0.24638066193886843
0.8953577477477477	-0.2432482610319937
0.8981602602602605	-0.24232530322607637
0.9009627727727729	-0.24427478613718812
0.9037652852852853	-0.24905891040997563
0.9065677977977977	-0.2558416611079348
0.9093703103103106	-0.2631489748462794
0.912172822822823	-0.26925015690078435
0.9149753353353354	-0.27264681387907785
0.9177778478478478	-0.2725147022858492
0.9205803603603606	-0.2689544739764811
0.923382872872873	-0.2629666535160142
0.9261853853853854	-0.25615481662104234
0.9289878978978978	-0.2502491678537888
0.9317904104104107	-0.24660084940301186
0.9345929229229231	-0.24580585057592597
0.9373954354354355	-0.24757367465659463
0.9401979479479479	-0.2508749691679073
0.9430004604604607	-0.25431155922719295
0.9458029729729731	-0.25658210308698504
0.9486054854854855	-0.2568898528824386
0.9514079979979979	-0.2551636013092926
0.9542105105105108	-0.25202921835690173
0.9570130230230232	-0.2485538215202565
0.9598155355355356	-0.24585866759297126
0.962618048048048	-0.2447358765312897
0.9654205605605608	-0.24539633539564054
0.9682230730730732	-0.24742608795504584
0.9710255855855856	-0.24995486948494072
0.973828098098098	-0.2519691418114087
0.9766306106106108	-0.2526570664715573
0.9794331231231233	-0.2516682910090786
0.9822356356356357	-0.24920672209023298
0.985038148148148	-0.24593547293195517
0.9878406606606609	-0.2427376200955491
0.9906431731731733	-0.24042198697331685
0.9934456856856857	-0.23947533563841716
0.9962481981981981	-0.23993898172683448
0.9990507107107109	-0.24143936836163782
1.0018532232232233	-0.24334715664116313
1.0046557357357357	-0.24499767729030086
1.0074582482482481	-0.24589095576178455
1.010260760760761	-0.2458052171443441
1.0130632732732734	-0.24479589362462928
1.0158657857857858	-0.2430971313939283
1.0186682982982982	-0.24097751310549143
1.021470810810811	-0.2386139046055984
1.0242733233233234	-0.2360338779291986
1.0270758358358358	-0.23314480367824508
1.0298783483483482	-0.22983006793617466
1.032680860860861	-0.22606499356564758
1.0354833733733735	-0.22199760026611326
1.0382858858858859	-0.21795467211578146
1.0410883983983983	-0.2143650875666374
1.0438909109109111	-0.21162718182876006
1.0466934234234235	-0.20997112497633452
1.049495935935936	-0.2093712855104437
1.0522984484484483	-0.2095456598268619
1.0551009609609612	-0.21004657383921987
1.0579034734734736	-0.2104117172210458
1.060705985985986	-0.21032076619152207
1.0635084984984984	-0.20969966665373718
1.0663110110110112	-0.20873348130607106
1.0691135235235236	-0.20778253493001486
1.071916036036036	-0.2072326675623133
1.0747185485485484	-0.20733508619429486
1.0775210610610613	-0.20809524615833652
1.0803235735735737	-0.2092518860640995
1.083126086086086	-0.21035368811188437
1.0859285985985985	-0.2109047394709913
1.0887311111111113	-0.21052472096351238
1.0915336236236237	-0.20906504313804763
1.0943361361361361	-0.20663968737654503
1.0971386486486485	-0.20356253936933655
1.0999411611611614	-0.20021886573278547
1.1027436736736738	-0.19692351136759623
1.1055461861861862	-0.19382274471531158
1.1083486986986986	-0.1908786486002656
1.1111512112112114	-0.18794134634246173
1.1139537237237238	-0.18487807299930026
1.1167562362362362	-0.1817033177533931
1.119558748748749	-0.17865101230450708
1.1223612612612615	-0.1761500137937455
1.1251637737737739	-0.17470093649932128
1.1279662862862863	-0.17469217852627494
1.130768798798799	-0.17622061750349083
1.1335713113113115	-0.17898681577084652
1.136373823823824	-0.18231290776882858
1.1391763363363363	-0.18529046237151814
1.1419788488488491	-0.18701968222330656
1.1447813613613615	-0.18686680852840887
1.147583873873874	-0.18465638257118755
1.1503863863863864	-0.1807335050190355
1.1531888988988992	-0.17587266757490116
1.1559914114114116	-0.17106003953176963
1.158793923923924	-0.16721782431208077
1.1615964364364364	-0.16495784149713622
1.1643989489489492	-0.16444031914806612
1.1672014614614616	-0.1653769757373338
1.170003973973974	-0.1671679376730415
1.1728064864864864	-0.169117447883381
1.1756089989989993	-0.1706494008205608
1.1784115115115117	-0.1714486985194421
1.181214024024024	-0.17148596940829464
1.1840165365365365	-0.1709293492877082
1.1868190490490493	-0.1699904774358938
1.1896215615615617	-0.16877628897565433
1.1924240740740741	-0.16721428890256984
1.1952265865865865	-0.16508802198877248
1.1980290990990994	-0.16217290111105775
1.2008316116116118	-0.15841809092315806
1.2036341241241242	-0.15409517382667381
1.2064366366366366	-0.14983951944402385
1.2092391491491494	-0.14654538388482052
1.2120416616616618	-0.14512930043394956
1.2148441741741742	-0.14622935877572107
1.2176466866866866	-0.1499407311336043
1.2204491991991995	-0.15568680882288355
1.2232517117117119	-0.16228850251921578
1.2260542242242243	-0.16823223842639834
1.2288567367367367	-0.1720700196609659
1.2316592492492495	-0.172835514748642
1.234461761761762	-0.17034636299200479
1.2372642742742743	-0.1652912574194696
1.2400667867867867	-0.15906338850915436
1.2428692992992996	-0.15338010612242137
1.245671811811812	-0.14979706936363613
1.2484743243243244	-0.1492611428250683
1.2512768368368368	-0.15183742351470197
1.2540793493493496	-0.15669403633901702
1.256881861861862	-0.1623496943371121
1.2596843743743744	-0.1671083525832131
1.2624868868868868	-0.16954827645370063
1.2652893993993997	-0.1689176088028912
1.268091911911912	-0.16531968718097367
1.2708944244244245	-0.15963860502530558
1.2736969369369369	-0.15323698584665912
1.2764994494494497	-0.14752748222971324
1.279301961961962	-0.14355519038679443
1.2821044744744745	-0.1417193645764634
1.284906986986987	-0.14171349386676724
1.2877094994994998	-0.14268997601488742
1.2905120120120122	-0.14358353030291227
1.2933145245245246	-0.1434795194690066
1.296117037037037	-0.14190437727088856
1.2989195495495498	-0.13894702838107786
1.3017220620620622	-0.13518075223626447
1.3045245745745746	-0.13142335328891885
1.307327087087087	-0.12842668086533582
1.3101295995995998	-0.1266070956673122
1.3129321121121122	-0.12591036958571156
1.3157346246246246	-0.1258548342667849
1.318537137137137	-0.12573296399250378
1.32133964964965	-0.1248959848718112
1.3241421621621623	-0.12301745872460845
1.3269446746746747	-0.12023960416936053
1.329747187187187	-0.11714741063717682
1.3325496996997	-0.11457605293118345
1.3353522122122123	-0.11331599263927394
1.3381547247247247	-0.11381733791631365
1.3409572372372371	-0.11599776763298486
1.34375974974975	-0.11922545264437812
1.3465622622622624	-0.12249071234202713
1.3493647747747748	-0.12471673370156555
1.3521672872872872	-0.12511162118757824
1.3549697997998	-0.1234474077008425
1.3577723123123124	-0.1201722321755323
1.3605748248248248	-0.1163133210677918
1.3633773373373372	-0.11319429611999876
1.36617984984985	-0.1120495779332229
1.3689823623623625	-0.11365231492909178
1.3717848748748749	-0.11806960921521714
1.3745873873873873	-0.12462069031065948
1.3773898998999001	-0.13205216279218046
1.3801924124124125	-0.1388788305126747
1.382994924924925	-0.14378923272891253
1.3857974374374373	-0.14599689729555543
1.3885999499499502	-0.14543643417383123
1.3914024624624626	-0.14275164939660634
1.394204974974975	-0.1390854698811692
1.3970074874874874	-0.1357392067634544
1.39981	-0.1338042368708665
1.39991	-0.11307043806264261
1.3971074774774772	-0.11705550316209035
1.3943049549549547	-0.1202315745145901
1.391502432432432	-0.12186605174616005
1.3886999099099095	-0.12180286609540847
1.385897387387387	-0.12045702706859007
1.3830948648648644	-0.11860882050074828
1.3802923423423419	-0.11707823446286358
1.3774898198198193	-0.11640072490702824
1.3746872972972968	-0.11662311648336665
1.3718847747747747	-0.11729427149021365
1.369082252252252	-0.1176546484838843
1.3662797297297296	-0.11695666169692309
1.363477207207207	-0.1147991409075706
1.3606746846846844	-0.1113513773158541
1.3578721621621619	-0.107378350908097
1.3550696396396393	-0.10404668975774722
1.3522671171171168	-0.10256753042657607
1.3494645945945942	-0.10379137963614316
1.3466620720720717	-0.10789083282785583
1.3438595495495491	-0.11424199262762613
1.3410570270270266	-0.12155257338616376
1.338254504504504	-0.12820474120150482
1.335451981981982	-0.1327102894728993
1.3326494594594593	-0.1341381828301298
1.3298469369369368	-0.13238219431661413
1.3270444144144142	-0.1281866112643577
1.3242418918918917	-0.12292407498249247
1.3214393693693691	-0.11819656171549031
1.3186368468468466	-0.11538348091004824
1.315834324324324	-0.11527340620559023
1.3130318018018015	-0.11788521252056672
1.310229279279279	-0.12252168240123495
1.3074267567567563	-0.1280252707937164
1.3046242342342338	-0.13314560587646884
1.3018217117117112	-0.13690001955054232
1.2990191891891887	-0.13881925913031967
1.2962166666666666	-0.13901470559802753
1.293414144144144	-0.13806453220950488
1.2906116216216215	-0.13677333943023395
1.287809099099099	-0.13589461908597933
1.2850065765765764	-0.13590825352934388
1.2822040540540538	-0.1369177668011785
1.2794015315315312	-0.13868584946585472
1.2765990090090087	-0.14077880871333814
1.2737964864864861	-0.14275730912236195
1.2709939639639636	-0.1443420503849282
1.268191441441441	-0.1454996152926693
1.2653889189189185	-0.146427551252863
1.262586396396396	-0.1474554398799066
1.2597838738738734	-0.14890666720366674
1.2569813513513513	-0.15097484203778144
1.2541788288288287	-0.15365777387572876
1.2513763063063061	-0.15676647958657597
1.2485737837837836	-0.15999742464004818
1.245771261261261	-0.16303421169028987
1.2429687387387385	-0.16563770747801332
1.240166216216216	-0.1676925605021431
1.2373636936936934	-0.16919845210338114
1.2345611711711708	-0.17021753586674926
1.2317586486486483	-0.1708062404615447
1.2289561261261257	-0.17096388869771584
1.2261536036036031	-0.17062153577699402
1.2233510810810806	-0.16967635531335024
1.2205485585585585	-0.16805734628675673
1.217746036036036	-0.16579481372484128
1.2149435135135134	-0.16306391715067292
1.2121409909909908	-0.16018198792362082
1.2093384684684683	-0.15755626309528026
1.2065359459459457	-0.1555964945871322
1.2037334234234232	-0.15461894167429335
1.2009309009009006	-0.1547704834501067
1.198128378378378	-0.15599388356438926
1.1953258558558555	-0.15804119832823726
1.192523333333333	-0.16052757945741902
1.1897208108108104	-0.163007608388412
1.1869182882882878	-0.16505375473693196
1.1841157657657653	-0.16632118462808965
1.1813132432432432	-0.16659170903497156
1.1785107207207206	-0.1657977091174132
1.175708198198198	-0.16403082483920794
1.1729056756756755	-0.16153892077368237
1.170103153153153	-0.15871010266540342
1.1673006306306304	-0.15603806338598414
1.1644981081081078	-0.15406260727588972
1.1616955855855853	-0.15328479182353139
1.1588930630630627	-0.15406662036478203
1.1560905405405402	-0.15653658247023294
1.1532880180180176	-0.16052913160262072
1.150485495495495	-0.16558389458004807
1.1476829729729725	-0.17101760412462674
1.14488045045045	-0.1760611971171926
1.1420779279279278	-0.18003261311094754
1.1392754054054053	-0.18250045314632413
1.1364728828828827	-0.18339127622691365
1.1336703603603602	-0.18300629016919423
1.1308678378378376	-0.18193852416441647
1.128065315315315	-0.18091153096931567
1.1252627927927925	-0.1805853305056031
1.12246027027027	-0.1813860349311165
1.1196577477477474	-0.18340824664451016
1.1168552252252248	-0.1864159529329683
1.1140527027027023	-0.18993599759845292
1.1112501801801797	-0.1934090952409946
1.1084476576576572	-0.19634680021813278
1.105645135135135	-0.1984444592441097
1.1028426126126125	-0.19961904864965874
1.10004009009009	-0.19996975395466077
1.0972375675675674	-0.1996873625364417
1.0944350450450449	-0.19895552728270438
1.0916325225225223	-0.19788651755701814
1.0888299999999997	-0.19651666216150243
1.0860274774774772	-0.19485932225643765
1.0832249549549546	-0.1929868760196145
1.080422432432432	-0.19109859376243143
1.0776199099099095	-0.1895347627202284
1.074817387387387	-0.18871829928675599
1.0720148648648644	-0.18903568617337552
1.0692123423423419	-0.19069745237342328
1.0664098198198197	-0.19363285107709416
1.0636072972972972	-0.19746696227399596
1.0608047747747746	-0.20160197589023454
1.058002252252252	-0.20538658470043814
1.0551997297297295	-0.20832191209857776
1.052397207207207	-0.2102329806485379
1.0495946846846844	-0.21134005231883446
1.0467921621621619	-0.21219425358405353
1.0439896396396393	-0.2134875956044633
1.0411871171171168	-0.21579335451787962
1.0383845945945942	-0.2193223066528054
1.0355820720720716	-0.22378191315584406
1.032779549549549	-0.22839689118145667
1.0299770270270265	-0.232098900880219
1.0271745045045044	-0.2338366128271998
1.0243719819819819	-0.2329141907994714
1.0215694594594593	-0.22925141474848765
1.0187669369369368	-0.22347830482836262
1.0159644144144142	-0.21682576216036775
1.0131618918918917	-0.21083615197923056
1.010359369369369	-0.20697384081106485
1.0075568468468465	-0.20624728344126098
1.004754324324324	-0.2089511608003285
1.0019518018018014	-0.21460049988065677
0.9991492792792789	-0.22207074837205099
0.9963467567567563	-0.22989722698682957
0.9935442342342338	-0.23664337412109404
0.9907417117117117	-0.24123284705793147
0.9879391891891891	-0.24315880450932603
0.9851366666666665	-0.2425267865923777
0.982334144144144	-0.23994011634117296
0.9795316216216214	-0.2362811993048517
0.9767290990990989	-0.2324649852853815
0.9739265765765763	-0.2292369757540289
0.9711240540540538	-0.22706182452196444
0.9683215315315312	-0.22611140544177744
0.9655190090090087	-0.2263274550244434
0.9627164864864861	-0.22751508025876266
0.9599139639639636	-0.22942437703110663
0.957111441441441	-0.23179496982317005
0.9543089189189184	-0.23436312484187294
0.9515063963963963	-0.2368517811150488
0.9487038738738738	-0.23897156410502163
0.9459013513513512	-0.24045284222915697
0.9430988288288287	-0.24110940262526448
0.9402963063063061	-0.24091267027213803
0.9374937837837836	-0.24004197919747128
0.934691261261261	-0.2388783063474822
0.9318887387387385	-0.23792676174031424
0.9290862162162159	-0.23768072594925727
0.9262836936936933	-0.23846694707638338
0.9234811711711708	-0.24032490362619185
0.9206786486486482	-0.24296826972063013
0.9178761261261257	-0.24585164094239254
0.9150736036036036	-0.2483296691771475
0.912271081081081	-0.24986126226576832
0.9094685585585585	-0.25019165200474447
0.9066660360360359	-0.24944830761125392
0.9038635135135134	-0.24811310370438378
0.9010609909909908	-0.2468744553880846
0.8982584684684682	-0.24640505924212697
0.8954559459459457	-0.247138362565833
0.8926534234234231	-0.24911955787545903
0.8898509009009006	-0.25198304406414707
0.887048378378378	-0.2550657057882786
0.8842458558558555	-0.257618755763974
0.8814433333333329	-0.25904671463617035
0.8786408108108104	-0.2590926401291229
0.8758382882882882	-0.25790754778504077
0.8730357657657657	-0.2559825813989445
0.8702332432432431	-0.2539705262426306
0.8674307207207206	-0.25246160370188164
0.864628198198198	-0.25179345057035896
0.8618256756756755	-0.2519614653528244
0.8590231531531529	-0.25265833824256045
0.8562206306306304	-0.2534241679266689
0.8534181081081078	-0.25384835083769275
0.8506155855855853	-0.2537460388235395
0.8478130630630627	-0.253242086172226
0.8450105405405401	-0.25273032939203155
0.8422080180180176	-0.2527229674439688
0.839405495495495	-0.2536465030508115
0.8366029729729729	-0.2556617729324788
0.8338004504504504	-0.2585781094783375
0.8309979279279278	-0.2618981059141827
0.8281954054054053	-0.26498181409991783
0.8253928828828827	-0.26727472122783347
0.8225903603603602	-0.2685187463357712
0.8197878378378376	-0.26886909086006217
0.816985315315315	-0.2688711021930583
0.8141827927927925	-0.2692994363507557
0.8113802702702699	-0.2709097668883693
0.8085777477477474	-0.27418416411056423
0.8057752252252248	-0.2791542419094979
0.8029727027027023	-0.2853603400829021
0.8001701801801802	-0.2919596303522747
0.7973676576576576	-0.29794709720044743
0.794565135135135	-0.30241779713519623
0.7917626126126125	-0.3047885019825278
0.7889600900900899	-0.30491444643753063
0.7861575675675674	-0.3030751739473967
0.7833550450450448	-0.2998481118772087
0.7805525225225223	-0.29592352364656893
0.7777499999999997	-0.2919280468852863
0.7749474774774772	-0.288312611928065
0.7721449549549546	-0.2853299374822509
0.769342432432432	-0.28308965529377694
0.7665399099099095	-0.2816499441970457
0.763737387387387	-0.28109422084552005
0.7609348648648648	-0.2815531102789963
0.7581323423423423	-0.2831600469186766
0.7553298198198197	-0.2859614727780846
0.7525272972972972	-0.2898260961346173
0.7497247747747746	-0.2944021568102553
0.7469222522522521	-0.2991548385806171
0.7441197297297295	-0.3034841682270901
0.741317207207207	-0.3068894271478788
0.7385146846846844	-0.3091231370330956
0.7357121621621618	-0.31027589282101964
0.7329096396396393	-0.31075455204618496
0.7301071171171167	-0.31115347745560396
0.7273045945945942	-0.31205814492088013
0.7245020720720716	-0.31384748913892224
0.7216995495495495	-0.3165650932369868
0.718897027027027	-0.31990737806684866
0.7160945045045044	-0.32333649736871717
0.7132919819819818	-0.3262809885208142
0.7104894594594593	-0.3283546173940728
0.7076869369369367	-0.32951551599296636
0.7048844144144142	-0.3301072370946949
0.7020818918918916	-0.3307642121643033
0.6992793693693691	-0.3322118713234117
0.6964768468468465	-0.3350292150144538
0.693674324324324	-0.3394552829746269
0.6908718018018014	-0.3453056593112125
0.6880692792792789	-0.3520262817274924
0.6852667567567567	-0.3588633834042234
0.6824642342342342	-0.3650879166600678
0.6796617117117116	-0.3701949529408495
0.6768591891891891	-0.3740097347575544
0.6740566666666665	-0.37666803991273845
0.671254144144144	-0.3784859448681521
0.6684516216216214	-0.37977533586647994
0.6656490990990989	-0.38068124299784944
0.6628465765765763	-0.38110782813547406
0.6600440540540538	-0.38076495104290675
0.6572415315315312	-0.37931958355540996
0.6544390090090086	-0.37659376281658474
0.6516364864864861	-0.37272944818460996
0.6488339639639635	-0.3682490900681419
0.6460314414414414	-0.36397653701816157
0.6432289189189189	-0.3608335194384473
0.6404263963963963	-0.3595740679159727
0.6376238738738738	-0.36054548039456247
0.6348213513513512	-0.3635597480093127
0.6320188288288286	-0.36792463090069205
0.6292163063063061	-0.3726306197786915
0.6264137837837835	-0.37663728870517765
0.623611261261261	-0.37916859476921605
0.6208087387387384	-0.37992350227194294
0.6180062162162159	-0.3791370215996368
0.6152036936936933	-0.37747720749932423
0.6124011711711708	-0.37581810328502474
0.6095986486486482	-0.37496807289694534
0.6067961261261261	-0.37544403071027954
0.6039936036036035	-0.3773616638228807
0.601191081081081	-0.38046801899971605
0.5983885585585584	-0.3842921154838912
0.5955860360360359	-0.3883499535895716
0.5927835135135133	-0.39232616925273334
0.5899809909909908	-0.39616977452301505
0.5871784684684682	-0.40007908955649185
0.5843759459459457	-0.4043960288340305
0.5815734234234231	-0.4094647900701176
0.5787709009009008	-0.41552133088345933
0.5759683783783782	-0.42266368068275195
0.5731658558558557	-0.43091582169399434
0.5703633333333331	-0.44035457632912056
0.5675608108108106	-0.45123724028830114
0.564758288288288	-0.46406101037222314
0.5619557657657654	-0.47950752163078203
0.5591532432432431	-0.4982697242122125
0.5563507207207206	-0.5208077719659308
0.553548198198198	-0.5471164629069563
0.5507456756756755	-0.5765941329834785
0.5479431531531529	-0.6080768039992233
0.5451406306306303	-0.6400491358607674
0.5423381081081078	-0.6709827379332083
0.5395355855855855	-0.699704194127162
0.5367330630630629	-0.7256777567364789
0.5339305405405403	-0.7491088986627421
0.5311280180180178	-0.7708292649917308
0.5283254954954952	-0.7919936690457154
0.5255229729729727	-0.8136821813998392
0.5227204504504503	-0.8365335674788819
0.5199179279279278	-0.8605283344801142
0.5171154054054052	-0.8849922863570203
0.5143128828828827	-0.9088200299149403
0.5115103603603601	-0.9308459688200603
0.5087078378378376	-0.9502419680039953
0.505905315315315	-0.9668122448631191
0.5031027927927927	-0.9810899723917235
0.5003002702702701	-0.9942050920073253
0.4974977477477476	-1.0075671101055708
0.494695225225225	-1.0224654861734628
0.49189270270270247	-1.0397144052703382
0.4890901801801799	-1.0594509729412103
0.48628765765765736	-1.0811430638639852
0.483485135135135	-1.1037936545977356
0.48068261261261247	-1.126265999664012
0.4778800900900899	-1.14761896760713
0.47507756756756736	-1.1673448503799637
0.4722750450450448	-1.1854404180708116
0.46947252252252225	-1.202301457448943
0.4666699999999997	-1.2184905222376017
0.46386747747747736	-1.2344670373842686
0.4610649549549548	-1.2503758839910155
0.45826243243243225	-1.265964466753891
0.4554599099099097	-1.2806497650457072
0.45265738738738714	-1.2937039157356338
0.4498548648648646	-1.3044880220389867
0.44705234234234204	-1.3126517960708135
0.4442498198198197	-1.318233940322738
0.44144729729729715	-1.3216369839440656
0.4386447747747746	-1.3234955603268475
0.43584225225225204	-1.3244923336045673
0.4330397297297295	-1.3251889883593098
0.43023720720720693	-1.3259275730845985
0.4274346846846844	-1.3268261593079984
0.42463216216216204	-1.3278551234324283
0.4218296396396395	-1.328950942612222
0.41902711711711693	-1.330113965931531
0.4162245945945944	-1.3314482080000456
0.4134220720720718	-1.3331292391916794
0.41061954954954927	-1.3353189129241994
0.40781702702702693	-1.3380696290362621
0.4050145045045044	-1.3412663818783095
0.4022119819819818	-1.3446396600732324
0.39940945945945927	-1.3478522947096305
0.3966069369369367	-1.3506305206212392
0.39380441441441416	-1.3528871529390738
0.3910018918918916	-1.3547824717730403
0.3881993693693693	-1.3566881980941066
0.3853968468468467	-1.3590553526196398
0.38259432432432416	-1.3622250184039437
0.3797918018018016	-1.366247591033881
0.37698927927927905	-1.3707801938901678
0.3741867567567565	-1.3751105790635663
0.37138423423423395	-1.3783152433588004
0.3685817117117116	-1.3795131342759195
0.36577918918918906	-1.3781403167249344
0.3629766666666665	-1.3741584078192108
0.36017414414414395	-1.3681258197145727
0.3573716216216214	-1.3611014300191489
0.35456909909909884	-1.3544023082111245
0.3517665765765763	-1.349283485574725
0.34896405405405395	-1.3466330215190254
0.3461615315315314	-1.3467712618883088
0.34335900900900884	-1.3494105237282472
0.3405564864864863	-1.3537812142036252
0.33775396396396373	-1.358879120306323
0.3349514414414412	-1.3637530091740384
0.3321489189189186	-1.367743058704514
0.3293463963963963	-1.3706011558995748
0.32654387387387374	-1.37246618797397
0.3237413513513512	-1.3737165215085696
0.3209388288288286	-1.3747613514960992
0.31813630630630607	-1.3758495808462463
0.3153337837837835	-1.3769643634894333
0.31253126126126096	-1.3778378542615641
0.30972873873873863	-1.3780762276706433
0.3069262162162161	-1.3773452546629663
0.3041236936936935	-1.375545312546377
0.30132117117117097	-1.372908742722899
0.2985186486486484	-1.369980207068771
0.29571612612612586	-1.3674822676507272
0.2929136036036035	-1.366109343687894
0.29011108108108097	-1.3663193605452033
0.2873085585585584	-1.3681948117502856
0.28450603603603586	-1.3714227332119417
0.2817035135135133	-1.3754036897067152
0.27890099099099075	-1.379456500789674
0.2760984684684682	-1.3830525959458608
0.27329594594594586	-1.3860025858474962
0.2704934234234233	-1.388531762182863
0.26769090090090075	-1.3912163625582057
0.2648883783783782	-1.394797308676246
0.26208585585585564	-1.3999283574307615
0.2592833333333331	-1.406938302658281
0.25648081081081053	-1.4156847121322755
0.2536782882882882	-1.4255501854405601
0.25087576576576565	-1.4355893571539369
0.2480732432432431	-1.4447889111738643
0.24527072072072054	-1.452367685016279
0.24246819819819798	-1.458030136923547
0.23966567567567543	-1.4620981327694533
0.23686315315315287	-1.4654796820317628
0.23406063063063054	-1.4694789876476513
0.23125810810810798	-1.4754966742540532
0.22845558558558543	-1.4846995953399755
0.22565306306306288	-1.4977476926869233
0.22285054054054032	-1.514649043758455
0.22004801801801777	-1.5347784687708206
0.2172454954954952	-1.5570502028139757
0.21444297297297288	-1.5801937975231546
0.21164045045045032	-1.6030559597039389
0.20883792792792777	-1.6248464450307782
0.20603540540540521	-1.6452642079714455
0.20323288288288266	-1.6644753228491673
0.2004303603603601	-1.6829566744418916
0.19762783783783777	-1.7012572174032723
0.19482531531531522	-1.7197513204789097
0.19202279279279266	-1.738460182477171
0.1892202702702701	-1.7569972251614772
0.18641774774774755	-1.7746573194847812
0.183615225225225	-1.7906276387070346
0.18081270270270244	-1.804261496224985
0.1780101801801801	-1.815335919388879
0.17520765765765756	-1.824214935714819
0.172405135135135	-1.8318637407824223
0.16960261261261245	-1.8396982232358035
0.1668000900900899	-1.8492993708423295
0.16399756756756734	-1.8620606961916266
0.16119504504504478	-1.8788582714267221
0.15839252252252245	-1.8998309007250462
0.1555899999999999	-1.9243322448244289
0.15278747747747734	-1.9510735964921206
0.14998495495495479	-1.9784265989193681
0.14718243243243223	-2.004812573325758
0.14437990990990968	-2.0290808196597165
0.14157738738738712	-2.0507791328764604
0.1387748648648648	-2.0702460683582196
0.13597234234234223	-2.088499626707181
0.13316981981981968	-2.106949321661766
0.13036729729729712	-2.127004327369315
0.12756477477477457	-2.1496775012691547
0.12476225225225201	-2.1752863746729787
0.12195972972972946	-2.2033273571156116
0.11915720720720713	-2.2325549905850064
0.11635468468468457	-2.2612458181880033
0.11355216216216202	-2.2875799618286976
0.11074963963963946	-2.3100447995676454
0.10794711711711691	-2.3277613102656822
0.10514459459459435	-2.3406551820852766
0.1023420720720718	-2.3494355125836552
0.09953954954954947	-2.3553928799385684
0.09673702702702691	-2.3600729488563896
0.09393450450450436	-2.36491040445436
0.0911319819819818	-2.3709141652049137
0.08832945945945925	-2.3784778435521794
0.08552693693693669	-2.387354608250302
0.08272441441441436	-2.3967926063680167
0.0799218918918918	-2.4057872261923183
0.07711936936936925	-2.413379684849126
0.0743168468468467	-2.418923831058553
0.07151432432432414	-2.4222555788760367
0.06871180180180159	-2.4237277768214742
0.06590927927927903	-2.4241095063587004
0.0631067567567567	-2.42438318905414
0.060304234234234144	-2.425496846320115
0.05750171171171159	-2.4281369101103305
0.054699189189189035	-2.432577988725967
0.05189666666666648	-2.4386432099302553
0.049094144144143925	-2.445778780503142
0.04629162162162137	-2.453217266500765
0.04348909909909904	-2.4601831866359998
0.04068657657657648	-2.4660866704895454
0.03788405405405393	-2.470657378133849
0.035081531531531374	-2.473989076664731
0.03227900900900882	-2.476489810065896
0.029476486486486264	-2.478756762488672
0.02667396396396371	-2.481412510127875
0.023871441441441377	-2.484946318124738
0.021068918918918822	-2.4895994693499226
0.018266396396396267	-2.49531944388532
0.015463873873873712	-2.501788568580791
0.012661351351351158	-2.508513941091417
0.009858828828828603	-2.514951813014642
0.007056306306306048	-2.5206341303461137
0.004253783783783716	-2.525268012233788
0.0014512612612611608	-2.5287886848088146
-0.001351261261261394	-2.5313593353426107
-0.004153783783783949	-2.533323743550458
-0.006956306306306503	-2.5351264356533694
-0.009758828828829058	-2.5372191109442035
-0.012561351351351613	-2.5399715129875133
-0.015363873873873946	-2.543601270410649
-0.0181663963963965	-2.5481324031103476
-0.020968918918919055	-2.5533876081932423
-0.02377144144144161	-2.5590155855691936
-0.026573963963964164	-2.564551103566105
-0.02937648648648672	-2.5695014255294666
-0.03217900900900905	-2.5734476853290786
-0.03498153153153161	-2.5761443832885433
-0.03778405405405416	-2.5775960931878483
-0.040586576576576716	-2.578090106425842
-0.04338909909909927	-2.5781691331372514
-0.046191621621621826	-2.5785398892366924
-0.04899414414414438	-2.579929698352549
-0.05179666666666671	-2.582920102308952
-0.05459918918918927	-2.5877985090210984
-0.05740171171171182	-2.594471050136434
-0.06020423423423438	-2.6024692827969638
-0.06300675675675693	-2.6110611074944465
-0.06580927927927949	-2.619447359420027
-0.06861180180180204	-2.626998098078266
-0.07141432432432437	-2.6334655576736345
-0.07421684684684693	-2.639110762351738
-0.07701936936936948	-2.6446999785332306
-0.07982189189189204	-2.6513615264706463
-0.0826244144144146	-2.6603337266965355
-0.08542693693693715	-2.6726688174137134
-0.0882294594594597	-2.6889743532962402
-0.09103198198198204	-2.7092663672363315
-0.09383450450450459	-2.7329781385407923
-0.09663702702702714	-2.7591230010055146
-0.0994395495495497	-2.7865628567450074
-0.10224207207207225	-2.814300809192881
-0.10504459459459481	-2.8417078995036924
-0.10784711711711736	-2.8686141230602438
-0.1106496396396397	-2.895237324335291
-0.11345216216216225	-2.9219769244311546
-0.1162546846846848	-2.9491455293234345
-0.11905720720720736	-2.976734715363534
-0.12185972972972992	-3.004302983236313
-0.12466225225225247	-3.0310354010938045
-0.12746477477477502	-3.0559673131682015
-0.13026729729729736	-3.0783068988922793
-0.1330698198198199	-3.0977525303850904
-0.13587234234234247	-3.1146946349208893
-0.13867486486486502	-3.1302217947726394
-0.14147738738738758	-3.145908984598549
-0.14427990990991013	-3.1634344562510197
-0.14708243243243246	-3.184129022181173
-0.14988495495495502	-3.208588443881414
-0.15268747747747757	-3.2364665462825535
-0.15549000000000013	-3.266516404886424
-0.15829252252252268	-3.296874356631486
-0.16109504504504524	-3.3255090197795045
-0.1638975675675678	-3.3507077453626284
-0.16670009009009013	-3.371461829345069
-0.16950261261261268	-3.3876431550130395
-0.17230513513513523	-3.3999290374423587
-0.1751076576576578	-3.4095088051300007
-0.17791018018018034	-3.4176709518198525
-0.1807127027027029	-3.425403106417969
-0.18351522522522545	-3.4331284376113
-0.1863177477477478	-3.440654747448395
-0.18912027027027034	-3.447342060295833
-0.1919227927927929	-3.4524238240585756
-0.19472531531531545	-3.455368526217626
-0.197527837837838	-3.4561576949439683
-0.20033036036036056	-3.4553857323884145
-0.20313288288288311	-3.454146630488106
-0.20593540540540545	-3.4537426522862162
-0.208737927927928	-3.4553078331424807
-0.21154045045045056	-3.459466353802412
-0.2143429729729731	-3.466134334108057
-0.21714549549549567	-3.4745278354167404
-0.21994801801801822	-3.4833751181440924
-0.22275054054054078	-3.4912683960517654
-0.2255530630630631	-3.497049153180569
-0.22835558558558566	-3.500113748690497
-0.23115810810810822	-3.500553610208952
-0.23396063063063077	-3.4990968402682174
-0.23676315315315333	-3.496878150313087
-0.23956567567567588	-3.4951127641921946
-0.24236819819819821	-3.4947729284756264
-0.24517072072072077	-3.4963574611755632
-0.24797324324324332	-3.499810040272722
-0.2507757657657659	-3.5045933974721066
-0.25357828828828843	-3.509880409650398
-0.256380810810811	-3.514793451924655
-0.25918333333333354	-3.5186180396075315
-0.2619858558558559	-3.5209350095921597
-0.26478837837837843	-3.521648952233207
-0.267590900900901	-3.5209267339097963
-0.27039342342342354	-3.5190864605711845
-0.2731959459459461	-3.5164862287951113
-0.27599846846846865	-3.5134523246946454
-0.2788009909909912	-3.510263597204263
-0.28160351351351354	-3.507182207548162
-0.2844060360360361	-3.5045010375777377
-0.28720855855855865	-3.5025718271912467
-0.2900110810810812	-3.501787274969745
-0.29281360360360376	-3.502510812561768
-0.2956161261261263	-3.5049714773252543
-0.29841864864864887	-3.5091592152992757
-0.3012211711711712	-3.514761274200655
-0.30402369369369375	-3.5211708996196016
-0.3068262162162163	-3.527578342813934
-0.30962873873873886	-3.533128271798727
-0.3124312612612614	-3.5371056274527284
-0.31523378378378397	-3.5391009885791433
-0.3180363063063065	-3.5391101181542286
-0.32083882882882886	-3.5375393844612955
-0.3236413513513514	-3.5351139004832017
-0.32644387387387397	-3.5327109601230227
-0.3292463963963965	-3.5311603140335013
-0.3320489189189191	-3.5310600567371857
-0.33485144144144163	-3.532651107661689
-0.3376539639639642	-3.535776914912244
-0.3404564864864865	-3.5399332107088686
-0.3432590090090091	-3.5443914486326697
-0.34606153153153163	-3.5483641427206667
-0.3488640540540542	-3.551173745847798
-0.35166657657657674	-3.5523893627028205
-0.3544690990990993	-3.55190561906716
-0.3572716216216216	-3.5499521513524765
-0.3600741441441442	-3.5470368860177786
-0.36287666666666674	-3.5438385910685337
-0.3656791891891893	-3.5410722337994436
-0.36848171171171185	-3.5393537563264985
-0.3712842342342344	-3.539089190368678
-0.37408675675675696	-3.540407372592041
-0.3768892792792793	-3.5431470169008623
-0.37969180180180184	-3.546898876299144
-0.3824943243243244	-3.551093676233366
-0.38529684684684695	-3.5551180317122864
-0.3880993693693695	-3.558435232501335
-0.39090189189189206	-3.560686804295745
-0.3937044144144146	-3.561754619596048
-0.39650693693693695	-3.5617715228430704
-0.3993094594594595	-3.5610793709562447
-0.40211198198198206	-3.5601446976372255
-0.4049145045045046	-3.5594512720524243
-0.40771702702702717	-3.5593934777118115
-0.4105195495495496	-3.560193589330259
-0.41332207207207217	-3.5618599664429986
-0.4161245945945947	-3.564193510298928
-0.4189271171171173	-3.5668388830484297
-0.4217296396396397	-3.569367550736974
-0.4245321621621623	-3.571373724259214
-0.42733468468468483	-3.5725627548591206
-0.4301372072072073	-3.5728143603985973
-0.4329397297297298	-3.5722091394917808
-0.4357422522522524	-3.5710145825232917
-0.4385447747747748	-3.5696345772563625
-0.4413472972972974	-3.5685329035481583
-0.44414981981981994	-3.5681455423217407
-0.4469523423423425	-3.5687983385500335
-0.44975486486486493	-3.570645522029677
-0.4525573873873875	-3.5736409108991847
-0.45535990990991004	-3.5775476802380375
-0.4581624324324325	-3.5819851304950348
-0.46096495495495504	-3.586503161611043
-0.4637674774774776	-3.5906687691975367
-0.46657000000000015	-3.594145545004496
-0.4693725225225226	-3.5967481900802465
-0.47217504504504515	-3.5984597721433307
-0.4749775675675677	-3.599408872101856
-0.47778009009009015	-3.5998145439529345
-0.4805826126126127	-3.599916040103885
-0.48338513513513526	-3.599908552827374
-0.4861876576576578	-3.5999040142399963
-0.48899018018018026	-3.599927504716259
-0.4917927027027028	-3.5999474567140766
-0.49459522522522537	-3.599925623268044
-0.4973977477477478	-3.5998650673475723
-0.5002002702702704	-3.5998343791331777
-0.5030027927927929	-3.599954616160179
-0.5058053153153154	-3.6003497585517596
-0.5086078378378379	-3.6010769880951425
-0.5114103603603605	-3.602064090747435
-0.514212882882883	-3.6030830676325802
-0.5170154054054055	-3.603779842181904
-0.519817927927928	-3.6037618517839967
-0.5226204504504506	-3.602723888744169
-0.525422972972973	-3.600575209351886
-0.5282254954954956	-3.597524394791529
-0.5310280180180181	-3.594086307613278
-0.5338305405405407	-3.5909966054445963
-0.5366330630630631	-3.5890477675574175
-0.5394355855855857	-3.5888874871100302
-0.5422381081081082	-3.590836388676042
-0.5450406306306307	-3.5947810890274567
-0.5478431531531532	-3.600179658972362
-0.5506456756756758	-3.606184557299583
-0.5534481981981982	-3.6118527114759953
-0.5562507207207208	-3.6163848627532715
-0.5590532432432433	-3.6193257609235463
-0.5618557657657659	-3.6206672499465515
-0.5646582882882883	-3.62082496099654
-0.5674608108108109	-3.620497435165209
-0.5702633333333335	-3.620451991081545
-0.5730658558558559	-3.621303168004559
-0.5758683783783785	-3.623350209719499
-0.578670900900901	-3.6265197106645104
-0.5814734234234236	-3.630425006512029
-0.584275945945946	-3.634516576855761
-0.5870784684684686	-3.6382698709677808
-0.5898809909909911	-3.641347510557928
-0.5926835135135136	-3.6436844345965795
-0.5954860360360361	-3.645472791272242
-0.5982885585585587	-3.647058300474539
-0.6010910810810811	-3.648789413233615
-0.6038936036036037	-3.650874976870881
-0.6066961261261262	-3.653300817438403
-0.6094986486486488	-3.655833089762824
-0.6123011711711712	-3.658104731497769
-0.6151036936936938	-3.659752087241513
-0.6179062162162163	-3.6605518620436364
-0.6207087387387388	-3.660509559046762
-0.6235112612612613	-3.6598685870270042
-0.6263137837837839	-3.659037489691384
-0.6291163063063064	-3.6584610694977755
-0.6319188288288289	-3.6584796812935867
-0.6347213513513514	-3.6592235697593605
-0.637523873873874	-3.660575555963007
-0.6403263963963964	-3.662211092629857
-0.643128918918919	-3.6636987111401904
-0.6459314414414415	-3.664625363981564
-0.6487339639639641	-3.664706165978494
-0.6515364864864865	-3.663847385617373
-0.6543390090090091	-3.6621507778973523
-0.6571415315315317	-3.6598686346114064
-0.6599440540540541	-3.657334123457405
-0.6627465765765767	-3.65489529430098
-0.6655490990990992	-3.6528730303093013
-0.6683516216216216	-3.6515475227293983
-0.6711541441441442	-3.65116184034213
-0.6739566666666668	-3.651922106365861
-0.6767591891891893	-3.653975918108779
-0.6795617117117118	-3.657363351013162
-0.6823642342342343	-3.6619528726006063
-0.6851667567567569	-3.667389766539962
-0.6879692792792793	-3.673089752161985
-0.6907718018018019	-3.678301531436537
-0.6935743243243244	-3.6822406229145113
-0.696376846846847	-3.6842699166187174
-0.6991793693693694	-3.684079735505728
-0.701981891891892	-3.6818110480033788
-0.7047844144144145	-3.6780749210691344
-0.707586936936937	-3.6738480588102878
-0.7103894594594595	-3.670260733389769
-0.7131919819819821	-3.6683279870011436
-0.7159945045045045	-3.6686959681733633
-0.7187970270270271	-3.671474951633636
-0.7215995495495496	-3.676208084827687
-0.7244020720720722	-3.6819866605090024
-0.7272045945945946	-3.6876805292381913
-0.7300071171171172	-3.692219391861002
-0.7328096396396397	-3.6948474371960813
-0.7356121621621622	-3.6952840052979035
-0.7384146846846847	-3.6937529133133964
-0.7412172072072073	-3.6908827553898185
-0.7440197297297299	-3.687517056214782
-0.7468222522522523	-3.684495346792575
-0.7496247747747748	-3.682468021877412
-0.7524272972972974	-3.6817902470937813
-0.7552298198198198	-3.6825105546606807
-0.7580323423423424	-3.684438906494517
-0.760834864864865	-3.6872572442395146
-0.7636373873873875	-3.6906291780610214
-0.76643990990991	-3.6942748061661366
-0.7692424324324325	-3.697996377573295
-0.7720449549549551	-3.7016620153321877
-0.7748474774774775	-3.7051695935902984
-0.7776500000000001	-3.7084160735638587
-0.7804525225225226	-3.7112892243565287
-0.7832550450450451	-3.7136835286927745
-0.7860575675675676	-3.715527598429185
-0.7888600900900902	-3.716803374397802
-0.7916626126126127	-3.717541053008741
-0.7944651351351352	-3.7177864847134305
-0.7972676576576577	-3.717553896736103
-0.8000701801801803	-3.7167885457324843
-0.8028727027027027	-3.71536507304452
-0.8056752252252253	-3.7131358994747643
-0.8084777477477478	-3.7100233308839528
-0.8112802702702704	-3.7061269276475866
-0.8140827927927928	-3.701803449159513
-0.8168853153153154	-3.697677518091419
-0.8196878378378379	-3.694559023086745
-0.8224903603603604	-3.693273646857971
-0.8252928828828829	-3.694445865582704
-0.8280954054054055	-3.6982973442797125
-0.8308979279279279	-3.7045281236999585
-0.8337004504504505	-3.7123296487266
-0.836502972972973	-3.7205416521708106
-0.8393054954954956	-3.7279202257199877
-0.842108018018018	-3.733446594296325
-0.8449105405405406	-3.736588278080209
-0.8477130630630632	-3.7374335928449796
-0.8505155855855856	-3.736655203502263
-0.8533181081081082	-3.7353085843590073
-0.8561206306306307	-3.7345212212950045
-0.8589231531531533	-3.735162309756298
-0.8617256756756757	-3.7375895373826893
-0.8645281981981983	-3.741546851740978
-0.8673307207207208	-3.7462419058604155
-0.8701332432432433	-3.75057831974188
-0.8729357657657658	-3.7534726949531194
-0.8757382882882884	-3.75416326532317
-0.8785408108108108	-3.7524226491558768
-0.8813433333333334	-3.748618666296764
-0.8841458558558559	-3.743613832135866
-0.8869483783783785	-3.7385408999458107
-0.8897509009009009	-3.7345244045835813
-0.8925534234234235	-3.73242758809009
-0.895355945945946	-3.732689281447737
-0.8981584684684685	-3.7352829292082603
-0.900960990990991	-3.7397916434405616
-0.9037635135135136	-3.745561440350812
-0.9065660360360361	-3.7518787649973557
-0.9093685585585587	-3.758121086405115
-0.9121710810810811	-3.763847283340562
-0.9149736036036036	-3.76881961989557
-0.9177761261261261	-3.7729718520127875
-0.9205786486486487	-3.7763510434343868
-0.9233811711711712	-3.7790611252958364
-0.9261836936936938	-3.78122624004963
-0.9289862162162162	-3.78297722748162
-0.9317887387387388	-3.784452012982019
-0.9345912612612612	-3.785795177560882
-0.9373937837837838	-3.7871450802607978
-0.9401963063063064	-3.7886061826860296
-0.9429988288288289	-3.790214777127815
-0.9458013513513515	-3.7919129568131247
-0.9486038738738739	-3.7935451752262566
-0.9514063963963965	-3.7948841963655653
-0.9542089189189189	-3.7956818828230485
-0.9570114414414415	-3.7957300539113845
-0.959813963963964	-3.794912066542837
-0.9626164864864866	-3.793228921615693
-0.9654190090090091	-3.7907933591951863
-0.9682215315315316	-3.7877975440437357
-0.9710240540540541	-3.784469418387662
-0.9738265765765766	-3.781035563607377
-0.9766290990990991	-3.7777032842362317
-0.9794316216216217	-3.774663872488471
-0.9822341441441442	-3.7721074623434436
-0.9850366666666668	-3.7702329186149566
-0.9878391891891892	-3.7692374121150127
-0.9906417117117118	-3.7692798086706425
-0.9934442342342342	-3.77042608422288
-0.9962467567567568	-3.7725975599805057
-0.9990492792792793	-3.775547733101922
-1.0018518018018019	-3.778887422796574
-1.0046543243243244	-3.782161827513006
-1.0074568468468468	-3.7849623216552555
-1.0102593693693693	-3.78703849915388
-1.0130618918918919	-3.7883697925378232
-1.0158644144144144	-3.7891650764490503
-1.018666936936937	-3.7897814888584254
-1.0214694594594596	-3.7905831185312326
-1.024271981981982	-3.791785635116714
-1.0270745045045047	-3.7933441294295704
-1.029877027027027	-3.7949324397624977
-1.0326795495495495	-3.7960341111503233
-1.035482072072072	-3.796126187831252
-1.0382845945945947	-3.7949004481743653
-1.0410871171171172	-3.7924460597989
-1.0438896396396395	-3.789322055515406
-1.046692162162162	-3.7864784160339138
-1.0494946846846847	-3.785032622530876
-1.0522972072072072	-3.785959093177093
-1.0550997297297298	-3.7897846343922446
-1.0579022522522523	-3.7963904330693055
-1.0607047747747749	-3.8049954609135526
-1.0635072972972974	-3.8143436593415707
-1.06630981981982	-3.823053574728865
-1.0691123423423423	-3.8300345203912745
-1.0719148648648649	-3.8348462000290944
-1.0747173873873874	-3.837889210326507
-1.07751990990991	-3.8403602452783723
-1.0803224324324325	-3.8439747221660827
-1.0831249549549549	-3.8505298390573266
-1.0859274774774774	-3.8614306815881747
-1.08873	-3.8773150230373687
-1.0915325225225225	-3.897884413631777
-1.094335045045045	-3.9219885029684143
-1.0971375675675676	-3.9479350548623273
-1.0999400900900902	-3.9739328519000736
-1.1027426126126127	-3.9985385937247564
-1.1055451351351353	-4.020982471531811
-1.1083476576576576	-4.041288202563589
-1.1111501801801802	-4.060168063072227
-1.1139527027027027	-4.078740978360321
-1.1167552252252253	-4.09817097167617
-1.1195577477477479	-4.119339775595623
-1.1223602702702702	-4.142647686017728
-1.1251627927927927	-4.1679889837069055
-1.1279653153153153	-4.194889213345201
-1.1307678378378379	-4.22274082199991
-1.1335703603603604	-4.251046967518311
-1.136372882882883	-4.279587911626409
-1.1391754054054055	-4.308456940291061
-1.141977927927928	-4.337960895751367
-1.1447804504504504	-4.368427402923528
-1.147582972972973	-4.39999125105618
-1.1503854954954955	-4.432436970956857
-1.153188018018018	-4.465153231068891
-1.1559905405405406	-4.49721562858403
-1.1587930630630632	-4.5275714926159285
-1.1615955855855855	-4.555267721397499
-1.164398108108108	-4.579650576036807
-1.1672006306306306	-4.600477667928066
-1.1700031531531532	-4.617912285207598
-1.1728056756756757	-4.632408175174591
-1.1756081981981983	-4.644526443209587
-1.1784107207207208	-4.654745021599268
-1.1812132432432432	-4.66332018849838
-1.1840157657657657	-4.670240378640765
-1.1868182882882883	-4.675282082413595
-1.1896208108108108	-4.678145962238279
-1.1924233333333334	-4.678628012472469
-1.195225855855856	-4.676771952682957
-1.1980283783783783	-4.672956496516646
-1.2008309009009008	-4.667891285670748
-1.2036334234234234	-4.66252141906906
-1.206435945945946	-4.6578649439859365
-1.2092384684684685	-4.654824020396097
-1.212040990990991	-4.654015248193792
-1.2148435135135136	-4.65565783539067
-1.2176460360360362	-4.659542801254879
-1.2204485585585585	-4.665086893855596
-1.223251081081081	-4.671456286402115
-1.2260536036036036	-4.67773140369734
-1.2288561261261262	-4.683077770846156
-1.2316586486486487	-4.686889090506114
-1.2344611711711713	-4.68887676928977
-1.2372636936936936	-4.689092631667711
-1.2400662162162162	-4.68788579071245
-1.2428687387387387	-4.685807706819972
-1.2456712612612613	-4.6834888371389845
-1.2484737837837838	-4.681514211961922
-1.2512763063063064	-4.680323139525312
-1.254078828828829	-4.6801507223341705
-1.2568813513513515	-4.68101790700608
-1.2596838738738738	-4.6827651906324
-1.2624863963963964	-4.68511584048786
-1.265288918918919	-4.687749843276343
-1.2680914414414415	-4.690370676680384
-1.270893963963964	-4.692752558579652
-1.2736964864864866	-4.694763777350246
-1.276499009009009	-4.696369071901376
-1.2793015315315315	-4.697618274203707
-1.282104054054054	-4.698628429719523
-1.2849065765765766	-4.699563139538837
-1.2877090990990991	-4.7006082862111125
-1.2905116216216217	-4.701940573233095
-1.2933141441441443	-4.70368662612333
-1.2961166666666666	-4.705876049224376
-1.2989191891891891	-4.7083997269201365
-1.3017217117117117	-4.7109909418980855
-1.3045242342342342	-4.713247405870598
-1.3073267567567568	-4.7147045040998545
-1.3101292792792794	-4.714954517865088
-1.312931801801802	-4.713787482062198
-1.3157343243243242	-4.711313462776067
-1.3185368468468468	-4.708020590921848
-1.3213393693693694	-4.704732916497733
-1.324141891891892	-4.702457013795865
-1.3269444144144145	-4.702140542733808
-1.329746936936937	-4.70439937518019
-1.3325494594594596	-4.709290627090001
-1.335351981981982	-4.716207725412369
-1.3381545045045045	-4.723947437451473
-1.340957027027027	-4.730952723699097
-1.3437595495495496	-4.735681908149635
-1.3465620720720721	-4.737010555458285
-1.3493645945945947	-4.734552939442487
-1.352167117117117	-4.7288038574664295
-1.3549696396396396	-4.721047412712117
-1.3577721621621621	-4.713045283535335
-1.3605746846846847	-4.706583496207196
-1.3633772072072072	-4.703002814332109
-1.3661797297297298	-4.702847819316721
-1.3689822522522523	-4.705738616400238
-1.3717847747747747	-4.710504890179223
-1.3745872972972972	-4.715543781759514
-1.3773898198198198	-4.71929503755892
-1.3801923423423423	-4.720690848612989
-1.382994864864865	-4.719445795579045
[truncated: 6 more rows]
