# Supplementary material for: Isolation of a planar π-aromatic Bi5− ring in a cobalt-based inverse-sandwich-type complex
Source: Nat Chem. 2025 Jan 20;17(4):547–55. doi: 10.1038/s41557-024-01713-8 (PMC11964920; doi:10.1038/s41557-024-01713-8)
Supplement: Supplementary file 4 — Original magnetic data of compound 1 and origin file of Fig. 3. [file 41557_2024_1713_MOESM4_ESM.zip › sr_and_T/44.json]

{
   "comment": "corrected Loops",
   "temperature": 2.5,
   "measures": [
      {
         "sr": 0.064,
         "angle": 0,
         "trans": 0,
         "cool_t": 1,
         "comment": "to H_stop",
         "data": [
            [
               -1.3999,
               4.6828202041722164
            ],
            [
               -1.3970974874874873,
               4.68078778273714
            ],
            [
               -1.394294974974975,
               4.677409010022936
            ],
            [
               -1.3914924624624623,
               4.673668862220126
            ],
            [
               -1.3886899499499499,
               4.670622499855819
            ],
            [
               -1.3858874374374373,
               4.669103608138011
            ],
            [
               -1.3830849249249249,
               4.6695211484775765
            ],
            [
               -1.3802824124124122,
               4.671794686880317
            ],
            [
               -1.3774798998998998,
               4.675433306524088
            ],
            [
               -1.3746773873873872,
               4.679720285019712
            ],
            [
               -1.3718748748748748,
               4.683938142353569
            ],
            [
               -1.3690723623623622,
               4.687563521409595
            ],
            [
               -1.3662698498498498,
               4.690378224293852
            ],
            [
               -1.3634673373373372,
               4.692474269935734
            ],
            [
               -1.3606648248248248,
               4.6941657204845075
            ],
            [
               -1.3578623123123121,
               4.695846872662308
            ],
            [
               -1.3550597997997997,
               4.69784752630883
            ],
            [
               -1.3522572872872871,
               4.7003296192404385
            ],
            [
               -1.3494547747747747,
               4.703249729115887
            ],
            [
               -1.346652262262262,
               4.706387011341302
            ],
            [
               -1.3438497497497497,
               4.709415173512637
            ],
            [
               -1.341047237237237,
               4.711986841131561
            ],
            [
               -1.3382447247247247,
               4.713801384846164
            ],
            [
               -1.335442212212212,
               4.7146402525139965
            ],
            [
               -1.3326396996996996,
               4.714370813485504
            ],
            [
               -1.329837187187187,
               4.712933437817206
            ],
            [
               -1.3270346746746746,
               4.710331590472364
            ],
            [
               -1.324232162162162,
               4.706639528237264
            ],
            [
               -1.3214296496496496,
               4.702029440628158
            ],
            [
               -1.318627137137137,
               4.696805384156746
            ],
            [
               -1.3158246246246246,
               4.69142170197563
            ],
            [
               -1.313022112112112,
               4.686463534320191
            ],
            [
               -1.3102195995995995,
               4.682577493808836
            ],
            [
               -1.307417087087087,
               4.680358346479721
            ],
            [
               -1.3046145745745745,
               4.680216219510369
            ],
            [
               -1.301812062062062,
               4.682261252332843
            ],
            [
               -1.2990095495495495,
               4.686243384246843
            ],
            [
               -1.2962070370370369,
               4.691572715506689
            ],
            [
               -1.2934045245245245,
               4.697423784803793
            ],
            [
               -1.2906020120120119,
               4.702902020304549
            ],
            [
               -1.2877994994994995,
               4.707230761683629
            ],
            [
               -1.2849969869869868,
               4.709909393269866
            ],
            [
               -1.2821944744744744,
               4.710800246628038
            ],
            [
               -1.2793919619619618,
               4.710122112543804
            ],
            [
               -1.2765894494494494,
               4.708355230052315
            ],
            [
               -1.2737869369369368,
               4.7060880159200735
            ],
            [
               -1.2709844244244244,
               4.703851629112837
            ],
            [
               -1.2681819119119118,
               4.701989948833464
            ],
            [
               -1.2653793993993994,
               4.700599571909256
            ],
            [
               -1.2625768868868867,
               4.699551509913098
            ],
            [
               -1.2597743743743743,
               4.6985809190366545
            ],
            [
               -1.2569718618618617,
               4.697411439378952
            ],
            [
               -1.2541693493493493,
               4.695872433673818
            ],
            [
               -1.2513668368368367,
               4.693972534719148
            ],
            [
               -1.2485643243243243,
               4.691909003882586
            ],
            [
               -1.2457618118118117,
               4.690013706579032
            ],
            [
               -1.2429592992992993,
               4.688656005499578
            ],
            [
               -1.2401567867867866,
               4.68813464138196
            ],
            [
               -1.2373542742742742,
               4.688591725128454
            ],
            [
               -1.2345517617617616,
               4.689972957579019
            ],
            [
               -1.2317492492492492,
               4.692042865164938
            ],
            [
               -1.2289467367367366,
               4.6944474900360005
            ],
            [
               -1.2261442242242242,
               4.696804569930006
            ],
            [
               -1.2233417117117116,
               4.698795863812096
            ],
            [
               -1.2205391991991992,
               4.700238393257489
            ],
            [
               -1.2177366866866866,
               4.701119114376745
            ],
            [
               -1.2149341741741742,
               4.701587761287331
            ],
            [
               -1.2121316616616615,
               4.701912189541538
            ],
            [
               -1.2093291491491491,
               4.702407448630675
            ],
            [
               -1.2065266366366365,
               4.703353445695332
            ],
            [
               -1.203724124124124,
               4.7049169974025284
            ],
            [
               -1.2009216116116115,
               4.707093251269251
            ],
            [
               -1.198119099099099,
               4.70967943260556
            ],
            [
               -1.1953165865865865,
               4.71229040121397
            ],
            [
               -1.192514074074074,
               4.714419816615489
            ],
            [
               -1.1897115615615614,
               4.715542278135961
            ],
            [
               -1.186909049049049,
               4.715241208732365
            ],
            [
               -1.1841065365365364,
               4.713336688842654
            ],
            [
               -1.181304024024024,
               4.709980473053475
            ],
            [
               -1.1785015115115114,
               4.705685848466546
            ],
            [
               -1.175698998998999,
               4.701270274154506
            ],
            [
               -1.1728964864864864,
               4.697708471969934
            ],
            [
               -1.170093973973974,
               4.695918855774252
            ],
            [
               -1.1672914614614613,
               4.696529940683104
            ],
            [
               -1.164488948948949,
               4.699687615800701
            ],
            [
               -1.1616864364364363,
               4.70496242898516
            ],
            [
               -1.158883923923924,
               4.711396041515103
            ],
            [
               -1.1560814114114113,
               4.717691185400868
            ],
            [
               -1.153278898898899,
               4.722508627808537
            ],
            [
               -1.1504763863863863,
               4.724799820194215
            ],
            [
               -1.1476738738738739,
               4.724086635068329
            ],
            [
               -1.1448713613613613,
               4.7206070724883595
            ],
            [
               -1.1420688488488488,
               4.7152780737085465
            ],
            [
               -1.1392663363363362,
               4.709475771513778
            ],
            [
               -1.1364638238238238,
               4.704685823625621
            ],
            [
               -1.1336613113113112,
               4.7021161549634645
            ],
            [
               -1.1308587987987986,
               4.702378712205659
            ],
            [
               -1.1280562862862862,
               4.705330212028495
            ],
            [
               -1.1252537737737738,
               4.710118230200255
            ],
            [
               -1.1224512612612612,
               4.715420759543664
            ],
            [
               -1.1196487487487485,
               4.719811866347205
            ],
            [
               -1.1168462362362361,
               4.72215011332827
            ],
            [
               -1.1140437237237237,
               4.721880968181053
            ],
            [
               -1.111241211211211,
               4.719171050952949
            ],
            [
               -1.1084386986986985,
               4.714842395624325
            ],
            [
               -1.105636186186186,
               4.710133220369428
            ],
            [
               -1.1028336736736737,
               4.706360080206571
            ],
            [
               -1.100031161161161,
               4.704580297508992
            ],
            [
               -1.0972286486486484,
               4.7053468961794245
            ],
            [
               -1.094426136136136,
               4.708614501482062
            ],
            [
               -1.0916236236236236,
               4.713805874795595
            ],
            [
               -1.088821111111111,
               4.720001223701404
            ],
            [
               -1.0860185985985984,
               4.726181143601767
            ],
            [
               -1.083216086086086,
               4.731447745378073
            ],
            [
               -1.0804135735735736,
               4.7351670518696665
            ],
            [
               -1.077611061061061,
               4.737010555458284
            ],
            [
               -1.0748085485485483,
               4.736911360836629
            ],
            [
               -1.072006036036036,
               4.734977038507279
            ],
            [
               -1.0692035235235235,
               4.7314084712003615
            ],
            [
               -1.066401011011011,
               4.726460639021394
            ],
            [
               -1.0635984984984983,
               4.720454293293514
            ],
            [
               -1.060795985985986,
               4.713818587774785
            ],
            [
               -1.0579934734734735,
               4.707126077436349
            ],
            [
               -1.0551909609609609,
               4.7010808539219315
            ],
            [
               -1.0523884484484483,
               4.696438478857811
            ],
            [
               -1.0495859359359359,
               4.693865848962966
            ],
            [
               -1.0467834234234235,
               4.6937784110934935
            ],
            [
               -1.0439809109109108,
               4.696209156796385
            ],
            [
               -1.0411783983983982,
               4.700760839172955
            ],
            [
               -1.0383758858858858,
               4.706669595308519
            ],
            [
               -1.0355733733733734,
               4.7129721340952475
            ],
            [
               -1.0327708608608608,
               4.718732562380339
            ],
            [
               -1.0299683483483482,
               4.72326206641984
            ],
            [
               -1.0271658358358358,
               4.726263999522944
            ],
            [
               -1.0243633233233234,
               4.727859632169178
            ],
            [
               -1.0215608108108107,
               4.728488645214222
            ],
            [
               -1.0187582982982981,
               4.728720122959064
            ],
            [
               -1.0159557857857857,
               4.729039712689027
            ],
            [
               -1.0131532732732733,
               4.729686033837387
            ],
            [
               -1.0103507607607607,
               4.730591430321183
            ],
            [
               -1.007548248248248,
               4.731444827882267
            ],
            [
               -1.0047457357357357,
               4.731850774413953
            ],
            [
               -1.0019432232232233,
               4.731524063437403
            ],
            [
               -0.9991407107107106,
               4.730445951405867
            ],
            [
               -0.9963381981981981,
               4.728920706050925
            ],
            [
               -0.9935356856856856,
               4.727505702615337
            ],
            [
               -0.9907331731731731,
               4.726832500490373
            ],
            [
               -0.9879306606606606,
               4.727374873710172
            ],
            [
               -0.9851281481481481,
               4.729239284434076
            ],
            [
               -0.9823256356356356,
               4.732047178273881
            ],
            [
               -0.9795231231231231,
               4.734949142424444
            ],
            [
               -0.9767206106106106,
               4.73676882136265
            ],
            [
               -0.973918098098098,
               4.736234149915201
            ],
            [
               -0.9711155855855855,
               4.732228506048589
            ],
            [
               -0.968313073073073,
               4.723992548841885
            ],
            [
               -0.9655105605605605,
               4.711228142800305
            ],
            [
               -0.962708048048048,
               4.69409036742727
            ],
            [
               -0.9599055355355355,
               4.673089169821312
            ],
            [
               -0.957103023023023,
               4.648946166170929
            ],
            [
               -0.9543005105105105,
               4.622456908165602
            ],
            [
               -0.951497997997998,
               4.59439471658809
            ],
            [
               -0.9486954854854854,
               4.565466341079068
            ],
            [
               -0.9458929729729728,
               4.53630377273006
            ],
            [
               -0.9430904604604604,
               4.50746152736375
            ],
            [
               -0.9402879479479478,
               4.4793907172018965
            ],
            [
               -0.9374854354354354,
               4.452378975260896
            ],
            [
               -0.9346829229229228,
               4.426470689511412
            ],
            [
               -0.9318804104104104,
               4.401403360307972
            ],
            [
               -0.9290778978978977,
               4.376602711916725
            ],
            [
               -0.9262753853853853,
               4.351266559473321
            ],
            [
               -0.9234728728728727,
               4.324538364391797
            ],
            [
               -0.9206703603603603,
               4.2957360750822
            ],
            [
               -0.9178678478478477,
               4.264573941376218
            ],
            [
               -0.9150653353353353,
               4.231306515604926
            ],
            [
               -0.9122628228228227,
               4.196740494104618
            ],
            [
               -0.9094603103103103,
               4.162097803031922
            ],
            [
               -0.9066577977977976,
               4.128760472751502
            ],
            [
               -0.9038552852852852,
               4.097968120090258
            ],
            [
               -0.9010527727727726,
               4.070557483073998
            ],
            [
               -0.8982502602602602,
               4.046822651696619
            ],
            [
               -0.8954477477477477,
               4.0265368291472825
            ],
            [
               -0.8926452352352352,
               4.009123818715381
            ],
            [
               -0.8898427227227227,
               3.993917871230314
            ],
            [
               -0.8870402102102102,
               3.9804214242851566
            ],
            [
               -0.8842376976976977,
               3.9684721947043244
            ],
            [
               -0.8814351851851852,
               3.958263840920328
            ],
            [
               -0.8786326726726726,
               3.9502168140856995
            ],
            [
               -0.8758301601601601,
               3.9447497005848104
            ],
            [
               -0.8730276476476476,
               3.9420372362361005
            ],
            [
               -0.8702251351351351,
               3.941846288595364
            ],
            [
               -0.8674226226226226,
               3.943513397207436
            ],
            [
               -0.8646201101101101,
               3.9460766618831924
            ],
            [
               -0.8618175975975975,
               3.948519031982517
            ],
            [
               -0.859015085085085,
               3.9500394838866097
            ],
            [
               -0.8562125725725724,
               3.950257964554842
            ],
            [
               -0.8534100600600599,
               3.949283349627913
            ],
            [
               -0.8506075475475474,
               3.9476226895804793
            ],
            [
               -0.8478050350350349,
               3.9459669271864426
            ],
            [
               -0.8450025225225224,
               3.94493225240656
            ],
            [
               -0.8422000100100099,
               3.944851072862952
            ],
            [
               -0.8393974974974974,
               3.945686587028361
            ],
            [
               -0.8365949849849849,
               3.9470973630006485
            ],
            [
               -0.8337924724724723,
               3.948620729272775
            ],
            [
               -0.8309899599599598,
               3.949897776786702
            ],
            [
               -0.8281874474474473,
               3.9508460097556553
            ],
            [
               -0.8253849349349348,
               3.9517051998352057
            ],
            [
               -0.8225824224224223,
               3.9529313112014264
            ],
            [
               -0.8197799099099098,
               3.954974521003151
            ],
            [
               -0.8169773973973973,
               3.9580273000478496
            ],
            [
               -0.8141748848848848,
               3.9618475187609987
            ],
            [
               -0.8113723723723723,
               3.9657406968464017
            ],
            [
               -0.8085698598598597,
               3.968730470134667
            ],
            [
               -0.8057673473473472,
               3.96987581781972
            ],
            [
               -0.8029648348348347,
               3.9686330148679185
            ],
            [
               -0.8001623223223222,
               3.965132772592056
            ],
            [
               -0.7973598098098097,
               3.960260877594814
            ],
            [
               -0.7945572972972972,
               3.9554903183227355
            ],
            [
               -0.7917547847847847,
               3.9524956552205235
            ],
            [
               -0.7889522722722722,
               3.95265831264352
            ],
            [
               -0.7861497597597596,
               3.9566169593156264
            ],
            [
               -0.7833472472472471,
               3.9640126962026887
            ],
            [
               -0.7805447347347346,
               3.973523481143732
            ],
            [
               -0.7777422222222221,
               3.983192678782423
            ],
            [
               -0.7749397097097096,
               3.990961740384512
            ],
            [
               -0.7721371971971971,
               3.995248427279746
            ],
            [
               -0.7693346846846846,
               3.9953932973551134
            ],
            [
               -0.7665321721721721,
               3.9918357227090357
            ],
            [
               -0.7637296596596596,
               3.985964786556484
            ],
            [
               -0.760927147147147,
               3.9796929168571387
            ],
            [
               -0.7581246346346345,
               3.974887518806781
            ],
            [
               -0.755322122122122,
               3.972839433106965
            ],
            [
               -0.7525196096096095,
               3.9739325161635177
            ],
            [
               -0.749717097097097,
               3.977611053123438
            ],
            [
               -0.7469145845845845,
               3.9826437107696813
            ],
            [
               -0.744112072072072,
               3.987586900583149
            ],
            [
               -0.7413095595595595,
               3.9912883117936016
            ],
            [
               -0.738507047047047,
               3.9932629574395344
            ],
            [
               -0.7357045345345344,
               3.9938211627377562
            ],
            [
               -0.7329020220220219,
               3.993913794730729
            ],
            [
               -0.7300995095095094,
               3.994755323757076
            ],
            [
               -0.7272969969969969,
               3.9973580883411493
            ],
            [
               -0.7244944844844844,
               4.002137677982768
            ],
            [
               -0.7216919719719719,
               4.008721939142632
            ],
            [
               -0.7188894594594594,
               4.01602528840495
            ],
            [
               -0.7160869469469469,
               4.0225605935164985
            ],
            [
               -0.7132844344344343,
               4.026883215702817
            ],
            [
               -0.7104819219219218,
               4.028021415970987
            ],
            [
               -0.7076794094094093,
               4.025756428298874
            ],
            [
               -0.7048768968968968,
               4.020669288435187
            ],
            [
               -0.7020743843843843,
               4.013950335645209
            ],
            [
               -0.6992718718718718,
               4.007043858616624
            ],
            [
               -0.6964693593593593,
               4.001249186212246
            ],
            [
               -0.6936668468468468,
               3.9974056224639547
            ],
            [
               -0.6908643343343343,
               3.9957521242937184
            ],
            [
               -0.6880618218218217,
               3.9959881168128617
            ],
            [
               -0.6852593093093092,
               3.9974927780599425
            ],
            [
               -0.6824567967967967,
               3.999610345122303
            ],
            [
               -0.6796542842842842,
               4.001894493092953
            ],
            [
               -0.6768517717717717,
               4.004228581030448
            ],
            [
               -0.6740492592592592,
               4.006790038805165
            ],
            [
               -0.6712467467467467,
               4.009886691789566
            ],
            [
               -0.6684442342342342,
               4.013738827130944
            ],
            [
               -0.6656417217217216,
               4.018297543217026
            ],
            [
               -0.6628392092092091,
               4.023172758579823
            ],
            [
               -0.6600366966966966,
               4.027700839337662
            ],
            [
               -0.6572341841841841,
               4.031128843250388
            ],
            [
               -0.6544316716716716,
               4.03284932417206
            ],
            [
               -0.6516291591591591,
               4.032601646593839
            ],
            [
               -0.6488266466466466,
               4.030568446479219
            ],
            [
               -0.6460241341341341,
               4.02733369286136
            ],
            [
               -0.6432216216216216,
               4.023717447412815
            ],
            [
               -0.640419109109109,
               4.0205442648055705
            ],
            [
               -0.6376165965965965,
               4.018422705732911
            ],
            [
               -0.634814084084084,
               4.017606285166759
            ],
            [
               -0.6320115715715715,
               4.017975081447291
            ],
            [
               -0.629209059059059,
               4.019134250763883
            ],
            [
               -0.6264065465465465,
               4.020586545720413
            ],
            [
               -0.623604034034034,
               4.021914205002356
            ],
            [
               -0.6208015215215215,
               4.022907924320066
            ],
            [
               -0.617999009009009,
               4.023604706784745
            ],
            [
               -0.6151964964964964,
               4.024232180467608
            ],
            [
               -0.6123939839839839,
               4.025090734649039
            ],
            [
               -0.6095914714714714,
               4.026424353342657
            ],
            [
               -0.6067889589589589,
               4.028330042351943
            ],
            [
               -0.6039864464464464,
               4.030735965419796
            ],
            [
               -0.6011839339339339,
               4.033448522727186
            ],
            [
               -0.5983814214214214,
               4.036240738920311
            ],
            [
               -0.5955789089089089,
               4.03893929696982
            ],
            [
               -0.5927763963963963,
               4.041470800769239
            ],
            [
               -0.5899738838838838,
               4.043847511257885
            ],
            [
               -0.5871713713713713,
               4.046100601253684
            ],
            [
               -0.5843688588588588,
               4.048193530189724
            ],
            [
               -0.5815663463463463,
               4.049959396249042
            ],
            [
               -0.5787638338338338,
               4.051099224150093
            ],
            [
               -0.5759613213213213,
               4.051255298775667
            ],
            [
               -0.5731588088088088,
               4.050143307242898
            ],
            [
               -0.5703562962962963,
               4.0477007280546164
            ],
            [
               -0.5675537837837837,
               4.044196887416841
            ],
            [
               -0.5647512712712712,
               4.040257579127438
            ],
            [
               -0.5619487587587587,
               4.036782245576251
            ],
            [
               -0.5591462462462462,
               4.034766138288443
            ],
            [
               -0.5563437337337337,
               4.035071842008808
            ],
            [
               -0.5535412212212212,
               4.038213014299368
            ],
            [
               -0.5507387087087087,
               4.044211758349973
            ],
            [
               -0.5479361961961962,
               4.052570148661445
            ],
            [
               -0.5451336836836836,
               4.062363095660604
            ],
            [
               -0.5423311711711711,
               4.07242501534151
            ],
            [
               -0.5395286586586586,
               4.081577823116723
            ],
            [
               -0.5367261461461461,
               4.088840043205229
            ],
            [
               -0.5339236336336336,
               4.09356766708183
            ],
            [
               -0.5311211211211211,
               4.095501915597463
            ],
            [
               -0.5283186086086086,
               4.094728173771263
            ],
            [
               -0.5255160960960961,
               4.091574208713098
            ],
            [
               -0.5227135835835836,
               4.0864871935839275
            ],
            [
               -0.519911071071071,
               4.079925904082646
            ],
            [
               -0.5171085585585585,
               4.072289952372575
            ],
            [
               -0.514306046046046,
               4.063889031961237
            ],
            [
               -0.5115035335335335,
               4.054939652357666
            ],
            [
               -0.508701021021021,
               4.045570343106938
            ],
            [
               -0.5058985085085085,
               4.03582021974014
            ],
            [
               -0.503095995995996,
               4.025627102586215
            ],
            [
               -0.5002934834834833,
               4.0148140866059325
            ],
            [
               -0.49749097097097084,
               4.003091248191046
            ],
            [
               -0.4946884584584583,
               3.990088013550826
            ],
            [
               -0.4918859459459458,
               3.9754215307169747
            ],
            [
               -0.4890834334334333,
               3.9587911032344065
            ],
            [
               -0.4862809209209208,
               3.940074691128491
            ],
            [
               -0.4834784084084083,
               3.9193968550252754
            ],
            [
               -0.48067589589589577,
               3.897141841938925
            ],
            [
               -0.47787338338338325,
               3.8739001563052855
            ],
            [
               -0.47507087087087074,
               3.850357248576902
            ],
            [
               -0.47226835835835823,
               3.827151841116839
            ],
            [
               -0.4694658458458457,
               3.804742100136382
            ],
            [
               -0.4666633333333332,
               3.783316354247227
            ],
            [
               -0.4638608208208207,
               3.7627716728231992
            ],
            [
               -0.4610583083083082,
               3.742762898275652
            ],
            [
               -0.4582557957957957,
               3.7228037954939985
            ],
            [
               -0.45545328328328316,
               3.7023879319083877
            ],
            [
               -0.45265077077077065,
               3.68109423327029
            ],
            [
               -0.44984825825825814,
               3.6586512051182867
            ],
            [
               -0.4470457457457456,
               3.634950717722042
            ],
            [
               -0.4442432332332331,
               3.6100205202095528
            ],
            [
               -0.4414407207207206,
               3.5839775965590177
            ],
            [
               -0.4386382082082081,
               3.5569877188783616
            ],
            [
               -0.4358356956956956,
               3.5292495553681844
            ],
            [
               -0.43303318318318307,
               3.501007821428453
            ],
            [
               -0.43023067067067056,
               3.4725850796877564
            ],
            [
               -0.42742815815815804,
               3.4444119163994977
            ],
            [
               -0.42462564564564553,
               3.417034199745738
            ],
            [
               -0.421823133133133,
               3.3910842101548804
            ],
            [
               -0.4190206206206205,
               3.367216262128962
            ],
            [
               -0.416218108108108,
               3.3460214332342146
            ],
            [
               -0.4134155955955955,
               3.327944620584645
            ],
            [
               -0.410613083083083,
               3.3132270135315616
            ],
            [
               -0.40781057057057046,
               3.301888364572671
            ],
            [
               -0.40500805805805795,
               3.2937497172661354
            ],
            [
               -0.40220554554554544,
               3.288484007644246
            ],
            [
               -0.39940303303303293,
               3.285674404842342
            ],
            [
               -0.3966005205205205,
               3.284861213804161
            ],
            [
               -0.3937980080080079,
               3.2855669045444547
            ],
            [
               -0.3909954954954955,
               3.287301379318233
            ],
            [
               -0.3881929829829829,
               3.2895603249796164
            ],
            [
               -0.3853904704704705,
               3.291833494333281
            ],
            [
               -0.38258795795795786,
               3.293634883199121
            ],
            [
               -0.37978544544544546,
               3.2945547073020207
            ],
            [
               -0.37698293293293283,
               3.2943188386946085
            ],
            [
               -0.37418042042042043,
               3.292831353306703
            ],
            [
               -0.3713779079079078,
               3.2901753057198144
            ],
            [
               -0.3685753953953954,
               3.286557553221457
            ],
            [
               -0.3657728828828828,
               3.2822026539347076
            ],
            [
               -0.3629703703703704,
               3.2772219878363287
            ],
            [
               -0.36016785785785776,
               3.2714991402365263
            ],
            [
               -0.35736534534534536,
               3.264634557054594
            ],
            [
               -0.35456283283283274,
               3.2559790269708007
            ],
            [
               -0.35176032032032034,
               3.2447596811648958
            ],
            [
               -0.3489578078078077,
               3.2302718130480783
            ],
            [
               -0.3461552952952953,
               3.2120851640443218
            ],
            [
               -0.3433527827827827,
               3.1902034785662505
            ],
            [
               -0.3405502702702703,
               3.165125665413707
            ],
            [
               -0.33774775775775767,
               3.1377839450596445
            ],
            [
               -0.33494524524524527,
               3.109370890757934
            ],
            [
               -0.33214273273273265,
               3.0811015885329125
            ],
            [
               -0.32934022022022025,
               3.053977763077416
            ],
            [
               -0.3265377077077076,
               3.0286203532290656
            ],
            [
               -0.323735195195195,
               3.0052152445643907
            ],
            [
               -0.3209326826826826,
               2.9835804876960035
            ],
            [
               -0.31813017017017,
               2.9633242725738187
            ],
            [
               -0.3153276576576576,
               2.9440342748200683
            ],
            [
               -0.31252514514514496,
               2.925430527124429
            ],
            [
               -0.30972263263263256,
               2.907428764923549
            ],
            [
               -0.30692012012011993,
               2.890094417660352
            ],
            [
               -0.30411760760760753,
               2.8735078430453314
            ],
            [
               -0.3013150950950949,
               2.857595156033452
            ],
            [
               -0.2985125825825825,
               2.8419942631972255
            ],
            [
               -0.2957100700700699,
               2.826016780894048
            ],
            [
               -0.2929075575575575,
               2.8087358612343287
            ],
            [
               -0.29010504504504486,
               2.789187486068668
            ],
            [
               -0.28730253253253246,
               2.766632610454592
            ],
            [
               -0.28450002002001984,
               2.7408032075951017
            ],
            [
               -0.28169750750750744,
               2.7120552518732604
            ],
            [
               -0.2788949949949948,
               2.681376464997662
            ],
            [
               -0.2760924824824824,
               2.6502385531101558
            ],
            [
               -0.2732899699699698,
               2.620329350529736
            ],
            [
               -0.2704874574574574,
               2.5932352101357923
            ],
            [
               -0.26768494494494477,
               2.570157181190015
            ],
            [
               -0.26488243243243237,
               2.5517321952256395
            ],
            [
               -0.26207991991991975,
               2.537997154203927
            ],
            [
               -0.25927740740740735,
               2.528490673507174
            ],
            [
               -0.2564748948948947,
               2.5224483075409045
            ],
            [
               -0.2536723823823823,
               2.519024539736958
            ],
            [
               -0.2508698698698697,
               2.5174749603927618
            ],
            [
               -0.2480673573573573,
               2.517253419301899
            ],
            [
               -0.24526484484484468,
               2.518013038199661
            ],
            [
               -0.24246233233233228,
               2.51953441065759
            ],
            [
               -0.23965981981981965,
               2.5216271843604687
            ],
            [
               -0.23685730730730725,
               2.5240551654663284
            ],
            [
               -0.23405479479479463,
               2.5265197559850128
            ],
            [
               -0.23125228228228223,
               2.5287085124101383
            ],
            [
               -0.2284497697697696,
               2.530385912435304
            ],
            [
               -0.2256472572572572,
               2.5314834635082955
            ],
            [
               -0.22284474474474458,
               2.532143791152733
            ],
            [
               -0.22004223223223218,
               2.5326895111590906
            ],
            [
               -0.21723971971971956,
               2.5335167519883353
            ],
            [
               -0.21443720720720716,
               2.5349444347565857
            ],
            [
               -0.21163469469469454,
               2.537071975265291
            ],
            [
               -0.20883218218218214,
               2.5397012069572638
            ],
            [
               -0.2060296696696695,
               2.5423606614285026
            ],
            [
               -0.2032271571571571,
               2.544436939258797
            ],
            [
               -0.2004246446446445,
               2.5453797225242383
            ],
            [
               -0.1976221321321321,
               2.544917267626891
            ],
            [
               -0.19481961961961947,
               2.5432089744282447
            ],
            [
               -0.19201710710710707,
               2.5408757176193957
            ],
            [
               -0.18921459459459444,
               2.5388838537931466
            ],
            [
               -0.18641208208208204,
               2.53830468412698
            ],
            [
               -0.18360956956956942,
               2.540013091456072
            ],
            [
               -0.18080705705705702,
               2.5444131403737638
            ],
            [
               -0.1780045445445444,
               2.5512759353275287
            ],
            [
               -0.175202032032032,
               2.5597455478032636
            ],
            [
               -0.17239951951951937,
               2.568520584311294
            ],
            [
               -0.16959700700700697,
               2.5761664548283365
            ],
            [
               -0.16679449449449435,
               2.581472862869539
            ],
            [
               -0.16399198198198195,
               2.5837553460722775
            ],
            [
               -0.16118946946946933,
               2.5830142066195956
            ],
            [
               -0.15838695695695693,
               2.579904919459583
            ],
            [
               -0.1555844444444443,
               2.5755289415647304
            ],
            [
               -0.1527819319319319,
               2.571106164656353
            ],
            [
               -0.14997941941941928,
               2.567624167143097
            ],
            [
               -0.14717690690690688,
               2.565564709749811
            ],
            [
               -0.14437439439439426,
               2.5647832140504656
            ],
            [
               -0.14157188188188186,
               2.56457013474912
            ],
            [
               -0.13876936936936923,
               2.5638687806400435
            ],
            [
               -0.13596685685685683,
               2.561578961032689
            ],
            [
               -0.1331643443443442,
               2.5568534086294576
            ],
            [
               -0.1303618318318318,
               2.54930050113271
            ],
            [
               -0.1275593193193192,
               2.5390394546893402
            ],
            [
               -0.12475680680680679,
               2.5266019070175583
            ],
            [
               -0.12195429429429416,
               2.512721232139511
            ],
            [
               -0.11915178178178176,
               2.498083177368363
            ],
            [
               -0.11634926926926914,
               2.483118911289793
            ],
            [
               -0.11354675675675674,
               2.467902957062754
            ],
            [
               -0.11074424424424412,
               2.4521808354776296
            ],
            [
               -0.10794173173173172,
               2.4355075564523796
            ],
            [
               -0.1051392192192191,
               2.417442901255818
            ],
            [
               -0.10233670670670669,
               2.3977339723218067
            ],
            [
               -0.09953419419419407,
               2.3764240787018123
            ],
            [
               -0.09673168168168167,
               2.3538558130478577
            ],
            [
               -0.09392916916916905,
               2.3305745999328975
            ],
            [
               -0.09112665665665665,
               2.3071735049702715
            ],
            [
               -0.08832414414414402,
               2.2841388167546235
            ],
            [
               -0.08552163163163162,
               2.261752693557977
            ],
            [
               -0.082719119119119,
               2.240085612566456
            ],
            [
               -0.0799166066066066,
               2.219076211008203
            ],
            [
               -0.07711409409409398,
               2.198662148576637
            ],
            [
               -0.07431158158158158,
               2.178905193356293
            ],
            [
               -0.07150906906906895,
               2.160054410616345
            ],
            [
               -0.06870655655655655,
               2.1425132235680664
            ],
            [
               -0.06590404404404393,
               2.126711754316429
            ],
            [
               -0.06310153153153153,
               2.112922738417386
            ],
            [
               -0.06029901901901891,
               2.101084211292343
            ],
            [
               -0.057496506506506506,
               2.0906957648187188
            ],
            [
               -0.054693993993993884,
               2.0808353777895263
            ],
            [
               -0.05189148148148148,
               2.0703066474877847
            ],
            [
               -0.04908896896896886,
               2.0578838773416894
            ],
            [
               -0.04628645645645646,
               2.042589169192035
            ],
            [
               -0.04348394394394384,
               2.023922888844398
            ],
            [
               -0.040681431431431436,
               2.0019813005056113
            ],
            [
               -0.037878918918918814,
               1.97742900401155
            ],
            [
               -0.03507640640640641,
               1.9513379908138377
            ],
            [
               -0.03227389389389379,
               1.924945040215249
            ],
            [
               -0.02947138138138139,
               1.8994016102064926
            ],
            [
               -0.026668868868868767,
               1.8755880902164739
            ],
            [
               -0.023866356356356366,
               1.8540384789233286
            ],
            [
               -0.021063843843843744,
               1.8349814742783748
            ],
            [
               -0.018261331331331343,
               1.8184637044061862
            ],
            [
               -0.01545881881881872,
               1.8044944222070143
            ],
            [
               -0.01265630630630632,
               1.7931475113840465
            ],
            [
               -0.009853793793793697,
               1.7845770343176168
            ],
            [
               -0.007051281281281296,
               1.77893921650743
            ],
            [
               -0.004248768768768674,
               1.7762532667891202
            ],
            [
               -0.001446256256256273,
               1.7762612002676974
            ],
            [
               0.0013562562562563496,
               1.7783523281516995
            ],
            [
               0.00415876876876875,
               1.7815986243703907
            ],
            [
               0.006961281281281373,
               1.7849090277521302
            ],
            [
               0.009763793793793774,
               1.7872670235594983
            ],
            [
               0.012566306306306396,
               1.7879820666382393
            ],
            [
               0.015368818818818797,
               1.7868740065654318
            ],
            [
               0.01817133133133142,
               1.7843256182965996
            ],
            [
               0.02097384384384382,
               1.7811772313202558
            ],
            [
               0.023776356356356443,
               1.778486871978135
            ],
            [
               0.026578868868868843,
               1.7772229982249366
            ],
            [
               0.029381381381381466,
               1.777980167243359
            ],
            [
               0.03218389389389387,
               1.7808028229265318
            ],
            [
               0.03498640640640649,
               1.785170189332555
            ],
            [
               0.03778891891891911,
               1.7901463011881056
            ],
            [
               0.04059143143143151,
               1.7946492321696361
            ],
            [
               0.043393943943944135,
               1.7977584849117365
            ],
            [
               0.046196456456456536,
               1.79897004718564
            ],
            [
               0.04899896896896916,
               1.798326987623751
            ],
            [
               0.05180148148148156,
               1.796392809159391
            ],
            [
               0.05460399399399418,
               1.7940818010709627
            ],
            [
               0.05740650650650658,
               1.7924002770181602
            ],
            [
               0.060209019019019205,
               1.7921731388045687
            ],
            [
               0.0630115315315316,
               1.7938269935707547
            ],
            [
               0.06581404404404423,
               1.7972775405174595
            ],
            [
               0.06861655655655663,
               1.8019349262208246
            ],
            [
               0.07141906906906925,
               1.8068084491838814
            ],
            [
               0.07422158158158165,
               1.810671473595809
            ],
            [
               0.07702409409409428,
               1.812243255729614
            ],
            [
               0.07982660660660668,
               1.8103545068952513
            ],
            [
               0.0826291191191193,
               1.8040806721768234
            ],
            [
               0.0854316316316317,
               1.79284211903032
            ],
            [
               0.08823414414414432,
               1.7764769202641677
            ],
            [
               0.09103665665665672,
               1.7552879257565612
            ],
            [
               0.09383916916916935,
               1.7300552263761668
            ],
            [
               0.09664168168168175,
               1.701995576200579
            ],
            [
               0.09944419419419437,
               1.6726497093370405
            ],
            [
               0.10224670670670677,
               1.6436910022178575
            ],
            [
               0.10504921921921939,
               1.6166727626267487
            ],
            [
               0.10785173173173179,
               1.592758713269249
            ],
            [
               0.11065424424424442,
               1.572500757623387
            ],
            [
               0.11345675675675682,
               1.5557296730941284
            ],
            [
               0.11625926926926944,
               1.5416032500458892
            ],
            [
               0.11906178178178184,
               1.5288160469773544
            ],
            [
               0.12186429429429446,
               1.5159267409803592
            ],
            [
               0.12466680680680686,
               1.5017189196522667
            ],
            [
               0.12746931931931949,
               1.485494031415647
            ],
            [
               0.13027183183183189,
               1.4672094378685916
            ],
            [
               0.1330743443443445,
               1.447418170046987
            ],
            [
               0.1358768568568569,
               1.4270276748182944
            ],
            [
               0.13867936936936953,
               1.4069532590210025
            ],
            [
               0.14148188188188193,
               1.3877782623490011
            ],
            [
               0.14428439439439456,
               1.3695337795913725
            ],
            [
               0.14708690690690696,
               1.3516740527950057
            ],
            [
               0.14988941941941958,
               1.3332602783386553
            ],
            [
               0.15269193193193198,
               1.3132959547425713
            ],
            [
               0.1554944444444446,
               1.2911044049614855
            ],
            [
               0.158296956956957,
               1.2666220633910656
            ],
            [
               0.16109946946946962,
               1.240506272711892
            ],
            [
               0.16390198198198203,
               1.214016165977113
            ],
            [
               0.16670449449449465,
               1.18870011806934
            ],
            [
               0.16950700700700705,
               1.1659880413987826
            ],
            [
               0.17230951951951967,
               1.1468192700805497
            ],
            [
               0.17511203203203207,
               1.1314254593683293
            ],
            [
               0.1779145445445447,
               1.1193362528969395
            ],
            [
               0.1807170570570571,
               1.1096007999876036
            ],
            [
               0.18351956956956972,
               1.101145985326185
            ],
            [
               0.18632208208208212,
               1.093147242116773
            ],
            [
               0.18912459459459474,
               1.0852855386450804
            ],
            [
               0.19192710710710714,
               1.0778052753605918
            ],
            [
               0.19472961961961976,
               1.0713580218581171
            ],
            [
               0.19753213213213217,
               1.0666917405090963
            ],
            [
               0.2003346446446448,
               1.064298296860433
            ],
            [
               0.2031371571571572,
               1.0641451613595505
            ],
            [
               0.2059396696696698,
               1.065585916950794
            ],
            [
               0.2087421821821822,
               1.067479855673092
            ],
            [
               0.21154469469469483,
               1.0684766201811877
            ],
            [
               0.21434720720720724,
               1.067364078076797
            ],
            [
               0.21714971971971986,
               1.0633570015187486
            ],
            [
               0.21995223223223226,
               1.0562279083155337
            ],
            [
               0.22275474474474488,
               1.0462408585861827
            ],
            [
               0.22555725725725728,
               1.03392243348571
            ],
            [
               0.2283597697697699,
               1.0197647135687662
            ],
            [
               0.2311622822822823,
               1.003980472193275
            ],
            [
               0.23396479479479493,
               0.9864112653879182
            ],
            [
               0.23676730730730733,
               0.9666311728377037
            ],
            [
               0.23956981981981995,
               0.9442132808649495
            ],
            [
               0.24237233233233235,
               0.9190601005428736
            ],
            [
               0.24517484484484497,
               0.8916675086500563
            ],
            [
               0.24797735735735738,
               0.8632071504732162
            ],
            [
               0.25077986986987,
               0.8353705983160875
            ],
            [
               0.2535823823823824,
               0.8100004647422674
            ],
            [
               0.256384894894895,
               0.7886108256346747
            ],
            [
               0.2591874074074074,
               0.7719444469219239
            ],
            [
               0.26198991991992004,
               0.7597108175960239
            ],
            [
               0.26479243243243245,
               0.750596874618159
            ],
            [
               0.26759494494494507,
               0.7425583533849212
            ],
            [
               0.27039745745745747,
               0.7333117797270274
            ],
            [
               0.2731999699699701,
               0.7208845881104446
            ],
            [
               0.2760024824824825,
               0.704064425575055
            ],
            [
               0.2788049949949951,
               0.6826233812481508
            ],
            [
               0.2816075075075075,
               0.6572663565195578
            ],
            [
               0.28441002002002014,
               0.6293398730228095
            ],
            [
               0.28721253253253254,
               0.6004090887569653
            ],
            [
               0.29001504504504516,
               0.5718435329562421
            ],
            [
               0.29281755755755756,
               0.5445368668128694
            ],
            [
               0.2956200700700702,
               0.5188303417769191
            ],
            [
               0.2984225825825826,
               0.4946346869224758
            ],
            [
               0.3012250950950952,
               0.47167783633413496
            ],
            [
               0.3040276076076076,
               0.44976926548095886
            ],
            [
               0.30683012012012023,
               0.42897690328384286
            ],
            [
               0.30963263263263263,
               0.40965532205943944
            ],
            [
               0.31243514514514525,
               0.3923264999050682
            ],
            [
               0.31523765765765766,
               0.37747270118713505
            ],
            [
               0.3180401701701703,
               0.3653332682751085
            ],
            [
               0.3208426826826827,
               0.3557921412834206
            ],
            [
               0.3236451951951953,
               0.34840383459805846
            ],
            [
               0.3264477077077077,
               0.3425483593350771
            ],
            [
               0.3292502202202203,
               0.3376527669945366
            ],
            [
               0.3320527327327327,
               0.33338918777726434
            ],
            [
               0.33485524524524535,
               0.3297672754767502
            ],
            [
               0.33765775775775775,
               0.32707987413018635
            ],
            [
               0.34046027027027037,
               0.3257188693705171
            ],
            [
               0.34326278278278277,
               0.32593122217823467
            ],
            [
               0.3460652952952954,
               0.3276124515243355
            ],
            [
               0.3488678078078078,
               0.3302252115224622
            ],
            [
               0.3516703203203204,
               0.3328867926477628
            ],
            [
               0.3544728328328328,
               0.33460702366888473
            ],
            [
               0.35727534534534544,
               0.3346000840877048
            ],
            [
               0.36007785785785784,
               0.3325618938391708
            ],
            [
               0.36288037037037046,
               0.3288114986254813
            ],
            [
               0.36568288288288286,
               0.32423869772038927
            ],
            [
               0.3684853953953955,
               0.3200659588795123
            ],
            [
               0.3712879079079079,
               0.3174971326105993
            ],
            [
               0.3740904204204205,
               0.3173655566284177
            ],
            [
               0.3768929329329329,
               0.3198953951359318
            ],
            [
               0.37969544544544553,
               0.3246519336296467
            ],
            [
               0.38249795795795793,
               0.3306925846353046
            ],
            [
               0.38530047047047056,
               0.3368632567675913
            ],
            [
               0.38810298298298296,
               0.3421381248524158
            ],
            [
               0.3909054954954956,
               0.3458907181538695
            ],
            [
               0.393708008008008,
               0.3480132899896775
            ],
            [
               0.3965105205205206,
               0.3488581854378072
            ],
            [
               0.3993130330330332,
               0.34903817128432024
            ],
            [
               0.4021155455455456,
               0.34916938312421486
            ],
            [
               0.40491805805805825,
               0.34965429839324447
            ],
            [
               0.40772057057057065,
               0.3505791972741612
            ],
            [
               0.4105230830830833,
               0.35175096739308565
            ],
            [
               0.4133255955955957,
               0.35284170208088295
            ],
            [
               0.4161281081081083,
               0.35356836123620106
            ],
            [
               0.4189306206206207,
               0.3538245712279382
            ],
            [
               0.4217331331331333,
               0.3537059116190946
            ],
            [
               0.4245356456456457,
               0.3534186317179282
            ],
            [
               0.42733815815815834,
               0.35311480174528587
            ],
            [
               0.43014067067067074,
               0.35273254338458226
            ],
            [
               0.43294318318318337,
               0.35192286637080006
            ],
            [
               0.43574569569569577,
               0.35011218617450535
            ],
            [
               0.4385482082082084,
               0.34669340700091134
            ],
            [
               0.4413507207207208,
               0.341280243780381
            ],
            [
               0.4441532332332334,
               0.33392297187420894
            ],
            [
               0.4469557457457458,
               0.3251856166024014
            ],
            [
               0.44975825825825844,
               0.3160273269495564
            ],
            [
               0.45256077077077084,
               0.30750115344893025
            ],
            [
               0.45536328328328346,
               0.3003568519953399
            ],
            [
               0.45816579579579586,
               0.29468289513137336
            ],
            [
               0.4609683083083085,
               0.28972610146185396
            ],
            [
               0.4637708208208209,
               0.2839800173203475
            ],
            [
               0.4665733333333335,
               0.2755483380454944
            ],
            [
               0.4693758458458459,
               0.26269461535076033
            ],
            [
               0.47217835835835853,
               0.2444170248379871
            ],
            [
               0.47498087087087093,
               0.22086383439344992
            ],
            [
               0.47778338338338355,
               0.19344248302274103
            ],
            [
               0.48058589589589595,
               0.16456365699204767
            ],
            [
               0.4833884084084086,
               0.13707436376827342
            ],
            [
               0.486190920920921,
               0.11353446343106821
            ],
            [
               0.4889934334334336,
               0.09554598775652234
            ],
            [
               0.491795945945946,
               0.08333465752414249
            ],
            [
               0.4945984584584586,
               0.07571007214571601
            ],
            [
               0.497400970970971,
               0.07041757118675562
            ],
            [
               0.5002034834834836,
               0.06477667914345453
            ],
            [
               0.503005995995996,
               0.05641589104201916
            ],
            [
               0.5058085085085087,
               0.04388812551268284
            ],
            [
               0.5086110210210211,
               0.02699274003844554
            ],
            [
               0.5114135335335337,
               0.006724148332534874
            ],
            [
               0.5142160460460461,
               -0.015117258178752202
            ],
            [
               0.5170185585585587,
               -0.036516195762148485
            ],
            [
               0.5198210710710711,
               -0.05584657269408044
            ],
            [
               0.5226235835835837,
               -0.07230773979487015
            ],
            [
               0.5254260960960961,
               -0.08607609505596336
            ],
            [
               0.5282286086086088,
               -0.09815162005870981
            ],
            [
               0.5310311211211212,
               -0.10997488063617489
            ],
            [
               0.5338336336336338,
               -0.12295469193142594
            ],
            [
               0.5366361461461462,
               -0.1380612694828871
            ],
            [
               0.5394386586586588,
               -0.15560319914462273
            ],
            [
               0.5422411711711712,
               -0.17523493807285906
            ],
            [
               0.5450436836836838,
               -0.19616142303288964
            ],
            [
               0.5478461961961962,
               -0.2174452759038017
            ],
            [
               0.5506487087087089,
               -0.23829910039179758
            ],
            [
               0.5534512212212213,
               -0.2582649896562792
            ],
            [
               0.5562537337337339,
               -0.2772350375165695
            ],
            [
               0.5590562462462463,
               -0.29532940454922585
            ],
            [
               0.5618587587587589,
               -0.31269907171221334
            ],
            [
               0.5646612712712713,
               -0.3293416635596902
            ],
            [
               0.5674637837837839,
               -0.34500531773052945
            ],
            [
               0.5702662962962963,
               -0.35921516047083113
            ],
            [
               0.573068808808809,
               -0.3714065144309773
            ],
            [
               0.5758713213213213,
               -0.3811080601798462
            ],
            [
               0.578673833833834,
               -0.3881015470821234
            ],
            [
               0.5814763463463464,
               -0.39249708284048346
            ],
            [
               0.584278858858859,
               -0.394698122803967
            ],
            [
               0.5870813713713714,
               -0.39527344989062385
            ],
            [
               0.589883883883884,
               -0.3947878259091233
            ],
            [
               0.5926863963963964,
               -0.39365593606863847
            ],
            [
               0.595488908908909,
               -0.39207184704706677
            ],
            [
               0.5982914214214214,
               -0.39003440498862574
            ],
            [
               0.6010939339339341,
               -0.38745090107001356
            ],
            [
               0.6038964464464465,
               -0.38427185288010257
            ],
            [
               0.6066989589589589,
               -0.38059986502155496
            ],
            [
               0.6095014714714717,
               -0.3767282197937334
            ],
            [
               0.6123039839839841,
               -0.3730942587036221
            ],
            [
               0.6151064964964965,
               -0.3701666637789742
            ],
            [
               0.6179090090090089,
               -0.36831102106766433
            ],
            [
               0.6207115215215218,
               -0.3676850571351524
            ],
            [
               0.6235140340340342,
               -0.368201673129418
            ],
            [
               0.6263165465465466,
               -0.3695703630293039
            ],
            [
               0.629119059059059,
               -0.37139719169459173
            ],
            [
               0.6319215715715718,
               -0.3733023565478977
            ],
            [
               0.6347240840840842,
               -0.37501050054363905
            ],
            [
               0.6375265965965966,
               -0.3763832334654733
            ],
            [
               0.640329109109109,
               -0.37738925463804573
            ],
            [
               0.6431316216216219,
               -0.3780339875653249
            ],
            [
               0.6459341341341343,
               -0.3782866824411899
            ],
            [
               0.6487366466466467,
               -0.37804199686543427
            ],
            [
               0.651539159159159,
               -0.37713579192197155
            ],
            [
               0.6543416716716719,
               -0.3754088351050937
            ],
            [
               0.6571441841841843,
               -0.37278861121889406
            ],
            [
               0.6599466966966967,
               -0.3693489082572894
            ],
            [
               0.6627492092092091,
               -0.36531435511680055
            ],
            [
               0.665551721721722,
               -0.3610001356328141
            ],
            [
               0.6683542342342343,
               -0.356706388352249
            ],
            [
               0.6711567467467467,
               -0.3526098628070855
            ],
            [
               0.6739592592592591,
               -0.34870169536070605
            ],
            [
               0.676761771771772,
               -0.34480556652004957
            ],
            [
               0.6795642842842844,
               -0.34067939175256434
            ],
            [
               0.6823667967967968,
               -0.3361676989172375
            ],
            [
               0.6851693093093092,
               -0.33134553392834665
            ],
            [
               0.687971821821822,
               -0.3265899304770832
            ],
            [
               0.6907743343343344,
               -0.32253578745954226
            ],
            [
               0.6935768468468468,
               -0.31991362448054605
            ],
            [
               0.6963793593593592,
               -0.3193130081378186
            ],
            [
               0.6991818718718721,
               -0.3209499349525702
            ],
            [
               0.7019843843843845,
               -0.32452474398591047
            ],
            [
               0.7047868968968969,
               -0.3292337210032512
            ],
            [
               0.7075894094094093,
               -0.3339485255004657
            ],
            [
               0.7103919219219221,
               -0.3375190318213681
            ],
            [
               0.7131944344344345,
               -0.33910786838517293
            ],
            [
               0.7159969469469469,
               -0.33844682152124417
            ],
            [
               0.7187994594594593,
               -0.33592474770990677
            ],
            [
               0.7216019719719722,
               -0.332468987568201
            ],
            [
               0.7244044844844846,
               -0.32925071497924563
            ],
            [
               0.727206996996997,
               -0.327305852581973
            ],
            [
               0.7300095095095094,
               -0.32719536086907564
            ],
            [
               0.7328120220220222,
               -0.3288194819359358
            ],
            [
               0.7356145345345346,
               -0.3314516473332638
            ],
            [
               0.738417047047047,
               -0.33398496394757426
            ],
            [
               0.7412195595595594,
               -0.3353120010076971
            ],
            [
               0.7440220720720723,
               -0.3347119323733416
            ],
            [
               0.7468245845845847,
               -0.3321145026313497
            ],
            [
               0.7496270970970971,
               -0.32815003007389354
            ],
            [
               0.7524296096096099,
               -0.323965661351143
            ],
            [
               0.7552321221221223,
               -0.32086633643827067
            ],
            [
               0.7580346346346347,
               -0.3198977252643722
            ],
            [
               0.7608371471471471,
               -0.32150768397647855
            ],
            [
               0.76363965965966,
               -0.32539608604330983
            ],
            [
               0.7664421721721724,
               -0.33059960144292955
            ],
            [
               0.7692446846846848,
               -0.33578004592811084
            ],
            [
               0.7720471971971972,
               -0.3396190373595429
            ],
            [
               0.77484970970971,
               -0.34119006431418253
            ],
            [
               0.7776522222222224,
               -0.3401916431367482
            ],
            [
               0.7804547347347348,
               -0.3369764304314593
            ],
            [
               0.7832572472472472,
               -0.3323820896470382
            ],
            [
               0.7860597597597601,
               -0.3274351264635378
            ],
            [
               0.7888622722722725,
               -0.3230362536626439
            ],
            [
               0.7916647847847849,
               -0.31973323035748447
            ],
            [
               0.7944672972972973,
               -0.31764730795419194
            ],
            [
               0.7972698098098101,
               -0.3165584652768265
            ],
            [
               0.8000723223223225,
               -0.31609572606111147
            ],
            [
               0.8028748348348349,
               -0.3159437131581777
            ],
            [
               0.8056773473473473,
               -0.3159774357273397
            ],
            [
               0.8084798598598602,
               -0.3162725533141071
            ],
            [
               0.8112823723723726,
               -0.3169934552491993
            ],
            [
               0.814084884884885,
               -0.3182145358562183
            ],
            [
               0.8168873973973974,
               -0.31976013585846097
            ],
            [
               0.8196899099099102,
               -0.3211437829154429
            ],
            [
               0.8224924224224226,
               -0.32164910498526034
            ],
            [
               0.825294934934935,
               -0.3205375820679892
            ],
            [
               0.8280974474474474,
               -0.317314181373197
            ],
            [
               0.8308999599599602,
               -0.311952192964152
            ],
            [
               0.8337024724724726,
               -0.304985716611351
            ],
            [
               0.836504984984985,
               -0.29742099688219525
            ],
            [
               0.8393074974974974,
               -0.2904813897157972
            ],
            [
               0.8421100100100103,
               -0.28526213096769304
            ],
            [
               0.8449125225225227,
               -0.28240738821084044
            ],
            [
               0.8477150350350351,
               -0.2819191066549296
            ],
            [
               0.8505175475475475,
               -0.28316481909027935
            ],
            [
               0.8533200600600603,
               -0.28508422396876654
            ],
            [
               0.8561225725725727,
               -0.28652573171420403
            ],
            [
               0.8589250850850851,
               -0.28659902029775175
            ],
            [
               0.8617275975975975,
               -0.28492450144033565
            ],
            [
               0.8645301101101104,
               -0.28169777335437285
            ],
            [
               0.8673326226226228,
               -0.27755360014015995
            ],
            [
               0.8701351351351352,
               -0.273285905455233
            ],
            [
               0.8729376476476476,
               -0.26953163986991946
            ],
            [
               0.8757401601601604,
               -0.266538325723805
            ],
            [
               0.8785426726726728,
               -0.2641029120269085
            ],
            [
               0.8813451851851852,
               -0.26170465020377165
            ],
            [
               0.8841476976976976,
               -0.2587805229735549
            ],
            [
               0.8869502102102105,
               -0.255035559779361
            ],
            [
               0.8897527227227229,
               -0.2506632720768387
            ],
            [
               0.8925552352352353,
               -0.24638066193886843
            ],
            [
               0.8953577477477477,
               -0.2432482610319937
            ],
            [
               0.8981602602602605,
               -0.24232530322607637
            ],
            [
               0.9009627727727729,
               -0.24427478613718812
            ],
            [
               0.9037652852852853,
               -0.24905891040997563
            ],
            [
               0.9065677977977977,
               -0.2558416611079348
            ],
            [
               0.9093703103103106,
               -0.2631489748462794
            ],
            [
               0.912172822822823,
               -0.26925015690078435
            ],
            [
               0.9149753353353354,
               -0.27264681387907785
            ],
            [
               0.9177778478478478,
               -0.2725147022858492
            ],
            [
               0.9205803603603606,
               -0.2689544739764811
            ],
            [
               0.923382872872873,
               -0.2629666535160142
            ],
            [
               0.9261853853853854,
               -0.25615481662104234
            ],
            [
               0.9289878978978978,
               -0.2502491678537888
            ],
            [
               0.9317904104104107,
               -0.24660084940301186
            ],
            [
               0.9345929229229231,
               -0.24580585057592597
            ],
            [
               0.9373954354354355,
               -0.24757367465659463
            ],
            [
               0.9401979479479479,
               -0.2508749691679073
            ],
            [
               0.9430004604604607,
               -0.25431155922719295
            ],
            [
               0.9458029729729731,
               -0.25658210308698504
            ],
            [
               0.9486054854854855,
               -0.2568898528824386
            ],
            [
               0.9514079979979979,
               -0.2551636013092926
            ],
            [
               0.9542105105105108,
               -0.25202921835690173
            ],
            [
               0.9570130230230232,
               -0.2485538215202565
            ],
            [
               0.9598155355355356,
               -0.24585866759297126
            ],
            [
               0.962618048048048,
               -0.2447358765312897
            ],
            [
               0.9654205605605608,
               -0.24539633539564054
            ],
            [
               0.9682230730730732,
               -0.24742608795504584
            ],
            [
               0.9710255855855856,
               -0.24995486948494072
            ],
            [
               0.973828098098098,
               -0.2519691418114087
            ],
            [
               0.9766306106106108,
               -0.2526570664715573
            ],
            [
               0.9794331231231233,
               -0.2516682910090786
            ],
            [
               0.9822356356356357,
               -0.24920672209023298
            ],
            [
               0.985038148148148,
               -0.24593547293195517
            ],
            [
               0.9878406606606609,
               -0.2427376200955491
            ],
            [
               0.9906431731731733,
               -0.24042198697331685
            ],
            [
               0.9934456856856857,
               -0.23947533563841716
            ],
            [
               0.9962481981981981,
               -0.23993898172683448
            ],
            [
               0.9990507107107109,
               -0.24143936836163782
            ],
            [
               1.0018532232232233,
               -0.24334715664116313
            ],
            [
               1.0046557357357357,
               -0.24499767729030086
            ],
            [
               1.0074582482482481,
               -0.24589095576178455
            ],
            [
               1.010260760760761,
               -0.2458052171443441
            ],
            [
               1.0130632732732734,
               -0.24479589362462928
            ],
            [
               1.0158657857857858,
               -0.2430971313939283
            ],
            [
               1.0186682982982982,
               -0.24097751310549143
            ],
            [
               1.021470810810811,
               -0.2386139046055984
            ],
            [
               1.0242733233233234,
               -0.2360338779291986
            ],
            [
               1.0270758358358358,
               -0.23314480367824508
            ],
            [
               1.0298783483483482,
               -0.22983006793617466
            ],
            [
               1.032680860860861,
               -0.22606499356564758
            ],
            [
               1.0354833733733735,
               -0.22199760026611326
            ],
            [
               1.0382858858858859,
               -0.21795467211578146
            ],
            [
               1.0410883983983983,
               -0.2143650875666374
            ],
            [
               1.0438909109109111,
               -0.21162718182876006
            ],
            [
               1.0466934234234235,
               -0.20997112497633452
            ],
            [
               1.049495935935936,
               -0.2093712855104437
            ],
            [
               1.0522984484484483,
               -0.2095456598268619
            ],
            [
               1.0551009609609612,
               -0.21004657383921987
            ],
            [
               1.0579034734734736,
               -0.2104117172210458
            ],
            [
               1.060705985985986,
               -0.21032076619152207
            ],
            [
               1.0635084984984984,
               -0.20969966665373718
            ],
            [
               1.0663110110110112,
               -0.20873348130607106
            ],
            [
               1.0691135235235236,
               -0.20778253493001486
            ],
            [
               1.071916036036036,
               -0.2072326675623133
            ],
            [
               1.0747185485485484,
               -0.20733508619429486
            ],
            [
               1.0775210610610613,
               -0.20809524615833652
            ],
            [
               1.0803235735735737,
               -0.2092518860640995
            ],
            [
               1.083126086086086,
               -0.21035368811188437
            ],
            [
               1.0859285985985985,
               -0.2109047394709913
            ],
            [
               1.0887311111111113,
               -0.21052472096351238
            ],
            [
               1.0915336236236237,
               -0.20906504313804763
            ],
            [
               1.0943361361361361,
               -0.20663968737654503
            ],
            [
               1.0971386486486485,
               -0.20356253936933655
            ],
            [
               1.0999411611611614,
               -0.20021886573278547
            ],
            [
               1.1027436736736738,
               -0.19692351136759623
            ],
            [
               1.1055461861861862,
               -0.19382274471531158
            ],
            [
               1.1083486986986986,
               -0.1908786486002656
            ],
            [
               1.1111512112112114,
               -0.18794134634246173
            ],
            [
               1.1139537237237238,
               -0.18487807299930026
            ],
            [
               1.1167562362362362,
               -0.1817033177533931
            ],
            [
               1.119558748748749,
               -0.17865101230450708
            ],
            [
               1.1223612612612615,
               -0.1761500137937455
            ],
            [
               1.1251637737737739,
               -0.17470093649932128
            ],
            [
               1.1279662862862863,
               -0.17469217852627494
            ],
            [
               1.130768798798799,
               -0.17622061750349083
            ],
            [
               1.1335713113113115,
               -0.17898681577084652
            ],
            [
               1.136373823823824,
               -0.18231290776882858
            ],
            [
               1.1391763363363363,
               -0.18529046237151814
            ],
            [
               1.1419788488488491,
               -0.18701968222330656
            ],
            [
               1.1447813613613615,
               -0.18686680852840887
            ],
            [
               1.147583873873874,
               -0.18465638257118755
            ],
            [
               1.1503863863863864,
               -0.1807335050190355
            ],
            [
               1.1531888988988992,
               -0.17587266757490116
            ],
            [
               1.1559914114114116,
               -0.17106003953176963
            ],
            [
               1.158793923923924,
               -0.16721782431208077
            ],
            [
               1.1615964364364364,
               -0.16495784149713622
            ],
            [
               1.1643989489489492,
               -0.16444031914806612
            ],
            [
               1.1672014614614616,
               -0.1653769757373338
            ],
            [
               1.170003973973974,
               -0.1671679376730415
            ],
            [
               1.1728064864864864,
               -0.169117447883381
            ],
            [
               1.1756089989989993,
               -0.1706494008205608
            ],
            [
               1.1784115115115117,
               -0.1714486985194421
            ],
            [
               1.181214024024024,
               -0.17148596940829464
            ],
            [
               1.1840165365365365,
               -0.1709293492877082
            ],
            [
               1.1868190490490493,
               -0.1699904774358938
            ],
            [
               1.1896215615615617,
               -0.16877628897565433
            ],
            [
               1.1924240740740741,
               -0.16721428890256984
            ],
            [
               1.1952265865865865,
               -0.16508802198877248
            ],
            [
               1.1980290990990994,
               -0.16217290111105775
            ],
            [
               1.2008316116116118,
               -0.15841809092315806
            ],
            [
               1.2036341241241242,
               -0.15409517382667381
            ],
            [
               1.2064366366366366,
               -0.14983951944402385
            ],
            [
               1.2092391491491494,
               -0.14654538388482052
            ],
            [
               1.2120416616616618,
               -0.14512930043394956
            ],
            [
               1.2148441741741742,
               -0.14622935877572107
            ],
            [
               1.2176466866866866,
               -0.1499407311336043
            ],
            [
               1.2204491991991995,
               -0.15568680882288355
            ],
            [
               1.2232517117117119,
               -0.16228850251921578
            ],
            [
               1.2260542242242243,
               -0.16823223842639834
            ],
            [
               1.2288567367367367,
               -0.1720700196609659
            ],
            [
               1.2316592492492495,
               -0.172835514748642
            ],
            [
               1.234461761761762,
               -0.17034636299200479
            ],
            [
               1.2372642742742743,
               -0.1652912574194696
            ],
            [
               1.2400667867867867,
               -0.15906338850915436
            ],
            [
               1.2428692992992996,
               -0.15338010612242137
            ],
            [
               1.245671811811812,
               -0.14979706936363613
            ],
            [
               1.2484743243243244,
               -0.1492611428250683
            ],
            [
               1.2512768368368368,
               -0.15183742351470197
            ],
            [
               1.2540793493493496,
               -0.15669403633901702
            ],
            [
               1.256881861861862,
               -0.1623496943371121
            ],
            [
               1.2596843743743744,
               -0.1671083525832131
            ],
            [
               1.2624868868868868,
               -0.16954827645370063
            ],
            [
               1.2652893993993997,
               -0.1689176088028912
            ],
            [
               1.268091911911912,
               -0.16531968718097367
            ],
            [
               1.2708944244244245,
               -0.15963860502530558
            ],
            [
               1.2736969369369369,
               -0.15323698584665912
            ],
            [
               1.2764994494494497,
               -0.14752748222971324
            ],
            [
               1.279301961961962,
               -0.14355519038679443
            ],
            [
               1.2821044744744745,
               -0.1417193645764634
            ],
            [
               1.284906986986987,
               -0.14171349386676724
            ],
            [
               1.2877094994994998,
               -0.14268997601488742
            ],
            [
               1.2905120120120122,
               -0.14358353030291227
            ],
            [
               1.2933145245245246,
               -0.1434795194690066
            ],
            [
               1.296117037037037,
               -0.14190437727088856
            ],
            [
               1.2989195495495498,
               -0.13894702838107786
            ],
            [
               1.3017220620620622,
               -0.13518075223626447
            ],
            [
               1.3045245745745746,
               -0.13142335328891885
            ],
            [
               1.307327087087087,
               -0.12842668086533582
            ],
            [
               1.3101295995995998,
               -0.1266070956673122
            ],
            [
               1.3129321121121122,
               -0.12591036958571156
            ],
            [
               1.3157346246246246,
               -0.1258548342667849
            ],
            [
               1.318537137137137,
               -0.12573296399250378
            ],
            [
               1.32133964964965,
               -0.1248959848718112
            ],
            [
               1.3241421621621623,
               -0.12301745872460845
            ],
            [
               1.3269446746746747,
               -0.12023960416936053
            ],
            [
               1.329747187187187,
               -0.11714741063717682
            ],
            [
               1.3325496996997,
               -0.11457605293118345
            ],
            [
               1.3353522122122123,
               -0.11331599263927394
            ],
            [
               1.3381547247247247,
               -0.11381733791631365
            ],
            [
               1.3409572372372371,
               -0.11599776763298486
            ],
            [
               1.34375974974975,
               -0.11922545264437812
            ],
            [
               1.3465622622622624,
               -0.12249071234202713
            ],
            [
               1.3493647747747748,
               -0.12471673370156555
            ],
            [
               1.3521672872872872,
               -0.12511162118757824
            ],
            [
               1.3549697997998,
               -0.1234474077008425
            ],
            [
               1.3577723123123124,
               -0.1201722321755323
            ],
            [
               1.3605748248248248,
               -0.1163133210677918
            ],
            [
               1.3633773373373372,
               -0.11319429611999876
            ],
            [
               1.36617984984985,
               -0.1120495779332229
            ],
            [
               1.3689823623623625,
               -0.11365231492909178
            ],
            [
               1.3717848748748749,
               -0.11806960921521714
            ],
            [
               1.3745873873873873,
               -0.12462069031065948
            ],
            [
               1.3773898998999001,
               -0.13205216279218046
            ],
            [
               1.3801924124124125,
               -0.1388788305126747
            ],
            [
               1.382994924924925,
               -0.14378923272891253
            ],
            [
               1.3857974374374373,
               -0.14599689729555543
            ],
            [
               1.3885999499499502,
               -0.14543643417383123
            ],
            [
               1.3914024624624626,
               -0.14275164939660634
            ],
            [
               1.394204974974975,
               -0.1390854698811692
            ],
            [
               1.3970074874874874,
               -0.1357392067634544
            ],
            [
               1.39981,
               -0.1338042368708665
            ]
         ]
      },
      {
         "data": [
            [
               1.39991,
               -0.11307043806264261
            ],
            [
               1.3971074774774772,
               -0.11705550316209035
            ],
            [
               1.3943049549549547,
               -0.1202315745145901
            ],
            [
               1.391502432432432,
               -0.12186605174616005
            ],
            [
               1.3886999099099095,
               -0.12180286609540847
            ],
            [
               1.385897387387387,
               -0.12045702706859007
            ],
            [
               1.3830948648648644,
               -0.11860882050074828
            ],
            [
               1.3802923423423419,
               -0.11707823446286358
            ],
            [
               1.3774898198198193,
               -0.11640072490702824
            ],
            [
               1.3746872972972968,
               -0.11662311648336665
            ],
            [
               1.3718847747747747,
               -0.11729427149021365
            ],
            [
               1.369082252252252,
               -0.1176546484838843
            ],
            [
               1.3662797297297296,
               -0.11695666169692309
            ],
            [
               1.363477207207207,
               -0.1147991409075706
            ],
            [
               1.3606746846846844,
               -0.1113513773158541
            ],
            [
               1.3578721621621619,
               -0.107378350908097
            ],
            [
               1.3550696396396393,
               -0.10404668975774722
            ],
            [
               1.3522671171171168,
               -0.10256753042657607
            ],
            [
               1.3494645945945942,
               -0.10379137963614316
            ],
            [
               1.3466620720720717,
               -0.10789083282785583
            ],
            [
               1.3438595495495491,
               -0.11424199262762613
            ],
            [
               1.3410570270270266,
               -0.12155257338616376
            ],
            [
               1.338254504504504,
               -0.12820474120150482
            ],
            [
               1.335451981981982,
               -0.1327102894728993
            ],
            [
               1.3326494594594593,
               -0.1341381828301298
            ],
            [
               1.3298469369369368,
               -0.13238219431661413
            ],
            [
               1.3270444144144142,
               -0.1281866112643577
            ],
            [
               1.3242418918918917,
               -0.12292407498249247
            ],
            [
               1.3214393693693691,
               -0.11819656171549031
            ],
            [
               1.3186368468468466,
               -0.11538348091004824
            ],
            [
               1.315834324324324,
               -0.11527340620559023
            ],
            [
               1.3130318018018015,
               -0.11788521252056672
            ],
            [
               1.310229279279279,
               -0.12252168240123495
            ],
            [
               1.3074267567567563,
               -0.1280252707937164
            ],
            [
               1.3046242342342338,
               -0.13314560587646884
            ],
            [
               1.3018217117117112,
               -0.13690001955054232
            ],
            [
               1.2990191891891887,
               -0.13881925913031967
            ],
            [
               1.2962166666666666,
               -0.13901470559802753
            ],
            [
               1.293414144144144,
               -0.13806453220950488
            ],
            [
               1.2906116216216215,
               -0.13677333943023395
            ],
            [
               1.287809099099099,
               -0.13589461908597933
            ],
            [
               1.2850065765765764,
               -0.13590825352934388
            ],
            [
               1.2822040540540538,
               -0.1369177668011785
            ],
            [
               1.2794015315315312,
               -0.13868584946585472
            ],
            [
               1.2765990090090087,
               -0.14077880871333814
            ],
            [
               1.2737964864864861,
               -0.14275730912236195
            ],
            [
               1.2709939639639636,
               -0.1443420503849282
            ],
            [
               1.268191441441441,
               -0.1454996152926693
            ],
            [
               1.2653889189189185,
               -0.146427551252863
            ],
            [
               1.262586396396396,
               -0.1474554398799066
            ],
            [
               1.2597838738738734,
               -0.14890666720366674
            ],
            [
               1.2569813513513513,
               -0.15097484203778144
            ],
            [
               1.2541788288288287,
               -0.15365777387572876
            ],
            [
               1.2513763063063061,
               -0.15676647958657597
            ],
            [
               1.2485737837837836,
               -0.15999742464004818
            ],
            [
               1.245771261261261,
               -0.16303421169028987
            ],
            [
               1.2429687387387385,
               -0.16563770747801332
            ],
            [
               1.240166216216216,
               -0.1676925605021431
            ],
            [
               1.2373636936936934,
               -0.16919845210338114
            ],
            [
               1.2345611711711708,
               -0.17021753586674926
            ],
            [
               1.2317586486486483,
               -0.1708062404615447
            ],
            [
               1.2289561261261257,
               -0.17096388869771584
            ],
            [
               1.2261536036036031,
               -0.17062153577699402
            ],
            [
               1.2233510810810806,
               -0.16967635531335024
            ],
            [
               1.2205485585585585,
               -0.16805734628675673
            ],
            [
               1.217746036036036,
               -0.16579481372484128
            ],
            [
               1.2149435135135134,
               -0.16306391715067292
            ],
            [
               1.2121409909909908,
               -0.16018198792362082
            ],
            [
               1.2093384684684683,
               -0.15755626309528026
            ],
            [
               1.2065359459459457,
               -0.1555964945871322
            ],
            [
               1.2037334234234232,
               -0.15461894167429335
            ],
            [
               1.2009309009009006,
               -0.1547704834501067
            ],
            [
               1.198128378378378,
               -0.15599388356438926
            ],
            [
               1.1953258558558555,
               -0.15804119832823726
            ],
            [
               1.192523333333333,
               -0.16052757945741902
            ],
            [
               1.1897208108108104,
               -0.163007608388412
            ],
            [
               1.1869182882882878,
               -0.16505375473693196
            ],
            [
               1.1841157657657653,
               -0.16632118462808965
            ],
            [
               1.1813132432432432,
               -0.16659170903497156
            ],
            [
               1.1785107207207206,
               -0.1657977091174132
            ],
            [
               1.175708198198198,
               -0.16403082483920794
            ],
            [
               1.1729056756756755,
               -0.16153892077368237
            ],
            [
               1.170103153153153,
               -0.15871010266540342
            ],
            [
               1.1673006306306304,
               -0.15603806338598414
            ],
            [
               1.1644981081081078,
               -0.15406260727588972
            ],
            [
               1.1616955855855853,
               -0.15328479182353139
            ],
            [
               1.1588930630630627,
               -0.15406662036478203
            ],
            [
               1.1560905405405402,
               -0.15653658247023294
            ],
            [
               1.1532880180180176,
               -0.16052913160262072
            ],
            [
               1.150485495495495,
               -0.16558389458004807
            ],
            [
               1.1476829729729725,
               -0.17101760412462674
            ],
            [
               1.14488045045045,
               -0.1760611971171926
            ],
            [
               1.1420779279279278,
               -0.18003261311094754
            ],
            [
               1.1392754054054053,
               -0.18250045314632413
            ],
            [
               1.1364728828828827,
               -0.18339127622691365
            ],
            [
               1.1336703603603602,
               -0.18300629016919423
            ],
            [
               1.1308678378378376,
               -0.18193852416441647
            ],
            [
               1.128065315315315,
               -0.18091153096931567
            ],
            [
               1.1252627927927925,
               -0.1805853305056031
            ],
            [
               1.12246027027027,
               -0.1813860349311165
            ],
            [
               1.1196577477477474,
               -0.18340824664451016
            ],
            [
               1.1168552252252248,
               -0.1864159529329683
            ],
            [
               1.1140527027027023,
               -0.18993599759845292
            ],
            [
               1.1112501801801797,
               -0.1934090952409946
            ],
            [
               1.1084476576576572,
               -0.19634680021813278
            ],
            [
               1.105645135135135,
               -0.1984444592441097
            ],
            [
               1.1028426126126125,
               -0.19961904864965874
            ],
            [
               1.10004009009009,
               -0.19996975395466077
            ],
            [
               1.0972375675675674,
               -0.1996873625364417
            ],
            [
               1.0944350450450449,
               -0.19895552728270438
            ],
            [
               1.0916325225225223,
               -0.19788651755701814
            ],
            [
               1.0888299999999997,
               -0.19651666216150243
            ],
            [
               1.0860274774774772,
               -0.19485932225643765
            ],
            [
               1.0832249549549546,
               -0.1929868760196145
            ],
            [
               1.080422432432432,
               -0.19109859376243143
            ],
            [
               1.0776199099099095,
               -0.1895347627202284
            ],
            [
               1.074817387387387,
               -0.18871829928675599
            ],
            [
               1.0720148648648644,
               -0.18903568617337552
            ],
            [
               1.0692123423423419,
               -0.19069745237342328
            ],
            [
               1.0664098198198197,
               -0.19363285107709416
            ],
            [
               1.0636072972972972,
               -0.19746696227399596
            ],
            [
               1.0608047747747746,
               -0.20160197589023454
            ],
            [
               1.058002252252252,
               -0.20538658470043814
            ],
            [
               1.0551997297297295,
               -0.20832191209857776
            ],
            [
               1.052397207207207,
               -0.2102329806485379
            ],
            [
               1.0495946846846844,
               -0.21134005231883446
            ],
            [
               1.0467921621621619,
               -0.21219425358405353
            ],
            [
               1.0439896396396393,
               -0.2134875956044633
            ],
            [
               1.0411871171171168,
               -0.21579335451787962
            ],
            [
               1.0383845945945942,
               -0.2193223066528054
            ],
            [
               1.0355820720720716,
               -0.22378191315584406
            ],
            [
               1.032779549549549,
               -0.22839689118145667
            ],
            [
               1.0299770270270265,
               -0.232098900880219
            ],
            [
               1.0271745045045044,
               -0.2338366128271998
            ],
            [
               1.0243719819819819,
               -0.2329141907994714
            ],
            [
               1.0215694594594593,
               -0.22925141474848765
            ],
            [
               1.0187669369369368,
               -0.22347830482836262
            ],
            [
               1.0159644144144142,
               -0.21682576216036775
            ],
            [
               1.0131618918918917,
               -0.21083615197923056
            ],
            [
               1.010359369369369,
               -0.20697384081106485
            ],
            [
               1.0075568468468465,
               -0.20624728344126098
            ],
            [
               1.004754324324324,
               -0.2089511608003285
            ],
            [
               1.0019518018018014,
               -0.21460049988065677
            ],
            [
               0.9991492792792789,
               -0.22207074837205099
            ],
            [
               0.9963467567567563,
               -0.22989722698682957
            ],
            [
               0.9935442342342338,
               -0.23664337412109404
            ],
            [
               0.9907417117117117,
               -0.24123284705793147
            ],
            [
               0.9879391891891891,
               -0.24315880450932603
            ],
            [
               0.9851366666666665,
               -0.2425267865923777
            ],
            [
               0.982334144144144,
               -0.23994011634117296
            ],
            [
               0.9795316216216214,
               -0.2362811993048517
            ],
            [
               0.9767290990990989,
               -0.2324649852853815
            ],
            [
               0.9739265765765763,
               -0.2292369757540289
            ],
            [
               0.9711240540540538,
               -0.22706182452196444
            ],
            [
               0.9683215315315312,
               -0.22611140544177744
            ],
            [
               0.9655190090090087,
               -0.2263274550244434
            ],
            [
               0.9627164864864861,
               -0.22751508025876266
            ],
            [
               0.9599139639639636,
               -0.22942437703110663
            ],
            [
               0.957111441441441,
               -0.23179496982317005
            ],
            [
               0.9543089189189184,
               -0.23436312484187294
            ],
            [
               0.9515063963963963,
               -0.2368517811150488
            ],
            [
               0.9487038738738738,
               -0.23897156410502163
            ],
            [
               0.9459013513513512,
               -0.24045284222915697
            ],
            [
               0.9430988288288287,
               -0.24110940262526448
            ],
            [
               0.9402963063063061,
               -0.24091267027213803
            ],
            [
               0.9374937837837836,
               -0.24004197919747128
            ],
            [
               0.934691261261261,
               -0.2388783063474822
            ],
            [
               0.9318887387387385,
               -0.23792676174031424
            ],
            [
               0.9290862162162159,
               -0.23768072594925727
            ],
            [
               0.9262836936936933,
               -0.23846694707638338
            ],
            [
               0.9234811711711708,
               -0.24032490362619185
            ],
            [
               0.9206786486486482,
               -0.24296826972063013
            ],
            [
               0.9178761261261257,
               -0.24585164094239254
            ],
            [
               0.9150736036036036,
               -0.2483296691771475
            ],
            [
               0.912271081081081,
               -0.24986126226576832
            ],
            [
               0.9094685585585585,
               -0.25019165200474447
            ],
            [
               0.9066660360360359,
               -0.24944830761125392
            ],
            [
               0.9038635135135134,
               -0.24811310370438378
            ],
            [
               0.9010609909909908,
               -0.2468744553880846
            ],
            [
               0.8982584684684682,
               -0.24640505924212697
            ],
            [
               0.8954559459459457,
               -0.247138362565833
            ],
            [
               0.8926534234234231,
               -0.24911955787545903
            ],
            [
               0.8898509009009006,
               -0.25198304406414707
            ],
            [
               0.887048378378378,
               -0.2550657057882786
            ],
            [
               0.8842458558558555,
               -0.257618755763974
            ],
            [
               0.8814433333333329,
               -0.25904671463617035
            ],
            [
               0.8786408108108104,
               -0.2590926401291229
            ],
            [
               0.8758382882882882,
               -0.25790754778504077
            ],
            [
               0.8730357657657657,
               -0.2559825813989445
            ],
            [
               0.8702332432432431,
               -0.2539705262426306
            ],
            [
               0.8674307207207206,
               -0.25246160370188164
            ],
            [
               0.864628198198198,
               -0.25179345057035896
            ],
            [
               0.8618256756756755,
               -0.2519614653528244
            ],
            [
               0.8590231531531529,
               -0.25265833824256045
            ],
            [
               0.8562206306306304,
               -0.2534241679266689
            ],
            [
               0.8534181081081078,
               -0.25384835083769275
            ],
            [
               0.8506155855855853,
               -0.2537460388235395
            ],
            [
               0.8478130630630627,
               -0.253242086172226
            ],
            [
               0.8450105405405401,
               -0.25273032939203155
            ],
            [
               0.8422080180180176,
               -0.2527229674439688
            ],
            [
               0.839405495495495,
               -0.2536465030508115
            ],
            [
               0.8366029729729729,
               -0.2556617729324788
            ],
            [
               0.8338004504504504,
               -0.2585781094783375
            ],
            [
               0.8309979279279278,
               -0.2618981059141827
            ],
            [
               0.8281954054054053,
               -0.26498181409991783
            ],
            [
               0.8253928828828827,
               -0.26727472122783347
            ],
            [
               0.8225903603603602,
               -0.2685187463357712
            ],
            [
               0.8197878378378376,
               -0.26886909086006217
            ],
            [
               0.816985315315315,
               -0.2688711021930583
            ],
            [
               0.8141827927927925,
               -0.2692994363507557
            ],
            [
               0.8113802702702699,
               -0.2709097668883693
            ],
            [
               0.8085777477477474,
               -0.27418416411056423
            ],
            [
               0.8057752252252248,
               -0.2791542419094979
            ],
            [
               0.8029727027027023,
               -0.2853603400829021
            ],
            [
               0.8001701801801802,
               -0.2919596303522747
            ],
            [
               0.7973676576576576,
               -0.29794709720044743
            ],
            [
               0.794565135135135,
               -0.30241779713519623
            ],
            [
               0.7917626126126125,
               -0.3047885019825278
            ],
            [
               0.7889600900900899,
               -0.30491444643753063
            ],
            [
               0.7861575675675674,
               -0.3030751739473967
            ],
            [
               0.7833550450450448,
               -0.2998481118772087
            ],
            [
               0.7805525225225223,
               -0.29592352364656893
            ],
            [
               0.7777499999999997,
               -0.2919280468852863
            ],
            [
               0.7749474774774772,
               -0.288312611928065
            ],
            [
               0.7721449549549546,
               -0.2853299374822509
            ],
            [
               0.769342432432432,
               -0.28308965529377694
            ],
            [
               0.7665399099099095,
               -0.2816499441970457
            ],
            [
               0.763737387387387,
               -0.28109422084552005
            ],
            [
               0.7609348648648648,
               -0.2815531102789963
            ],
            [
               0.7581323423423423,
               -0.2831600469186766
            ],
            [
               0.7553298198198197,
               -0.2859614727780846
            ],
            [
               0.7525272972972972,
               -0.2898260961346173
            ],
            [
               0.7497247747747746,
               -0.2944021568102553
            ],
            [
               0.7469222522522521,
               -0.2991548385806171
            ],
            [
               0.7441197297297295,
               -0.3034841682270901
            ],
            [
               0.741317207207207,
               -0.3068894271478788
            ],
            [
               0.7385146846846844,
               -0.3091231370330956
            ],
            [
               0.7357121621621618,
               -0.31027589282101964
            ],
            [
               0.7329096396396393,
               -0.31075455204618496
            ],
            [
               0.7301071171171167,
               -0.31115347745560396
            ],
            [
               0.7273045945945942,
               -0.31205814492088013
            ],
            [
               0.7245020720720716,
               -0.31384748913892224
            ],
            [
               0.7216995495495495,
               -0.3165650932369868
            ],
            [
               0.718897027027027,
               -0.31990737806684866
            ],
            [
               0.7160945045045044,
               -0.32333649736871717
            ],
            [
               0.7132919819819818,
               -0.3262809885208142
            ],
            [
               0.7104894594594593,
               -0.3283546173940728
            ],
            [
               0.7076869369369367,
               -0.32951551599296636
            ],
            [
               0.7048844144144142,
               -0.3301072370946949
            ],
            [
               0.7020818918918916,
               -0.3307642121643033
            ],
            [
               0.6992793693693691,
               -0.3322118713234117
            ],
            [
               0.6964768468468465,
               -0.3350292150144538
            ],
            [
               0.693674324324324,
               -0.3394552829746269
            ],
            [
               0.6908718018018014,
               -0.3453056593112125
            ],
            [
               0.6880692792792789,
               -0.3520262817274924
            ],
            [
               0.6852667567567567,
               -0.3588633834042234
            ],
            [
               0.6824642342342342,
               -0.3650879166600678
            ],
            [
               0.6796617117117116,
               -0.3701949529408495
            ],
            [
               0.6768591891891891,
               -0.3740097347575544
            ],
            [
               0.6740566666666665,
               -0.37666803991273845
            ],
            [
               0.671254144144144,
               -0.3784859448681521
            ],
            [
               0.6684516216216214,
               -0.37977533586647994
            ],
            [
               0.6656490990990989,
               -0.38068124299784944
            ],
            [
               0.6628465765765763,
               -0.38110782813547406
            ],
            [
               0.6600440540540538,
               -0.38076495104290675
            ],
            [
               0.6572415315315312,
               -0.37931958355540996
            ],
            [
               0.6544390090090086,
               -0.37659376281658474
            ],
            [
               0.6516364864864861,
               -0.37272944818460996
            ],
            [
               0.6488339639639635,
               -0.3682490900681419
            ],
            [
               0.6460314414414414,
               -0.36397653701816157
            ],
            [
               0.6432289189189189,
               -0.3608335194384473
            ],
            [
               0.6404263963963963,
               -0.3595740679159727
            ],
            [
               0.6376238738738738,
               -0.36054548039456247
            ],
            [
               0.6348213513513512,
               -0.3635597480093127
            ],
            [
               0.6320188288288286,
               -0.36792463090069205
            ],
            [
               0.6292163063063061,
               -0.3726306197786915
            ],
            [
               0.6264137837837835,
               -0.37663728870517765
            ],
            [
               0.623611261261261,
               -0.37916859476921605
            ],
            [
               0.6208087387387384,
               -0.37992350227194294
            ],
            [
               0.6180062162162159,
               -0.3791370215996368
            ],
            [
               0.6152036936936933,
               -0.37747720749932423
            ],
            [
               0.6124011711711708,
               -0.37581810328502474
            ],
            [
               0.6095986486486482,
               -0.37496807289694534
            ],
            [
               0.6067961261261261,
               -0.37544403071027954
            ],
            [
               0.6039936036036035,
               -0.3773616638228807
            ],
            [
               0.601191081081081,
               -0.38046801899971605
            ],
            [
               0.5983885585585584,
               -0.3842921154838912
            ],
            [
               0.5955860360360359,
               -0.3883499535895716
            ],
            [
               0.5927835135135133,
               -0.39232616925273334
            ],
            [
               0.5899809909909908,
               -0.39616977452301505
            ],
            [
               0.5871784684684682,
               -0.40007908955649185
            ],
            [
               0.5843759459459457,
               -0.4043960288340305
            ],
            [
               0.5815734234234231,
               -0.4094647900701176
            ],
            [
               0.5787709009009008,
               -0.41552133088345933
            ],
            [
               0.5759683783783782,
               -0.42266368068275195
            ],
            [
               0.5731658558558557,
               -0.43091582169399434
            ],
            [
               0.5703633333333331,
               -0.44035457632912056
            ],
            [
               0.5675608108108106,
               -0.45123724028830114
            ],
            [
               0.564758288288288,
               -0.46406101037222314
            ],
            [
               0.5619557657657654,
               -0.47950752163078203
            ],
            [
               0.5591532432432431,
               -0.4982697242122125
            ],
            [
               0.5563507207207206,
               -0.5208077719659308
            ],
            [
               0.553548198198198,
               -0.5471164629069563
            ],
            [
               0.5507456756756755,
               -0.5765941329834785
            ],
            [
               0.5479431531531529,
               -0.6080768039992233
            ],
            [
               0.5451406306306303,
               -0.6400491358607674
            ],
            [
               0.5423381081081078,
               -0.6709827379332083
            ],
            [
               0.5395355855855855,
               -0.699704194127162
            ],
            [
               0.5367330630630629,
               -0.7256777567364789
            ],
            [
               0.5339305405405403,
               -0.7491088986627421
            ],
            [
               0.5311280180180178,
               -0.7708292649917308
            ],
            [
               0.5283254954954952,
               -0.7919936690457154
            ],
            [
               0.5255229729729727,
               -0.8136821813998392
            ],
            [
               0.5227204504504503,
               -0.8365335674788819
            ],
            [
               0.5199179279279278,
               -0.8605283344801142
            ],
            [
               0.5171154054054052,
               -0.8849922863570203
            ],
            [
               0.5143128828828827,
               -0.9088200299149403
            ],
            [
               0.5115103603603601,
               -0.9308459688200603
            ],
            [
               0.5087078378378376,
               -0.9502419680039953
            ],
            [
               0.505905315315315,
               -0.9668122448631191
            ],
            [
               0.5031027927927927,
               -0.9810899723917235
            ],
            [
               0.5003002702702701,
               -0.9942050920073253
            ],
            [
               0.4974977477477476,
               -1.0075671101055708
            ],
            [
               0.494695225225225,
               -1.0224654861734628
            ],
            [
               0.49189270270270247,
               -1.0397144052703382
            ],
            [
               0.4890901801801799,
               -1.0594509729412103
            ],
            [
               0.48628765765765736,
               -1.0811430638639852
            ],
            [
               0.483485135135135,
               -1.1037936545977356
            ],
            [
               0.48068261261261247,
               -1.126265999664012
            ],
            [
               0.4778800900900899,
               -1.14761896760713
            ],
            [
               0.47507756756756736,
               -1.1673448503799637
            ],
            [
               0.4722750450450448,
               -1.1854404180708116
            ],
            [
               0.46947252252252225,
               -1.202301457448943
            ],
            [
               0.4666699999999997,
               -1.2184905222376017
            ],
            [
               0.46386747747747736,
               -1.2344670373842686
            ],
            [
               0.4610649549549548,
               -1.2503758839910155
            ],
            [
               0.45826243243243225,
               -1.265964466753891
            ],
            [
               0.4554599099099097,
               -1.2806497650457072
            ],
            [
               0.45265738738738714,
               -1.2937039157356338
            ],
            [
               0.4498548648648646,
               -1.3044880220389867
            ],
            [
               0.44705234234234204,
               -1.3126517960708135
            ],
            [
               0.4442498198198197,
               -1.318233940322738
            ],
            [
               0.44144729729729715,
               -1.3216369839440656
            ],
            [
               0.4386447747747746,
               -1.3234955603268475
            ],
            [
               0.43584225225225204,
               -1.3244923336045673
            ],
            [
               0.4330397297297295,
               -1.3251889883593098
            ],
            [
               0.43023720720720693,
               -1.3259275730845985
            ],
            [
               0.4274346846846844,
               -1.3268261593079984
            ],
            [
               0.42463216216216204,
               -1.3278551234324283
            ],
            [
               0.4218296396396395,
               -1.328950942612222
            ],
            [
               0.41902711711711693,
               -1.330113965931531
            ],
            [
               0.4162245945945944,
               -1.3314482080000456
            ],
            [
               0.4134220720720718,
               -1.3331292391916794
            ],
            [
               0.41061954954954927,
               -1.3353189129241994
            ],
            [
               0.40781702702702693,
               -1.3380696290362621
            ],
            [
               0.4050145045045044,
               -1.3412663818783095
            ],
            [
               0.4022119819819818,
               -1.3446396600732324
            ],
            [
               0.39940945945945927,
               -1.3478522947096305
            ],
            [
               0.3966069369369367,
               -1.3506305206212392
            ],
            [
               0.39380441441441416,
               -1.3528871529390738
            ],
            [
               0.3910018918918916,
               -1.3547824717730403
            ],
            [
               0.3881993693693693,
               -1.3566881980941066
            ],
            [
               0.3853968468468467,
               -1.3590553526196398
            ],
            [
               0.38259432432432416,
               -1.3622250184039437
            ],
            [
               0.3797918018018016,
               -1.366247591033881
            ],
            [
               0.37698927927927905,
               -1.3707801938901678
            ],
            [
               0.3741867567567565,
               -1.3751105790635663
            ],
            [
               0.37138423423423395,
               -1.3783152433588004
            ],
            [
               0.3685817117117116,
               -1.3795131342759195
            ],
            [
               0.36577918918918906,
               -1.3781403167249344
            ],
            [
               0.3629766666666665,
               -1.3741584078192108
            ],
            [
               0.36017414414414395,
               -1.3681258197145727
            ],
            [
               0.3573716216216214,
               -1.3611014300191489
            ],
            [
               0.35456909909909884,
               -1.3544023082111245
            ],
            [
               0.3517665765765763,
               -1.349283485574725
            ],
            [
               0.34896405405405395,
               -1.3466330215190254
            ],
            [
               0.3461615315315314,
               -1.3467712618883088
            ],
            [
               0.34335900900900884,
               -1.3494105237282472
            ],
            [
               0.3405564864864863,
               -1.3537812142036252
            ],
            [
               0.33775396396396373,
               -1.358879120306323
            ],
            [
               0.3349514414414412,
               -1.3637530091740384
            ],
            [
               0.3321489189189186,
               -1.367743058704514
            ],
            [
               0.3293463963963963,
               -1.3706011558995748
            ],
            [
               0.32654387387387374,
               -1.37246618797397
            ],
            [
               0.3237413513513512,
               -1.3737165215085696
            ],
            [
               0.3209388288288286,
               -1.3747613514960992
            ],
            [
               0.31813630630630607,
               -1.3758495808462463
            ],
            [
               0.3153337837837835,
               -1.3769643634894333
            ],
            [
               0.31253126126126096,
               -1.3778378542615641
            ],
            [
               0.30972873873873863,
               -1.3780762276706433
            ],
            [
               0.3069262162162161,
               -1.3773452546629663
            ],
            [
               0.3041236936936935,
               -1.375545312546377
            ],
            [
               0.30132117117117097,
               -1.372908742722899
            ],
            [
               0.2985186486486484,
               -1.369980207068771
            ],
            [
               0.29571612612612586,
               -1.3674822676507272
            ],
            [
               0.2929136036036035,
               -1.366109343687894
            ],
            [
               0.29011108108108097,
               -1.3663193605452033
            ],
            [
               0.2873085585585584,
               -1.3681948117502856
            ],
            [
               0.28450603603603586,
               -1.3714227332119417
            ],
            [
               0.2817035135135133,
               -1.3754036897067152
            ],
            [
               0.27890099099099075,
               -1.379456500789674
            ],
            [
               0.2760984684684682,
               -1.3830525959458608
            ],
            [
               0.27329594594594586,
               -1.3860025858474962
            ],
            [
               0.2704934234234233,
               -1.388531762182863
            ],
            [
               0.26769090090090075,
               -1.3912163625582057
            ],
            [
               0.2648883783783782,
               -1.394797308676246
            ],
            [
               0.26208585585585564,
               -1.3999283574307615
            ],
            [
               0.2592833333333331,
               -1.406938302658281
            ],
            [
               0.25648081081081053,
               -1.4156847121322755
            ],
            [
               0.2536782882882882,
               -1.4255501854405601
            ],
            [
               0.25087576576576565,
               -1.4355893571539369
            ],
            [
               0.2480732432432431,
               -1.4447889111738643
            ],
            [
               0.24527072072072054,
               -1.452367685016279
            ],
            [
               0.24246819819819798,
               -1.458030136923547
            ],
            [
               0.23966567567567543,
               -1.4620981327694533
            ],
            [
               0.23686315315315287,
               -1.4654796820317628
            ],
            [
               0.23406063063063054,
               -1.4694789876476513
            ],
            [
               0.23125810810810798,
               -1.4754966742540532
            ],
            [
               0.22845558558558543,
               -1.4846995953399755
            ],
            [
               0.22565306306306288,
               -1.4977476926869233
            ],
            [
               0.22285054054054032,
               -1.514649043758455
            ],
            [
               0.22004801801801777,
               -1.5347784687708206
            ],
            [
               0.2172454954954952,
               -1.5570502028139757
            ],
            [
               0.21444297297297288,
               -1.5801937975231546
            ],
            [
               0.21164045045045032,
               -1.6030559597039389
            ],
            [
               0.20883792792792777,
               -1.6248464450307782
            ],
            [
               0.20603540540540521,
               -1.6452642079714455
            ],
            [
               0.20323288288288266,
               -1.6644753228491673
            ],
            [
               0.2004303603603601,
               -1.6829566744418916
            ],
            [
               0.19762783783783777,
               -1.7012572174032723
            ],
            [
               0.19482531531531522,
               -1.7197513204789097
            ],
            [
               0.19202279279279266,
               -1.738460182477171
            ],
            [
               0.1892202702702701,
               -1.7569972251614772
            ],
            [
               0.18641774774774755,
               -1.7746573194847812
            ],
            [
               0.183615225225225,
               -1.7906276387070346
            ],
            [
               0.18081270270270244,
               -1.804261496224985
            ],
            [
               0.1780101801801801,
               -1.815335919388879
            ],
            [
               0.17520765765765756,
               -1.824214935714819
            ],
            [
               0.172405135135135,
               -1.8318637407824223
            ],
            [
               0.16960261261261245,
               -1.8396982232358035
            ],
            [
               0.1668000900900899,
               -1.8492993708423295
            ],
            [
               0.16399756756756734,
               -1.8620606961916266
            ],
            [
               0.16119504504504478,
               -1.8788582714267221
            ],
            [
               0.15839252252252245,
               -1.8998309007250462
            ],
            [
               0.1555899999999999,
               -1.9243322448244289
            ],
            [
               0.15278747747747734,
               -1.9510735964921206
            ],
            [
               0.14998495495495479,
               -1.9784265989193681
            ],
            [
               0.14718243243243223,
               -2.004812573325758
            ],
            [
               0.14437990990990968,
               -2.0290808196597165
            ],
            [
               0.14157738738738712,
               -2.0507791328764604
            ],
            [
               0.1387748648648648,
               -2.0702460683582196
            ],
            [
               0.13597234234234223,
               -2.088499626707181
            ],
            [
               0.13316981981981968,
               -2.106949321661766
            ],
            [
               0.13036729729729712,
               -2.127004327369315
            ],
            [
               0.12756477477477457,
               -2.1496775012691547
            ],
            [
               0.12476225225225201,
               -2.1752863746729787
            ],
            [
               0.12195972972972946,
               -2.2033273571156116
            ],
            [
               0.11915720720720713,
               -2.2325549905850064
            ],
            [
               0.11635468468468457,
               -2.2612458181880033
            ],
            [
               0.11355216216216202,
               -2.2875799618286976
            ],
            [
               0.11074963963963946,
               -2.3100447995676454
            ],
            [
               0.10794711711711691,
               -2.3277613102656822
            ],
            [
               0.10514459459459435,
               -2.3406551820852766
            ],
            [
               0.1023420720720718,
               -2.3494355125836552
            ],
            [
               0.09953954954954947,
               -2.3553928799385684
            ],
            [
               0.09673702702702691,
               -2.3600729488563896
            ],
            [
               0.09393450450450436,
               -2.36491040445436
            ],
            [
               0.0911319819819818,
               -2.3709141652049137
            ],
            [
               0.08832945945945925,
               -2.3784778435521794
            ],
            [
               0.08552693693693669,
               -2.387354608250302
            ],
            [
               0.08272441441441436,
               -2.3967926063680167
            ],
            [
               0.0799218918918918,
               -2.4057872261923183
            ],
            [
               0.07711936936936925,
               -2.413379684849126
            ],
            [
               0.0743168468468467,
               -2.418923831058553
            ],
            [
               0.07151432432432414,
               -2.4222555788760367
            ],
            [
               0.06871180180180159,
               -2.4237277768214742
            ],
            [
               0.06590927927927903,
               -2.4241095063587004
            ],
            [
               0.0631067567567567,
               -2.42438318905414
            ],
            [
               0.060304234234234144,
               -2.425496846320115
            ],
            [
               0.05750171171171159,
               -2.4281369101103305
            ],
            [
               0.054699189189189035,
               -2.432577988725967
            ],
            [
               0.05189666666666648,
               -2.4386432099302553
            ],
            [
               0.049094144144143925,
               -2.445778780503142
            ],
            [
               0.04629162162162137,
               -2.453217266500765
            ],
            [
               0.04348909909909904,
               -2.4601831866359998
            ],
            [
               0.04068657657657648,
               -2.4660866704895454
            ],
            [
               0.03788405405405393,
               -2.470657378133849
            ],
            [
               0.035081531531531374,
               -2.473989076664731
            ],
            [
               0.03227900900900882,
               -2.476489810065896
            ],
            [
               0.029476486486486264,
               -2.478756762488672
            ],
            [
               0.02667396396396371,
               -2.481412510127875
            ],
            [
               0.023871441441441377,
               -2.484946318124738
            ],
            [
               0.021068918918918822,
               -2.4895994693499226
            ],
            [
               0.018266396396396267,
               -2.49531944388532
            ],
            [
               0.015463873873873712,
               -2.501788568580791
            ],
            [
               0.012661351351351158,
               -2.508513941091417
            ],
            [
               0.009858828828828603,
               -2.514951813014642
            ],
            [
               0.007056306306306048,
               -2.5206341303461137
            ],
            [
               0.004253783783783716,
               -2.525268012233788
            ],
            [
               0.0014512612612611608,
               -2.5287886848088146
            ],
            [
               -0.001351261261261394,
               -2.5313593353426107
            ],
            [
               -0.004153783783783949,
               -2.533323743550458
            ],
            [
               -0.006956306306306503,
               -2.5351264356533694
            ],
            [
               -0.009758828828829058,
               -2.5372191109442035
            ],
            [
               -0.012561351351351613,
               -2.5399715129875133
            ],
            [
               -0.015363873873873946,
               -2.543601270410649
            ],
            [
               -0.0181663963963965,
               -2.5481324031103476
            ],
            [
               -0.020968918918919055,
               -2.5533876081932423
            ],
            [
               -0.02377144144144161,
               -2.5590155855691936
            ],
            [
               -0.026573963963964164,
               -2.564551103566105
            ],
            [
               -0.02937648648648672,
               -2.5695014255294666
            ],
            [
               -0.03217900900900905,
               -2.5734476853290786
            ],
            [
               -0.03498153153153161,
               -2.5761443832885433
            ],
            [
               -0.03778405405405416,
               -2.5775960931878483
            ],
            [
               -0.040586576576576716,
               -2.578090106425842
            ],
            [
               -0.04338909909909927,
               -2.5781691331372514
            ],
            [
               -0.046191621621621826,
               -2.5785398892366924
            ],
            [
               -0.04899414414414438,
               -2.579929698352549
            ],
            [
               -0.05179666666666671,
               -2.582920102308952
            ],
            [
               -0.05459918918918927,
               -2.5877985090210984
            ],
            [
               -0.05740171171171182,
               -2.594471050136434
            ],
            [
               -0.06020423423423438,
               -2.6024692827969638
            ],
            [
               -0.06300675675675693,
               -2.6110611074944465
            ],
            [
               -0.06580927927927949,
               -2.619447359420027
            ],
            [
               -0.06861180180180204,
               -2.626998098078266
            ],
            [
               -0.07141432432432437,
               -2.6334655576736345
            ],
            [
               -0.07421684684684693,
               -2.639110762351738
            ],
            [
               -0.07701936936936948,
               -2.6446999785332306
            ],
            [
               -0.07982189189189204,
               -2.6513615264706463
            ],
            [
               -0.0826244144144146,
               -2.6603337266965355
            ],
            [
               -0.08542693693693715,
               -2.6726688174137134
            ],
            [
               -0.0882294594594597,
               -2.6889743532962402
            ],
            [
               -0.09103198198198204,
               -2.7092663672363315
            ],
            [
               -0.09383450450450459,
               -2.7329781385407923
            ],
            [
               -0.09663702702702714,
               -2.7591230010055146
            ],
            [
               -0.0994395495495497,
               -2.7865628567450074
            ],
            [
               -0.10224207207207225,
               -2.814300809192881
            ],
            [
               -0.10504459459459481,
               -2.8417078995036924
            ],
            [
               -0.10784711711711736,
               -2.8686141230602438
            ],
            [
               -0.1106496396396397,
               -2.895237324335291
            ],
            [
               -0.11345216216216225,
               -2.9219769244311546
            ],
            [
               -0.1162546846846848,
               -2.9491455293234345
            ],
            [
               -0.11905720720720736,
               -2.976734715363534
            ],
            [
               -0.12185972972972992,
               -3.004302983236313
            ],
            [
               -0.12466225225225247,
               -3.0310354010938045
            ],
            [
               -0.12746477477477502,
               -3.0559673131682015
            ],
            [
               -0.13026729729729736,
               -3.0783068988922793
            ],
            [
               -0.1330698198198199,
               -3.0977525303850904
            ],
            [
               -0.13587234234234247,
               -3.1146946349208893
            ],
            [
               -0.13867486486486502,
               -3.1302217947726394
            ],
            [
               -0.14147738738738758,
               -3.145908984598549
            ],
            [
               -0.14427990990991013,
               -3.1634344562510197
            ],
            [
               -0.14708243243243246,
               -3.184129022181173
            ],
            [
               -0.14988495495495502,
               -3.208588443881414
            ],
            [
               -0.15268747747747757,
               -3.2364665462825535
            ],
            [
               -0.15549000000000013,
               -3.266516404886424
            ],
            [
               -0.15829252252252268,
               -3.296874356631486
            ],
            [
               -0.16109504504504524,
               -3.3255090197795045
            ],
            [
               -0.1638975675675678,
               -3.3507077453626284
            ],
            [
               -0.16670009009009013,
               -3.371461829345069
            ],
            [
               -0.16950261261261268,
               -3.3876431550130395
            ],
            [
               -0.17230513513513523,
               -3.3999290374423587
            ],
            [
               -0.1751076576576578,
               -3.4095088051300007
            ],
            [
               -0.17791018018018034,
               -3.4176709518198525
            ],
            [
               -0.1807127027027029,
               -3.425403106417969
            ],
            [
               -0.18351522522522545,
               -3.4331284376113
            ],
            [
               -0.1863177477477478,
               -3.440654747448395
            ],
            [
               -0.18912027027027034,
               -3.447342060295833
            ],
            [
               -0.1919227927927929,
               -3.4524238240585756
            ],
            [
               -0.19472531531531545,
               -3.455368526217626
            ],
            [
               -0.197527837837838,
               -3.4561576949439683
            ],
            [
               -0.20033036036036056,
               -3.4553857323884145
            ],
            [
               -0.20313288288288311,
               -3.454146630488106
            ],
            [
               -0.20593540540540545,
               -3.4537426522862162
            ],
            [
               -0.208737927927928,
               -3.4553078331424807
            ],
            [
               -0.21154045045045056,
               -3.459466353802412
            ],
            [
               -0.2143429729729731,
               -3.466134334108057
            ],
            [
               -0.21714549549549567,
               -3.4745278354167404
            ],
            [
               -0.21994801801801822,
               -3.4833751181440924
            ],
            [
               -0.22275054054054078,
               -3.4912683960517654
            ],
            [
               -0.2255530630630631,
               -3.497049153180569
            ],
            [
               -0.22835558558558566,
               -3.500113748690497
            ],
            [
               -0.23115810810810822,
               -3.500553610208952
            ],
            [
               -0.23396063063063077,
               -3.4990968402682174
            ],
            [
               -0.23676315315315333,
               -3.496878150313087
            ],
            [
               -0.23956567567567588,
               -3.4951127641921946
            ],
            [
               -0.24236819819819821,
               -3.4947729284756264
            ],
            [
               -0.24517072072072077,
               -3.4963574611755632
            ],
            [
               -0.24797324324324332,
               -3.499810040272722
            ],
            [
               -0.2507757657657659,
               -3.5045933974721066
            ],
            [
               -0.25357828828828843,
               -3.509880409650398
            ],
            [
               -0.256380810810811,
               -3.514793451924655
            ],
            [
               -0.25918333333333354,
               -3.5186180396075315
            ],
            [
               -0.2619858558558559,
               -3.5209350095921597
            ],
            [
               -0.26478837837837843,
               -3.521648952233207
            ],
            [
               -0.267590900900901,
               -3.5209267339097963
            ],
            [
               -0.27039342342342354,
               -3.5190864605711845
            ],
            [
               -0.2731959459459461,
               -3.5164862287951113
            ],
            [
               -0.27599846846846865,
               -3.5134523246946454
            ],
            [
               -0.2788009909909912,
               -3.510263597204263
            ],
            [
               -0.28160351351351354,
               -3.507182207548162
            ],
            [
               -0.2844060360360361,
               -3.5045010375777377
            ],
            [
               -0.28720855855855865,
               -3.5025718271912467
            ],
            [
               -0.2900110810810812,
               -3.501787274969745
            ],
            [
               -0.29281360360360376,
               -3.502510812561768
            ],
            [
               -0.2956161261261263,
               -3.5049714773252543
            ],
            [
               -0.29841864864864887,
               -3.5091592152992757
            ],
            [
               -0.3012211711711712,
               -3.514761274200655
            ],
            [
               -0.30402369369369375,
               -3.5211708996196016
            ],
            [
               -0.3068262162162163,
               -3.527578342813934
            ],
            [
               -0.30962873873873886,
               -3.533128271798727
            ],
            [
               -0.3124312612612614,
               -3.5371056274527284
            ],
            [
               -0.31523378378378397,
               -3.5391009885791433
            ],
            [
               -0.3180363063063065,
               -3.5391101181542286
            ],
            [
               -0.32083882882882886,
               -3.5375393844612955
            ],
            [
               -0.3236413513513514,
               -3.5351139004832017
            ],
            [
               -0.32644387387387397,
               -3.5327109601230227
            ],
            [
               -0.3292463963963965,
               -3.5311603140335013
            ],
            [
               -0.3320489189189191,
               -3.5310600567371857
            ],
            [
               -0.33485144144144163,
               -3.532651107661689
            ],
            [
               -0.3376539639639642,
               -3.535776914912244
            ],
            [
               -0.3404564864864865,
               -3.5399332107088686
            ],
            [
               -0.3432590090090091,
               -3.5443914486326697
            ],
            [
               -0.34606153153153163,
               -3.5483641427206667
            ],
            [
               -0.3488640540540542,
               -3.551173745847798
            ],
            [
               -0.35166657657657674,
               -3.5523893627028205
            ],
            [
               -0.3544690990990993,
               -3.55190561906716
            ],
            [
               -0.3572716216216216,
               -3.5499521513524765
            ],
            [
               -0.3600741441441442,
               -3.5470368860177786
            ],
            [
               -0.36287666666666674,
               -3.5438385910685337
            ],
            [
               -0.3656791891891893,
               -3.5410722337994436
            ],
            [
               -0.36848171171171185,
               -3.5393537563264985
            ],
            [
               -0.3712842342342344,
               -3.539089190368678
            ],
            [
               -0.37408675675675696,
               -3.540407372592041
            ],
            [
               -0.3768892792792793,
               -3.5431470169008623
            ],
            [
               -0.37969180180180184,
               -3.546898876299144
            ],
            [
               -0.3824943243243244,
               -3.551093676233366
            ],
            [
               -0.38529684684684695,
               -3.5551180317122864
            ],
            [
               -0.3880993693693695,
               -3.558435232501335
            ],
            [
               -0.39090189189189206,
               -3.560686804295745
            ],
            [
               -0.3937044144144146,
               -3.561754619596048
            ],
            [
               -0.39650693693693695,
               -3.5617715228430704
            ],
            [
               -0.3993094594594595,
               -3.5610793709562447
            ],
            [
               -0.40211198198198206,
               -3.5601446976372255
            ],
            [
               -0.4049145045045046,
               -3.5594512720524243
            ],
            [
               -0.40771702702702717,
               -3.5593934777118115
            ],
            [
               -0.4105195495495496,
               -3.560193589330259
            ],
            [
               -0.41332207207207217,
               -3.5618599664429986
            ],
            [
               -0.4161245945945947,
               -3.564193510298928
            ],
            [
               -0.4189271171171173,
               -3.5668388830484297
            ],
            [
               -0.4217296396396397,
               -3.569367550736974
            ],
            [
               -0.4245321621621623,
               -3.571373724259214
            ],
            [
               -0.42733468468468483,
               -3.5725627548591206
            ],
            [
               -0.4301372072072073,
               -3.5728143603985973
            ],
            [
               -0.4329397297297298,
               -3.5722091394917808
            ],
            [
               -0.4357422522522524,
               -3.5710145825232917
            ],
            [
               -0.4385447747747748,
               -3.5696345772563625
            ],
            [
               -0.4413472972972974,
               -3.5685329035481583
            ],
            [
               -0.44414981981981994,
               -3.5681455423217407
            ],
            [
               -0.4469523423423425,
               -3.5687983385500335
            ],
            [
               -0.44975486486486493,
               -3.570645522029677
            ],
            [
               -0.4525573873873875,
               -3.5736409108991847
            ],
            [
               -0.45535990990991004,
               -3.5775476802380375
            ],
            [
               -0.4581624324324325,
               -3.5819851304950348
            ],
            [
               -0.46096495495495504,
               -3.586503161611043
            ],
            [
               -0.4637674774774776,
               -3.5906687691975367
            ],
            [
               -0.46657000000000015,
               -3.594145545004496
            ],
            [
               -0.4693725225225226,
               -3.5967481900802465
            ],
            [
               -0.47217504504504515,
               -3.5984597721433307
            ],
            [
               -0.4749775675675677,
               -3.599408872101856
            ],
            [
               -0.47778009009009015,
               -3.5998145439529345
            ],
            [
               -0.4805826126126127,
               -3.599916040103885
            ],
            [
               -0.48338513513513526,
               -3.599908552827374
            ],
            [
               -0.4861876576576578,
               -3.5999040142399963
            ],
            [
               -0.48899018018018026,
               -3.599927504716259
            ],
            [
               -0.4917927027027028,
               -3.5999474567140766
            ],
            [
               -0.49459522522522537,
               -3.599925623268044
            ],
            [
               -0.4973977477477478,
               -3.5998650673475723
            ],
            [
               -0.5002002702702704,
               -3.5998343791331777
            ],
            [
               -0.5030027927927929,
               -3.599954616160179
            ],
            [
               -0.5058053153153154,
               -3.6003497585517596
            ],
            [
               -0.5086078378378379,
               -3.6010769880951425
            ],
            [
               -0.5114103603603605,
               -3.602064090747435
            ],
            [
               -0.514212882882883,
               -3.6030830676325802
            ],
            [
               -0.5170154054054055,
               -3.603779842181904
            ],
            [
               -0.519817927927928,
               -3.6037618517839967
            ],
            [
               -0.5226204504504506,
               -3.602723888744169
            ],
            [
               -0.525422972972973,
               -3.600575209351886
            ],
            [
               -0.5282254954954956,
               -3.597524394791529
            ],
            [
               -0.5310280180180181,
               -3.594086307613278
            ],
            [
               -0.5338305405405407,
               -3.5909966054445963
            ],
            [
               -0.5366330630630631,
               -3.5890477675574175
            ],
            [
               -0.5394355855855857,
               -3.5888874871100302
            ],
            [
               -0.5422381081081082,
               -3.590836388676042
            ],
            [
               -0.5450406306306307,
               -3.5947810890274567
            ],
            [
               -0.5478431531531532,
               -3.600179658972362
            ],
            [
               -0.5506456756756758,
               -3.606184557299583
            ],
            [
               -0.5534481981981982,
               -3.6118527114759953
            ],
            [
               -0.5562507207207208,
               -3.6163848627532715
            ],
            [
               -0.5590532432432433,
               -3.6193257609235463
            ],
            [
               -0.5618557657657659,
               -3.6206672499465515
            ],
            [
               -0.5646582882882883,
               -3.62082496099654
            ],
            [
               -0.5674608108108109,
               -3.620497435165209
            ],
            [
               -0.5702633333333335,
               -3.620451991081545
            ],
            [
               -0.5730658558558559,
               -3.621303168004559
            ],
            [
               -0.5758683783783785,
               -3.623350209719499
            ],
            [
               -0.578670900900901,
               -3.6265197106645104
            ],
            [
               -0.5814734234234236,
               -3.630425006512029
            ],
            [
               -0.584275945945946,
               -3.634516576855761
            ],
            [
               -0.5870784684684686,
               -3.6382698709677808
            ],
            [
               -0.5898809909909911,
               -3.641347510557928
            ],
            [
               -0.5926835135135136,
               -3.6436844345965795
            ],
            [
               -0.5954860360360361,
               -3.645472791272242
            ],
            [
               -0.5982885585585587,
               -3.647058300474539
            ],
            [
               -0.6010910810810811,
               -3.648789413233615
            ],
            [
               -0.6038936036036037,
               -3.650874976870881
            ],
            [
               -0.6066961261261262,
               -3.653300817438403
            ],
            [
               -0.6094986486486488,
               -3.655833089762824
            ],
            [
               -0.6123011711711712,
               -3.658104731497769
            ],
            [
               -0.6151036936936938,
               -3.659752087241513
            ],
            [
               -0.6179062162162163,
               -3.6605518620436364
            ],
            [
               -0.6207087387387388,
               -3.660509559046762
            ],
            [
               -0.6235112612612613,
               -3.6598685870270042
            ],
            [
               -0.6263137837837839,
               -3.659037489691384
            ],
            [
               -0.6291163063063064,
               -3.6584610694977755
            ],
            [
               -0.6319188288288289,
               -3.6584796812935867
            ],
            [
               -0.6347213513513514,
               -3.6592235697593605
            ],
            [
               -0.637523873873874,
               -3.660575555963007
            ],
            [
               -0.6403263963963964,
               -3.662211092629857
            ],
            [
               -0.643128918918919,
               -3.6636987111401904
            ],
            [
               -0.6459314414414415,
               -3.664625363981564
            ],
            [
               -0.6487339639639641,
               -3.664706165978494
            ],
            [
               -0.6515364864864865,
               -3.663847385617373
            ],
            [
               -0.6543390090090091,
               -3.6621507778973523
            ],
            [
               -0.6571415315315317,
               -3.6598686346114064
            ],
            [
               -0.6599440540540541,
               -3.657334123457405
            ],
            [
               -0.6627465765765767,
               -3.65489529430098
            ],
            [
               -0.6655490990990992,
               -3.6528730303093013
            ],
            [
               -0.6683516216216216,
               -3.6515475227293983
            ],
            [
               -0.6711541441441442,
               -3.65116184034213
            ],
            [
               -0.6739566666666668,
               -3.651922106365861
            ],
            [
               -0.6767591891891893,
               -3.653975918108779
            ],
            [
               -0.6795617117117118,
               -3.657363351013162
            ],
            [
               -0.6823642342342343,
               -3.6619528726006063
            ],
            [
               -0.6851667567567569,
               -3.667389766539962
            ],
            [
               -0.6879692792792793,
               -3.673089752161985
            ],
            [
               -0.6907718018018019,
               -3.678301531436537
            ],
            [
               -0.6935743243243244,
               -3.6822406229145113
            ],
            [
               -0.696376846846847,
               -3.6842699166187174
            ],
            [
               -0.6991793693693694,
               -3.684079735505728
            ],
            [
               -0.701981891891892,
               -3.6818110480033788
            ],
            [
               -0.7047844144144145,
               -3.6780749210691344
            ],
            [
               -0.707586936936937,
               -3.6738480588102878
            ],
            [
               -0.7103894594594595,
               -3.670260733389769
            ],
            [
               -0.7131919819819821,
               -3.6683279870011436
            ],
            [
               -0.7159945045045045,
               -3.6686959681733633
            ],
            [
               -0.7187970270270271,
               -3.671474951633636
            ],
            [
               -0.7215995495495496,
               -3.676208084827687
            ],
            [
               -0.7244020720720722,
               -3.6819866605090024
            ],
            [
               -0.7272045945945946,
               -3.6876805292381913
            ],
            [
               -0.7300071171171172,
               -3.692219391861002
            ],
            [
               -0.7328096396396397,
               -3.6948474371960813
            ],
            [
               -0.7356121621621622,
               -3.6952840052979035
            ],
            [
               -0.7384146846846847,
               -3.6937529133133964
            ],
            [
               -0.7412172072072073,
               -3.6908827553898185
            ],
            [
               -0.7440197297297299,
               -3.687517056214782
            ],
            [
               -0.7468222522522523,
               -3.684495346792575
            ],
            [
               -0.7496247747747748,
               -3.682468021877412
            ],
            [
               -0.7524272972972974,
               -3.6817902470937813
            ],
            [
               -0.7552298198198198,
               -3.6825105546606807
            ],
            [
               -0.7580323423423424,
               -3.684438906494517
            ],
            [
               -0.760834864864865,
               -3.6872572442395146
            ],
            [
               -0.7636373873873875,
               -3.6906291780610214
            ],
            [
               -0.76643990990991,
               -3.6942748061661366
            ],
            [
               -0.7692424324324325,
               -3.697996377573295
            ],
            [
               -0.7720449549549551,
               -3.7016620153321877
            ],
            [
               -0.7748474774774775,
               -3.7051695935902984
            ],
            [
               -0.7776500000000001,
               -3.7084160735638587
            ],
            [
               -0.7804525225225226,
               -3.7112892243565287
            ],
            [
               -0.7832550450450451,
               -3.7136835286927745
            ],
            [
               -0.7860575675675676,
               -3.715527598429185
            ],
            [
               -0.7888600900900902,
               -3.716803374397802
            ],
            [
               -0.7916626126126127,
               -3.717541053008741
            ],
            [
               -0.7944651351351352,
               -3.7177864847134305
            ],
            [
               -0.7972676576576577,
               -3.717553896736103
            ],
            [
               -0.8000701801801803,
               -3.7167885457324843
            ],
            [
               -0.8028727027027027,
               -3.71536507304452
            ],
            [
               -0.8056752252252253,
               -3.7131358994747643
            ],
            [
               -0.8084777477477478,
               -3.7100233308839528
            ],
            [
               -0.8112802702702704,
               -3.7061269276475866
            ],
            [
               -0.8140827927927928,
               -3.701803449159513
            ],
            [
               -0.8168853153153154,
               -3.697677518091419
            ],
            [
               -0.8196878378378379,
               -3.694559023086745
            ],
            [
               -0.8224903603603604,
               -3.693273646857971
            ],
            [
               -0.8252928828828829,
               -3.694445865582704
            ],
            [
               -0.8280954054054055,
               -3.6982973442797125
            ],
            [
               -0.8308979279279279,
               -3.7045281236999585
            ],
            [
               -0.8337004504504505,
               -3.7123296487266
            ],
            [
               -0.836502972972973,
               -3.7205416521708106
            ],
            [
               -0.8393054954954956,
               -3.7279202257199877
            ],
            [
               -0.842108018018018,
               -3.733446594296325
            ],
            [
               -0.8449105405405406,
               -3.736588278080209
            ],
            [
               -0.8477130630630632,
               -3.7374335928449796
            ],
            [
               -0.8505155855855856,
               -3.736655203502263
            ],
            [
               -0.8533181081081082,
               -3.7353085843590073
            ],
            [
               -0.8561206306306307,
               -3.7345212212950045
            ],
            [
               -0.8589231531531533,
               -3.735162309756298
            ],
            [
               -0.8617256756756757,
               -3.7375895373826893
            ],
            [
               -0.8645281981981983,
               -3.741546851740978
            ],
            [
               -0.8673307207207208,
               -3.7462419058604155
            ],
            [
               -0.8701332432432433,
               -3.75057831974188
            ],
            [
               -0.8729357657657658,
               -3.7534726949531194
            ],
            [
               -0.8757382882882884,
               -3.75416326532317
            ],
            [
               -0.8785408108108108,
               -3.7524226491558768
            ],
            [
               -0.8813433333333334,
               -3.748618666296764
            ],
            [
               -0.8841458558558559,
               -3.743613832135866
            ],
            [
               -0.8869483783783785,
               -3.7385408999458107
            ],
            [
               -0.8897509009009009,
               -3.7345244045835813
            ],
            [
               -0.8925534234234235,
               -3.73242758809009
            ],
            [
               -0.895355945945946,
               -3.732689281447737
            ],
            [
               -0.8981584684684685,
               -3.7352829292082603
            ],
            [
               -0.900960990990991,
               -3.7397916434405616
            ],
            [
               -0.9037635135135136,
               -3.745561440350812
            ],
            [
               -0.9065660360360361,
               -3.7518787649973557
            ],
            [
               -0.9093685585585587,
               -3.758121086405115
            ],
            [
               -0.9121710810810811,
               -3.763847283340562
            ],
            [
               -0.9149736036036036,
               -3.76881961989557
            ],
            [
               -0.9177761261261261,
               -3.7729718520127875
            ],
            [
               -0.9205786486486487,
               -3.7763510434343868
            ],
            [
               -0.9233811711711712,
               -3.7790611252958364
            ],
            [
               -0.9261836936936938,
               -3.78122624004963
            ],
            [
               -0.9289862162162162,
               -3.78297722748162
            ],
            [
               -0.9317887387387388,
               -3.784452012982019
            ],
            [
               -0.9345912612612612,
               -3.785795177560882
            ],
            [
               -0.9373937837837838,
               -3.7871450802607978
            ],
            [
               -0.9401963063063064,
               -3.7886061826860296
            ],
            [
               -0.9429988288288289,
               -3.790214777127815
            ],
            [
               -0.9458013513513515,
               -3.7919129568131247
            ],
            [
               -0.9486038738738739,
               -3.7935451752262566
            ],
            [
               -0.9514063963963965,
               -3.7948841963655653
            ],
            [
               -0.9542089189189189,
               -3.7956818828230485
            ],
            [
               -0.9570114414414415,
               -3.7957300539113845
            ],
            [
               -0.959813963963964,
               -3.794912066542837
            ],
            [
               -0.9626164864864866,
               -3.793228921615693
            ],
            [
               -0.9654190090090091,
               -3.7907933591951863
            ],
            [
               -0.9682215315315316,
               -3.7877975440437357
            ],
            [
               -0.9710240540540541,
               -3.784469418387662
            ],
            [
               -0.9738265765765766,
               -3.781035563607377
            ],
            [
               -0.9766290990990991,
               -3.7777032842362317
            ],
            [
               -0.9794316216216217,
               -3.774663872488471
            ],
            [
               -0.9822341441441442,
               -3.7721074623434436
            ],
            [
               -0.9850366666666668,
               -3.7702329186149566
            ],
            [
               -0.9878391891891892,
               -3.7692374121150127
            ],
            [
               -0.9906417117117118,
               -3.7692798086706425
            ],
            [
               -0.9934442342342342,
               -3.77042608422288
            ],
            [
               -0.9962467567567568,
               -3.7725975599805057
            ],
            [
               -0.9990492792792793,
               -3.775547733101922
            ],
            [
               -1.0018518018018019,
               -3.778887422796574
            ],
            [
               -1.0046543243243244,
               -3.782161827513006
            ],
            [
               -1.0074568468468468,
               -3.7849623216552555
            ],
            [
               -1.0102593693693693,
               -3.78703849915388
            ],
            [
               -1.0130618918918919,
               -3.7883697925378232
            ],
            [
               -1.0158644144144144,
               -3.7891650764490503
            ],
            [
               -1.018666936936937,
               -3.7897814888584254
            ],
            [
               -1.0214694594594596,
               -3.7905831185312326
            ],
            [
               -1.024271981981982,
               -3.791785635116714
            ],
            [
               -1.0270745045045047,
               -3.7933441294295704
            ],
            [
               -1.029877027027027,
               -3.7949324397624977
            ],
            [
               -1.0326795495495495,
               -3.7960341111503233
            ],
            [
               -1.035482072072072,
               -3.796126187831252
            ],
            [
               -1.0382845945945947,
               -3.7949004481743653
            ],
            [
               -1.0410871171171172,
               -3.7924460597989
            ],
            [
               -1.0438896396396395,
               -3.789322055515406
            ],
            [
               -1.046692162162162,
               -3.7864784160339138
            ],
            [
               -1.0494946846846847,
               -3.785032622530876
            ],
            [
               -1.0522972072072072,
               -3.785959093177093
            ],
            [
               -1.0550997297297298,
               -3.7897846343922446
            ],
            [
               -1.0579022522522523,
               -3.7963904330693055
            ],
            [
               -1.0607047747747749,
               -3.8049954609135526
            ],
            [
               -1.0635072972972974,
               -3.8143436593415707
            ],
            [
               -1.06630981981982,
               -3.823053574728865
            ],
            [
               -1.0691123423423423,
               -3.8300345203912745
            ],
            [
               -1.0719148648648649,
               -3.8348462000290944
            ],
            [
               -1.0747173873873874,
               -3.837889210326507
            ],
            [
               -1.07751990990991,
               -3.8403602452783723
            ],
            [
               -1.0803224324324325,
               -3.8439747221660827
            ],
            [
               -1.0831249549549549,
               -3.8505298390573266
            ],
            [
               -1.0859274774774774,
               -3.8614306815881747
            ],
            [
               -1.08873,
               -3.8773150230373687
            ],
            [
               -1.0915325225225225,
               -3.897884413631777
            ],
            [
               -1.094335045045045,
               -3.9219885029684143
            ],
            [
               -1.0971375675675676,
               -3.9479350548623273
            ],
            [
               -1.0999400900900902,
               -3.9739328519000736
            ],
            [
               -1.1027426126126127,
               -3.9985385937247564
            ],
            [
               -1.1055451351351353,
               -4.020982471531811
            ],
            [
               -1.1083476576576576,
               -4.041288202563589
            ],
            [
               -1.1111501801801802,
               -4.060168063072227
            ],
            [
               -1.1139527027027027,
               -4.078740978360321
            ],
            [
               -1.1167552252252253,
               -4.09817097167617
            ],
            [
               -1.1195577477477479,
               -4.119339775595623
            ],
            [
               -1.1223602702702702,
               -4.142647686017728
            ],
            [
               -1.1251627927927927,
               -4.1679889837069055
            ],
            [
               -1.1279653153153153,
               -4.194889213345201
            ],
            [
               -1.1307678378378379,
               -4.22274082199991
            ],
            [
               -1.1335703603603604,
               -4.251046967518311
            ],
            [
               -1.136372882882883,
               -4.279587911626409
            ],
            [
               -1.1391754054054055,
               -4.308456940291061
            ],
            [
               -1.141977927927928,
               -4.337960895751367
            ],
            [
               -1.1447804504504504,
               -4.368427402923528
            ],
            [
               -1.147582972972973,
               -4.39999125105618
            ],
            [
               -1.1503854954954955,
               -4.432436970956857
            ],
            [
               -1.153188018018018,
               -4.465153231068891
            ],
            [
               -1.1559905405405406,
               -4.49721562858403
            ],
            [
               -1.1587930630630632,
               -4.5275714926159285
            ],
            [
               -1.1615955855855855,
               -4.555267721397499
            ],
            [
               -1.164398108108108,
               -4.579650576036807
            ],
            [
               -1.1672006306306306,
               -4.600477667928066
            ],
            [
               -1.1700031531531532,
               -4.617912285207598
            ],
            [
               -1.1728056756756757,
               -4.632408175174591
            ],
            [
               -1.1756081981981983,
               -4.644526443209587
            ],
            [
               -1.1784107207207208,
               -4.654745021599268
            ],
            [
               -1.1812132432432432,
               -4.66332018849838
            ],
            [
               -1.1840157657657657,
               -4.670240378640765
            ],
            [
               -1.1868182882882883,
               -4.675282082413595
            ],
            [
               -1.1896208108108108,
               -4.678145962238279
            ],
            [
               -1.1924233333333334,
               -4.678628012472469
            ],
            [
               -1.195225855855856,
               -4.676771952682957
            ],
            [
               -1.1980283783783783,
               -4.672956496516646
            ],
            [
               -1.2008309009009008,
               -4.667891285670748
            ],
            [
               -1.2036334234234234,
               -4.66252141906906
            ],
            [
               -1.206435945945946,
               -4.6578649439859365
            ],
            [
               -1.2092384684684685,
               -4.654824020396097
            ],
            [
               -1.212040990990991,
               -4.654015248193792
            ],
            [
               -1.2148435135135136,
               -4.65565783539067
            ],
            [
               -1.2176460360360362,
               -4.659542801254879
            ],
            [
               -1.2204485585585585,
               -4.665086893855596
            ],
            [
               -1.223251081081081,
               -4.671456286402115
            ],
            [
               -1.2260536036036036,
               -4.67773140369734
            ],
            [
               -1.2288561261261262,
               -4.683077770846156
            ],
            [
               -1.2316586486486487,
               -4.686889090506114
            ],
            [
               -1.2344611711711713,
               -4.68887676928977
            ],
            [
               -1.2372636936936936,
               -4.689092631667711
            ],
            [
               -1.2400662162162162,
               -4.68788579071245
            ],
            [
               -1.2428687387387387,
               -4.685807706819972
            ],
            [
               -1.2456712612612613,
               -4.6834888371389845
            ],
            [
               -1.2484737837837838,
               -4.681514211961922
            ],
            [
               -1.2512763063063064,
               -4.680323139525312
            ],
            [
               -1.254078828828829,
               -4.6801507223341705
            ],
            [
               -1.2568813513513515,
               -4.68101790700608
            ],
            [
               -1.2596838738738738,
               -4.6827651906324
            ],
            [
               -1.2624863963963964,
               -4.68511584048786
            ],
            [
               -1.265288918918919,
               -4.687749843276343
            ],
            [
               -1.2680914414414415,
               -4.690370676680384
            ],
            [
               -1.270893963963964,
               -4.692752558579652
            ],
            [
               -1.2736964864864866,
               -4.694763777350246
            ],
            [
               -1.276499009009009,
               -4.696369071901376
            ],
            [
               -1.2793015315315315,
               -4.697618274203707
            ],
            [
               -1.282104054054054,
               -4.698628429719523
            ],
            [
               -1.2849065765765766,
               -4.699563139538837
            ],
            [
               -1.2877090990990991,
               -4.7006082862111125
            ],
            [
               -1.2905116216216217,
               -4.701940573233095
            ],
            [
               -1.2933141441441443,
               -4.70368662612333
            ],
            [
               -1.2961166666666666,
               -4.705876049224376
            ],
            [
               -1.2989191891891891,
               -4.7083997269201365
            ],
            [
               -1.3017217117117117,
               -4.7109909418980855
            ],
            [
               -1.3045242342342342,
               -4.713247405870598
            ],
            [
               -1.3073267567567568,
               -4.7147045040998545
            ],
            [
               -1.3101292792792794,
               -4.714954517865088
            ],
            [
               -1.312931801801802,
               -4.713787482062198
            ],
            [
               -1.3157343243243242,
               -4.711313462776067
            ],
            [
               -1.3185368468468468,
               -4.708020590921848
            ],
            [
               -1.3213393693693694,
               -4.704732916497733
            ],
            [
               -1.324141891891892,
               -4.702457013795865
            ],
            [
               -1.3269444144144145,
               -4.702140542733808
            ],
            [
               -1.329746936936937,
               -4.70439937518019
            ],
            [
               -1.3325494594594596,
               -4.709290627090001
            ],
            [
               -1.335351981981982,
               -4.716207725412369
            ],
            [
               -1.3381545045045045,
               -4.723947437451473
            ],
            [
               -1.340957027027027,
               -4.730952723699097
            ],
            [
               -1.3437595495495496,
               -4.735681908149635
            ],
            [
               -1.3465620720720721,
               -4.737010555458285
            ],
            [
               -1.3493645945945947,
               -4.734552939442487
            ],
            [
               -1.352167117117117,
               -4.7288038574664295
            ],
            [
               -1.3549696396396396,
               -4.721047412712117
            ],
            [
               -1.3577721621621621,
               -4.713045283535335
            ],
            [
               -1.3605746846846847,
               -4.706583496207196
            ],
            [
               -1.3633772072072072,
               -4.703002814332109
            ],
            [
               -1.3661797297297298,
               -4.702847819316721
            ],
            [
               -1.3689822522522523,
               -4.705738616400238
            ],
            [
               -1.3717847747747747,
               -4.710504890179223
            ],
            [
               -1.3745872972972972,
               -4.715543781759514
            ],
            [
               -1.3773898198198198,
               -4.71929503755892
            ],
            [
               -1.3801923423423423,
               -4.720690848612989
            ],
            [
               -1.382994864864865,
               -4.719445795579045
            ],
            [
               -1.3857973873873874,
               -4.716102422814577
            ],
            [
               -1.38859990990991,
               -4.711824603104409
            ],
            [
               -1.3914024324324323,
               -4.708009616940194
            ],
            [
               -1.394204954954955,
               -4.705845418355473
            ],
            [
               -1.3970074774774774,
               -4.705953977608795
            ],
            [
               -1.39981,
               -4.708230397403312
            ]
         ]
      }
   ]
}
