# Supplementary material for: Isolation of a planar π-aromatic Bi5− ring in a cobalt-based inverse-sandwich-type complex
Source: Nat Chem. 2025 Jan 20;17(4):547–55. doi: 10.1038/s41557-024-01713-8 (PMC11964920; doi:10.1038/s41557-024-01713-8)
Supplement: Supplementary file 4 — Original magnetic data of compound 1 and origin file of Fig. 3. [file 41557_2024_1713_MOESM4_ESM.zip › sr_and_T/45.csv]

comment	corrected Loops
temperature	2.5
sr	0.032
angle	0
trans	0
B	M
-1.3999	8.089500260713134
-1.3970974874874873	8.085351404701594
-1.394294974974975	8.082582408463985
-1.3914924624624623	8.081636076429774
-1.3886899499499499	8.082212403308766
-1.3858874374374373	8.083436703205562
-1.3830849249249249	8.084224136035157
-1.3802824124124122	8.083701204781905
-1.3774798998998998	8.08152934191782
-1.3746773873873872	8.078016193497874
-1.3718748748748748	8.073981199035114
-1.3690723623623622	8.070433645041746
-1.3662698498498498	8.068189980977476
-1.3634673373373372	8.067577782104486
-1.3606648248248248	8.068338923426074
-1.3578623123123121	8.069767308791674
-1.3550597997997997	8.07102566100283
-1.3522572872872871	8.07151550792658
-1.3494547747747747	8.071151459155635
-1.346652262262262	8.070424751988513
-1.3438497497497497	8.070220324609249
-1.341047237237237	8.071447542772546
-1.3382447247247247	8.074621367071952
-1.335442212212212	8.079558496194762
-1.3326396996996996	8.085319401868418
-1.329837187187187	8.09044208846182
-1.3270346746746746	8.093406189707096
-1.324232162162162	8.093175286160875
-1.3214296496496496	8.08962522868092
-1.318627137137137	8.083693867529837
-1.3158246246246246	8.077176175132836
-1.313022112112112	8.072209376388695
-1.3102195995995995	8.070603865515057
-1.307417087087087	8.073237727745028
-1.3046145745745745	8.079721893723942
-1.301812062062062	8.088460418777917
-1.2990095495495495	8.097102255143286
-1.2962070370370369	8.103249869444374
-1.2934045245245245	8.105200882354968
-1.2906020120120119	8.102482859994442
-1.2877994994994995	8.096005264130843
-1.2849969869869868	8.087775983912142
-1.2821944744744744	8.080271945847548
-1.2793919619619618	8.075666488541511
-1.2765894494494494	8.075162503865664
-1.2737869369369368	8.07864433773659
-1.2709844244244244	8.08475546290376
-1.2681819119119118	8.091368846395623
-1.2653793993993994	8.09628977784902
-1.2625768868868867	8.0979588419981
-1.2597743743743743	8.095928693709578
-1.2569718618618617	8.090968633001417
-1.2541693493493493	8.084777034385493
-1.2513668368368367	8.07941011478537
-1.2485643243243243	8.076623383051018
-1.2457618118118117	8.077341490451236
-1.2429592992992993	8.081419319250255
-1.2401567867867866	8.08775289751022
-1.2373542742742742	8.094680656369064
-1.2345517617617616	8.100524298241043
-1.2317492492492492	8.104083683631469
-1.2289467367367366	8.10493032471911
-1.2261442242242242	8.103424911972981
-1.2233417117117116	8.100484456929351
-1.2205391991991992	8.097207685895174
-1.2177366866866866	8.094504986190364
-1.2149341741741742	8.092861144453753
-1.2121316616616615	8.092295841077966
-1.2093291491491491	8.092504959830414
-1.2065266366366365	8.093097365254863
-1.203724124124124	8.093812341572624
-1.2009216116116115	8.094621789566695
-1.198119099099099	8.095678845565732
-1.1953165865865865	8.097146235629344
-1.192514074074074	8.098993747193296
-1.1897115615615614	8.10087156635745
-1.186909049049049	8.102137312154163
-1.1841065365365364	8.102050358209572
-1.181304024024024	8.100072820909954
-1.1785015115115114	8.096162442145838
-1.175698998998999	8.090931581944268
-1.1728964864864864	8.085585643245722
-1.170093973973974	8.081631195466752
-1.1672914614614613	8.080431388890121
-1.164488948948949	8.082751252861918
-1.1616864364364363	8.088452339677797
-1.158883923923924	8.096455886811905
-1.1560814114114113	8.105007891095328
-1.153278898898899	8.11217696850377
-1.1504763863863863	8.116432488380978
-1.1476738738738739	8.117116452569968
-1.1448713613613613	8.114651526926345
-1.1420688488488488	8.110411249383315
-1.1392663363363362	8.106289105050381
-1.1364638238238238	8.104103322884253
-1.1336613113113112	8.10502949228184
-1.1308587987987986	8.10924420164368
-1.1280562862862862	8.115892635440296
-1.1252537737737738	8.123385298516617
-1.1224512612612612	8.129920456681782
-1.1196487487487485	8.13405627421766
-1.1168462362362361	8.135144162919545
-1.1140437237237237	8.1334858642557
-1.111241211211211	8.130172845909742
-1.1084386986986985	8.126674185226836
-1.105636186186186	8.124321407554227
-1.1028336736736737	8.123868363049096
-1.100031161161161	8.125272462892102
-1.0972286486486484	8.127763020148496
-1.094426136136136	8.130162029606906
-1.0916236236236236	8.131337440524945
-1.088821111111111	8.130627547671557
-1.0860185985985984	8.128090297340297
-1.083216086086086	8.124495949132228
-1.0804135735735736	8.12107176699958
-1.077611061061061	8.119091425797823
-1.0748085485485483	8.119451158607118
-1.072006036036036	8.12237393723004
-1.0692035235235235	8.127334619756988
-1.066401011011011	8.133221692042932
-1.0635984984984983	8.138672685568949
-1.060795985985986	8.142467292299845
-1.0579934734734735	8.14385113481058
-1.0551909609609609	8.142695207107872
-1.0523884484484483	8.139457366421777
-1.0495859359359359	8.134979870848632
-1.0467834234234235	8.130207148705763
-1.0439809109109108	8.125924822632767
-1.0411783983983982	8.122601431530494
-1.0383758858858858	8.120368333259686
-1.0355733733733734	8.119119598484057
-1.0327708608608608	8.118672322998542
-1.0299683483483482	8.118912703774921
-1.0271658358358358	8.119867773498179
-1.0243633233233234	8.12167902183703
-1.0215608108108107	8.124496857915283
-1.0187582982982981	8.128347245702834
-1.0159557857857857	8.133032098316242
-1.0131532732732733	8.13811043836089
-1.0103507607607607	8.142974751146042
-1.007548248248248	8.146999635330046
-1.0047457357357357	8.149712138284979
-1.0019432232232233	8.15092504451867
-0.9991407107107106	8.150788010009832
-0.9963381981981981	8.149740755036996
-0.9935356856856856	8.148386052422552
-0.9907331731731731	8.147325669278313
-0.9879306606606606	8.14701124803593
-0.9851281481481481	8.147652558387554
-0.9823256356356356	8.14920267790588
-0.9795231231231231	8.15141291774627
-0.9767206106106106	8.153929601892015
-0.973918098098098	8.156396695805707
-0.9711155855855855	8.158533821703127
-0.968313073073073	8.1601741398683
-0.9655105605605605	8.161263643560584
-0.962708048048048	8.161835609409207
-0.9599055355355355	8.161977408097517
-0.957103023023023	8.161802158794437
-0.9543005105105105	8.161428983865065
-0.951497997997998	8.16096835253744
-0.9486954854854854	8.16050715909134
-0.9458929729729728	8.160092299481958
-0.9430904604604604	8.159718508985055
-0.9402879479479478	8.159331042604993
-0.9374854354354354	8.15885209141362
-0.9346829229229228	8.158230540587395
-0.9318804104104104	8.157501000087287
-0.9290778978978977	8.156826481974072
-0.9262753853853853	8.156496661927688
-0.9234728728728727	8.156864398458724
-0.9206703603603603	8.15822563255536
-0.9178678478478477	8.160674603881109
-0.9150653353353353	8.163986514069254
-0.9122628228228227	8.167582962492325
-0.9094603103103103	8.170616524440913
-0.9066577977977976	8.172172900038532
-0.9038552852852852	8.171543656314011
-0.9010527727727726	8.16848619700205
-0.8982502602602602	8.163375801982822
-0.8954477477477477	8.157175794634094
-0.8926452352352352	8.15120316725943
-0.8898427227227227	8.14673372593369
-0.8870402102102102	8.14455093201847
-0.8842376976976977	8.144574000797038
-0.8814351851851852	8.14568948083809
-0.8786326726726726	8.145856505218912
-0.8758301601601601	8.142474402204165
-0.8730276476476476	8.132918485148151
-0.8702251351351351	8.115093969204768
-0.8674226226226226	8.08784964898425
-0.8646201101101101	8.051137122242922
-0.8618175975975975	8.005884563730058
-0.859015085085085	7.953648494625821
-0.8562125725725724	7.896179669737133
-0.8534100600600599	7.8350636473465265
-0.8506075475475474	7.771562736880545
-0.8478050350350349	7.706704544837068
-0.8450025225225224	7.641561796382124
-0.8422000100100099	7.577585279152444
-0.8393974974974974	7.5168186228636635
-0.8365949849849849	7.46185547363396
-0.8337924724724723	7.415488614625381
-0.8309899599599598	7.380117454819652
-0.8281874474474473	7.357083854724358
-0.8253849349349348	7.3461576100413986
-0.8225824224224223	7.3453696181525165
-0.8197799099099098	7.35129563051442
-0.8169773973973973	7.359754896205574
-0.8141748848848848	7.36675101886166
-0.8113723723723723	7.369393770494872
-0.8085698598598597	7.366532712515524
-0.8057673473473472	7.358912336630259
-0.8029648348348347	7.348800957952141
-0.8001623223223222	7.339206569410454
-0.7973598098098097	7.332919872840611
-0.7945572972972972	7.3316757629817095
-0.7917547847847847	7.335682533352651
-0.7889522722722722	7.3436468016609595
-0.7861497597597596	7.353261882940957
-0.7833472472472471	7.361981230920666
-0.7805447347347346	7.3678146317710915
-0.7777422222222221	7.369889633840627
-0.7749397097097096	7.368610458645838
-0.7721371971971971	7.365388849603619
-0.7693346846846846	7.3620662426664865
-0.7665321721721721	7.360244726198777
-0.7637296596596596	7.360763270710811
-0.760927147147147	7.363491687022485
-0.7581246346346345	7.367492899556985
-0.755322122122122	7.37146935568086
-0.7525196096096095	7.374310204440949
-0.749717097097097	7.3755269497101725
-0.7469145845845845	7.375415310558946
-0.744112072072072	7.374889955387715
-0.7413095595595595	7.375065412162173
-0.738507047047047	7.376753600823939
-0.7357045345345344	7.380080138438481
-0.7329020220220219	7.384376215229459
-0.7300995095095094	7.388397346625525
-0.7272969969969969	7.390793931118574
-0.7244944844844844	7.390658533743217
-0.7216919719719719	7.387939083239774
-0.7188894594594594	7.383550278919583
-0.7160869469469469	7.37912305901842
-0.7132844344344343	7.376465543893142
-0.7104819219219218	7.376919657744764
-0.7076794094094093	7.3808441804187535
-0.7048768968968968	7.387418349108678
-0.7020743843843843	7.394851209838192
-0.6992718718718718	7.400938073527962
-0.6964693593593593	7.403777566930982
-0.6936668468468468	7.402397345436049
-0.6908643343343343	7.397058883263428
-0.6880618218218217	7.389116647960981
-0.6852593093093092	7.380459866167891
-0.6824567967967967	7.3727137679621695
-0.6796542842842842	7.366469718409469
-0.6768517717717717	7.3608164605289845
-0.6740492592592592	7.353354546998441
-0.6712467467467467	7.34072147022483
-0.6684442342342342	7.3194869000946206
-0.6656417217217216	7.287151863651662
-0.6628392092092091	7.2429448863186385
-0.6600366966966966	7.18816618535586
-0.6572341841841841	7.125969265846613
-0.6544316716716716	7.060642607086024
-0.6516291591591591	6.996606271391329
-0.6488266466466466	6.937420605261348
-0.6460241341341341	6.885091747077674
-0.6432216216216216	6.83985781539813
-0.640419109109109	6.800485356068565
-0.6376165965965965	6.764949015816503
-0.634814084084084	6.731258491019197
-0.6320115715715715	6.6981680408994855
-0.629209059059059	6.66556020940676
-0.6264065465465465	6.634413893943817
-0.623604034034034	6.606405540306714
-0.6208015215215215	6.58330488205673
-0.617999009009009	6.56637849663908
-0.6151964964964964	6.555993015133311
-0.6123939839839839	6.55152769274744
-0.6095914714714714	6.551595107754109
-0.6067889589589589	6.554468181441582
-0.6039864464464464	6.558554223018004
-0.6011839339339339	6.562757908190489
-0.5983814214214214	6.566629397502899
-0.5955789089089089	6.570277877578164
-0.5927763963963963	6.574113036283384
-0.5899738838838838	6.578529055044477
-0.5871713713713713	6.583652282271649
-0.5843688588588588	6.589236856800487
-0.5815663463463463	6.594729451354569
-0.5787638338338338	6.5994601379494995
-0.5759613213213213	6.602874454665626
-0.5731588088088088	6.604715253673026
-0.5703562962962963	6.605090859574128
-0.5675537837837837	6.604414819012158
-0.5647512712712712	6.6032518330661665
-0.5619487587587587	6.602135610196093
-0.5591462462462462	6.601427152661738
-0.5563437337337337	6.601257997438445
-0.5535412212212212	6.601564135118865
-0.5507387087087087	6.602179653905996
-0.5479361961961962	6.602939442950665
-0.5451336836836836	6.603744417202494
-0.5423311711711711	6.604567165562588
-0.5395286586586586	6.605408596404047
-0.5367261461461461	6.606241735126764
-0.5339236336336336	6.6069853106079215
-0.5311211211211211	6.607533625131544
-0.5283186086086086	6.607837066982086
-0.5255160960960961	6.6079937690958115
-0.5227135835835836	6.608293492504867
-0.519911071071071	6.609161078647776
-0.5171085585585585	6.610980029855819
-0.514306046046046	6.613826848705651
-0.5115035335335335	6.617195335491105
-0.508701021021021	6.619817024666618
-0.5058985085085085	6.6196751832590435
-0.503095995995996	6.614263015396924
-0.5002934834834833	6.601063433066544
-0.49749097097097084	6.578150287849737
-0.4946884584584583	6.544755386378473
-0.4918859459459458	6.501632962474478
-0.4890834334334333	6.451092008584725
-0.4862809209209208	6.396649251351515
-0.4834784084084083	6.342359335058473
-0.48067589589589577	6.291973675165534
-0.47787338338338325	6.248136474845952
-0.47507087087087074	6.211826979824161
-0.47226835835835823	6.182198988650744
-0.4694658458458457	6.156867062968454
-0.4666633333333332	6.132571840171075
-0.4638608208208207	6.10605699167031
-0.4610583083083082	6.074935350019089
-0.4582557957957957	6.038326261348167
-0.45545328328328316	5.997108132950131
-0.45265077077077065	5.953731468337657
-0.44984825825825814	5.911650234457002
-0.4470457457457456	5.874523044004461
-0.4442432332332331	5.845386627616921
-0.4414407207207206	5.826001211034243
-0.4386382082082081	5.816514310859063
-0.4358356956956956	5.815502649366527
-0.43303318318318307	5.820355589159376
-0.43023067067067056	5.827882759665654
-0.42742815815815804	5.8349827496319815
-0.42462564564564553	5.839208016054868
-0.421823133133133	5.83910089362712
-0.4190206206206205	5.834243933625739
-0.416218108108108	5.8250456082277005
-0.4134155955955955	5.812349380368792
-0.410613083083083	5.796993842391486
-0.40781057057057046	5.779455323671164
-0.40500805805805795	5.75967275033221
-0.40220554554554544	5.73709720944865
-0.39940303303303293	5.710941529225445
-0.3966005205205205	5.680546392744157
-0.3937980080080079	5.645744893632045
-0.3909954954954955	5.607106484505599
-0.3881929829829829	5.56597450667063
-0.3853904704704705	5.524270182617331
-0.38258795795795786	5.48410413302258
-0.37978544544544546	5.447295045529188
-0.37698293293293283	5.414927019507917
-0.37418042042042043	5.387072245419801
-0.3713779079079078	5.362764139261837
-0.3685753953953954	5.34023858046724
-0.3657728828828828	5.317386238334401
-0.3629703703703704	5.292298676024556
-0.36016785785785776	5.26376303610252
-0.35736534534534536	5.231573571422333
-0.35456283283283274	5.196579845144284
-0.35176032032032034	5.160466231526736
-0.3489578078078077	5.125333173389036
-0.3461552952952953	5.093204601345843
-0.3433527827827827	5.06560160829721
-0.3405502702702703	5.04329533456972
-0.33774775775775767	5.026290973723209
-0.33494524524524527	5.014019604160151
-0.33214273273273265	5.005649521879841
-0.32934022022022025	5.0003949444497255
-0.3265377077077076	4.997708201995116
-0.323735195195195	4.997288755173709
-0.3209326826826826	4.998912491902826
-0.31813017017017	5.0021538757850985
-0.3153276576576576	5.006117887163723
-0.31252514514514496	5.009302629622339
-0.30972263263263256	5.009674716750934
-0.30692012012011993	5.00497018757389
-0.30411760760760753	4.993156256558987
-0.3013150950950949	4.9729292645930325
-0.2985125825825825	4.944101930746833
-0.2957100700700699	4.907756497648454
-0.2929075575575575	4.866102957063938
-0.29010504504504486	4.822064053172056
-0.28730253253253246	4.778685799857205
-0.28450002002001984	4.738520480759828
-0.28169750750750744	4.7031346661604365
-0.2788949949949948	4.6728574223167785
-0.2760924824824824	4.646816513907556
-0.2732899699699698	4.623234368942012
-0.2704874574574574	4.599893456675167
-0.26768494494494477	4.574649060434944
-0.26488243243243237	4.545871914858702
-0.26207991991991975	4.512737822398144
-0.25927740740740735	4.475331576587037
-0.2564748948948947	4.434580877552816
-0.2536723823823823	4.39206838451189
-0.2508698698698697	4.349780364213133
-0.2480673573573573	4.309841279355998
-0.24526484484484468	4.274264512039778
-0.24246233233233228	4.244731679979783
-0.23965981981981965	4.2224051342357205
-0.23685730730730725	4.207782254364843
-0.23405479479479463	4.200611157242563
-0.23125228228228223	4.199896066361654
-0.2284497697697696	4.204017588152298
-0.2256472572572572	4.210973936132901
-0.22284474474474458	4.218716626866868
-0.22004223223223218	4.2255184366922505
-0.21723971971971956	4.230286375057553
-0.21443720720720716	4.232730550374443
-0.21163469469469454	4.233326818381713
-0.20883218218218214	4.233062901134354
-0.2060296696696695	4.2330205927739515
-0.2032271571571571	4.233901399647505
-0.2004246446446445	4.235630744172929
-0.1976221321321321	4.237165030622597
-0.19481961961961947	4.236576352898189
-0.19201710710710707	4.231413762092157
-0.18921459459459444	4.219259283779647
-0.18641208208208204	4.198335468708013
-0.18360956956956942	4.16799853949686
-0.18080705705705702	4.128975501406026
-0.1780045445445444	4.083269386601458
-0.175202032032032	4.033746124349341
-0.17239951951951937	3.983504210463705
-0.16959700700700697	3.935189456616719
-0.16679449449449435	3.8904342206116382
-0.16399198198198195	3.849568712950778
-0.16118946946946933	3.8116799981103275
-0.15838695695695693	3.77500187937048
-0.1555844444444443	3.737530937880404
-0.1527819319319319	3.697703870935814
-0.14997941941941928	3.6549543963217515
-0.14717690690690688	3.6099982453591544
-0.14437439439439426	3.5647639432288694
-0.14157188188188186	3.5219774121476357
-0.13876936936936923	3.484497361188751
-0.13596685685685683	3.4545641433677616
-0.1331643443443442	3.4331512901150045
-0.1303618318318318	3.4195896056105024
-0.1275593193193192	3.4115724662771854
-0.12475680680680679	3.405561433080745
-0.12195429429429416	3.3975137950827614
-0.11915178178178176	3.3837710068447047
-0.11634926926926914	3.361899461455934
-0.11354675675675674	3.331275820802344
-0.11074424424424412	3.2932607742680213
-0.10794173173173172	3.250898172297836
-0.1051392192192191	3.2081907438791424
-0.10233670670670669	3.169111985745979
-0.09953419419419407	3.136588545666168
-0.09673168168168167	3.1117071306716664
-0.09392916916916905	3.093355874173933
-0.09112665665665665	3.07840954656071
-0.08832414414414402	3.062433940492726
-0.08552163163163162	3.0407507773526508
-0.082719119119119	3.009606285005491
-0.0799166066066066	2.967152200031097
-0.07711409409409398	2.913989222809188
-0.07431158158158158	2.8531312998556384
-0.07150906906906895	2.789396849652954
-0.06870655655655655	2.728380563801248
-0.06590404404404393	2.6752661737007477
-0.06310153153153153	2.6337769127972797
-0.06029901901901891	2.6055164579042005
-0.057496506506506506	2.5898420223159295
-0.054693993993993884	2.5842654026499767
-0.05189148148148148	2.5852392102848567
-0.04908896896896886	2.589093323895411
-0.04628645645645646	2.59286516702263
-0.04348394394394384	2.5948193597861335
-0.040681431431431436	2.5945582576648425
-0.037878918918918814	2.5927502178108286
-0.03507640640640641	2.590608501926077
-0.03227389389389379	2.5893101731298884
-0.02947138138138139	2.589538202960899
-0.026668868868868767	2.59126882412333
-0.023866356356356366	2.5938343096862972
-0.021063843843843744	2.5962009645812856
-0.018261331331331343	2.59734196677402
-0.01545881881881872	2.596570913944497
-0.01265630630630632	2.5937335666679724
-0.009853793793793697	2.589216095595586
-0.007051281281281296	2.583793632193184
-0.004248768768768674	2.5783897651523953
-0.001446256256256273	2.5738320015048846
0.0013562562562563496	2.5706700191946954
0.00415876876876875	2.569085115935751
0.006961281281281373	2.568879412991002
0.009763793793793774	2.5695092274055087
0.012566306306306396	2.5701270173526245
0.015368818818818797	2.5696170812094303
0.01817133133133142	2.5666386023699603
0.02097384384384382	2.5597089147697627
0.023776356356356443	2.5473574200466436
0.026578868868868843	2.5283540801842834
0.029381381381381466	2.5019755352803266
0.03218389389389387	2.4682348986245106
0.03498640640640649	2.4279874381728828
0.03778891891891911	2.3828453852526863
0.04059143143143151	2.3348890732220955
0.043393943943944135	2.2862320170499935
0.046196456456456536	2.238558524658565
0.04899896896896916	2.19277827965764
0.05180148148148156	2.148917992870972
0.05460399399399418	2.106298515244191
0.05740650650650658	2.0639483079094365
0.060209019019019205	2.0211147605980404
0.0630115315315316	1.9776879125842601
0.06581404404404423	1.9343684353685315
0.06861655655655663	1.8924930194121128
0.07141906906906925	1.8535513742412757
0.07422158158158165	1.8185487392065447
0.07702409409409428	1.7874418520162383
0.07982660660660668	1.7588734905746133
0.0826291191191193	1.7303452887263369
0.0854316316316317	1.6988244262016465
0.08823414414414432	1.6616240286369592
0.09103665665665672	1.6172844928284942
0.09383916916916935	1.5661568909725148
0.09664168168168175	1.5104658205904755
0.09944419419419437	1.4537881827197356
0.10224670670670677	1.4000766288231663
0.10504921921921939	1.3525174253016772
0.10785173173173179	1.3125850058229673
0.11065424424424442	1.2796098099807445
0.11345675675675682	1.2510216671745216
0.11625926926926944	1.223215243187564
0.11906178178178184	1.1927772204263327
0.12186429429429446	1.157686959402728
0.12466680680680686	1.1180990860158957
0.12746931931931949	1.076442669448932
0.13027183183183189	1.0367886126118666
0.1330743443443445	1.0036741697842029
0.1358768568568569	0.9807523743185929
0.13867936936936953	0.9696941366619036
0.14148188188188193	0.9696905868610752
0.14428439439439456	0.9777086135113375
0.14708690690690696	0.9894080083155803
0.14988941941941958	1.000415833241922
0.15269193193193198	1.0075436660237962
0.1554944444444446	1.0095624128523273
0.158296956956957	1.007306204450888
0.16109946946946962	1.003106793118997
0.16390198198198203	0.9997835088258071
0.16670449449449465	0.999554733814886
0.16950700700700705	1.003247897899703
0.17230951951951967	1.0100646945760285
0.17511203203203207	1.0179510392674374
0.1779145445445447	1.0244018652873343
0.1807170570570571	1.027377569322578
0.18351956956956972	1.0259761740251463
0.18632208208208212	1.0206041621858244
0.18912459459459474	1.0125832184566228
0.19192710710710714	1.0033489920226177
0.19472961961961976	0.9935612331609764
0.19753213213213217	0.98249125545785
0.2003346446446448	0.9679629371476413
0.2031371571571572	0.9469266222121178
0.2059396696696698	0.9165097831556643
0.2087421821821822	0.8751981706411662
0.21154469469469483	0.8237264267059938
0.21434720720720724	0.7653288145262795
0.21714971971971986	0.705199190214449
0.21995223223223226	0.6492701911760221
0.22275474474474488	0.6026571676314401
0.22555725725725728	0.5682415636610845
0.2283597697697699	0.5458446806006894
0.2311622822822823	0.5322702567275215
0.23396479479479493	0.5222271969086236
0.23676730730730733	0.5098682466017852
0.23956981981981995	0.49048591983700085
0.24237233233233235	0.4618566096439132
0.24517484484484497	0.4248333739909569
0.24797735735735738	0.38302120896982395
0.25077986986987	0.3416500066495729
0.2535823823823824	0.3060000937834655
0.256384894894895	0.27985899969938366
0.2591874074074074	0.2644608635728787
0.26198991991992004	0.2581959538951306
0.26479243243243245	0.2571343125359231
0.26759494494494507	0.25616430840634585
0.27039745745745747	0.25037936045556997
0.2731999699699701	0.2363012590893394
0.2760024824824825	0.2126113408713053
0.2788049949949951	0.18023527242782222
0.2816075075075075	0.1418310261765665
0.28441002002002014	0.1008964345346044
0.28721253253253254	0.06079425758112045
0.29001504504504516	0.023973225613255877
0.29281755755755756	-0.00843806419635662
0.2956200700700702	-0.03662742719592238
0.2984225825825826	-0.06177567828939701
0.3012250950950952	-0.08557792876927017
0.3040276076076076	-0.1097793051296243
0.30683012012012023	-0.13584187523308344
0.30963263263263263	-0.1647788385494806
0.31243514514514525	-0.19711986244959157
0.31523765765765766	-0.2329353646975747
0.3180401701701703	-0.27185628777407445
0.3208426826826827	-0.313067719530002
0.3236451951951953	-0.3553040695312095
0.3264477077077077	-0.3969031627646835
0.3292502202202203	-0.4359697681523578
0.3320527327327327	-0.47065674507056343
0.33485524524524535	-0.49951255314372034
0.33765775775775775	-0.5217951726725367
0.34046027027027037	-0.5376397084277134
0.34326278278278277	-0.5480013160753234
0.3460652952952954	-0.554368069349179
0.3488678078078078	-0.5583239780099962
0.3516703203203204	-0.5611067641338909
0.3544728328328328	-0.5633199826368589
0.35727534534534544	-0.564913859519562
0.36007785785785784	-0.5654560399861861
0.36288037037037046	-0.5646042412648047
0.36568288288288286	-0.5626080979732944
0.3684853953953955	-0.5606412348620449
0.3712879079079079	-0.560810861095165
0.3740904204204205	-0.5657986637061541
0.3768929329329329	-0.5782180618465169
0.37969544544544553	-0.5998824412407764
0.38249795795795793	-0.6312258646965851
0.38530047047047056	-0.6710818353792423
0.38810298298298296	-0.7169158629596772
0.3909054954954956	-0.7654595658572543
0.393708008008008	-0.8135583781230604
0.3965105205205206	-0.8589692811593999
0.3993130330330332	-0.9008570400655902
0.4021155455455456	-0.939834639561635
0.40491805805805825	-0.9775435794067047
0.40772057057057065	-1.015921223727224
0.4105230830830833	-1.0564034649771514
0.4133255955955957	-1.099327048622234
0.4161281081081083	-1.143722263326211
0.4189306206206207	-1.1875500152673055
0.4217331331331333	-1.2282861168216481
0.4245356456456457	-1.2636429485291298
0.42733815815815834	-1.29218304675247
0.43014067067067074	-1.3136310310026733
0.43294318318318337	-1.3288084199091958
0.43574569569569577	-1.3392555108631505
0.4385482082082084	-1.3467137968695368
0.4413507207207208	-1.3526815653152777
0.4441532332332334	-1.3582111806501285
0.4469557457457458	-1.3640073046150292
0.44975825825825844	-1.3707537453620873
0.45256077077077084	-1.3794941812841088
0.45536328328328346	-1.3918594905267287
0.45816579579579586	-1.4099865389116584
0.4609683083083085	-1.4360926591230552
0.4637708208208209	-1.4718130824594784
0.4665733333333335	-1.5175211029587512
0.4693758458458459	-1.571887952836077
0.47217835835835853	-1.6318826723270714
0.47498087087087093	-1.6932769764627924
0.47778338338338355	-1.7515509242523812
0.48058589589589595	-1.802950828663592
0.4833884084084086	-1.8453834335500776
0.486190920920921	-1.8788666615279013
0.4889934334334336	-1.905388461341655
0.491795945945946	-1.9282095401586208
0.4945984584584586	-1.9508220096515654
0.497400970970971	-1.9758849579601545
0.5002034834834836	-2.0044627405586386
0.503005995995996	-2.0357905994962646
0.5058085085085087	-2.0676191947034592
0.5086110210210211	-2.0970030376843063
0.5114135335335337	-2.121260017151654
0.5142160460460461	-2.1387852599616064
0.5170185585585587	-2.149464994414993
0.5198210710710711	-2.15458099597633
0.5226235835835837	-2.1562721073492543
0.5254260960960961	-2.1567653618358253
0.5282286086086088	-2.1576563430582105
0.5310311211211212	-2.1594860815211128
0.5338336336336338	-2.161744567921062
0.5366361461461462	-2.1632726043706807
0.5394386586586588	-2.1628912188592597
0.5422411711711712	-2.1600112038240766
0.5450436836836838	-2.1549900219860305
0.5478461961961962	-2.1491019307786363
0.5506487087087089	-2.144132636951989
0.5534512212212213	-2.1417490640148387
0.5562537337337339	-2.1428779684880617
0.5590562462462463	-2.1473250093117286
0.5618587587587589	-2.1537800648335796
0.5646612712712713	-2.160216454969957
0.5674637837837839	-2.1645508362602914
0.5702662962962963	-2.1653369156775852
0.573068808808809	-2.1622525854033867
0.5758713213213213	-2.1562108908779383
0.578673833833834	-2.149055034951319
0.5814763463463464	-2.1429406781391176
0.584278858858859	-2.139615342837411
0.5870813713713714	-2.139838345354093
0.589883883883884	-2.1431347345246152
0.5926863963963964	-2.1479615942873878
0.595488908908909	-2.1522252437993092
0.5982914214214214	-2.1539714728772967
0.6010939339339341	-2.152017022996926
0.6038964464464465	-2.1463158235497435
0.6066989589589589	-2.1379473383212346
0.6095014714714717	-2.1287430821283646
0.6123039839839841	-2.120686454338319
0.6151064964964965	-2.1152907668268597
0.6179090090090089	-2.1131591059440016
0.6207115215215218	-2.1138606720622803
0.6235140340340342	-2.1161474695460516
0.6263165465465466	-2.11842166798799
0.629119059059059	-2.1192858184521626
0.6319215715715718	-2.1179898481758066
0.6347240840840842	-2.1146334433829157
0.6375265965965966	-2.1100717509590776
0.640329109109109	-2.1055739037296135
0.6431316216216219	-2.102362985075988
0.6459341341341343	-2.101197547935916
0.6487366466466467	-2.1021310773180026
0.651539159159159	-2.1045182735438033
0.6543416716716719	-2.1072511504513898
0.6571441841841843	-2.109133555296257
0.6599466966966967	-2.109263730856643
0.6627492092092091	-2.1073012429410554
0.665551721721722	-2.103541203277178
0.6683542342342343	-2.098786591876065
0.6711567467467467	-2.094074492513524
0.6739592592592591	-2.0903531967838713
0.676761771771772	-2.0882133306709143
0.6795642842842844	-2.087749034506869
0.6823667967967968	-2.0885772413218824
0.6851693093093092	-2.0899921442363247
0.687971821821822	-2.0911946573534443
0.6907743343343344	-2.0915229501043004
0.6935768468468468	-2.090620664508391
0.6963793593593592	-2.0885068030249414
0.6991818718718721	-2.0855438339505508
0.7019843843843845	-2.0823271831614782
0.7047868968968969	-2.07953325458217
0.7075894094094093	-2.0777637039523142
0.7103919219219221	-2.077415073812503
0.7131944344344345	-2.0785913635330058
0.7159969469469469	-2.0810678033903454
0.7187994594594593	-2.084308889242056
0.7216019719719722	-2.0875409725553986
0.7244044844844846	-2.0898758775292876
0.727206996996997	-2.0904743231281326
0.7300095095095094	-2.088726439749017
0.7328120220220222	-2.084415016692139
0.7356145345345346	-2.077821201327396
0.738417047047047	-2.069737638131752
0.7412195595595594	-2.061372480414736
0.7440220720720723	-2.0541560383705804
0.7468245845845847	-2.049491784092808
0.7496270970970971	-2.0485143852518153
0.7524296096096099	-2.051920394269546
0.7552321221221223	-2.05991871128907
0.7580346346346347	-2.0723121302964778
0.7608371471471471	-2.088679251112964
0.76363965965966	-2.1085922781397777
0.7664421721721724	-2.1317934279243236
0.7692446846846848	-2.1582667921328866
0.7720471971971972	-2.188179994689614
0.77484970970971	-2.221718401897288
0.7776522222222224	-2.258876709252137
0.7804547347347348	-2.2992924521718017
0.7832572472472472	-2.342194729327179
0.7860597597597601	-2.386501564800996
0.7888622722722725	-2.4310440465082443
0.7916647847847849	-2.474844390830844
0.7944672972972973	-2.5173477554629624
0.7972698098098101	-2.5585157752408207
0.8000723223223225	-2.5987329288820025
0.8028748348348349	-2.6385416110640687
0.8056773473473473	-2.6782861231224526
0.8084798598598602	-2.717786436172002
0.8112823723723726	-2.7561633516631154
0.814084884884885	-2.7918946676841117
0.8168873973973974	-2.8231091865801226
0.8196899099099102	-2.8480453133285586
0.8224924224224226	-2.8655407327109454
0.825294934934935	-2.8754007422813768
0.8280974474474474	-2.8785234964528676
0.8308999599599602	-2.876732337770571
0.8337024724724726	-2.872355971098873
0.836504984984985	-2.8676769774534314
0.8393074974974974	-2.8644115238034527
0.8421100100100103	-2.863373570794467
0.8449125225225227	-2.864417997717146
0.8477150350350351	-2.866667905169031
0.8505175475475475	-2.8689411810584566
0.8533200600600603	-2.870229916846185
0.8561225725725727	-2.8700735797243215
0.8589250850850851	-2.868706789337166
0.8617275975975975	-2.8669413192705626
0.8645301101101104	-2.865832833643859
0.8673326226226228	-2.866255295850097
0.8701351351351352	-2.8685358138600012
0.8729376476476476	-2.872280310678775
0.8757401601601604	-2.8764538835501234
0.8785426726726728	-2.879691894061761
0.8813451851851852	-2.880738537113915
0.8841476976976976	-2.878865561102204
0.8869502102102105	-2.874129570578381
0.8897527227227229	-2.8673796965943037
0.8925552352352353	-2.860010213479523
0.8953577477477477	-2.853537105676775
0.8981602602602605	-2.8491355866900197
0.9009627727727729	-2.8472881782671706
0.9037652852852853	-2.8476564546568284
0.9065677977977977	-2.8492164559784126
0.9093703103103106	-2.8506124011620457
0.912172822822823	-2.8506135977926963
0.9149753353353354	-2.848527638797048
0.9177778478478478	-2.844438614025595
0.9205803603603606	-2.8391961381573125
0.923382872872873	-2.8341603498260763
0.9261853853853854	-2.8307839558362016
0.9289878978978978	-2.8301610900317318
0.9317904104104107	-2.8326799109438205
0.9345929229229231	-2.8378808147871286
0.9373954354354355	-2.8445574975952734
0.9401979479479479	-2.8510651089059547
0.9430004604604607	-2.855741124579012
0.9458029729729731	-2.8573172853717868
0.9486054854854855	-2.8552112052245473
0.9514079979979979	-2.8496282544469373
0.9542105105105108	-2.8414629391782533
0.9570130230230232	-2.8320452237290645
0.9598155355355356	-2.822814486314801
0.962618048048048	-2.815012911939794
0.9654205605605608	-2.8094716187408526
0.9682230730730732	-2.8065257600243516
0.9710255855855856	-2.8060530992354185
0.973828098098098	-2.8075977575793463
0.9766306106106108	-2.810525953654034
0.9794331231231233	-2.814165432222479
0.9822356356356357	-2.817899818658656
0.985038148148148	-2.8212138534779854
0.9878406606606609	-2.8237053219437005
0.9906431731731733	-2.825087587844557
0.9934456856856857	-2.8252014288251814
0.9962481981981981	-2.8240402986049027
0.9990507107107109	-2.821776725493578
1.0018532232232233	-2.818767250853826
1.0046557357357357	-2.8155143521443424
1.0074582482482481	-2.8125766734190467
1.010260760760761	-2.8104391442860823
1.0130632732732734	-2.8093744536292693
1.0158657857857858	-2.809338686906166
1.0186682982982982	-2.809941207594134
1.021470810810811	-2.8105113313669765
1.0242733233233234	-2.81025655813683
1.0270758358358358	-2.8084775811480007
1.0298783483483482	-2.804783672757649
1.032680860860861	-2.7992460318435413
1.0354833733733735	-2.7924393183085794
1.0382858858858859	-2.7853501585277236
1.0410883983983983	-2.7791680409410233
1.0438909109109111	-2.775008107164439
1.0466934234234235	-2.7736366925096814
1.049495935935936	-2.7752724490745226
1.0522984484484483	-2.7795174681101784
1.0551009609609612	-2.7854389371901593
1.0579034734734736	-2.7917819703764337
1.060705985985986	-2.797259521790153
1.0635084984984984	-2.800845387200887
1.0663110110110112	-2.801996556729316
1.0691135235235236	-2.800751168977973
1.071916036036036	-2.7976820681854555
1.0747185485485484	-2.793723838435165
1.0775210610610613	-2.789922726777906
1.0803235735735737	-2.787175808509067
1.083126086086086	-2.786024283878918
1.0859285985985985	-2.786547443232209
1.0887311111111113	-2.7883747237605885
1.0915336236236237	-2.7908021169311947
1.0943361361361361	-2.792974595274096
1.0971386486486485	-2.794084261027592
1.0999411611611614	-2.7935364924979886
1.1027436736736738	-2.7910510433744093
1.1055461861861862	-2.786686173240115
1.1083486986986986	-2.780794585994215
1.1111512112112114	-2.7739343844723994
1.1139537237237238	-2.766763311244185
1.1167562362362362	-2.759940548724643
1.119558748748749	-2.7540505068108683
1.1223612612612615	-2.7495519919616704
1.1251637737737739	-2.7467482096293114
1.1279662862862863	-2.7457705720154912
1.130768798798799	-2.746572014197165
1.1335713113113115	-2.7489309284948416
1.136373823823824	-2.7524713048300793
1.1391763363363363	-2.7567051437077943
1.1419788488488491	-2.761098518151183
1.1447813613613615	-2.7651541214460202
1.147583873873874	-2.7684941315392724
1.1503863863863864	-2.770921893247106
1.1531888988988992	-2.7724424751610606
1.1559914114114116	-2.7732314378018774
1.158793923923924	-2.773556016400333
1.1615964364364364	-2.77366877381089
1.1643989489489492	-2.773705048207651
1.1672014614614616	-2.773617655262843
1.170003973973974	-2.773173530894912
1.1728064864864864	-2.772019194746388
1.1756089989989993	-2.7698002249323164
1.1784115115115117	-2.7663012206133057
1.181214024024024	-2.761563314702565
1.1840165365365365	-2.7559398046099552
1.1868190490490493	-2.750066478062303
1.1896215615615617	-2.744747261397615
1.1924240740740741	-2.7407807490281115
1.1952265865865865	-2.738771396110721
1.1980290990990994	-2.7389750853678407
1.2008316116116118	-2.741220603764729
1.2036341241241242	-2.744928779847159
1.2064366366366366	-2.749225559907016
1.2092391491491494	-2.753121535450873
1.2120416616616618	-2.755714896900715
1.2148441741741742	-2.7563711863222284
1.2176466866866866	-2.754841537684827
1.2204491991991995	-2.751297939139098
1.2232517117117119	-2.7462840725603037
1.2260542242242243	-2.740598035776493
1.2288567367367367	-2.735134855335474
1.2316592492492495	-2.73072072626773
1.234461761761762	-2.727968287356255
1.2372642742742743	-2.727175302584941
1.2400667867867867	-2.7282804100729923
1.2428692992992996	-2.7308808526832546
1.245671811811812	-2.7343088993471962
1.2484743243243244	-2.737755804624557
1.2512768368368368	-2.740424488769955
1.2540793493493496	-2.741685344529081
1.256881861861862	-2.741205488894993
1.2596843743743744	-2.739022783030416
1.2624868868868868	-2.7355439198841918
1.2652893993993997	-2.7314608916512366
1.268091911911912	-2.727599643154033
1.2708944244244245	-2.7247337049620324
1.2736969369369369	-2.7234079837685385
1.2764994494494497	-2.7238185691104135
1.279301961961962	-2.7257814446212727
1.2821044744744745	-2.728798865885688
1.284906986986987	-2.7322036149375712
1.2877094994994998	-2.735337451413818
1.2905120120120122	-2.7377092722108483
1.2933145245245246	-2.7390853642089255
1.296117037037037	-2.7394873863122324
1.2989195495495498	-2.739106054383896
1.3017220620620622	-2.7381687856971517
1.3045245745745746	-2.7368165927323176
1.307327087087087	-2.73504220815037
1.3101295995995998	-2.732717775562154
1.3129321121121122	-2.7297041328559217
1.3157346246246246	-2.7259978456792506
1.318537137137137	-2.72185074708538
1.32133964964965	-2.71779953640541
1.3241421621621623	-2.714571358377327
1.3269446746746747	-2.712876963619447
1.329747187187187	-2.713150380193394
1.3325496996997	-2.7153251211853817
1.3353522122122123	-2.7187381763121206
1.3381547247247247	-2.722220440588355
1.3409572372372371	-2.7243739125464934
1.34375974974975	-2.723970214882165
1.3465622622622624	-2.7203544723752326
1.3493647747747748	-2.713722712009073
1.3521672872872872	-2.7051685878673197
1.3549697997998	-2.6964607430309346
1.3577723123123124	-2.6895962683085415
1.3605748248248248	-2.68625143011141
1.3633773373373372	-2.6872920870681583
1.36617984984985	-2.692497062889567
1.3689823623623625	-2.700588402484046
1.3717848748748749	-2.7095700342338844
1.3745873873873873	-2.7172798945892715
1.3773898998999001	-2.72199156622227
1.3801924124124125	-2.7228833889917095
1.382994924924925	-2.720232988790972
1.3857974374374373	-2.7152812123352827
1.3885999499499502	-2.709813937004931
1.3914024624624626	-2.7055989455200766
1.394204974974975	-2.703858708484521
1.3970074874874874	-2.7049440974983483
1.39981	-2.708304304212941
1.39991	-2.685736353006721
1.3971074774774772	-2.6884692714639904
1.3943049549549547	-2.6935256356803023
1.391502432432432	-2.6997494197955554
1.3886999099099095	-2.7057886756234417
1.385897387387387	-2.710462964948478
1.3830948648648644	-2.713042937327664
1.3802923423423419	-2.713369238378265
1.3774898198198193	-2.7117966068115322
1.3746872972972968	-2.7090068906056874
1.3718847747747747	-2.705771885179045
1.369082252252252	-2.7027519667540947
1.3662797297297296	-2.7003902625090586
1.363477207207207	-2.698916737845895
1.3606746846846844	-2.6984306763185977
1.3578721621621619	-2.699001403367358
1.3550696396396393	-2.7007261227168478
1.3522671171171168	-2.703709551452386
1.3494645945945942	-2.707971180192164
1.3466620720720717	-2.713324958182513
1.3438595495495491	-2.719296396083644
1.3410570270270266	-2.725134294575076
1.338254504504504	-2.7299404651484007
1.335451981981982	-2.7328933903924764
1.3326494594594593	-2.733499176509074
1.3298469369369368	-2.7317827088460653
1.3270444144144142	-2.728343158196214
1.3242418918918917	-2.7242387184169754
1.3214393693693691	-2.7207222285751342
1.3186368468468466	-2.7189021099572344
1.315834324324324	-2.7194324841946624
1.3130318018018015	-2.722330954584086
1.310229279279279	-2.7269831317155955
1.3074267567567563	-2.732332625092779
1.3046242342342338	-2.7371946930473694
1.3018217117117112	-2.740592147198223
1.2990191891891887	-2.7420072492140903
1.2962166666666666	-2.74147470117952
1.293414144144144	-2.7394970139369015
1.2906116216216215	-2.7368243720484653
1.287809099099099	-2.734184985427012
1.2850065765765764	-2.732063610672645
1.2822040540540538	-2.7306021114479897
1.2794015315315312	-2.7296462778322486
1.2765990090090087	-2.728906633850997
1.2737964864864861	-2.7281588427673427
1.2709939639639636	-2.727397100547556
1.268191441441441	-2.7268756739072906
1.2653889189189185	-2.727020658321697
1.262586396396396	-2.728247729136525
1.2597838738738734	-2.730761191284408
1.2569813513513513	-2.734419452135377
1.2541788288288287	-2.7387279634078716
1.2513763063063061	-2.7429715843253035
1.2485737837837836	-2.746442914081486
1.245771261261261	-2.748682933185469
1.2429687387387385	-2.7496413967381237
1.240166216216216	-2.749691285287904
1.2373636936936934	-2.7494850561501405
1.2345611711711708	-2.74970080648548
1.2317586486486483	-2.7507708636085226
1.2289561261261257	-2.752696215232799
1.2261536036036031	-2.7550221842905334
1.2233510810810806	-2.7569929717388177
1.2205485585585585	-2.757835785847604
1.217746036036036	-2.757074007250578
1.2149435135135134	-2.754752939558802
1.2121409909909908	-2.751488376750304
1.2093384684684683	-2.7483091357506115
1.2065359459459457	-2.746338612096091
1.2037334234234232	-2.746420668344065
1.2009309009009006	-2.7488193656274884
1.198128378378378	-2.75310037884552
1.1953258558558555	-2.7582410323340323
1.192523333333333	-2.7629367840060954
1.1897208108108104	-2.7660027253056203
1.1869182882882878	-2.766734264433161
1.1841157657657653	-2.7651044633462636
1.1813132432432432	-2.7617323328097285
1.1785107207207206	-2.7576368408253575
1.175708198198198	-2.7538668151070738
1.1729056756756755	-2.7511402180305105
1.170103153153153	-2.749621711119838
1.1673006306306304	-2.748916448548819
1.1644981081081078	-2.748278886344128
1.1616955855855853	-2.7469566235919043
1.1588930630630627	-2.7445394933772924
1.1560905405405402	-2.7411815374335315
1.1532880180180176	-2.737609331022986
1.150485495495495	-2.734907986725048
1.1476829729729725	-2.7341579279056116
1.14488045045045	-2.7360514643755973
1.1420779279279278	-2.7406278034611553
1.1392754054054053	-2.747224571743823
1.1364728828828827	-2.754667558145739
1.1336703603603602	-2.7616356066350622
1.1308678378378376	-2.767074920693693
1.128065315315315	-2.770519106538474
1.1252627927927925	-2.772204562745941
1.12246027027027	-2.7729433177609106
1.1196577477477474	-2.7738009983864433
1.1168552252252248	-2.775695534952108
1.1140527027027023	-2.7790582746355064
1.1112501801801797	-2.783674490843442
1.1084476576576572	-2.788754396620334
1.105645135135135	-2.7932030743093517
1.1028426126126125	-2.7959883966156376
1.10004009009009	-2.7964748920223226
1.0972375675675674	-2.7946090522584086
1.0944350450450449	-2.7909001357113095
1.0916325225225223	-2.7862173664215035
1.0888299999999997	-2.7814904171361157
1.0860274774774772	-2.7774306341116866
1.0832249549549546	-2.774374878371262
1.080422432432432	-2.7722992201641947
1.0776199099099095	-2.7709781788335253
1.074817387387387	-2.770205405139201
1.0720148648648644	-2.7699677155688196
1.0692123423423419	-2.7704862142169784
1.0664098198198197	-2.7720976734605873
1.0636072972972972	-2.77502280894676
1.0608047747747746	-2.7791255073660963
1.058002252252252	-2.7837835668488022
1.0551997297297295	-2.787957457484163
1.052397207207207	-2.790469139050952
1.0495946846846844	-2.790415036137164
1.0467921621621619	-2.7875700513784594
1.0439896396396393	-2.7826215768148916
1.0411871171171168	-2.7771154661381985
1.0383845945945942	-2.7730890103667853
1.0355820720720716	-2.7724784649199528
1.032779549549549	-2.7764803832864597
1.0299770270270265	-2.785081472471587
1.0271745045045044	-2.7969335739150747
1.0243719819819819	-2.8096468906187813
1.0215694594594593	-2.8204379279598317
1.0187669369369368	-2.8269447116757895
1.0159644144144142	-2.827954634324472
1.0131618918918917	-2.823806043299598
1.010359369369369	-2.8163219829596677
1.0075568468468465	-2.808283542453987
1.004754324324324	-2.8026022039997383
1.0019518018018014	-2.8014538815861894
0.9991492792792789	-2.8056554997849865
0.9963467567567563	-2.8144896057079585
0.9935442342342338	-2.8260369772776084
0.9907417117117117	-2.8379092620441018
0.9879391891891891	-2.848139660202639
0.9851366666666665	-2.85593524813806
0.982334144144144	-2.8620389975685594
0.9795316216216214	-2.8685787836059458
0.9767290990990989	-2.8784516644386198
0.9739265765765763	-2.894446919711781
0.9711240540540538	-2.9183982446092376
0.9683215315315312	-2.950644584582351
0.9655190090090087	-2.9899739974583337
0.9627164864864861	-3.0340613072709086
0.9599139639639636	-3.080243746627424
0.957111441441441	-3.1263658204423965
0.9543089189189184	-3.171403494731461
0.9515063963963963	-3.2156554260979267
0.9487038738738738	-3.260438605401477
0.9459013513513512	-3.30739640275519
0.9430988288288287	-3.357660576693778
0.9402963063063061	-3.4111601992327003
0.9374937837837836	-3.4663225872422263
0.934691261261261	-3.520280805459448
0.9318887387387385	-3.5695334342945575
0.9290862162162159	-3.6108518629464808
0.9262836936936933	-3.64214834125727
0.9234811711711708	-3.6630308433608594
0.9206786486486482	-3.6748728923816465
0.9178761261261257	-3.6803827502425683
0.9150736036036036	-3.682814484711397
0.912271081081081	-3.6850717486287063
0.9094685585585585	-3.688979846083166
0.9066660360360359	-3.694937564953875
0.9038635135135134	-3.702031423027762
0.9010609909909908	-3.7085457989240016
0.8982584684684682	-3.7126820661938105
0.8954559459459457	-3.713245756347238
0.8926534234234231	-3.7100867853202857
0.8898509009009006	-3.7041707252108456
0.887048378378378	-3.6972846473409824
0.8842458558558555	-3.6914963229740803
0.8814433333333329	-3.688553933538218
0.8786408108108104	-3.6894163849082773
0.8758382882882882	-3.694046339400863
0.8730357657657657	-3.701503487821194
0.8702332432432431	-3.7102787531385886
0.8674307207207206	-3.718742982077236
0.864628198198198	-3.7255650471995203
0.8618256756756755	-3.7299845601530155
0.8590231531531529	-3.731887228965155
0.8562206306306304	-3.73170058413481
0.8534181081081078	-3.7301794389372613
0.8506155855855853	-3.7281688329278495
0.8478130630630627	-3.7264163621275532
0.8450105405405401	-3.725467767450466
0.8422080180180176	-3.7256384122457273
0.839405495495495	-3.7270264841091496
0.8366029729729729	-3.7295306639524615
0.8338004504504504	-3.7328533266763664
0.8309979279279278	-3.7364980607326537
0.8281954054054053	-3.739791530892104
0.8253928828828827	-3.7419620182921527
0.8225903603603602	-3.7422870732182734
0.8197878378378376	-3.740288210929096
0.816985315315315	-3.7359169465507325
0.8141827927927925	-3.729660514365264
0.8113802702702699	-3.722508083962037
0.8085777477477474	-3.715758606964128
0.8057752252252248	-3.710706970511426
0.8029727027027023	-3.7082953964517014
0.8001701801801802	-3.708841355059695
0.7973676576576576	-3.7119391659026046
0.794565135135135	-3.716581235728027
0.7917626126126125	-3.721472214193133
0.7889600900900899	-3.725440333845187
0.7861575675675674	-3.727810473933694
0.7833550450450448	-3.7286095927997565
0.7805525225225223	-3.728527827885573
0.7777499999999997	-3.728641474492912
0.7749474774774772	-3.7299889985598877
0.7721449549549546	-3.7331477748870867
0.769342432432432	-3.73796568872795
0.7665399099099095	-3.743553419882611
0.763737387387387	-3.7485548849416883
0.7609348648648648	-3.751614592814649
0.7581323423423423	-3.751886099320739
0.7553298198198197	-3.749402630833396
0.7525272972972972	-3.7451694541409246
0.7497247747747746	-3.7409266214897876
0.7469222522522521	-3.738641270464857
0.7441197297297295	-3.7398833701336116
0.741317207207207	-3.745284830001893
0.7385146846846844	-3.754262318815549
0.7357121621621618	-3.7651040968365077
0.7329096396396393	-3.775406338803384
0.7301071171171167	-3.7827325122499023
0.7273045945945942	-3.785297340992134
0.7245020720720716	-3.782468440319743
0.7216995495495495	-3.7749363504542544
0.718897027027027	-3.7645079916666138
0.7160945045045044	-3.753594944098099
0.7132919819819818	-3.7445585312476837
0.7104894594594593	-3.7391100239389115
0.7076869369369367	-3.7379366917895602
0.7048844144144142	-3.7406446601495755
0.7020818918918916	-3.7460060853063357
0.6992793693693691	-3.7524060429525328
0.6964768468468465	-3.7583331167865808
0.693674324324324	-3.762761010186212
0.6908718018018014	-3.7653212444643867
0.6880692792792789	-3.7662473168615094
0.6852667567567567	-3.7661487530362496
0.6824642342342342	-3.7657224265207425
0.6796617117117116	-3.7655137493222046
0.6768591891891891	-3.7658040720133794
0.6740566666666665	-3.7666400794513866
0.671254144144144	-3.767961164758047
0.6684516216216214	-3.769744826665807
0.6656490990990989	-3.7720906403576713
0.6628465765765763	-3.775197995781207
0.6600440540540538	-3.779245835087041
0.6572415315315312	-3.784231392768419
0.6544390090090086	-3.7898489096759818
0.6516364864864861	-3.7954781065740235
0.6488339639639635	-3.800309745143407
0.6460314414414414	-3.8035784869906646
0.6432289189189189	-3.8048243895070364
0.6404263963963963	-3.804084031999057
0.6376238738738738	-3.801930106661869
0.6348213513513512	-3.799329359368018
0.6320188288288286	-3.7973549400375166
0.6292163063063061	-3.796845894649625
0.6264137837837835	-3.7981317228013936
0.623611261261261	-3.8009227039645825
0.6208087387387384	-3.804411616442975
0.6180062162162159	-3.8075583328525617
0.6152036936936933	-3.8094620490501505
0.6124011711711708	-3.8096911871692587
0.6095986486486482	-3.808451955133739
0.6067961261261261	-3.806530588215427
0.6039936036036035	-3.8050232314545287
0.601191081081081	-3.8049436216020904
0.5983885585585584	-3.806844914454576
0.5955860360360359	-3.8105910346327647
0.5927835135135133	-3.8153640930917447
0.5899809909909908	-3.8199139612977024
0.5871784684684682	-3.8229716713168322
0.5843759459459457	-3.823689377477624
0.5815734234234231	-3.8219570564927956
0.5787709009009008	-3.818484870047568
0.5759683783783782	-3.8146173222976607
0.5731658558558557	-3.8119348065627516
0.5703633333333331	-3.811769368987356
0.5675608108108106	-3.814790331538987
0.564758288288288	-3.820792244382611
0.5619557657657654	-3.828750727873926
0.5591532432432431	-3.8371241673063903
0.5563507207207206	-3.8443006769330346
0.553548198198198	-3.8490463615775035
0.5507456756756755	-3.8508162588270647
0.5479431531531529	-3.8498401113593914
0.5451406306306303	-3.846972610662954
0.5423381081081078	-3.8433747769933273
0.5395355855855855	-3.840143628754044
0.5367330630630629	-3.8380152902916667
0.5339305405405403	-3.8372315468990905
0.5311280180180178	-3.837595945243347
0.5283254954954952	-3.838676670953907
0.5255229729729727	-3.8400641633368373
0.5227204504504503	-3.841578337030276
0.5199179279279278	-3.8433463886331243
0.5171154054054052	-3.845726309695488
0.5143128828828827	-3.8491125269739364
0.5115103603603601	-3.853705757968376
0.5087078378378376	-3.8593427746481286
0.505905315315315	-3.8654589987478545
0.5031027927927927	-3.871206764034742
0.5003002702702701	-3.875693506026469
0.4974977477477476	-3.8782586581293863
0.494695225225225	-3.8786921196417996
0.49189270270270247	-3.8773163422031427
0.4890901801801799	-3.8749011569245155
0.48628765765765736	-3.8724383364325927
0.483485135135135	-3.870850873939906
0.48068261261261247	-3.870733261456383
0.4778800900900899	-3.8722066399730046
0.47507756756756736	-3.874931615217326
0.4722750450450448	-3.878266810831091
0.46947252252252225	-3.8815123094370136
0.4666699999999997	-3.8841508765264194
0.46386747747747736	-3.886004677971938
0.4610649549549548	-3.887258325503918
0.45826243243243225	-3.8883479160304777
0.4554599099099097	-3.8897626107539285
0.45265738738738714	-3.8918339173206746
0.4498548648648646	-3.8945889340359283
0.44705234234234204	-3.8977181780067163
0.4442498198198197	-3.9006664008686904
0.44144729729729715	-3.9028115313051046
0.4386447747747746	-3.903667761683854
0.43584225225225204	-3.903043299109111
0.4330397297297295	-3.9011021150121348
0.43023720720720693	-3.8983142329225338
0.4274346846846844	-3.895317425895433
0.42463216216216204	-3.8927410568057965
0.4218296396396395	-3.891051138883311
0.41902711711711693	-3.8904630063702115
0.4162245945945944	-3.8909403812555787
0.4134220720720718	-3.8922681596200004
0.41061954954954927	-3.8941625734059393
0.40781702702702693	-3.8963744335540333
0.4050145045045044	-3.8987504190261433
0.4022119819819818	-3.9012387499842696
0.39940945945945927	-3.903849731635111
0.3966069369369367	-3.9065988206261757
0.39380441441441416	-3.909463681323345
0.3910018918918916	-3.9123765183045744
0.3881993693693693	-3.9152538799656806
0.3853968468468467	-3.918046708240132
0.38259432432432416	-3.9207821835765433
0.3797918018018016	-3.9235708846977637
0.37698927927927905	-3.9265674133463975
0.3741867567567565	-3.9298940460426035
0.37138423423423395	-3.93355626075304
0.3685817117117116	-3.9373877400684663
0.36577918918918906	-3.941056144581891
0.3629766666666665	-3.9441408487105214
0.36017414414414395	-3.9462667210923623
0.3573716216216214	-3.947253819770477
0.35456909909909884	-3.947230960447426
0.3517665765765763	-3.946666883561768
0.34896405405405395	-3.9462954424004213
0.3461615315315314	-3.946944060928505
0.34335900900900884	-3.949307066023138
0.3405564864864863	-3.9537265895834217
0.33775396396396373	-3.9600462556764757
0.3349514414414412	-3.9675854682054013
0.3321489189189186	-3.9752498251141724
0.3293463963963963	-3.9817556914636114
0.32654387387387374	-3.9859153987842486
0.3237413513513512	-3.9869129291932364
0.3209388288288286	-3.98450251836808
0.31813630630630607	-3.979082807951892
0.3153337837837835	-3.9716305475945948
0.31253126126126096	-3.9635114047176945
0.30972873873873863	-3.9562125379029514
0.3069262162162161	-3.95105631787038
0.3041236936936935	-3.9489549785423392
0.30132117117117097	-3.950253851020774
0.2985186486486484	-3.9546904672269587
0.29571612612612586	-3.9614733056627074
0.2929136036036035	-3.9694617529051754
0.29011108108108097	-3.9774111093738895
0.2873085585585584	-3.984235051323475
0.28450603603603586	-3.9892339804231867
0.2817035135135133	-3.992241920853166
0.27890099099099075	-3.9936574713422583
0.2760984684684682	-3.994345259359486
0.27329594594594586	-3.9954210936150947
0.2704934234234233	-3.9979620122034056
0.26769090090090075	-4.002705170341322
0.2648883783783782	-4.009809948963179
0.26208585585585564	-4.018750421957005
0.2592833333333331	-4.028379051412896
0.25648081081081053	-4.037161375262395
0.2536782882882882	-4.043535083087175
0.25087576576576565	-4.0463080919209755
0.2480732432432431	-4.0449914956731305
0.24527072072072054	-4.039972500950412
0.24246819819819798	-4.032469873962233
0.23966567567567543	-4.024271460576681
0.23686315315315287	-4.017314530441535
0.23406063063063054	-4.013216955506648
0.23125810810810798	-4.01288546215075
0.22845558558558543	-4.016309333167689
0.22565306306306288	-4.022597737629168
0.22285054054054032	-4.03025030894368
0.22004801801801777	-4.037583890674167
0.2172454954954952	-4.043193777091922
0.21444297297297288	-4.046319115641067
0.21164045045045032	-4.047012237320272
0.20883792792792777	-4.046071267652772
0.20603540540540521	-4.044765912181461
0.20323288288288266	-4.044445914776334
0.2004303603603601	-4.046152157491013
0.19762783783783777	-4.05034306275968
0.19482531531531522	-4.05680747560193
0.19202279279279266	-4.064774018753575
0.1892202702702701	-4.0731663941840655
0.18641774774774755	-4.080913637151173
0.183615225225225	-4.087215900895366
0.18081270270270244	-4.091690766810695
0.1780101801801801	-4.0943720752877155
0.17520765765765756	-4.095585437317146
0.172405135135135	-4.095763618598641
0.16960261261261245	-4.095278122769312
0.1668000900900899	-4.094347599086515
0.16399756756756734	-4.093046736753802
0.16119504504504478	-4.091396080969657
0.15839252252252245	-4.089480440542973
0.1555899999999999	-4.087533502698573
0.15278747747747734	-4.085942245841585
0.14998495495495479	-4.085160035308993
0.14718243243243223	-4.085557793463002
0.14437990990990968	-4.087272220744749
0.14157738738738712	-4.090116667580993
0.1387748648648648	-4.0936005708568075
0.13597234234234223	-4.09706409337382
0.13316981981981968	-4.099890148264498
0.13036729729729712	-4.101723166406066
0.12756477477477457	-4.102615737018041
0.12476225225225201	-4.103044806017811
0.12195972972972946	-4.103782099331765
0.11915720720720713	-4.1056540486732676
0.11635468468468457	-4.109266723003751
0.11355216216216202	-4.114786387259368
0.11074963963963946	-4.121850296121703
0.10794711711711691	-4.129640185707256
0.10514459459459435	-4.137097038845422
0.1023420720720718	-4.1432087920583545
0.09953954954954947	-4.147279107703378
0.09673702702702691	-4.1490933133826555
0.09393450450450436	-4.148934094145053
0.0911319819819818	-4.147451379640769
0.08832945945945925	-4.145439580713267
0.08552693693693669	-4.1436036860249885
0.08272441441441436	-4.142394053283839
0.0799218918918918	-4.141959374709865
0.07711936936936925	-4.142220107955064
0.0743168468468467	-4.143018584496932
0.07151432432432414	-4.1442744149464
0.06871180180180159	-4.146075026399171
0.06590927927927903	-4.14866054342864
0.0631067567567567	-4.1523082927966275
0.060304234234234144	-4.157166895557452
0.05750171171171159	-4.163115300568878
0.054699189189189035	-4.169717329831963
0.05189666666666648	-4.17630787352412
0.049094144144143925	-4.182194915559396
0.04629162162162137	-4.186911629317489
0.04348909909909904	-4.190424677229034
0.04068657657657648	-4.193211147222273
0.03788405405405393	-4.196157452445934
0.035081531531531374	-4.200296079090748
0.03227900900900882	-4.206458354020258
0.029476486486486264	-4.2149601232056675
0.02667396396396371	-4.225436259887676
0.023871441441441377	-4.2368966435687465
0.021068918918918822	-4.248003300194
0.018266396396396267	-4.257489951078245
0.015463873873873712	-4.264588962138115
0.012661351351351158	-4.269318081861718
0.009858828828828603	-4.272517679489612
0.007056306306306048	-4.27560818709455
0.004253783783783716	-4.280132011461532
0.0014512612612611608	-4.287222399059628
-0.001351261261261394	-4.297175656904283
-0.004153783783783949	-4.309278644777235
-0.006956306306306503	-4.321965815046044
-0.009758828828829058	-4.3332729832862
-0.012561351351351613	-4.341453320339152
-0.015363873873873946	-4.345559388085881
-0.0181663963963965	-4.345796047208017
-0.020968918918919055	-4.343515302923215
-0.02377144144144161	-4.340836459310875
-0.026573963963964164	-4.339998046628736
-0.02937648648648672	-4.342641653865709
-0.03217900900900905	-4.349260046372228
-0.03498153153153161	-4.358999812137922
-0.03778405405405416	-4.36990314768104
-0.040586576576576716	-4.379536111271813
-0.04338909909909927	-4.385824731973171
-0.046191621621621826	-4.387846275344291
-0.04899414414414438	-4.386325676970202
-0.05179666666666671	-4.383667791226085
-0.05459918918918927	-4.383491258279408
-0.05740171171171182	-4.389778643128519
-0.06020423423423438	-4.405874511517986
-0.06300675675675693	-4.433612277828827
-0.06580927927927949	-4.472816762100221
-0.06861180180180204	-4.521322646339192
-0.07141432432432437	-4.575501759746448
-0.07421684684684693	-4.631148599923428
-0.07701936936936948	-4.684476117020612
-0.07982189189189204	-4.732950171252876
-0.0826244144144146	-4.775745993542552
-0.08542693693693715	-4.813724574135714
-0.0882294594594597	-4.8489652233158616
-0.09103198198198204	-4.884011135949368
-0.09383450450450459	-4.921053515934066
-0.09663702702702714	-4.961279874818727
-0.0994395495495497	-5.0045482020167125
-0.10224207207207225	-5.049444286938584
-0.10504459459459481	-5.093668426500916
-0.10784711711711736	-5.134613228196505
-0.1106496396396397	-5.169958495004867
-0.11345216216216225	-5.198127620995336
-0.1162546846846848	-5.218510760893521
-0.11905720720720736	-5.231439602888985
-0.12185972972972992	-5.2379699887331785
-0.12466225225225247	-5.239570778131956
-0.12746477477477502	-5.237821239157823
-0.13026729729729736	-5.234189710470881
-0.1330698198198199	-5.229918936318356
-0.13587234234234247	-5.225998169629067
-0.13867486486486502	-5.223175485474066
-0.14147738738738758	-5.221963387977233
-0.14427990990991013	-5.222613316527621
-0.14708243243243246	-5.2250677086147626
-0.14988495495495502	-5.228925888228785
-0.15268747747747757	-5.233469089213301
-0.15549000000000013	-5.237775259664257
-0.15829252252252268	-5.240920786796673
-0.16109504504504524	-5.242226931854448
-0.1638975675675678	-5.24147974410889
-0.16670009009009013	-5.2390466518180325
-0.16950261261261268	-5.235835692165262
-0.17230513513513523	-5.2330888703807386
-0.1751076576576578	-5.23205498558276
-0.17791018018018034	-5.233630982134882
-0.1807127027027029	-5.238078500233723
-0.18351522522522545	-5.24490607145599
-0.1863177477477478	-5.252960875246313
-0.18912027027027034	-5.2607111339444455
-0.1919227927927929	-5.266641058034557
-0.19472531531531545	-5.2696441136349605
-0.197527837837838	-5.269299474064377
-0.20033036036036056	-5.265951687725677
-0.20313288288288311	-5.260573914929912
-0.20593540540540545	-5.254461359602903
-0.208737927927928	-5.24885257919369
-0.21154045045045056	-5.244596022248933
-0.2143429729729731	-5.241961537044217
-0.21714549549549567	-5.240647994222737
-0.21994801801801822	-5.239974826665236
-0.22275054054054078	-5.239187968609169
-0.2255530630630631	-5.237777722342834
-0.22835558558558566	-5.235707412487782
-0.23115810810810822	-5.233485667405487
-0.23396063063063077	-5.232069390874088
-0.23676315315315333	-5.232640173990262
-0.23956567567567588	-5.236335351545934
-0.24236819819819821	-5.244023840569795
-0.24517072072072077	-5.256194468035057
-0.24797324324324332	-5.272979707370537
-0.2507757657657659	-5.294287133714821
-0.25357828828828843	-5.319972662017989
-0.256380810810811	-5.349977206999476
-0.25918333333333354	-5.384365848329129
-0.2619858558558559	-5.423249176424612
-0.26478837837837843	-5.466615162064642
-0.267590900900901	-5.514138575341182
-0.27039342342342354	-5.565049063269729
-0.2731959459459461	-5.61812258464461
-0.27599846846846865	-5.671819061744813
-0.2788009909909912	-5.724536270947365
-0.28160351351351354	-5.774905014981691
-0.2844060360360361	-5.822030182061685
-0.28720855855855865	-5.865594924424133
-0.2900110810810812	-5.905787971594496
-0.29281360360360376	-5.943073335653011
-0.2956161261261263	-5.977877315155087
-0.29841864864864887	-6.010300130842477
-0.3012211711711712	-6.039956360269077
-0.30402369369369375	-6.066009015130351
-0.3068262162162163	-6.087398486248329
-0.30962873873873886	-6.103200331583178
-0.3124312612612614	-6.112997720576885
-0.31523378378378397	-6.117142384727632
-0.3180363063063065	-6.116807672996416
-0.32083882882882886	-6.113800446329314
-0.3236413513513514	-6.110175274347554
-0.32644387387387397	-6.107759759215281
-0.3292463963963965	-6.107731893245791
-0.3320489189189191	-6.110377695606864
-0.33485144144144163	-6.11510304611696
-0.3376539639639642	-6.120694574153333
-0.3404564864864865	-6.1257461253135865
-0.3432590090090091	-6.129115397820225
-0.34606153153153163	-6.130267168164121
-0.3488640540540542	-6.129398200749705
-0.35166657657657674	-6.127312006591001
-0.3544690990990993	-6.125094991832707
-0.3572716216216216	-6.123711376380836
-0.3600741441441442	-6.123660268901361
-0.36287666666666674	-6.124815314617955
-0.3656791891891893	-6.126502726864544
-0.36848171171171185	-6.127788924933778
-0.3712842342342344	-6.127873336585775
-0.37408675675675696	-6.1264416675800994
-0.3768892792792793	-6.123845060256187
-0.37969180180180184	-6.121029085812101
-0.3824943243243244	-6.119224700123667
-0.38529684684684695	-6.119501494947961
-0.3880993693693695	-6.122340979936389
-0.39090189189189206	-6.127392695555571
-0.3937044144144146	-6.133524080693139
-0.39650693693693695	-6.139180766226801
-0.3993094594594595	-6.142966948973569
-0.40211198198198206	-6.144271086275271
-0.4049145045045046	-6.143729926657546
-0.40771702702702717	-6.14335763476824
-0.4105195495495496	-6.146259282581386
-0.41332207207207217	-6.155972626974158
-0.4161245945945947	-6.175600720576369
-0.4189271171171173	-6.206972728668788
-0.4217296396396397	-6.250076052861363
-0.4245321621621623	-6.3029350867596925
-0.42733468468468483	-6.361989063006789
-0.4301372072072073	-6.422879436599228
-0.4329397297297298	-6.481438627776573
-0.4357422522522524	-6.534612704761376
-0.4385447747747748	-6.581068927676522
-0.4413472972972974	-6.6213297033002405
-0.44414981981981994	-6.657410226764696
-0.4469523423423425	-6.692077265873145
-0.44975486486486493	-6.7279496592811725
-0.4525573873873875	-6.766697503356447
-0.45535990990991004	-6.808557800793
-0.4581624324324325	-6.852283679870542
-0.46096495495495504	-6.895514410524509
-0.4637674774774776	-6.935434231084493
-0.46657000000000015	-6.969514441147876
-0.4693725225225226	-6.996124769890972
-0.47217504504504515	-7.01485525350958
-0.4749775675675677	-7.02648782493204
-0.47778009009009015	-7.03266464785483
-0.4805826126126127	-7.035384065133403
-0.48338513513513526	-7.036490852968438
-0.4861876576576578	-7.03730817364724
-0.48899018018018026	-7.038495269629987
-0.4917927027027028	-7.040132031233689
-0.49459522522522537	-7.041958097288131
-0.4973977477477478	-7.043653691259841
-0.5002002702702704	-7.045052541045973
-0.5030027927927929	-7.046218803283377
-0.5058053153153154	-7.047381732200133
-0.5086078378378379	-7.04877981465323
-0.5114103603603605	-7.050499063279638
-0.514212882882883	-7.052387252687666
-0.5170154054054055	-7.054089987718072
-0.519817927927928	-7.05520066864624
-0.5226204504504506	-7.0554660035847725
-0.525422972972973	-7.054961334784448
-0.5282254954954956	-7.054156409166314
-0.5310280180180181	-7.053830316052704
-0.5338305405405407	-7.054850229130221
-0.5366330630630631	-7.057881676218763
-0.5394355855855857	-7.063128481487116
-0.5422381081081082	-7.070196477675587
-0.5450406306306307	-7.078137112372161
-0.5478431531531532	-7.085667927498594
-0.5506456756756758	-7.091507040267004
-0.5534481981981982	-7.09471912101532
-0.5562507207207208	-7.094964921256327
-0.5590532432432433	-7.092577238300539
-0.5618557657657659	-7.088442781594306
-0.5646582882882883	-7.083732310489037
-0.5674608108108109	-7.079569164547635
-0.5702633333333335	-7.076742877276228
-0.5730658558558559	-7.075554908958818
-0.5758683783783785	-7.075835220797533
-0.578670900900901	-7.077108797326343
-0.5814734234234236	-7.078841228690358
-0.584275945945946	-7.080669182470263
-0.5870784684684686	-7.082532357209981
-0.5898809909909911	-7.084663490324406
-0.5926835135135136	-7.087447154726252
-0.5954860360360361	-7.091206710039
-0.5982885585585587	-7.096004593847958
-0.6010910810810811	-7.101535408377988
-0.6038936036036037	-7.107156738182905
-0.6066961261261262	-7.11205236260534
-0.6094986486486488	-7.115474925044765
-0.6123011711711712	-7.116987246135089
-0.6151036936936938	-7.1166228712414465
-0.6179062162162163	-7.114915858618829
-0.6207087387387388	-7.11279584322866
-0.6235112612612613	-7.111389895110513
-0.6263137837837839	-7.111801137316835
-0.6291163063063064	-7.114935749645067
-0.6319188288288289	-7.121425356243417
-0.6347213513513514	-7.131651249924776
-0.637523873873874	-7.145836623724904
-0.6403263963963964	-7.16414871356055
-0.643128918918919	-7.186753776928331
-0.6459314414414415	-7.21379335019272
-0.6487339639639641	-7.24528964898764
-0.6515364864864865	-7.281024956803879
-0.6543390090090091	-7.320458628265634
-0.6571415315315317	-7.36273700060277
-0.6599440540540541	-7.4068177579247845
-0.6627465765765767	-7.451683218838543
-0.6655490990990992	-7.496574847899726
-0.6683516216216216	-7.541161589754079
-0.6711541441441442	-7.585567428880953
-0.6739566666666668	-7.630227072361965
-0.6767591891891893	-7.675599119361667
-0.6795617117117118	-7.721822325727587
-0.6823642342342343	-7.7684313830576635
-0.6851667567567569	-7.81424062989559
-0.6879692792792793	-7.85745712354926
-0.6907718018018019	-7.8960123641438145
-0.6935743243243244	-7.928028292560427
-0.696376846846847	-7.952283410664748
-0.6991793693693694	-7.9685372889298485
-0.701981891891892	-7.977610728843082
-0.7047844144144145	-7.981192864203727
-0.707586936936937	-7.981431498147774
-0.7103894594594595	-7.980430545779676
-0.7131919819819821	-7.979805549824096
-0.7159945045045045	-7.980425389029893
-0.7187970270270271	-7.982403176675902
-0.7215995495495496	-7.9853143625498575
-0.7244020720720722	-7.988544707006827
-0.7272045945945946	-7.991631371091621
-0.7300071171171172	-7.9944705728158105
-0.7328096396396397	-7.997321193176848
-0.7356121621621622	-8.000615010185022
-0.7384146846846847	-8.004661129705976
-0.7412172072072073	-8.009376079790528
-0.7440197297297299	-8.014164905914612
-0.7468222522522523	-8.0180234207726
-0.7496247747747748	-8.019846621189
-0.7524272972972974	-8.018843986857476
-0.7552298198198198	-8.014910594050637
-0.7580323423423424	-8.00880477861066
-0.760834864864865	-8.00204089158381
-0.7636373873873875	-7.996501678090322
-0.76643990990991	-7.993876471880345
-0.7692424324324325	-7.995102571965628
-0.7720449549549551	-8.000000743898585
-0.7748474774774775	-8.007243675567437
-0.7776500000000001	-8.014692964683935
-0.7804525225225226	-8.020018820891647
-0.7832550450450451	-8.021417807905593
-0.7860575675675676	-8.018202204800446
-0.7888600900900902	-8.011066309430408
-0.7916626126126127	-8.001932255406675
-0.7944651351351352	-7.993410344768915
-0.7972676576576577	-7.988033565455627
-0.8000701801801803	-7.987501522286269
-0.8028727027027027	-7.992169677779877
-0.8056752252252253	-8.000944267631855
-0.8084777477477478	-8.011615464235042
-0.8112802702702704	-8.02152275180061
-0.8140827927927928	-8.028342277671989
-0.8168853153153154	-8.030750091617595
-0.8196878378378379	-8.028758975052497
-0.8224903603603604	-8.02363490579775
-0.8252928828828829	-8.017435760438847
-0.8280954054054055	-8.012334313901654
-0.8308979279279279	-8.009950922649889
-0.8337004504504505	-8.010908758145419
-0.836502972972973	-8.014742093542576
-0.8393054954954956	-8.020165288600744
-0.842108018018018	-8.025589185732692
-0.8449105405405406	-8.02969350409305
-0.8477130630630632	-8.031853928181555
-0.8505155855855856	-8.03228246199172
-0.8533181081081082	-8.03184674904395
-0.8561206306306307	-8.03165002950081
-0.8589231531531533	-8.032537427190295
-0.8617256756756757	-8.034717352176639
-0.8645281981981983	-8.037641735487995
-0.8673307207207208	-8.040192372329816
-0.8701332432432433	-8.041107548130974
-0.8729357657657658	-8.03949369062089
-0.8757382882882884	-8.035232823191148
-0.8785408108108108	-8.029130253743599
-0.8813433333333334	-8.02273657881031
-0.8841458558558559	-8.017892417970817
-0.8869483783783785	-8.016143341223142
-0.8897509009009009	-8.018221503182197
-0.8925534234234235	-8.023772169585012
-0.895355945945946	-8.03142354733097
-0.8981584684684685	-8.039184245220373
-0.900960990990991	-8.045043201829955
-0.9037635135135136	-8.047579249902409
-0.9065660360360361	-8.04638443072669
-0.9093685585585587	-8.042167373138817
-0.9121710810810811	-8.036508992665777
-0.9149736036036036	-8.031356349064659
-0.9177761261261261	-8.028423536260071
-0.9205786486486487	-8.028693727038384
-0.9233811711711712	-8.032176762702356
-0.9261836936936938	-8.037986909425854
-0.9289862162162162	-8.044697154684641
-0.9317887387387388	-8.050836746069688
-0.9345912612612612	-8.055357362401963
-0.9373937837837838	-8.057912843734893
-0.9401963063063064	-8.05886913066066
-0.9429988288288289	-8.05905865654912
-0.9458013513513515	-8.059382418419581
-0.9486038738738739	-8.060412764856874
-0.9514063963963965	-8.062144394557404
-0.9542089189189189	-8.06398357713784
-0.9570114414414415	-8.064977556158777
-0.959813963963964	-8.064198960579127
-0.9626164864864866	-8.061144303152616
-0.9654190090090091	-8.056000209686527
-0.9682215315315316	-8.049677007188638
-0.9710240540540541	-8.043590011172778
-0.9738265765765766	-8.039255967693876
-0.9766290990990991	-8.03783567484442
-0.9794316216216217	-8.039772561688597
-0.9822341441441442	-8.044645389992969
-0.9850366666666668	-8.051282888450086
-0.9878391891891892	-8.058103367346312
-0.9906417117117118	-8.063571600471118
-0.9934442342342342	-8.0666312569156
-0.9962467567567568	-8.066983598104283
-0.9990492792792793	-8.065135946048283
-1.0018518018018019	-8.062217517769579
-1.0046543243243244	-8.059630607182335
-1.0074568468468468	-8.058649520352418
-1.0102593693693693	-8.06008587927921
-1.0130618918918919	-8.06410807898359
-1.0158644144144144	-8.070248044092732
-1.018666936936937	-8.077569866798047
-1.0214694594594596	-8.08493165455365
-1.024271981981982	-8.09125605379656
-1.0270745045045047	-8.095737887697101
-1.029877027027027	-8.09795052351652
-1.0326795495495495	-8.097851390531446
-1.035482072072072	-8.095716891683622
-1.0382845945945947	-8.092048555772045
-1.0410871171171172	-8.087484724768295
-1.0438896396396395	-8.082732226210005
-1.046692162162162	-8.078511501229162
-1.0494946846846847	-8.07549701789949
-1.0522972072072072	-8.074237871276253
-1.0550997297297298	-8.075059414654845
-1.0579022522522523	-8.077967485709838
-1.0607047747747749	-8.082591518092286
-1.0635072972972974	-8.08820283952771
-1.06630981981982	-8.093827001513542
-1.0691123423423423	-8.098438828140722
-1.0719148648648649	-8.101196780329676
-1.0747173873873874	-8.101651951019292
-1.07751990990991	-8.099866245908519
-1.0803224324324325	-8.096396684480712
-1.0831249549549549	-8.092142323832814
-1.0859274774774774	-8.088094271990276
-1.08873	-8.08506239116057
-1.0915325225225225	-8.083462422986592
-1.094335045045045	-8.083229840555965
-1.0971375675675676	-8.083886722928927
-1.0999400900900902	-8.08473838247296
-1.1027426126126127	-8.085134010996239
-1.1055451351351353	-8.084704743820666
-1.1083476576576576	-8.083500501603485
-1.1111501801801802	-8.081981139285386
-1.1139527027027027	-8.080866215781036
-1.1167552252252253	-8.080894551068369
-1.1195577477477479	-8.082573905761151
-1.1223602702702702	-8.08600306747611
-1.1251627927927927	-8.090823241442838
-1.1279653153153153	-8.096312093221869
-1.1307678378378379	-8.10158718496417
-1.1335703603603604	-8.105851573848405
-1.136372882882883	-8.108603862156517
-1.1391754054054055	-8.109750456260155
-1.141977927927928	-8.109592724684191
-1.1447804504504504	-8.108703339165459
-1.147582972972973	-8.10773993841461
-1.1503854954954955	-8.107259471000543
-1.153188018018018	-8.107589380416979
-1.1559905405405406	-8.10878648438003
-1.1587930630630632	-8.110681337591515
-1.1615955855855855	-8.112977418995513
-1.164398108108108	-8.115360427526706
-1.1672006306306306	-8.117577079023107
-1.1700031531531532	-8.119461810831307
-1.1728056756756757	-8.120915051355357
-1.1756081981981983	-8.121857697768316
-1.1784107207207208	-8.122194941326278
-1.1812132432432432	-8.121815718645479
-1.1840157657657657	-8.12063526092108
-1.1868182882882883	-8.1186656319727
-1.1896208108108108	-8.116082400350027
-1.1924233333333334	-8.113251921817536
-1.195225855855856	-8.110695155254021
-1.1980283783783783	-8.108986539906208
-1.2008309009009008	-8.108611789034498
-1.2036334234234234	-8.109826811798118
-1.206435945945946	-8.112564097541384
-1.2092384684684685	-8.116420699573432
-1.212040990990991	-8.120737327649831
-1.2148435135135136	-8.124749426776244
-1.2176460360360362	-8.127768353340063
-1.2204485585585585	-8.129341586413979
-1.223251081081081	-8.129348188140096
-1.2260536036036036	-8.128006540228721
-1.2288561261261262	-8.125798276013313
-1.2316586486486487	-8.123336121025236
-1.2344611711711713	-8.121216483852653
-1.2372636936936936	-8.119896741409704
-1.2400662162162162	-8.119624004847335
-1.2428687387387387	-8.120422617935883
-1.2456712612612613	-8.12212925950394
-1.2484737837837838	-8.124453549968116
-1.2512763063063064	-8.1270412397675
-1.254078828828829	-8.129524883252355
-1.2568813513513515	-8.131558615729293
-1.2596838738738738	-8.132843453776953
-1.2624863963963964	-8.133153091378858
-1.265288918918919	-8.13236634930636
-1.2680914414414415	-8.130503675569699
-1.270893963963964	-8.127756146982417
-1.2736964864864866	-8.12449118407556
-1.276499009009009	-8.121222471967819
-1.2793015315315315	-8.118541778173054
-1.282104054054054	-8.117023629261038
-1.2849065765765766	-8.117124652043167
-1.2877090990990991	-8.119103007648569
-1.2905116216216217	-8.122977792904003
-1.2933141441441443	-8.128535416019854
-1.2961166666666666	-8.135374820654746
-1.2989191891891891	-8.142972225093484
-1.3017217117117117	-8.150743459454663
-1.3045242342342342	-8.158089099049267
-1.3073267567567568	-8.164421179471741
-1.3101292792792794	-8.169183960031496
-1.312931801801802	-8.171888057132886
-1.3157343243243242	-8.172172900038532
-1.3185368468468468	-8.169897235155702
-1.3213393693693694	-8.165236856056474
-1.324141891891892	-8.158751789206761
-1.3269444144144145	-8.151380710547215
-1.329746936936937	-8.144333447780657
-1.3325494594594596	-8.138881548485095
-1.335351981981982	-8.136083699014367
-1.3381545045045045	-8.136514392759423
-1.340957027027027	-8.140077726463101
-1.3437595495495496	-8.145975511031285
-1.3465620720720721	-8.152860538002784
-1.3493645945945947	-8.159151742154272
-1.352167117117117	-8.163434839604239
-1.3549696396396396	-8.16483797359965
-1.3577721621621621	-8.163270296141455
-1.3605746846846847	-8.159445630618968
-1.3633772072072072	-8.154674867294023
-1.3661797297297298	-8.150481200255037
-1.3689822522522523	-8.148149236893623
-1.3717847747747747	-8.148343196606824
-1.3745872972972972	-8.15091161810615
-1.3773898198198198	-8.154940480621242
-1.3801923423423423	-8.159040265249455
-1.382994864864865	-8.161779424592677
[truncated: 6 more rows]
