# Supplementary material for: Isolation of a planar π-aromatic Bi5− ring in a cobalt-based inverse-sandwich-type complex
Source: Nat Chem. 2025 Jan 20;17(4):547–55. doi: 10.1038/s41557-024-01713-8 (PMC11964920; doi:10.1038/s41557-024-01713-8)
Supplement: Supplementary file 4 — Original magnetic data of compound 1 and origin file of Fig. 3. [file 41557_2024_1713_MOESM4_ESM.zip › sr_and_T/45.json]

{
   "comment": "corrected Loops",
   "temperature": 2.5,
   "measures": [
      {
         "sr": 0.032,
         "angle": 0,
         "trans": 0,
         "cool_t": 1,
         "comment": "to H_stop",
         "data": [
            [
               -1.3999,
               8.089500260713134
            ],
            [
               -1.3970974874874873,
               8.085351404701594
            ],
            [
               -1.394294974974975,
               8.082582408463985
            ],
            [
               -1.3914924624624623,
               8.081636076429774
            ],
            [
               -1.3886899499499499,
               8.082212403308766
            ],
            [
               -1.3858874374374373,
               8.083436703205562
            ],
            [
               -1.3830849249249249,
               8.084224136035157
            ],
            [
               -1.3802824124124122,
               8.083701204781905
            ],
            [
               -1.3774798998998998,
               8.08152934191782
            ],
            [
               -1.3746773873873872,
               8.078016193497874
            ],
            [
               -1.3718748748748748,
               8.073981199035114
            ],
            [
               -1.3690723623623622,
               8.070433645041746
            ],
            [
               -1.3662698498498498,
               8.068189980977476
            ],
            [
               -1.3634673373373372,
               8.067577782104486
            ],
            [
               -1.3606648248248248,
               8.068338923426074
            ],
            [
               -1.3578623123123121,
               8.069767308791674
            ],
            [
               -1.3550597997997997,
               8.07102566100283
            ],
            [
               -1.3522572872872871,
               8.07151550792658
            ],
            [
               -1.3494547747747747,
               8.071151459155635
            ],
            [
               -1.346652262262262,
               8.070424751988513
            ],
            [
               -1.3438497497497497,
               8.070220324609249
            ],
            [
               -1.341047237237237,
               8.071447542772546
            ],
            [
               -1.3382447247247247,
               8.074621367071952
            ],
            [
               -1.335442212212212,
               8.079558496194762
            ],
            [
               -1.3326396996996996,
               8.085319401868418
            ],
            [
               -1.329837187187187,
               8.09044208846182
            ],
            [
               -1.3270346746746746,
               8.093406189707096
            ],
            [
               -1.324232162162162,
               8.093175286160875
            ],
            [
               -1.3214296496496496,
               8.08962522868092
            ],
            [
               -1.318627137137137,
               8.083693867529837
            ],
            [
               -1.3158246246246246,
               8.077176175132836
            ],
            [
               -1.313022112112112,
               8.072209376388695
            ],
            [
               -1.3102195995995995,
               8.070603865515057
            ],
            [
               -1.307417087087087,
               8.073237727745028
            ],
            [
               -1.3046145745745745,
               8.079721893723942
            ],
            [
               -1.301812062062062,
               8.088460418777917
            ],
            [
               -1.2990095495495495,
               8.097102255143286
            ],
            [
               -1.2962070370370369,
               8.103249869444374
            ],
            [
               -1.2934045245245245,
               8.105200882354968
            ],
            [
               -1.2906020120120119,
               8.102482859994442
            ],
            [
               -1.2877994994994995,
               8.096005264130843
            ],
            [
               -1.2849969869869868,
               8.087775983912142
            ],
            [
               -1.2821944744744744,
               8.080271945847548
            ],
            [
               -1.2793919619619618,
               8.075666488541511
            ],
            [
               -1.2765894494494494,
               8.075162503865664
            ],
            [
               -1.2737869369369368,
               8.07864433773659
            ],
            [
               -1.2709844244244244,
               8.08475546290376
            ],
            [
               -1.2681819119119118,
               8.091368846395623
            ],
            [
               -1.2653793993993994,
               8.09628977784902
            ],
            [
               -1.2625768868868867,
               8.0979588419981
            ],
            [
               -1.2597743743743743,
               8.095928693709578
            ],
            [
               -1.2569718618618617,
               8.090968633001417
            ],
            [
               -1.2541693493493493,
               8.084777034385493
            ],
            [
               -1.2513668368368367,
               8.07941011478537
            ],
            [
               -1.2485643243243243,
               8.076623383051018
            ],
            [
               -1.2457618118118117,
               8.077341490451236
            ],
            [
               -1.2429592992992993,
               8.081419319250255
            ],
            [
               -1.2401567867867866,
               8.08775289751022
            ],
            [
               -1.2373542742742742,
               8.094680656369064
            ],
            [
               -1.2345517617617616,
               8.100524298241043
            ],
            [
               -1.2317492492492492,
               8.104083683631469
            ],
            [
               -1.2289467367367366,
               8.10493032471911
            ],
            [
               -1.2261442242242242,
               8.103424911972981
            ],
            [
               -1.2233417117117116,
               8.100484456929351
            ],
            [
               -1.2205391991991992,
               8.097207685895174
            ],
            [
               -1.2177366866866866,
               8.094504986190364
            ],
            [
               -1.2149341741741742,
               8.092861144453753
            ],
            [
               -1.2121316616616615,
               8.092295841077966
            ],
            [
               -1.2093291491491491,
               8.092504959830414
            ],
            [
               -1.2065266366366365,
               8.093097365254863
            ],
            [
               -1.203724124124124,
               8.093812341572624
            ],
            [
               -1.2009216116116115,
               8.094621789566695
            ],
            [
               -1.198119099099099,
               8.095678845565732
            ],
            [
               -1.1953165865865865,
               8.097146235629344
            ],
            [
               -1.192514074074074,
               8.098993747193296
            ],
            [
               -1.1897115615615614,
               8.10087156635745
            ],
            [
               -1.186909049049049,
               8.102137312154163
            ],
            [
               -1.1841065365365364,
               8.102050358209572
            ],
            [
               -1.181304024024024,
               8.100072820909954
            ],
            [
               -1.1785015115115114,
               8.096162442145838
            ],
            [
               -1.175698998998999,
               8.090931581944268
            ],
            [
               -1.1728964864864864,
               8.085585643245722
            ],
            [
               -1.170093973973974,
               8.081631195466752
            ],
            [
               -1.1672914614614613,
               8.080431388890121
            ],
            [
               -1.164488948948949,
               8.082751252861918
            ],
            [
               -1.1616864364364363,
               8.088452339677797
            ],
            [
               -1.158883923923924,
               8.096455886811905
            ],
            [
               -1.1560814114114113,
               8.105007891095328
            ],
            [
               -1.153278898898899,
               8.11217696850377
            ],
            [
               -1.1504763863863863,
               8.116432488380978
            ],
            [
               -1.1476738738738739,
               8.117116452569968
            ],
            [
               -1.1448713613613613,
               8.114651526926345
            ],
            [
               -1.1420688488488488,
               8.110411249383315
            ],
            [
               -1.1392663363363362,
               8.106289105050381
            ],
            [
               -1.1364638238238238,
               8.104103322884253
            ],
            [
               -1.1336613113113112,
               8.10502949228184
            ],
            [
               -1.1308587987987986,
               8.10924420164368
            ],
            [
               -1.1280562862862862,
               8.115892635440296
            ],
            [
               -1.1252537737737738,
               8.123385298516617
            ],
            [
               -1.1224512612612612,
               8.129920456681782
            ],
            [
               -1.1196487487487485,
               8.13405627421766
            ],
            [
               -1.1168462362362361,
               8.135144162919545
            ],
            [
               -1.1140437237237237,
               8.1334858642557
            ],
            [
               -1.111241211211211,
               8.130172845909742
            ],
            [
               -1.1084386986986985,
               8.126674185226836
            ],
            [
               -1.105636186186186,
               8.124321407554227
            ],
            [
               -1.1028336736736737,
               8.123868363049096
            ],
            [
               -1.100031161161161,
               8.125272462892102
            ],
            [
               -1.0972286486486484,
               8.127763020148496
            ],
            [
               -1.094426136136136,
               8.130162029606906
            ],
            [
               -1.0916236236236236,
               8.131337440524945
            ],
            [
               -1.088821111111111,
               8.130627547671557
            ],
            [
               -1.0860185985985984,
               8.128090297340297
            ],
            [
               -1.083216086086086,
               8.124495949132228
            ],
            [
               -1.0804135735735736,
               8.12107176699958
            ],
            [
               -1.077611061061061,
               8.119091425797823
            ],
            [
               -1.0748085485485483,
               8.119451158607118
            ],
            [
               -1.072006036036036,
               8.12237393723004
            ],
            [
               -1.0692035235235235,
               8.127334619756988
            ],
            [
               -1.066401011011011,
               8.133221692042932
            ],
            [
               -1.0635984984984983,
               8.138672685568949
            ],
            [
               -1.060795985985986,
               8.142467292299845
            ],
            [
               -1.0579934734734735,
               8.14385113481058
            ],
            [
               -1.0551909609609609,
               8.142695207107872
            ],
            [
               -1.0523884484484483,
               8.139457366421777
            ],
            [
               -1.0495859359359359,
               8.134979870848632
            ],
            [
               -1.0467834234234235,
               8.130207148705763
            ],
            [
               -1.0439809109109108,
               8.125924822632767
            ],
            [
               -1.0411783983983982,
               8.122601431530494
            ],
            [
               -1.0383758858858858,
               8.120368333259686
            ],
            [
               -1.0355733733733734,
               8.119119598484057
            ],
            [
               -1.0327708608608608,
               8.118672322998542
            ],
            [
               -1.0299683483483482,
               8.118912703774921
            ],
            [
               -1.0271658358358358,
               8.119867773498179
            ],
            [
               -1.0243633233233234,
               8.12167902183703
            ],
            [
               -1.0215608108108107,
               8.124496857915283
            ],
            [
               -1.0187582982982981,
               8.128347245702834
            ],
            [
               -1.0159557857857857,
               8.133032098316242
            ],
            [
               -1.0131532732732733,
               8.13811043836089
            ],
            [
               -1.0103507607607607,
               8.142974751146042
            ],
            [
               -1.007548248248248,
               8.146999635330046
            ],
            [
               -1.0047457357357357,
               8.149712138284979
            ],
            [
               -1.0019432232232233,
               8.15092504451867
            ],
            [
               -0.9991407107107106,
               8.150788010009832
            ],
            [
               -0.9963381981981981,
               8.149740755036996
            ],
            [
               -0.9935356856856856,
               8.148386052422552
            ],
            [
               -0.9907331731731731,
               8.147325669278313
            ],
            [
               -0.9879306606606606,
               8.14701124803593
            ],
            [
               -0.9851281481481481,
               8.147652558387554
            ],
            [
               -0.9823256356356356,
               8.14920267790588
            ],
            [
               -0.9795231231231231,
               8.15141291774627
            ],
            [
               -0.9767206106106106,
               8.153929601892015
            ],
            [
               -0.973918098098098,
               8.156396695805707
            ],
            [
               -0.9711155855855855,
               8.158533821703127
            ],
            [
               -0.968313073073073,
               8.1601741398683
            ],
            [
               -0.9655105605605605,
               8.161263643560584
            ],
            [
               -0.962708048048048,
               8.161835609409207
            ],
            [
               -0.9599055355355355,
               8.161977408097517
            ],
            [
               -0.957103023023023,
               8.161802158794437
            ],
            [
               -0.9543005105105105,
               8.161428983865065
            ],
            [
               -0.951497997997998,
               8.16096835253744
            ],
            [
               -0.9486954854854854,
               8.16050715909134
            ],
            [
               -0.9458929729729728,
               8.160092299481958
            ],
            [
               -0.9430904604604604,
               8.159718508985055
            ],
            [
               -0.9402879479479478,
               8.159331042604993
            ],
            [
               -0.9374854354354354,
               8.15885209141362
            ],
            [
               -0.9346829229229228,
               8.158230540587395
            ],
            [
               -0.9318804104104104,
               8.157501000087287
            ],
            [
               -0.9290778978978977,
               8.156826481974072
            ],
            [
               -0.9262753853853853,
               8.156496661927688
            ],
            [
               -0.9234728728728727,
               8.156864398458724
            ],
            [
               -0.9206703603603603,
               8.15822563255536
            ],
            [
               -0.9178678478478477,
               8.160674603881109
            ],
            [
               -0.9150653353353353,
               8.163986514069254
            ],
            [
               -0.9122628228228227,
               8.167582962492325
            ],
            [
               -0.9094603103103103,
               8.170616524440913
            ],
            [
               -0.9066577977977976,
               8.172172900038532
            ],
            [
               -0.9038552852852852,
               8.171543656314011
            ],
            [
               -0.9010527727727726,
               8.16848619700205
            ],
            [
               -0.8982502602602602,
               8.163375801982822
            ],
            [
               -0.8954477477477477,
               8.157175794634094
            ],
            [
               -0.8926452352352352,
               8.15120316725943
            ],
            [
               -0.8898427227227227,
               8.14673372593369
            ],
            [
               -0.8870402102102102,
               8.14455093201847
            ],
            [
               -0.8842376976976977,
               8.144574000797038
            ],
            [
               -0.8814351851851852,
               8.14568948083809
            ],
            [
               -0.8786326726726726,
               8.145856505218912
            ],
            [
               -0.8758301601601601,
               8.142474402204165
            ],
            [
               -0.8730276476476476,
               8.132918485148151
            ],
            [
               -0.8702251351351351,
               8.115093969204768
            ],
            [
               -0.8674226226226226,
               8.08784964898425
            ],
            [
               -0.8646201101101101,
               8.051137122242922
            ],
            [
               -0.8618175975975975,
               8.005884563730058
            ],
            [
               -0.859015085085085,
               7.953648494625821
            ],
            [
               -0.8562125725725724,
               7.896179669737133
            ],
            [
               -0.8534100600600599,
               7.8350636473465265
            ],
            [
               -0.8506075475475474,
               7.771562736880545
            ],
            [
               -0.8478050350350349,
               7.706704544837068
            ],
            [
               -0.8450025225225224,
               7.641561796382124
            ],
            [
               -0.8422000100100099,
               7.577585279152444
            ],
            [
               -0.8393974974974974,
               7.5168186228636635
            ],
            [
               -0.8365949849849849,
               7.46185547363396
            ],
            [
               -0.8337924724724723,
               7.415488614625381
            ],
            [
               -0.8309899599599598,
               7.380117454819652
            ],
            [
               -0.8281874474474473,
               7.357083854724358
            ],
            [
               -0.8253849349349348,
               7.3461576100413986
            ],
            [
               -0.8225824224224223,
               7.3453696181525165
            ],
            [
               -0.8197799099099098,
               7.35129563051442
            ],
            [
               -0.8169773973973973,
               7.359754896205574
            ],
            [
               -0.8141748848848848,
               7.36675101886166
            ],
            [
               -0.8113723723723723,
               7.369393770494872
            ],
            [
               -0.8085698598598597,
               7.366532712515524
            ],
            [
               -0.8057673473473472,
               7.358912336630259
            ],
            [
               -0.8029648348348347,
               7.348800957952141
            ],
            [
               -0.8001623223223222,
               7.339206569410454
            ],
            [
               -0.7973598098098097,
               7.332919872840611
            ],
            [
               -0.7945572972972972,
               7.3316757629817095
            ],
            [
               -0.7917547847847847,
               7.335682533352651
            ],
            [
               -0.7889522722722722,
               7.3436468016609595
            ],
            [
               -0.7861497597597596,
               7.353261882940957
            ],
            [
               -0.7833472472472471,
               7.361981230920666
            ],
            [
               -0.7805447347347346,
               7.3678146317710915
            ],
            [
               -0.7777422222222221,
               7.369889633840627
            ],
            [
               -0.7749397097097096,
               7.368610458645838
            ],
            [
               -0.7721371971971971,
               7.365388849603619
            ],
            [
               -0.7693346846846846,
               7.3620662426664865
            ],
            [
               -0.7665321721721721,
               7.360244726198777
            ],
            [
               -0.7637296596596596,
               7.360763270710811
            ],
            [
               -0.760927147147147,
               7.363491687022485
            ],
            [
               -0.7581246346346345,
               7.367492899556985
            ],
            [
               -0.755322122122122,
               7.37146935568086
            ],
            [
               -0.7525196096096095,
               7.374310204440949
            ],
            [
               -0.749717097097097,
               7.3755269497101725
            ],
            [
               -0.7469145845845845,
               7.375415310558946
            ],
            [
               -0.744112072072072,
               7.374889955387715
            ],
            [
               -0.7413095595595595,
               7.375065412162173
            ],
            [
               -0.738507047047047,
               7.376753600823939
            ],
            [
               -0.7357045345345344,
               7.380080138438481
            ],
            [
               -0.7329020220220219,
               7.384376215229459
            ],
            [
               -0.7300995095095094,
               7.388397346625525
            ],
            [
               -0.7272969969969969,
               7.390793931118574
            ],
            [
               -0.7244944844844844,
               7.390658533743217
            ],
            [
               -0.7216919719719719,
               7.387939083239774
            ],
            [
               -0.7188894594594594,
               7.383550278919583
            ],
            [
               -0.7160869469469469,
               7.37912305901842
            ],
            [
               -0.7132844344344343,
               7.376465543893142
            ],
            [
               -0.7104819219219218,
               7.376919657744764
            ],
            [
               -0.7076794094094093,
               7.3808441804187535
            ],
            [
               -0.7048768968968968,
               7.387418349108678
            ],
            [
               -0.7020743843843843,
               7.394851209838192
            ],
            [
               -0.6992718718718718,
               7.400938073527962
            ],
            [
               -0.6964693593593593,
               7.403777566930982
            ],
            [
               -0.6936668468468468,
               7.402397345436049
            ],
            [
               -0.6908643343343343,
               7.397058883263428
            ],
            [
               -0.6880618218218217,
               7.389116647960981
            ],
            [
               -0.6852593093093092,
               7.380459866167891
            ],
            [
               -0.6824567967967967,
               7.3727137679621695
            ],
            [
               -0.6796542842842842,
               7.366469718409469
            ],
            [
               -0.6768517717717717,
               7.3608164605289845
            ],
            [
               -0.6740492592592592,
               7.353354546998441
            ],
            [
               -0.6712467467467467,
               7.34072147022483
            ],
            [
               -0.6684442342342342,
               7.3194869000946206
            ],
            [
               -0.6656417217217216,
               7.287151863651662
            ],
            [
               -0.6628392092092091,
               7.2429448863186385
            ],
            [
               -0.6600366966966966,
               7.18816618535586
            ],
            [
               -0.6572341841841841,
               7.125969265846613
            ],
            [
               -0.6544316716716716,
               7.060642607086024
            ],
            [
               -0.6516291591591591,
               6.996606271391329
            ],
            [
               -0.6488266466466466,
               6.937420605261348
            ],
            [
               -0.6460241341341341,
               6.885091747077674
            ],
            [
               -0.6432216216216216,
               6.83985781539813
            ],
            [
               -0.640419109109109,
               6.800485356068565
            ],
            [
               -0.6376165965965965,
               6.764949015816503
            ],
            [
               -0.634814084084084,
               6.731258491019197
            ],
            [
               -0.6320115715715715,
               6.6981680408994855
            ],
            [
               -0.629209059059059,
               6.66556020940676
            ],
            [
               -0.6264065465465465,
               6.634413893943817
            ],
            [
               -0.623604034034034,
               6.606405540306714
            ],
            [
               -0.6208015215215215,
               6.58330488205673
            ],
            [
               -0.617999009009009,
               6.56637849663908
            ],
            [
               -0.6151964964964964,
               6.555993015133311
            ],
            [
               -0.6123939839839839,
               6.55152769274744
            ],
            [
               -0.6095914714714714,
               6.551595107754109
            ],
            [
               -0.6067889589589589,
               6.554468181441582
            ],
            [
               -0.6039864464464464,
               6.558554223018004
            ],
            [
               -0.6011839339339339,
               6.562757908190489
            ],
            [
               -0.5983814214214214,
               6.566629397502899
            ],
            [
               -0.5955789089089089,
               6.570277877578164
            ],
            [
               -0.5927763963963963,
               6.574113036283384
            ],
            [
               -0.5899738838838838,
               6.578529055044477
            ],
            [
               -0.5871713713713713,
               6.583652282271649
            ],
            [
               -0.5843688588588588,
               6.589236856800487
            ],
            [
               -0.5815663463463463,
               6.594729451354569
            ],
            [
               -0.5787638338338338,
               6.5994601379494995
            ],
            [
               -0.5759613213213213,
               6.602874454665626
            ],
            [
               -0.5731588088088088,
               6.604715253673026
            ],
            [
               -0.5703562962962963,
               6.605090859574128
            ],
            [
               -0.5675537837837837,
               6.604414819012158
            ],
            [
               -0.5647512712712712,
               6.6032518330661665
            ],
            [
               -0.5619487587587587,
               6.602135610196093
            ],
            [
               -0.5591462462462462,
               6.601427152661738
            ],
            [
               -0.5563437337337337,
               6.601257997438445
            ],
            [
               -0.5535412212212212,
               6.601564135118865
            ],
            [
               -0.5507387087087087,
               6.602179653905996
            ],
            [
               -0.5479361961961962,
               6.602939442950665
            ],
            [
               -0.5451336836836836,
               6.603744417202494
            ],
            [
               -0.5423311711711711,
               6.604567165562588
            ],
            [
               -0.5395286586586586,
               6.605408596404047
            ],
            [
               -0.5367261461461461,
               6.606241735126764
            ],
            [
               -0.5339236336336336,
               6.6069853106079215
            ],
            [
               -0.5311211211211211,
               6.607533625131544
            ],
            [
               -0.5283186086086086,
               6.607837066982086
            ],
            [
               -0.5255160960960961,
               6.6079937690958115
            ],
            [
               -0.5227135835835836,
               6.608293492504867
            ],
            [
               -0.519911071071071,
               6.609161078647776
            ],
            [
               -0.5171085585585585,
               6.610980029855819
            ],
            [
               -0.514306046046046,
               6.613826848705651
            ],
            [
               -0.5115035335335335,
               6.617195335491105
            ],
            [
               -0.508701021021021,
               6.619817024666618
            ],
            [
               -0.5058985085085085,
               6.6196751832590435
            ],
            [
               -0.503095995995996,
               6.614263015396924
            ],
            [
               -0.5002934834834833,
               6.601063433066544
            ],
            [
               -0.49749097097097084,
               6.578150287849737
            ],
            [
               -0.4946884584584583,
               6.544755386378473
            ],
            [
               -0.4918859459459458,
               6.501632962474478
            ],
            [
               -0.4890834334334333,
               6.451092008584725
            ],
            [
               -0.4862809209209208,
               6.396649251351515
            ],
            [
               -0.4834784084084083,
               6.342359335058473
            ],
            [
               -0.48067589589589577,
               6.291973675165534
            ],
            [
               -0.47787338338338325,
               6.248136474845952
            ],
            [
               -0.47507087087087074,
               6.211826979824161
            ],
            [
               -0.47226835835835823,
               6.182198988650744
            ],
            [
               -0.4694658458458457,
               6.156867062968454
            ],
            [
               -0.4666633333333332,
               6.132571840171075
            ],
            [
               -0.4638608208208207,
               6.10605699167031
            ],
            [
               -0.4610583083083082,
               6.074935350019089
            ],
            [
               -0.4582557957957957,
               6.038326261348167
            ],
            [
               -0.45545328328328316,
               5.997108132950131
            ],
            [
               -0.45265077077077065,
               5.953731468337657
            ],
            [
               -0.44984825825825814,
               5.911650234457002
            ],
            [
               -0.4470457457457456,
               5.874523044004461
            ],
            [
               -0.4442432332332331,
               5.845386627616921
            ],
            [
               -0.4414407207207206,
               5.826001211034243
            ],
            [
               -0.4386382082082081,
               5.816514310859063
            ],
            [
               -0.4358356956956956,
               5.815502649366527
            ],
            [
               -0.43303318318318307,
               5.820355589159376
            ],
            [
               -0.43023067067067056,
               5.827882759665654
            ],
            [
               -0.42742815815815804,
               5.8349827496319815
            ],
            [
               -0.42462564564564553,
               5.839208016054868
            ],
            [
               -0.421823133133133,
               5.83910089362712
            ],
            [
               -0.4190206206206205,
               5.834243933625739
            ],
            [
               -0.416218108108108,
               5.8250456082277005
            ],
            [
               -0.4134155955955955,
               5.812349380368792
            ],
            [
               -0.410613083083083,
               5.796993842391486
            ],
            [
               -0.40781057057057046,
               5.779455323671164
            ],
            [
               -0.40500805805805795,
               5.75967275033221
            ],
            [
               -0.40220554554554544,
               5.73709720944865
            ],
            [
               -0.39940303303303293,
               5.710941529225445
            ],
            [
               -0.3966005205205205,
               5.680546392744157
            ],
            [
               -0.3937980080080079,
               5.645744893632045
            ],
            [
               -0.3909954954954955,
               5.607106484505599
            ],
            [
               -0.3881929829829829,
               5.56597450667063
            ],
            [
               -0.3853904704704705,
               5.524270182617331
            ],
            [
               -0.38258795795795786,
               5.48410413302258
            ],
            [
               -0.37978544544544546,
               5.447295045529188
            ],
            [
               -0.37698293293293283,
               5.414927019507917
            ],
            [
               -0.37418042042042043,
               5.387072245419801
            ],
            [
               -0.3713779079079078,
               5.362764139261837
            ],
            [
               -0.3685753953953954,
               5.34023858046724
            ],
            [
               -0.3657728828828828,
               5.317386238334401
            ],
            [
               -0.3629703703703704,
               5.292298676024556
            ],
            [
               -0.36016785785785776,
               5.26376303610252
            ],
            [
               -0.35736534534534536,
               5.231573571422333
            ],
            [
               -0.35456283283283274,
               5.196579845144284
            ],
            [
               -0.35176032032032034,
               5.160466231526736
            ],
            [
               -0.3489578078078077,
               5.125333173389036
            ],
            [
               -0.3461552952952953,
               5.093204601345843
            ],
            [
               -0.3433527827827827,
               5.06560160829721
            ],
            [
               -0.3405502702702703,
               5.04329533456972
            ],
            [
               -0.33774775775775767,
               5.026290973723209
            ],
            [
               -0.33494524524524527,
               5.014019604160151
            ],
            [
               -0.33214273273273265,
               5.005649521879841
            ],
            [
               -0.32934022022022025,
               5.0003949444497255
            ],
            [
               -0.3265377077077076,
               4.997708201995116
            ],
            [
               -0.323735195195195,
               4.997288755173709
            ],
            [
               -0.3209326826826826,
               4.998912491902826
            ],
            [
               -0.31813017017017,
               5.0021538757850985
            ],
            [
               -0.3153276576576576,
               5.006117887163723
            ],
            [
               -0.31252514514514496,
               5.009302629622339
            ],
            [
               -0.30972263263263256,
               5.009674716750934
            ],
            [
               -0.30692012012011993,
               5.00497018757389
            ],
            [
               -0.30411760760760753,
               4.993156256558987
            ],
            [
               -0.3013150950950949,
               4.9729292645930325
            ],
            [
               -0.2985125825825825,
               4.944101930746833
            ],
            [
               -0.2957100700700699,
               4.907756497648454
            ],
            [
               -0.2929075575575575,
               4.866102957063938
            ],
            [
               -0.29010504504504486,
               4.822064053172056
            ],
            [
               -0.28730253253253246,
               4.778685799857205
            ],
            [
               -0.28450002002001984,
               4.738520480759828
            ],
            [
               -0.28169750750750744,
               4.7031346661604365
            ],
            [
               -0.2788949949949948,
               4.6728574223167785
            ],
            [
               -0.2760924824824824,
               4.646816513907556
            ],
            [
               -0.2732899699699698,
               4.623234368942012
            ],
            [
               -0.2704874574574574,
               4.599893456675167
            ],
            [
               -0.26768494494494477,
               4.574649060434944
            ],
            [
               -0.26488243243243237,
               4.545871914858702
            ],
            [
               -0.26207991991991975,
               4.512737822398144
            ],
            [
               -0.25927740740740735,
               4.475331576587037
            ],
            [
               -0.2564748948948947,
               4.434580877552816
            ],
            [
               -0.2536723823823823,
               4.39206838451189
            ],
            [
               -0.2508698698698697,
               4.349780364213133
            ],
            [
               -0.2480673573573573,
               4.309841279355998
            ],
            [
               -0.24526484484484468,
               4.274264512039778
            ],
            [
               -0.24246233233233228,
               4.244731679979783
            ],
            [
               -0.23965981981981965,
               4.2224051342357205
            ],
            [
               -0.23685730730730725,
               4.207782254364843
            ],
            [
               -0.23405479479479463,
               4.200611157242563
            ],
            [
               -0.23125228228228223,
               4.199896066361654
            ],
            [
               -0.2284497697697696,
               4.204017588152298
            ],
            [
               -0.2256472572572572,
               4.210973936132901
            ],
            [
               -0.22284474474474458,
               4.218716626866868
            ],
            [
               -0.22004223223223218,
               4.2255184366922505
            ],
            [
               -0.21723971971971956,
               4.230286375057553
            ],
            [
               -0.21443720720720716,
               4.232730550374443
            ],
            [
               -0.21163469469469454,
               4.233326818381713
            ],
            [
               -0.20883218218218214,
               4.233062901134354
            ],
            [
               -0.2060296696696695,
               4.2330205927739515
            ],
            [
               -0.2032271571571571,
               4.233901399647505
            ],
            [
               -0.2004246446446445,
               4.235630744172929
            ],
            [
               -0.1976221321321321,
               4.237165030622597
            ],
            [
               -0.19481961961961947,
               4.236576352898189
            ],
            [
               -0.19201710710710707,
               4.231413762092157
            ],
            [
               -0.18921459459459444,
               4.219259283779647
            ],
            [
               -0.18641208208208204,
               4.198335468708013
            ],
            [
               -0.18360956956956942,
               4.16799853949686
            ],
            [
               -0.18080705705705702,
               4.128975501406026
            ],
            [
               -0.1780045445445444,
               4.083269386601458
            ],
            [
               -0.175202032032032,
               4.033746124349341
            ],
            [
               -0.17239951951951937,
               3.983504210463705
            ],
            [
               -0.16959700700700697,
               3.935189456616719
            ],
            [
               -0.16679449449449435,
               3.8904342206116382
            ],
            [
               -0.16399198198198195,
               3.849568712950778
            ],
            [
               -0.16118946946946933,
               3.8116799981103275
            ],
            [
               -0.15838695695695693,
               3.77500187937048
            ],
            [
               -0.1555844444444443,
               3.737530937880404
            ],
            [
               -0.1527819319319319,
               3.697703870935814
            ],
            [
               -0.14997941941941928,
               3.6549543963217515
            ],
            [
               -0.14717690690690688,
               3.6099982453591544
            ],
            [
               -0.14437439439439426,
               3.5647639432288694
            ],
            [
               -0.14157188188188186,
               3.5219774121476357
            ],
            [
               -0.13876936936936923,
               3.484497361188751
            ],
            [
               -0.13596685685685683,
               3.4545641433677616
            ],
            [
               -0.1331643443443442,
               3.4331512901150045
            ],
            [
               -0.1303618318318318,
               3.4195896056105024
            ],
            [
               -0.1275593193193192,
               3.4115724662771854
            ],
            [
               -0.12475680680680679,
               3.405561433080745
            ],
            [
               -0.12195429429429416,
               3.3975137950827614
            ],
            [
               -0.11915178178178176,
               3.3837710068447047
            ],
            [
               -0.11634926926926914,
               3.361899461455934
            ],
            [
               -0.11354675675675674,
               3.331275820802344
            ],
            [
               -0.11074424424424412,
               3.2932607742680213
            ],
            [
               -0.10794173173173172,
               3.250898172297836
            ],
            [
               -0.1051392192192191,
               3.2081907438791424
            ],
            [
               -0.10233670670670669,
               3.169111985745979
            ],
            [
               -0.09953419419419407,
               3.136588545666168
            ],
            [
               -0.09673168168168167,
               3.1117071306716664
            ],
            [
               -0.09392916916916905,
               3.093355874173933
            ],
            [
               -0.09112665665665665,
               3.07840954656071
            ],
            [
               -0.08832414414414402,
               3.062433940492726
            ],
            [
               -0.08552163163163162,
               3.0407507773526508
            ],
            [
               -0.082719119119119,
               3.009606285005491
            ],
            [
               -0.0799166066066066,
               2.967152200031097
            ],
            [
               -0.07711409409409398,
               2.913989222809188
            ],
            [
               -0.07431158158158158,
               2.8531312998556384
            ],
            [
               -0.07150906906906895,
               2.789396849652954
            ],
            [
               -0.06870655655655655,
               2.728380563801248
            ],
            [
               -0.06590404404404393,
               2.6752661737007477
            ],
            [
               -0.06310153153153153,
               2.6337769127972797
            ],
            [
               -0.06029901901901891,
               2.6055164579042005
            ],
            [
               -0.057496506506506506,
               2.5898420223159295
            ],
            [
               -0.054693993993993884,
               2.5842654026499767
            ],
            [
               -0.05189148148148148,
               2.5852392102848567
            ],
            [
               -0.04908896896896886,
               2.589093323895411
            ],
            [
               -0.04628645645645646,
               2.59286516702263
            ],
            [
               -0.04348394394394384,
               2.5948193597861335
            ],
            [
               -0.040681431431431436,
               2.5945582576648425
            ],
            [
               -0.037878918918918814,
               2.5927502178108286
            ],
            [
               -0.03507640640640641,
               2.590608501926077
            ],
            [
               -0.03227389389389379,
               2.5893101731298884
            ],
            [
               -0.02947138138138139,
               2.589538202960899
            ],
            [
               -0.026668868868868767,
               2.59126882412333
            ],
            [
               -0.023866356356356366,
               2.5938343096862972
            ],
            [
               -0.021063843843843744,
               2.5962009645812856
            ],
            [
               -0.018261331331331343,
               2.59734196677402
            ],
            [
               -0.01545881881881872,
               2.596570913944497
            ],
            [
               -0.01265630630630632,
               2.5937335666679724
            ],
            [
               -0.009853793793793697,
               2.589216095595586
            ],
            [
               -0.007051281281281296,
               2.583793632193184
            ],
            [
               -0.004248768768768674,
               2.5783897651523953
            ],
            [
               -0.001446256256256273,
               2.5738320015048846
            ],
            [
               0.0013562562562563496,
               2.5706700191946954
            ],
            [
               0.00415876876876875,
               2.569085115935751
            ],
            [
               0.006961281281281373,
               2.568879412991002
            ],
            [
               0.009763793793793774,
               2.5695092274055087
            ],
            [
               0.012566306306306396,
               2.5701270173526245
            ],
            [
               0.015368818818818797,
               2.5696170812094303
            ],
            [
               0.01817133133133142,
               2.5666386023699603
            ],
            [
               0.02097384384384382,
               2.5597089147697627
            ],
            [
               0.023776356356356443,
               2.5473574200466436
            ],
            [
               0.026578868868868843,
               2.5283540801842834
            ],
            [
               0.029381381381381466,
               2.5019755352803266
            ],
            [
               0.03218389389389387,
               2.4682348986245106
            ],
            [
               0.03498640640640649,
               2.4279874381728828
            ],
            [
               0.03778891891891911,
               2.3828453852526863
            ],
            [
               0.04059143143143151,
               2.3348890732220955
            ],
            [
               0.043393943943944135,
               2.2862320170499935
            ],
            [
               0.046196456456456536,
               2.238558524658565
            ],
            [
               0.04899896896896916,
               2.19277827965764
            ],
            [
               0.05180148148148156,
               2.148917992870972
            ],
            [
               0.05460399399399418,
               2.106298515244191
            ],
            [
               0.05740650650650658,
               2.0639483079094365
            ],
            [
               0.060209019019019205,
               2.0211147605980404
            ],
            [
               0.0630115315315316,
               1.9776879125842601
            ],
            [
               0.06581404404404423,
               1.9343684353685315
            ],
            [
               0.06861655655655663,
               1.8924930194121128
            ],
            [
               0.07141906906906925,
               1.8535513742412757
            ],
            [
               0.07422158158158165,
               1.8185487392065447
            ],
            [
               0.07702409409409428,
               1.7874418520162383
            ],
            [
               0.07982660660660668,
               1.7588734905746133
            ],
            [
               0.0826291191191193,
               1.7303452887263369
            ],
            [
               0.0854316316316317,
               1.6988244262016465
            ],
            [
               0.08823414414414432,
               1.6616240286369592
            ],
            [
               0.09103665665665672,
               1.6172844928284942
            ],
            [
               0.09383916916916935,
               1.5661568909725148
            ],
            [
               0.09664168168168175,
               1.5104658205904755
            ],
            [
               0.09944419419419437,
               1.4537881827197356
            ],
            [
               0.10224670670670677,
               1.4000766288231663
            ],
            [
               0.10504921921921939,
               1.3525174253016772
            ],
            [
               0.10785173173173179,
               1.3125850058229673
            ],
            [
               0.11065424424424442,
               1.2796098099807445
            ],
            [
               0.11345675675675682,
               1.2510216671745216
            ],
            [
               0.11625926926926944,
               1.223215243187564
            ],
            [
               0.11906178178178184,
               1.1927772204263327
            ],
            [
               0.12186429429429446,
               1.157686959402728
            ],
            [
               0.12466680680680686,
               1.1180990860158957
            ],
            [
               0.12746931931931949,
               1.076442669448932
            ],
            [
               0.13027183183183189,
               1.0367886126118666
            ],
            [
               0.1330743443443445,
               1.0036741697842029
            ],
            [
               0.1358768568568569,
               0.9807523743185929
            ],
            [
               0.13867936936936953,
               0.9696941366619036
            ],
            [
               0.14148188188188193,
               0.9696905868610752
            ],
            [
               0.14428439439439456,
               0.9777086135113375
            ],
            [
               0.14708690690690696,
               0.9894080083155803
            ],
            [
               0.14988941941941958,
               1.000415833241922
            ],
            [
               0.15269193193193198,
               1.0075436660237962
            ],
            [
               0.1554944444444446,
               1.0095624128523273
            ],
            [
               0.158296956956957,
               1.007306204450888
            ],
            [
               0.16109946946946962,
               1.003106793118997
            ],
            [
               0.16390198198198203,
               0.9997835088258071
            ],
            [
               0.16670449449449465,
               0.999554733814886
            ],
            [
               0.16950700700700705,
               1.003247897899703
            ],
            [
               0.17230951951951967,
               1.0100646945760285
            ],
            [
               0.17511203203203207,
               1.0179510392674374
            ],
            [
               0.1779145445445447,
               1.0244018652873343
            ],
            [
               0.1807170570570571,
               1.027377569322578
            ],
            [
               0.18351956956956972,
               1.0259761740251463
            ],
            [
               0.18632208208208212,
               1.0206041621858244
            ],
            [
               0.18912459459459474,
               1.0125832184566228
            ],
            [
               0.19192710710710714,
               1.0033489920226177
            ],
            [
               0.19472961961961976,
               0.9935612331609764
            ],
            [
               0.19753213213213217,
               0.98249125545785
            ],
            [
               0.2003346446446448,
               0.9679629371476413
            ],
            [
               0.2031371571571572,
               0.9469266222121178
            ],
            [
               0.2059396696696698,
               0.9165097831556643
            ],
            [
               0.2087421821821822,
               0.8751981706411662
            ],
            [
               0.21154469469469483,
               0.8237264267059938
            ],
            [
               0.21434720720720724,
               0.7653288145262795
            ],
            [
               0.21714971971971986,
               0.705199190214449
            ],
            [
               0.21995223223223226,
               0.6492701911760221
            ],
            [
               0.22275474474474488,
               0.6026571676314401
            ],
            [
               0.22555725725725728,
               0.5682415636610845
            ],
            [
               0.2283597697697699,
               0.5458446806006894
            ],
            [
               0.2311622822822823,
               0.5322702567275215
            ],
            [
               0.23396479479479493,
               0.5222271969086236
            ],
            [
               0.23676730730730733,
               0.5098682466017852
            ],
            [
               0.23956981981981995,
               0.49048591983700085
            ],
            [
               0.24237233233233235,
               0.4618566096439132
            ],
            [
               0.24517484484484497,
               0.4248333739909569
            ],
            [
               0.24797735735735738,
               0.38302120896982395
            ],
            [
               0.25077986986987,
               0.3416500066495729
            ],
            [
               0.2535823823823824,
               0.3060000937834655
            ],
            [
               0.256384894894895,
               0.27985899969938366
            ],
            [
               0.2591874074074074,
               0.2644608635728787
            ],
            [
               0.26198991991992004,
               0.2581959538951306
            ],
            [
               0.26479243243243245,
               0.2571343125359231
            ],
            [
               0.26759494494494507,
               0.25616430840634585
            ],
            [
               0.27039745745745747,
               0.25037936045556997
            ],
            [
               0.2731999699699701,
               0.2363012590893394
            ],
            [
               0.2760024824824825,
               0.2126113408713053
            ],
            [
               0.2788049949949951,
               0.18023527242782222
            ],
            [
               0.2816075075075075,
               0.1418310261765665
            ],
            [
               0.28441002002002014,
               0.1008964345346044
            ],
            [
               0.28721253253253254,
               0.06079425758112045
            ],
            [
               0.29001504504504516,
               0.023973225613255877
            ],
            [
               0.29281755755755756,
               -0.00843806419635662
            ],
            [
               0.2956200700700702,
               -0.03662742719592238
            ],
            [
               0.2984225825825826,
               -0.06177567828939701
            ],
            [
               0.3012250950950952,
               -0.08557792876927017
            ],
            [
               0.3040276076076076,
               -0.1097793051296243
            ],
            [
               0.30683012012012023,
               -0.13584187523308344
            ],
            [
               0.30963263263263263,
               -0.1647788385494806
            ],
            [
               0.31243514514514525,
               -0.19711986244959157
            ],
            [
               0.31523765765765766,
               -0.2329353646975747
            ],
            [
               0.3180401701701703,
               -0.27185628777407445
            ],
            [
               0.3208426826826827,
               -0.313067719530002
            ],
            [
               0.3236451951951953,
               -0.3553040695312095
            ],
            [
               0.3264477077077077,
               -0.3969031627646835
            ],
            [
               0.3292502202202203,
               -0.4359697681523578
            ],
            [
               0.3320527327327327,
               -0.47065674507056343
            ],
            [
               0.33485524524524535,
               -0.49951255314372034
            ],
            [
               0.33765775775775775,
               -0.5217951726725367
            ],
            [
               0.34046027027027037,
               -0.5376397084277134
            ],
            [
               0.34326278278278277,
               -0.5480013160753234
            ],
            [
               0.3460652952952954,
               -0.554368069349179
            ],
            [
               0.3488678078078078,
               -0.5583239780099962
            ],
            [
               0.3516703203203204,
               -0.5611067641338909
            ],
            [
               0.3544728328328328,
               -0.5633199826368589
            ],
            [
               0.35727534534534544,
               -0.564913859519562
            ],
            [
               0.36007785785785784,
               -0.5654560399861861
            ],
            [
               0.36288037037037046,
               -0.5646042412648047
            ],
            [
               0.36568288288288286,
               -0.5626080979732944
            ],
            [
               0.3684853953953955,
               -0.5606412348620449
            ],
            [
               0.3712879079079079,
               -0.560810861095165
            ],
            [
               0.3740904204204205,
               -0.5657986637061541
            ],
            [
               0.3768929329329329,
               -0.5782180618465169
            ],
            [
               0.37969544544544553,
               -0.5998824412407764
            ],
            [
               0.38249795795795793,
               -0.6312258646965851
            ],
            [
               0.38530047047047056,
               -0.6710818353792423
            ],
            [
               0.38810298298298296,
               -0.7169158629596772
            ],
            [
               0.3909054954954956,
               -0.7654595658572543
            ],
            [
               0.393708008008008,
               -0.8135583781230604
            ],
            [
               0.3965105205205206,
               -0.8589692811593999
            ],
            [
               0.3993130330330332,
               -0.9008570400655902
            ],
            [
               0.4021155455455456,
               -0.939834639561635
            ],
            [
               0.40491805805805825,
               -0.9775435794067047
            ],
            [
               0.40772057057057065,
               -1.015921223727224
            ],
            [
               0.4105230830830833,
               -1.0564034649771514
            ],
            [
               0.4133255955955957,
               -1.099327048622234
            ],
            [
               0.4161281081081083,
               -1.143722263326211
            ],
            [
               0.4189306206206207,
               -1.1875500152673055
            ],
            [
               0.4217331331331333,
               -1.2282861168216481
            ],
            [
               0.4245356456456457,
               -1.2636429485291298
            ],
            [
               0.42733815815815834,
               -1.29218304675247
            ],
            [
               0.43014067067067074,
               -1.3136310310026733
            ],
            [
               0.43294318318318337,
               -1.3288084199091958
            ],
            [
               0.43574569569569577,
               -1.3392555108631505
            ],
            [
               0.4385482082082084,
               -1.3467137968695368
            ],
            [
               0.4413507207207208,
               -1.3526815653152777
            ],
            [
               0.4441532332332334,
               -1.3582111806501285
            ],
            [
               0.4469557457457458,
               -1.3640073046150292
            ],
            [
               0.44975825825825844,
               -1.3707537453620873
            ],
            [
               0.45256077077077084,
               -1.3794941812841088
            ],
            [
               0.45536328328328346,
               -1.3918594905267287
            ],
            [
               0.45816579579579586,
               -1.4099865389116584
            ],
            [
               0.4609683083083085,
               -1.4360926591230552
            ],
            [
               0.4637708208208209,
               -1.4718130824594784
            ],
            [
               0.4665733333333335,
               -1.5175211029587512
            ],
            [
               0.4693758458458459,
               -1.571887952836077
            ],
            [
               0.47217835835835853,
               -1.6318826723270714
            ],
            [
               0.47498087087087093,
               -1.6932769764627924
            ],
            [
               0.47778338338338355,
               -1.7515509242523812
            ],
            [
               0.48058589589589595,
               -1.802950828663592
            ],
            [
               0.4833884084084086,
               -1.8453834335500776
            ],
            [
               0.486190920920921,
               -1.8788666615279013
            ],
            [
               0.4889934334334336,
               -1.905388461341655
            ],
            [
               0.491795945945946,
               -1.9282095401586208
            ],
            [
               0.4945984584584586,
               -1.9508220096515654
            ],
            [
               0.497400970970971,
               -1.9758849579601545
            ],
            [
               0.5002034834834836,
               -2.0044627405586386
            ],
            [
               0.503005995995996,
               -2.0357905994962646
            ],
            [
               0.5058085085085087,
               -2.0676191947034592
            ],
            [
               0.5086110210210211,
               -2.0970030376843063
            ],
            [
               0.5114135335335337,
               -2.121260017151654
            ],
            [
               0.5142160460460461,
               -2.1387852599616064
            ],
            [
               0.5170185585585587,
               -2.149464994414993
            ],
            [
               0.5198210710710711,
               -2.15458099597633
            ],
            [
               0.5226235835835837,
               -2.1562721073492543
            ],
            [
               0.5254260960960961,
               -2.1567653618358253
            ],
            [
               0.5282286086086088,
               -2.1576563430582105
            ],
            [
               0.5310311211211212,
               -2.1594860815211128
            ],
            [
               0.5338336336336338,
               -2.161744567921062
            ],
            [
               0.5366361461461462,
               -2.1632726043706807
            ],
            [
               0.5394386586586588,
               -2.1628912188592597
            ],
            [
               0.5422411711711712,
               -2.1600112038240766
            ],
            [
               0.5450436836836838,
               -2.1549900219860305
            ],
            [
               0.5478461961961962,
               -2.1491019307786363
            ],
            [
               0.5506487087087089,
               -2.144132636951989
            ],
            [
               0.5534512212212213,
               -2.1417490640148387
            ],
            [
               0.5562537337337339,
               -2.1428779684880617
            ],
            [
               0.5590562462462463,
               -2.1473250093117286
            ],
            [
               0.5618587587587589,
               -2.1537800648335796
            ],
            [
               0.5646612712712713,
               -2.160216454969957
            ],
            [
               0.5674637837837839,
               -2.1645508362602914
            ],
            [
               0.5702662962962963,
               -2.1653369156775852
            ],
            [
               0.573068808808809,
               -2.1622525854033867
            ],
            [
               0.5758713213213213,
               -2.1562108908779383
            ],
            [
               0.578673833833834,
               -2.149055034951319
            ],
            [
               0.5814763463463464,
               -2.1429406781391176
            ],
            [
               0.584278858858859,
               -2.139615342837411
            ],
            [
               0.5870813713713714,
               -2.139838345354093
            ],
            [
               0.589883883883884,
               -2.1431347345246152
            ],
            [
               0.5926863963963964,
               -2.1479615942873878
            ],
            [
               0.595488908908909,
               -2.1522252437993092
            ],
            [
               0.5982914214214214,
               -2.1539714728772967
            ],
            [
               0.6010939339339341,
               -2.152017022996926
            ],
            [
               0.6038964464464465,
               -2.1463158235497435
            ],
            [
               0.6066989589589589,
               -2.1379473383212346
            ],
            [
               0.6095014714714717,
               -2.1287430821283646
            ],
            [
               0.6123039839839841,
               -2.120686454338319
            ],
            [
               0.6151064964964965,
               -2.1152907668268597
            ],
            [
               0.6179090090090089,
               -2.1131591059440016
            ],
            [
               0.6207115215215218,
               -2.1138606720622803
            ],
            [
               0.6235140340340342,
               -2.1161474695460516
            ],
            [
               0.6263165465465466,
               -2.11842166798799
            ],
            [
               0.629119059059059,
               -2.1192858184521626
            ],
            [
               0.6319215715715718,
               -2.1179898481758066
            ],
            [
               0.6347240840840842,
               -2.1146334433829157
            ],
            [
               0.6375265965965966,
               -2.1100717509590776
            ],
            [
               0.640329109109109,
               -2.1055739037296135
            ],
            [
               0.6431316216216219,
               -2.102362985075988
            ],
            [
               0.6459341341341343,
               -2.101197547935916
            ],
            [
               0.6487366466466467,
               -2.1021310773180026
            ],
            [
               0.651539159159159,
               -2.1045182735438033
            ],
            [
               0.6543416716716719,
               -2.1072511504513898
            ],
            [
               0.6571441841841843,
               -2.109133555296257
            ],
            [
               0.6599466966966967,
               -2.109263730856643
            ],
            [
               0.6627492092092091,
               -2.1073012429410554
            ],
            [
               0.665551721721722,
               -2.103541203277178
            ],
            [
               0.6683542342342343,
               -2.098786591876065
            ],
            [
               0.6711567467467467,
               -2.094074492513524
            ],
            [
               0.6739592592592591,
               -2.0903531967838713
            ],
            [
               0.676761771771772,
               -2.0882133306709143
            ],
            [
               0.6795642842842844,
               -2.087749034506869
            ],
            [
               0.6823667967967968,
               -2.0885772413218824
            ],
            [
               0.6851693093093092,
               -2.0899921442363247
            ],
            [
               0.687971821821822,
               -2.0911946573534443
            ],
            [
               0.6907743343343344,
               -2.0915229501043004
            ],
            [
               0.6935768468468468,
               -2.090620664508391
            ],
            [
               0.6963793593593592,
               -2.0885068030249414
            ],
            [
               0.6991818718718721,
               -2.0855438339505508
            ],
            [
               0.7019843843843845,
               -2.0823271831614782
            ],
            [
               0.7047868968968969,
               -2.07953325458217
            ],
            [
               0.7075894094094093,
               -2.0777637039523142
            ],
            [
               0.7103919219219221,
               -2.077415073812503
            ],
            [
               0.7131944344344345,
               -2.0785913635330058
            ],
            [
               0.7159969469469469,
               -2.0810678033903454
            ],
            [
               0.7187994594594593,
               -2.084308889242056
            ],
            [
               0.7216019719719722,
               -2.0875409725553986
            ],
            [
               0.7244044844844846,
               -2.0898758775292876
            ],
            [
               0.727206996996997,
               -2.0904743231281326
            ],
            [
               0.7300095095095094,
               -2.088726439749017
            ],
            [
               0.7328120220220222,
               -2.084415016692139
            ],
            [
               0.7356145345345346,
               -2.077821201327396
            ],
            [
               0.738417047047047,
               -2.069737638131752
            ],
            [
               0.7412195595595594,
               -2.061372480414736
            ],
            [
               0.7440220720720723,
               -2.0541560383705804
            ],
            [
               0.7468245845845847,
               -2.049491784092808
            ],
            [
               0.7496270970970971,
               -2.0485143852518153
            ],
            [
               0.7524296096096099,
               -2.051920394269546
            ],
            [
               0.7552321221221223,
               -2.05991871128907
            ],
            [
               0.7580346346346347,
               -2.0723121302964778
            ],
            [
               0.7608371471471471,
               -2.088679251112964
            ],
            [
               0.76363965965966,
               -2.1085922781397777
            ],
            [
               0.7664421721721724,
               -2.1317934279243236
            ],
            [
               0.7692446846846848,
               -2.1582667921328866
            ],
            [
               0.7720471971971972,
               -2.188179994689614
            ],
            [
               0.77484970970971,
               -2.221718401897288
            ],
            [
               0.7776522222222224,
               -2.258876709252137
            ],
            [
               0.7804547347347348,
               -2.2992924521718017
            ],
            [
               0.7832572472472472,
               -2.342194729327179
            ],
            [
               0.7860597597597601,
               -2.386501564800996
            ],
            [
               0.7888622722722725,
               -2.4310440465082443
            ],
            [
               0.7916647847847849,
               -2.474844390830844
            ],
            [
               0.7944672972972973,
               -2.5173477554629624
            ],
            [
               0.7972698098098101,
               -2.5585157752408207
            ],
            [
               0.8000723223223225,
               -2.5987329288820025
            ],
            [
               0.8028748348348349,
               -2.6385416110640687
            ],
            [
               0.8056773473473473,
               -2.6782861231224526
            ],
            [
               0.8084798598598602,
               -2.717786436172002
            ],
            [
               0.8112823723723726,
               -2.7561633516631154
            ],
            [
               0.814084884884885,
               -2.7918946676841117
            ],
            [
               0.8168873973973974,
               -2.8231091865801226
            ],
            [
               0.8196899099099102,
               -2.8480453133285586
            ],
            [
               0.8224924224224226,
               -2.8655407327109454
            ],
            [
               0.825294934934935,
               -2.8754007422813768
            ],
            [
               0.8280974474474474,
               -2.8785234964528676
            ],
            [
               0.8308999599599602,
               -2.876732337770571
            ],
            [
               0.8337024724724726,
               -2.872355971098873
            ],
            [
               0.836504984984985,
               -2.8676769774534314
            ],
            [
               0.8393074974974974,
               -2.8644115238034527
            ],
            [
               0.8421100100100103,
               -2.863373570794467
            ],
            [
               0.8449125225225227,
               -2.864417997717146
            ],
            [
               0.8477150350350351,
               -2.866667905169031
            ],
            [
               0.8505175475475475,
               -2.8689411810584566
            ],
            [
               0.8533200600600603,
               -2.870229916846185
            ],
            [
               0.8561225725725727,
               -2.8700735797243215
            ],
            [
               0.8589250850850851,
               -2.868706789337166
            ],
            [
               0.8617275975975975,
               -2.8669413192705626
            ],
            [
               0.8645301101101104,
               -2.865832833643859
            ],
            [
               0.8673326226226228,
               -2.866255295850097
            ],
            [
               0.8701351351351352,
               -2.8685358138600012
            ],
            [
               0.8729376476476476,
               -2.872280310678775
            ],
            [
               0.8757401601601604,
               -2.8764538835501234
            ],
            [
               0.8785426726726728,
               -2.879691894061761
            ],
            [
               0.8813451851851852,
               -2.880738537113915
            ],
            [
               0.8841476976976976,
               -2.878865561102204
            ],
            [
               0.8869502102102105,
               -2.874129570578381
            ],
            [
               0.8897527227227229,
               -2.8673796965943037
            ],
            [
               0.8925552352352353,
               -2.860010213479523
            ],
            [
               0.8953577477477477,
               -2.853537105676775
            ],
            [
               0.8981602602602605,
               -2.8491355866900197
            ],
            [
               0.9009627727727729,
               -2.8472881782671706
            ],
            [
               0.9037652852852853,
               -2.8476564546568284
            ],
            [
               0.9065677977977977,
               -2.8492164559784126
            ],
            [
               0.9093703103103106,
               -2.8506124011620457
            ],
            [
               0.912172822822823,
               -2.8506135977926963
            ],
            [
               0.9149753353353354,
               -2.848527638797048
            ],
            [
               0.9177778478478478,
               -2.844438614025595
            ],
            [
               0.9205803603603606,
               -2.8391961381573125
            ],
            [
               0.923382872872873,
               -2.8341603498260763
            ],
            [
               0.9261853853853854,
               -2.8307839558362016
            ],
            [
               0.9289878978978978,
               -2.8301610900317318
            ],
            [
               0.9317904104104107,
               -2.8326799109438205
            ],
            [
               0.9345929229229231,
               -2.8378808147871286
            ],
            [
               0.9373954354354355,
               -2.8445574975952734
            ],
            [
               0.9401979479479479,
               -2.8510651089059547
            ],
            [
               0.9430004604604607,
               -2.855741124579012
            ],
            [
               0.9458029729729731,
               -2.8573172853717868
            ],
            [
               0.9486054854854855,
               -2.8552112052245473
            ],
            [
               0.9514079979979979,
               -2.8496282544469373
            ],
            [
               0.9542105105105108,
               -2.8414629391782533
            ],
            [
               0.9570130230230232,
               -2.8320452237290645
            ],
            [
               0.9598155355355356,
               -2.822814486314801
            ],
            [
               0.962618048048048,
               -2.815012911939794
            ],
            [
               0.9654205605605608,
               -2.8094716187408526
            ],
            [
               0.9682230730730732,
               -2.8065257600243516
            ],
            [
               0.9710255855855856,
               -2.8060530992354185
            ],
            [
               0.973828098098098,
               -2.8075977575793463
            ],
            [
               0.9766306106106108,
               -2.810525953654034
            ],
            [
               0.9794331231231233,
               -2.814165432222479
            ],
            [
               0.9822356356356357,
               -2.817899818658656
            ],
            [
               0.985038148148148,
               -2.8212138534779854
            ],
            [
               0.9878406606606609,
               -2.8237053219437005
            ],
            [
               0.9906431731731733,
               -2.825087587844557
            ],
            [
               0.9934456856856857,
               -2.8252014288251814
            ],
            [
               0.9962481981981981,
               -2.8240402986049027
            ],
            [
               0.9990507107107109,
               -2.821776725493578
            ],
            [
               1.0018532232232233,
               -2.818767250853826
            ],
            [
               1.0046557357357357,
               -2.8155143521443424
            ],
            [
               1.0074582482482481,
               -2.8125766734190467
            ],
            [
               1.010260760760761,
               -2.8104391442860823
            ],
            [
               1.0130632732732734,
               -2.8093744536292693
            ],
            [
               1.0158657857857858,
               -2.809338686906166
            ],
            [
               1.0186682982982982,
               -2.809941207594134
            ],
            [
               1.021470810810811,
               -2.8105113313669765
            ],
            [
               1.0242733233233234,
               -2.81025655813683
            ],
            [
               1.0270758358358358,
               -2.8084775811480007
            ],
            [
               1.0298783483483482,
               -2.804783672757649
            ],
            [
               1.032680860860861,
               -2.7992460318435413
            ],
            [
               1.0354833733733735,
               -2.7924393183085794
            ],
            [
               1.0382858858858859,
               -2.7853501585277236
            ],
            [
               1.0410883983983983,
               -2.7791680409410233
            ],
            [
               1.0438909109109111,
               -2.775008107164439
            ],
            [
               1.0466934234234235,
               -2.7736366925096814
            ],
            [
               1.049495935935936,
               -2.7752724490745226
            ],
            [
               1.0522984484484483,
               -2.7795174681101784
            ],
            [
               1.0551009609609612,
               -2.7854389371901593
            ],
            [
               1.0579034734734736,
               -2.7917819703764337
            ],
            [
               1.060705985985986,
               -2.797259521790153
            ],
            [
               1.0635084984984984,
               -2.800845387200887
            ],
            [
               1.0663110110110112,
               -2.801996556729316
            ],
            [
               1.0691135235235236,
               -2.800751168977973
            ],
            [
               1.071916036036036,
               -2.7976820681854555
            ],
            [
               1.0747185485485484,
               -2.793723838435165
            ],
            [
               1.0775210610610613,
               -2.789922726777906
            ],
            [
               1.0803235735735737,
               -2.787175808509067
            ],
            [
               1.083126086086086,
               -2.786024283878918
            ],
            [
               1.0859285985985985,
               -2.786547443232209
            ],
            [
               1.0887311111111113,
               -2.7883747237605885
            ],
            [
               1.0915336236236237,
               -2.7908021169311947
            ],
            [
               1.0943361361361361,
               -2.792974595274096
            ],
            [
               1.0971386486486485,
               -2.794084261027592
            ],
            [
               1.0999411611611614,
               -2.7935364924979886
            ],
            [
               1.1027436736736738,
               -2.7910510433744093
            ],
            [
               1.1055461861861862,
               -2.786686173240115
            ],
            [
               1.1083486986986986,
               -2.780794585994215
            ],
            [
               1.1111512112112114,
               -2.7739343844723994
            ],
            [
               1.1139537237237238,
               -2.766763311244185
            ],
            [
               1.1167562362362362,
               -2.759940548724643
            ],
            [
               1.119558748748749,
               -2.7540505068108683
            ],
            [
               1.1223612612612615,
               -2.7495519919616704
            ],
            [
               1.1251637737737739,
               -2.7467482096293114
            ],
            [
               1.1279662862862863,
               -2.7457705720154912
            ],
            [
               1.130768798798799,
               -2.746572014197165
            ],
            [
               1.1335713113113115,
               -2.7489309284948416
            ],
            [
               1.136373823823824,
               -2.7524713048300793
            ],
            [
               1.1391763363363363,
               -2.7567051437077943
            ],
            [
               1.1419788488488491,
               -2.761098518151183
            ],
            [
               1.1447813613613615,
               -2.7651541214460202
            ],
            [
               1.147583873873874,
               -2.7684941315392724
            ],
            [
               1.1503863863863864,
               -2.770921893247106
            ],
            [
               1.1531888988988992,
               -2.7724424751610606
            ],
            [
               1.1559914114114116,
               -2.7732314378018774
            ],
            [
               1.158793923923924,
               -2.773556016400333
            ],
            [
               1.1615964364364364,
               -2.77366877381089
            ],
            [
               1.1643989489489492,
               -2.773705048207651
            ],
            [
               1.1672014614614616,
               -2.773617655262843
            ],
            [
               1.170003973973974,
               -2.773173530894912
            ],
            [
               1.1728064864864864,
               -2.772019194746388
            ],
            [
               1.1756089989989993,
               -2.7698002249323164
            ],
            [
               1.1784115115115117,
               -2.7663012206133057
            ],
            [
               1.181214024024024,
               -2.761563314702565
            ],
            [
               1.1840165365365365,
               -2.7559398046099552
            ],
            [
               1.1868190490490493,
               -2.750066478062303
            ],
            [
               1.1896215615615617,
               -2.744747261397615
            ],
            [
               1.1924240740740741,
               -2.7407807490281115
            ],
            [
               1.1952265865865865,
               -2.738771396110721
            ],
            [
               1.1980290990990994,
               -2.7389750853678407
            ],
            [
               1.2008316116116118,
               -2.741220603764729
            ],
            [
               1.2036341241241242,
               -2.744928779847159
            ],
            [
               1.2064366366366366,
               -2.749225559907016
            ],
            [
               1.2092391491491494,
               -2.753121535450873
            ],
            [
               1.2120416616616618,
               -2.755714896900715
            ],
            [
               1.2148441741741742,
               -2.7563711863222284
            ],
            [
               1.2176466866866866,
               -2.754841537684827
            ],
            [
               1.2204491991991995,
               -2.751297939139098
            ],
            [
               1.2232517117117119,
               -2.7462840725603037
            ],
            [
               1.2260542242242243,
               -2.740598035776493
            ],
            [
               1.2288567367367367,
               -2.735134855335474
            ],
            [
               1.2316592492492495,
               -2.73072072626773
            ],
            [
               1.234461761761762,
               -2.727968287356255
            ],
            [
               1.2372642742742743,
               -2.727175302584941
            ],
            [
               1.2400667867867867,
               -2.7282804100729923
            ],
            [
               1.2428692992992996,
               -2.7308808526832546
            ],
            [
               1.245671811811812,
               -2.7343088993471962
            ],
            [
               1.2484743243243244,
               -2.737755804624557
            ],
            [
               1.2512768368368368,
               -2.740424488769955
            ],
            [
               1.2540793493493496,
               -2.741685344529081
            ],
            [
               1.256881861861862,
               -2.741205488894993
            ],
            [
               1.2596843743743744,
               -2.739022783030416
            ],
            [
               1.2624868868868868,
               -2.7355439198841918
            ],
            [
               1.2652893993993997,
               -2.7314608916512366
            ],
            [
               1.268091911911912,
               -2.727599643154033
            ],
            [
               1.2708944244244245,
               -2.7247337049620324
            ],
            [
               1.2736969369369369,
               -2.7234079837685385
            ],
            [
               1.2764994494494497,
               -2.7238185691104135
            ],
            [
               1.279301961961962,
               -2.7257814446212727
            ],
            [
               1.2821044744744745,
               -2.728798865885688
            ],
            [
               1.284906986986987,
               -2.7322036149375712
            ],
            [
               1.2877094994994998,
               -2.735337451413818
            ],
            [
               1.2905120120120122,
               -2.7377092722108483
            ],
            [
               1.2933145245245246,
               -2.7390853642089255
            ],
            [
               1.296117037037037,
               -2.7394873863122324
            ],
            [
               1.2989195495495498,
               -2.739106054383896
            ],
            [
               1.3017220620620622,
               -2.7381687856971517
            ],
            [
               1.3045245745745746,
               -2.7368165927323176
            ],
            [
               1.307327087087087,
               -2.73504220815037
            ],
            [
               1.3101295995995998,
               -2.732717775562154
            ],
            [
               1.3129321121121122,
               -2.7297041328559217
            ],
            [
               1.3157346246246246,
               -2.7259978456792506
            ],
            [
               1.318537137137137,
               -2.72185074708538
            ],
            [
               1.32133964964965,
               -2.71779953640541
            ],
            [
               1.3241421621621623,
               -2.714571358377327
            ],
            [
               1.3269446746746747,
               -2.712876963619447
            ],
            [
               1.329747187187187,
               -2.713150380193394
            ],
            [
               1.3325496996997,
               -2.7153251211853817
            ],
            [
               1.3353522122122123,
               -2.7187381763121206
            ],
            [
               1.3381547247247247,
               -2.722220440588355
            ],
            [
               1.3409572372372371,
               -2.7243739125464934
            ],
            [
               1.34375974974975,
               -2.723970214882165
            ],
            [
               1.3465622622622624,
               -2.7203544723752326
            ],
            [
               1.3493647747747748,
               -2.713722712009073
            ],
            [
               1.3521672872872872,
               -2.7051685878673197
            ],
            [
               1.3549697997998,
               -2.6964607430309346
            ],
            [
               1.3577723123123124,
               -2.6895962683085415
            ],
            [
               1.3605748248248248,
               -2.68625143011141
            ],
            [
               1.3633773373373372,
               -2.6872920870681583
            ],
            [
               1.36617984984985,
               -2.692497062889567
            ],
            [
               1.3689823623623625,
               -2.700588402484046
            ],
            [
               1.3717848748748749,
               -2.7095700342338844
            ],
            [
               1.3745873873873873,
               -2.7172798945892715
            ],
            [
               1.3773898998999001,
               -2.72199156622227
            ],
            [
               1.3801924124124125,
               -2.7228833889917095
            ],
            [
               1.382994924924925,
               -2.720232988790972
            ],
            [
               1.3857974374374373,
               -2.7152812123352827
            ],
            [
               1.3885999499499502,
               -2.709813937004931
            ],
            [
               1.3914024624624626,
               -2.7055989455200766
            ],
            [
               1.394204974974975,
               -2.703858708484521
            ],
            [
               1.3970074874874874,
               -2.7049440974983483
            ],
            [
               1.39981,
               -2.708304304212941
            ]
         ]
      },
      {
         "data": [
            [
               1.39991,
               -2.685736353006721
            ],
            [
               1.3971074774774772,
               -2.6884692714639904
            ],
            [
               1.3943049549549547,
               -2.6935256356803023
            ],
            [
               1.391502432432432,
               -2.6997494197955554
            ],
            [
               1.3886999099099095,
               -2.7057886756234417
            ],
            [
               1.385897387387387,
               -2.710462964948478
            ],
            [
               1.3830948648648644,
               -2.713042937327664
            ],
            [
               1.3802923423423419,
               -2.713369238378265
            ],
            [
               1.3774898198198193,
               -2.7117966068115322
            ],
            [
               1.3746872972972968,
               -2.7090068906056874
            ],
            [
               1.3718847747747747,
               -2.705771885179045
            ],
            [
               1.369082252252252,
               -2.7027519667540947
            ],
            [
               1.3662797297297296,
               -2.7003902625090586
            ],
            [
               1.363477207207207,
               -2.698916737845895
            ],
            [
               1.3606746846846844,
               -2.6984306763185977
            ],
            [
               1.3578721621621619,
               -2.699001403367358
            ],
            [
               1.3550696396396393,
               -2.7007261227168478
            ],
            [
               1.3522671171171168,
               -2.703709551452386
            ],
            [
               1.3494645945945942,
               -2.707971180192164
            ],
            [
               1.3466620720720717,
               -2.713324958182513
            ],
            [
               1.3438595495495491,
               -2.719296396083644
            ],
            [
               1.3410570270270266,
               -2.725134294575076
            ],
            [
               1.338254504504504,
               -2.7299404651484007
            ],
            [
               1.335451981981982,
               -2.7328933903924764
            ],
            [
               1.3326494594594593,
               -2.733499176509074
            ],
            [
               1.3298469369369368,
               -2.7317827088460653
            ],
            [
               1.3270444144144142,
               -2.728343158196214
            ],
            [
               1.3242418918918917,
               -2.7242387184169754
            ],
            [
               1.3214393693693691,
               -2.7207222285751342
            ],
            [
               1.3186368468468466,
               -2.7189021099572344
            ],
            [
               1.315834324324324,
               -2.7194324841946624
            ],
            [
               1.3130318018018015,
               -2.722330954584086
            ],
            [
               1.310229279279279,
               -2.7269831317155955
            ],
            [
               1.3074267567567563,
               -2.732332625092779
            ],
            [
               1.3046242342342338,
               -2.7371946930473694
            ],
            [
               1.3018217117117112,
               -2.740592147198223
            ],
            [
               1.2990191891891887,
               -2.7420072492140903
            ],
            [
               1.2962166666666666,
               -2.74147470117952
            ],
            [
               1.293414144144144,
               -2.7394970139369015
            ],
            [
               1.2906116216216215,
               -2.7368243720484653
            ],
            [
               1.287809099099099,
               -2.734184985427012
            ],
            [
               1.2850065765765764,
               -2.732063610672645
            ],
            [
               1.2822040540540538,
               -2.7306021114479897
            ],
            [
               1.2794015315315312,
               -2.7296462778322486
            ],
            [
               1.2765990090090087,
               -2.728906633850997
            ],
            [
               1.2737964864864861,
               -2.7281588427673427
            ],
            [
               1.2709939639639636,
               -2.727397100547556
            ],
            [
               1.268191441441441,
               -2.7268756739072906
            ],
            [
               1.2653889189189185,
               -2.727020658321697
            ],
            [
               1.262586396396396,
               -2.728247729136525
            ],
            [
               1.2597838738738734,
               -2.730761191284408
            ],
            [
               1.2569813513513513,
               -2.734419452135377
            ],
            [
               1.2541788288288287,
               -2.7387279634078716
            ],
            [
               1.2513763063063061,
               -2.7429715843253035
            ],
            [
               1.2485737837837836,
               -2.746442914081486
            ],
            [
               1.245771261261261,
               -2.748682933185469
            ],
            [
               1.2429687387387385,
               -2.7496413967381237
            ],
            [
               1.240166216216216,
               -2.749691285287904
            ],
            [
               1.2373636936936934,
               -2.7494850561501405
            ],
            [
               1.2345611711711708,
               -2.74970080648548
            ],
            [
               1.2317586486486483,
               -2.7507708636085226
            ],
            [
               1.2289561261261257,
               -2.752696215232799
            ],
            [
               1.2261536036036031,
               -2.7550221842905334
            ],
            [
               1.2233510810810806,
               -2.7569929717388177
            ],
            [
               1.2205485585585585,
               -2.757835785847604
            ],
            [
               1.217746036036036,
               -2.757074007250578
            ],
            [
               1.2149435135135134,
               -2.754752939558802
            ],
            [
               1.2121409909909908,
               -2.751488376750304
            ],
            [
               1.2093384684684683,
               -2.7483091357506115
            ],
            [
               1.2065359459459457,
               -2.746338612096091
            ],
            [
               1.2037334234234232,
               -2.746420668344065
            ],
            [
               1.2009309009009006,
               -2.7488193656274884
            ],
            [
               1.198128378378378,
               -2.75310037884552
            ],
            [
               1.1953258558558555,
               -2.7582410323340323
            ],
            [
               1.192523333333333,
               -2.7629367840060954
            ],
            [
               1.1897208108108104,
               -2.7660027253056203
            ],
            [
               1.1869182882882878,
               -2.766734264433161
            ],
            [
               1.1841157657657653,
               -2.7651044633462636
            ],
            [
               1.1813132432432432,
               -2.7617323328097285
            ],
            [
               1.1785107207207206,
               -2.7576368408253575
            ],
            [
               1.175708198198198,
               -2.7538668151070738
            ],
            [
               1.1729056756756755,
               -2.7511402180305105
            ],
            [
               1.170103153153153,
               -2.749621711119838
            ],
            [
               1.1673006306306304,
               -2.748916448548819
            ],
            [
               1.1644981081081078,
               -2.748278886344128
            ],
            [
               1.1616955855855853,
               -2.7469566235919043
            ],
            [
               1.1588930630630627,
               -2.7445394933772924
            ],
            [
               1.1560905405405402,
               -2.7411815374335315
            ],
            [
               1.1532880180180176,
               -2.737609331022986
            ],
            [
               1.150485495495495,
               -2.734907986725048
            ],
            [
               1.1476829729729725,
               -2.7341579279056116
            ],
            [
               1.14488045045045,
               -2.7360514643755973
            ],
            [
               1.1420779279279278,
               -2.7406278034611553
            ],
            [
               1.1392754054054053,
               -2.747224571743823
            ],
            [
               1.1364728828828827,
               -2.754667558145739
            ],
            [
               1.1336703603603602,
               -2.7616356066350622
            ],
            [
               1.1308678378378376,
               -2.767074920693693
            ],
            [
               1.128065315315315,
               -2.770519106538474
            ],
            [
               1.1252627927927925,
               -2.772204562745941
            ],
            [
               1.12246027027027,
               -2.7729433177609106
            ],
            [
               1.1196577477477474,
               -2.7738009983864433
            ],
            [
               1.1168552252252248,
               -2.775695534952108
            ],
            [
               1.1140527027027023,
               -2.7790582746355064
            ],
            [
               1.1112501801801797,
               -2.783674490843442
            ],
            [
               1.1084476576576572,
               -2.788754396620334
            ],
            [
               1.105645135135135,
               -2.7932030743093517
            ],
            [
               1.1028426126126125,
               -2.7959883966156376
            ],
            [
               1.10004009009009,
               -2.7964748920223226
            ],
            [
               1.0972375675675674,
               -2.7946090522584086
            ],
            [
               1.0944350450450449,
               -2.7909001357113095
            ],
            [
               1.0916325225225223,
               -2.7862173664215035
            ],
            [
               1.0888299999999997,
               -2.7814904171361157
            ],
            [
               1.0860274774774772,
               -2.7774306341116866
            ],
            [
               1.0832249549549546,
               -2.774374878371262
            ],
            [
               1.080422432432432,
               -2.7722992201641947
            ],
            [
               1.0776199099099095,
               -2.7709781788335253
            ],
            [
               1.074817387387387,
               -2.770205405139201
            ],
            [
               1.0720148648648644,
               -2.7699677155688196
            ],
            [
               1.0692123423423419,
               -2.7704862142169784
            ],
            [
               1.0664098198198197,
               -2.7720976734605873
            ],
            [
               1.0636072972972972,
               -2.77502280894676
            ],
            [
               1.0608047747747746,
               -2.7791255073660963
            ],
            [
               1.058002252252252,
               -2.7837835668488022
            ],
            [
               1.0551997297297295,
               -2.787957457484163
            ],
            [
               1.052397207207207,
               -2.790469139050952
            ],
            [
               1.0495946846846844,
               -2.790415036137164
            ],
            [
               1.0467921621621619,
               -2.7875700513784594
            ],
            [
               1.0439896396396393,
               -2.7826215768148916
            ],
            [
               1.0411871171171168,
               -2.7771154661381985
            ],
            [
               1.0383845945945942,
               -2.7730890103667853
            ],
            [
               1.0355820720720716,
               -2.7724784649199528
            ],
            [
               1.032779549549549,
               -2.7764803832864597
            ],
            [
               1.0299770270270265,
               -2.785081472471587
            ],
            [
               1.0271745045045044,
               -2.7969335739150747
            ],
            [
               1.0243719819819819,
               -2.8096468906187813
            ],
            [
               1.0215694594594593,
               -2.8204379279598317
            ],
            [
               1.0187669369369368,
               -2.8269447116757895
            ],
            [
               1.0159644144144142,
               -2.827954634324472
            ],
            [
               1.0131618918918917,
               -2.823806043299598
            ],
            [
               1.010359369369369,
               -2.8163219829596677
            ],
            [
               1.0075568468468465,
               -2.808283542453987
            ],
            [
               1.004754324324324,
               -2.8026022039997383
            ],
            [
               1.0019518018018014,
               -2.8014538815861894
            ],
            [
               0.9991492792792789,
               -2.8056554997849865
            ],
            [
               0.9963467567567563,
               -2.8144896057079585
            ],
            [
               0.9935442342342338,
               -2.8260369772776084
            ],
            [
               0.9907417117117117,
               -2.8379092620441018
            ],
            [
               0.9879391891891891,
               -2.848139660202639
            ],
            [
               0.9851366666666665,
               -2.85593524813806
            ],
            [
               0.982334144144144,
               -2.8620389975685594
            ],
            [
               0.9795316216216214,
               -2.8685787836059458
            ],
            [
               0.9767290990990989,
               -2.8784516644386198
            ],
            [
               0.9739265765765763,
               -2.894446919711781
            ],
            [
               0.9711240540540538,
               -2.9183982446092376
            ],
            [
               0.9683215315315312,
               -2.950644584582351
            ],
            [
               0.9655190090090087,
               -2.9899739974583337
            ],
            [
               0.9627164864864861,
               -3.0340613072709086
            ],
            [
               0.9599139639639636,
               -3.080243746627424
            ],
            [
               0.957111441441441,
               -3.1263658204423965
            ],
            [
               0.9543089189189184,
               -3.171403494731461
            ],
            [
               0.9515063963963963,
               -3.2156554260979267
            ],
            [
               0.9487038738738738,
               -3.260438605401477
            ],
            [
               0.9459013513513512,
               -3.30739640275519
            ],
            [
               0.9430988288288287,
               -3.357660576693778
            ],
            [
               0.9402963063063061,
               -3.4111601992327003
            ],
            [
               0.9374937837837836,
               -3.4663225872422263
            ],
            [
               0.934691261261261,
               -3.520280805459448
            ],
            [
               0.9318887387387385,
               -3.5695334342945575
            ],
            [
               0.9290862162162159,
               -3.6108518629464808
            ],
            [
               0.9262836936936933,
               -3.64214834125727
            ],
            [
               0.9234811711711708,
               -3.6630308433608594
            ],
            [
               0.9206786486486482,
               -3.6748728923816465
            ],
            [
               0.9178761261261257,
               -3.6803827502425683
            ],
            [
               0.9150736036036036,
               -3.682814484711397
            ],
            [
               0.912271081081081,
               -3.6850717486287063
            ],
            [
               0.9094685585585585,
               -3.688979846083166
            ],
            [
               0.9066660360360359,
               -3.694937564953875
            ],
            [
               0.9038635135135134,
               -3.702031423027762
            ],
            [
               0.9010609909909908,
               -3.7085457989240016
            ],
            [
               0.8982584684684682,
               -3.7126820661938105
            ],
            [
               0.8954559459459457,
               -3.713245756347238
            ],
            [
               0.8926534234234231,
               -3.7100867853202857
            ],
            [
               0.8898509009009006,
               -3.7041707252108456
            ],
            [
               0.887048378378378,
               -3.6972846473409824
            ],
            [
               0.8842458558558555,
               -3.6914963229740803
            ],
            [
               0.8814433333333329,
               -3.688553933538218
            ],
            [
               0.8786408108108104,
               -3.6894163849082773
            ],
            [
               0.8758382882882882,
               -3.694046339400863
            ],
            [
               0.8730357657657657,
               -3.701503487821194
            ],
            [
               0.8702332432432431,
               -3.7102787531385886
            ],
            [
               0.8674307207207206,
               -3.718742982077236
            ],
            [
               0.864628198198198,
               -3.7255650471995203
            ],
            [
               0.8618256756756755,
               -3.7299845601530155
            ],
            [
               0.8590231531531529,
               -3.731887228965155
            ],
            [
               0.8562206306306304,
               -3.73170058413481
            ],
            [
               0.8534181081081078,
               -3.7301794389372613
            ],
            [
               0.8506155855855853,
               -3.7281688329278495
            ],
            [
               0.8478130630630627,
               -3.7264163621275532
            ],
            [
               0.8450105405405401,
               -3.725467767450466
            ],
            [
               0.8422080180180176,
               -3.7256384122457273
            ],
            [
               0.839405495495495,
               -3.7270264841091496
            ],
            [
               0.8366029729729729,
               -3.7295306639524615
            ],
            [
               0.8338004504504504,
               -3.7328533266763664
            ],
            [
               0.8309979279279278,
               -3.7364980607326537
            ],
            [
               0.8281954054054053,
               -3.739791530892104
            ],
            [
               0.8253928828828827,
               -3.7419620182921527
            ],
            [
               0.8225903603603602,
               -3.7422870732182734
            ],
            [
               0.8197878378378376,
               -3.740288210929096
            ],
            [
               0.816985315315315,
               -3.7359169465507325
            ],
            [
               0.8141827927927925,
               -3.729660514365264
            ],
            [
               0.8113802702702699,
               -3.722508083962037
            ],
            [
               0.8085777477477474,
               -3.715758606964128
            ],
            [
               0.8057752252252248,
               -3.710706970511426
            ],
            [
               0.8029727027027023,
               -3.7082953964517014
            ],
            [
               0.8001701801801802,
               -3.708841355059695
            ],
            [
               0.7973676576576576,
               -3.7119391659026046
            ],
            [
               0.794565135135135,
               -3.716581235728027
            ],
            [
               0.7917626126126125,
               -3.721472214193133
            ],
            [
               0.7889600900900899,
               -3.725440333845187
            ],
            [
               0.7861575675675674,
               -3.727810473933694
            ],
            [
               0.7833550450450448,
               -3.7286095927997565
            ],
            [
               0.7805525225225223,
               -3.728527827885573
            ],
            [
               0.7777499999999997,
               -3.728641474492912
            ],
            [
               0.7749474774774772,
               -3.7299889985598877
            ],
            [
               0.7721449549549546,
               -3.7331477748870867
            ],
            [
               0.769342432432432,
               -3.73796568872795
            ],
            [
               0.7665399099099095,
               -3.743553419882611
            ],
            [
               0.763737387387387,
               -3.7485548849416883
            ],
            [
               0.7609348648648648,
               -3.751614592814649
            ],
            [
               0.7581323423423423,
               -3.751886099320739
            ],
            [
               0.7553298198198197,
               -3.749402630833396
            ],
            [
               0.7525272972972972,
               -3.7451694541409246
            ],
            [
               0.7497247747747746,
               -3.7409266214897876
            ],
            [
               0.7469222522522521,
               -3.738641270464857
            ],
            [
               0.7441197297297295,
               -3.7398833701336116
            ],
            [
               0.741317207207207,
               -3.745284830001893
            ],
            [
               0.7385146846846844,
               -3.754262318815549
            ],
            [
               0.7357121621621618,
               -3.7651040968365077
            ],
            [
               0.7329096396396393,
               -3.775406338803384
            ],
            [
               0.7301071171171167,
               -3.7827325122499023
            ],
            [
               0.7273045945945942,
               -3.785297340992134
            ],
            [
               0.7245020720720716,
               -3.782468440319743
            ],
            [
               0.7216995495495495,
               -3.7749363504542544
            ],
            [
               0.718897027027027,
               -3.7645079916666138
            ],
            [
               0.7160945045045044,
               -3.753594944098099
            ],
            [
               0.7132919819819818,
               -3.7445585312476837
            ],
            [
               0.7104894594594593,
               -3.7391100239389115
            ],
            [
               0.7076869369369367,
               -3.7379366917895602
            ],
            [
               0.7048844144144142,
               -3.7406446601495755
            ],
            [
               0.7020818918918916,
               -3.7460060853063357
            ],
            [
               0.6992793693693691,
               -3.7524060429525328
            ],
            [
               0.6964768468468465,
               -3.7583331167865808
            ],
            [
               0.693674324324324,
               -3.762761010186212
            ],
            [
               0.6908718018018014,
               -3.7653212444643867
            ],
            [
               0.6880692792792789,
               -3.7662473168615094
            ],
            [
               0.6852667567567567,
               -3.7661487530362496
            ],
            [
               0.6824642342342342,
               -3.7657224265207425
            ],
            [
               0.6796617117117116,
               -3.7655137493222046
            ],
            [
               0.6768591891891891,
               -3.7658040720133794
            ],
            [
               0.6740566666666665,
               -3.7666400794513866
            ],
            [
               0.671254144144144,
               -3.767961164758047
            ],
            [
               0.6684516216216214,
               -3.769744826665807
            ],
            [
               0.6656490990990989,
               -3.7720906403576713
            ],
            [
               0.6628465765765763,
               -3.775197995781207
            ],
            [
               0.6600440540540538,
               -3.779245835087041
            ],
            [
               0.6572415315315312,
               -3.784231392768419
            ],
            [
               0.6544390090090086,
               -3.7898489096759818
            ],
            [
               0.6516364864864861,
               -3.7954781065740235
            ],
            [
               0.6488339639639635,
               -3.800309745143407
            ],
            [
               0.6460314414414414,
               -3.8035784869906646
            ],
            [
               0.6432289189189189,
               -3.8048243895070364
            ],
            [
               0.6404263963963963,
               -3.804084031999057
            ],
            [
               0.6376238738738738,
               -3.801930106661869
            ],
            [
               0.6348213513513512,
               -3.799329359368018
            ],
            [
               0.6320188288288286,
               -3.7973549400375166
            ],
            [
               0.6292163063063061,
               -3.796845894649625
            ],
            [
               0.6264137837837835,
               -3.7981317228013936
            ],
            [
               0.623611261261261,
               -3.8009227039645825
            ],
            [
               0.6208087387387384,
               -3.804411616442975
            ],
            [
               0.6180062162162159,
               -3.8075583328525617
            ],
            [
               0.6152036936936933,
               -3.8094620490501505
            ],
            [
               0.6124011711711708,
               -3.8096911871692587
            ],
            [
               0.6095986486486482,
               -3.808451955133739
            ],
            [
               0.6067961261261261,
               -3.806530588215427
            ],
            [
               0.6039936036036035,
               -3.8050232314545287
            ],
            [
               0.601191081081081,
               -3.8049436216020904
            ],
            [
               0.5983885585585584,
               -3.806844914454576
            ],
            [
               0.5955860360360359,
               -3.8105910346327647
            ],
            [
               0.5927835135135133,
               -3.8153640930917447
            ],
            [
               0.5899809909909908,
               -3.8199139612977024
            ],
            [
               0.5871784684684682,
               -3.8229716713168322
            ],
            [
               0.5843759459459457,
               -3.823689377477624
            ],
            [
               0.5815734234234231,
               -3.8219570564927956
            ],
            [
               0.5787709009009008,
               -3.818484870047568
            ],
            [
               0.5759683783783782,
               -3.8146173222976607
            ],
            [
               0.5731658558558557,
               -3.8119348065627516
            ],
            [
               0.5703633333333331,
               -3.811769368987356
            ],
            [
               0.5675608108108106,
               -3.814790331538987
            ],
            [
               0.564758288288288,
               -3.820792244382611
            ],
            [
               0.5619557657657654,
               -3.828750727873926
            ],
            [
               0.5591532432432431,
               -3.8371241673063903
            ],
            [
               0.5563507207207206,
               -3.8443006769330346
            ],
            [
               0.553548198198198,
               -3.8490463615775035
            ],
            [
               0.5507456756756755,
               -3.8508162588270647
            ],
            [
               0.5479431531531529,
               -3.8498401113593914
            ],
            [
               0.5451406306306303,
               -3.846972610662954
            ],
            [
               0.5423381081081078,
               -3.8433747769933273
            ],
            [
               0.5395355855855855,
               -3.840143628754044
            ],
            [
               0.5367330630630629,
               -3.8380152902916667
            ],
            [
               0.5339305405405403,
               -3.8372315468990905
            ],
            [
               0.5311280180180178,
               -3.837595945243347
            ],
            [
               0.5283254954954952,
               -3.838676670953907
            ],
            [
               0.5255229729729727,
               -3.8400641633368373
            ],
            [
               0.5227204504504503,
               -3.841578337030276
            ],
            [
               0.5199179279279278,
               -3.8433463886331243
            ],
            [
               0.5171154054054052,
               -3.845726309695488
            ],
            [
               0.5143128828828827,
               -3.8491125269739364
            ],
            [
               0.5115103603603601,
               -3.853705757968376
            ],
            [
               0.5087078378378376,
               -3.8593427746481286
            ],
            [
               0.505905315315315,
               -3.8654589987478545
            ],
            [
               0.5031027927927927,
               -3.871206764034742
            ],
            [
               0.5003002702702701,
               -3.875693506026469
            ],
            [
               0.4974977477477476,
               -3.8782586581293863
            ],
            [
               0.494695225225225,
               -3.8786921196417996
            ],
            [
               0.49189270270270247,
               -3.8773163422031427
            ],
            [
               0.4890901801801799,
               -3.8749011569245155
            ],
            [
               0.48628765765765736,
               -3.8724383364325927
            ],
            [
               0.483485135135135,
               -3.870850873939906
            ],
            [
               0.48068261261261247,
               -3.870733261456383
            ],
            [
               0.4778800900900899,
               -3.8722066399730046
            ],
            [
               0.47507756756756736,
               -3.874931615217326
            ],
            [
               0.4722750450450448,
               -3.878266810831091
            ],
            [
               0.46947252252252225,
               -3.8815123094370136
            ],
            [
               0.4666699999999997,
               -3.8841508765264194
            ],
            [
               0.46386747747747736,
               -3.886004677971938
            ],
            [
               0.4610649549549548,
               -3.887258325503918
            ],
            [
               0.45826243243243225,
               -3.8883479160304777
            ],
            [
               0.4554599099099097,
               -3.8897626107539285
            ],
            [
               0.45265738738738714,
               -3.8918339173206746
            ],
            [
               0.4498548648648646,
               -3.8945889340359283
            ],
            [
               0.44705234234234204,
               -3.8977181780067163
            ],
            [
               0.4442498198198197,
               -3.9006664008686904
            ],
            [
               0.44144729729729715,
               -3.9028115313051046
            ],
            [
               0.4386447747747746,
               -3.903667761683854
            ],
            [
               0.43584225225225204,
               -3.903043299109111
            ],
            [
               0.4330397297297295,
               -3.9011021150121348
            ],
            [
               0.43023720720720693,
               -3.8983142329225338
            ],
            [
               0.4274346846846844,
               -3.895317425895433
            ],
            [
               0.42463216216216204,
               -3.8927410568057965
            ],
            [
               0.4218296396396395,
               -3.891051138883311
            ],
            [
               0.41902711711711693,
               -3.8904630063702115
            ],
            [
               0.4162245945945944,
               -3.8909403812555787
            ],
            [
               0.4134220720720718,
               -3.8922681596200004
            ],
            [
               0.41061954954954927,
               -3.8941625734059393
            ],
            [
               0.40781702702702693,
               -3.8963744335540333
            ],
            [
               0.4050145045045044,
               -3.8987504190261433
            ],
            [
               0.4022119819819818,
               -3.9012387499842696
            ],
            [
               0.39940945945945927,
               -3.903849731635111
            ],
            [
               0.3966069369369367,
               -3.9065988206261757
            ],
            [
               0.39380441441441416,
               -3.909463681323345
            ],
            [
               0.3910018918918916,
               -3.9123765183045744
            ],
            [
               0.3881993693693693,
               -3.9152538799656806
            ],
            [
               0.3853968468468467,
               -3.918046708240132
            ],
            [
               0.38259432432432416,
               -3.9207821835765433
            ],
            [
               0.3797918018018016,
               -3.9235708846977637
            ],
            [
               0.37698927927927905,
               -3.9265674133463975
            ],
            [
               0.3741867567567565,
               -3.9298940460426035
            ],
            [
               0.37138423423423395,
               -3.93355626075304
            ],
            [
               0.3685817117117116,
               -3.9373877400684663
            ],
            [
               0.36577918918918906,
               -3.941056144581891
            ],
            [
               0.3629766666666665,
               -3.9441408487105214
            ],
            [
               0.36017414414414395,
               -3.9462667210923623
            ],
            [
               0.3573716216216214,
               -3.947253819770477
            ],
            [
               0.35456909909909884,
               -3.947230960447426
            ],
            [
               0.3517665765765763,
               -3.946666883561768
            ],
            [
               0.34896405405405395,
               -3.9462954424004213
            ],
            [
               0.3461615315315314,
               -3.946944060928505
            ],
            [
               0.34335900900900884,
               -3.949307066023138
            ],
            [
               0.3405564864864863,
               -3.9537265895834217
            ],
            [
               0.33775396396396373,
               -3.9600462556764757
            ],
            [
               0.3349514414414412,
               -3.9675854682054013
            ],
            [
               0.3321489189189186,
               -3.9752498251141724
            ],
            [
               0.3293463963963963,
               -3.9817556914636114
            ],
            [
               0.32654387387387374,
               -3.9859153987842486
            ],
            [
               0.3237413513513512,
               -3.9869129291932364
            ],
            [
               0.3209388288288286,
               -3.98450251836808
            ],
            [
               0.31813630630630607,
               -3.979082807951892
            ],
            [
               0.3153337837837835,
               -3.9716305475945948
            ],
            [
               0.31253126126126096,
               -3.9635114047176945
            ],
            [
               0.30972873873873863,
               -3.9562125379029514
            ],
            [
               0.3069262162162161,
               -3.95105631787038
            ],
            [
               0.3041236936936935,
               -3.9489549785423392
            ],
            [
               0.30132117117117097,
               -3.950253851020774
            ],
            [
               0.2985186486486484,
               -3.9546904672269587
            ],
            [
               0.29571612612612586,
               -3.9614733056627074
            ],
            [
               0.2929136036036035,
               -3.9694617529051754
            ],
            [
               0.29011108108108097,
               -3.9774111093738895
            ],
            [
               0.2873085585585584,
               -3.984235051323475
            ],
            [
               0.28450603603603586,
               -3.9892339804231867
            ],
            [
               0.2817035135135133,
               -3.992241920853166
            ],
            [
               0.27890099099099075,
               -3.9936574713422583
            ],
            [
               0.2760984684684682,
               -3.994345259359486
            ],
            [
               0.27329594594594586,
               -3.9954210936150947
            ],
            [
               0.2704934234234233,
               -3.9979620122034056
            ],
            [
               0.26769090090090075,
               -4.002705170341322
            ],
            [
               0.2648883783783782,
               -4.009809948963179
            ],
            [
               0.26208585585585564,
               -4.018750421957005
            ],
            [
               0.2592833333333331,
               -4.028379051412896
            ],
            [
               0.25648081081081053,
               -4.037161375262395
            ],
            [
               0.2536782882882882,
               -4.043535083087175
            ],
            [
               0.25087576576576565,
               -4.0463080919209755
            ],
            [
               0.2480732432432431,
               -4.0449914956731305
            ],
            [
               0.24527072072072054,
               -4.039972500950412
            ],
            [
               0.24246819819819798,
               -4.032469873962233
            ],
            [
               0.23966567567567543,
               -4.024271460576681
            ],
            [
               0.23686315315315287,
               -4.017314530441535
            ],
            [
               0.23406063063063054,
               -4.013216955506648
            ],
            [
               0.23125810810810798,
               -4.01288546215075
            ],
            [
               0.22845558558558543,
               -4.016309333167689
            ],
            [
               0.22565306306306288,
               -4.022597737629168
            ],
            [
               0.22285054054054032,
               -4.03025030894368
            ],
            [
               0.22004801801801777,
               -4.037583890674167
            ],
            [
               0.2172454954954952,
               -4.043193777091922
            ],
            [
               0.21444297297297288,
               -4.046319115641067
            ],
            [
               0.21164045045045032,
               -4.047012237320272
            ],
            [
               0.20883792792792777,
               -4.046071267652772
            ],
            [
               0.20603540540540521,
               -4.044765912181461
            ],
            [
               0.20323288288288266,
               -4.044445914776334
            ],
            [
               0.2004303603603601,
               -4.046152157491013
            ],
            [
               0.19762783783783777,
               -4.05034306275968
            ],
            [
               0.19482531531531522,
               -4.05680747560193
            ],
            [
               0.19202279279279266,
               -4.064774018753575
            ],
            [
               0.1892202702702701,
               -4.0731663941840655
            ],
            [
               0.18641774774774755,
               -4.080913637151173
            ],
            [
               0.183615225225225,
               -4.087215900895366
            ],
            [
               0.18081270270270244,
               -4.091690766810695
            ],
            [
               0.1780101801801801,
               -4.0943720752877155
            ],
            [
               0.17520765765765756,
               -4.095585437317146
            ],
            [
               0.172405135135135,
               -4.095763618598641
            ],
            [
               0.16960261261261245,
               -4.095278122769312
            ],
            [
               0.1668000900900899,
               -4.094347599086515
            ],
            [
               0.16399756756756734,
               -4.093046736753802
            ],
            [
               0.16119504504504478,
               -4.091396080969657
            ],
            [
               0.15839252252252245,
               -4.089480440542973
            ],
            [
               0.1555899999999999,
               -4.087533502698573
            ],
            [
               0.15278747747747734,
               -4.085942245841585
            ],
            [
               0.14998495495495479,
               -4.085160035308993
            ],
            [
               0.14718243243243223,
               -4.085557793463002
            ],
            [
               0.14437990990990968,
               -4.087272220744749
            ],
            [
               0.14157738738738712,
               -4.090116667580993
            ],
            [
               0.1387748648648648,
               -4.0936005708568075
            ],
            [
               0.13597234234234223,
               -4.09706409337382
            ],
            [
               0.13316981981981968,
               -4.099890148264498
            ],
            [
               0.13036729729729712,
               -4.101723166406066
            ],
            [
               0.12756477477477457,
               -4.102615737018041
            ],
            [
               0.12476225225225201,
               -4.103044806017811
            ],
            [
               0.12195972972972946,
               -4.103782099331765
            ],
            [
               0.11915720720720713,
               -4.1056540486732676
            ],
            [
               0.11635468468468457,
               -4.109266723003751
            ],
            [
               0.11355216216216202,
               -4.114786387259368
            ],
            [
               0.11074963963963946,
               -4.121850296121703
            ],
            [
               0.10794711711711691,
               -4.129640185707256
            ],
            [
               0.10514459459459435,
               -4.137097038845422
            ],
            [
               0.1023420720720718,
               -4.1432087920583545
            ],
            [
               0.09953954954954947,
               -4.147279107703378
            ],
            [
               0.09673702702702691,
               -4.1490933133826555
            ],
            [
               0.09393450450450436,
               -4.148934094145053
            ],
            [
               0.0911319819819818,
               -4.147451379640769
            ],
            [
               0.08832945945945925,
               -4.145439580713267
            ],
            [
               0.08552693693693669,
               -4.1436036860249885
            ],
            [
               0.08272441441441436,
               -4.142394053283839
            ],
            [
               0.0799218918918918,
               -4.141959374709865
            ],
            [
               0.07711936936936925,
               -4.142220107955064
            ],
            [
               0.0743168468468467,
               -4.143018584496932
            ],
            [
               0.07151432432432414,
               -4.1442744149464
            ],
            [
               0.06871180180180159,
               -4.146075026399171
            ],
            [
               0.06590927927927903,
               -4.14866054342864
            ],
            [
               0.0631067567567567,
               -4.1523082927966275
            ],
            [
               0.060304234234234144,
               -4.157166895557452
            ],
            [
               0.05750171171171159,
               -4.163115300568878
            ],
            [
               0.054699189189189035,
               -4.169717329831963
            ],
            [
               0.05189666666666648,
               -4.17630787352412
            ],
            [
               0.049094144144143925,
               -4.182194915559396
            ],
            [
               0.04629162162162137,
               -4.186911629317489
            ],
            [
               0.04348909909909904,
               -4.190424677229034
            ],
            [
               0.04068657657657648,
               -4.193211147222273
            ],
            [
               0.03788405405405393,
               -4.196157452445934
            ],
            [
               0.035081531531531374,
               -4.200296079090748
            ],
            [
               0.03227900900900882,
               -4.206458354020258
            ],
            [
               0.029476486486486264,
               -4.2149601232056675
            ],
            [
               0.02667396396396371,
               -4.225436259887676
            ],
            [
               0.023871441441441377,
               -4.2368966435687465
            ],
            [
               0.021068918918918822,
               -4.248003300194
            ],
            [
               0.018266396396396267,
               -4.257489951078245
            ],
            [
               0.015463873873873712,
               -4.264588962138115
            ],
            [
               0.012661351351351158,
               -4.269318081861718
            ],
            [
               0.009858828828828603,
               -4.272517679489612
            ],
            [
               0.007056306306306048,
               -4.27560818709455
            ],
            [
               0.004253783783783716,
               -4.280132011461532
            ],
            [
               0.0014512612612611608,
               -4.287222399059628
            ],
            [
               -0.001351261261261394,
               -4.297175656904283
            ],
            [
               -0.004153783783783949,
               -4.309278644777235
            ],
            [
               -0.006956306306306503,
               -4.321965815046044
            ],
            [
               -0.009758828828829058,
               -4.3332729832862
            ],
            [
               -0.012561351351351613,
               -4.341453320339152
            ],
            [
               -0.015363873873873946,
               -4.345559388085881
            ],
            [
               -0.0181663963963965,
               -4.345796047208017
            ],
            [
               -0.020968918918919055,
               -4.343515302923215
            ],
            [
               -0.02377144144144161,
               -4.340836459310875
            ],
            [
               -0.026573963963964164,
               -4.339998046628736
            ],
            [
               -0.02937648648648672,
               -4.342641653865709
            ],
            [
               -0.03217900900900905,
               -4.349260046372228
            ],
            [
               -0.03498153153153161,
               -4.358999812137922
            ],
            [
               -0.03778405405405416,
               -4.36990314768104
            ],
            [
               -0.040586576576576716,
               -4.379536111271813
            ],
            [
               -0.04338909909909927,
               -4.385824731973171
            ],
            [
               -0.046191621621621826,
               -4.387846275344291
            ],
            [
               -0.04899414414414438,
               -4.386325676970202
            ],
            [
               -0.05179666666666671,
               -4.383667791226085
            ],
            [
               -0.05459918918918927,
               -4.383491258279408
            ],
            [
               -0.05740171171171182,
               -4.389778643128519
            ],
            [
               -0.06020423423423438,
               -4.405874511517986
            ],
            [
               -0.06300675675675693,
               -4.433612277828827
            ],
            [
               -0.06580927927927949,
               -4.472816762100221
            ],
            [
               -0.06861180180180204,
               -4.521322646339192
            ],
            [
               -0.07141432432432437,
               -4.575501759746448
            ],
            [
               -0.07421684684684693,
               -4.631148599923428
            ],
            [
               -0.07701936936936948,
               -4.684476117020612
            ],
            [
               -0.07982189189189204,
               -4.732950171252876
            ],
            [
               -0.0826244144144146,
               -4.775745993542552
            ],
            [
               -0.08542693693693715,
               -4.813724574135714
            ],
            [
               -0.0882294594594597,
               -4.8489652233158616
            ],
            [
               -0.09103198198198204,
               -4.884011135949368
            ],
            [
               -0.09383450450450459,
               -4.921053515934066
            ],
            [
               -0.09663702702702714,
               -4.961279874818727
            ],
            [
               -0.0994395495495497,
               -5.0045482020167125
            ],
            [
               -0.10224207207207225,
               -5.049444286938584
            ],
            [
               -0.10504459459459481,
               -5.093668426500916
            ],
            [
               -0.10784711711711736,
               -5.134613228196505
            ],
            [
               -0.1106496396396397,
               -5.169958495004867
            ],
            [
               -0.11345216216216225,
               -5.198127620995336
            ],
            [
               -0.1162546846846848,
               -5.218510760893521
            ],
            [
               -0.11905720720720736,
               -5.231439602888985
            ],
            [
               -0.12185972972972992,
               -5.2379699887331785
            ],
            [
               -0.12466225225225247,
               -5.239570778131956
            ],
            [
               -0.12746477477477502,
               -5.237821239157823
            ],
            [
               -0.13026729729729736,
               -5.234189710470881
            ],
            [
               -0.1330698198198199,
               -5.229918936318356
            ],
            [
               -0.13587234234234247,
               -5.225998169629067
            ],
            [
               -0.13867486486486502,
               -5.223175485474066
            ],
            [
               -0.14147738738738758,
               -5.221963387977233
            ],
            [
               -0.14427990990991013,
               -5.222613316527621
            ],
            [
               -0.14708243243243246,
               -5.2250677086147626
            ],
            [
               -0.14988495495495502,
               -5.228925888228785
            ],
            [
               -0.15268747747747757,
               -5.233469089213301
            ],
            [
               -0.15549000000000013,
               -5.237775259664257
            ],
            [
               -0.15829252252252268,
               -5.240920786796673
            ],
            [
               -0.16109504504504524,
               -5.242226931854448
            ],
            [
               -0.1638975675675678,
               -5.24147974410889
            ],
            [
               -0.16670009009009013,
               -5.2390466518180325
            ],
            [
               -0.16950261261261268,
               -5.235835692165262
            ],
            [
               -0.17230513513513523,
               -5.2330888703807386
            ],
            [
               -0.1751076576576578,
               -5.23205498558276
            ],
            [
               -0.17791018018018034,
               -5.233630982134882
            ],
            [
               -0.1807127027027029,
               -5.238078500233723
            ],
            [
               -0.18351522522522545,
               -5.24490607145599
            ],
            [
               -0.1863177477477478,
               -5.252960875246313
            ],
            [
               -0.18912027027027034,
               -5.2607111339444455
            ],
            [
               -0.1919227927927929,
               -5.266641058034557
            ],
            [
               -0.19472531531531545,
               -5.2696441136349605
            ],
            [
               -0.197527837837838,
               -5.269299474064377
            ],
            [
               -0.20033036036036056,
               -5.265951687725677
            ],
            [
               -0.20313288288288311,
               -5.260573914929912
            ],
            [
               -0.20593540540540545,
               -5.254461359602903
            ],
            [
               -0.208737927927928,
               -5.24885257919369
            ],
            [
               -0.21154045045045056,
               -5.244596022248933
            ],
            [
               -0.2143429729729731,
               -5.241961537044217
            ],
            [
               -0.21714549549549567,
               -5.240647994222737
            ],
            [
               -0.21994801801801822,
               -5.239974826665236
            ],
            [
               -0.22275054054054078,
               -5.239187968609169
            ],
            [
               -0.2255530630630631,
               -5.237777722342834
            ],
            [
               -0.22835558558558566,
               -5.235707412487782
            ],
            [
               -0.23115810810810822,
               -5.233485667405487
            ],
            [
               -0.23396063063063077,
               -5.232069390874088
            ],
            [
               -0.23676315315315333,
               -5.232640173990262
            ],
            [
               -0.23956567567567588,
               -5.236335351545934
            ],
            [
               -0.24236819819819821,
               -5.244023840569795
            ],
            [
               -0.24517072072072077,
               -5.256194468035057
            ],
            [
               -0.24797324324324332,
               -5.272979707370537
            ],
            [
               -0.2507757657657659,
               -5.294287133714821
            ],
            [
               -0.25357828828828843,
               -5.319972662017989
            ],
            [
               -0.256380810810811,
               -5.349977206999476
            ],
            [
               -0.25918333333333354,
               -5.384365848329129
            ],
            [
               -0.2619858558558559,
               -5.423249176424612
            ],
            [
               -0.26478837837837843,
               -5.466615162064642
            ],
            [
               -0.267590900900901,
               -5.514138575341182
            ],
            [
               -0.27039342342342354,
               -5.565049063269729
            ],
            [
               -0.2731959459459461,
               -5.61812258464461
            ],
            [
               -0.27599846846846865,
               -5.671819061744813
            ],
            [
               -0.2788009909909912,
               -5.724536270947365
            ],
            [
               -0.28160351351351354,
               -5.774905014981691
            ],
            [
               -0.2844060360360361,
               -5.822030182061685
            ],
            [
               -0.28720855855855865,
               -5.865594924424133
            ],
            [
               -0.2900110810810812,
               -5.905787971594496
            ],
            [
               -0.29281360360360376,
               -5.943073335653011
            ],
            [
               -0.2956161261261263,
               -5.977877315155087
            ],
            [
               -0.29841864864864887,
               -6.010300130842477
            ],
            [
               -0.3012211711711712,
               -6.039956360269077
            ],
            [
               -0.30402369369369375,
               -6.066009015130351
            ],
            [
               -0.3068262162162163,
               -6.087398486248329
            ],
            [
               -0.30962873873873886,
               -6.103200331583178
            ],
            [
               -0.3124312612612614,
               -6.112997720576885
            ],
            [
               -0.31523378378378397,
               -6.117142384727632
            ],
            [
               -0.3180363063063065,
               -6.116807672996416
            ],
            [
               -0.32083882882882886,
               -6.113800446329314
            ],
            [
               -0.3236413513513514,
               -6.110175274347554
            ],
            [
               -0.32644387387387397,
               -6.107759759215281
            ],
            [
               -0.3292463963963965,
               -6.107731893245791
            ],
            [
               -0.3320489189189191,
               -6.110377695606864
            ],
            [
               -0.33485144144144163,
               -6.11510304611696
            ],
            [
               -0.3376539639639642,
               -6.120694574153333
            ],
            [
               -0.3404564864864865,
               -6.1257461253135865
            ],
            [
               -0.3432590090090091,
               -6.129115397820225
            ],
            [
               -0.34606153153153163,
               -6.130267168164121
            ],
            [
               -0.3488640540540542,
               -6.129398200749705
            ],
            [
               -0.35166657657657674,
               -6.127312006591001
            ],
            [
               -0.3544690990990993,
               -6.125094991832707
            ],
            [
               -0.3572716216216216,
               -6.123711376380836
            ],
            [
               -0.3600741441441442,
               -6.123660268901361
            ],
            [
               -0.36287666666666674,
               -6.124815314617955
            ],
            [
               -0.3656791891891893,
               -6.126502726864544
            ],
            [
               -0.36848171171171185,
               -6.127788924933778
            ],
            [
               -0.3712842342342344,
               -6.127873336585775
            ],
            [
               -0.37408675675675696,
               -6.1264416675800994
            ],
            [
               -0.3768892792792793,
               -6.123845060256187
            ],
            [
               -0.37969180180180184,
               -6.121029085812101
            ],
            [
               -0.3824943243243244,
               -6.119224700123667
            ],
            [
               -0.38529684684684695,
               -6.119501494947961
            ],
            [
               -0.3880993693693695,
               -6.122340979936389
            ],
            [
               -0.39090189189189206,
               -6.127392695555571
            ],
            [
               -0.3937044144144146,
               -6.133524080693139
            ],
            [
               -0.39650693693693695,
               -6.139180766226801
            ],
            [
               -0.3993094594594595,
               -6.142966948973569
            ],
            [
               -0.40211198198198206,
               -6.144271086275271
            ],
            [
               -0.4049145045045046,
               -6.143729926657546
            ],
            [
               -0.40771702702702717,
               -6.14335763476824
            ],
            [
               -0.4105195495495496,
               -6.146259282581386
            ],
            [
               -0.41332207207207217,
               -6.155972626974158
            ],
            [
               -0.4161245945945947,
               -6.175600720576369
            ],
            [
               -0.4189271171171173,
               -6.206972728668788
            ],
            [
               -0.4217296396396397,
               -6.250076052861363
            ],
            [
               -0.4245321621621623,
               -6.3029350867596925
            ],
            [
               -0.42733468468468483,
               -6.361989063006789
            ],
            [
               -0.4301372072072073,
               -6.422879436599228
            ],
            [
               -0.4329397297297298,
               -6.481438627776573
            ],
            [
               -0.4357422522522524,
               -6.534612704761376
            ],
            [
               -0.4385447747747748,
               -6.581068927676522
            ],
            [
               -0.4413472972972974,
               -6.6213297033002405
            ],
            [
               -0.44414981981981994,
               -6.657410226764696
            ],
            [
               -0.4469523423423425,
               -6.692077265873145
            ],
            [
               -0.44975486486486493,
               -6.7279496592811725
            ],
            [
               -0.4525573873873875,
               -6.766697503356447
            ],
            [
               -0.45535990990991004,
               -6.808557800793
            ],
            [
               -0.4581624324324325,
               -6.852283679870542
            ],
            [
               -0.46096495495495504,
               -6.895514410524509
            ],
            [
               -0.4637674774774776,
               -6.935434231084493
            ],
            [
               -0.46657000000000015,
               -6.969514441147876
            ],
            [
               -0.4693725225225226,
               -6.996124769890972
            ],
            [
               -0.47217504504504515,
               -7.01485525350958
            ],
            [
               -0.4749775675675677,
               -7.02648782493204
            ],
            [
               -0.47778009009009015,
               -7.03266464785483
            ],
            [
               -0.4805826126126127,
               -7.035384065133403
            ],
            [
               -0.48338513513513526,
               -7.036490852968438
            ],
            [
               -0.4861876576576578,
               -7.03730817364724
            ],
            [
               -0.48899018018018026,
               -7.038495269629987
            ],
            [
               -0.4917927027027028,
               -7.040132031233689
            ],
            [
               -0.49459522522522537,
               -7.041958097288131
            ],
            [
               -0.4973977477477478,
               -7.043653691259841
            ],
            [
               -0.5002002702702704,
               -7.045052541045973
            ],
            [
               -0.5030027927927929,
               -7.046218803283377
            ],
            [
               -0.5058053153153154,
               -7.047381732200133
            ],
            [
               -0.5086078378378379,
               -7.04877981465323
            ],
            [
               -0.5114103603603605,
               -7.050499063279638
            ],
            [
               -0.514212882882883,
               -7.052387252687666
            ],
            [
               -0.5170154054054055,
               -7.054089987718072
            ],
            [
               -0.519817927927928,
               -7.05520066864624
            ],
            [
               -0.5226204504504506,
               -7.0554660035847725
            ],
            [
               -0.525422972972973,
               -7.054961334784448
            ],
            [
               -0.5282254954954956,
               -7.054156409166314
            ],
            [
               -0.5310280180180181,
               -7.053830316052704
            ],
            [
               -0.5338305405405407,
               -7.054850229130221
            ],
            [
               -0.5366330630630631,
               -7.057881676218763
            ],
            [
               -0.5394355855855857,
               -7.063128481487116
            ],
            [
               -0.5422381081081082,
               -7.070196477675587
            ],
            [
               -0.5450406306306307,
               -7.078137112372161
            ],
            [
               -0.5478431531531532,
               -7.085667927498594
            ],
            [
               -0.5506456756756758,
               -7.091507040267004
            ],
            [
               -0.5534481981981982,
               -7.09471912101532
            ],
            [
               -0.5562507207207208,
               -7.094964921256327
            ],
            [
               -0.5590532432432433,
               -7.092577238300539
            ],
            [
               -0.5618557657657659,
               -7.088442781594306
            ],
            [
               -0.5646582882882883,
               -7.083732310489037
            ],
            [
               -0.5674608108108109,
               -7.079569164547635
            ],
            [
               -0.5702633333333335,
               -7.076742877276228
            ],
            [
               -0.5730658558558559,
               -7.075554908958818
            ],
            [
               -0.5758683783783785,
               -7.075835220797533
            ],
            [
               -0.578670900900901,
               -7.077108797326343
            ],
            [
               -0.5814734234234236,
               -7.078841228690358
            ],
            [
               -0.584275945945946,
               -7.080669182470263
            ],
            [
               -0.5870784684684686,
               -7.082532357209981
            ],
            [
               -0.5898809909909911,
               -7.084663490324406
            ],
            [
               -0.5926835135135136,
               -7.087447154726252
            ],
            [
               -0.5954860360360361,
               -7.091206710039
            ],
            [
               -0.5982885585585587,
               -7.096004593847958
            ],
            [
               -0.6010910810810811,
               -7.101535408377988
            ],
            [
               -0.6038936036036037,
               -7.107156738182905
            ],
            [
               -0.6066961261261262,
               -7.11205236260534
            ],
            [
               -0.6094986486486488,
               -7.115474925044765
            ],
            [
               -0.6123011711711712,
               -7.116987246135089
            ],
            [
               -0.6151036936936938,
               -7.1166228712414465
            ],
            [
               -0.6179062162162163,
               -7.114915858618829
            ],
            [
               -0.6207087387387388,
               -7.11279584322866
            ],
            [
               -0.6235112612612613,
               -7.111389895110513
            ],
            [
               -0.6263137837837839,
               -7.111801137316835
            ],
            [
               -0.6291163063063064,
               -7.114935749645067
            ],
            [
               -0.6319188288288289,
               -7.121425356243417
            ],
            [
               -0.6347213513513514,
               -7.131651249924776
            ],
            [
               -0.637523873873874,
               -7.145836623724904
            ],
            [
               -0.6403263963963964,
               -7.16414871356055
            ],
            [
               -0.643128918918919,
               -7.186753776928331
            ],
            [
               -0.6459314414414415,
               -7.21379335019272
            ],
            [
               -0.6487339639639641,
               -7.24528964898764
            ],
            [
               -0.6515364864864865,
               -7.281024956803879
            ],
            [
               -0.6543390090090091,
               -7.320458628265634
            ],
            [
               -0.6571415315315317,
               -7.36273700060277
            ],
            [
               -0.6599440540540541,
               -7.4068177579247845
            ],
            [
               -0.6627465765765767,
               -7.451683218838543
            ],
            [
               -0.6655490990990992,
               -7.496574847899726
            ],
            [
               -0.6683516216216216,
               -7.541161589754079
            ],
            [
               -0.6711541441441442,
               -7.585567428880953
            ],
            [
               -0.6739566666666668,
               -7.630227072361965
            ],
            [
               -0.6767591891891893,
               -7.675599119361667
            ],
            [
               -0.6795617117117118,
               -7.721822325727587
            ],
            [
               -0.6823642342342343,
               -7.7684313830576635
            ],
            [
               -0.6851667567567569,
               -7.81424062989559
            ],
            [
               -0.6879692792792793,
               -7.85745712354926
            ],
            [
               -0.6907718018018019,
               -7.8960123641438145
            ],
            [
               -0.6935743243243244,
               -7.928028292560427
            ],
            [
               -0.696376846846847,
               -7.952283410664748
            ],
            [
               -0.6991793693693694,
               -7.9685372889298485
            ],
            [
               -0.701981891891892,
               -7.977610728843082
            ],
            [
               -0.7047844144144145,
               -7.981192864203727
            ],
            [
               -0.707586936936937,
               -7.981431498147774
            ],
            [
               -0.7103894594594595,
               -7.980430545779676
            ],
            [
               -0.7131919819819821,
               -7.979805549824096
            ],
            [
               -0.7159945045045045,
               -7.980425389029893
            ],
            [
               -0.7187970270270271,
               -7.982403176675902
            ],
            [
               -0.7215995495495496,
               -7.9853143625498575
            ],
            [
               -0.7244020720720722,
               -7.988544707006827
            ],
            [
               -0.7272045945945946,
               -7.991631371091621
            ],
            [
               -0.7300071171171172,
               -7.9944705728158105
            ],
            [
               -0.7328096396396397,
               -7.997321193176848
            ],
            [
               -0.7356121621621622,
               -8.000615010185022
            ],
            [
               -0.7384146846846847,
               -8.004661129705976
            ],
            [
               -0.7412172072072073,
               -8.009376079790528
            ],
            [
               -0.7440197297297299,
               -8.014164905914612
            ],
            [
               -0.7468222522522523,
               -8.0180234207726
            ],
            [
               -0.7496247747747748,
               -8.019846621189
            ],
            [
               -0.7524272972972974,
               -8.018843986857476
            ],
            [
               -0.7552298198198198,
               -8.014910594050637
            ],
            [
               -0.7580323423423424,
               -8.00880477861066
            ],
            [
               -0.760834864864865,
               -8.00204089158381
            ],
            [
               -0.7636373873873875,
               -7.996501678090322
            ],
            [
               -0.76643990990991,
               -7.993876471880345
            ],
            [
               -0.7692424324324325,
               -7.995102571965628
            ],
            [
               -0.7720449549549551,
               -8.000000743898585
            ],
            [
               -0.7748474774774775,
               -8.007243675567437
            ],
            [
               -0.7776500000000001,
               -8.014692964683935
            ],
            [
               -0.7804525225225226,
               -8.020018820891647
            ],
            [
               -0.7832550450450451,
               -8.021417807905593
            ],
            [
               -0.7860575675675676,
               -8.018202204800446
            ],
            [
               -0.7888600900900902,
               -8.011066309430408
            ],
            [
               -0.7916626126126127,
               -8.001932255406675
            ],
            [
               -0.7944651351351352,
               -7.993410344768915
            ],
            [
               -0.7972676576576577,
               -7.988033565455627
            ],
            [
               -0.8000701801801803,
               -7.987501522286269
            ],
            [
               -0.8028727027027027,
               -7.992169677779877
            ],
            [
               -0.8056752252252253,
               -8.000944267631855
            ],
            [
               -0.8084777477477478,
               -8.011615464235042
            ],
            [
               -0.8112802702702704,
               -8.02152275180061
            ],
            [
               -0.8140827927927928,
               -8.028342277671989
            ],
            [
               -0.8168853153153154,
               -8.030750091617595
            ],
            [
               -0.8196878378378379,
               -8.028758975052497
            ],
            [
               -0.8224903603603604,
               -8.02363490579775
            ],
            [
               -0.8252928828828829,
               -8.017435760438847
            ],
            [
               -0.8280954054054055,
               -8.012334313901654
            ],
            [
               -0.8308979279279279,
               -8.009950922649889
            ],
            [
               -0.8337004504504505,
               -8.010908758145419
            ],
            [
               -0.836502972972973,
               -8.014742093542576
            ],
            [
               -0.8393054954954956,
               -8.020165288600744
            ],
            [
               -0.842108018018018,
               -8.025589185732692
            ],
            [
               -0.8449105405405406,
               -8.02969350409305
            ],
            [
               -0.8477130630630632,
               -8.031853928181555
            ],
            [
               -0.8505155855855856,
               -8.03228246199172
            ],
            [
               -0.8533181081081082,
               -8.03184674904395
            ],
            [
               -0.8561206306306307,
               -8.03165002950081
            ],
            [
               -0.8589231531531533,
               -8.032537427190295
            ],
            [
               -0.8617256756756757,
               -8.034717352176639
            ],
            [
               -0.8645281981981983,
               -8.037641735487995
            ],
            [
               -0.8673307207207208,
               -8.040192372329816
            ],
            [
               -0.8701332432432433,
               -8.041107548130974
            ],
            [
               -0.8729357657657658,
               -8.03949369062089
            ],
            [
               -0.8757382882882884,
               -8.035232823191148
            ],
            [
               -0.8785408108108108,
               -8.029130253743599
            ],
            [
               -0.8813433333333334,
               -8.02273657881031
            ],
            [
               -0.8841458558558559,
               -8.017892417970817
            ],
            [
               -0.8869483783783785,
               -8.016143341223142
            ],
            [
               -0.8897509009009009,
               -8.018221503182197
            ],
            [
               -0.8925534234234235,
               -8.023772169585012
            ],
            [
               -0.895355945945946,
               -8.03142354733097
            ],
            [
               -0.8981584684684685,
               -8.039184245220373
            ],
            [
               -0.900960990990991,
               -8.045043201829955
            ],
            [
               -0.9037635135135136,
               -8.047579249902409
            ],
            [
               -0.9065660360360361,
               -8.04638443072669
            ],
            [
               -0.9093685585585587,
               -8.042167373138817
            ],
            [
               -0.9121710810810811,
               -8.036508992665777
            ],
            [
               -0.9149736036036036,
               -8.031356349064659
            ],
            [
               -0.9177761261261261,
               -8.028423536260071
            ],
            [
               -0.9205786486486487,
               -8.028693727038384
            ],
            [
               -0.9233811711711712,
               -8.032176762702356
            ],
            [
               -0.9261836936936938,
               -8.037986909425854
            ],
            [
               -0.9289862162162162,
               -8.044697154684641
            ],
            [
               -0.9317887387387388,
               -8.050836746069688
            ],
            [
               -0.9345912612612612,
               -8.055357362401963
            ],
            [
               -0.9373937837837838,
               -8.057912843734893
            ],
            [
               -0.9401963063063064,
               -8.05886913066066
            ],
            [
               -0.9429988288288289,
               -8.05905865654912
            ],
            [
               -0.9458013513513515,
               -8.059382418419581
            ],
            [
               -0.9486038738738739,
               -8.060412764856874
            ],
            [
               -0.9514063963963965,
               -8.062144394557404
            ],
            [
               -0.9542089189189189,
               -8.06398357713784
            ],
            [
               -0.9570114414414415,
               -8.064977556158777
            ],
            [
               -0.959813963963964,
               -8.064198960579127
            ],
            [
               -0.9626164864864866,
               -8.061144303152616
            ],
            [
               -0.9654190090090091,
               -8.056000209686527
            ],
            [
               -0.9682215315315316,
               -8.049677007188638
            ],
            [
               -0.9710240540540541,
               -8.043590011172778
            ],
            [
               -0.9738265765765766,
               -8.039255967693876
            ],
            [
               -0.9766290990990991,
               -8.03783567484442
            ],
            [
               -0.9794316216216217,
               -8.039772561688597
            ],
            [
               -0.9822341441441442,
               -8.044645389992969
            ],
            [
               -0.9850366666666668,
               -8.051282888450086
            ],
            [
               -0.9878391891891892,
               -8.058103367346312
            ],
            [
               -0.9906417117117118,
               -8.063571600471118
            ],
            [
               -0.9934442342342342,
               -8.0666312569156
            ],
            [
               -0.9962467567567568,
               -8.066983598104283
            ],
            [
               -0.9990492792792793,
               -8.065135946048283
            ],
            [
               -1.0018518018018019,
               -8.062217517769579
            ],
            [
               -1.0046543243243244,
               -8.059630607182335
            ],
            [
               -1.0074568468468468,
               -8.058649520352418
            ],
            [
               -1.0102593693693693,
               -8.06008587927921
            ],
            [
               -1.0130618918918919,
               -8.06410807898359
            ],
            [
               -1.0158644144144144,
               -8.070248044092732
            ],
            [
               -1.018666936936937,
               -8.077569866798047
            ],
            [
               -1.0214694594594596,
               -8.08493165455365
            ],
            [
               -1.024271981981982,
               -8.09125605379656
            ],
            [
               -1.0270745045045047,
               -8.095737887697101
            ],
            [
               -1.029877027027027,
               -8.09795052351652
            ],
            [
               -1.0326795495495495,
               -8.097851390531446
            ],
            [
               -1.035482072072072,
               -8.095716891683622
            ],
            [
               -1.0382845945945947,
               -8.092048555772045
            ],
            [
               -1.0410871171171172,
               -8.087484724768295
            ],
            [
               -1.0438896396396395,
               -8.082732226210005
            ],
            [
               -1.046692162162162,
               -8.078511501229162
            ],
            [
               -1.0494946846846847,
               -8.07549701789949
            ],
            [
               -1.0522972072072072,
               -8.074237871276253
            ],
            [
               -1.0550997297297298,
               -8.075059414654845
            ],
            [
               -1.0579022522522523,
               -8.077967485709838
            ],
            [
               -1.0607047747747749,
               -8.082591518092286
            ],
            [
               -1.0635072972972974,
               -8.08820283952771
            ],
            [
               -1.06630981981982,
               -8.093827001513542
            ],
            [
               -1.0691123423423423,
               -8.098438828140722
            ],
            [
               -1.0719148648648649,
               -8.101196780329676
            ],
            [
               -1.0747173873873874,
               -8.101651951019292
            ],
            [
               -1.07751990990991,
               -8.099866245908519
            ],
            [
               -1.0803224324324325,
               -8.096396684480712
            ],
            [
               -1.0831249549549549,
               -8.092142323832814
            ],
            [
               -1.0859274774774774,
               -8.088094271990276
            ],
            [
               -1.08873,
               -8.08506239116057
            ],
            [
               -1.0915325225225225,
               -8.083462422986592
            ],
            [
               -1.094335045045045,
               -8.083229840555965
            ],
            [
               -1.0971375675675676,
               -8.083886722928927
            ],
            [
               -1.0999400900900902,
               -8.08473838247296
            ],
            [
               -1.1027426126126127,
               -8.085134010996239
            ],
            [
               -1.1055451351351353,
               -8.084704743820666
            ],
            [
               -1.1083476576576576,
               -8.083500501603485
            ],
            [
               -1.1111501801801802,
               -8.081981139285386
            ],
            [
               -1.1139527027027027,
               -8.080866215781036
            ],
            [
               -1.1167552252252253,
               -8.080894551068369
            ],
            [
               -1.1195577477477479,
               -8.082573905761151
            ],
            [
               -1.1223602702702702,
               -8.08600306747611
            ],
            [
               -1.1251627927927927,
               -8.090823241442838
            ],
            [
               -1.1279653153153153,
               -8.096312093221869
            ],
            [
               -1.1307678378378379,
               -8.10158718496417
            ],
            [
               -1.1335703603603604,
               -8.105851573848405
            ],
            [
               -1.136372882882883,
               -8.108603862156517
            ],
            [
               -1.1391754054054055,
               -8.109750456260155
            ],
            [
               -1.141977927927928,
               -8.109592724684191
            ],
            [
               -1.1447804504504504,
               -8.108703339165459
            ],
            [
               -1.147582972972973,
               -8.10773993841461
            ],
            [
               -1.1503854954954955,
               -8.107259471000543
            ],
            [
               -1.153188018018018,
               -8.107589380416979
            ],
            [
               -1.1559905405405406,
               -8.10878648438003
            ],
            [
               -1.1587930630630632,
               -8.110681337591515
            ],
            [
               -1.1615955855855855,
               -8.112977418995513
            ],
            [
               -1.164398108108108,
               -8.115360427526706
            ],
            [
               -1.1672006306306306,
               -8.117577079023107
            ],
            [
               -1.1700031531531532,
               -8.119461810831307
            ],
            [
               -1.1728056756756757,
               -8.120915051355357
            ],
            [
               -1.1756081981981983,
               -8.121857697768316
            ],
            [
               -1.1784107207207208,
               -8.122194941326278
            ],
            [
               -1.1812132432432432,
               -8.121815718645479
            ],
            [
               -1.1840157657657657,
               -8.12063526092108
            ],
            [
               -1.1868182882882883,
               -8.1186656319727
            ],
            [
               -1.1896208108108108,
               -8.116082400350027
            ],
            [
               -1.1924233333333334,
               -8.113251921817536
            ],
            [
               -1.195225855855856,
               -8.110695155254021
            ],
            [
               -1.1980283783783783,
               -8.108986539906208
            ],
            [
               -1.2008309009009008,
               -8.108611789034498
            ],
            [
               -1.2036334234234234,
               -8.109826811798118
            ],
            [
               -1.206435945945946,
               -8.112564097541384
            ],
            [
               -1.2092384684684685,
               -8.116420699573432
            ],
            [
               -1.212040990990991,
               -8.120737327649831
            ],
            [
               -1.2148435135135136,
               -8.124749426776244
            ],
            [
               -1.2176460360360362,
               -8.127768353340063
            ],
            [
               -1.2204485585585585,
               -8.129341586413979
            ],
            [
               -1.223251081081081,
               -8.129348188140096
            ],
            [
               -1.2260536036036036,
               -8.128006540228721
            ],
            [
               -1.2288561261261262,
               -8.125798276013313
            ],
            [
               -1.2316586486486487,
               -8.123336121025236
            ],
            [
               -1.2344611711711713,
               -8.121216483852653
            ],
            [
               -1.2372636936936936,
               -8.119896741409704
            ],
            [
               -1.2400662162162162,
               -8.119624004847335
            ],
            [
               -1.2428687387387387,
               -8.120422617935883
            ],
            [
               -1.2456712612612613,
               -8.12212925950394
            ],
            [
               -1.2484737837837838,
               -8.124453549968116
            ],
            [
               -1.2512763063063064,
               -8.1270412397675
            ],
            [
               -1.254078828828829,
               -8.129524883252355
            ],
            [
               -1.2568813513513515,
               -8.131558615729293
            ],
            [
               -1.2596838738738738,
               -8.132843453776953
            ],
            [
               -1.2624863963963964,
               -8.133153091378858
            ],
            [
               -1.265288918918919,
               -8.13236634930636
            ],
            [
               -1.2680914414414415,
               -8.130503675569699
            ],
            [
               -1.270893963963964,
               -8.127756146982417
            ],
            [
               -1.2736964864864866,
               -8.12449118407556
            ],
            [
               -1.276499009009009,
               -8.121222471967819
            ],
            [
               -1.2793015315315315,
               -8.118541778173054
            ],
            [
               -1.282104054054054,
               -8.117023629261038
            ],
            [
               -1.2849065765765766,
               -8.117124652043167
            ],
            [
               -1.2877090990990991,
               -8.119103007648569
            ],
            [
               -1.2905116216216217,
               -8.122977792904003
            ],
            [
               -1.2933141441441443,
               -8.128535416019854
            ],
            [
               -1.2961166666666666,
               -8.135374820654746
            ],
            [
               -1.2989191891891891,
               -8.142972225093484
            ],
            [
               -1.3017217117117117,
               -8.150743459454663
            ],
            [
               -1.3045242342342342,
               -8.158089099049267
            ],
            [
               -1.3073267567567568,
               -8.164421179471741
            ],
            [
               -1.3101292792792794,
               -8.169183960031496
            ],
            [
               -1.312931801801802,
               -8.171888057132886
            ],
            [
               -1.3157343243243242,
               -8.172172900038532
            ],
            [
               -1.3185368468468468,
               -8.169897235155702
            ],
            [
               -1.3213393693693694,
               -8.165236856056474
            ],
            [
               -1.324141891891892,
               -8.158751789206761
            ],
            [
               -1.3269444144144145,
               -8.151380710547215
            ],
            [
               -1.329746936936937,
               -8.144333447780657
            ],
            [
               -1.3325494594594596,
               -8.138881548485095
            ],
            [
               -1.335351981981982,
               -8.136083699014367
            ],
            [
               -1.3381545045045045,
               -8.136514392759423
            ],
            [
               -1.340957027027027,
               -8.140077726463101
            ],
            [
               -1.3437595495495496,
               -8.145975511031285
            ],
            [
               -1.3465620720720721,
               -8.152860538002784
            ],
            [
               -1.3493645945945947,
               -8.159151742154272
            ],
            [
               -1.352167117117117,
               -8.163434839604239
            ],
            [
               -1.3549696396396396,
               -8.16483797359965
            ],
            [
               -1.3577721621621621,
               -8.163270296141455
            ],
            [
               -1.3605746846846847,
               -8.159445630618968
            ],
            [
               -1.3633772072072072,
               -8.154674867294023
            ],
            [
               -1.3661797297297298,
               -8.150481200255037
            ],
            [
               -1.3689822522522523,
               -8.148149236893623
            ],
            [
               -1.3717847747747747,
               -8.148343196606824
            ],
            [
               -1.3745872972972972,
               -8.15091161810615
            ],
            [
               -1.3773898198198198,
               -8.154940480621242
            ],
            [
               -1.3801923423423423,
               -8.159040265249455
            ],
            [
               -1.382994864864865,
               -8.161779424592677
            ],
            [
               -1.3857973873873874,
               -8.16213061176332
            ],
            [
               -1.38859990990991,
               -8.159791999469853
            ],
            [
               -1.3914024324324323,
               -8.155285604590382
            ],
            [
               -1.394204954954955,
               -8.149804945657756
            ],
            [
               -1.3970074774774774,
               -8.144862723081726
            ],
            [
               -1.39981,
               -8.141850173163448
            ]
         ]
      }
   ]
}
