# Supplementary material for: Isolation of a planar π-aromatic Bi5− ring in a cobalt-based inverse-sandwich-type complex
Source: Nat Chem. 2025 Jan 20;17(4):547–55. doi: 10.1038/s41557-024-01713-8 (PMC11964920; doi:10.1038/s41557-024-01713-8)
Supplement: Supplementary file 4 — Original magnetic data of compound 1 and origin file of Fig. 3. [file 41557_2024_1713_MOESM4_ESM.zip › sr_and_T/46.csv]

comment	corrected Loops
temperature	2.5
sr	0.016
angle	0
trans	0
B	M
-1.3999	18.15595887067711
-1.3970974974974975	18.14905648557776
-1.394294994994995	18.144459601528972
-1.3914924924924925	18.142893813550934
-1.3886899899899898	18.14420411823062
-1.3858874874874874	18.147449078206705
-1.3830849849849849	18.151222414511665
-1.3802824824824824	18.15408767942923
-1.37747997997998	18.15498499281057
-1.3746774774774775	18.153489813876654
-1.371874974974975	18.1498614988205
-1.3690724724724723	18.14489141990846
-1.3662699699699699	18.139621279029768
-1.3634674674674674	18.135032845672512
-1.360664964964965	18.131804116074612
-1.3578624624624624	18.13019089666755
-1.35505995995996	18.130043757822072
-1.3522574574574573	18.13092726551588
-1.3494549549549548	18.13228539900615
-1.3466524524524524	18.13359832066606
-1.3438499499499499	18.134495229711675
-1.3410474474474474	18.134813600499143
-1.338244944944945	18.13461413277593
-1.3354424424424425	18.134166105188534
-1.3326399399399398	18.133910613059108
-1.3298374374374373	18.134397470592262
-1.3270349349349349	18.13618589007516
-1.3242324324324324	18.13970661925407
-1.32142992992993	18.145103630480975
-1.3186274274274274	18.152098019809202
-1.3158249249249248	18.159931914051178
-1.3130224224224223	18.167443679724492
-1.3102199199199198	18.173293141973673
-1.3074174174174173	18.176303868524784
-1.3046149149149149	18.17583627230693
-1.3018124124124124	18.17207230491814
-1.29900990990991	18.16609768016201
-1.2962074074074073	18.15971641195639
-1.2934049049049048	18.155014046789496
-1.2906024024024023	18.153774936043646
-1.2877998998998998	18.156923415046997
-1.2849973973973974	18.164172065027238
-1.282194894894895	18.174011368649204
-1.2793923923923924	18.184074675529764
-1.2765898898898898	18.191790897782013
-1.2737873873873873	18.19513555899919
-1.2709848848848848	18.193245862334017
-1.2681823823823823	18.186697040093
-1.2653798798798799	18.177339341241357
-1.2625773773773774	18.167736276362504
-1.259774874874875	18.160378284127844
-1.2569723723723722	18.15692525293767
-1.2541698698698698	18.157726706940977
-1.2513673673673673	18.161778582792216
-1.2485648648648648	18.167128951611012
-1.2457623623623624	18.171591294978562
-1.24295985985986	18.173516642145728
-1.2401573573573572	18.172353812651984
-1.2373548548548547	18.16879989040512
-1.2345523523523523	18.16448718381571
-1.2317498498498498	18.161318701253812
-1.2289473473473473	18.160693068541597
-1.2261448448448449	18.16290502171845
-1.2233423423423422	18.16695100393919
-1.2205398398398397	18.17082871037809
-1.2177373373373372	18.172242769191264
-1.2149348348348348	18.16947817904812
-1.2121323323323323	18.16213289719571
-1.2093298298298298	18.151438107802676
-1.2065273273273274	18.14002886247698
-1.2037248248248247	18.131214221914746
-1.2009223223223222	18.127970748398944
-1.1981198198198197	18.13198517517639
-1.1953173173173173	18.143064698131468
-1.1925148148148148	18.159117502441745
-1.1897123123123123	18.176720314433844
-1.1869098098098099	18.192096841543048
-1.1841073073073072	18.202196484338735
-1.1813048048048047	18.20553215399378
-1.1785023023023022	18.2025190875528
-1.1756997997997998	18.195223923447564
-1.1728972972972973	18.186627151093028
-1.1700947947947948	18.179656354692447
-1.1672922922922924	18.176311203929508
-1.1644897897897897	18.177155000744193
-1.1616872872872872	18.181311135731754
-1.1588847847847847	18.186926070368457
-1.1560822822822823	18.191905886752252
-1.1532797797797798	18.1946536342611
-1.1504772772772773	18.194554129693486
-1.1476747747747749	18.19206004242846
-1.1448722722722722	18.188385750262263
-1.1420697697697697	18.184956644929166
-1.1392672672672672	18.18284067906354
-1.1364647647647648	18.18237985784822
-1.1336622622622623	18.183149283658054
-1.1308597597597596	18.1842371902138
-1.1280572572572574	18.184713383749106
-1.1252547547547547	18.18408338221007
-1.1224522522522522	18.182536804074154
-1.1196497497497497	18.18088527827466
-1.1168472472472473	18.180212673135422
-1.1140447447447448	18.1813788311459
-1.111242242242242	18.18458107093356
-1.1084397397397396	18.189160586371607
-1.1056372372372372	18.19374936031869
-1.1028347347347347	18.196721699502078
-1.1000322322322322	18.196793008521475
-1.0972297297297298	18.193543776262352
-1.0944272272272273	18.18766485623069
-1.0916247247247246	18.18081601987401
-1.0888222222222221	18.175129151755904
-1.0860197197197197	18.17251921972271
-1.0832172172172172	18.174041232220297
-1.0804147147147147	18.179521045402318
-1.0776122122122123	18.187594535923132
-1.0748097097097098	18.19614631294494
-1.072007207207207	18.202997474713918
-1.0692047047047046	18.206603399710076
-1.0664022022022022	18.20651959428517
-1.0635996996996997	18.20347753966883
-1.0607971971971972	18.19905296456352
-1.0579946946946948	18.195055018833806
-1.0551921921921923	18.19286337794005
-1.0523896896896896	18.19295564142417
-1.0495871871871871	18.194794193296417
-1.0467846846846847	18.197107031792406
-1.0439821821821822	18.198450488892078
-1.0411796796796797	18.19783712096838
-1.038377177177177	18.19518783457243
-1.0355746746746748	18.191432478733624
-1.032772172172172	18.18821382865557
-1.0299696696696696	18.187298130275202
-1.0271671671671672	18.189906621752932
-1.0243646646646647	18.196215541118782
-1.0215621621621622	18.205214401338615
-1.0187596596596595	18.214984288469168
-1.0159571571571573	18.223305920578284
-1.0131546546546546	18.228386457905714
-1.0103521521521521	18.22944869089889
-1.0075496496496497	18.22697314281372
-1.0047471471471472	18.22250628724474
-1.0019446446446447	18.218102505440903
-0.9991421421421421	18.215598028594847
-0.9963396396396396	18.21597487506007
-0.9935371371371371	18.219040153962943
-0.9907346346346346	18.223532775741724
-0.9879321321321322	18.22761629725217
-0.9851296296296297	18.229578346621892
-0.9823271271271271	18.228483335782315
-0.9795246246246246	18.224542243776526
-0.9767221221221221	18.219064834340166
-0.9739196196196196	18.214009274013122
-0.9711171171171171	18.21128827215412
-0.9683146146146147	18.21207828949553
-0.9655121121121122	18.21637821409616
-0.9627096096096096	18.22297659140294
-0.9599071071071071	18.229843268197
-0.9571046046046046	18.234812894056944
-0.9543021021021021	18.236326179998066
-0.9514995995995996	18.23397516364163
-0.9486970970970972	18.228666872485903
-0.9458945945945947	18.222350882031883
-0.9430920920920921	18.217404031554942
-0.9402895895895895	18.215878845582985
-0.9374870870870871	18.218863006051393
-0.9346845845845846	18.226153585337023
-0.9318820820820821	18.236339244952276
-0.9290795795795797	18.247246275785294
-0.9262770770770771	18.25658803248779
-0.9234745745745746	18.262600646073537
-0.920672072072072	18.264467210427803
-0.9178695695695696	18.26241713997299
-0.9150670670670671	18.257504154778445
-0.9122645645645646	18.25117291067859
-0.9094620620620621	18.244784157304018
-0.9066595595595596	18.23926362848931
-0.9038570570570571	18.23497690708495
-0.9010545545545545	18.23183816388152
-0.898252052052052	18.229571711543272
-0.8954495495495496	18.227994451527202
-0.8926470470470471	18.227191337291323
-0.8898445445445445	18.22751031329196
-0.8870420420420421	18.22938436548165
-0.8842395395395396	18.233063544244928
-0.881437037037037	18.23837963030605
-0.8786345345345346	18.244655427008162
-0.8758320320320321	18.250814170958698
-0.8730295295295295	18.25566458254162
-0.870227027027027	18.25826487297214
-0.8674245245245246	18.258232824883564
-0.8646220220220221	18.255883441689456
-0.8618195195195195	18.252136052366872
-0.859017017017017	18.248217135337022
-0.8562145145145146	18.245262128966793
-0.853412012012012	18.243959993139754
-0.8506095095095095	18.244372117076956
-0.8478070070070071	18.24599520663726
-0.8450045045045045	18.24804715302583
-0.842202002002002	18.249867649365726
-0.8393994994994995	18.251273275586264
-0.8365969969969971	18.25271026940011
-0.8337944944944945	18.25510890258603
-0.830991991991992	18.259443367565645
-0.8281894894894896	18.266108557619546
-0.825386986986987	18.27430473904443
-0.8225844844844845	18.281645378712938
-0.819781981981982	18.28416151628023
-0.8169794794794795	18.27677743232809
-0.814176976976977	18.254203685734034
-0.8113744744744745	18.212070935856914
-0.8085719719719721	18.14804615414458
-0.8057694694694695	18.06265557554098
-0.802966966966967	17.959592259955663
-0.8001644644644645	17.845397864898814
-0.797361961961962	17.728550636648094
-0.7945594594594595	17.61812971225322
-0.791756956956957	17.522326111916925
-0.7889544544544544	17.447109428228273
-0.786151951951952	17.395327281689013
-0.7833494494494495	17.36641977207581
-0.780546946946947	17.356795455858176
-0.7777444444444445	17.360770007329293
-0.774941941941942	17.371846943218785
-0.7721394394394395	17.384049535729275
-0.7693369369369369	17.393010575893577
-0.7665344344344345	17.396592650237814
-0.763731931931932	17.394930512000634
-0.7609294294294294	17.38993027217601
-0.758126926926927	17.38439209023762
-0.7553244244244245	17.38101024742582
-0.752521921921922	17.381524026187726
-0.7497194194194194	17.38623913733702
-0.746916916916917	17.394026812089976
-0.7441144144144145	17.40276730945134
-0.7413119119119119	17.410076527093672
-0.7385094094094095	17.414076208532357
-0.735706906906907	17.413963573345747
-0.7329044044044044	17.410206900560773
-0.7301019019019019	17.404318099817175
-0.7272993993993995	17.398292428990985
-0.724496896896897	17.393914328224625
-0.7216943943943944	17.392170608073563
-0.718891891891892	17.392972810531134
-0.7160893893893895	17.3952813878158
-0.7132868868868869	17.39758154310921
-0.7104843843843844	17.398533146192968
-0.707681881881882	17.397550548655452
-0.7048793793793794	17.395088267508676
-0.7020768768768769	17.392511598932863
-0.6992743743743745	17.39158360467406
-0.696471871871872	17.393748402774513
-0.6936693693693694	17.399480495026005
-0.6908668668668669	17.407964121385398
-0.6880643643643645	17.417260807243956
-0.6852618618618619	17.424948892535255
-0.6824593593593594	17.429034634736404
-0.679656856856857	17.428807259811528
-0.6768543543543544	17.425291682852
-0.6740518518518519	17.421059448950132
-0.6712493493493494	17.419364448749683
-0.6684468468468469	17.422811648757246
-0.6656443443443444	17.431963163785753
-0.6628418418418419	17.4443642472897
-0.6600393393393394	17.454394399082446
-0.6572368368368369	17.4541276559151
-0.6544343343343344	17.435082007936735
-0.6516318318318319	17.390443199150276
-0.6488293293293294	17.31715830239323
-0.6460268268268269	17.21727670048525
-0.6432243243243244	17.09808651922895
-0.6404218218218218	16.970910682596504
-0.6376193193193194	16.84879903488816
-0.6348168168168169	16.743671641135606
-0.6320143143143144	16.663637420630636
-0.6292118118118118	16.611179506826453
-0.6264093093093094	16.582672299352367
-0.6236068068068069	16.569341064234656
-0.6208043043043043	16.559396345464513
-0.6180018018018019	16.540780733235323
-0.6151992992992994	16.503835116091544
-0.6123967967967968	16.443254372752747
-0.6095942942942943	16.358929295040497
-0.6067917917917919	16.25558670861406
-0.6039892892892894	16.14144696004947
-0.6011867867867868	16.026331127310577
-0.5983842842842844	15.91971952946799
-0.5955817817817819	15.829187056812236
-0.5927792792792793	15.759462825412676
-0.5899767767767768	15.712151315591845
-0.5871742742742744	15.685979933489484
-0.5843717717717718	15.677351499839506
-0.5815692692692693	15.680990643353656
-0.5787667667667669	15.690555254515392
-0.5759642642642644	15.699189657416028
-0.5731617617617618	15.700073953965026
-0.5703592592592593	15.687040417061473
-0.5675567567567569	15.655278692590395
-0.5647542542542543	15.602062402889928
-0.5619517517517518	15.527344264282947
-0.5591492492492494	15.434028779205441
-0.5563467467467468	15.32776671229893
-0.5535442442442443	15.216220857795262
-0.5507417417417418	15.10789647834037
-0.5479392392392394	15.010763419811978
-0.5451367367367368	14.930972178821536
-0.5423342342342343	14.87195367327282
-0.5395317317317319	14.834092598283755
-0.5367292292292293	14.815007800063306
-0.5339267267267268	14.810310542985535
-0.5311242242242243	14.81459536039699
-0.5283217217217218	14.822384462631097
-0.5255192192192193	14.828802689349784
-0.5227167167167168	14.829882083562755
-0.5199142142142144	14.822537669796066
-0.5171117117117118	14.8043678461232
-0.5143092092092093	14.773475635306422
-0.5115067067067068	14.72846866626938
-0.5087042042042043	14.668693808524475
-0.5059017017017018	14.594637376798712
-0.5030991991991993	14.508322150534879
-0.5002966966966967	14.413496823801067
-0.4974941941941943	14.315457148552957
-0.4946916916916918	14.22044748907487
-0.49188918918918934	14.134729614840307
-0.48908668668668676	14.06352475163277
-0.4862841841841843	14.010093855468266
-0.4834816816816818	13.975198821562808
-0.48067917917917924	13.957090103680375
-0.47787667667667677	13.952024680631853
-0.4750741741741743	13.955176728905112
-0.4722716716716717	13.961704561611086
-0.46946916916916925	13.96770890829909
-0.4666666666666668	13.970863674453112
-0.4638641641641643	13.970602061853443
-0.46106166166166174	13.967864163166833
-0.45825915915915927	13.964519568597117
-0.4554566566566568	13.96264186510131
-0.4526541541541542	13.963819857449062
-0.44985165165165175	13.96864997363524
-0.4470491491491493	13.976486196485151
-0.4442466466466467	13.98545319229061
-0.44144414414414423	13.9926757289021
-0.43864164164164177	13.994652846610903
-0.4358391391391393	13.987706281180303
-0.4330366366366367	13.968448305472759
-0.43023413413413425	13.934230897867028
-0.4274316316316318	13.883546149926277
-0.4246291291291292	13.81634481307462
-0.42182662662662673	13.73423114674513
-0.41902412412412426	13.640487297806898
-0.4162216216216217	13.539888101916507
-0.4134191191191192	13.438291152605286
-0.41061661661661675	13.34202395688857
-0.4078141141141143	13.257130951670218
-0.4050116116116117	13.188576898677924
-0.40220910910910923	13.139520628229821
-0.39940660660660665	13.110770365690886
-0.3966041041041042	13.100510864935195
-0.3938016016016017	13.10435918181627
-0.39099909909909925	13.11576681956565
-0.3881965965965968	13.126745786002319
-0.3853940940940943	13.128856397116651
-0.3825915915915916	13.114355352946227
-0.37978908908908915	13.077364921553222
-0.3769865865865867	13.014893381772781
-0.3741840840840842	12.927523546484682
-0.37138158158158174	12.819603114532889
-0.3685790790790793	12.698827887465328
-0.3657765765765768	12.575207442293754
-0.3629740740740741	12.459529718379498
-0.36017157157157165	12.361569091534562
-0.3573690690690692	12.288376160912751
-0.3545665665665667	12.243012620945375
-0.35176406406406424	12.2240310053904
-0.3489615615615618	12.22585006072007
-0.3461590590590591	12.239972021201192
-0.3433565565565566	12.256779280158774
-0.34055405405405414	12.267493672201697
-0.3377515515515517	12.265830371099304
-0.3349490490490492	12.24895213981963
-0.33214654654654674	12.217514185814114
-0.32934404404404427	12.174836630356722
-0.3265415415415416	12.125480618421916
-0.3237390390390391	12.07366472369821
-0.32093653653653664	12.021991364654848
-0.3181340340340342	11.970847024213699
-0.3153315315315317	11.918626275343673
-0.31252902902902924	11.862672855233987
-0.30972652652652655	11.800610125151332
-0.3069240240240241	11.731616218731244
-0.3041215215215216	11.65722161761185
-0.30131901901901914	11.581360606846959
-0.2985165165165167	11.509643741407197
-0.2957140140140142	11.448061571097147
-0.29291151151151174	11.401504602671785
-0.29010900900900904	11.372537793386293
-0.2873065065065066	11.360785912501711
-0.2845040040040041	11.363097656275718
-0.28170150150150164	11.37442255794902
-0.27889899899899917	11.389128544225683
-0.2760964964964967	11.402370972450493
-0.27329399399399423	11.411127316362524
-0.27049149149149154	11.41462797443206
-0.2676889889889891	11.414101561603085
-0.2648864864864866	11.41195222743219
-0.26208398398398414	11.41063794612189
-0.25928148148148167	11.411582647752612
-0.2564789789789792	11.414421599100447
-0.2536764764764765	11.416768383999587
-0.25087397397397404	11.414543069528976
-0.24807147147147157	11.40275978611038
-0.2452689689689691	11.376573767213136
-0.24246646646646663	11.332350017826904
-0.23966396396396417	11.268535166229919
-0.2368614614614617	11.186173090866633
-0.234058958958959	11.088980947773143
-0.23125645645645654	10.982976643441242
-0.22845395395395407	10.875712072468128
-0.2256514514514516	10.77521761386584
-0.22284894894894913	10.688805165775364
-0.22004644644644666	10.62190955883293
-0.2172439439439442	10.577165221045234
-0.2144414414414415	10.553904515279267
-0.21163893893893904	10.548214271735642
-0.20883643643643657	10.553593833547483
-0.2060339339339341	10.562132333426884
-0.20323143143143163	10.565992050480634
-0.20042892892892916	10.558886243564952
-0.19762642642642647	10.537210319193772
-0.194823923923924	10.500545899614126
-0.19202142142142153	10.451403620762157
-0.18921891891891907	10.394268707262672
-0.1864164164164166	10.33420838609822
-0.18361391391391413	10.275431487571826
-0.18081141141141166	10.220212297892322
-0.17800890890890897	10.168488704004035
-0.1752064064064065	10.118243931211836
-0.17240390390390403	10.06654047407453
-0.16960140140140156	10.010869164956137
-0.1667988988988991	9.950372787121829
-0.16399639639639663	9.886538553124364
-0.16119389389389416	9.823119295015971
-0.15839139139139147	9.76528838777504
-0.155588888888889	9.718279916179748
-0.15278638638638653	9.685933217732584
-0.14998388388388406	9.669594454068333
-0.1471813813813816	9.667715843474426
-0.14437887887887912	9.676272255834295
-0.14157637637637643	9.689857697706172
-0.13877387387387397	9.703115142139746
-0.1359713713713715	9.712059788306227
-0.13316886886886903	9.71490635859426
-0.13036636636636656	9.71218513198585
-0.1275638638638641	9.706167834849158
-0.12476136136136162	9.69984268300283
-0.12195885885885893	9.69580579754712
-0.11915635635635646	9.695434974294121
-0.116353853853854	9.698588024912052
-0.11355135135135153	9.703870190722402
-0.11074884884884906	9.709315653345872
-0.10794634634634659	9.7131966130889
-0.10514384384384412	9.714652392005595
-0.10234134134134143	9.713921873121354
-0.09953883883883896	9.712126353274419
-0.09673633633633649	9.710722846593146
-0.09393383383383402	9.710865644609987
-0.09113133133133156	9.712935148269441
-0.08832882882882909	9.716413866371918
-0.0855263263263264	9.720144138902887
-0.08272382382382393	9.722848741662547
-0.07992132132132146	9.723693667502252
-0.07711881881881899	9.722660414807827
-0.07431631631631652	9.72057586191648
-0.07151381381381405	9.718787986286316
-0.06871131131131158	9.71861918600613
-0.0659088088088089	9.720818777181085
-0.06310630630630643	9.72523668777334
-0.06030380380380396	9.730851022263005
-0.05750130130130149	9.736138179364895
-0.05469879879879902	9.73963277260644
-0.05189629629629655	9.7404427649212
-0.04909379379379408	9.738497396330494
-0.04629129129129139	9.734409458348932
-0.043488788788788924	9.728990453471733
-0.040686286286286455	9.722606060928063
-0.037883783783783986	9.71464001191768
-0.03508128128128152	9.703311452924556
-0.03227877877877905	9.685967973590344
-0.02947627627627636	9.659796842257881
-0.02667377377377389	9.622727885022412
-0.02387127127127142	9.57420919855596
-0.021068768768768953	9.515561317302414
-0.018266266266266484	9.449753439963663
-0.015463763763764016	9.38065013692717
-0.012661261261261547	9.311974186595076
-0.009858758758758857	9.246345742951421
-0.007056256256256388	9.18474257050217
-0.004253753753753919	9.126580088860416
-0.0014512512512514508	9.070382090558887
0.0013512512512510177	9.01478503058354
0.004153753753753486	8.959476650806744
0.006956256256255955	8.905671630546307
0.009758758758758646	8.8558805916987
0.012561261261261114	8.812985960741203
0.015363763763763583	8.77890994102663
0.01816626626626605	8.753346986792009
0.02096876876876852	8.733061804073484
0.02377127127127099	8.712103256963733
0.02657377377377368	8.68299678059119
0.029376276276276148	8.638645771862425
0.032178778778778616	8.574408645673666
0.034981281281281085	8.489716701993613
0.03778378378378355	8.38870046372738
0.04058628628628602	8.27957248451539
0.04338878878878849	8.172885807491827
0.04619129129129118	8.079129987027072
0.04899379379379365	8.006329257476025
0.05179629629629612	7.958303929298982
0.05459879879879859	7.934048289986071
0.057401301301301055	7.928335389414564
0.060203803803803524	7.933293979485586
0.06300630630630621	7.940433674101956
0.06580880880880868	7.942504551504672
0.06861131131131115	7.934688174065618
0.07141381381381362	7.914881590283399
0.07421631631631609	7.883157292833815
0.07701881881881856	7.8407478347418005
0.07982132132132103	7.7890252829506705
0.08262382382382372	7.728888452189867
0.08542632632632619	7.660765050287206
0.08822882882882865	7.585163668452558
0.09103133133133112	7.5034754604422575
0.09383383383383359	7.418614464269546
0.09663633633633606	7.335138410793723
0.09943883883883853	7.258687120133362
0.10224134134134122	7.1948395078748915
0.10504384384384369	7.147724292994978
0.10784634634634616	7.118836498373575
0.11064884884884862	7.106467471497612
0.11345135135135109	7.105964861464869
0.11625385385385356	7.110768348514068
0.11905635635635625	7.113912922183046
0.12185885885885872	7.109543749171279
0.12466136136136119	7.093996187040447
0.12746386386386366	7.066155724561244
0.13026636636636613	7.027065980503088
0.1330688688688686	6.97900678837964
0.13587137137137106	6.924428614854681
0.13867387387387375	6.865147782599813
0.14147637637637622	6.802076722627655
0.1442788788788787	6.7355363886868265
0.14708138138138116	6.665960344978983
0.14988388388388363	6.594641039194461
0.1526863863863861	6.524147702848057
0.15548888888888857	6.4581700299925995
0.15829139139139126	6.400765921519445
0.16109389389389372	6.355231644160512
0.1638963963963962	6.3229786875203375
0.16669889889889866	6.302829802134545
0.16950140140140113	6.291023423500587
0.1723039039039036	6.281982396666224
0.1751064064064063	6.269641618944621
0.17790890890890876	6.248933069618617
0.18071141141141123	6.216966482224561
0.1835139139139137	6.173542485711121
0.18631641641641616	6.120858883429499
0.18911891891891863	6.062541740038373
0.1919214214214211	6.002356120863451
0.1947239239239238	5.943048595084767
0.19752642642642626	5.885711548520654
0.20032892892892873	5.8298610199658025
0.2031314314314312	5.774156461013683
0.20593393393393367	5.717456627886658
0.20873643643643613	5.659784218646222
0.2115389389389386	5.602806105411097
0.2143414414414413	5.549613802876571
0.21714394394394376	5.503846800792
0.21994644644644623	5.468447614823552
0.2227489489489487	5.444483871222476
0.22555145145145117	5.430466448462128
0.22835395395395364	5.422434345081041
0.23115645645645633	5.414820642725657
0.2339589589589588	5.40184823907006
0.23676146146146126	5.379020962024738
0.23956396396396373	5.344238699518902
0.2423664664664662	5.298187238143975
0.24516896896896867	5.243892777932155
0.24797147147147114	5.185605725535972
0.25077397397397383	5.127394935253945
0.2535764764764763	5.071919254950162
0.25637897897897877	5.019770614379923
0.25918148148148124	4.969578817854391
0.2619839839839837	4.9188039684761815
0.2647864864864862	4.864908876962788
0.26758898898898864	4.806479990378352
0.27039149149149133	4.743891908960206
0.2731939939939938	4.6792762955239855
0.27599649649649627	4.61580260932919
0.27879899899899874	4.556520644424326
0.2816015015015012	4.503170863467682
0.2844040040040037	4.455385826509654
0.28720650650650636	4.410579781907093
0.29000900900900883	4.364596990269531
0.2928115115115113	4.312938641328897
0.29561401401401377	4.252196184452764
0.29841651651651624	4.181247663789141
0.3012190190190187	4.1018446158583926
0.3040215215215212	4.018404896120119
0.30682402402402387	3.9370689316051384
0.30962652652652634	3.864295144131812
0.3124290290290288	3.8053966673601125
0.3152315315315313	3.7634198814075694
0.31803403403403374	3.7386419403090656
0.3208365365365362	3.7287642138131187
0.3236390390390387	3.729668733580787
0.32644154154154137	3.736452372051252
0.32924404404404384	3.7444036524433155
0.3320465465465463	3.7496492416496645
0.3348490490490488	3.749343689840259
0.33765155155155124	3.7414528088257066
0.3404540540540537	3.7243265816678277
0.3432565565565564	3.6963229799920057
0.34605905905905887	3.6557093947414225
0.34886156156156134	3.6009477786850423
0.3516640640640638	3.5313061367888685
0.3544665665665663	3.4475899711620217
0.35726906906906875	3.352705293710707
0.3600715715715712	3.2517807301427983
0.3628740740740739	3.1516892603284403
0.3656765765765764	3.0599879274266004
0.36847907907907884	2.983482414323557
0.3712815815815813	2.926763623378968
0.3740840840840838	2.8911091408005047
0.37688658658658625	2.874074707169092
0.3796890890890887	2.8699338855573693
0.3824915915915914	2.8709021330915885
0.3852940940940939	2.8688660673266324
0.38809659659659634	2.85719156201646
0.3908990990990988	2.8321494603488904
0.3937016016016013	2.7935886278767486
0.39650410410410375	2.7446811423190574
0.39930660660660644	2.690812145500898
0.4021091091091089	2.6379196735771204
0.4049116116116114	2.5907425115386693
0.40771411411411385	2.551462466785435
0.4105166166166163	2.519120897614321
0.4133191191191188	2.48997499240424
0.41612162162162125	2.458695317976791
0.41892412412412394	2.4200660929055715
0.4217266266266264	2.3707019805857623
0.4245291291291289	2.3102836836745793
0.42733163163163135	2.2419450533175036
0.4301341341341338	2.171681967338374
0.4329366366366363	2.1069314245179873
0.435739139139139	2.0547085783664962
0.43854164164164144	2.019820017709603
0.4413441441441439	2.003654188408826
0.4441466466466464	2.0038878269671345
0.44694914914914885	2.0151865502250303
0.4497516516516513	2.030693859678546
0.4525541541541538	2.0438788907999057
0.4553566566566565	2.0502151813380793
0.45815915915915895	2.048219274417326
0.4609616616616614	2.0395716884378556
0.4637641641641639	2.02831512956094
0.46656666666666635	2.019393811472724
0.4693691691691688	2.0169829845796285
0.4721716716716713	2.0231050818539593
0.474974174174174	2.036926817463023
0.47777667667667645	2.054914595653023
0.4805791791791789	2.0717628715589314
0.4833816816816814	2.0817834781937816
0.48618418418418385	2.080322030725552
0.4889866866866863	2.06478441644826
0.491789189189189	2.0350015198111278
0.4945916916916915	1.9928828919175183
0.49739419419419395	1.9415361947908045
0.5001966966966964	1.8841863861715265
0.5029991991991989	1.8232689502694783
0.5058017017017014	1.7599868082546255
0.5086042042042038	1.6944438085309477
0.5114067067067065	1.6262610304969682
0.514209209209209	1.5554155394985296
0.5170117117117115	1.4829692086438642
0.5198142142142139	1.4113991490674538
0.5226167167167164	1.3443832530422652
0.5254192192192189	1.2860842451691372
0.5282217217217213	1.2401487652667087
0.531024224224224	1.2087370629014509
0.5338267267267265	1.1918927655953924
0.536629229229229	1.187455472050128
0.5394317317317314	1.1915491342976423
0.5422342342342339	1.1995031520571382
0.5450367367367364	1.2069374138812465
0.547839239239239	1.2107049409442434
0.5506417417417415	1.2094437272689254
0.553444244244244	1.2036190495483874
0.5562467467467465	1.1950935855222338
0.5590492492492489	1.1863944440628804
0.5618517517517514	1.1799146702070975
0.5646542542542539	1.1772765913133332
0.5674567567567566	1.1790069626740576
0.570259259259259	1.184561346326229
0.5730617617617615	1.1926275833422149
0.575864264264264	1.2015693264020049
0.5786667667667664	1.2098569580532363
0.5814692692692689	1.2163704598660825
0.5842717717717714	1.2205256139319298
0.587074274274274	1.222242762476115
0.5898767767767765	1.2218217637951794
0.592679279279279	1.219796013330662
0.5954817817817815	1.2168162974811492
0.5982842842842839	1.213577792814623
0.6010867867867866	1.2107708501957721
0.6038892892892889	1.2090236381936244
0.6066917917917916	1.208816511148944
0.6094942942942938	1.2103761364787329
0.6122967967967965	1.2135859706838645
0.6150992992992992	1.2179622125682945
0.6179018018018014	1.2227317577953916
0.6207043043043041	1.2270135468769034
0.6235068068068064	1.2300607316526184
0.6263093093093091	1.2314874755494798
0.6291118118118113	1.2313974351555752
0.631914314314314	1.2303573987376817
0.6347168168168167	1.2292119257178762
0.6375193193193189	1.2287943529653529
0.6403218218218216	1.2296328980453002
0.6431243243243239	1.2317592304515637
0.6459268268268266	1.2346948268681524
0.6487293293293288	1.237627476965367
0.6515318318318315	1.2397190549907342
0.6543343343343342	1.2404332699847547
0.6571368368368364	1.2397598124249583
0.6599393393393391	1.2382458615172967
0.6627418418418414	1.236816174547375
0.6655443443443441	1.23644343946973
0.6683468468468463	1.2377905893375751
0.671149349349349	1.2409622100497146
0.6739518518518517	1.2454650064797346
0.6767543543543539	1.2503994493293098
0.6795568568568566	1.2548143632221331
0.6823593593593589	1.2580876368779916
0.6851618618618616	1.2601770233271605
0.6879643643643643	1.2616251941519163
0.6907668668668665	1.2632907245838851
0.6935693693693692	1.2658809080855444
0.6963718718718714	1.269444865198012
0.6991743743743741	1.2730142943584772
0.7019768768768764	1.274540961176219
0.7047793793793791	1.2711854910461722
0.7075818818818818	1.2598932341594318
0.710384384384384	1.238091970994694
0.7131868868868867	1.2042999266987284
0.7159893893893889	1.1584589809191774
0.7187918918918916	1.1018990871425158
0.7215943943943939	1.0369640120830108
0.7243968968968966	0.9664412170027648
0.7271993993993993	0.8929991092599034
0.7300019019019015	0.81882066693463
0.7328044044044042	0.7455384835911772
0.7356069069069064	0.6744534830847769
0.7384094094094091	0.6069038946828712
0.7412119119119114	0.5445868669785991
0.7440144144144141	0.4896484096372775
0.7468169169169168	0.44444577479935254
0.749619419419419	0.41101904726919763
0.7524219219219217	0.39043680818409815
0.755224424424424	0.3822550407155009
0.7580269269269266	0.3843174890006001
0.7608294294294289	0.39302801928029685
0.7636319319319316	0.40407144747650725
0.7664344344344343	0.4134010285587529
0.7692369369369365	0.4182045361310173
0.7720394394394392	0.4175467628811215
0.7748419419419414	0.4124736851695019
0.7776444444444441	0.4055267344474212
0.7804469469469468	0.3998018729899741
0.7832494494494491	0.3978354701566792
0.7860519519519518	0.4006573235158951
0.788854454454454	0.4073000102348575
0.7916569569569567	0.4149093582017614
0.794459459459459	0.4194109710572171
0.7972619619619616	0.4165154633707607
0.8000644644644643	0.4027471032422777
0.8028669669669666	0.3761880050990799
0.8056694694694693	0.33673786067427397
0.8084719719719715	0.28585843956537366
0.8112744744744742	0.22594356192159665
0.8140769769769765	0.1595702761354065
0.8168794794794791	0.08890765958033936
0.8196819819819818	0.01548166291406456
0.8224844844844841	-0.059652068648458026
0.8252869869869868	-0.13543678789415975
0.828089489489489	-0.21027218701175818
0.8308919919919917	-0.28166135913480084
0.833694494494494	-0.34624384002607367
0.8364969969969966	-0.4002734554951843
0.8392994994994993	-0.4404361663549324
0.8421020020020016	-0.46477124732810493
0.8449045045045043	-0.4734050634904586
0.8477070070070065	-0.4688495895168774
0.8505095095095092	-0.4557436701722173
0.8533120120120115	-0.4400819703507836
0.8561145145145141	-0.42812952706803814
0.8589170170170168	-0.42530934592121095
0.8617195195195191	-0.4353492131515602
0.8645220220220218	-0.45988504613244235
0.867324524524524	-0.49857342789857806
0.8701270270270267	-0.549614154076037
0.872929529529529	-0.6104734745655713
0.8757320320320316	-0.6785630147234597
0.8785345345345343	-0.7516747857307378
0.8813370370370366	-0.8280789449011499
0.8841395395395393	-0.9063189508619107
0.8869420420420415	-0.984844583731943
0.8897445445445442	-1.0616730778376287
0.8925470470470469	-1.1342490605903495
0.8953495495495492	-1.199595542550833
0.8981520520520518	-1.2547400913611477
0.9009545545545541	-1.2972997916315285
0.9037570570570568	-1.3260482636727198
0.906559559559559	-1.3412856887372118
0.9093620620620617	-1.344886851855914
0.9121645645645644	-1.339993631365111
0.9149670670670667	-1.3304180144709026
0.9177695695695693	-1.3199001565303885
0.9205720720720716	-1.311402289996483
0.9233745745745743	-1.3066062209367566
0.9261770770770765	-1.3057267310736183
0.9289795795795792	-1.307672928940533
0.9317820820820819	-1.3105063492361713
0.9345845845845842	-1.3120784040451472
0.9373870870870868	-1.3106942364847467
0.9401895895895891	-1.3056502923111692
0.9429920920920918	-1.2975261809951326
0.945794594594594	-1.2881687641226547
0.9485970970970967	-1.2803754051000362
0.9513995995995994	-1.2773501136473602
0.9542021021021017	-1.2820576362437504
0.9570046046046043	-1.2966253915500254
0.9598071071071066	-1.3219347358535
0.9626096096096093	-1.3575007440963016
0.9654121121121115	-1.4016705187400458
0.9682146146146142	-1.452088678408327
0.9710171171171169	-1.5063052965829258
0.9738196196196192	-1.5623572133905859
0.9766221221221218	-1.6191541432691074
0.9794246246246241	-1.6765510334181628
0.9822271271271268	-1.7350778330481034
0.985029629629629	-1.7954036586619453
0.9878321321321317	-1.8577027117186893
0.9906346346346344	-1.921133950056092
0.9934371371371367	-1.9836266976151178
0.9962396396396394	-2.0420805326048006
0.9990421421421416	-2.0929615022653256
1.0018446446446443	-2.1331456199905667
1.004647147147147	-2.160767280594137
1.0074496496496492	-2.1758082594029315
1.010252152152152	-2.1802248349259226
1.0130546546546542	-2.177541841032422
1.0158571571571569	-2.172004635938783
1.018659659659659	-2.167521929969768
1.0214621621621618	-2.1667067822040877
1.0242646646646645	-2.1703024406649805
1.0270671671671667	-2.1771668476160118
1.0298696696696694	-2.1848180342214123
1.0326721721721717	-2.190366492526354
1.0354746746746744	-2.19153742776466
1.0382771771771766	-2.187457096095978
1.0410796796796793	-2.178954331048145
1.043882182182182	-2.1682869867532752
1.0466846846846842	-2.158391778513976
1.049487187187187	-2.1519124393040685
1.0522896896896892	-2.1503328992678994
1.0550921921921919	-2.1535049901978116
1.057894694694694	-2.1597262195267435
1.0606971971971968	-2.166337456368014
1.0634996996996995	-2.1706356071157593
1.0663022022022017	-2.1707915938868774
1.0691047047047044	-2.1664644394919716
1.0719072072072067	-2.1589073532217498
1.0747097097097094	-2.1505350727686894
1.0775122122122116	-2.1441038776439814
1.0803147147147143	-2.1417845490700858
1.083117217217217	-2.144440756856288
1.0859197197197192	-2.1513510995272336
1.088722222222222	-2.16045914953685
1.0915247247247242	-2.169056209134779
1.0943272272272269	-2.174657987343249
1.097129729729729	-2.1757775117500597
1.0999322322322318	-2.172340656220975
1.1027347347347345	-2.1656200886369
1.1055372372372367	-2.1577314056048977
1.1083397397397394	-2.1508825924651056
1.1111422422422417	-2.1466442120295706
1.1139447447447444	-2.1454885159897197
1.116747247247247	-2.1467407510655883
1.1195497497497493	-2.1489349561043274
1.122352252252252	-2.1504243279190485
1.1251547547547542	-2.1500129148425104
1.127957257257257	-2.147378708529277
1.1307597597597592	-2.143144107310339
1.1335622622622619	-2.1385846317224764
1.1363647647647646	-2.1351003405533313
1.1391672672672668	-2.133658080571117
1.1419697697697695	-2.134417289379768
1.1447722722722717	-2.136677849880835
1.1475747747747744	-2.139164542257965
1.1503772772772767	-2.140535643915059
1.1531797797797794	-2.1399201098872287
1.155982282282282	-2.1372785159816097
1.1587847847847843	-2.1334499307872785
1.161587287287287	-2.129864417616795
1.1643897897897892	-2.1280250586011844
1.167192292292292	-2.1289484858689858
1.1699947947947942	-2.1327680748562656
1.1727972972972969	-2.1386443892716342
1.1755997997997996	-2.145015762514834
1.1784023023023018	-2.1500994062593812
1.1812048048048045	-2.1524648610168713
1.1840073073073067	-2.151478613053954
1.1868098098098094	-2.147468547045312
1.1896123123123117	-2.1415601575595304
1.1924148148148144	-2.1352545514786607
1.195217317317317	-2.1299079982638816
1.1980198198198193	-2.1263021230189927
1.200822322322322	-2.124453554240395
1.2036248248248242	-2.1237184353397214
1.206427327327327	-2.123136369064103
1.2092298298298296	-2.121871438770013
1.2120323323323319	-2.119576585004986
1.2148348348348346	-2.116542213743938
1.2176373373373368	-2.1135761502806614
1.2204398398398395	-2.1116666112268416
1.2232423423423417	-2.1115631254436424
1.2260448448448444	-2.113441221273344
1.2288473473473471	-2.1167841590541667
1.2316498498498494	-2.1205318647218014
1.234452352352352	-2.123445182198019
1.2372548548548543	-2.1245510967810883
1.240057357357357	-2.1235025771486695
1.2428598598598593	-2.120716989124556
1.245662362362362	-2.1172382121986075
1.2484648648648646	-2.1143693559971446
1.2512673673673669	-2.113207586236926
1.2540698698698696	-2.114248864523941
1.2568723723723718	-2.117205256116531
1.2596748748748745	-2.121100440914587
1.2624773773773768	-2.124608690381169
1.2652798798798794	-2.126515599603545
1.2680823823823821	-2.126136688198134
1.2708848848848844	-2.1235472254079397
1.273687387387387	-2.119546054138396
1.2764898898898893	-2.1153717263238208
1.279292392392392	-2.112275933251937
1.2820948948948943	-2.111106085374762
1.284897397397397	-2.112040292016421
1.2876998998998996	-2.1145588352305222
1.2905024024024019	-2.1176496670713942
1.2933049049049046	-2.1201638125781757
1.2961074074074068	-2.121189157690795
1.2989099099099095	-2.1203135428406688
1.3017124124124118	-2.1176969428139243
1.3045149149149144	-2.1139473024754447
1.3073174174174171	-2.109866068373918
1.3101199199199194	-2.106170953711915
1.312922422422422	-2.103300963549369
1.3157249249249243	-2.101365694070759
1.318527427427427	-2.1002365065657216
1.3213299299299297	-2.099718146277655
1.324132432432432	-2.0997094710942146
1.3269349349349346	-2.10027255046654
1.3297374374374369	-2.1015751723391958
1.3325399399399396	-2.10373305224217
1.3353424424424418	-2.1066286821004696
1.3381449449449445	-2.1098018333285853
1.3409474474474472	-2.112483351562322
1.3437499499499495	-2.113787040189623
1.3465524524524521	-2.1130061600374908
1.3493549549549544	-2.1099089992304343
1.352157457457457	-2.1049144716609796
1.3549599599599593	-2.0990618783925297
1.357762462462462	-2.0937589127376186
1.3605649649649647	-2.090373976691085
1.363367467467467	-2.0898023079506145
1.3661699699699696	-2.092155289036715
1.368972472472472	-2.096688863245138
1.3717749749749746	-2.102009866348717
1.3745774774774768	-2.106504370304757
1.3773799799799795	-2.108853170642062
1.3801824824824822	-2.1084649401187074
1.3829849849849845	-2.1056807124338777
1.3857874874874871	-2.101677356927189
1.3885899899899894	-2.0980975956291297
1.391392492492492	-2.0965256132676298
1.3941949949949943	-2.097978927822147
1.396997497497497	-2.1025813312210793
1.3998	-2.109520785489279
1.3999	-2.1799018696921433
1.3971003028053077	-2.1495168329930925
1.3943006056106155	-2.1183689659607756
1.3915009084159233	-2.092999336504277
1.3887012112212311	-2.0775197299181287
1.385901514026539	-2.072901806620135
1.3831018168318467	-2.077179146919725
1.3803021196371545	-2.0864336403723143
1.3775024224424628	-2.0962139789453356
1.3747027252477706	-2.1029267091537442
1.3719030280530784	-2.104782709962689
1.3691033308583862	-2.1020527628626784
1.366303633663694	-2.0966248269223744
1.3635039364690018	-2.0910816680390574
1.3607042392743096	-2.0876571774682247
1.3579045420796174	-2.0874411647014264
1.3551048448849252	-2.090088427026334
1.352305147690233	-2.094093513276201
1.3495054504955408	-2.0974883602363965
1.3467057533008486	-2.0986769733471244
1.3439060561061564	-2.097086707509874
1.3411063589114642	-2.093397170675637
1.338306661716772	-2.0892721017657703
1.3355069645220798	-2.0867054553256326
1.3327072673273876	-2.087233259304876
1.3299075701326954	-2.0913084895929024
1.3271078729380033	-2.098073000850602
1.324308175743311	-2.105613358459488
1.3215084785486189	-2.1116105721321192
1.3187087813539267	-2.1141511506991653
1.3159090841592345	-2.11240918294275
1.3131093869645423	-2.1069558512881397
1.31030968976985	-2.099585979543642
1.3075099925751579	-2.092722479979018
1.3047102953804657	-2.0886076514421394
1.3019105981857735	-2.0885630472961125
1.2991109009910813	-2.0925723878417912
1.296311203796389	-2.099325808062362
1.293511506601697	-2.106700943215297
1.2907118094070047	-2.112505055075451
1.2879121122123125	-2.115215611761707
1.2851124150176203	-2.114463728981914
1.282312717822928	-2.1111012595973673
1.279513020628236	-2.1068421956248176
1.2767133234335437	-2.1036183706212555
1.2739136262388515	-2.1028855234190638
1.2711139290441593	-2.1051259314546256
1.2683142318494671	-2.1097165818218984
1.265514534654775	-2.115196838293991
1.2627148374600827	-2.119826277668964
1.2599151402653905	-2.1222231114562247
1.2571154430706983	-2.1218511313287167
1.2543157458760061	-2.1191845401600222
1.251516048681314	-2.1155012482724866
1.2487163514866217	-2.1123911599718626
1.2459166542919295	-2.111167235744715
1.2431169570972374	-2.1123978006355673
1.2403172599025452	-2.1157289955557257
1.237517562707853	-2.120055984428607
1.2347178655131608	-2.123971756966346
1.2319181683184686	-2.1263207410126506
1.2291184711237764	-2.1266476744706826
1.2263187739290842	-2.1253729376752797
1.223519076734392	-2.1236281364879144
1.2207193795396998	-2.1228121694369357
1.2179196823450076	-2.124032014133084
1.2151199851503154	-2.127636253619189
1.2123202879556232	-2.1330172386127204
1.209520590760931	-2.1387615895001475
1.2067208935662388	-2.1431033471239593
1.2039211963715466	-2.144524632127308
1.2011214991768548	-2.142294313392636
1.1983218019821626	-2.1367551067799515
1.1955221047874705	-2.129256313482675
1.1927224075927783	-2.121751983977495
1.189922710398086	-2.1161992489544983
1.1871230132033939	-2.1139587163478044
1.1843233160087017	-2.1153954261512755
1.1815236188140095	-2.11980728112772
1.1787239216193173	-2.125694386011363
1.175924224424625	-2.131267694132521
1.1731245272299329	-2.135018706004114
1.1703248300352407	-2.1361591111004015
1.1675251328405485	-2.134792534355255
1.1647254356458563	-2.1317789849129727
1.161925738451164	-2.128360063876674
1.159126041256472	-2.1256914215356804
1.1563263440617797	-2.124451989993406
1.1535266468670875	-2.1246614714130025
1.1507269496723953	-2.1257547763305342
1.147927252477703	-2.126866327576655
1.145127555283011	-2.1272035576492123
1.1423278580883187	-2.1263633038225596
1.1395281608936265	-2.124474456320069
1.1367284636989343	-2.122121921669671
1.1339287665042421	-2.120092466304438
1.13112906930955	-2.1190498535001705
1.1283293721148577	-2.1192703456237347
1.1255296749201655	-2.1205423904441507
1.1227299777254733	-2.12226771208722
1.1199302805307811	-2.1237212212418837
1.117130583336089	-2.1243648116842238
1.1143308861413967	-2.124088859252902
1.1115311889467046	-2.1232829243055478
1.1087314917520124	-2.122703046261932
1.1059317945573202	-2.123181982181628
1.103132097362628	-2.1252907663226166
1.1003324001679358	-2.129081413728631
1.0975327029732436	-2.134013019157435
1.0947330057785514	-2.139096817950682
1.0919333085838592	-2.1432145511212255
1.089133611389167	-2.1454988502358745
1.0863339141944748	-2.1456388745495354
1.0835342169997826	-2.1439989577259406
1.0807345198050904	-2.141504050605746
1.0779348226103982	-2.139329468594845
1.075135125415706	-2.1385034249942043
1.0723354282210138	-2.1395630930492153
1.0695357310263216	-2.1423864955181746
1.0667360338316294	-2.1462597529709293
1.0639363366369372	-2.1501546205492357
1.061136639442245	-2.153115292707515
1.0583369422475528	-2.1546136276670764
1.0555372450528606	-2.1547427740213383
1.0527375478581684	-2.15417701678227
1.0499378506634762	-2.153909945999995
1.047138153468784	-2.154863691536768
1.0443384562740918	-2.1575100843790453
1.0415387590793996	-2.161642840505304
1.0387390618847074	-2.166388548071575
1.0359393646900152	-2.170461247111686
1.033139667495323	-2.1725797785014427
1.0303399703006308	-2.1719088009368432
1.0275402731059387	-2.1683737596519763
1.0247405759112465	-2.1627407880547382
1.0219408787165543	-2.1564303737457036
1.0191411815218625	-2.151121770853883
1.0163414843271703	-2.148273524403065
1.0135417871324781	-2.1487112588326465
1.010742089937786	-2.152409223922629
1.0079423927430937	-2.1585265074393285
1.0051426955484015	-2.165675505948701
1.0023429983537093	-2.1723277052701877
0.9995433011590171	-2.1772239199629317
0.9967436039643249	-2.179664017433943
0.9939439067696327	-2.1795998329463897
0.9911442095749405	-2.177525709837552
0.9883445123802483	-2.1742283988465116
0.9855448151855561	-2.1704988948090898
0.982745117990864	-2.166910574691461
0.9799454207961718	-2.163732552595467
0.9771457236014796	-2.160989484695965
0.9743460264067874	-2.1586214205070884
0.9715463292120952	-2.1566609788535587
0.968746632017403	-2.1553427423043505
0.9659469348227108	-2.1550909774244125
0.9631472376280186	-2.1563838219176783
0.9603475404333264	-2.159544706309359
0.9575478432386342	-2.16454489081246
0.954748146043942	-2.1709019734401793
0.9519484488492498	-2.177727431947072
0.9491487516545576	-2.1839231583749834
0.9463490544598654	-2.1884718138308363
0.9435493572651732	-2.190728758550154
0.940749660070481	-2.1906179649501927
0.9379499628757888	-2.1886630983946507
0.9351502656810966	-2.185838190136893
0.9323505684864044	-2.1832817817511203
0.9295508712917122	-2.1819637036227686
0.92675117409702	-2.1824093419061867
0.9239514769023278	-2.1845671668647966
0.9211517797076356	-2.187858136569062
0.9183520825129434	-2.191386445774275
0.9155523853182512	-2.19423979816498
0.912752688123559	-2.195780726366343
0.9099529909288668	-2.195836616780779
0.9071532937341746	-2.194732029116441
0.9043535965394824	-2.1931598552208884
0.9015538993447902	-2.191939868368073
0.898754202150098	-2.1917472926723836
0.8959545049554059	-2.1928997973239865
0.8931548077607137	-2.1952681936122116
0.8903551105660215	-2.198333028250392
0.8875554133713293	-2.2013612970735355
0.8847557161766371	-2.2036405524358433
0.8819560189819449	-2.2046931683004165
0.8791563217872527	-2.2044048581859776
0.8763566245925605	-2.2030334113590504
0.8735569273978683	-2.201104281908422
0.8707572302031761	-2.1992352352169386
0.8679575330084839	-2.1979514191056864
0.8651578358137917	-2.1975498637683923
0.8623581386190995	-2.1980509044756404
0.8595584414244073	-2.1992419582157785
0.8567587442297151	-2.200787993983168
0.8539590470350229	-2.2023633072042554
0.8511593498403307	-2.2037566723255417
0.8483596526456385	-2.2049161956356893
0.8455599554509463	-2.2059251044928514
0.8427602582562546	-2.206925885946742
0.8399605610615624	-2.2080283343806246
0.8371608638668702	-2.209241171014889
0.834361166672178	-2.21045611727423
0.8315614694774858	-2.211492022989763
0.8287617722827936	-2.2121827663649247
0.8259620750881014	-2.2124747481177294
0.8231623778934092	-2.2124942456750847
0.820362680698717	-2.212553692201779
0.8175629835040248	-2.2130861998665474
0.8147632863093326	-2.214522586969934
0.8119635891146404	-2.2171464364191826
0.8091638919199482	-2.2209731080539665
0.806364194725256	-2.2256944279719924
0.8035644975305638	-2.2307129199264444
0.8007648003358716	-2.2352632162328763
0.7979651031411794	-2.238591673564055
0.7951654059464872	-2.240146428591301
0.792365708751795	-2.2397250626050162
0.7895660115571028	-2.2375374944077104
0.7867663143624106	-2.2341648096331705
0.7839666171677184	-2.230423766545256
0.7811669199730262	-2.227173175576619
0.778367222778334	-2.2251144377076946
0.7755675255836418	-2.2246395104713663
0.7727678283889496	-2.2257652062700872
0.7699681311942574	-2.228167354869688
0.7671684339995652	-2.231299612718516
0.764368736804873	-2.2345582020973387
0.7615690396101809	-2.2374426049427916
0.7587693424154887	-2.239666419556018
0.7559696452207965	-2.24119060937773
0.7531699480261043	-2.242177299100834
0.7503702508314121	-2.2428876947350864
0.7475705536367199	-2.243564409845175
0.7447708564420277	-2.244341124108557
0.7419711592473355	-2.245210392223651
0.7391714620526433	-2.246057824961288
0.7363717648579511	-2.246745653292289
0.7335720676632589	-2.2472097444387136
0.7307723704685667	-2.2475283319063273
0.7279726732738745	-2.247930458158165
0.7251729760791823	-2.2487343644856153
0.7223732788844901	-2.2502331641496505
0.7195735816897979	-2.2525673854513353
0.7167738844951057	-2.255632927164328
0.7139741873004135	-2.2590645285093913
0.7111744901057213	-2.2623109499465417
0.7083747929110291	-2.264786290255003
0.7055750957163369	-2.266053107689995
0.7027753985216447	-2.2659777372322414
0.6999757013269525	-2.2648027194258495
0.6971760041322603	-2.263105272234987
0.6943763069375681	-2.2616470572820218
0.6915766097428759	-2.2611572115992757
0.6887769125481837	-2.2621150618846473
0.6859772153534915	-2.264602082823579
0.6831775181587993	-2.2682724653368878
0.6803778209641071	-2.2724541049311404
0.677578123769415	-2.276349151132532
0.6747784265747228	-2.2792699492637585
0.6719787293800306	-2.280833964194308
0.6691790321853384	-2.2810548373725115
0.6663793349906462	-2.2803019555678676
0.663579637795954	-2.2791459663880995
0.6607799406012622	-2.278146974132053
0.65798024340657	-2.2776617613634986
0.6551805462118778	-2.277739032089133
0.6523808490171856	-2.2781395189374423
0.6495811518224934	-2.2784719203946646
0.6467814546278012	-2.278392318722984
0.643981757433109	-2.2777897582619455
0.6411820602384168	-2.2768836228146134
0.6383823630437246	-2.276189084954584
0.6355826658490324	-2.2763549061220365
0.6327829686543402	-2.2779263023668896
0.629983271459648	-2.281116788170378
0.6271835742649559	-2.2856748355896266
0.6243838770702637	-2.290901965652579
0.6215841798755715	-2.29582781872261
0.6187844826808793	-2.2994923069646878
0.6159847854861871	-2.301244771741517
0.6131850882914949	-2.300959973131195
0.6103853910968027	-2.299095288409455
0.6075856939021105	-2.2965650772257686
0.6047859967074183	-2.2944693943390018
0.6019862995127261	-2.293763892697162
0.5991866023180339	-2.294978307534988
0.5963869051233417	-2.2980747647694284
0.5935872079286495	-2.3024895827955394
0.5907875107339573	-2.3073396815300184
0.5879878135392651	-2.3117190872225453
0.5851881163445729	-2.3149819336726134
0.5823884191498807	-2.316916056036769
0.5795887219551885	-2.317752855177863
0.5767890247604963	-2.3180194599764246
0.5739893275658041	-2.3182963630959526
0.5711896303711119	-2.3189767725096
0.5683899331764197	-2.320120770892324
0.5655902359817275	-2.3214591788816685
0.5627905387870353	-2.3225429925245833
0.5599908415923431	-2.3229765863658334
0.5571911443976509	-2.3226385442598567
0.5543914472029587	-2.3217965856968616
0.5515917500082665	-2.321062464447625
0.5487920528135743	-2.321194767525846
0.5459923556188822	-2.3228189788287934
0.54319265842419	-2.326171142175469
0.5403929612294978	-2.3309685361210404
0.5375932640348056	-2.3364671471795986
0.5347935668401134	-2.3416961546882793
0.5319938696454212	-2.3457895882458595
0.529194172450729	-2.348291873262077
0.526394475256037	-2.349315697107315
0.5235947780613448	-2.349480046731877
0.5207950808666526	-2.349637983155703
0.5179953836719604	-2.3504889992844773
0.5151956864772682	-2.3522274128436274
0.512395989282576	-2.3543821149073074
0.5095962920878838	-2.355947672736488
0.5067965948931916	-2.3558070510889793
0.5039968976984994	-2.3533342772882673
0.5011972005038072	-2.3489805933822923
0.49839750330911503	-2.344623064084151
0.49559780611442283	-2.343504903696512
0.49279810891973064	-2.34971182805682
0.48999841172503844	-2.3672754261697593
0.48719871453034624	-2.399126576512813
0.48439901733565405	-2.446194590329847
0.48159932014096185	-2.506932928812354
0.47879962294626965	-2.577448662985713
0.47599992575157746	-2.6522475012454607
0.47320022855688526	-2.725427365150731
0.47040053136219306	-2.792015663860212
0.46760083416750087	-2.849092324859024
0.46480113697280867	-2.8963910933817014
0.4620014397781165	-2.936213034643944
0.4592017425834243	-2.972677956698819
0.4564020453887321	-3.010525225518737
0.4536023481940399	-3.0538002569089455
0.4508026509993477	-3.104790247255895
0.4480029538046555	-3.16349525908981
0.4452032566099633	-3.2277627309734265
0.4424035594152711	-3.2940224995388028
0.4396038622205791	-3.358391858218861
0.4368041650258869	-3.4178239099605174
0.43400446783119473	-3.4709728136991944
0.43120477063650253	-3.518542480142814
0.42840507344181034	-3.563039948047543
0.42560537624711814	-3.6080237285555157
0.42280567905242594	-3.657071956662296
0.42000598185773375	-3.712759339974175
0.41720628466304155	-3.7759124697676443
0.41440658746834935	-3.845321838311472
0.41160689027365716	-3.917957195750215
0.40880719307896496	-3.98960065396221
0.40600749588427276	-4.055715338293897
0.40320779868958057	-4.11232853688593
0.40040810149488837	-4.156730449395341
0.39760840430019617	-4.187858519996586
0.394808707105504	-4.206327684871425
0.3920090099108118	-4.214151442349771
0.3892093127161196	-4.214256646790709
0.3864096155214274	-4.209917038361107
0.3836099183267352	-4.204219603696888
0.380810221132043	-4.199645509879901
0.3780105239373508	-4.197808212115109
0.3752108267426586	-4.199357476800354
0.3724111295479664	-4.204035435619638
0.3696114323532742	-4.210858744529948
0.366811735158582	-4.218394540719308
0.3640120379638898	-4.225091756813874
0.3612123407691976	-4.22962101719345
0.3584126435745054	-4.231167941179262
0.3556129463798132	-4.229622047761447
0.352813249185121	-4.225613175129334
0.35001355199042883	-4.22037298400571
0.34721385479573685	-4.215438441908907
0.34441415760104466	-4.212258412423959
0.34161446040635246	-4.211800368413997
0.33881476321166026	-4.214268332645797
0.33601506601696807	-4.2190266504864615
0.33321536882227587	-4.224776958535919
0.3304156716275837	-4.229967534588904
0.3276159744328915	-4.233342950901376
0.3248162772381993	-4.234488711436702
0.3220165800435071	-4.234208393593451
0.3192168828488149	-4.234598867914853
0.3164171856541227	-4.238759065257946
0.3136174884594305	-4.250163588228676
0.3108177912647383	-4.271829459049036
0.3080180940700461	-4.30547534478559
0.3052183968753539	-4.3508957798619985
0.3024186996806617	-4.405737956658387
0.2996190024859695	-4.465780530322402
0.2968193052912773	-4.525692279180894
0.2940196080965851	-4.580123317859748
0.2912199109018929	-4.624885599574667
0.2884202137072007	-4.657939622902576
0.2856205165125085	-4.679934340812178
0.28282081931781633	-4.694143520329594
0.28002112212312413	-4.705783052865517
0.27722142492843194	-4.720846000485769
0.27442172773373974	-4.744716932609676
0.27162203053904754	-4.780891082379379
0.26882233334435535	-4.830108025246462
0.26602263614966315	-4.890114942380964
0.26322293895497095	-4.956122787019759
0.260423241760279	-5.021847467601356
0.2576235445655868	-5.080881723755903
0.2548238473708946	-5.128060844399064
0.2520241501762024	-5.160489926925017
0.2492244529815102	-5.177992154978753
0.246424755786818	-5.182892780004502
0.2436250585921258	-5.1792301818900315
0.2408253613974336	-5.171634738591203
0.2380256642027414	-5.1641963385338086
0.2352259670080492	-5.159629558691175
0.232426269813357	-5.158945557708533
0.22962657261866481	-5.1616813251634355
0.22682687542397262	-5.1665675012005305
0.22402717822928042	-5.172386677792507
0.22122748103458822	-5.178724210300096
0.21842778383989603	-5.1863581649752355
0.21562808664520383	-5.197159746954323
0.21282838945051163	-5.213540583238378
0.21002869225581944	-5.237635503468342
0.20722899506112724	-5.27049943399214
0.20442929786643504	-5.311594830625797
0.20162960067174285	-5.358751687103304
0.19882990347705065	-5.408626015731153
0.19603020628235845	-5.457516319331048
0.19323050908766626	-5.5022768451527835
0.19043081189297406	-5.541032931374629
0.18763111469828186	-5.573470417055051
0.18483141750358967	-5.600616902606084
0.18203172030889747	-5.624208926337746
0.17923202311420527	-5.645885283817221
0.17643232591951308	-5.666510742919344
0.17363262872482088	-5.685891103115874
0.17083293153012868	-5.703001274381426
0.1680332343354367	-5.716658257289246
0.1652335371407445	-5.726395801539203
0.16243383994605232	-5.733200326220497
0.15963414275136012	-5.739787611947748
0.15683444555666792	-5.750237276069584
0.15403474836197573	-5.769016709390548
0.15123505116728353	-5.799648519424295
0.14843535397259133	-5.8434293447632175
0.14563565677789914	-5.8986357694177105
0.14283595958320694	-5.960536805430735
0.14003626238851474	-6.022301164591308
0.13723656519382255	-6.076610277985545
0.13443686799913035	-6.117552455097833
0.13163717080443815	-6.142257993065918
0.12883747360974596	-6.151782253632268
0.12603777641505376	-6.1509457756493475
0.12323807922036156	-6.1471396137987
0.12043838202566937	-6.148409917319451
0.11763868483097717	-6.161353562845973
0.11483898763628497	-6.189417597577183
0.11203929044159278	-6.232078756573365
0.10923959324690058	-6.285120163674191
0.10643989605220838	-6.341899962961201
0.10364019885751619	-6.39522010039166
0.10084050166282399	-6.43923999554868
0.09804080446813179	-6.470887241453865
0.0952411072734396	-6.490389452820197
0.0924414100787474	-6.500830322979118
0.0896417128840552	-6.506929151680401
0.086842015689363	-6.513464089205724
0.08404231849467081	-6.523839451907423
0.08124262129997883	-6.539218134172446
0.07844292410528664	-6.558434356402817
0.07564322691059444	-6.578641824741789
0.07284352971590224	-6.596424134893094
0.07004383252121005	-6.608969707752991
0.06724413532651785	-6.614926980342892
0.06444443813182565	-6.614694049427659
0.06164474093713346	-6.610106682695016
0.05884504374244126	-6.603694753638385
0.056045346547749064	-6.597810040211716
0.05324564935305687	-6.593946841369556
0.05044595215836467	-6.592481275051652
0.047646254963672474	-6.592885222477471
0.04484655776898028	-6.594290606759353
0.04204686057428808	-6.596153891760237
0.039247163379595884	-6.598742389948456
0.03644746618490369	-6.60323999342552
0.03364776899021149	-6.611419638706184
0.030848071795519294	-6.624997013311522
0.028048374600827097	-6.644903639191319
0.0252486774061349	-6.670753367182415
0.022448980211442704	-6.7007125511928445
0.019649283016750507	-6.731844576638105
0.01684958582205831	-6.7608344161861025
0.014049888627366114	-6.784867081956063
0.011250191432673917	-6.802381113474519
0.00845049423798172	-6.813461762291354
0.005650797043289524	-6.81976130660455
0.002851099848597327	-6.823991511104979
5.1402653905130435e-05	-6.829170069558165
-0.0027482945407870663	-6.83787213806578
-0.005547991735479263	-6.85171812086039
-0.00834768893017146	-6.871230225480215
-0.011147386124863434	-6.896051093328389
-0.013947083319555631	-6.925389456796191
-0.016746780514247828	-6.958486210976077
-0.019546477708940024	-6.99490355093111
-0.02234617490363222	-7.034523840096835
-0.025145872098324418	-7.077270268163738
-0.027945569293016614	-7.122680094198316
-0.03074526648770881	-7.169528424803848
-0.03354496368240101	-7.215690634612953
-0.036344660877093204	-7.2583479393084955
-0.0391443580717854	-7.294513821833104
-0.0419440552664776	-7.321735570992177
-0.044743752461169795	-7.338750719787163
-0.04754344965586199	-7.345880705288145
-0.05034314685055419	-7.345023912537909
-0.053142844045246385	-7.339239847031192
-0.05594254123993858	-7.332049986417224
-0.05874223843463078	-7.326671765276573
-0.061541935629322975	-7.325418289269622
-0.06434163282401517	-7.329432529478348
-0.06714133001870737	-7.338804117354831
-0.06994102721339956	-7.352982711384625
-0.07274072440809176	-7.3713020633624025
-0.07554042160278396	-7.393398677950732
-0.07834011879747615	-7.419358550550918
-0.08113981599216835	-7.44953642450368
-0.08393951318686055	-7.484123817642908
-0.08673921038155274	-7.522646626028796
-0.08953890757624494	-7.5636118618379795
-0.09233860477093714	-7.604480760407445
-0.09513830196562933	-7.642035643540064
-0.09793799916032131	-7.673068265114797
-0.1007376963550135	-7.695196639316022
-0.1035373935497057	-7.707558350077756
-0.1063370907443979	-7.711152978644765
-0.1091367879390901	-7.708707952823102
-0.11193648513378229	-7.704087887569816
-0.11473618232847449	-7.701409345046933
-0.11753587952316669	-7.704114130200606
-0.12033557671785888	-7.714264995676824
-0.12313527391255108	-7.732255027128734
-0.12593497110724328	-7.756990557782619
-0.12873466830193547	-7.78646063445936
-0.13153436549662767	-7.8184913687441
-0.13433406269131987	-7.851436839795001
-0.13713375988601206	-7.884592295110623
-0.13993345708070426	-7.918216313634871
-0.14273315427539646	-7.953181263897596
-0.14553285147008865	-7.990391802730693
-0.14833254866478085	-8.030181123430404
-0.15113224585947305	-8.071893993257245
-0.15393194305416524	-8.113797875768928
-0.15673164024885744	-8.15335357011973
-0.15953133744354964	-8.187761943126253
-0.16233103463824183	-8.214620078475704
-0.16513073183293403	-8.23249282037114
-0.16793042902762623	-8.241239235069294
-0.17073012622231842	-8.242013383557023
-0.17352982341701062	-8.23695699470739
-0.17632952061170282	-8.228686743525566
-0.179129217806395	-8.219726351210879
-0.1819289150010872	-8.212033143026257
-0.1847286121957794	-8.206725484345307
-0.1875283093904716	-8.204049609676586
-0.19032800658516358	-8.203555046472294
-0.19312770377985577	-8.204397673800303
-0.19592740097454797	-8.205670112848225
-0.19872709816924017	-8.206670979688045
-0.20152679536393237	-8.207058269083644
-0.20432649255862456	-8.206873531347915
-0.20712618975331676	-8.20645890642135
-0.20992588694800896	-8.206309847844011
-0.21272558414270115	-8.206910678045107
-0.21552528133739335	-8.208591934695164
-0.21832497853208555	-8.211434573201712
-0.22112467572677774	-8.21523263517342
-0.22392437292146994	-8.219516120648677
-0.22672407011616214	-8.223629178530402
-0.22952376731085433	-8.22685291816976
-0.23232346450554653	-8.228554935908381
-0.23512316170023873	-8.228339075045723
-0.23792285889493092	-8.226161905364243
-0.24072255608962312	-8.22238158842691
-0.24352225328431532	-8.217714216071832
-0.2463219504790075	-8.21309318945044
-0.2491216476736997	-8.209454878934357
-0.2519213448683919	-8.207500606935051
-0.2547210420630841	-8.207501151516803
-0.2575207392577763	-8.209207653333584
-0.2603204364524685	-8.211909565508494
-0.2631201336471607	-8.214640772875478
-0.2659198308418529	-8.216490195061583
-0.2687195280365451	-8.216937100912542
-0.2715192252312373	-8.216116402244644
-0.2743189224259295	-8.21493171641056
-0.27711861962062145	-8.21497175952553
-0.27991831681531365	-8.21823820589062
-0.28271801401000585	-8.226745083152196
-0.28551771120469804	-8.24208563672888
-0.28831740839939024	-8.26507199513629
-0.29111710559408244	-8.295533813913442
-0.29391680278877463	-8.332320991152532
-0.29671649998346683	-8.373505309817881
-0.299516197178159	-8.41673090915896
-0.3023158943728512	-8.459635162973624
-0.3051155915675434	-8.500254800609806
-0.3079152887622356	-8.537344777993356
-0.3107149859569278	-8.57056209551843
-0.31351468315162	-8.600494426069671
-0.3163143803463122	-8.628537064354564
-0.3191140775410044	-8.656638656131614
-0.3219137747356966	-8.686948015762233
-0.3247134719303888	-8.721404809264637
-0.327513169125081	-8.761328597450293
-0.3303128663197732	-8.80707261820386
-0.3331125635144654	-8.85781529917086
-0.3359122607091576	-8.911555931654437
-0.3387119579038498	-8.965354699378443
-0.341511655098542	-9.015810483141733
-0.3443113522932342	-9.059710018900136
-0.34711104948792637	-9.094724423021542
-0.34991074668261857	-9.119993077428731
-0.35271044387731076	-9.136437069762758
-0.35551014107200296	-9.146692094154657
-0.35830983826669516	-9.154637334240576
-0.36110953546138735	-9.164601797621925
-0.36390923265607955	-9.18042327730322
-0.36670892985077175	-9.204587856613538
-0.3695086270454637	-9.237669741170533
-0.3723083242401559	-9.278219741342454
-0.3751080214348481	-9.323133328492387
-0.3779077186295403	-9.368398911096543
-0.3807074158242325	-9.410022782335599
-0.3835071130189247	-9.444881528877612
-0.3863068102136169	-9.471280576753522
-0.3891065074083091	-9.489090959323397
-0.3919062046030013	-9.499466159464625
-0.3947059017976935	-9.504265786750208
-0.3975055989923857	-9.505393070992097
-0.4003052961870779	-9.504263565976498
-0.4031049933817701	-9.501561264669792
-0.4059046905764623	-9.497327854740515
-0.4087043877711545	-9.491310047310932
-0.4115040849658467	-9.483401013912887
-0.41430378216053887	-9.473985754236196
-0.41710347935523107	-9.464045143941648
-0.41990317654992326	-9.454972418853933
-0.42270287374461546	-9.448172201750905
-0.42550257093930766	-9.444602423811302
-0.42830226813399985	-9.444449120391702
-0.43110196532869205	-9.447080288806948
-0.43390166252338425	-9.45132194952302
-0.43670135971807633	-9.455974007622697
-0.43950105691276853	-9.460382093232663
-0.4423007541074607	-9.464844009764906
-0.4451004513021529	-9.470673717611506
-0.4479001484968451	-9.47986057049024
-0.4506998456915373	-9.49440883675932
-0.4534995428862295	-9.515570270370887
-0.4562992400809217	-9.543242521155056
-0.4590989372756139	-9.575771897825323
-0.4618986344703061	-9.610276046135537
-0.4646983316649983	-9.643428069882944
-0.4674980288596905	-9.67247647515603
-0.4702977260543827	-9.696174093034255
-0.4730974232490749	-9.715293329569572
-0.4758971204437671	-9.73251992199248
-0.47869681763845917	-9.75171027562243
-0.48149651483315137	-9.776707446495392
-0.48429621202784356	-9.810068101584472
-0.48709590922253576	-9.852102039633708
-0.48989560641722796	-9.900545658182976
-0.49269530361192015	-9.951002087007517
-0.49549500080661235	-9.998041481339449
-0.49829469800130455	-10.036641902233933
-0.5010943951959967	-10.063534857097284
-0.5038940923906889	-10.078040668995431
-0.5066937895853811	-10.082133994433988
-0.5094934867800733	-10.07972151060905
-0.5122931839747655	-10.075365106036028
-0.5150928811694577	-10.072863202462992
-0.5178925783641499	-10.074150554459617
-0.5206922755588421	-10.078875474339844
-0.5234919727535343	-10.08479379414358
-0.5262916699482264	-10.08885087596636
-0.5290913671429186	-10.088593140587127
-0.5318910643376108	-10.08343404818616
-0.534690761532303	-10.075335450950012
-0.5374904587269952	-10.068644033248335
-0.5402901559216874	-10.06908837791986
-0.5430898531163796	-10.082211016501835
-0.5458895503110718	-10.111696340431902
-0.548689247505764	-10.158100248360553
-0.5514889447004562	-10.218376553063406
-0.5542886418951484	-10.286363278401211
-0.5570883390898406	-10.354111419908211
-0.5598880362845328	-10.413696019693438
-0.562687733479225	-10.459017561023076
-0.5654874306739172	-10.487117592834425
-0.5682871278686092	-10.498686232673972
-0.5710868250633014	-10.497678689768358
-0.5738865222579936	-10.490206930121483
-0.5766862194526858	-10.483055710923558
-0.579485916647378	-10.482238819658825
-0.5822856138420702	-10.49195042370846
-0.5850853110367624	-10.51410783949148
-0.5878850082314546	-10.548484457950238
-0.5906847054261468	-10.593261570508433
-0.593484402620839	-10.645737370371906
-0.5962840998155312	-10.702941397089084
-0.5990837970102234	-10.76199804110589
-0.6018834942049156	-10.820219821883946
-0.6046831913996078	-10.875034909534769
-0.6074828885943	-10.923917445075283
-0.6102825857889922	-10.964472341104115
-0.6130822829836844	-10.994738918004431
-0.6158819801783765	-11.01365735549497
-0.6186816773730687	-11.021538314077262
-0.6214813745677609	-11.020332646390118
-0.6242810717624531	-11.013535730265287
-0.6270807689571453	-11.005669961078771
-0.6298804661518375	-11.001432340213995
-0.6326801633465297	-11.00472061802643
-0.6354798605412219	-11.017813887240628
-0.638279557735914	-11.040955828404467
-0.6410792549306062	-11.072475894435218
-0.6438789521252984	-11.109420471602341
-0.6466786493199906	-11.148505829282874
-0.6494783465146828	-11.187101227134379
-0.652278043709375	-11.223939606091475
-0.6550777409040672	-11.259340098530775
-0.6578774380987593	-11.294883793915758
-0.6606771352934515	-11.332660743930223
-0.6634768324881437	-11.374344322610318
-0.6662765296828359	-11.42040355547572
-0.6690762268775281	-11.469717273832664
-0.6718759240722203	-11.519721684122347
-0.6746756212669125	-11.567048903330065
-0.6774753184616047	-11.608455265144695
-0.6802750156562969	-11.64174619395343
-0.6830747128509891	-11.666408135872759
-0.6858744100456813	-11.683754710581596
-0.6886741072403735	-11.696550931266534
-0.6914738044350657	-11.708244185858204
-0.6942735016297579	-11.722050336967305
-0.6970731988244501	-11.740180420383775
-0.6998728960191423	-11.763438419188835
-0.7026725932138345	-11.7912939999392
-0.7054722904085265	-11.822378957256143
-0.7082719876032187	-11.855223194364582
-0.7110716847979109	-11.88897707039129
-0.7138713819926031	-11.923881291297283
-0.7166710791872953	-11.961334972235733
-0.7194707763819875	-12.003545082273794
-0.7222704735766797	-12.052872025236292
-0.7250701707713719	-12.11107521731161
-0.7278698679660641	-12.178683851636082
-0.7306695651607563	-12.254669546917116
-0.7334692623554485	-12.336499624060654
-0.7362689595501407	-12.420536856719023
-0.7390686567448329	-12.502659965493665
-0.7418683539395251	-12.578934807696603
-0.7446680511342173	-12.646177097352364
-0.7474677483289094	-12.702302608336257
-0.7502674455236016	-12.746435971229577
-0.7530671427182938	-12.778816741096032
-0.755866839912986	-12.80058045409576
-0.7586665371076782	-12.813495451041053
-0.7614662343023704	-12.81971054108679
-0.7642659314970626	-12.821531525812873
-0.7670656286917548	-12.82121574709718
-0.769865325886447	-12.820766473562253
-0.7726650230811392	-12.821724837680627
-0.7754647202758314	-12.824986045016981
-0.7782644174705236	-12.830691451183807
-0.7810641146652157	-12.838252307613748
-0.7838638118599079	-12.846536393312245
-0.7866635090546001	-12.854200063053995
-0.7894632062492923	-12.860092124056656
-0.7922629034439845	-12.863615122511025
-0.7950626006386766	-12.86492392910319
-0.7978622978333688	-12.864879432311762
-0.800661995028061	-12.864749066761004
-0.8034616922227532	-12.865733306947464
-0.8062613894174454	-12.86846776397992
-0.8090610866121376	-12.872676514267296
-0.8118607838068298	-12.87711939033187
-0.814660481001522	-12.879889506174475
-0.8174601781962142	-12.879002112545027
-0.8202598753909064	-12.873109122020367
-0.8230595725855986	-12.862112679243564
-0.8258592697802908	-12.84746062357567
-0.828658966974983	-12.831989180107325
-0.8314586641696752	-12.819311937102498
-0.8342583613643674	-12.812898856340988
-0.8370580585590595	-12.815098388976596
-0.8398577557537517	-12.826392374147796
-0.8426574529484439	-12.845121575002747
-0.845457150143136	-12.867791427111356
-0.8482568473378282	-12.88989964120627
-0.8510565445325204	-12.907070345074603
-0.8538562417272126	-12.916182165884196
-0.8566559389219048	-12.916171344150225
-0.859455636116597	-12.908279372229398
-0.8622553333112892	-12.895672409729276
-0.8650550305059814	-12.882540050078392
-0.8678547277006736	-12.872930074753459
-0.8706544248953658	-12.869649376779575
-0.873454122090058	-12.873538078933583
-0.8762538192847502	-12.883312109698283
-0.8790535164794424	-12.896003571038422
-0.8818532136741346	-12.90785793922672
-0.8846529108688267	-12.915422233389357
-0.8874526080635189	-12.916513525063552
-0.8902523052582111	-12.910802457708249
-0.8930520024529033	-12.899864935146033
-0.8958516996475955	-12.886709435782173
-0.8986513968422877	-12.874931719879928
-0.9014510940369799	-12.867742774850335
-0.9042507912316721	-12.867136427459418
-0.9070504884263643	-12.873409461163943
-0.9098501856210565	-12.885139686418515
-0.9126498828157487	-12.899600025078803
-0.9154495800104409	-12.913475610637404
-0.9182492772051329	-12.923684421250375
-0.9210489743998251	-12.928093095877198
-0.9238486715945173	-12.925964281555174
-0.9266483687892095	-12.918052261400327
-0.9294480659839017	-12.906354875247445
-0.9322477631785939	-12.893607862290017
-0.9350474603732861	-12.882655881334923
-0.9378471575679783	-12.87584608859554
-0.9406468547626705	-12.874568749605421
-0.9434465519573627	-12.879025328278795
-0.9462462491520549	-12.888250917013243
-0.9490459463467471	-12.90036670781885
-0.9518456435414393	-12.912997985901415
-0.9546453407361315	-12.923768415877062
-0.9574450379308237	-12.930773531537827
-0.9602447351255159	-12.932944631179545
-0.9630444323202081	-12.930236776336683
-0.9658441295149003	-12.923608194222771
-0.9686438267095925	-12.914798441855478
-0.9714435239042847	-12.905952714527823
-0.9742432210989769	-12.899171818865991
-0.9770429182936691	-12.896083871520357
-0.9798426154883613	-12.897529428168305
-0.9826423126830534	-12.903425821645978
-0.9854420098777456	-12.912834119231503
-0.9882417070724377	-12.92420358860929
-0.9910414042671299	-12.935726781261659
-0.9938411014618221	-12.945714953814047
-0.9966407986565143	-12.952905118813192
-0.9994404958512065	-12.956635596487882
-1.0022401930458988	-12.9568680771761
-1.005039890240591	-12.954077594625318
-1.007839587435283	-12.949063766422661
-1.0106392846299752	-12.94274785842033
-1.0134389818246674	-12.936008989523238
-1.0162386790193596	-12.929585570142443
-1.0190383762140518	-12.924036923208199
-1.021838073408744	-12.919737913380171
-1.0246377706034362	-12.916874985690416
-1.0274374677981284	-12.915426134283695
-1.0302371649928206	-12.91513248906533
-1.0330368621875128	-12.915492487744535
-1.035836559382205	-12.915817949154855
-1.0386362565768972	-12.915377378600942
-1.0414359537715894	-12.913617616645574
-1.0442356509662816	-12.91041233643938
-1.0470353481609738	-12.906252709208315
-1.049835045355666	-12.902288882502834
-1.0526347425503582	-12.900159930286257
-1.0554344397450504	-12.9016109880802
-1.0582341369397426	-12.907972416621114
-1.0610338341344348	-12.919641370141788
-1.063833531329127	-12.935735172494232
-1.0666332285238191	-12.954061851292503
-1.0694329257185113	-12.971476033917865
-1.0722326229132033	-12.984576739362799
-1.0750323201078955	-12.990590162367429
-1.0778320173025877	-12.988202469473435
-1.08063171449728	-12.97809418795228
-1.083431411691972	-12.96298983373218
-1.0862311088866643	-12.947161311990614
-1.0890308060813565	-12.935477511325566
-1.0918305032760487	-12.93223002532437
-1.0946302004707409	-12.94004309341476
-1.097429897665433	-12.95916793072632
-1.1002295948601253	-12.987366327095678
-1.1030292920548175	-13.020431199650004
-1.1058289892495097	-13.05321766124174
-1.1086286864442019	-13.080917995588123
-1.111428383638894	-13.100248779478832
-1.1142280808335863	-13.110246794487177
-1.1170277780282785	-13.112482686213704
-1.1198274752229707	-13.110663028453603
-1.1226271724176629	-13.109754193097146
-1.125426869612355	-13.11487828589892
-1.1282265668070472	-13.130271254660512
-1.1310262640017394	-13.158549715912383
-1.1338259611964316	-13.200425175177784
-1.1366256583911238	-13.254869333676059
-1.139425355585816	-13.319614580047826
-1.1422250527805082	-13.391803567797464
-1.1450247499752004	-13.468596303617769
-1.1478244471698926	-13.547595655739013
-1.1506241443645848	-13.627037916557088
-1.153423841559277	-13.705781178197313
-1.1562235387539692	-13.783181673338763
-1.1590232359486614	-13.858961126026943
-1.1618229331433536	-13.933138393153898
-1.1646226303380458	-14.006043442031398
-1.167422327532738	-14.078375954560121
-1.1702220247274302	-14.151237469806375
-1.1730217219221224	-14.226067435669432
-1.1758214191168146	-14.304447894529897
-1.1786211163115068	-14.387794069965585
-1.1814208135061988	-14.476997696082972
-1.184220510700891	-14.572117311978241
-1.1870202078955832	-14.672204818476624
-1.1898199050902754	-14.77532270035002
-1.1926196022849676	-14.878754667117397
-1.1954192994796597	-14.979362514008045
-1.198218996674352	-15.074010141095556
-1.2010186938690441	-15.159970165864708
-1.2038183910637363	-15.235247105492999
-1.2066180882584285	-15.298782702676053
-1.2094177854531207	-15.350539301631768
-1.212217482647813	-15.391475004538595
-1.2150171798425051	-15.423426232007124
-1.2178168770371973	-15.448904745305956
-1.2206165742318895	-15.47080846150269
-1.2234162714265817	-15.492049741743546
-1.226215968621274	-15.51512627872837
-1.229015665815966	-15.541693421178001
-1.2318153630106583	-15.572228785496002
-1.2346150602053505	-15.60589237021085
-1.2374147574000427	-15.640663948017366
-1.240214454594735	-15.673781200408365
-1.243014151789427	-15.702418585653525
-1.2458138489841193	-15.724462820530219
-1.2486135461788115	-15.739186008395407
-1.2514132433735037	-15.747616483548494
-1.2542129405681959	-15.75246966604499
-1.2570126377628879	-15.75761508714787
-1.25981233495758	-15.767190403053805
-1.2626120321522722	-15.784587224687643
-1.2654117293469644	-15.811588272206151
-1.2682114265416566	-15.847908322094456
-1.2710111237363488	-15.891285449649743
-1.273810820931041	-15.938112967896407
-1.2766105181257332	-15.984442926457964
-1.2794102153204254	-16.027079047753983
-1.2822099125151176	-16.064447390604293
-1.2850096097098098	-16.096997914394834
-1.287809306904502	-16.127030397495957
-1.2906090040991942	-16.158010273167427
-1.2934087012938864	-16.1935898067589
-1.2962083984885786	-16.23663077470249
-1.2990080956832708	-16.288512194629376
-1.301807792877963	-16.348907008908462
-1.3046074900726552	-16.41605937394757
-1.3074071872673474	-16.487440010000448
-1.3102068844620396	-16.56055053353581
-1.3130065816567318	-16.633620756990858
-1.315806278851424	-16.70599959616937
-1.3186059760461162	-16.77815616709104
-1.3214056732408084	-16.851339763791508
-1.3242053704355006	-16.927049592093745
-1.3270050676301928	-17.006504742884488
-1.329804764824885	-17.09027381231852
-1.3326044620195772	-17.178140078188974
-1.3354041592142694	-17.269178906990284
-1.3382038564089616	-17.361949553019784
-1.3410035536036538	-17.454682153172328
-1.343803250798346	-17.545377969135345
-1.3466029479930381	-17.631817314529563
-1.3494026451877303	-17.711548641754966
-1.3522023423824225	-17.781975261154486
-1.3550020395771145	-17.84063834042737
-1.3578017367718067	-17.885716464865624
-1.360601433966499	-17.91665012258509
-1.363401131161191	-17.93469879116644
-1.3662008283558833	-17.94319481259631
-1.3690005255505755	-17.947300819774824
-1.3718002227452677	-17.95320478451916
-1.37459991993996	-17.96686463308957
-1.377399617134652	-17.99258537392197
-1.3801993143293443	-18.03181396089306
[truncated: 6 more rows]
