# Supplementary material for: Isolation of a planar π-aromatic Bi5− ring in a cobalt-based inverse-sandwich-type complex
Source: Nat Chem. 2025 Jan 20;17(4):547–55. doi: 10.1038/s41557-024-01713-8 (PMC11964920; doi:10.1038/s41557-024-01713-8)
Supplement: Supplementary file 4 — Original magnetic data of compound 1 and origin file of Fig. 3. [file 41557_2024_1713_MOESM4_ESM.zip › sr_and_T/46.json]

{
   "comment": "corrected Loops",
   "temperature": 2.5,
   "measures": [
      {
         "sr": 0.016,
         "angle": 0,
         "trans": 0,
         "cool_t": 1,
         "comment": "to H_stop",
         "data": [
            [
               -1.3999,
               18.15595887067711
            ],
            [
               -1.3970974974974975,
               18.14905648557776
            ],
            [
               -1.394294994994995,
               18.144459601528972
            ],
            [
               -1.3914924924924925,
               18.142893813550934
            ],
            [
               -1.3886899899899898,
               18.14420411823062
            ],
            [
               -1.3858874874874874,
               18.147449078206705
            ],
            [
               -1.3830849849849849,
               18.151222414511665
            ],
            [
               -1.3802824824824824,
               18.15408767942923
            ],
            [
               -1.37747997997998,
               18.15498499281057
            ],
            [
               -1.3746774774774775,
               18.153489813876654
            ],
            [
               -1.371874974974975,
               18.1498614988205
            ],
            [
               -1.3690724724724723,
               18.14489141990846
            ],
            [
               -1.3662699699699699,
               18.139621279029768
            ],
            [
               -1.3634674674674674,
               18.135032845672512
            ],
            [
               -1.360664964964965,
               18.131804116074612
            ],
            [
               -1.3578624624624624,
               18.13019089666755
            ],
            [
               -1.35505995995996,
               18.130043757822072
            ],
            [
               -1.3522574574574573,
               18.13092726551588
            ],
            [
               -1.3494549549549548,
               18.13228539900615
            ],
            [
               -1.3466524524524524,
               18.13359832066606
            ],
            [
               -1.3438499499499499,
               18.134495229711675
            ],
            [
               -1.3410474474474474,
               18.134813600499143
            ],
            [
               -1.338244944944945,
               18.13461413277593
            ],
            [
               -1.3354424424424425,
               18.134166105188534
            ],
            [
               -1.3326399399399398,
               18.133910613059108
            ],
            [
               -1.3298374374374373,
               18.134397470592262
            ],
            [
               -1.3270349349349349,
               18.13618589007516
            ],
            [
               -1.3242324324324324,
               18.13970661925407
            ],
            [
               -1.32142992992993,
               18.145103630480975
            ],
            [
               -1.3186274274274274,
               18.152098019809202
            ],
            [
               -1.3158249249249248,
               18.159931914051178
            ],
            [
               -1.3130224224224223,
               18.167443679724492
            ],
            [
               -1.3102199199199198,
               18.173293141973673
            ],
            [
               -1.3074174174174173,
               18.176303868524784
            ],
            [
               -1.3046149149149149,
               18.17583627230693
            ],
            [
               -1.3018124124124124,
               18.17207230491814
            ],
            [
               -1.29900990990991,
               18.16609768016201
            ],
            [
               -1.2962074074074073,
               18.15971641195639
            ],
            [
               -1.2934049049049048,
               18.155014046789496
            ],
            [
               -1.2906024024024023,
               18.153774936043646
            ],
            [
               -1.2877998998998998,
               18.156923415046997
            ],
            [
               -1.2849973973973974,
               18.164172065027238
            ],
            [
               -1.282194894894895,
               18.174011368649204
            ],
            [
               -1.2793923923923924,
               18.184074675529764
            ],
            [
               -1.2765898898898898,
               18.191790897782013
            ],
            [
               -1.2737873873873873,
               18.19513555899919
            ],
            [
               -1.2709848848848848,
               18.193245862334017
            ],
            [
               -1.2681823823823823,
               18.186697040093
            ],
            [
               -1.2653798798798799,
               18.177339341241357
            ],
            [
               -1.2625773773773774,
               18.167736276362504
            ],
            [
               -1.259774874874875,
               18.160378284127844
            ],
            [
               -1.2569723723723722,
               18.15692525293767
            ],
            [
               -1.2541698698698698,
               18.157726706940977
            ],
            [
               -1.2513673673673673,
               18.161778582792216
            ],
            [
               -1.2485648648648648,
               18.167128951611012
            ],
            [
               -1.2457623623623624,
               18.171591294978562
            ],
            [
               -1.24295985985986,
               18.173516642145728
            ],
            [
               -1.2401573573573572,
               18.172353812651984
            ],
            [
               -1.2373548548548547,
               18.16879989040512
            ],
            [
               -1.2345523523523523,
               18.16448718381571
            ],
            [
               -1.2317498498498498,
               18.161318701253812
            ],
            [
               -1.2289473473473473,
               18.160693068541597
            ],
            [
               -1.2261448448448449,
               18.16290502171845
            ],
            [
               -1.2233423423423422,
               18.16695100393919
            ],
            [
               -1.2205398398398397,
               18.17082871037809
            ],
            [
               -1.2177373373373372,
               18.172242769191264
            ],
            [
               -1.2149348348348348,
               18.16947817904812
            ],
            [
               -1.2121323323323323,
               18.16213289719571
            ],
            [
               -1.2093298298298298,
               18.151438107802676
            ],
            [
               -1.2065273273273274,
               18.14002886247698
            ],
            [
               -1.2037248248248247,
               18.131214221914746
            ],
            [
               -1.2009223223223222,
               18.127970748398944
            ],
            [
               -1.1981198198198197,
               18.13198517517639
            ],
            [
               -1.1953173173173173,
               18.143064698131468
            ],
            [
               -1.1925148148148148,
               18.159117502441745
            ],
            [
               -1.1897123123123123,
               18.176720314433844
            ],
            [
               -1.1869098098098099,
               18.192096841543048
            ],
            [
               -1.1841073073073072,
               18.202196484338735
            ],
            [
               -1.1813048048048047,
               18.20553215399378
            ],
            [
               -1.1785023023023022,
               18.2025190875528
            ],
            [
               -1.1756997997997998,
               18.195223923447564
            ],
            [
               -1.1728972972972973,
               18.186627151093028
            ],
            [
               -1.1700947947947948,
               18.179656354692447
            ],
            [
               -1.1672922922922924,
               18.176311203929508
            ],
            [
               -1.1644897897897897,
               18.177155000744193
            ],
            [
               -1.1616872872872872,
               18.181311135731754
            ],
            [
               -1.1588847847847847,
               18.186926070368457
            ],
            [
               -1.1560822822822823,
               18.191905886752252
            ],
            [
               -1.1532797797797798,
               18.1946536342611
            ],
            [
               -1.1504772772772773,
               18.194554129693486
            ],
            [
               -1.1476747747747749,
               18.19206004242846
            ],
            [
               -1.1448722722722722,
               18.188385750262263
            ],
            [
               -1.1420697697697697,
               18.184956644929166
            ],
            [
               -1.1392672672672672,
               18.18284067906354
            ],
            [
               -1.1364647647647648,
               18.18237985784822
            ],
            [
               -1.1336622622622623,
               18.183149283658054
            ],
            [
               -1.1308597597597596,
               18.1842371902138
            ],
            [
               -1.1280572572572574,
               18.184713383749106
            ],
            [
               -1.1252547547547547,
               18.18408338221007
            ],
            [
               -1.1224522522522522,
               18.182536804074154
            ],
            [
               -1.1196497497497497,
               18.18088527827466
            ],
            [
               -1.1168472472472473,
               18.180212673135422
            ],
            [
               -1.1140447447447448,
               18.1813788311459
            ],
            [
               -1.111242242242242,
               18.18458107093356
            ],
            [
               -1.1084397397397396,
               18.189160586371607
            ],
            [
               -1.1056372372372372,
               18.19374936031869
            ],
            [
               -1.1028347347347347,
               18.196721699502078
            ],
            [
               -1.1000322322322322,
               18.196793008521475
            ],
            [
               -1.0972297297297298,
               18.193543776262352
            ],
            [
               -1.0944272272272273,
               18.18766485623069
            ],
            [
               -1.0916247247247246,
               18.18081601987401
            ],
            [
               -1.0888222222222221,
               18.175129151755904
            ],
            [
               -1.0860197197197197,
               18.17251921972271
            ],
            [
               -1.0832172172172172,
               18.174041232220297
            ],
            [
               -1.0804147147147147,
               18.179521045402318
            ],
            [
               -1.0776122122122123,
               18.187594535923132
            ],
            [
               -1.0748097097097098,
               18.19614631294494
            ],
            [
               -1.072007207207207,
               18.202997474713918
            ],
            [
               -1.0692047047047046,
               18.206603399710076
            ],
            [
               -1.0664022022022022,
               18.20651959428517
            ],
            [
               -1.0635996996996997,
               18.20347753966883
            ],
            [
               -1.0607971971971972,
               18.19905296456352
            ],
            [
               -1.0579946946946948,
               18.195055018833806
            ],
            [
               -1.0551921921921923,
               18.19286337794005
            ],
            [
               -1.0523896896896896,
               18.19295564142417
            ],
            [
               -1.0495871871871871,
               18.194794193296417
            ],
            [
               -1.0467846846846847,
               18.197107031792406
            ],
            [
               -1.0439821821821822,
               18.198450488892078
            ],
            [
               -1.0411796796796797,
               18.19783712096838
            ],
            [
               -1.038377177177177,
               18.19518783457243
            ],
            [
               -1.0355746746746748,
               18.191432478733624
            ],
            [
               -1.032772172172172,
               18.18821382865557
            ],
            [
               -1.0299696696696696,
               18.187298130275202
            ],
            [
               -1.0271671671671672,
               18.189906621752932
            ],
            [
               -1.0243646646646647,
               18.196215541118782
            ],
            [
               -1.0215621621621622,
               18.205214401338615
            ],
            [
               -1.0187596596596595,
               18.214984288469168
            ],
            [
               -1.0159571571571573,
               18.223305920578284
            ],
            [
               -1.0131546546546546,
               18.228386457905714
            ],
            [
               -1.0103521521521521,
               18.22944869089889
            ],
            [
               -1.0075496496496497,
               18.22697314281372
            ],
            [
               -1.0047471471471472,
               18.22250628724474
            ],
            [
               -1.0019446446446447,
               18.218102505440903
            ],
            [
               -0.9991421421421421,
               18.215598028594847
            ],
            [
               -0.9963396396396396,
               18.21597487506007
            ],
            [
               -0.9935371371371371,
               18.219040153962943
            ],
            [
               -0.9907346346346346,
               18.223532775741724
            ],
            [
               -0.9879321321321322,
               18.22761629725217
            ],
            [
               -0.9851296296296297,
               18.229578346621892
            ],
            [
               -0.9823271271271271,
               18.228483335782315
            ],
            [
               -0.9795246246246246,
               18.224542243776526
            ],
            [
               -0.9767221221221221,
               18.219064834340166
            ],
            [
               -0.9739196196196196,
               18.214009274013122
            ],
            [
               -0.9711171171171171,
               18.21128827215412
            ],
            [
               -0.9683146146146147,
               18.21207828949553
            ],
            [
               -0.9655121121121122,
               18.21637821409616
            ],
            [
               -0.9627096096096096,
               18.22297659140294
            ],
            [
               -0.9599071071071071,
               18.229843268197
            ],
            [
               -0.9571046046046046,
               18.234812894056944
            ],
            [
               -0.9543021021021021,
               18.236326179998066
            ],
            [
               -0.9514995995995996,
               18.23397516364163
            ],
            [
               -0.9486970970970972,
               18.228666872485903
            ],
            [
               -0.9458945945945947,
               18.222350882031883
            ],
            [
               -0.9430920920920921,
               18.217404031554942
            ],
            [
               -0.9402895895895895,
               18.215878845582985
            ],
            [
               -0.9374870870870871,
               18.218863006051393
            ],
            [
               -0.9346845845845846,
               18.226153585337023
            ],
            [
               -0.9318820820820821,
               18.236339244952276
            ],
            [
               -0.9290795795795797,
               18.247246275785294
            ],
            [
               -0.9262770770770771,
               18.25658803248779
            ],
            [
               -0.9234745745745746,
               18.262600646073537
            ],
            [
               -0.920672072072072,
               18.264467210427803
            ],
            [
               -0.9178695695695696,
               18.26241713997299
            ],
            [
               -0.9150670670670671,
               18.257504154778445
            ],
            [
               -0.9122645645645646,
               18.25117291067859
            ],
            [
               -0.9094620620620621,
               18.244784157304018
            ],
            [
               -0.9066595595595596,
               18.23926362848931
            ],
            [
               -0.9038570570570571,
               18.23497690708495
            ],
            [
               -0.9010545545545545,
               18.23183816388152
            ],
            [
               -0.898252052052052,
               18.229571711543272
            ],
            [
               -0.8954495495495496,
               18.227994451527202
            ],
            [
               -0.8926470470470471,
               18.227191337291323
            ],
            [
               -0.8898445445445445,
               18.22751031329196
            ],
            [
               -0.8870420420420421,
               18.22938436548165
            ],
            [
               -0.8842395395395396,
               18.233063544244928
            ],
            [
               -0.881437037037037,
               18.23837963030605
            ],
            [
               -0.8786345345345346,
               18.244655427008162
            ],
            [
               -0.8758320320320321,
               18.250814170958698
            ],
            [
               -0.8730295295295295,
               18.25566458254162
            ],
            [
               -0.870227027027027,
               18.25826487297214
            ],
            [
               -0.8674245245245246,
               18.258232824883564
            ],
            [
               -0.8646220220220221,
               18.255883441689456
            ],
            [
               -0.8618195195195195,
               18.252136052366872
            ],
            [
               -0.859017017017017,
               18.248217135337022
            ],
            [
               -0.8562145145145146,
               18.245262128966793
            ],
            [
               -0.853412012012012,
               18.243959993139754
            ],
            [
               -0.8506095095095095,
               18.244372117076956
            ],
            [
               -0.8478070070070071,
               18.24599520663726
            ],
            [
               -0.8450045045045045,
               18.24804715302583
            ],
            [
               -0.842202002002002,
               18.249867649365726
            ],
            [
               -0.8393994994994995,
               18.251273275586264
            ],
            [
               -0.8365969969969971,
               18.25271026940011
            ],
            [
               -0.8337944944944945,
               18.25510890258603
            ],
            [
               -0.830991991991992,
               18.259443367565645
            ],
            [
               -0.8281894894894896,
               18.266108557619546
            ],
            [
               -0.825386986986987,
               18.27430473904443
            ],
            [
               -0.8225844844844845,
               18.281645378712938
            ],
            [
               -0.819781981981982,
               18.28416151628023
            ],
            [
               -0.8169794794794795,
               18.27677743232809
            ],
            [
               -0.814176976976977,
               18.254203685734034
            ],
            [
               -0.8113744744744745,
               18.212070935856914
            ],
            [
               -0.8085719719719721,
               18.14804615414458
            ],
            [
               -0.8057694694694695,
               18.06265557554098
            ],
            [
               -0.802966966966967,
               17.959592259955663
            ],
            [
               -0.8001644644644645,
               17.845397864898814
            ],
            [
               -0.797361961961962,
               17.728550636648094
            ],
            [
               -0.7945594594594595,
               17.61812971225322
            ],
            [
               -0.791756956956957,
               17.522326111916925
            ],
            [
               -0.7889544544544544,
               17.447109428228273
            ],
            [
               -0.786151951951952,
               17.395327281689013
            ],
            [
               -0.7833494494494495,
               17.36641977207581
            ],
            [
               -0.780546946946947,
               17.356795455858176
            ],
            [
               -0.7777444444444445,
               17.360770007329293
            ],
            [
               -0.774941941941942,
               17.371846943218785
            ],
            [
               -0.7721394394394395,
               17.384049535729275
            ],
            [
               -0.7693369369369369,
               17.393010575893577
            ],
            [
               -0.7665344344344345,
               17.396592650237814
            ],
            [
               -0.763731931931932,
               17.394930512000634
            ],
            [
               -0.7609294294294294,
               17.38993027217601
            ],
            [
               -0.758126926926927,
               17.38439209023762
            ],
            [
               -0.7553244244244245,
               17.38101024742582
            ],
            [
               -0.752521921921922,
               17.381524026187726
            ],
            [
               -0.7497194194194194,
               17.38623913733702
            ],
            [
               -0.746916916916917,
               17.394026812089976
            ],
            [
               -0.7441144144144145,
               17.40276730945134
            ],
            [
               -0.7413119119119119,
               17.410076527093672
            ],
            [
               -0.7385094094094095,
               17.414076208532357
            ],
            [
               -0.735706906906907,
               17.413963573345747
            ],
            [
               -0.7329044044044044,
               17.410206900560773
            ],
            [
               -0.7301019019019019,
               17.404318099817175
            ],
            [
               -0.7272993993993995,
               17.398292428990985
            ],
            [
               -0.724496896896897,
               17.393914328224625
            ],
            [
               -0.7216943943943944,
               17.392170608073563
            ],
            [
               -0.718891891891892,
               17.392972810531134
            ],
            [
               -0.7160893893893895,
               17.3952813878158
            ],
            [
               -0.7132868868868869,
               17.39758154310921
            ],
            [
               -0.7104843843843844,
               17.398533146192968
            ],
            [
               -0.707681881881882,
               17.397550548655452
            ],
            [
               -0.7048793793793794,
               17.395088267508676
            ],
            [
               -0.7020768768768769,
               17.392511598932863
            ],
            [
               -0.6992743743743745,
               17.39158360467406
            ],
            [
               -0.696471871871872,
               17.393748402774513
            ],
            [
               -0.6936693693693694,
               17.399480495026005
            ],
            [
               -0.6908668668668669,
               17.407964121385398
            ],
            [
               -0.6880643643643645,
               17.417260807243956
            ],
            [
               -0.6852618618618619,
               17.424948892535255
            ],
            [
               -0.6824593593593594,
               17.429034634736404
            ],
            [
               -0.679656856856857,
               17.428807259811528
            ],
            [
               -0.6768543543543544,
               17.425291682852
            ],
            [
               -0.6740518518518519,
               17.421059448950132
            ],
            [
               -0.6712493493493494,
               17.419364448749683
            ],
            [
               -0.6684468468468469,
               17.422811648757246
            ],
            [
               -0.6656443443443444,
               17.431963163785753
            ],
            [
               -0.6628418418418419,
               17.4443642472897
            ],
            [
               -0.6600393393393394,
               17.454394399082446
            ],
            [
               -0.6572368368368369,
               17.4541276559151
            ],
            [
               -0.6544343343343344,
               17.435082007936735
            ],
            [
               -0.6516318318318319,
               17.390443199150276
            ],
            [
               -0.6488293293293294,
               17.31715830239323
            ],
            [
               -0.6460268268268269,
               17.21727670048525
            ],
            [
               -0.6432243243243244,
               17.09808651922895
            ],
            [
               -0.6404218218218218,
               16.970910682596504
            ],
            [
               -0.6376193193193194,
               16.84879903488816
            ],
            [
               -0.6348168168168169,
               16.743671641135606
            ],
            [
               -0.6320143143143144,
               16.663637420630636
            ],
            [
               -0.6292118118118118,
               16.611179506826453
            ],
            [
               -0.6264093093093094,
               16.582672299352367
            ],
            [
               -0.6236068068068069,
               16.569341064234656
            ],
            [
               -0.6208043043043043,
               16.559396345464513
            ],
            [
               -0.6180018018018019,
               16.540780733235323
            ],
            [
               -0.6151992992992994,
               16.503835116091544
            ],
            [
               -0.6123967967967968,
               16.443254372752747
            ],
            [
               -0.6095942942942943,
               16.358929295040497
            ],
            [
               -0.6067917917917919,
               16.25558670861406
            ],
            [
               -0.6039892892892894,
               16.14144696004947
            ],
            [
               -0.6011867867867868,
               16.026331127310577
            ],
            [
               -0.5983842842842844,
               15.91971952946799
            ],
            [
               -0.5955817817817819,
               15.829187056812236
            ],
            [
               -0.5927792792792793,
               15.759462825412676
            ],
            [
               -0.5899767767767768,
               15.712151315591845
            ],
            [
               -0.5871742742742744,
               15.685979933489484
            ],
            [
               -0.5843717717717718,
               15.677351499839506
            ],
            [
               -0.5815692692692693,
               15.680990643353656
            ],
            [
               -0.5787667667667669,
               15.690555254515392
            ],
            [
               -0.5759642642642644,
               15.699189657416028
            ],
            [
               -0.5731617617617618,
               15.700073953965026
            ],
            [
               -0.5703592592592593,
               15.687040417061473
            ],
            [
               -0.5675567567567569,
               15.655278692590395
            ],
            [
               -0.5647542542542543,
               15.602062402889928
            ],
            [
               -0.5619517517517518,
               15.527344264282947
            ],
            [
               -0.5591492492492494,
               15.434028779205441
            ],
            [
               -0.5563467467467468,
               15.32776671229893
            ],
            [
               -0.5535442442442443,
               15.216220857795262
            ],
            [
               -0.5507417417417418,
               15.10789647834037
            ],
            [
               -0.5479392392392394,
               15.010763419811978
            ],
            [
               -0.5451367367367368,
               14.930972178821536
            ],
            [
               -0.5423342342342343,
               14.87195367327282
            ],
            [
               -0.5395317317317319,
               14.834092598283755
            ],
            [
               -0.5367292292292293,
               14.815007800063306
            ],
            [
               -0.5339267267267268,
               14.810310542985535
            ],
            [
               -0.5311242242242243,
               14.81459536039699
            ],
            [
               -0.5283217217217218,
               14.822384462631097
            ],
            [
               -0.5255192192192193,
               14.828802689349784
            ],
            [
               -0.5227167167167168,
               14.829882083562755
            ],
            [
               -0.5199142142142144,
               14.822537669796066
            ],
            [
               -0.5171117117117118,
               14.8043678461232
            ],
            [
               -0.5143092092092093,
               14.773475635306422
            ],
            [
               -0.5115067067067068,
               14.72846866626938
            ],
            [
               -0.5087042042042043,
               14.668693808524475
            ],
            [
               -0.5059017017017018,
               14.594637376798712
            ],
            [
               -0.5030991991991993,
               14.508322150534879
            ],
            [
               -0.5002966966966967,
               14.413496823801067
            ],
            [
               -0.4974941941941943,
               14.315457148552957
            ],
            [
               -0.4946916916916918,
               14.22044748907487
            ],
            [
               -0.49188918918918934,
               14.134729614840307
            ],
            [
               -0.48908668668668676,
               14.06352475163277
            ],
            [
               -0.4862841841841843,
               14.010093855468266
            ],
            [
               -0.4834816816816818,
               13.975198821562808
            ],
            [
               -0.48067917917917924,
               13.957090103680375
            ],
            [
               -0.47787667667667677,
               13.952024680631853
            ],
            [
               -0.4750741741741743,
               13.955176728905112
            ],
            [
               -0.4722716716716717,
               13.961704561611086
            ],
            [
               -0.46946916916916925,
               13.96770890829909
            ],
            [
               -0.4666666666666668,
               13.970863674453112
            ],
            [
               -0.4638641641641643,
               13.970602061853443
            ],
            [
               -0.46106166166166174,
               13.967864163166833
            ],
            [
               -0.45825915915915927,
               13.964519568597117
            ],
            [
               -0.4554566566566568,
               13.96264186510131
            ],
            [
               -0.4526541541541542,
               13.963819857449062
            ],
            [
               -0.44985165165165175,
               13.96864997363524
            ],
            [
               -0.4470491491491493,
               13.976486196485151
            ],
            [
               -0.4442466466466467,
               13.98545319229061
            ],
            [
               -0.44144414414414423,
               13.9926757289021
            ],
            [
               -0.43864164164164177,
               13.994652846610903
            ],
            [
               -0.4358391391391393,
               13.987706281180303
            ],
            [
               -0.4330366366366367,
               13.968448305472759
            ],
            [
               -0.43023413413413425,
               13.934230897867028
            ],
            [
               -0.4274316316316318,
               13.883546149926277
            ],
            [
               -0.4246291291291292,
               13.81634481307462
            ],
            [
               -0.42182662662662673,
               13.73423114674513
            ],
            [
               -0.41902412412412426,
               13.640487297806898
            ],
            [
               -0.4162216216216217,
               13.539888101916507
            ],
            [
               -0.4134191191191192,
               13.438291152605286
            ],
            [
               -0.41061661661661675,
               13.34202395688857
            ],
            [
               -0.4078141141141143,
               13.257130951670218
            ],
            [
               -0.4050116116116117,
               13.188576898677924
            ],
            [
               -0.40220910910910923,
               13.139520628229821
            ],
            [
               -0.39940660660660665,
               13.110770365690886
            ],
            [
               -0.3966041041041042,
               13.100510864935195
            ],
            [
               -0.3938016016016017,
               13.10435918181627
            ],
            [
               -0.39099909909909925,
               13.11576681956565
            ],
            [
               -0.3881965965965968,
               13.126745786002319
            ],
            [
               -0.3853940940940943,
               13.128856397116651
            ],
            [
               -0.3825915915915916,
               13.114355352946227
            ],
            [
               -0.37978908908908915,
               13.077364921553222
            ],
            [
               -0.3769865865865867,
               13.014893381772781
            ],
            [
               -0.3741840840840842,
               12.927523546484682
            ],
            [
               -0.37138158158158174,
               12.819603114532889
            ],
            [
               -0.3685790790790793,
               12.698827887465328
            ],
            [
               -0.3657765765765768,
               12.575207442293754
            ],
            [
               -0.3629740740740741,
               12.459529718379498
            ],
            [
               -0.36017157157157165,
               12.361569091534562
            ],
            [
               -0.3573690690690692,
               12.288376160912751
            ],
            [
               -0.3545665665665667,
               12.243012620945375
            ],
            [
               -0.35176406406406424,
               12.2240310053904
            ],
            [
               -0.3489615615615618,
               12.22585006072007
            ],
            [
               -0.3461590590590591,
               12.239972021201192
            ],
            [
               -0.3433565565565566,
               12.256779280158774
            ],
            [
               -0.34055405405405414,
               12.267493672201697
            ],
            [
               -0.3377515515515517,
               12.265830371099304
            ],
            [
               -0.3349490490490492,
               12.24895213981963
            ],
            [
               -0.33214654654654674,
               12.217514185814114
            ],
            [
               -0.32934404404404427,
               12.174836630356722
            ],
            [
               -0.3265415415415416,
               12.125480618421916
            ],
            [
               -0.3237390390390391,
               12.07366472369821
            ],
            [
               -0.32093653653653664,
               12.021991364654848
            ],
            [
               -0.3181340340340342,
               11.970847024213699
            ],
            [
               -0.3153315315315317,
               11.918626275343673
            ],
            [
               -0.31252902902902924,
               11.862672855233987
            ],
            [
               -0.30972652652652655,
               11.800610125151332
            ],
            [
               -0.3069240240240241,
               11.731616218731244
            ],
            [
               -0.3041215215215216,
               11.65722161761185
            ],
            [
               -0.30131901901901914,
               11.581360606846959
            ],
            [
               -0.2985165165165167,
               11.509643741407197
            ],
            [
               -0.2957140140140142,
               11.448061571097147
            ],
            [
               -0.29291151151151174,
               11.401504602671785
            ],
            [
               -0.29010900900900904,
               11.372537793386293
            ],
            [
               -0.2873065065065066,
               11.360785912501711
            ],
            [
               -0.2845040040040041,
               11.363097656275718
            ],
            [
               -0.28170150150150164,
               11.37442255794902
            ],
            [
               -0.27889899899899917,
               11.389128544225683
            ],
            [
               -0.2760964964964967,
               11.402370972450493
            ],
            [
               -0.27329399399399423,
               11.411127316362524
            ],
            [
               -0.27049149149149154,
               11.41462797443206
            ],
            [
               -0.2676889889889891,
               11.414101561603085
            ],
            [
               -0.2648864864864866,
               11.41195222743219
            ],
            [
               -0.26208398398398414,
               11.41063794612189
            ],
            [
               -0.25928148148148167,
               11.411582647752612
            ],
            [
               -0.2564789789789792,
               11.414421599100447
            ],
            [
               -0.2536764764764765,
               11.416768383999587
            ],
            [
               -0.25087397397397404,
               11.414543069528976
            ],
            [
               -0.24807147147147157,
               11.40275978611038
            ],
            [
               -0.2452689689689691,
               11.376573767213136
            ],
            [
               -0.24246646646646663,
               11.332350017826904
            ],
            [
               -0.23966396396396417,
               11.268535166229919
            ],
            [
               -0.2368614614614617,
               11.186173090866633
            ],
            [
               -0.234058958958959,
               11.088980947773143
            ],
            [
               -0.23125645645645654,
               10.982976643441242
            ],
            [
               -0.22845395395395407,
               10.875712072468128
            ],
            [
               -0.2256514514514516,
               10.77521761386584
            ],
            [
               -0.22284894894894913,
               10.688805165775364
            ],
            [
               -0.22004644644644666,
               10.62190955883293
            ],
            [
               -0.2172439439439442,
               10.577165221045234
            ],
            [
               -0.2144414414414415,
               10.553904515279267
            ],
            [
               -0.21163893893893904,
               10.548214271735642
            ],
            [
               -0.20883643643643657,
               10.553593833547483
            ],
            [
               -0.2060339339339341,
               10.562132333426884
            ],
            [
               -0.20323143143143163,
               10.565992050480634
            ],
            [
               -0.20042892892892916,
               10.558886243564952
            ],
            [
               -0.19762642642642647,
               10.537210319193772
            ],
            [
               -0.194823923923924,
               10.500545899614126
            ],
            [
               -0.19202142142142153,
               10.451403620762157
            ],
            [
               -0.18921891891891907,
               10.394268707262672
            ],
            [
               -0.1864164164164166,
               10.33420838609822
            ],
            [
               -0.18361391391391413,
               10.275431487571826
            ],
            [
               -0.18081141141141166,
               10.220212297892322
            ],
            [
               -0.17800890890890897,
               10.168488704004035
            ],
            [
               -0.1752064064064065,
               10.118243931211836
            ],
            [
               -0.17240390390390403,
               10.06654047407453
            ],
            [
               -0.16960140140140156,
               10.010869164956137
            ],
            [
               -0.1667988988988991,
               9.950372787121829
            ],
            [
               -0.16399639639639663,
               9.886538553124364
            ],
            [
               -0.16119389389389416,
               9.823119295015971
            ],
            [
               -0.15839139139139147,
               9.76528838777504
            ],
            [
               -0.155588888888889,
               9.718279916179748
            ],
            [
               -0.15278638638638653,
               9.685933217732584
            ],
            [
               -0.14998388388388406,
               9.669594454068333
            ],
            [
               -0.1471813813813816,
               9.667715843474426
            ],
            [
               -0.14437887887887912,
               9.676272255834295
            ],
            [
               -0.14157637637637643,
               9.689857697706172
            ],
            [
               -0.13877387387387397,
               9.703115142139746
            ],
            [
               -0.1359713713713715,
               9.712059788306227
            ],
            [
               -0.13316886886886903,
               9.71490635859426
            ],
            [
               -0.13036636636636656,
               9.71218513198585
            ],
            [
               -0.1275638638638641,
               9.706167834849158
            ],
            [
               -0.12476136136136162,
               9.69984268300283
            ],
            [
               -0.12195885885885893,
               9.69580579754712
            ],
            [
               -0.11915635635635646,
               9.695434974294121
            ],
            [
               -0.116353853853854,
               9.698588024912052
            ],
            [
               -0.11355135135135153,
               9.703870190722402
            ],
            [
               -0.11074884884884906,
               9.709315653345872
            ],
            [
               -0.10794634634634659,
               9.7131966130889
            ],
            [
               -0.10514384384384412,
               9.714652392005595
            ],
            [
               -0.10234134134134143,
               9.713921873121354
            ],
            [
               -0.09953883883883896,
               9.712126353274419
            ],
            [
               -0.09673633633633649,
               9.710722846593146
            ],
            [
               -0.09393383383383402,
               9.710865644609987
            ],
            [
               -0.09113133133133156,
               9.712935148269441
            ],
            [
               -0.08832882882882909,
               9.716413866371918
            ],
            [
               -0.0855263263263264,
               9.720144138902887
            ],
            [
               -0.08272382382382393,
               9.722848741662547
            ],
            [
               -0.07992132132132146,
               9.723693667502252
            ],
            [
               -0.07711881881881899,
               9.722660414807827
            ],
            [
               -0.07431631631631652,
               9.72057586191648
            ],
            [
               -0.07151381381381405,
               9.718787986286316
            ],
            [
               -0.06871131131131158,
               9.71861918600613
            ],
            [
               -0.0659088088088089,
               9.720818777181085
            ],
            [
               -0.06310630630630643,
               9.72523668777334
            ],
            [
               -0.06030380380380396,
               9.730851022263005
            ],
            [
               -0.05750130130130149,
               9.736138179364895
            ],
            [
               -0.05469879879879902,
               9.73963277260644
            ],
            [
               -0.05189629629629655,
               9.7404427649212
            ],
            [
               -0.04909379379379408,
               9.738497396330494
            ],
            [
               -0.04629129129129139,
               9.734409458348932
            ],
            [
               -0.043488788788788924,
               9.728990453471733
            ],
            [
               -0.040686286286286455,
               9.722606060928063
            ],
            [
               -0.037883783783783986,
               9.71464001191768
            ],
            [
               -0.03508128128128152,
               9.703311452924556
            ],
            [
               -0.03227877877877905,
               9.685967973590344
            ],
            [
               -0.02947627627627636,
               9.659796842257881
            ],
            [
               -0.02667377377377389,
               9.622727885022412
            ],
            [
               -0.02387127127127142,
               9.57420919855596
            ],
            [
               -0.021068768768768953,
               9.515561317302414
            ],
            [
               -0.018266266266266484,
               9.449753439963663
            ],
            [
               -0.015463763763764016,
               9.38065013692717
            ],
            [
               -0.012661261261261547,
               9.311974186595076
            ],
            [
               -0.009858758758758857,
               9.246345742951421
            ],
            [
               -0.007056256256256388,
               9.18474257050217
            ],
            [
               -0.004253753753753919,
               9.126580088860416
            ],
            [
               -0.0014512512512514508,
               9.070382090558887
            ],
            [
               0.0013512512512510177,
               9.01478503058354
            ],
            [
               0.004153753753753486,
               8.959476650806744
            ],
            [
               0.006956256256255955,
               8.905671630546307
            ],
            [
               0.009758758758758646,
               8.8558805916987
            ],
            [
               0.012561261261261114,
               8.812985960741203
            ],
            [
               0.015363763763763583,
               8.77890994102663
            ],
            [
               0.01816626626626605,
               8.753346986792009
            ],
            [
               0.02096876876876852,
               8.733061804073484
            ],
            [
               0.02377127127127099,
               8.712103256963733
            ],
            [
               0.02657377377377368,
               8.68299678059119
            ],
            [
               0.029376276276276148,
               8.638645771862425
            ],
            [
               0.032178778778778616,
               8.574408645673666
            ],
            [
               0.034981281281281085,
               8.489716701993613
            ],
            [
               0.03778378378378355,
               8.38870046372738
            ],
            [
               0.04058628628628602,
               8.27957248451539
            ],
            [
               0.04338878878878849,
               8.172885807491827
            ],
            [
               0.04619129129129118,
               8.079129987027072
            ],
            [
               0.04899379379379365,
               8.006329257476025
            ],
            [
               0.05179629629629612,
               7.958303929298982
            ],
            [
               0.05459879879879859,
               7.934048289986071
            ],
            [
               0.057401301301301055,
               7.928335389414564
            ],
            [
               0.060203803803803524,
               7.933293979485586
            ],
            [
               0.06300630630630621,
               7.940433674101956
            ],
            [
               0.06580880880880868,
               7.942504551504672
            ],
            [
               0.06861131131131115,
               7.934688174065618
            ],
            [
               0.07141381381381362,
               7.914881590283399
            ],
            [
               0.07421631631631609,
               7.883157292833815
            ],
            [
               0.07701881881881856,
               7.8407478347418005
            ],
            [
               0.07982132132132103,
               7.7890252829506705
            ],
            [
               0.08262382382382372,
               7.728888452189867
            ],
            [
               0.08542632632632619,
               7.660765050287206
            ],
            [
               0.08822882882882865,
               7.585163668452558
            ],
            [
               0.09103133133133112,
               7.5034754604422575
            ],
            [
               0.09383383383383359,
               7.418614464269546
            ],
            [
               0.09663633633633606,
               7.335138410793723
            ],
            [
               0.09943883883883853,
               7.258687120133362
            ],
            [
               0.10224134134134122,
               7.1948395078748915
            ],
            [
               0.10504384384384369,
               7.147724292994978
            ],
            [
               0.10784634634634616,
               7.118836498373575
            ],
            [
               0.11064884884884862,
               7.106467471497612
            ],
            [
               0.11345135135135109,
               7.105964861464869
            ],
            [
               0.11625385385385356,
               7.110768348514068
            ],
            [
               0.11905635635635625,
               7.113912922183046
            ],
            [
               0.12185885885885872,
               7.109543749171279
            ],
            [
               0.12466136136136119,
               7.093996187040447
            ],
            [
               0.12746386386386366,
               7.066155724561244
            ],
            [
               0.13026636636636613,
               7.027065980503088
            ],
            [
               0.1330688688688686,
               6.97900678837964
            ],
            [
               0.13587137137137106,
               6.924428614854681
            ],
            [
               0.13867387387387375,
               6.865147782599813
            ],
            [
               0.14147637637637622,
               6.802076722627655
            ],
            [
               0.1442788788788787,
               6.7355363886868265
            ],
            [
               0.14708138138138116,
               6.665960344978983
            ],
            [
               0.14988388388388363,
               6.594641039194461
            ],
            [
               0.1526863863863861,
               6.524147702848057
            ],
            [
               0.15548888888888857,
               6.4581700299925995
            ],
            [
               0.15829139139139126,
               6.400765921519445
            ],
            [
               0.16109389389389372,
               6.355231644160512
            ],
            [
               0.1638963963963962,
               6.3229786875203375
            ],
            [
               0.16669889889889866,
               6.302829802134545
            ],
            [
               0.16950140140140113,
               6.291023423500587
            ],
            [
               0.1723039039039036,
               6.281982396666224
            ],
            [
               0.1751064064064063,
               6.269641618944621
            ],
            [
               0.17790890890890876,
               6.248933069618617
            ],
            [
               0.18071141141141123,
               6.216966482224561
            ],
            [
               0.1835139139139137,
               6.173542485711121
            ],
            [
               0.18631641641641616,
               6.120858883429499
            ],
            [
               0.18911891891891863,
               6.062541740038373
            ],
            [
               0.1919214214214211,
               6.002356120863451
            ],
            [
               0.1947239239239238,
               5.943048595084767
            ],
            [
               0.19752642642642626,
               5.885711548520654
            ],
            [
               0.20032892892892873,
               5.8298610199658025
            ],
            [
               0.2031314314314312,
               5.774156461013683
            ],
            [
               0.20593393393393367,
               5.717456627886658
            ],
            [
               0.20873643643643613,
               5.659784218646222
            ],
            [
               0.2115389389389386,
               5.602806105411097
            ],
            [
               0.2143414414414413,
               5.549613802876571
            ],
            [
               0.21714394394394376,
               5.503846800792
            ],
            [
               0.21994644644644623,
               5.468447614823552
            ],
            [
               0.2227489489489487,
               5.444483871222476
            ],
            [
               0.22555145145145117,
               5.430466448462128
            ],
            [
               0.22835395395395364,
               5.422434345081041
            ],
            [
               0.23115645645645633,
               5.414820642725657
            ],
            [
               0.2339589589589588,
               5.40184823907006
            ],
            [
               0.23676146146146126,
               5.379020962024738
            ],
            [
               0.23956396396396373,
               5.344238699518902
            ],
            [
               0.2423664664664662,
               5.298187238143975
            ],
            [
               0.24516896896896867,
               5.243892777932155
            ],
            [
               0.24797147147147114,
               5.185605725535972
            ],
            [
               0.25077397397397383,
               5.127394935253945
            ],
            [
               0.2535764764764763,
               5.071919254950162
            ],
            [
               0.25637897897897877,
               5.019770614379923
            ],
            [
               0.25918148148148124,
               4.969578817854391
            ],
            [
               0.2619839839839837,
               4.9188039684761815
            ],
            [
               0.2647864864864862,
               4.864908876962788
            ],
            [
               0.26758898898898864,
               4.806479990378352
            ],
            [
               0.27039149149149133,
               4.743891908960206
            ],
            [
               0.2731939939939938,
               4.6792762955239855
            ],
            [
               0.27599649649649627,
               4.61580260932919
            ],
            [
               0.27879899899899874,
               4.556520644424326
            ],
            [
               0.2816015015015012,
               4.503170863467682
            ],
            [
               0.2844040040040037,
               4.455385826509654
            ],
            [
               0.28720650650650636,
               4.410579781907093
            ],
            [
               0.29000900900900883,
               4.364596990269531
            ],
            [
               0.2928115115115113,
               4.312938641328897
            ],
            [
               0.29561401401401377,
               4.252196184452764
            ],
            [
               0.29841651651651624,
               4.181247663789141
            ],
            [
               0.3012190190190187,
               4.1018446158583926
            ],
            [
               0.3040215215215212,
               4.018404896120119
            ],
            [
               0.30682402402402387,
               3.9370689316051384
            ],
            [
               0.30962652652652634,
               3.864295144131812
            ],
            [
               0.3124290290290288,
               3.8053966673601125
            ],
            [
               0.3152315315315313,
               3.7634198814075694
            ],
            [
               0.31803403403403374,
               3.7386419403090656
            ],
            [
               0.3208365365365362,
               3.7287642138131187
            ],
            [
               0.3236390390390387,
               3.729668733580787
            ],
            [
               0.32644154154154137,
               3.736452372051252
            ],
            [
               0.32924404404404384,
               3.7444036524433155
            ],
            [
               0.3320465465465463,
               3.7496492416496645
            ],
            [
               0.3348490490490488,
               3.749343689840259
            ],
            [
               0.33765155155155124,
               3.7414528088257066
            ],
            [
               0.3404540540540537,
               3.7243265816678277
            ],
            [
               0.3432565565565564,
               3.6963229799920057
            ],
            [
               0.34605905905905887,
               3.6557093947414225
            ],
            [
               0.34886156156156134,
               3.6009477786850423
            ],
            [
               0.3516640640640638,
               3.5313061367888685
            ],
            [
               0.3544665665665663,
               3.4475899711620217
            ],
            [
               0.35726906906906875,
               3.352705293710707
            ],
            [
               0.3600715715715712,
               3.2517807301427983
            ],
            [
               0.3628740740740739,
               3.1516892603284403
            ],
            [
               0.3656765765765764,
               3.0599879274266004
            ],
            [
               0.36847907907907884,
               2.983482414323557
            ],
            [
               0.3712815815815813,
               2.926763623378968
            ],
            [
               0.3740840840840838,
               2.8911091408005047
            ],
            [
               0.37688658658658625,
               2.874074707169092
            ],
            [
               0.3796890890890887,
               2.8699338855573693
            ],
            [
               0.3824915915915914,
               2.8709021330915885
            ],
            [
               0.3852940940940939,
               2.8688660673266324
            ],
            [
               0.38809659659659634,
               2.85719156201646
            ],
            [
               0.3908990990990988,
               2.8321494603488904
            ],
            [
               0.3937016016016013,
               2.7935886278767486
            ],
            [
               0.39650410410410375,
               2.7446811423190574
            ],
            [
               0.39930660660660644,
               2.690812145500898
            ],
            [
               0.4021091091091089,
               2.6379196735771204
            ],
            [
               0.4049116116116114,
               2.5907425115386693
            ],
            [
               0.40771411411411385,
               2.551462466785435
            ],
            [
               0.4105166166166163,
               2.519120897614321
            ],
            [
               0.4133191191191188,
               2.48997499240424
            ],
            [
               0.41612162162162125,
               2.458695317976791
            ],
            [
               0.41892412412412394,
               2.4200660929055715
            ],
            [
               0.4217266266266264,
               2.3707019805857623
            ],
            [
               0.4245291291291289,
               2.3102836836745793
            ],
            [
               0.42733163163163135,
               2.2419450533175036
            ],
            [
               0.4301341341341338,
               2.171681967338374
            ],
            [
               0.4329366366366363,
               2.1069314245179873
            ],
            [
               0.435739139139139,
               2.0547085783664962
            ],
            [
               0.43854164164164144,
               2.019820017709603
            ],
            [
               0.4413441441441439,
               2.003654188408826
            ],
            [
               0.4441466466466464,
               2.0038878269671345
            ],
            [
               0.44694914914914885,
               2.0151865502250303
            ],
            [
               0.4497516516516513,
               2.030693859678546
            ],
            [
               0.4525541541541538,
               2.0438788907999057
            ],
            [
               0.4553566566566565,
               2.0502151813380793
            ],
            [
               0.45815915915915895,
               2.048219274417326
            ],
            [
               0.4609616616616614,
               2.0395716884378556
            ],
            [
               0.4637641641641639,
               2.02831512956094
            ],
            [
               0.46656666666666635,
               2.019393811472724
            ],
            [
               0.4693691691691688,
               2.0169829845796285
            ],
            [
               0.4721716716716713,
               2.0231050818539593
            ],
            [
               0.474974174174174,
               2.036926817463023
            ],
            [
               0.47777667667667645,
               2.054914595653023
            ],
            [
               0.4805791791791789,
               2.0717628715589314
            ],
            [
               0.4833816816816814,
               2.0817834781937816
            ],
            [
               0.48618418418418385,
               2.080322030725552
            ],
            [
               0.4889866866866863,
               2.06478441644826
            ],
            [
               0.491789189189189,
               2.0350015198111278
            ],
            [
               0.4945916916916915,
               1.9928828919175183
            ],
            [
               0.49739419419419395,
               1.9415361947908045
            ],
            [
               0.5001966966966964,
               1.8841863861715265
            ],
            [
               0.5029991991991989,
               1.8232689502694783
            ],
            [
               0.5058017017017014,
               1.7599868082546255
            ],
            [
               0.5086042042042038,
               1.6944438085309477
            ],
            [
               0.5114067067067065,
               1.6262610304969682
            ],
            [
               0.514209209209209,
               1.5554155394985296
            ],
            [
               0.5170117117117115,
               1.4829692086438642
            ],
            [
               0.5198142142142139,
               1.4113991490674538
            ],
            [
               0.5226167167167164,
               1.3443832530422652
            ],
            [
               0.5254192192192189,
               1.2860842451691372
            ],
            [
               0.5282217217217213,
               1.2401487652667087
            ],
            [
               0.531024224224224,
               1.2087370629014509
            ],
            [
               0.5338267267267265,
               1.1918927655953924
            ],
            [
               0.536629229229229,
               1.187455472050128
            ],
            [
               0.5394317317317314,
               1.1915491342976423
            ],
            [
               0.5422342342342339,
               1.1995031520571382
            ],
            [
               0.5450367367367364,
               1.2069374138812465
            ],
            [
               0.547839239239239,
               1.2107049409442434
            ],
            [
               0.5506417417417415,
               1.2094437272689254
            ],
            [
               0.553444244244244,
               1.2036190495483874
            ],
            [
               0.5562467467467465,
               1.1950935855222338
            ],
            [
               0.5590492492492489,
               1.1863944440628804
            ],
            [
               0.5618517517517514,
               1.1799146702070975
            ],
            [
               0.5646542542542539,
               1.1772765913133332
            ],
            [
               0.5674567567567566,
               1.1790069626740576
            ],
            [
               0.570259259259259,
               1.184561346326229
            ],
            [
               0.5730617617617615,
               1.1926275833422149
            ],
            [
               0.575864264264264,
               1.2015693264020049
            ],
            [
               0.5786667667667664,
               1.2098569580532363
            ],
            [
               0.5814692692692689,
               1.2163704598660825
            ],
            [
               0.5842717717717714,
               1.2205256139319298
            ],
            [
               0.587074274274274,
               1.222242762476115
            ],
            [
               0.5898767767767765,
               1.2218217637951794
            ],
            [
               0.592679279279279,
               1.219796013330662
            ],
            [
               0.5954817817817815,
               1.2168162974811492
            ],
            [
               0.5982842842842839,
               1.213577792814623
            ],
            [
               0.6010867867867866,
               1.2107708501957721
            ],
            [
               0.6038892892892889,
               1.2090236381936244
            ],
            [
               0.6066917917917916,
               1.208816511148944
            ],
            [
               0.6094942942942938,
               1.2103761364787329
            ],
            [
               0.6122967967967965,
               1.2135859706838645
            ],
            [
               0.6150992992992992,
               1.2179622125682945
            ],
            [
               0.6179018018018014,
               1.2227317577953916
            ],
            [
               0.6207043043043041,
               1.2270135468769034
            ],
            [
               0.6235068068068064,
               1.2300607316526184
            ],
            [
               0.6263093093093091,
               1.2314874755494798
            ],
            [
               0.6291118118118113,
               1.2313974351555752
            ],
            [
               0.631914314314314,
               1.2303573987376817
            ],
            [
               0.6347168168168167,
               1.2292119257178762
            ],
            [
               0.6375193193193189,
               1.2287943529653529
            ],
            [
               0.6403218218218216,
               1.2296328980453002
            ],
            [
               0.6431243243243239,
               1.2317592304515637
            ],
            [
               0.6459268268268266,
               1.2346948268681524
            ],
            [
               0.6487293293293288,
               1.237627476965367
            ],
            [
               0.6515318318318315,
               1.2397190549907342
            ],
            [
               0.6543343343343342,
               1.2404332699847547
            ],
            [
               0.6571368368368364,
               1.2397598124249583
            ],
            [
               0.6599393393393391,
               1.2382458615172967
            ],
            [
               0.6627418418418414,
               1.236816174547375
            ],
            [
               0.6655443443443441,
               1.23644343946973
            ],
            [
               0.6683468468468463,
               1.2377905893375751
            ],
            [
               0.671149349349349,
               1.2409622100497146
            ],
            [
               0.6739518518518517,
               1.2454650064797346
            ],
            [
               0.6767543543543539,
               1.2503994493293098
            ],
            [
               0.6795568568568566,
               1.2548143632221331
            ],
            [
               0.6823593593593589,
               1.2580876368779916
            ],
            [
               0.6851618618618616,
               1.2601770233271605
            ],
            [
               0.6879643643643643,
               1.2616251941519163
            ],
            [
               0.6907668668668665,
               1.2632907245838851
            ],
            [
               0.6935693693693692,
               1.2658809080855444
            ],
            [
               0.6963718718718714,
               1.269444865198012
            ],
            [
               0.6991743743743741,
               1.2730142943584772
            ],
            [
               0.7019768768768764,
               1.274540961176219
            ],
            [
               0.7047793793793791,
               1.2711854910461722
            ],
            [
               0.7075818818818818,
               1.2598932341594318
            ],
            [
               0.710384384384384,
               1.238091970994694
            ],
            [
               0.7131868868868867,
               1.2042999266987284
            ],
            [
               0.7159893893893889,
               1.1584589809191774
            ],
            [
               0.7187918918918916,
               1.1018990871425158
            ],
            [
               0.7215943943943939,
               1.0369640120830108
            ],
            [
               0.7243968968968966,
               0.9664412170027648
            ],
            [
               0.7271993993993993,
               0.8929991092599034
            ],
            [
               0.7300019019019015,
               0.81882066693463
            ],
            [
               0.7328044044044042,
               0.7455384835911772
            ],
            [
               0.7356069069069064,
               0.6744534830847769
            ],
            [
               0.7384094094094091,
               0.6069038946828712
            ],
            [
               0.7412119119119114,
               0.5445868669785991
            ],
            [
               0.7440144144144141,
               0.4896484096372775
            ],
            [
               0.7468169169169168,
               0.44444577479935254
            ],
            [
               0.749619419419419,
               0.41101904726919763
            ],
            [
               0.7524219219219217,
               0.39043680818409815
            ],
            [
               0.755224424424424,
               0.3822550407155009
            ],
            [
               0.7580269269269266,
               0.3843174890006001
            ],
            [
               0.7608294294294289,
               0.39302801928029685
            ],
            [
               0.7636319319319316,
               0.40407144747650725
            ],
            [
               0.7664344344344343,
               0.4134010285587529
            ],
            [
               0.7692369369369365,
               0.4182045361310173
            ],
            [
               0.7720394394394392,
               0.4175467628811215
            ],
            [
               0.7748419419419414,
               0.4124736851695019
            ],
            [
               0.7776444444444441,
               0.4055267344474212
            ],
            [
               0.7804469469469468,
               0.3998018729899741
            ],
            [
               0.7832494494494491,
               0.3978354701566792
            ],
            [
               0.7860519519519518,
               0.4006573235158951
            ],
            [
               0.788854454454454,
               0.4073000102348575
            ],
            [
               0.7916569569569567,
               0.4149093582017614
            ],
            [
               0.794459459459459,
               0.4194109710572171
            ],
            [
               0.7972619619619616,
               0.4165154633707607
            ],
            [
               0.8000644644644643,
               0.4027471032422777
            ],
            [
               0.8028669669669666,
               0.3761880050990799
            ],
            [
               0.8056694694694693,
               0.33673786067427397
            ],
            [
               0.8084719719719715,
               0.28585843956537366
            ],
            [
               0.8112744744744742,
               0.22594356192159665
            ],
            [
               0.8140769769769765,
               0.1595702761354065
            ],
            [
               0.8168794794794791,
               0.08890765958033936
            ],
            [
               0.8196819819819818,
               0.01548166291406456
            ],
            [
               0.8224844844844841,
               -0.059652068648458026
            ],
            [
               0.8252869869869868,
               -0.13543678789415975
            ],
            [
               0.828089489489489,
               -0.21027218701175818
            ],
            [
               0.8308919919919917,
               -0.28166135913480084
            ],
            [
               0.833694494494494,
               -0.34624384002607367
            ],
            [
               0.8364969969969966,
               -0.4002734554951843
            ],
            [
               0.8392994994994993,
               -0.4404361663549324
            ],
            [
               0.8421020020020016,
               -0.46477124732810493
            ],
            [
               0.8449045045045043,
               -0.4734050634904586
            ],
            [
               0.8477070070070065,
               -0.4688495895168774
            ],
            [
               0.8505095095095092,
               -0.4557436701722173
            ],
            [
               0.8533120120120115,
               -0.4400819703507836
            ],
            [
               0.8561145145145141,
               -0.42812952706803814
            ],
            [
               0.8589170170170168,
               -0.42530934592121095
            ],
            [
               0.8617195195195191,
               -0.4353492131515602
            ],
            [
               0.8645220220220218,
               -0.45988504613244235
            ],
            [
               0.867324524524524,
               -0.49857342789857806
            ],
            [
               0.8701270270270267,
               -0.549614154076037
            ],
            [
               0.872929529529529,
               -0.6104734745655713
            ],
            [
               0.8757320320320316,
               -0.6785630147234597
            ],
            [
               0.8785345345345343,
               -0.7516747857307378
            ],
            [
               0.8813370370370366,
               -0.8280789449011499
            ],
            [
               0.8841395395395393,
               -0.9063189508619107
            ],
            [
               0.8869420420420415,
               -0.984844583731943
            ],
            [
               0.8897445445445442,
               -1.0616730778376287
            ],
            [
               0.8925470470470469,
               -1.1342490605903495
            ],
            [
               0.8953495495495492,
               -1.199595542550833
            ],
            [
               0.8981520520520518,
               -1.2547400913611477
            ],
            [
               0.9009545545545541,
               -1.2972997916315285
            ],
            [
               0.9037570570570568,
               -1.3260482636727198
            ],
            [
               0.906559559559559,
               -1.3412856887372118
            ],
            [
               0.9093620620620617,
               -1.344886851855914
            ],
            [
               0.9121645645645644,
               -1.339993631365111
            ],
            [
               0.9149670670670667,
               -1.3304180144709026
            ],
            [
               0.9177695695695693,
               -1.3199001565303885
            ],
            [
               0.9205720720720716,
               -1.311402289996483
            ],
            [
               0.9233745745745743,
               -1.3066062209367566
            ],
            [
               0.9261770770770765,
               -1.3057267310736183
            ],
            [
               0.9289795795795792,
               -1.307672928940533
            ],
            [
               0.9317820820820819,
               -1.3105063492361713
            ],
            [
               0.9345845845845842,
               -1.3120784040451472
            ],
            [
               0.9373870870870868,
               -1.3106942364847467
            ],
            [
               0.9401895895895891,
               -1.3056502923111692
            ],
            [
               0.9429920920920918,
               -1.2975261809951326
            ],
            [
               0.945794594594594,
               -1.2881687641226547
            ],
            [
               0.9485970970970967,
               -1.2803754051000362
            ],
            [
               0.9513995995995994,
               -1.2773501136473602
            ],
            [
               0.9542021021021017,
               -1.2820576362437504
            ],
            [
               0.9570046046046043,
               -1.2966253915500254
            ],
            [
               0.9598071071071066,
               -1.3219347358535
            ],
            [
               0.9626096096096093,
               -1.3575007440963016
            ],
            [
               0.9654121121121115,
               -1.4016705187400458
            ],
            [
               0.9682146146146142,
               -1.452088678408327
            ],
            [
               0.9710171171171169,
               -1.5063052965829258
            ],
            [
               0.9738196196196192,
               -1.5623572133905859
            ],
            [
               0.9766221221221218,
               -1.6191541432691074
            ],
            [
               0.9794246246246241,
               -1.6765510334181628
            ],
            [
               0.9822271271271268,
               -1.7350778330481034
            ],
            [
               0.985029629629629,
               -1.7954036586619453
            ],
            [
               0.9878321321321317,
               -1.8577027117186893
            ],
            [
               0.9906346346346344,
               -1.921133950056092
            ],
            [
               0.9934371371371367,
               -1.9836266976151178
            ],
            [
               0.9962396396396394,
               -2.0420805326048006
            ],
            [
               0.9990421421421416,
               -2.0929615022653256
            ],
            [
               1.0018446446446443,
               -2.1331456199905667
            ],
            [
               1.004647147147147,
               -2.160767280594137
            ],
            [
               1.0074496496496492,
               -2.1758082594029315
            ],
            [
               1.010252152152152,
               -2.1802248349259226
            ],
            [
               1.0130546546546542,
               -2.177541841032422
            ],
            [
               1.0158571571571569,
               -2.172004635938783
            ],
            [
               1.018659659659659,
               -2.167521929969768
            ],
            [
               1.0214621621621618,
               -2.1667067822040877
            ],
            [
               1.0242646646646645,
               -2.1703024406649805
            ],
            [
               1.0270671671671667,
               -2.1771668476160118
            ],
            [
               1.0298696696696694,
               -2.1848180342214123
            ],
            [
               1.0326721721721717,
               -2.190366492526354
            ],
            [
               1.0354746746746744,
               -2.19153742776466
            ],
            [
               1.0382771771771766,
               -2.187457096095978
            ],
            [
               1.0410796796796793,
               -2.178954331048145
            ],
            [
               1.043882182182182,
               -2.1682869867532752
            ],
            [
               1.0466846846846842,
               -2.158391778513976
            ],
            [
               1.049487187187187,
               -2.1519124393040685
            ],
            [
               1.0522896896896892,
               -2.1503328992678994
            ],
            [
               1.0550921921921919,
               -2.1535049901978116
            ],
            [
               1.057894694694694,
               -2.1597262195267435
            ],
            [
               1.0606971971971968,
               -2.166337456368014
            ],
            [
               1.0634996996996995,
               -2.1706356071157593
            ],
            [
               1.0663022022022017,
               -2.1707915938868774
            ],
            [
               1.0691047047047044,
               -2.1664644394919716
            ],
            [
               1.0719072072072067,
               -2.1589073532217498
            ],
            [
               1.0747097097097094,
               -2.1505350727686894
            ],
            [
               1.0775122122122116,
               -2.1441038776439814
            ],
            [
               1.0803147147147143,
               -2.1417845490700858
            ],
            [
               1.083117217217217,
               -2.144440756856288
            ],
            [
               1.0859197197197192,
               -2.1513510995272336
            ],
            [
               1.088722222222222,
               -2.16045914953685
            ],
            [
               1.0915247247247242,
               -2.169056209134779
            ],
            [
               1.0943272272272269,
               -2.174657987343249
            ],
            [
               1.097129729729729,
               -2.1757775117500597
            ],
            [
               1.0999322322322318,
               -2.172340656220975
            ],
            [
               1.1027347347347345,
               -2.1656200886369
            ],
            [
               1.1055372372372367,
               -2.1577314056048977
            ],
            [
               1.1083397397397394,
               -2.1508825924651056
            ],
            [
               1.1111422422422417,
               -2.1466442120295706
            ],
            [
               1.1139447447447444,
               -2.1454885159897197
            ],
            [
               1.116747247247247,
               -2.1467407510655883
            ],
            [
               1.1195497497497493,
               -2.1489349561043274
            ],
            [
               1.122352252252252,
               -2.1504243279190485
            ],
            [
               1.1251547547547542,
               -2.1500129148425104
            ],
            [
               1.127957257257257,
               -2.147378708529277
            ],
            [
               1.1307597597597592,
               -2.143144107310339
            ],
            [
               1.1335622622622619,
               -2.1385846317224764
            ],
            [
               1.1363647647647646,
               -2.1351003405533313
            ],
            [
               1.1391672672672668,
               -2.133658080571117
            ],
            [
               1.1419697697697695,
               -2.134417289379768
            ],
            [
               1.1447722722722717,
               -2.136677849880835
            ],
            [
               1.1475747747747744,
               -2.139164542257965
            ],
            [
               1.1503772772772767,
               -2.140535643915059
            ],
            [
               1.1531797797797794,
               -2.1399201098872287
            ],
            [
               1.155982282282282,
               -2.1372785159816097
            ],
            [
               1.1587847847847843,
               -2.1334499307872785
            ],
            [
               1.161587287287287,
               -2.129864417616795
            ],
            [
               1.1643897897897892,
               -2.1280250586011844
            ],
            [
               1.167192292292292,
               -2.1289484858689858
            ],
            [
               1.1699947947947942,
               -2.1327680748562656
            ],
            [
               1.1727972972972969,
               -2.1386443892716342
            ],
            [
               1.1755997997997996,
               -2.145015762514834
            ],
            [
               1.1784023023023018,
               -2.1500994062593812
            ],
            [
               1.1812048048048045,
               -2.1524648610168713
            ],
            [
               1.1840073073073067,
               -2.151478613053954
            ],
            [
               1.1868098098098094,
               -2.147468547045312
            ],
            [
               1.1896123123123117,
               -2.1415601575595304
            ],
            [
               1.1924148148148144,
               -2.1352545514786607
            ],
            [
               1.195217317317317,
               -2.1299079982638816
            ],
            [
               1.1980198198198193,
               -2.1263021230189927
            ],
            [
               1.200822322322322,
               -2.124453554240395
            ],
            [
               1.2036248248248242,
               -2.1237184353397214
            ],
            [
               1.206427327327327,
               -2.123136369064103
            ],
            [
               1.2092298298298296,
               -2.121871438770013
            ],
            [
               1.2120323323323319,
               -2.119576585004986
            ],
            [
               1.2148348348348346,
               -2.116542213743938
            ],
            [
               1.2176373373373368,
               -2.1135761502806614
            ],
            [
               1.2204398398398395,
               -2.1116666112268416
            ],
            [
               1.2232423423423417,
               -2.1115631254436424
            ],
            [
               1.2260448448448444,
               -2.113441221273344
            ],
            [
               1.2288473473473471,
               -2.1167841590541667
            ],
            [
               1.2316498498498494,
               -2.1205318647218014
            ],
            [
               1.234452352352352,
               -2.123445182198019
            ],
            [
               1.2372548548548543,
               -2.1245510967810883
            ],
            [
               1.240057357357357,
               -2.1235025771486695
            ],
            [
               1.2428598598598593,
               -2.120716989124556
            ],
            [
               1.245662362362362,
               -2.1172382121986075
            ],
            [
               1.2484648648648646,
               -2.1143693559971446
            ],
            [
               1.2512673673673669,
               -2.113207586236926
            ],
            [
               1.2540698698698696,
               -2.114248864523941
            ],
            [
               1.2568723723723718,
               -2.117205256116531
            ],
            [
               1.2596748748748745,
               -2.121100440914587
            ],
            [
               1.2624773773773768,
               -2.124608690381169
            ],
            [
               1.2652798798798794,
               -2.126515599603545
            ],
            [
               1.2680823823823821,
               -2.126136688198134
            ],
            [
               1.2708848848848844,
               -2.1235472254079397
            ],
            [
               1.273687387387387,
               -2.119546054138396
            ],
            [
               1.2764898898898893,
               -2.1153717263238208
            ],
            [
               1.279292392392392,
               -2.112275933251937
            ],
            [
               1.2820948948948943,
               -2.111106085374762
            ],
            [
               1.284897397397397,
               -2.112040292016421
            ],
            [
               1.2876998998998996,
               -2.1145588352305222
            ],
            [
               1.2905024024024019,
               -2.1176496670713942
            ],
            [
               1.2933049049049046,
               -2.1201638125781757
            ],
            [
               1.2961074074074068,
               -2.121189157690795
            ],
            [
               1.2989099099099095,
               -2.1203135428406688
            ],
            [
               1.3017124124124118,
               -2.1176969428139243
            ],
            [
               1.3045149149149144,
               -2.1139473024754447
            ],
            [
               1.3073174174174171,
               -2.109866068373918
            ],
            [
               1.3101199199199194,
               -2.106170953711915
            ],
            [
               1.312922422422422,
               -2.103300963549369
            ],
            [
               1.3157249249249243,
               -2.101365694070759
            ],
            [
               1.318527427427427,
               -2.1002365065657216
            ],
            [
               1.3213299299299297,
               -2.099718146277655
            ],
            [
               1.324132432432432,
               -2.0997094710942146
            ],
            [
               1.3269349349349346,
               -2.10027255046654
            ],
            [
               1.3297374374374369,
               -2.1015751723391958
            ],
            [
               1.3325399399399396,
               -2.10373305224217
            ],
            [
               1.3353424424424418,
               -2.1066286821004696
            ],
            [
               1.3381449449449445,
               -2.1098018333285853
            ],
            [
               1.3409474474474472,
               -2.112483351562322
            ],
            [
               1.3437499499499495,
               -2.113787040189623
            ],
            [
               1.3465524524524521,
               -2.1130061600374908
            ],
            [
               1.3493549549549544,
               -2.1099089992304343
            ],
            [
               1.352157457457457,
               -2.1049144716609796
            ],
            [
               1.3549599599599593,
               -2.0990618783925297
            ],
            [
               1.357762462462462,
               -2.0937589127376186
            ],
            [
               1.3605649649649647,
               -2.090373976691085
            ],
            [
               1.363367467467467,
               -2.0898023079506145
            ],
            [
               1.3661699699699696,
               -2.092155289036715
            ],
            [
               1.368972472472472,
               -2.096688863245138
            ],
            [
               1.3717749749749746,
               -2.102009866348717
            ],
            [
               1.3745774774774768,
               -2.106504370304757
            ],
            [
               1.3773799799799795,
               -2.108853170642062
            ],
            [
               1.3801824824824822,
               -2.1084649401187074
            ],
            [
               1.3829849849849845,
               -2.1056807124338777
            ],
            [
               1.3857874874874871,
               -2.101677356927189
            ],
            [
               1.3885899899899894,
               -2.0980975956291297
            ],
            [
               1.391392492492492,
               -2.0965256132676298
            ],
            [
               1.3941949949949943,
               -2.097978927822147
            ],
            [
               1.396997497497497,
               -2.1025813312210793
            ],
            [
               1.3998,
               -2.109520785489279
            ]
         ]
      },
      {
         "data": [
            [
               1.3999,
               -2.1799018696921433
            ],
            [
               1.3971003028053077,
               -2.1495168329930925
            ],
            [
               1.3943006056106155,
               -2.1183689659607756
            ],
            [
               1.3915009084159233,
               -2.092999336504277
            ],
            [
               1.3887012112212311,
               -2.0775197299181287
            ],
            [
               1.385901514026539,
               -2.072901806620135
            ],
            [
               1.3831018168318467,
               -2.077179146919725
            ],
            [
               1.3803021196371545,
               -2.0864336403723143
            ],
            [
               1.3775024224424628,
               -2.0962139789453356
            ],
            [
               1.3747027252477706,
               -2.1029267091537442
            ],
            [
               1.3719030280530784,
               -2.104782709962689
            ],
            [
               1.3691033308583862,
               -2.1020527628626784
            ],
            [
               1.366303633663694,
               -2.0966248269223744
            ],
            [
               1.3635039364690018,
               -2.0910816680390574
            ],
            [
               1.3607042392743096,
               -2.0876571774682247
            ],
            [
               1.3579045420796174,
               -2.0874411647014264
            ],
            [
               1.3551048448849252,
               -2.090088427026334
            ],
            [
               1.352305147690233,
               -2.094093513276201
            ],
            [
               1.3495054504955408,
               -2.0974883602363965
            ],
            [
               1.3467057533008486,
               -2.0986769733471244
            ],
            [
               1.3439060561061564,
               -2.097086707509874
            ],
            [
               1.3411063589114642,
               -2.093397170675637
            ],
            [
               1.338306661716772,
               -2.0892721017657703
            ],
            [
               1.3355069645220798,
               -2.0867054553256326
            ],
            [
               1.3327072673273876,
               -2.087233259304876
            ],
            [
               1.3299075701326954,
               -2.0913084895929024
            ],
            [
               1.3271078729380033,
               -2.098073000850602
            ],
            [
               1.324308175743311,
               -2.105613358459488
            ],
            [
               1.3215084785486189,
               -2.1116105721321192
            ],
            [
               1.3187087813539267,
               -2.1141511506991653
            ],
            [
               1.3159090841592345,
               -2.11240918294275
            ],
            [
               1.3131093869645423,
               -2.1069558512881397
            ],
            [
               1.31030968976985,
               -2.099585979543642
            ],
            [
               1.3075099925751579,
               -2.092722479979018
            ],
            [
               1.3047102953804657,
               -2.0886076514421394
            ],
            [
               1.3019105981857735,
               -2.0885630472961125
            ],
            [
               1.2991109009910813,
               -2.0925723878417912
            ],
            [
               1.296311203796389,
               -2.099325808062362
            ],
            [
               1.293511506601697,
               -2.106700943215297
            ],
            [
               1.2907118094070047,
               -2.112505055075451
            ],
            [
               1.2879121122123125,
               -2.115215611761707
            ],
            [
               1.2851124150176203,
               -2.114463728981914
            ],
            [
               1.282312717822928,
               -2.1111012595973673
            ],
            [
               1.279513020628236,
               -2.1068421956248176
            ],
            [
               1.2767133234335437,
               -2.1036183706212555
            ],
            [
               1.2739136262388515,
               -2.1028855234190638
            ],
            [
               1.2711139290441593,
               -2.1051259314546256
            ],
            [
               1.2683142318494671,
               -2.1097165818218984
            ],
            [
               1.265514534654775,
               -2.115196838293991
            ],
            [
               1.2627148374600827,
               -2.119826277668964
            ],
            [
               1.2599151402653905,
               -2.1222231114562247
            ],
            [
               1.2571154430706983,
               -2.1218511313287167
            ],
            [
               1.2543157458760061,
               -2.1191845401600222
            ],
            [
               1.251516048681314,
               -2.1155012482724866
            ],
            [
               1.2487163514866217,
               -2.1123911599718626
            ],
            [
               1.2459166542919295,
               -2.111167235744715
            ],
            [
               1.2431169570972374,
               -2.1123978006355673
            ],
            [
               1.2403172599025452,
               -2.1157289955557257
            ],
            [
               1.237517562707853,
               -2.120055984428607
            ],
            [
               1.2347178655131608,
               -2.123971756966346
            ],
            [
               1.2319181683184686,
               -2.1263207410126506
            ],
            [
               1.2291184711237764,
               -2.1266476744706826
            ],
            [
               1.2263187739290842,
               -2.1253729376752797
            ],
            [
               1.223519076734392,
               -2.1236281364879144
            ],
            [
               1.2207193795396998,
               -2.1228121694369357
            ],
            [
               1.2179196823450076,
               -2.124032014133084
            ],
            [
               1.2151199851503154,
               -2.127636253619189
            ],
            [
               1.2123202879556232,
               -2.1330172386127204
            ],
            [
               1.209520590760931,
               -2.1387615895001475
            ],
            [
               1.2067208935662388,
               -2.1431033471239593
            ],
            [
               1.2039211963715466,
               -2.144524632127308
            ],
            [
               1.2011214991768548,
               -2.142294313392636
            ],
            [
               1.1983218019821626,
               -2.1367551067799515
            ],
            [
               1.1955221047874705,
               -2.129256313482675
            ],
            [
               1.1927224075927783,
               -2.121751983977495
            ],
            [
               1.189922710398086,
               -2.1161992489544983
            ],
            [
               1.1871230132033939,
               -2.1139587163478044
            ],
            [
               1.1843233160087017,
               -2.1153954261512755
            ],
            [
               1.1815236188140095,
               -2.11980728112772
            ],
            [
               1.1787239216193173,
               -2.125694386011363
            ],
            [
               1.175924224424625,
               -2.131267694132521
            ],
            [
               1.1731245272299329,
               -2.135018706004114
            ],
            [
               1.1703248300352407,
               -2.1361591111004015
            ],
            [
               1.1675251328405485,
               -2.134792534355255
            ],
            [
               1.1647254356458563,
               -2.1317789849129727
            ],
            [
               1.161925738451164,
               -2.128360063876674
            ],
            [
               1.159126041256472,
               -2.1256914215356804
            ],
            [
               1.1563263440617797,
               -2.124451989993406
            ],
            [
               1.1535266468670875,
               -2.1246614714130025
            ],
            [
               1.1507269496723953,
               -2.1257547763305342
            ],
            [
               1.147927252477703,
               -2.126866327576655
            ],
            [
               1.145127555283011,
               -2.1272035576492123
            ],
            [
               1.1423278580883187,
               -2.1263633038225596
            ],
            [
               1.1395281608936265,
               -2.124474456320069
            ],
            [
               1.1367284636989343,
               -2.122121921669671
            ],
            [
               1.1339287665042421,
               -2.120092466304438
            ],
            [
               1.13112906930955,
               -2.1190498535001705
            ],
            [
               1.1283293721148577,
               -2.1192703456237347
            ],
            [
               1.1255296749201655,
               -2.1205423904441507
            ],
            [
               1.1227299777254733,
               -2.12226771208722
            ],
            [
               1.1199302805307811,
               -2.1237212212418837
            ],
            [
               1.117130583336089,
               -2.1243648116842238
            ],
            [
               1.1143308861413967,
               -2.124088859252902
            ],
            [
               1.1115311889467046,
               -2.1232829243055478
            ],
            [
               1.1087314917520124,
               -2.122703046261932
            ],
            [
               1.1059317945573202,
               -2.123181982181628
            ],
            [
               1.103132097362628,
               -2.1252907663226166
            ],
            [
               1.1003324001679358,
               -2.129081413728631
            ],
            [
               1.0975327029732436,
               -2.134013019157435
            ],
            [
               1.0947330057785514,
               -2.139096817950682
            ],
            [
               1.0919333085838592,
               -2.1432145511212255
            ],
            [
               1.089133611389167,
               -2.1454988502358745
            ],
            [
               1.0863339141944748,
               -2.1456388745495354
            ],
            [
               1.0835342169997826,
               -2.1439989577259406
            ],
            [
               1.0807345198050904,
               -2.141504050605746
            ],
            [
               1.0779348226103982,
               -2.139329468594845
            ],
            [
               1.075135125415706,
               -2.1385034249942043
            ],
            [
               1.0723354282210138,
               -2.1395630930492153
            ],
            [
               1.0695357310263216,
               -2.1423864955181746
            ],
            [
               1.0667360338316294,
               -2.1462597529709293
            ],
            [
               1.0639363366369372,
               -2.1501546205492357
            ],
            [
               1.061136639442245,
               -2.153115292707515
            ],
            [
               1.0583369422475528,
               -2.1546136276670764
            ],
            [
               1.0555372450528606,
               -2.1547427740213383
            ],
            [
               1.0527375478581684,
               -2.15417701678227
            ],
            [
               1.0499378506634762,
               -2.153909945999995
            ],
            [
               1.047138153468784,
               -2.154863691536768
            ],
            [
               1.0443384562740918,
               -2.1575100843790453
            ],
            [
               1.0415387590793996,
               -2.161642840505304
            ],
            [
               1.0387390618847074,
               -2.166388548071575
            ],
            [
               1.0359393646900152,
               -2.170461247111686
            ],
            [
               1.033139667495323,
               -2.1725797785014427
            ],
            [
               1.0303399703006308,
               -2.1719088009368432
            ],
            [
               1.0275402731059387,
               -2.1683737596519763
            ],
            [
               1.0247405759112465,
               -2.1627407880547382
            ],
            [
               1.0219408787165543,
               -2.1564303737457036
            ],
            [
               1.0191411815218625,
               -2.151121770853883
            ],
            [
               1.0163414843271703,
               -2.148273524403065
            ],
            [
               1.0135417871324781,
               -2.1487112588326465
            ],
            [
               1.010742089937786,
               -2.152409223922629
            ],
            [
               1.0079423927430937,
               -2.1585265074393285
            ],
            [
               1.0051426955484015,
               -2.165675505948701
            ],
            [
               1.0023429983537093,
               -2.1723277052701877
            ],
            [
               0.9995433011590171,
               -2.1772239199629317
            ],
            [
               0.9967436039643249,
               -2.179664017433943
            ],
            [
               0.9939439067696327,
               -2.1795998329463897
            ],
            [
               0.9911442095749405,
               -2.177525709837552
            ],
            [
               0.9883445123802483,
               -2.1742283988465116
            ],
            [
               0.9855448151855561,
               -2.1704988948090898
            ],
            [
               0.982745117990864,
               -2.166910574691461
            ],
            [
               0.9799454207961718,
               -2.163732552595467
            ],
            [
               0.9771457236014796,
               -2.160989484695965
            ],
            [
               0.9743460264067874,
               -2.1586214205070884
            ],
            [
               0.9715463292120952,
               -2.1566609788535587
            ],
            [
               0.968746632017403,
               -2.1553427423043505
            ],
            [
               0.9659469348227108,
               -2.1550909774244125
            ],
            [
               0.9631472376280186,
               -2.1563838219176783
            ],
            [
               0.9603475404333264,
               -2.159544706309359
            ],
            [
               0.9575478432386342,
               -2.16454489081246
            ],
            [
               0.954748146043942,
               -2.1709019734401793
            ],
            [
               0.9519484488492498,
               -2.177727431947072
            ],
            [
               0.9491487516545576,
               -2.1839231583749834
            ],
            [
               0.9463490544598654,
               -2.1884718138308363
            ],
            [
               0.9435493572651732,
               -2.190728758550154
            ],
            [
               0.940749660070481,
               -2.1906179649501927
            ],
            [
               0.9379499628757888,
               -2.1886630983946507
            ],
            [
               0.9351502656810966,
               -2.185838190136893
            ],
            [
               0.9323505684864044,
               -2.1832817817511203
            ],
            [
               0.9295508712917122,
               -2.1819637036227686
            ],
            [
               0.92675117409702,
               -2.1824093419061867
            ],
            [
               0.9239514769023278,
               -2.1845671668647966
            ],
            [
               0.9211517797076356,
               -2.187858136569062
            ],
            [
               0.9183520825129434,
               -2.191386445774275
            ],
            [
               0.9155523853182512,
               -2.19423979816498
            ],
            [
               0.912752688123559,
               -2.195780726366343
            ],
            [
               0.9099529909288668,
               -2.195836616780779
            ],
            [
               0.9071532937341746,
               -2.194732029116441
            ],
            [
               0.9043535965394824,
               -2.1931598552208884
            ],
            [
               0.9015538993447902,
               -2.191939868368073
            ],
            [
               0.898754202150098,
               -2.1917472926723836
            ],
            [
               0.8959545049554059,
               -2.1928997973239865
            ],
            [
               0.8931548077607137,
               -2.1952681936122116
            ],
            [
               0.8903551105660215,
               -2.198333028250392
            ],
            [
               0.8875554133713293,
               -2.2013612970735355
            ],
            [
               0.8847557161766371,
               -2.2036405524358433
            ],
            [
               0.8819560189819449,
               -2.2046931683004165
            ],
            [
               0.8791563217872527,
               -2.2044048581859776
            ],
            [
               0.8763566245925605,
               -2.2030334113590504
            ],
            [
               0.8735569273978683,
               -2.201104281908422
            ],
            [
               0.8707572302031761,
               -2.1992352352169386
            ],
            [
               0.8679575330084839,
               -2.1979514191056864
            ],
            [
               0.8651578358137917,
               -2.1975498637683923
            ],
            [
               0.8623581386190995,
               -2.1980509044756404
            ],
            [
               0.8595584414244073,
               -2.1992419582157785
            ],
            [
               0.8567587442297151,
               -2.200787993983168
            ],
            [
               0.8539590470350229,
               -2.2023633072042554
            ],
            [
               0.8511593498403307,
               -2.2037566723255417
            ],
            [
               0.8483596526456385,
               -2.2049161956356893
            ],
            [
               0.8455599554509463,
               -2.2059251044928514
            ],
            [
               0.8427602582562546,
               -2.206925885946742
            ],
            [
               0.8399605610615624,
               -2.2080283343806246
            ],
            [
               0.8371608638668702,
               -2.209241171014889
            ],
            [
               0.834361166672178,
               -2.21045611727423
            ],
            [
               0.8315614694774858,
               -2.211492022989763
            ],
            [
               0.8287617722827936,
               -2.2121827663649247
            ],
            [
               0.8259620750881014,
               -2.2124747481177294
            ],
            [
               0.8231623778934092,
               -2.2124942456750847
            ],
            [
               0.820362680698717,
               -2.212553692201779
            ],
            [
               0.8175629835040248,
               -2.2130861998665474
            ],
            [
               0.8147632863093326,
               -2.214522586969934
            ],
            [
               0.8119635891146404,
               -2.2171464364191826
            ],
            [
               0.8091638919199482,
               -2.2209731080539665
            ],
            [
               0.806364194725256,
               -2.2256944279719924
            ],
            [
               0.8035644975305638,
               -2.2307129199264444
            ],
            [
               0.8007648003358716,
               -2.2352632162328763
            ],
            [
               0.7979651031411794,
               -2.238591673564055
            ],
            [
               0.7951654059464872,
               -2.240146428591301
            ],
            [
               0.792365708751795,
               -2.2397250626050162
            ],
            [
               0.7895660115571028,
               -2.2375374944077104
            ],
            [
               0.7867663143624106,
               -2.2341648096331705
            ],
            [
               0.7839666171677184,
               -2.230423766545256
            ],
            [
               0.7811669199730262,
               -2.227173175576619
            ],
            [
               0.778367222778334,
               -2.2251144377076946
            ],
            [
               0.7755675255836418,
               -2.2246395104713663
            ],
            [
               0.7727678283889496,
               -2.2257652062700872
            ],
            [
               0.7699681311942574,
               -2.228167354869688
            ],
            [
               0.7671684339995652,
               -2.231299612718516
            ],
            [
               0.764368736804873,
               -2.2345582020973387
            ],
            [
               0.7615690396101809,
               -2.2374426049427916
            ],
            [
               0.7587693424154887,
               -2.239666419556018
            ],
            [
               0.7559696452207965,
               -2.24119060937773
            ],
            [
               0.7531699480261043,
               -2.242177299100834
            ],
            [
               0.7503702508314121,
               -2.2428876947350864
            ],
            [
               0.7475705536367199,
               -2.243564409845175
            ],
            [
               0.7447708564420277,
               -2.244341124108557
            ],
            [
               0.7419711592473355,
               -2.245210392223651
            ],
            [
               0.7391714620526433,
               -2.246057824961288
            ],
            [
               0.7363717648579511,
               -2.246745653292289
            ],
            [
               0.7335720676632589,
               -2.2472097444387136
            ],
            [
               0.7307723704685667,
               -2.2475283319063273
            ],
            [
               0.7279726732738745,
               -2.247930458158165
            ],
            [
               0.7251729760791823,
               -2.2487343644856153
            ],
            [
               0.7223732788844901,
               -2.2502331641496505
            ],
            [
               0.7195735816897979,
               -2.2525673854513353
            ],
            [
               0.7167738844951057,
               -2.255632927164328
            ],
            [
               0.7139741873004135,
               -2.2590645285093913
            ],
            [
               0.7111744901057213,
               -2.2623109499465417
            ],
            [
               0.7083747929110291,
               -2.264786290255003
            ],
            [
               0.7055750957163369,
               -2.266053107689995
            ],
            [
               0.7027753985216447,
               -2.2659777372322414
            ],
            [
               0.6999757013269525,
               -2.2648027194258495
            ],
            [
               0.6971760041322603,
               -2.263105272234987
            ],
            [
               0.6943763069375681,
               -2.2616470572820218
            ],
            [
               0.6915766097428759,
               -2.2611572115992757
            ],
            [
               0.6887769125481837,
               -2.2621150618846473
            ],
            [
               0.6859772153534915,
               -2.264602082823579
            ],
            [
               0.6831775181587993,
               -2.2682724653368878
            ],
            [
               0.6803778209641071,
               -2.2724541049311404
            ],
            [
               0.677578123769415,
               -2.276349151132532
            ],
            [
               0.6747784265747228,
               -2.2792699492637585
            ],
            [
               0.6719787293800306,
               -2.280833964194308
            ],
            [
               0.6691790321853384,
               -2.2810548373725115
            ],
            [
               0.6663793349906462,
               -2.2803019555678676
            ],
            [
               0.663579637795954,
               -2.2791459663880995
            ],
            [
               0.6607799406012622,
               -2.278146974132053
            ],
            [
               0.65798024340657,
               -2.2776617613634986
            ],
            [
               0.6551805462118778,
               -2.277739032089133
            ],
            [
               0.6523808490171856,
               -2.2781395189374423
            ],
            [
               0.6495811518224934,
               -2.2784719203946646
            ],
            [
               0.6467814546278012,
               -2.278392318722984
            ],
            [
               0.643981757433109,
               -2.2777897582619455
            ],
            [
               0.6411820602384168,
               -2.2768836228146134
            ],
            [
               0.6383823630437246,
               -2.276189084954584
            ],
            [
               0.6355826658490324,
               -2.2763549061220365
            ],
            [
               0.6327829686543402,
               -2.2779263023668896
            ],
            [
               0.629983271459648,
               -2.281116788170378
            ],
            [
               0.6271835742649559,
               -2.2856748355896266
            ],
            [
               0.6243838770702637,
               -2.290901965652579
            ],
            [
               0.6215841798755715,
               -2.29582781872261
            ],
            [
               0.6187844826808793,
               -2.2994923069646878
            ],
            [
               0.6159847854861871,
               -2.301244771741517
            ],
            [
               0.6131850882914949,
               -2.300959973131195
            ],
            [
               0.6103853910968027,
               -2.299095288409455
            ],
            [
               0.6075856939021105,
               -2.2965650772257686
            ],
            [
               0.6047859967074183,
               -2.2944693943390018
            ],
            [
               0.6019862995127261,
               -2.293763892697162
            ],
            [
               0.5991866023180339,
               -2.294978307534988
            ],
            [
               0.5963869051233417,
               -2.2980747647694284
            ],
            [
               0.5935872079286495,
               -2.3024895827955394
            ],
            [
               0.5907875107339573,
               -2.3073396815300184
            ],
            [
               0.5879878135392651,
               -2.3117190872225453
            ],
            [
               0.5851881163445729,
               -2.3149819336726134
            ],
            [
               0.5823884191498807,
               -2.316916056036769
            ],
            [
               0.5795887219551885,
               -2.317752855177863
            ],
            [
               0.5767890247604963,
               -2.3180194599764246
            ],
            [
               0.5739893275658041,
               -2.3182963630959526
            ],
            [
               0.5711896303711119,
               -2.3189767725096
            ],
            [
               0.5683899331764197,
               -2.320120770892324
            ],
            [
               0.5655902359817275,
               -2.3214591788816685
            ],
            [
               0.5627905387870353,
               -2.3225429925245833
            ],
            [
               0.5599908415923431,
               -2.3229765863658334
            ],
            [
               0.5571911443976509,
               -2.3226385442598567
            ],
            [
               0.5543914472029587,
               -2.3217965856968616
            ],
            [
               0.5515917500082665,
               -2.321062464447625
            ],
            [
               0.5487920528135743,
               -2.321194767525846
            ],
            [
               0.5459923556188822,
               -2.3228189788287934
            ],
            [
               0.54319265842419,
               -2.326171142175469
            ],
            [
               0.5403929612294978,
               -2.3309685361210404
            ],
            [
               0.5375932640348056,
               -2.3364671471795986
            ],
            [
               0.5347935668401134,
               -2.3416961546882793
            ],
            [
               0.5319938696454212,
               -2.3457895882458595
            ],
            [
               0.529194172450729,
               -2.348291873262077
            ],
            [
               0.526394475256037,
               -2.349315697107315
            ],
            [
               0.5235947780613448,
               -2.349480046731877
            ],
            [
               0.5207950808666526,
               -2.349637983155703
            ],
            [
               0.5179953836719604,
               -2.3504889992844773
            ],
            [
               0.5151956864772682,
               -2.3522274128436274
            ],
            [
               0.512395989282576,
               -2.3543821149073074
            ],
            [
               0.5095962920878838,
               -2.355947672736488
            ],
            [
               0.5067965948931916,
               -2.3558070510889793
            ],
            [
               0.5039968976984994,
               -2.3533342772882673
            ],
            [
               0.5011972005038072,
               -2.3489805933822923
            ],
            [
               0.49839750330911503,
               -2.344623064084151
            ],
            [
               0.49559780611442283,
               -2.343504903696512
            ],
            [
               0.49279810891973064,
               -2.34971182805682
            ],
            [
               0.48999841172503844,
               -2.3672754261697593
            ],
            [
               0.48719871453034624,
               -2.399126576512813
            ],
            [
               0.48439901733565405,
               -2.446194590329847
            ],
            [
               0.48159932014096185,
               -2.506932928812354
            ],
            [
               0.47879962294626965,
               -2.577448662985713
            ],
            [
               0.47599992575157746,
               -2.6522475012454607
            ],
            [
               0.47320022855688526,
               -2.725427365150731
            ],
            [
               0.47040053136219306,
               -2.792015663860212
            ],
            [
               0.46760083416750087,
               -2.849092324859024
            ],
            [
               0.46480113697280867,
               -2.8963910933817014
            ],
            [
               0.4620014397781165,
               -2.936213034643944
            ],
            [
               0.4592017425834243,
               -2.972677956698819
            ],
            [
               0.4564020453887321,
               -3.010525225518737
            ],
            [
               0.4536023481940399,
               -3.0538002569089455
            ],
            [
               0.4508026509993477,
               -3.104790247255895
            ],
            [
               0.4480029538046555,
               -3.16349525908981
            ],
            [
               0.4452032566099633,
               -3.2277627309734265
            ],
            [
               0.4424035594152711,
               -3.2940224995388028
            ],
            [
               0.4396038622205791,
               -3.358391858218861
            ],
            [
               0.4368041650258869,
               -3.4178239099605174
            ],
            [
               0.43400446783119473,
               -3.4709728136991944
            ],
            [
               0.43120477063650253,
               -3.518542480142814
            ],
            [
               0.42840507344181034,
               -3.563039948047543
            ],
            [
               0.42560537624711814,
               -3.6080237285555157
            ],
            [
               0.42280567905242594,
               -3.657071956662296
            ],
            [
               0.42000598185773375,
               -3.712759339974175
            ],
            [
               0.41720628466304155,
               -3.7759124697676443
            ],
            [
               0.41440658746834935,
               -3.845321838311472
            ],
            [
               0.41160689027365716,
               -3.917957195750215
            ],
            [
               0.40880719307896496,
               -3.98960065396221
            ],
            [
               0.40600749588427276,
               -4.055715338293897
            ],
            [
               0.40320779868958057,
               -4.11232853688593
            ],
            [
               0.40040810149488837,
               -4.156730449395341
            ],
            [
               0.39760840430019617,
               -4.187858519996586
            ],
            [
               0.394808707105504,
               -4.206327684871425
            ],
            [
               0.3920090099108118,
               -4.214151442349771
            ],
            [
               0.3892093127161196,
               -4.214256646790709
            ],
            [
               0.3864096155214274,
               -4.209917038361107
            ],
            [
               0.3836099183267352,
               -4.204219603696888
            ],
            [
               0.380810221132043,
               -4.199645509879901
            ],
            [
               0.3780105239373508,
               -4.197808212115109
            ],
            [
               0.3752108267426586,
               -4.199357476800354
            ],
            [
               0.3724111295479664,
               -4.204035435619638
            ],
            [
               0.3696114323532742,
               -4.210858744529948
            ],
            [
               0.366811735158582,
               -4.218394540719308
            ],
            [
               0.3640120379638898,
               -4.225091756813874
            ],
            [
               0.3612123407691976,
               -4.22962101719345
            ],
            [
               0.3584126435745054,
               -4.231167941179262
            ],
            [
               0.3556129463798132,
               -4.229622047761447
            ],
            [
               0.352813249185121,
               -4.225613175129334
            ],
            [
               0.35001355199042883,
               -4.22037298400571
            ],
            [
               0.34721385479573685,
               -4.215438441908907
            ],
            [
               0.34441415760104466,
               -4.212258412423959
            ],
            [
               0.34161446040635246,
               -4.211800368413997
            ],
            [
               0.33881476321166026,
               -4.214268332645797
            ],
            [
               0.33601506601696807,
               -4.2190266504864615
            ],
            [
               0.33321536882227587,
               -4.224776958535919
            ],
            [
               0.3304156716275837,
               -4.229967534588904
            ],
            [
               0.3276159744328915,
               -4.233342950901376
            ],
            [
               0.3248162772381993,
               -4.234488711436702
            ],
            [
               0.3220165800435071,
               -4.234208393593451
            ],
            [
               0.3192168828488149,
               -4.234598867914853
            ],
            [
               0.3164171856541227,
               -4.238759065257946
            ],
            [
               0.3136174884594305,
               -4.250163588228676
            ],
            [
               0.3108177912647383,
               -4.271829459049036
            ],
            [
               0.3080180940700461,
               -4.30547534478559
            ],
            [
               0.3052183968753539,
               -4.3508957798619985
            ],
            [
               0.3024186996806617,
               -4.405737956658387
            ],
            [
               0.2996190024859695,
               -4.465780530322402
            ],
            [
               0.2968193052912773,
               -4.525692279180894
            ],
            [
               0.2940196080965851,
               -4.580123317859748
            ],
            [
               0.2912199109018929,
               -4.624885599574667
            ],
            [
               0.2884202137072007,
               -4.657939622902576
            ],
            [
               0.2856205165125085,
               -4.679934340812178
            ],
            [
               0.28282081931781633,
               -4.694143520329594
            ],
            [
               0.28002112212312413,
               -4.705783052865517
            ],
            [
               0.27722142492843194,
               -4.720846000485769
            ],
            [
               0.27442172773373974,
               -4.744716932609676
            ],
            [
               0.27162203053904754,
               -4.780891082379379
            ],
            [
               0.26882233334435535,
               -4.830108025246462
            ],
            [
               0.26602263614966315,
               -4.890114942380964
            ],
            [
               0.26322293895497095,
               -4.956122787019759
            ],
            [
               0.260423241760279,
               -5.021847467601356
            ],
            [
               0.2576235445655868,
               -5.080881723755903
            ],
            [
               0.2548238473708946,
               -5.128060844399064
            ],
            [
               0.2520241501762024,
               -5.160489926925017
            ],
            [
               0.2492244529815102,
               -5.177992154978753
            ],
            [
               0.246424755786818,
               -5.182892780004502
            ],
            [
               0.2436250585921258,
               -5.1792301818900315
            ],
            [
               0.2408253613974336,
               -5.171634738591203
            ],
            [
               0.2380256642027414,
               -5.1641963385338086
            ],
            [
               0.2352259670080492,
               -5.159629558691175
            ],
            [
               0.232426269813357,
               -5.158945557708533
            ],
            [
               0.22962657261866481,
               -5.1616813251634355
            ],
            [
               0.22682687542397262,
               -5.1665675012005305
            ],
            [
               0.22402717822928042,
               -5.172386677792507
            ],
            [
               0.22122748103458822,
               -5.178724210300096
            ],
            [
               0.21842778383989603,
               -5.1863581649752355
            ],
            [
               0.21562808664520383,
               -5.197159746954323
            ],
            [
               0.21282838945051163,
               -5.213540583238378
            ],
            [
               0.21002869225581944,
               -5.237635503468342
            ],
            [
               0.20722899506112724,
               -5.27049943399214
            ],
            [
               0.20442929786643504,
               -5.311594830625797
            ],
            [
               0.20162960067174285,
               -5.358751687103304
            ],
            [
               0.19882990347705065,
               -5.408626015731153
            ],
            [
               0.19603020628235845,
               -5.457516319331048
            ],
            [
               0.19323050908766626,
               -5.5022768451527835
            ],
            [
               0.19043081189297406,
               -5.541032931374629
            ],
            [
               0.18763111469828186,
               -5.573470417055051
            ],
            [
               0.18483141750358967,
               -5.600616902606084
            ],
            [
               0.18203172030889747,
               -5.624208926337746
            ],
            [
               0.17923202311420527,
               -5.645885283817221
            ],
            [
               0.17643232591951308,
               -5.666510742919344
            ],
            [
               0.17363262872482088,
               -5.685891103115874
            ],
            [
               0.17083293153012868,
               -5.703001274381426
            ],
            [
               0.1680332343354367,
               -5.716658257289246
            ],
            [
               0.1652335371407445,
               -5.726395801539203
            ],
            [
               0.16243383994605232,
               -5.733200326220497
            ],
            [
               0.15963414275136012,
               -5.739787611947748
            ],
            [
               0.15683444555666792,
               -5.750237276069584
            ],
            [
               0.15403474836197573,
               -5.769016709390548
            ],
            [
               0.15123505116728353,
               -5.799648519424295
            ],
            [
               0.14843535397259133,
               -5.8434293447632175
            ],
            [
               0.14563565677789914,
               -5.8986357694177105
            ],
            [
               0.14283595958320694,
               -5.960536805430735
            ],
            [
               0.14003626238851474,
               -6.022301164591308
            ],
            [
               0.13723656519382255,
               -6.076610277985545
            ],
            [
               0.13443686799913035,
               -6.117552455097833
            ],
            [
               0.13163717080443815,
               -6.142257993065918
            ],
            [
               0.12883747360974596,
               -6.151782253632268
            ],
            [
               0.12603777641505376,
               -6.1509457756493475
            ],
            [
               0.12323807922036156,
               -6.1471396137987
            ],
            [
               0.12043838202566937,
               -6.148409917319451
            ],
            [
               0.11763868483097717,
               -6.161353562845973
            ],
            [
               0.11483898763628497,
               -6.189417597577183
            ],
            [
               0.11203929044159278,
               -6.232078756573365
            ],
            [
               0.10923959324690058,
               -6.285120163674191
            ],
            [
               0.10643989605220838,
               -6.341899962961201
            ],
            [
               0.10364019885751619,
               -6.39522010039166
            ],
            [
               0.10084050166282399,
               -6.43923999554868
            ],
            [
               0.09804080446813179,
               -6.470887241453865
            ],
            [
               0.0952411072734396,
               -6.490389452820197
            ],
            [
               0.0924414100787474,
               -6.500830322979118
            ],
            [
               0.0896417128840552,
               -6.506929151680401
            ],
            [
               0.086842015689363,
               -6.513464089205724
            ],
            [
               0.08404231849467081,
               -6.523839451907423
            ],
            [
               0.08124262129997883,
               -6.539218134172446
            ],
            [
               0.07844292410528664,
               -6.558434356402817
            ],
            [
               0.07564322691059444,
               -6.578641824741789
            ],
            [
               0.07284352971590224,
               -6.596424134893094
            ],
            [
               0.07004383252121005,
               -6.608969707752991
            ],
            [
               0.06724413532651785,
               -6.614926980342892
            ],
            [
               0.06444443813182565,
               -6.614694049427659
            ],
            [
               0.06164474093713346,
               -6.610106682695016
            ],
            [
               0.05884504374244126,
               -6.603694753638385
            ],
            [
               0.056045346547749064,
               -6.597810040211716
            ],
            [
               0.05324564935305687,
               -6.593946841369556
            ],
            [
               0.05044595215836467,
               -6.592481275051652
            ],
            [
               0.047646254963672474,
               -6.592885222477471
            ],
            [
               0.04484655776898028,
               -6.594290606759353
            ],
            [
               0.04204686057428808,
               -6.596153891760237
            ],
            [
               0.039247163379595884,
               -6.598742389948456
            ],
            [
               0.03644746618490369,
               -6.60323999342552
            ],
            [
               0.03364776899021149,
               -6.611419638706184
            ],
            [
               0.030848071795519294,
               -6.624997013311522
            ],
            [
               0.028048374600827097,
               -6.644903639191319
            ],
            [
               0.0252486774061349,
               -6.670753367182415
            ],
            [
               0.022448980211442704,
               -6.7007125511928445
            ],
            [
               0.019649283016750507,
               -6.731844576638105
            ],
            [
               0.01684958582205831,
               -6.7608344161861025
            ],
            [
               0.014049888627366114,
               -6.784867081956063
            ],
            [
               0.011250191432673917,
               -6.802381113474519
            ],
            [
               0.00845049423798172,
               -6.813461762291354
            ],
            [
               0.005650797043289524,
               -6.81976130660455
            ],
            [
               0.002851099848597327,
               -6.823991511104979
            ],
            [
               5.1402653905130435e-05,
               -6.829170069558165
            ],
            [
               -0.0027482945407870663,
               -6.83787213806578
            ],
            [
               -0.005547991735479263,
               -6.85171812086039
            ],
            [
               -0.00834768893017146,
               -6.871230225480215
            ],
            [
               -0.011147386124863434,
               -6.896051093328389
            ],
            [
               -0.013947083319555631,
               -6.925389456796191
            ],
            [
               -0.016746780514247828,
               -6.958486210976077
            ],
            [
               -0.019546477708940024,
               -6.99490355093111
            ],
            [
               -0.02234617490363222,
               -7.034523840096835
            ],
            [
               -0.025145872098324418,
               -7.077270268163738
            ],
            [
               -0.027945569293016614,
               -7.122680094198316
            ],
            [
               -0.03074526648770881,
               -7.169528424803848
            ],
            [
               -0.03354496368240101,
               -7.215690634612953
            ],
            [
               -0.036344660877093204,
               -7.2583479393084955
            ],
            [
               -0.0391443580717854,
               -7.294513821833104
            ],
            [
               -0.0419440552664776,
               -7.321735570992177
            ],
            [
               -0.044743752461169795,
               -7.338750719787163
            ],
            [
               -0.04754344965586199,
               -7.345880705288145
            ],
            [
               -0.05034314685055419,
               -7.345023912537909
            ],
            [
               -0.053142844045246385,
               -7.339239847031192
            ],
            [
               -0.05594254123993858,
               -7.332049986417224
            ],
            [
               -0.05874223843463078,
               -7.326671765276573
            ],
            [
               -0.061541935629322975,
               -7.325418289269622
            ],
            [
               -0.06434163282401517,
               -7.329432529478348
            ],
            [
               -0.06714133001870737,
               -7.338804117354831
            ],
            [
               -0.06994102721339956,
               -7.352982711384625
            ],
            [
               -0.07274072440809176,
               -7.3713020633624025
            ],
            [
               -0.07554042160278396,
               -7.393398677950732
            ],
            [
               -0.07834011879747615,
               -7.419358550550918
            ],
            [
               -0.08113981599216835,
               -7.44953642450368
            ],
            [
               -0.08393951318686055,
               -7.484123817642908
            ],
            [
               -0.08673921038155274,
               -7.522646626028796
            ],
            [
               -0.08953890757624494,
               -7.5636118618379795
            ],
            [
               -0.09233860477093714,
               -7.604480760407445
            ],
            [
               -0.09513830196562933,
               -7.642035643540064
            ],
            [
               -0.09793799916032131,
               -7.673068265114797
            ],
            [
               -0.1007376963550135,
               -7.695196639316022
            ],
            [
               -0.1035373935497057,
               -7.707558350077756
            ],
            [
               -0.1063370907443979,
               -7.711152978644765
            ],
            [
               -0.1091367879390901,
               -7.708707952823102
            ],
            [
               -0.11193648513378229,
               -7.704087887569816
            ],
            [
               -0.11473618232847449,
               -7.701409345046933
            ],
            [
               -0.11753587952316669,
               -7.704114130200606
            ],
            [
               -0.12033557671785888,
               -7.714264995676824
            ],
            [
               -0.12313527391255108,
               -7.732255027128734
            ],
            [
               -0.12593497110724328,
               -7.756990557782619
            ],
            [
               -0.12873466830193547,
               -7.78646063445936
            ],
            [
               -0.13153436549662767,
               -7.8184913687441
            ],
            [
               -0.13433406269131987,
               -7.851436839795001
            ],
            [
               -0.13713375988601206,
               -7.884592295110623
            ],
            [
               -0.13993345708070426,
               -7.918216313634871
            ],
            [
               -0.14273315427539646,
               -7.953181263897596
            ],
            [
               -0.14553285147008865,
               -7.990391802730693
            ],
            [
               -0.14833254866478085,
               -8.030181123430404
            ],
            [
               -0.15113224585947305,
               -8.071893993257245
            ],
            [
               -0.15393194305416524,
               -8.113797875768928
            ],
            [
               -0.15673164024885744,
               -8.15335357011973
            ],
            [
               -0.15953133744354964,
               -8.187761943126253
            ],
            [
               -0.16233103463824183,
               -8.214620078475704
            ],
            [
               -0.16513073183293403,
               -8.23249282037114
            ],
            [
               -0.16793042902762623,
               -8.241239235069294
            ],
            [
               -0.17073012622231842,
               -8.242013383557023
            ],
            [
               -0.17352982341701062,
               -8.23695699470739
            ],
            [
               -0.17632952061170282,
               -8.228686743525566
            ],
            [
               -0.179129217806395,
               -8.219726351210879
            ],
            [
               -0.1819289150010872,
               -8.212033143026257
            ],
            [
               -0.1847286121957794,
               -8.206725484345307
            ],
            [
               -0.1875283093904716,
               -8.204049609676586
            ],
            [
               -0.19032800658516358,
               -8.203555046472294
            ],
            [
               -0.19312770377985577,
               -8.204397673800303
            ],
            [
               -0.19592740097454797,
               -8.205670112848225
            ],
            [
               -0.19872709816924017,
               -8.206670979688045
            ],
            [
               -0.20152679536393237,
               -8.207058269083644
            ],
            [
               -0.20432649255862456,
               -8.206873531347915
            ],
            [
               -0.20712618975331676,
               -8.20645890642135
            ],
            [
               -0.20992588694800896,
               -8.206309847844011
            ],
            [
               -0.21272558414270115,
               -8.206910678045107
            ],
            [
               -0.21552528133739335,
               -8.208591934695164
            ],
            [
               -0.21832497853208555,
               -8.211434573201712
            ],
            [
               -0.22112467572677774,
               -8.21523263517342
            ],
            [
               -0.22392437292146994,
               -8.219516120648677
            ],
            [
               -0.22672407011616214,
               -8.223629178530402
            ],
            [
               -0.22952376731085433,
               -8.22685291816976
            ],
            [
               -0.23232346450554653,
               -8.228554935908381
            ],
            [
               -0.23512316170023873,
               -8.228339075045723
            ],
            [
               -0.23792285889493092,
               -8.226161905364243
            ],
            [
               -0.24072255608962312,
               -8.22238158842691
            ],
            [
               -0.24352225328431532,
               -8.217714216071832
            ],
            [
               -0.2463219504790075,
               -8.21309318945044
            ],
            [
               -0.2491216476736997,
               -8.209454878934357
            ],
            [
               -0.2519213448683919,
               -8.207500606935051
            ],
            [
               -0.2547210420630841,
               -8.207501151516803
            ],
            [
               -0.2575207392577763,
               -8.209207653333584
            ],
            [
               -0.2603204364524685,
               -8.211909565508494
            ],
            [
               -0.2631201336471607,
               -8.214640772875478
            ],
            [
               -0.2659198308418529,
               -8.216490195061583
            ],
            [
               -0.2687195280365451,
               -8.216937100912542
            ],
            [
               -0.2715192252312373,
               -8.216116402244644
            ],
            [
               -0.2743189224259295,
               -8.21493171641056
            ],
            [
               -0.27711861962062145,
               -8.21497175952553
            ],
            [
               -0.27991831681531365,
               -8.21823820589062
            ],
            [
               -0.28271801401000585,
               -8.226745083152196
            ],
            [
               -0.28551771120469804,
               -8.24208563672888
            ],
            [
               -0.28831740839939024,
               -8.26507199513629
            ],
            [
               -0.29111710559408244,
               -8.295533813913442
            ],
            [
               -0.29391680278877463,
               -8.332320991152532
            ],
            [
               -0.29671649998346683,
               -8.373505309817881
            ],
            [
               -0.299516197178159,
               -8.41673090915896
            ],
            [
               -0.3023158943728512,
               -8.459635162973624
            ],
            [
               -0.3051155915675434,
               -8.500254800609806
            ],
            [
               -0.3079152887622356,
               -8.537344777993356
            ],
            [
               -0.3107149859569278,
               -8.57056209551843
            ],
            [
               -0.31351468315162,
               -8.600494426069671
            ],
            [
               -0.3163143803463122,
               -8.628537064354564
            ],
            [
               -0.3191140775410044,
               -8.656638656131614
            ],
            [
               -0.3219137747356966,
               -8.686948015762233
            ],
            [
               -0.3247134719303888,
               -8.721404809264637
            ],
            [
               -0.327513169125081,
               -8.761328597450293
            ],
            [
               -0.3303128663197732,
               -8.80707261820386
            ],
            [
               -0.3331125635144654,
               -8.85781529917086
            ],
            [
               -0.3359122607091576,
               -8.911555931654437
            ],
            [
               -0.3387119579038498,
               -8.965354699378443
            ],
            [
               -0.341511655098542,
               -9.015810483141733
            ],
            [
               -0.3443113522932342,
               -9.059710018900136
            ],
            [
               -0.34711104948792637,
               -9.094724423021542
            ],
            [
               -0.34991074668261857,
               -9.119993077428731
            ],
            [
               -0.35271044387731076,
               -9.136437069762758
            ],
            [
               -0.35551014107200296,
               -9.146692094154657
            ],
            [
               -0.35830983826669516,
               -9.154637334240576
            ],
            [
               -0.36110953546138735,
               -9.164601797621925
            ],
            [
               -0.36390923265607955,
               -9.18042327730322
            ],
            [
               -0.36670892985077175,
               -9.204587856613538
            ],
            [
               -0.3695086270454637,
               -9.237669741170533
            ],
            [
               -0.3723083242401559,
               -9.278219741342454
            ],
            [
               -0.3751080214348481,
               -9.323133328492387
            ],
            [
               -0.3779077186295403,
               -9.368398911096543
            ],
            [
               -0.3807074158242325,
               -9.410022782335599
            ],
            [
               -0.3835071130189247,
               -9.444881528877612
            ],
            [
               -0.3863068102136169,
               -9.471280576753522
            ],
            [
               -0.3891065074083091,
               -9.489090959323397
            ],
            [
               -0.3919062046030013,
               -9.499466159464625
            ],
            [
               -0.3947059017976935,
               -9.504265786750208
            ],
            [
               -0.3975055989923857,
               -9.505393070992097
            ],
            [
               -0.4003052961870779,
               -9.504263565976498
            ],
            [
               -0.4031049933817701,
               -9.501561264669792
            ],
            [
               -0.4059046905764623,
               -9.497327854740515
            ],
            [
               -0.4087043877711545,
               -9.491310047310932
            ],
            [
               -0.4115040849658467,
               -9.483401013912887
            ],
            [
               -0.41430378216053887,
               -9.473985754236196
            ],
            [
               -0.41710347935523107,
               -9.464045143941648
            ],
            [
               -0.41990317654992326,
               -9.454972418853933
            ],
            [
               -0.42270287374461546,
               -9.448172201750905
            ],
            [
               -0.42550257093930766,
               -9.444602423811302
            ],
            [
               -0.42830226813399985,
               -9.444449120391702
            ],
            [
               -0.43110196532869205,
               -9.447080288806948
            ],
            [
               -0.43390166252338425,
               -9.45132194952302
            ],
            [
               -0.43670135971807633,
               -9.455974007622697
            ],
            [
               -0.43950105691276853,
               -9.460382093232663
            ],
            [
               -0.4423007541074607,
               -9.464844009764906
            ],
            [
               -0.4451004513021529,
               -9.470673717611506
            ],
            [
               -0.4479001484968451,
               -9.47986057049024
            ],
            [
               -0.4506998456915373,
               -9.49440883675932
            ],
            [
               -0.4534995428862295,
               -9.515570270370887
            ],
            [
               -0.4562992400809217,
               -9.543242521155056
            ],
            [
               -0.4590989372756139,
               -9.575771897825323
            ],
            [
               -0.4618986344703061,
               -9.610276046135537
            ],
            [
               -0.4646983316649983,
               -9.643428069882944
            ],
            [
               -0.4674980288596905,
               -9.67247647515603
            ],
            [
               -0.4702977260543827,
               -9.696174093034255
            ],
            [
               -0.4730974232490749,
               -9.715293329569572
            ],
            [
               -0.4758971204437671,
               -9.73251992199248
            ],
            [
               -0.47869681763845917,
               -9.75171027562243
            ],
            [
               -0.48149651483315137,
               -9.776707446495392
            ],
            [
               -0.48429621202784356,
               -9.810068101584472
            ],
            [
               -0.48709590922253576,
               -9.852102039633708
            ],
            [
               -0.48989560641722796,
               -9.900545658182976
            ],
            [
               -0.49269530361192015,
               -9.951002087007517
            ],
            [
               -0.49549500080661235,
               -9.998041481339449
            ],
            [
               -0.49829469800130455,
               -10.036641902233933
            ],
            [
               -0.5010943951959967,
               -10.063534857097284
            ],
            [
               -0.5038940923906889,
               -10.078040668995431
            ],
            [
               -0.5066937895853811,
               -10.082133994433988
            ],
            [
               -0.5094934867800733,
               -10.07972151060905
            ],
            [
               -0.5122931839747655,
               -10.075365106036028
            ],
            [
               -0.5150928811694577,
               -10.072863202462992
            ],
            [
               -0.5178925783641499,
               -10.074150554459617
            ],
            [
               -0.5206922755588421,
               -10.078875474339844
            ],
            [
               -0.5234919727535343,
               -10.08479379414358
            ],
            [
               -0.5262916699482264,
               -10.08885087596636
            ],
            [
               -0.5290913671429186,
               -10.088593140587127
            ],
            [
               -0.5318910643376108,
               -10.08343404818616
            ],
            [
               -0.534690761532303,
               -10.075335450950012
            ],
            [
               -0.5374904587269952,
               -10.068644033248335
            ],
            [
               -0.5402901559216874,
               -10.06908837791986
            ],
            [
               -0.5430898531163796,
               -10.082211016501835
            ],
            [
               -0.5458895503110718,
               -10.111696340431902
            ],
            [
               -0.548689247505764,
               -10.158100248360553
            ],
            [
               -0.5514889447004562,
               -10.218376553063406
            ],
            [
               -0.5542886418951484,
               -10.286363278401211
            ],
            [
               -0.5570883390898406,
               -10.354111419908211
            ],
            [
               -0.5598880362845328,
               -10.413696019693438
            ],
            [
               -0.562687733479225,
               -10.459017561023076
            ],
            [
               -0.5654874306739172,
               -10.487117592834425
            ],
            [
               -0.5682871278686092,
               -10.498686232673972
            ],
            [
               -0.5710868250633014,
               -10.497678689768358
            ],
            [
               -0.5738865222579936,
               -10.490206930121483
            ],
            [
               -0.5766862194526858,
               -10.483055710923558
            ],
            [
               -0.579485916647378,
               -10.482238819658825
            ],
            [
               -0.5822856138420702,
               -10.49195042370846
            ],
            [
               -0.5850853110367624,
               -10.51410783949148
            ],
            [
               -0.5878850082314546,
               -10.548484457950238
            ],
            [
               -0.5906847054261468,
               -10.593261570508433
            ],
            [
               -0.593484402620839,
               -10.645737370371906
            ],
            [
               -0.5962840998155312,
               -10.702941397089084
            ],
            [
               -0.5990837970102234,
               -10.76199804110589
            ],
            [
               -0.6018834942049156,
               -10.820219821883946
            ],
            [
               -0.6046831913996078,
               -10.875034909534769
            ],
            [
               -0.6074828885943,
               -10.923917445075283
            ],
            [
               -0.6102825857889922,
               -10.964472341104115
            ],
            [
               -0.6130822829836844,
               -10.994738918004431
            ],
            [
               -0.6158819801783765,
               -11.01365735549497
            ],
            [
               -0.6186816773730687,
               -11.021538314077262
            ],
            [
               -0.6214813745677609,
               -11.020332646390118
            ],
            [
               -0.6242810717624531,
               -11.013535730265287
            ],
            [
               -0.6270807689571453,
               -11.005669961078771
            ],
            [
               -0.6298804661518375,
               -11.001432340213995
            ],
            [
               -0.6326801633465297,
               -11.00472061802643
            ],
            [
               -0.6354798605412219,
               -11.017813887240628
            ],
            [
               -0.638279557735914,
               -11.040955828404467
            ],
            [
               -0.6410792549306062,
               -11.072475894435218
            ],
            [
               -0.6438789521252984,
               -11.109420471602341
            ],
            [
               -0.6466786493199906,
               -11.148505829282874
            ],
            [
               -0.6494783465146828,
               -11.187101227134379
            ],
            [
               -0.652278043709375,
               -11.223939606091475
            ],
            [
               -0.6550777409040672,
               -11.259340098530775
            ],
            [
               -0.6578774380987593,
               -11.294883793915758
            ],
            [
               -0.6606771352934515,
               -11.332660743930223
            ],
            [
               -0.6634768324881437,
               -11.374344322610318
            ],
            [
               -0.6662765296828359,
               -11.42040355547572
            ],
            [
               -0.6690762268775281,
               -11.469717273832664
            ],
            [
               -0.6718759240722203,
               -11.519721684122347
            ],
            [
               -0.6746756212669125,
               -11.567048903330065
            ],
            [
               -0.6774753184616047,
               -11.608455265144695
            ],
            [
               -0.6802750156562969,
               -11.64174619395343
            ],
            [
               -0.6830747128509891,
               -11.666408135872759
            ],
            [
               -0.6858744100456813,
               -11.683754710581596
            ],
            [
               -0.6886741072403735,
               -11.696550931266534
            ],
            [
               -0.6914738044350657,
               -11.708244185858204
            ],
            [
               -0.6942735016297579,
               -11.722050336967305
            ],
            [
               -0.6970731988244501,
               -11.740180420383775
            ],
            [
               -0.6998728960191423,
               -11.763438419188835
            ],
            [
               -0.7026725932138345,
               -11.7912939999392
            ],
            [
               -0.7054722904085265,
               -11.822378957256143
            ],
            [
               -0.7082719876032187,
               -11.855223194364582
            ],
            [
               -0.7110716847979109,
               -11.88897707039129
            ],
            [
               -0.7138713819926031,
               -11.923881291297283
            ],
            [
               -0.7166710791872953,
               -11.961334972235733
            ],
            [
               -0.7194707763819875,
               -12.003545082273794
            ],
            [
               -0.7222704735766797,
               -12.052872025236292
            ],
            [
               -0.7250701707713719,
               -12.11107521731161
            ],
            [
               -0.7278698679660641,
               -12.178683851636082
            ],
            [
               -0.7306695651607563,
               -12.254669546917116
            ],
            [
               -0.7334692623554485,
               -12.336499624060654
            ],
            [
               -0.7362689595501407,
               -12.420536856719023
            ],
            [
               -0.7390686567448329,
               -12.502659965493665
            ],
            [
               -0.7418683539395251,
               -12.578934807696603
            ],
            [
               -0.7446680511342173,
               -12.646177097352364
            ],
            [
               -0.7474677483289094,
               -12.702302608336257
            ],
            [
               -0.7502674455236016,
               -12.746435971229577
            ],
            [
               -0.7530671427182938,
               -12.778816741096032
            ],
            [
               -0.755866839912986,
               -12.80058045409576
            ],
            [
               -0.7586665371076782,
               -12.813495451041053
            ],
            [
               -0.7614662343023704,
               -12.81971054108679
            ],
            [
               -0.7642659314970626,
               -12.821531525812873
            ],
            [
               -0.7670656286917548,
               -12.82121574709718
            ],
            [
               -0.769865325886447,
               -12.820766473562253
            ],
            [
               -0.7726650230811392,
               -12.821724837680627
            ],
            [
               -0.7754647202758314,
               -12.824986045016981
            ],
            [
               -0.7782644174705236,
               -12.830691451183807
            ],
            [
               -0.7810641146652157,
               -12.838252307613748
            ],
            [
               -0.7838638118599079,
               -12.846536393312245
            ],
            [
               -0.7866635090546001,
               -12.854200063053995
            ],
            [
               -0.7894632062492923,
               -12.860092124056656
            ],
            [
               -0.7922629034439845,
               -12.863615122511025
            ],
            [
               -0.7950626006386766,
               -12.86492392910319
            ],
            [
               -0.7978622978333688,
               -12.864879432311762
            ],
            [
               -0.800661995028061,
               -12.864749066761004
            ],
            [
               -0.8034616922227532,
               -12.865733306947464
            ],
            [
               -0.8062613894174454,
               -12.86846776397992
            ],
            [
               -0.8090610866121376,
               -12.872676514267296
            ],
            [
               -0.8118607838068298,
               -12.87711939033187
            ],
            [
               -0.814660481001522,
               -12.879889506174475
            ],
            [
               -0.8174601781962142,
               -12.879002112545027
            ],
            [
               -0.8202598753909064,
               -12.873109122020367
            ],
            [
               -0.8230595725855986,
               -12.862112679243564
            ],
            [
               -0.8258592697802908,
               -12.84746062357567
            ],
            [
               -0.828658966974983,
               -12.831989180107325
            ],
            [
               -0.8314586641696752,
               -12.819311937102498
            ],
            [
               -0.8342583613643674,
               -12.812898856340988
            ],
            [
               -0.8370580585590595,
               -12.815098388976596
            ],
            [
               -0.8398577557537517,
               -12.826392374147796
            ],
            [
               -0.8426574529484439,
               -12.845121575002747
            ],
            [
               -0.845457150143136,
               -12.867791427111356
            ],
            [
               -0.8482568473378282,
               -12.88989964120627
            ],
            [
               -0.8510565445325204,
               -12.907070345074603
            ],
            [
               -0.8538562417272126,
               -12.916182165884196
            ],
            [
               -0.8566559389219048,
               -12.916171344150225
            ],
            [
               -0.859455636116597,
               -12.908279372229398
            ],
            [
               -0.8622553333112892,
               -12.895672409729276
            ],
            [
               -0.8650550305059814,
               -12.882540050078392
            ],
            [
               -0.8678547277006736,
               -12.872930074753459
            ],
            [
               -0.8706544248953658,
               -12.869649376779575
            ],
            [
               -0.873454122090058,
               -12.873538078933583
            ],
            [
               -0.8762538192847502,
               -12.883312109698283
            ],
            [
               -0.8790535164794424,
               -12.896003571038422
            ],
            [
               -0.8818532136741346,
               -12.90785793922672
            ],
            [
               -0.8846529108688267,
               -12.915422233389357
            ],
            [
               -0.8874526080635189,
               -12.916513525063552
            ],
            [
               -0.8902523052582111,
               -12.910802457708249
            ],
            [
               -0.8930520024529033,
               -12.899864935146033
            ],
            [
               -0.8958516996475955,
               -12.886709435782173
            ],
            [
               -0.8986513968422877,
               -12.874931719879928
            ],
            [
               -0.9014510940369799,
               -12.867742774850335
            ],
            [
               -0.9042507912316721,
               -12.867136427459418
            ],
            [
               -0.9070504884263643,
               -12.873409461163943
            ],
            [
               -0.9098501856210565,
               -12.885139686418515
            ],
            [
               -0.9126498828157487,
               -12.899600025078803
            ],
            [
               -0.9154495800104409,
               -12.913475610637404
            ],
            [
               -0.9182492772051329,
               -12.923684421250375
            ],
            [
               -0.9210489743998251,
               -12.928093095877198
            ],
            [
               -0.9238486715945173,
               -12.925964281555174
            ],
            [
               -0.9266483687892095,
               -12.918052261400327
            ],
            [
               -0.9294480659839017,
               -12.906354875247445
            ],
            [
               -0.9322477631785939,
               -12.893607862290017
            ],
            [
               -0.9350474603732861,
               -12.882655881334923
            ],
            [
               -0.9378471575679783,
               -12.87584608859554
            ],
            [
               -0.9406468547626705,
               -12.874568749605421
            ],
            [
               -0.9434465519573627,
               -12.879025328278795
            ],
            [
               -0.9462462491520549,
               -12.888250917013243
            ],
            [
               -0.9490459463467471,
               -12.90036670781885
            ],
            [
               -0.9518456435414393,
               -12.912997985901415
            ],
            [
               -0.9546453407361315,
               -12.923768415877062
            ],
            [
               -0.9574450379308237,
               -12.930773531537827
            ],
            [
               -0.9602447351255159,
               -12.932944631179545
            ],
            [
               -0.9630444323202081,
               -12.930236776336683
            ],
            [
               -0.9658441295149003,
               -12.923608194222771
            ],
            [
               -0.9686438267095925,
               -12.914798441855478
            ],
            [
               -0.9714435239042847,
               -12.905952714527823
            ],
            [
               -0.9742432210989769,
               -12.899171818865991
            ],
            [
               -0.9770429182936691,
               -12.896083871520357
            ],
            [
               -0.9798426154883613,
               -12.897529428168305
            ],
            [
               -0.9826423126830534,
               -12.903425821645978
            ],
            [
               -0.9854420098777456,
               -12.912834119231503
            ],
            [
               -0.9882417070724377,
               -12.92420358860929
            ],
            [
               -0.9910414042671299,
               -12.935726781261659
            ],
            [
               -0.9938411014618221,
               -12.945714953814047
            ],
            [
               -0.9966407986565143,
               -12.952905118813192
            ],
            [
               -0.9994404958512065,
               -12.956635596487882
            ],
            [
               -1.0022401930458988,
               -12.9568680771761
            ],
            [
               -1.005039890240591,
               -12.954077594625318
            ],
            [
               -1.007839587435283,
               -12.949063766422661
            ],
            [
               -1.0106392846299752,
               -12.94274785842033
            ],
            [
               -1.0134389818246674,
               -12.936008989523238
            ],
            [
               -1.0162386790193596,
               -12.929585570142443
            ],
            [
               -1.0190383762140518,
               -12.924036923208199
            ],
            [
               -1.021838073408744,
               -12.919737913380171
            ],
            [
               -1.0246377706034362,
               -12.916874985690416
            ],
            [
               -1.0274374677981284,
               -12.915426134283695
            ],
            [
               -1.0302371649928206,
               -12.91513248906533
            ],
            [
               -1.0330368621875128,
               -12.915492487744535
            ],
            [
               -1.035836559382205,
               -12.915817949154855
            ],
            [
               -1.0386362565768972,
               -12.915377378600942
            ],
            [
               -1.0414359537715894,
               -12.913617616645574
            ],
            [
               -1.0442356509662816,
               -12.91041233643938
            ],
            [
               -1.0470353481609738,
               -12.906252709208315
            ],
            [
               -1.049835045355666,
               -12.902288882502834
            ],
            [
               -1.0526347425503582,
               -12.900159930286257
            ],
            [
               -1.0554344397450504,
               -12.9016109880802
            ],
            [
               -1.0582341369397426,
               -12.907972416621114
            ],
            [
               -1.0610338341344348,
               -12.919641370141788
            ],
            [
               -1.063833531329127,
               -12.935735172494232
            ],
            [
               -1.0666332285238191,
               -12.954061851292503
            ],
            [
               -1.0694329257185113,
               -12.971476033917865
            ],
            [
               -1.0722326229132033,
               -12.984576739362799
            ],
            [
               -1.0750323201078955,
               -12.990590162367429
            ],
            [
               -1.0778320173025877,
               -12.988202469473435
            ],
            [
               -1.08063171449728,
               -12.97809418795228
            ],
            [
               -1.083431411691972,
               -12.96298983373218
            ],
            [
               -1.0862311088866643,
               -12.947161311990614
            ],
            [
               -1.0890308060813565,
               -12.935477511325566
            ],
            [
               -1.0918305032760487,
               -12.93223002532437
            ],
            [
               -1.0946302004707409,
               -12.94004309341476
            ],
            [
               -1.097429897665433,
               -12.95916793072632
            ],
            [
               -1.1002295948601253,
               -12.987366327095678
            ],
            [
               -1.1030292920548175,
               -13.020431199650004
            ],
            [
               -1.1058289892495097,
               -13.05321766124174
            ],
            [
               -1.1086286864442019,
               -13.080917995588123
            ],
            [
               -1.111428383638894,
               -13.100248779478832
            ],
            [
               -1.1142280808335863,
               -13.110246794487177
            ],
            [
               -1.1170277780282785,
               -13.112482686213704
            ],
            [
               -1.1198274752229707,
               -13.110663028453603
            ],
            [
               -1.1226271724176629,
               -13.109754193097146
            ],
            [
               -1.125426869612355,
               -13.11487828589892
            ],
            [
               -1.1282265668070472,
               -13.130271254660512
            ],
            [
               -1.1310262640017394,
               -13.158549715912383
            ],
            [
               -1.1338259611964316,
               -13.200425175177784
            ],
            [
               -1.1366256583911238,
               -13.254869333676059
            ],
            [
               -1.139425355585816,
               -13.319614580047826
            ],
            [
               -1.1422250527805082,
               -13.391803567797464
            ],
            [
               -1.1450247499752004,
               -13.468596303617769
            ],
            [
               -1.1478244471698926,
               -13.547595655739013
            ],
            [
               -1.1506241443645848,
               -13.627037916557088
            ],
            [
               -1.153423841559277,
               -13.705781178197313
            ],
            [
               -1.1562235387539692,
               -13.783181673338763
            ],
            [
               -1.1590232359486614,
               -13.858961126026943
            ],
            [
               -1.1618229331433536,
               -13.933138393153898
            ],
            [
               -1.1646226303380458,
               -14.006043442031398
            ],
            [
               -1.167422327532738,
               -14.078375954560121
            ],
            [
               -1.1702220247274302,
               -14.151237469806375
            ],
            [
               -1.1730217219221224,
               -14.226067435669432
            ],
            [
               -1.1758214191168146,
               -14.304447894529897
            ],
            [
               -1.1786211163115068,
               -14.387794069965585
            ],
            [
               -1.1814208135061988,
               -14.476997696082972
            ],
            [
               -1.184220510700891,
               -14.572117311978241
            ],
            [
               -1.1870202078955832,
               -14.672204818476624
            ],
            [
               -1.1898199050902754,
               -14.77532270035002
            ],
            [
               -1.1926196022849676,
               -14.878754667117397
            ],
            [
               -1.1954192994796597,
               -14.979362514008045
            ],
            [
               -1.198218996674352,
               -15.074010141095556
            ],
            [
               -1.2010186938690441,
               -15.159970165864708
            ],
            [
               -1.2038183910637363,
               -15.235247105492999
            ],
            [
               -1.2066180882584285,
               -15.298782702676053
            ],
            [
               -1.2094177854531207,
               -15.350539301631768
            ],
            [
               -1.212217482647813,
               -15.391475004538595
            ],
            [
               -1.2150171798425051,
               -15.423426232007124
            ],
            [
               -1.2178168770371973,
               -15.448904745305956
            ],
            [
               -1.2206165742318895,
               -15.47080846150269
            ],
            [
               -1.2234162714265817,
               -15.492049741743546
            ],
            [
               -1.226215968621274,
               -15.51512627872837
            ],
            [
               -1.229015665815966,
               -15.541693421178001
            ],
            [
               -1.2318153630106583,
               -15.572228785496002
            ],
            [
               -1.2346150602053505,
               -15.60589237021085
            ],
            [
               -1.2374147574000427,
               -15.640663948017366
            ],
            [
               -1.240214454594735,
               -15.673781200408365
            ],
            [
               -1.243014151789427,
               -15.702418585653525
            ],
            [
               -1.2458138489841193,
               -15.724462820530219
            ],
            [
               -1.2486135461788115,
               -15.739186008395407
            ],
            [
               -1.2514132433735037,
               -15.747616483548494
            ],
            [
               -1.2542129405681959,
               -15.75246966604499
            ],
            [
               -1.2570126377628879,
               -15.75761508714787
            ],
            [
               -1.25981233495758,
               -15.767190403053805
            ],
            [
               -1.2626120321522722,
               -15.784587224687643
            ],
            [
               -1.2654117293469644,
               -15.811588272206151
            ],
            [
               -1.2682114265416566,
               -15.847908322094456
            ],
            [
               -1.2710111237363488,
               -15.891285449649743
            ],
            [
               -1.273810820931041,
               -15.938112967896407
            ],
            [
               -1.2766105181257332,
               -15.984442926457964
            ],
            [
               -1.2794102153204254,
               -16.027079047753983
            ],
            [
               -1.2822099125151176,
               -16.064447390604293
            ],
            [
               -1.2850096097098098,
               -16.096997914394834
            ],
            [
               -1.287809306904502,
               -16.127030397495957
            ],
            [
               -1.2906090040991942,
               -16.158010273167427
            ],
            [
               -1.2934087012938864,
               -16.1935898067589
            ],
            [
               -1.2962083984885786,
               -16.23663077470249
            ],
            [
               -1.2990080956832708,
               -16.288512194629376
            ],
            [
               -1.301807792877963,
               -16.348907008908462
            ],
            [
               -1.3046074900726552,
               -16.41605937394757
            ],
            [
               -1.3074071872673474,
               -16.487440010000448
            ],
            [
               -1.3102068844620396,
               -16.56055053353581
            ],
            [
               -1.3130065816567318,
               -16.633620756990858
            ],
            [
               -1.315806278851424,
               -16.70599959616937
            ],
            [
               -1.3186059760461162,
               -16.77815616709104
            ],
            [
               -1.3214056732408084,
               -16.851339763791508
            ],
            [
               -1.3242053704355006,
               -16.927049592093745
            ],
            [
               -1.3270050676301928,
               -17.006504742884488
            ],
            [
               -1.329804764824885,
               -17.09027381231852
            ],
            [
               -1.3326044620195772,
               -17.178140078188974
            ],
            [
               -1.3354041592142694,
               -17.269178906990284
            ],
            [
               -1.3382038564089616,
               -17.361949553019784
            ],
            [
               -1.3410035536036538,
               -17.454682153172328
            ],
            [
               -1.343803250798346,
               -17.545377969135345
            ],
            [
               -1.3466029479930381,
               -17.631817314529563
            ],
            [
               -1.3494026451877303,
               -17.711548641754966
            ],
            [
               -1.3522023423824225,
               -17.781975261154486
            ],
            [
               -1.3550020395771145,
               -17.84063834042737
            ],
            [
               -1.3578017367718067,
               -17.885716464865624
            ],
            [
               -1.360601433966499,
               -17.91665012258509
            ],
            [
               -1.363401131161191,
               -17.93469879116644
            ],
            [
               -1.3662008283558833,
               -17.94319481259631
            ],
            [
               -1.3690005255505755,
               -17.947300819774824
            ],
            [
               -1.3718002227452677,
               -17.95320478451916
            ],
            [
               -1.37459991993996,
               -17.96686463308957
            ],
            [
               -1.377399617134652,
               -17.99258537392197
            ],
            [
               -1.3801993143293443,
               -18.03181396089306
            ],
            [
               -1.3829990115240365,
               -18.082526562653307
            ],
            [
               -1.3857987087187287,
               -18.139449993893088
            ],
            [
               -1.3885984059134209,
               -18.19513625341466
            ],
            [
               -1.391398103108113,
               -18.241658852697995
            ],
            [
               -1.3941978003028053,
               -18.272506360844865
            ],
            [
               -1.3969974974974975,
               -18.28416151628023
            ]
         ]
      }
   ]
}
