# Supplementary material for: Isolation of a planar π-aromatic Bi5− ring in a cobalt-based inverse-sandwich-type complex
Source: Nat Chem. 2025 Jan 20;17(4):547–55. doi: 10.1038/s41557-024-01713-8 (PMC11964920; doi:10.1038/s41557-024-01713-8)
Supplement: Supplementary file 4 — Original magnetic data of compound 1 and origin file of Fig. 3. [file 41557_2024_1713_MOESM4_ESM.zip › sr_and_T/47.csv]

comment	corrected Loops
temperature	3
sr	0.128
angle	0
trans	0
B	M
-1.3999	-0.5062849719505126
-1.3970974874874873	-0.5119295235009098
-1.394294974974975	-0.517981870621331
-1.3914924624624623	-0.5229585605661297
-1.3886899499499499	-0.5257782657963763
-1.3858874374374373	-0.5260037524921511
-1.3830849249249249	-0.5238799759329498
-1.3802824124124122	-0.5201742669860263
-1.3774798998998998	-0.515885202411256
-1.3746773873873872	-0.5119222406859381
-1.3718748748748748	-0.5088584302045898
-1.3690723623623622	-0.506825475206913
-1.3662698498498498	-0.5055671644924384
-1.3634673373373372	-0.5046127570315485
-1.3606648248248248	-0.5034949044758473
-1.3578623123123121	-0.5019287030186659
-1.3550597997997997	-0.4998905254525333
-1.3522572872872871	-0.4975778685099693
-1.3494547747747747	-0.4952782218271561
-1.346652262262262	-0.49320874676789905
-1.3438497497497497	-0.49139743497055366
-1.341047237237237	-0.4896578448334129
-1.3382447247247247	-0.48767098856862445
-1.335442212212212	-0.4851441353332755
-1.3326396996996996	-0.4819836751030607
-1.329837187187187	-0.47841007159612725
-1.3270346746746746	-0.474961078107099
-1.324232162162162	-0.4723686541940876
-1.3214296496496496	-0.4713415363317457
-1.318627137137137	-0.4723224959181981
-1.3158246246246246	-0.47530335929080625
-1.313022112112112	-0.47976617188362125
-1.3102195995995995	-0.48477975017114183
-1.307417087087087	-0.4892301544338792
-1.3046145745745745	-0.49211841537984935
-1.301812062062062	-0.4928346079079907
-1.2990095495495495	-0.4913226076549475
-1.2962070370370369	-0.4880832501952074
-1.2934045245245245	-0.48401435708510276
-1.2906020120120119	-0.4801375920252967
-1.2877994994994995	-0.47729750619206324
-1.2849969869869868	-0.47592593977887176
-1.2821944744744744	-0.47594284004138654
-1.2793919619619618	-0.47682005204186984
-1.2765894494494494	-0.4777824937685402
-1.2737869369369368	-0.4780783593310911
-1.2709844244244244	-0.4772302276858701
-1.2681819119119118	-0.4751879998273386
-1.2653793993993994	-0.4723386993431995
-1.2625768868868867	-0.4693755189477925
-1.2597743743743743	-0.4670732810706054
-1.2569718618618617	-0.4660452666303342
-1.2541693493493493	-0.4665588026606251
-1.2513668368368367	-0.4684643816120002
-1.2485643243243243	-0.4712539465232958
-1.2457618118118117	-0.47422194025246245
-1.2429592992992993	-0.4766717494952174
-1.2401567867867866	-0.4780998903823305
-1.2373542742742742	-0.47830289440136975
-1.2345517617617616	-0.4773817451065452
-1.2317492492492492	-0.47565470248599895
-1.2289467367367366	-0.4735187620590007
-1.2261442242242242	-0.47131311513273355
-1.2233417117117116	-0.46923129927749196
-1.2205391991991992	-0.46730592438935403
-1.2177366866866866	-0.46546018615834894
-1.2149341741741742	-0.4635951573776145
-1.2121316616616615	-0.4616703067877591
-1.2093291491491491	-0.4597406641812023
-1.2065266366366365	-0.45793467219033324
-1.203724124124124	-0.45638366122698215
-1.2009216116116115	-0.4551363271645755
-1.198119099099099	-0.45410052680265856
-1.1953165865865865	-0.45304616472263803
-1.192514074074074	-0.4516796085088811
-1.1897115615615614	-0.4497704065819096
-1.186909049049049	-0.4472863439257184
-1.1841065365365364	-0.4444829921127853
-1.181304024024024	-0.44190378985012735
-1.1785015115115114	-0.44027418319985157
-1.175698998998999	-0.4403097418042389
-1.1728964864864864	-0.44249100061822677
-1.170093973973974	-0.4468751497666461
-1.1672914614614613	-0.4530094752556447
-1.164488948948949	-0.45998398403465823
-1.1616864364364363	-0.46661893792881026
-1.158883923923924	-0.4717402887812928
-1.1560814114114113	-0.4744663485573012
-1.153278898898899	-0.47442266827038004
-1.1504763863863863	-0.4718218332374411
-1.1476738738738739	-0.46738494989980506
-1.1448713613613613	-0.4621294294563446
-1.1420688488488488	-0.4570879504080746
-1.1392663363363362	-0.4530432020622184
-1.1364638238238238	-0.4503558285495597
-1.1336613113113112	-0.44893138108237873
-1.1308587987987986	-0.448326557785099
-1.1280562862862862	-0.44795063494954923
-1.1252537737737738	-0.44728936525341456
-1.1224512612612612	-0.4460749660143061
-1.1196487487487485	-0.44434791434289556
-1.1168462362362361	-0.4423961805481863
-1.1140437237237237	-0.44060135569798
-1.111241211211211	-0.4392537179489503
-1.1084386986986985	-0.43840843255747974
-1.105636186186186	-0.4378393743852642
-1.1028336736736737	-0.43711105020624674
-1.100031161161161	-0.43574541002508616
-1.0972286486486484	-0.4334243441589024
-1.094426136136136	-0.4301531778668105
-1.0916236236236236	-0.42632129273229846
-1.088821111111111	-0.4226298308108599
-1.0860185985985984	-0.419901937706853
-1.083216086086086	-0.4188326207613632
-1.0804135735735736	-0.4197585805562396
-1.077611061061061	-0.42252494175230815
-1.0748085485485483	-0.4264963113592619
-1.072006036036036	-0.4307135753110011
-1.0692035235235235	-0.43415057595098216
-1.066401011011011	-0.43599212632252404
-1.0635984984984983	-0.4358477256167286
-1.060795985985986	-0.4338362727423847
-1.0579934734734735	-0.43051902618077886
-1.0551909609609609	-0.42670695631504985
-1.0523884484484483	-0.42320812788293827
-1.0495859359359359	-0.42059776505685453
-1.0467834234234235	-0.4190828395018843
-1.0439809109109108	-0.4184985343070823
-1.0411783983983982	-0.4184279433447202
-1.0383758858858858	-0.418394815938013
-1.0355733733733734	-0.4180562557100843
-1.0327708608608608	-0.4173255919692752
-1.0299683483483482	-0.4163835059250105
-1.0271658358358358	-0.4155776801126799
-1.0243633233233234	-0.41525257112753156
-1.0215608108108107	-0.4155766166023449
-1.0187582982982981	-0.4164351250684456
-1.0159557857857857	-0.41743295434269734
-1.0131532732732733	-0.41801051567774483
-1.0103507607607607	-0.41763421990855176
-1.007548248248248	-0.4159935483599564
-1.0047457357357357	-0.413132141204674
-1.0019432232232233	-0.4094617877369444
-0.9991407107107106	-0.4056487464705709
-0.9963381981981981	-0.4024072745031875
-0.9935356856856856	-0.4002694743612887
-0.9907331731731731	-0.39941114004590494
-0.9879306606606606	-0.3995959195539296
-0.9851281481481481	-0.40026031432155973
-0.9823256356356356	-0.4007133188263845
-0.9795231231231231	-0.4003837680517487
-0.9767206106106106	-0.3990301317676709
-0.973918098098098	-0.39683844013871694
-0.9711155855855855	-0.39437104311534776
-0.968313073073073	-0.392379685752104
-0.9655105605605605	-0.39154364002855313
-0.962708048048048	-0.39222102428809413
-0.9599055355355355	-0.3942992048002206
-0.957103023023023	-0.3971985755952857
-0.9543005105105105	-0.400033362500656
-0.951497997997998	-0.4018803211834623
-0.9486954854854854	-0.40206912017201013
-0.9458929729729728	-0.4003994801223779
-0.9430904604604604	-0.3972129551408058
-0.9402879479479478	-0.39329416879723667
-0.9374854354354354	-0.38963182308997313
-0.9346829229229228	-0.38711547019268067
-0.9318804104104104	-0.3862647753902757
-0.9290778978978977	-0.3870770684695175
-0.9262753853853853	-0.3890402046289878
-0.9234728728728727	-0.39130414863692087
-0.9206703603603603	-0.3929540160186892
-0.9178678478478477	-0.3932960756238797
-0.9150653353353353	-0.392066250647786
-0.9122628228228227	-0.3894979169941084
-0.9094603103103103	-0.3862326349468076
-0.9066577977977976	-0.38310802639964014
-0.9038552852852852	-0.3808947300970118
-0.9010527727727726	-0.3800674085221265
-0.8982502602602602	-0.38067986372219886
-0.8954477477477477	-0.3823775020054616
-0.8926452352352352	-0.3845346947332643
-0.8898427227227227	-0.3864653906527171
-0.8870402102102102	-0.38763514246805697
-0.8842376976976977	-0.38780709246569944
-0.8814351851851852	-0.3870805397514401
-0.8786326726726726	-0.3858185464727719
-0.8758301601601601	-0.3844973550555244
-0.8730276476476476	-0.38353323424474184
-0.8702251351351351	-0.38314509622482096
-0.8674226226226226	-0.3832944119800038
-0.8646201101101101	-0.3837147554741078
-0.8618175975975975	-0.3840125765044844
-0.859015085085085	-0.3837990843214094
-0.8562125725725724	-0.3828070326912113
-0.8534100600600599	-0.3809563919439908
-0.8506075475475474	-0.37835429491328887
-0.8478050350350349	-0.37523866978904596
-0.8450025225225224	-0.3718928771923221
-0.8422000100100099	-0.3685647046943722
-0.8393974974974974	-0.36541634461896666
-0.8365949849849849	-0.3625163858181719
-0.8337924724724723	-0.35986723654537267
-0.8309899599599598	-0.35744874464152476
-0.8281874474474473	-0.35525551831537727
-0.8253849349349348	-0.35331190866938345
-0.8225824224224223	-0.35166118088038967
-0.8197799099099098	-0.3503382104582696
-0.8169773973973973	-0.3493424917043304
-0.8141748848848848	-0.34862730264768393
-0.8113723723723723	-0.34811225227636766
-0.8085698598598597	-0.3477142246505289
-0.8057673473473472	-0.34738159973735305
-0.8029648348348347	-0.3471133943346023
-0.8001623223223222	-0.3469505085233243
-0.7973598098098097	-0.34693862879281545
-0.7945572972972972	-0.3470764295497444
-0.7917547847847847	-0.3472723161218999
-0.7889522722722722	-0.3473333109427018
-0.7861497597597596	-0.3469996007684709
-0.7833472472472471	-0.3460208362084266
-0.7805447347347346	-0.3442519426457822
-0.7777422222222221	-0.3417343739675459
-0.7749397097097096	-0.3387289024619102
-0.7721371971971971	-0.3356794311941663
-0.7693346846846846	-0.33311013323142175
-0.7665321721721721	-0.3314827135497469
-0.7637296596596596	-0.3310577392742897
-0.760927147147147	-0.3318068354964033
-0.7581246346346345	-0.33340893565417945
-0.755322122122122	-0.335337435523318
-0.7525196096096095	-0.3370146140806097
-0.749717097097097	-0.33798562433475726
-0.7469145845845845	-0.3380555472729597
-0.744112072072072	-0.337343259868192
-0.7413095595595595	-0.3362324226063776
-0.738507047047047	-0.3352341149357475
-0.7357045345345344	-0.33480591006741267
-0.7329020220220219	-0.33518787610831036
-0.7300995095095094	-0.33631130745098314
-0.7272969969969969	-0.33781208761573667
-0.7244944844844844	-0.33914534874885927
-0.7216919719719719	-0.3397635113882571
-0.7188894594594594	-0.3392978243490587
-0.7160869469469469	-0.33768192788854134
-0.7132844344344343	-0.33517549578852895
-0.7104819219219218	-0.3322800933266561
-0.7076794094094093	-0.3295763147290902
-0.7048768968968968	-0.32753824965738887
-0.7020743843843843	-0.32638896301275205
-0.6992718718718718	-0.32604623059636545
-0.6964693593593593	-0.32617620539973186
-0.6936668468468468	-0.32633493084157084
-0.6908643343343343	-0.3261467968895541
-0.6880618218218217	-0.3254559046478206
-0.6852593093093092	-0.32439548952907027
-0.6824567967967967	-0.32334893327635117
-0.6796542842842842	-0.32281368846894026
-0.6768517717717717	-0.3232135983553621
-0.6740492592592592	-0.32472383141438044
-0.6712467467467467	-0.32716950373615183
-0.6684442342342342	-0.3300351029806914
-0.6656417217217216	-0.33258523779230936
-0.6628392092092091	-0.33406044272385244
-0.6600366966966966	-0.33388714246836915
-0.6572341841841841	-0.33183651369543504
-0.6544316716716716	-0.32808400545493904
-0.6516291591591591	-0.32315360316525316
-0.6488266466466466	-0.31776747578938347
-0.6460241341341341	-0.3126502614116691
-0.6432216216216216	-0.308348814040245
-0.640419109109109	-0.30511969352741836
-0.6376165965965965	-0.3029118351596871
-0.634814084084084	-0.3014397830355376
-0.6320115715715715	-0.30031466759943554
-0.629209059059059	-0.2991848915889403
-0.6264065465465465	-0.29784043912965397
-0.623604034034034	-0.29625188076532943
-0.6208015215215215	-0.2945404409574474
-0.617999009009009	-0.29289951198623554
-0.6151964964964964	-0.2915024468598201
-0.6123939839839839	-0.2904320523089169
-0.6095914714714714	-0.28965493413709875
-0.6067889589589589	-0.28904432756590004
-0.6039864464464464	-0.2884361487670862
-0.6011839339339339	-0.2876918186576656
-0.5983814214214214	-0.2867416254300256
-0.5955789089089089	-0.2855930805367337
-0.5927763963963963	-0.28430492170011534
-0.5899738838838838	-0.2829422309174353
-0.5871713713713713	-0.28153551422735157
-0.5843688588588588	-0.2800636978915741
-0.5815663463463463	-0.2784692761992046
-0.5787638338338338	-0.27669838546746295
-0.5759613213213213	-0.2747460346366113
-0.5731588088088088	-0.272682631311479
-0.5703562962962963	-0.2706444522078268
-0.5675537837837837	-0.2687856282716707
-0.5647512712712712	-0.26720676443499386
-0.5619487587587587	-0.2658883008126912
-0.5591462462462462	-0.2646593512187473
-0.5563437337337337	-0.2632229870782849
-0.5535412212212212	-0.26123948427218907
-0.5507387087087087	-0.2584465992392412
-0.5479361961961962	-0.2547788114059378
-0.5451336836836836	-0.2504425789260568
-0.5423311711711711	-0.24591486189883832
-0.5395286586586586	-0.2418550027504155
-0.5367261461461461	-0.23894834809784254
-0.5339236336336336	-0.23772423234775986
-0.5311211211211211	-0.2384025320209749
-0.5283186086086086	-0.24081733764014746
-0.5255160960960961	-0.24444449981427768
-0.5227135835835836	-0.248528522524743
-0.519911071071071	-0.25227351403658393
-0.5171085585585585	-0.25504272346881274
-0.514306046046046	-0.25650829594272156
-0.5115035335335335	-0.25670833902309165
-0.508701021021021	-0.2559972488538119
-0.5058985085085085	-0.25490815858879134
-0.503095995995996	-0.25397274693811006
-0.5002934834834833	-0.2535551442861458
-0.49749097097097084	-0.25374994933019973
-0.4946884584584583	-0.25437208064875866
-0.4918859459459458	-0.25503599934107385
-0.4890834334334333	-0.2552937655023464
-0.4862809209209208	-0.2547844236353328
-0.4834784084084083	-0.2533463764093229
-0.48067589589589577	-0.2510592353649053
-0.47787338338338325	-0.2482065276365742
-0.47507087087087074	-0.24517691239447814
-0.47226835835835823	-0.2423404851224129
-0.4694658458458457	-0.2399424486140998
-0.4666633333333332	-0.2380477325396792
-0.4638608208208207	-0.2365507530399648
-0.4610583083083082	-0.2352415296189127
-0.4582557957957957	-0.23390077503830592
-0.45545328328328316	-0.23238841866005328
-0.45265077077077065	-0.23069453834556125
-0.44984825825825814	-0.22893666293062787
-0.4470457457457456	-0.22730720325240333
-0.4442432332332331	-0.22599233424013554
-0.4414407207207206	-0.22509302519148633
-0.4386382082082081	-0.22457720197395137
-0.4358356956956956	-0.224280235716862
-0.43303318318318307	-0.22395349748452503
-0.43023067067067056	-0.2233437686685626
-0.42742815815815804	-0.22227563042969123
-0.42462564564564553	-0.22070803292134716
-0.421823133133133	-0.21874514621472452
-0.4190206206206205	-0.2165971269211623
-0.416218108108108	-0.21450331286348268
-0.4134155955955955	-0.21264301549515802
-0.410613083083083	-0.21106347875975862
-0.40781057057057046	-0.20964943690791793
-0.40500805805805795	-0.20814580611498834
-0.40220554554554544	-0.20622852640781708
-0.39940303303303293	-0.20360356053410772
-0.3966005205205205	-0.20010507135761563
-0.3937980080080079	-0.19576342223632565
-0.3909954954954955	-0.19082185872018304
-0.3881929829829829	-0.18569504804531095
-0.3853904704704705	-0.18087894163372797
-0.38258795795795786	-0.17683512880050473
-0.37978544544544546	-0.17388024310969263
-0.37698293293293283	-0.17211012478405363
-0.37418042042042043	-0.1713796043125101
-0.3713779079079078	-0.17134428870593232
-0.3685753953953954	-0.17155435899571736
-0.3657728828828828	-0.1715763525454133
-0.3629703703703704	-0.17111087359025623
-0.36016785785785776	-0.17007436950264737
-0.35736534534534536	-0.16862173808179293
-0.35456283283283274	-0.16710167570966972
-0.35176032032032034	-0.16595466573085715
-0.3489578078078077	-0.16557972659060832
-0.3461552952952953	-0.16620604155094187
-0.3433527827827827	-0.16780626442443386
-0.3405502702702703	-0.17007880905287542
-0.33774775775775767	-0.17250867521263868
-0.33494524524524527	-0.1744946917376306
-0.33214273273273265	-0.17551129699049423
-0.32934022022022025	-0.17526090995958565
-0.3265377077077076	-0.17377262815816646
-0.323735195195195	-0.1714153967289146
-0.3209326826826826	-0.1688162494496359
-0.31813017017017	-0.16670087314973447
-0.3153276576576576	-0.16569705500183857
-0.31252514514514496	-0.16615446150388952
-0.30972263263263256	-0.16803224028236385
-0.30692012012011993	-0.17088888808567282
-0.30411760760760753	-0.1739809808957848
-0.3013150950950949	-0.1764464938011268
-0.2985125825825825	-0.17752361218906537
-0.2957100700700699	-0.17674476431418318
-0.2929075575575575	-0.17405182869924107
-0.29010504504504486	-0.16980064248796706
-0.28730253253253246	-0.16465469778383307
-0.28450002002001984	-0.15939982411327047
-0.28169750750750744	-0.15473407657003935
-0.2788949949949948	-0.1510931587245325
-0.2760924824824824	-0.14855969310908157
-0.2732899699699698	-0.14687833356962443
-0.2704874574574574	-0.14556638202915806
-0.26768494494494477	-0.14408135691201113
-0.26488243243243237	-0.14199159025595287
-0.26207991991991975	-0.139097930066441
-0.25927740740740735	-0.13547287671866565
-0.2564748948948947	-0.13141163982976267
-0.2536723823823823	-0.1273182198935342
-0.2508698698698697	-0.12356930330521049
-0.2480673573573573	-0.1204032831404574
-0.24526484484484468	-0.11787005868405237
-0.24246233233233228	-0.11585388242924816
-0.23965981981981965	-0.11415477737186097
-0.23685730730730725	-0.11259331831681979
-0.23405479479479463	-0.11109603234068527
-0.23125228228228223	-0.10972684225106732
-0.2284497697697696	-0.10865086372680155
-0.2256472572572572	-0.10804302016285566
-0.22284474474474458	-0.10797602271786999
-0.22004223223223218	-0.1083322855957139
-0.21723971971971956	-0.10877843938404047
-0.21443720720720716	-0.10882089532905614
-0.21163469469469454	-0.10793302230429364
-0.20883218218218214	-0.10571833357969918
-0.2060296696696695	-0.10205866812393805
-0.2032271571571571	-0.09719727925713706
-0.2004246446446445	-0.09172424935678447
-0.1976221321321321	-0.08646048971568918
-0.19481961961961947	-0.08226772716658196
-0.19201710710710707	-0.07983544307196275
-0.18921459459459444	-0.07950419403037098
-0.18641208208208204	-0.0811753588041074
-0.18360956956956942	-0.08433298833554323
-0.18080705705705702	-0.08817158496211672
-0.1780045445445444	-0.09179399128006849
-0.175202032032032	-0.09442492205453873
-0.17239951951951937	-0.0955832135035033
-0.16959700700700697	-0.09516970004259073
-0.16679449449449435	-0.09345296226426059
-0.16399198198198195	-0.09096402853298241
-0.16118946946946933	-0.08833488632713002
-0.15838695695695693	-0.086127871547381
-0.1555844444444443	-0.08470106740021766
-0.1527819319319319	-0.08414057432130867
-0.14997941941941928	-0.08426921081339492
-0.14717690690690688	-0.08471973409838174
-0.14437439439439426	-0.0850452073399488
-0.14157188188188186	-0.0848333640891451
-0.13876936936936923	-0.08379605937412973
-0.13596685685685683	-0.08181643203761194
-0.1331643443443442	-0.07895070333650886
-0.1303618318318318	-0.07539392410958223
-0.1275593193193192	-0.07142613302494391
-0.12475680680680679	-0.06735619193034365
-0.12195429429429416	-0.06347613541193303
-0.11915178178178176	-0.06003181203226848
-0.11634926926926914	-0.05720886046869769
-0.11354675675675674	-0.05512888197726698
-0.11074424424424412	-0.053849880685186785
-0.10794173173173172	-0.05336704107987525
-0.1051392192192191	-0.053613134996423506
-0.10233670670670669	-0.0544605494994459
-0.09953419419419407	-0.05572789715411133
-0.09673168168168167	-0.05719316202795327
-0.09392916916916905	-0.05861302727903947
-0.09112665665665665	-0.05974562518180224
-0.08832414414414402	-0.06037259427251698
-0.08552163163163162	-0.060316613756512594
-0.082719119119119	-0.059452331665646396
-0.0799166066066066	-0.05771098274236261
-0.07711409409409398	-0.055080924848034646
-0.07431158158158158	-0.05160695814014779
-0.07150906906906895	-0.04739036980424949
-0.06870655655655655	-0.04258959962455286
-0.06590404404404393	-0.037419177813346444
-0.06310153153153153	-0.03214318446191228
-0.06029901901901891	-0.027059644606551997
-0.057496506506506506	-0.02247413279307911
-0.054693993993993884	-0.018663908095456205
-0.05189148148148148	-0.015837192403632183
-0.04908896896896886	-0.014094713065525316
-0.04628645645645646	-0.013401589161722599
-0.04348394394394384	-0.013576759748898132
-0.040681431431431436	-0.014304640469167434
-0.037878918918918814	-0.015170106996115068
-0.03507640640640641	-0.015713916124906135
-0.03227389389389379	-0.015501898463561065
-0.02947138138138139	-0.014198164008798336
-0.026668868868868767	-0.011630536631089872
-0.023866356356356366	-0.007835864431019274
-0.021063843843843744	-0.003074173911997602
-0.018261331331331343	0.0021957716179040743
-0.01545881881881872	0.007380995781919614
-0.01265630630630632	0.01185258343725501
-0.009853793793793697	0.015062963291299247
-0.007051281281281296	0.016660432277979892
-0.004248768768768674	0.016575796211135252
-0.001446256256256273	0.015058196969164356
0.0013562562562563496	0.012645673121750689
0.00415876876876875	0.01006975081805564
0.006961281281281373	0.008109547292555086
0.009763793793793774	0.0074253466953942415
0.012566306306306396	0.00841000774722983
0.015368818818818797	0.011095645834631268
0.01817133133133142	0.01514189235627486
0.02097384384384382	0.019912709762813008
0.023776356356356443	0.024625946515888703
0.026578868868868843	0.028539776140813822
0.029381381381381466	0.0311288344181353
0.03218389389389387	0.03220407377846496
0.03498640640640649	0.03194444518826048
0.03778891891891911	0.03083202729045534
0.04059143143143151	0.029508701202420384
0.043393943943944135	0.02859431228889192
0.046196456456456536	0.02851698727811461
0.04899896896896916	0.029402556782838624
0.05180148148148156	0.03105280259642032
0.05460399399399418	0.033016511399824644
0.05740650650650658	0.03473067986429332
0.060209019019019205	0.035689580852525146
0.0630115315315316	0.03559252850476771
0.06581404404404423	0.03442891789400651
0.06861655655655663	0.03247884131687623
0.07141906906906925	0.03023306232379891
0.07422158158158165	0.028259495338829793
0.07702409409409428	0.027057576852427906
0.07982660660660668	0.02694302926644765
0.0826291191191193	0.027993714492337535
0.0854316316316317	0.03006677166980995
0.08823414414414432	0.032874812282807725
0.09103665665665672	0.03609171328765706
0.09383916916916935	0.03945166646669211
0.09664168168168175	0.042810253121355626
0.09944419419419437	0.046151154286062646
0.10224670670670677	0.049541395407298
0.10504921921921939	0.0530552885398789
0.10785173173173179	0.056696954876528996
0.11065424424424442	0.06035066412802058
0.11345675675675682	0.06377788542663483
0.11625926926926944	0.06666369325509483
0.11906178178178184	0.06869854023881826
0.12186429429429446	0.06966979296673532
0.12466680680680686	0.06953435214664239
0.12746931931931949	0.06844975629309234
0.13027183183183189	0.06675405889541224
0.1330743443443445	0.06490010178929823
0.1358768568568569	0.06336270426344395
0.13867936936936953	0.06254395422579502
0.14148188188188193	0.0627006474744462
0.14428439439439456	0.06390994828436163
0.14708690690690696	0.06607754842513146
0.14988941941941958	0.06898089197001372
0.15269193193193198	0.07233189022967708
0.1554944444444446	0.07584095725409241
0.158296956956957	0.07926716045749044
0.16109946946946962	0.08244606125249017
0.16390198198198203	0.08529470559668668
0.16670449449449465	0.08779955289180986
0.16950700700700705	0.08999617944916663
0.17230951951951967	0.09194903226489956
0.17511203203203207	0.09373632562435752
0.1779145445445447	0.09544112362015304
0.1807170570570571	0.09714650528977077
0.18351956956956972	0.09893157172964533
0.18632208208208212	0.1008660187100376
0.18912459459459474	0.1030032223495663
0.19192710710710714	0.105373938099869
0.19472961961961976	0.10798358596772535
0.19753213213213217	0.11081513124006687
0.2003346446446448	0.11383710735905572
0.2031371571571572	0.11701346232636477
0.2059396696696698	0.12031004512804397
0.2087421821821822	0.12369280276499937
0.21154469469469483	0.12711546471359364
0.21434720720720724	0.13049898165991614
0.21714971971971986	0.1337097485106541
0.21995223223223226	0.13654681470390634
0.22275474474474488	0.138748308445509
0.22555725725725728	0.1400235195917371
0.2283597697697699	0.1401100782881619
0.2311622822822823	0.13884719084364705
0.23396479479479493	0.13624843811622545
0.23676730730730733	0.13255370836462899
0.23956981981981995	0.12824117515898567
0.24237233233233235	0.12398723911992007
0.24517484484484497	0.12057383506108671
0.24797735735735738	0.11875587553147746
0.25077986986987	0.11911347916167016
0.2535823823823824	0.1219207062239295
0.256384894894895	0.12706244441521736
0.2591874074074074	0.13402316258106672
0.26198991991992004	0.1419567512049813
0.26479243243243245	0.14982865170250778
0.26759494494494507	0.15660412927036138
0.27039745745745747	0.16144419958500889
0.2731999699699701	0.16386676545439052
0.2760024824824825	0.16383646912692235
0.2788049949949951	0.16176174383109082
0.2816075075075075	0.158398351546816
0.28441002002002014	0.15468046146834913
0.28721253253253254	0.15151768326134157
0.29001504504504516	0.14960490231563592
0.29281755755755756	0.14928883619028532
0.2956200700700702	0.15052134772320458
0.2984225825825826	0.15290799434327365
0.3012250950950952	0.15583648432984207
0.3040276076076076	0.1586498339228424
0.30683012012012023	0.1608183697545154
0.30963263263263263	0.16206621736506685
0.31243514514514525	0.16242121377982022
0.31523765765765766	0.16217867550110687
0.3180401701701703	0.161793213050836
0.3208426826826827	0.1617321899918628
0.3236451951951953	0.16233405230281708
0.3264477077077077	0.16371195361846078
0.3292502202202203	0.16572880191511793
0.3320527327327327	0.16804831948447146
0.33485524524524535	0.17024430626279555
0.33765775775775775	0.171933612954142
0.34046027027027037	0.17289220908752687
0.34326278278278277	0.17311982628083256
0.3460652952952954	0.1728349473739573
0.3488678078078078	0.17240333479738487
0.3516703203203204	0.17222330311289594
0.3544728328328328	0.1726035242129195
0.35727534534534544	0.17367064851285915
0.36007785785785784	0.17533421171923605
0.36288037037037046	0.17731840319980058
0.36568288288288286	0.17924991708302523
0.3684853953953955	0.18077451957222984
0.3712879079079079	0.18166705404976538
0.3740904204204205	0.18190248510218687
0.3768929329329329	0.1816680130940729
0.37969544544544553	0.18131417368101374
0.38249795795795793	0.18126058546913495
0.38530047047047056	0.18188433175815405
0.38810298298298296	0.18342247589830904
0.3909054954954956	0.185914385173362
0.393708008008008	0.18919670574367456
0.3965105205205206	0.19294829085036463
0.3993130330330332	0.19676894893349986
0.4021155455455456	0.20026834612393016
0.40491805805805825	0.20314144751143853
0.40772057057057065	0.2052137165330666
0.4105230830830833	0.20645009706332004
0.4133255955955957	0.2069328142777489
0.4161281081081083	0.2068208219070094
0.4189306206206207	0.20630627656416586
0.4217331331331333	0.20558064192506856
0.4245356456456457	0.20481658991948654
0.42733815815815834	0.20416448057278344
0.43014067067067074	0.20375659729370704
0.43294318318318337	0.20371031281666824
0.43574569569569577	0.2041233337558666
0.4385482082082084	0.20505903348550908
0.4413507207207208	0.20652558344188243
0.4441532332332334	0.20845689791684793
0.4469557457457458	0.21070468399600167
0.44975825825825844	0.2130486289627689
0.45256077077077084	0.21522669066858993
0.45536328328328346	0.2169812408461021
0.45816579579579586	0.21811144997023635
0.4609683083083085	0.21851948889903589
0.4637708208208209	0.2182387354882028
0.4665733333333335	0.21743605957693168
0.4693758458458459	0.21638633852083142
0.47217835835835853	0.2154239880221082
0.47498087087087093	0.21488176146980326
0.47778338338338355	0.21503003209607494
0.48058589589589595	0.2160295645005535
0.4833884084084086	0.21790753297795576
0.486190920920921	0.22056108495792684
0.4889934334334336	0.2237863870060698
0.491795945945946	0.22732531125792668
0.4945984584584586	0.23091806398887893
0.497400970970971	0.23434904592578637
0.5002034834834836	0.23747535781369655
0.503005995995996	0.24023218861295736
0.5058085085085087	0.24261572461478634
0.5086110210210211	0.24465058794590594
0.5114135335335337	0.24635341323056015
0.5142160460460461	0.24770558040251262
0.5170185585585587	0.24864567677080904
0.5198210710710711	0.2490863535673012
0.5226235835835837	0.24895234416279008
0.5254260960960961	0.24822877301514948
0.5282286086086088	0.24700393440081458
0.5310311211211212	0.24549031821750517
0.5338336336336338	0.24401243222487373
0.5366361461461462	0.24295895760496278
0.5394386586586588	0.2427075659713851
0.5422411711711712	0.24354008483527426
0.5450436836836838	0.24557053738055928
0.5478461961961962	0.2487069851681779
0.5506487087087089	0.2526600540313039
0.5534512212212213	0.2569985682732231
0.5562537337337339	0.2612394431275613
0.5590562462462463	0.26494894933166646
0.5618587587587589	0.2678288990329777
0.5646612712712713	0.2697655156103425
0.5674637837837839	0.27082960974762765
0.5702662962962963	0.27123090230123137
0.573068808808809	0.2712424843116912
0.5758713213213213	0.2711193555424112
0.578673833833834	0.27103527660537263
0.5814763463463464	0.27105485849075217
0.584278858858859	0.2711454586854454
0.5870813713713714	0.2712202637959538
0.589883883883884	0.27119433290171513
0.5926863963963964	0.2710324627173064
0.595488908908909	0.2707722493025871
0.5982914214214214	0.27051579129341596
0.6010939339339341	0.27039532627903384
0.6038964464464465	0.2705274005482028
0.6066989589589589	0.27097365717745964
0.6095014714714717	0.27172291365719825
0.6123039839839841	0.27270039104642424
0.6151064964964965	0.27379924455498456
0.6179090090090089	0.27492108244427194
0.6207115215215218	0.2760091787710016
0.6235140340340342	0.27706166419514927
0.6263165465465466	0.2781206236394785
0.629119059059059	0.2792432415355068
0.6319215715715718	0.2804687647830977
0.6347240840840842	0.28179692945807755
0.6375265965965966	0.2831887100680195
0.640329109109109	0.2845905772249837
0.6431316216216219	0.2859727328741258
0.6459341341341343	0.28736447517297514
0.6487366466466467	0.2888692117836176
0.651539159159159	0.2906484349682562
0.6543416716716719	0.2928759582191965
0.6571441841841843	0.29567639228145604
0.6599466966966967	0.29907009711266547
0.6627492092092091	0.30294695475006267
0.665551721721722	0.30708248859622916
0.6683542342342343	0.3111948004836128
0.6711567467467467	0.3150248708417253
0.6739592592592591	0.3184121110984701
0.676761771771772	0.3213362719410149
0.6795642842842844	0.3239070698321742
0.6823667967967968	0.32630123809996797
0.6851693093093092	0.3286668642721131
0.687971821821822	0.3310293818538148
0.6907743343343344	0.33323651392037995
0.6935768468468468	0.3349687465844018
0.6963793593593592	0.3358203696949315
0.6991818718718721	0.3354307774177384
0.7019843843843845	0.3336254828705806
0.7047868968968969	0.33051884044611385
0.7075894094094093	0.3265393574736908
0.7103919219219221	0.3223616503951502
0.7131944344344345	0.3187592879179511
0.7159969469469469	0.31641981089228366
0.7187994594594593	0.3157775681438317
0.7216019719719722	0.31691612463728386
0.7244044844844846	0.31957051212181936
0.727206996996997	0.3232273250947409
0.7300095095095094	0.3272884553547477
0.7328120220220222	0.3312432730030584
0.7356145345345346	0.3347918567411672
0.738417047047047	0.33787960958838975
0.7412195595595594	0.34063542292607485
0.7440220720720723	0.34324049113818955
0.7468245845845847	0.3457805633658722
0.7496270970970971	0.3481414467663354
0.7524296096096099	0.3499929364274328
0.7552321221221223	0.35087466994969285
0.7580346346346347	0.3503595287143327
0.7608371471471471	0.3482395083240701
0.76363965965966	0.3446666980160614
0.7664421721721724	0.3401932112137885
0.7692446846846848	0.33568553509269355
0.7720471971971972	0.3321304871287467
0.77484970970971	0.33038762582265824
0.7776522222222224	0.3309634393199242
0.7804547347347348	0.33387843651769566
0.7832572472472472	0.3386702377795634
0.7860597597597601	0.34453293975406085
0.7888622722722725	0.3505496230461639
0.7916647847847849	0.3559454311933393
0.7944672972972973	0.3602830564396158
0.7972698098098101	0.3635425204408996
0.8000723223223225	0.36606592374277913
0.8028748348348349	0.36839212644249697
0.8056773473473473	0.37104114897816376
0.8084798598598602	0.3743219165340902
0.8112823723723726	0.3782256625984129
0.814084884884885	0.382435425497314
0.8168873973973974	0.3864411818957483
0.8196899099099102	0.38971466847104536
0.8224924224224226	0.39187998771688504
0.825294934934935	0.3928213185218141
0.8280974474474474	0.39269473616869977
0.8308999599599602	0.3918473520591962
0.8337024724724726	0.3906802722245156
0.836504984984985	0.3895102300163419
0.8393074974974974	0.388481921169209
0.8421100100100103	0.3875607606664708
0.8449125225225227	0.3866029000616373
0.8477150350350351	0.38546861844084085
0.8505175475475475	0.38412839653898956
0.8533200600600603	0.38271450272936003
0.8561225725725727	0.38149339382621966
0.8589250850850851	0.3807670177968461
0.8617275975975975	0.3807414950763647
0.8645301101101104	0.38141765362004343
0.8673326226226228	0.3825527702053121
0.8701351351351352	0.38371781614237555
0.8729376476476476	0.38443836217788285
0.8757401601601604	0.3843734297706636
0.8785426726726728	0.38346798543185684
0.8813451851851852	0.3820192343455917
0.8841476976976976	0.3806238749176054
0.8869502102102105	0.38001417340646093
0.8897527227227229	0.3808308959077789
0.8925552352352353	0.38340625153146635
0.8953577477477477	0.387630454141115
0.8981602602602605	0.39295024453380456
0.9009627727727729	0.39850481932370485
0.9037652852852853	0.403358641496408
0.9065677977977977	0.4067575293232417
0.9093703103103106	0.40832597018978023
0.912172822822823	0.40814305640420634
0.9149753353353354	0.4066753236140502
0.9177778478478478	0.40459304914679395
0.9205803603603606	0.40253550433245633
0.923382872872873	0.4009067056065144
0.9261853853853854	0.3997708125107451
0.9289878978978978	0.3988799007088744
0.9317904104104107	0.3978192790484091
0.9345929229229231	0.3962136364604037
0.9373954354354355	0.3939159039800891
0.9401979479479479	0.3911073538853458
0.9430004604604607	0.3882697486811212
0.9458029729729731	0.38603681033173287
0.9486054854854855	0.38497637761022074
0.9514079979979979	0.3853806450030324
0.9542105105105108	0.3871405043319651
0.9570130230230232	0.38975160796100594
0.9598155355355356	0.3924542741115461
0.962618048048048	0.394462744728941
0.9654205605605608	0.39520796579499046
0.9682230730730732	0.39451298350779584
0.9710255855855856	0.39264298023239363
0.973828098098098	0.39021481909778255
0.9766306106106108	0.38799868950759653
0.9794331231231233	0.38668039645063923
0.9822356356356357	0.3866646160397255
0.985038148148148	0.387983232341801
0.9878406606606609	0.390334713860902
0.9906431731731733	0.3932340585162231
0.9934456856856857	0.39621455964594354
0.9962481981981981	0.3990058841597225
0.9990507107107109	0.4016233288112964
1.0018532232232233	0.40433661457210324
1.0046557357357357	0.40753105747927676
1.0074582482482481	0.4115135296200979
1.010260760760761	0.4163362921001927
1.0130632732732734	0.42170632747667347
1.0158657857857858	0.4270182516714761
1.0186682982982982	0.43150569748754763
1.021470810810811	0.4344643485513652
1.0242733233233234	0.4354740094672931
1.0270758358358358	0.43454599567865426
1.0298783483483482	0.4321458757402367
1.032680860860861	0.4290818681740457
1.0354833733733735	0.4262922184721643
1.0382858858858859	0.4245963119003485
1.0410883983983983	0.4244840960586223
1.0438909109109111	0.4260041584594656
1.0466934234234235	0.4287782005768105
1.049495935935936	0.43213016341016663
1.0522984484484483	0.4352850189678779
1.0551009609609612	0.43757547367644034
1.0579034734734736	0.43859857259153456
1.060705985985986	0.4382853551398463
1.0635084984984984	0.43687667232395205
1.0663110110110112	0.434826311048174
1.0691135235235236	0.43266978232283243
1.071916036036036	0.4308993967648294
1.0747185485485484	0.4298752216890467
1.0775210610610613	0.4297833868408223
1.0803235735735737	0.4306359058352165
1.083126086086086	0.4322961158140906
1.0859285985985985	0.4345135122339953
1.0887311111111113	0.43695912749177773
1.0915336236236237	0.43926235849313056
1.0943361361361361	0.441056294553543
1.0971386486486485	0.44203725000730065
1.0999411611611614	0.44203541746358305
1.1027436736736738	0.4410814004059424
1.1055461861861862	0.43944424382701963
1.1083486986986986	0.4376163408366839
1.1111512112112114	0.4362318566902517
1.1139537237237238	0.43592584994467265
1.1167562362362362	0.4371643956664631
1.119558748748749	0.44009285724491837
1.1223612612612615	0.4444523339596106
1.1251637737737739	0.44959994570404377
1.1279662862862863	0.4546398589001928
1.130768798798799	0.458637323205162
1.1335713113113115	0.46085898338260245
1.136373823823824	0.4609698722818328
1.1391763363363363	0.45912642871049403
1.1419788488488491	0.4559340617841455
1.1447813613613615	0.45227857521181947
1.147583873873874	0.4490801461535177
1.1503863863863864	0.44704344358426246
1.1531888988988992	0.4464792553401958
1.1559914114114116	0.4472506152895715
1.158793923923924	0.448856921581204
1.1615964364364364	0.45062578214700744
1.1643989489489492	0.4519486935373093
1.1672014614614616	0.4524841590559152
1.170003973973974	0.4522643675137578
1.1728064864864864	0.45167455580066973
1.1756089989989993	0.45131633424383455
1.1784115115115117	0.4518033725277198
1.181214024024024	0.45355776459463915
1.1840165365365365	0.4566720946263682
1.1868190490490493	0.4608777442806467
1.1896215615615617	0.46562346342265104
1.1924240740740741	0.47023254911369594
1.1952265865865865	0.4740841416901536
1.1980290990990994	0.4767611242047389
1.2008316116116118	0.4781236072869486
1.2036341241241242	0.4782958628753328
1.2064366366366366	0.47758473491659476
1.2092391491491494	0.4763681303614592
1.2120416616616618	0.474996497695985
1.2148441741741742	0.4737380151328967
1.2176466866866866	0.4727755715137936
1.2204491991991995	0.4722402612221151
1.2232517117117119	0.47225156891252107
1.2260542242242243	0.47293431506455397
1.2288567367367367	0.4743963414145347
1.2316592492492495	0.47667260718345444
1.234461761761762	0.4796613426024182
1.2372642742742743	0.48308722193522075
1.2400667867867867	0.486520430041609
1.2428692992992996	0.48946049794979885
1.245671811811812	0.4914672185962194
1.2484743243243244	0.4922983117487847
1.2512768368368368	0.4920043844223265
1.2540793493493496	0.4909410019235284
1.256881861861862	0.4896833410883272
1.2596843743743744	0.4888624736820969
1.2624868868868868	0.4889717974633163
1.2652893993993997	0.49020628834627494
1.268091911911912	0.49238995408953223
1.2708944244244245	0.4950195849930406
1.2736969369369369	0.49741445869146833
1.2764994494494497	0.4989253293751256
1.279301961961962	0.4991348168265931
1.2821044744744745	0.49798319382573514
1.284906986986987	0.4957784647047502
1.2877094994994998	0.493089174455354
1.2905120120120122	0.49055877018059596
1.2933145245245246	0.48870715570315937
1.296117037037037	0.48778856233824414
1.2989195495495498	0.487753504587879
1.3017220620620622	0.48832389273000965
1.3045245745745746	0.4891482816135811
1.307327087087087	0.489974193478238
1.3101295995995998	0.49076779343225096
1.3129321121121122	0.49173088492846145
1.3157346246246246	0.49320452812534366
1.318537137137137	0.49549339465120484
1.32133964964965	0.49867860057811336
1.3241421621621623	0.5024960991680091
1.3269446746746747	0.5063381373401539
1.329747187187187	0.5093926313423269
1.3325496996997	0.5108841808787485
1.3353522122122123	0.5103391765004093
1.3381547247247247	0.507781703771879
1.3409572372372371	0.5037838864884421
1.34375974974975	0.4993397323506926
1.3465622622622624	0.4955908896025597
1.3493647747747748	0.4934858250333239
1.3521672872872872	0.49348190201034176
1.3549697997998	0.4953917261099051
1.3577723123123124	0.49843204066701685
1.3605748248248248	0.501468591908494
1.3633773373373372	0.5033848859255734
1.36617984984985	0.5034587165200476
1.3689823623623625	0.5016232836636008
1.3717848748748749	0.4985231738855468
1.3745873873873873	0.4953394820877872
1.3773898998999001	0.49343254409160014
1.3801924124124125	0.49391095442194566
1.382994924924925	0.4972618073889139
1.3857974374374373	0.5031603586135867
1.3885999499499502	0.5105224975756
1.3914024624624626	0.5177879536870237
1.394204974974975	0.5233502150440879
1.3970074874874874	0.5260037524921511
1.39981	0.5252746515276374
1.39991	0.5192697323012962
1.3971074774774772	0.5166996372328312
1.3943049549549547	0.5139653792225491
1.391502432432432	0.5116785769909915
1.3886999099099095	0.5103763920396229
1.385897387387387	0.5103793774155554
1.3830948648648644	0.5116989189372843
1.3802923423423419	0.5140259423250692
1.3774898198198193	0.5168098025034196
1.3746872972972968	0.5194085008790198
1.3718847747747747	0.5212675879705889
1.369082252252252	0.522073667372831
1.3662797297297296	0.5218340639900438
1.363477207207207	0.5208561530497178
1.3606746846846844	0.5196316298701269
1.3578721621621619	0.5186624420569651
1.3550696396396393	0.5182855632394151
1.3522671171171168	0.5185558140605759
1.3494645945945942	0.519228013041583
1.3466620720720717	0.5198470937955295
1.3438595495495491	0.5199179548713591
1.3410570270270266	0.5190981256863634
1.338254504504504	0.517345991451715
1.335451981981982	0.5149696455483302
1.3326494594594593	0.5125531972135775
1.3298469369369368	0.5107785582283831
1.3270444144144142	0.5101977351937075
1.3242418918918917	0.511030694592254
1.3214393693693691	0.5130594041952856
1.3186368468468466	0.5156601240411813
1.315834324324324	0.5179719878763256
1.3130318018018015	0.5191544817601138
1.310229279279279	0.5186546849123856
1.3074267567567563	0.5163981589142006
1.3046242342342338	0.5128383785950166
1.3018217117117112	0.5088426573797116
1.2990191891891887	0.5054442444732363
1.2962166666666666	0.503534045937331
1.293414144144144	0.5035868001591932
1.2906116216216215	0.5055080433718577
1.287809099099099	0.5086519250586872
1.2850065765765764	0.5120070361851793
1.2822040540540538	0.5144946321943166
1.2794015315315312	0.5152879071399004
1.2765990090090087	0.5140539330804219
1.2737964864864861	0.5110439940880561
1.2709939639639636	0.5070057487652402
1.268191441441441	0.5029467235167338
1.2653889189189185	0.49982509187315954
1.262586396396396	0.498265632420581
1.2597838738738734	0.49838921200914027
1.2569813513513513	0.49980635820356295
1.2541788288288287	0.5017718737397301
1.2513763063063061	0.5034455261870598
1.2485737837837836	0.5041705212001114
1.245771261261261	0.5036774921626337
1.2429687387387385	0.5021482000898032
1.240166216216216	0.5001211091682404
1.2373636936936934	0.49827448979612377
1.2345611711711708	0.4971639103537074
1.2317586486486483	0.49700619383599753
1.2289561261261257	0.49758603300997156
1.2261536036036031	0.49831970041747964
1.2233510810810806	0.4984565159539543
1.2205485585585585	0.4973508940569133
1.217746036036036	0.4947120061723143
1.2149435135135134	0.49074330464173543
1.2121409909909908	0.48611910243067497
1.2093384684684683	0.4817989409351488
1.2065359459459457	0.47873513468681944
1.2037334234234232	0.47756653971007434
1.2009309009009006	0.47839943201912655
1.198128378378378	0.4807511567386539
1.1953258558558555	0.48368143777611244
1.192523333333333	0.4860759164939218
1.1897208108108104	0.4869960073316088
1.1869182882882878	0.48598507637894367
1.1841157657657653	0.4832316018117611
1.1813132432432432	0.4795326805130609
1.1785107207207206	0.4760630147802757
1.175708198198198	0.4740160734710358
1.1729056756756755	0.47422598098767993
1.170103153153153	0.47688732146493473
1.1673006306306304	0.4814622386021837
1.1644981081081078	0.4868081592655998
1.1616955855855853	0.4914922834427114
1.1588930630630627	0.4942013795393491
1.1560905405405402	0.49412526021713465
1.1532880180180176	0.4911990175603083
1.150485495495495	0.48613072960214876
1.1476829729729725	0.4802052268578407
1.14488045045045	0.4749211533391117
1.1420779279279278	0.4715677561697952
1.1392754054054053	0.47086486359334023
1.1364728828828827	0.4727695895310015
1.1336703603603602	0.47650294842407004
1.1308678378378376	0.480784406198539
1.128065315315315	0.48420222702677534
1.1252627927927925	0.4856101256431663
1.12246027027027	0.48443666291844817
1.1196577477477474	0.4808231395415109
1.1168552252252248	0.4755584975379898
1.1140527027027023	0.46983930133669644
1.1112501801801797	0.4649312617536767
1.1084476576576572	0.4618322158863312
1.105645135135135	0.4610294444061756
1.1028426126126125	0.4624106835249673
1.10004009009009	0.46533995284436513
1.0972375675675674	0.46886185829532795
1.0944350450450449	0.4719654959486983
1.0916325225225223	0.4738299663202883
1.0888299999999997	0.47398835503725634
1.0860274774774772	0.47237885292408116
1.0832249549549546	0.46928876349713305
1.080422432432432	0.4652272110171207
1.0776199099099095	0.4607766626979597
1.074817387387387	0.4564692878160851
1.0720148648648644	0.45271556256711865
1.0692123423423419	0.4497878754517122
1.0664098198198197	0.4478409357945025
1.0636072972972972	0.4469409552470507
1.0608047747747746	0.4470794137312946
1.058002252252252	0.44816179294817515
1.0551997297297295	0.4499799339607296
1.052397207207207	0.4521904167248709
1.0495946846846844	0.4543243726487067
1.0467921621621619	0.45584466944573115
1.0439896396396393	0.45624781661178043
1.0411871171171168	0.455187447472933
1.0383845945945942	0.45258216654319466
1.0355820720720716	0.44866915087654163
1.032779549549549	0.44397786004589496
1.0299770270270265	0.4392218926546141
1.0271745045045044	0.43513359878326013
1.0243719819819819	0.4322862449289276
1.0215694594594593	0.43095494322255096
1.0187669369369368	0.4310574137161614
1.0159644144144142	0.4321918722809297
1.0131618918918917	0.4337596439004403
1.010359369369369	0.43513435723429045
1.0075568468468465	0.4358263584916682
1.004754324324324	0.43559457371563576
1.0019518018018014	0.43447693960701467
0.9991492792792789	0.43273796772415196
0.9963467567567563	0.43075843521253615
0.9935442342342338	0.42890862274323643
0.9907417117117117	0.4274477274520361
0.9879391891891891	0.4264784121101748
0.9851366666666665	0.42596259734391995
0.982334144144144	0.42578141518935086
0.9795316216216214	0.42580742191440996
0.9767290990990989	0.425956020493868
0.9739265765765763	0.4261955052375363
0.9711240540540538	0.4265158297404928
0.9683215315315312	0.42687647829062214
0.9655190090090087	0.4271651353168049
0.9627164864864861	0.42719608826876637
0.9599139639639636	0.4267609220024544
0.957111441441441	0.42572012229481215
0.9543089189189184	0.42410222796772357
0.9515063963963963	0.4221665880835326
0.9487038738738738	0.42039222841776325
0.9459013513513512	0.4193781960856836
0.9430988288288287	0.41967295193324966
0.9402963063063061	0.4215805797689188
0.9374937837837836	0.42500812826358203
0.934691261261261	0.4294136389517658
0.9318887387387385	0.43388779542509437
0.9290862162162159	0.43736093975188517
0.9262836936936933	0.4388845035523261
0.9234811711711708	0.4379062911791779
0.9206786486486482	0.4344536460312379
0.9178761261261257	0.42916089552182923
0.9150736036036036	0.4231219853179042
0.912271081081081	0.4176025269918019
0.9094685585585585	0.41369067668384435
0.9066660360360359	0.4119883858460827
0.9038635135135134	0.412435688790751
0.9010609909909908	0.4143227393204432
0.8982584684684682	0.4164886595219717
0.8954559459459457	0.41765019476440995
0.8926534234234231	0.41676428529635445
0.8898509009009006	0.41331916673266933
0.887048378378378	0.40747131602154213
0.8842458558558555	0.3999930131114656
0.8814433333333329	0.39205226745621113
0.8786408108108104	0.38489540247064974
0.8758382882882882	0.3795278720766678
0.8730357657657657	0.3764839379920939
0.8702332432432431	0.37574359809552815
0.8674307207207206	0.3768071629079856
0.864628198198198	0.37889016483701976
0.8618256756756755	0.38116892665119123
0.8590231531531529	0.3829992941170661
0.8562206306306304	0.3840483037266734
0.8534181081081078	0.3843131330946504
0.8506155855855853	0.3840405915807249
0.8478130630630627	0.383590230571102
0.8450105405405401	0.3832956825123688
0.8422080180180176	0.3833700229573742
0.839405495495495	0.383877133578028
0.8366029729729729	0.3847625456422503
0.8338004504504504	0.385915261187734
0.8309979279279278	0.3872244445063774
0.8281954054054053	0.3886033941194068
0.8253928828828827	0.38997311082604136
0.8225903603603602	0.391219974939449
0.8197878378378376	0.39215681123261703
0.816985315315315	0.39251749490469723
0.8141827927927925	0.3920016057378112
0.8113802702702699	0.3903629257121593
0.8085777477477474	0.38751319920309435
0.8057752252252248	0.38360016889404597
0.8029727027027023	0.3790224691245847
0.8001701801801802	0.3743633552119322
0.7973676576576576	0.37025399122212466
0.794565135135135	0.3672045643993865
0.7917626126126125	0.36545714404598134
0.7889600900900899	0.36491120723824644
0.7861575675675674	0.3651510532217399
0.7833550450450448	0.36557085601202544
0.7805525225225223	0.36555947484410184
0.7777499999999997	0.3646855119978279
0.7749474774774772	0.36282170639288025
0.7721449549549546	0.36016772598371166
0.769342432432432	0.35716520046275024
0.7665399099099095	0.35433630779037534
0.763737387387387	0.35210400981875223
0.7609348648648648	0.3506583019496272
0.7581323423423423	0.3499159901248401
0.7553298198198197	0.34958724606107067
0.7525272972972972	0.34932265537837004
0.7497247747747746	0.34888395927494364
0.7469222522522521	0.3482715161860126
0.7441197297297295	0.34775585234573464
0.741317207207207	0.34779490550143977
0.7385146846846844	0.3488607576625057
0.7357121621621618	0.35123470650340444
0.7329096396396393	0.35484455891763855
0.7301071171171167	0.3592070462456882
0.7273045945945942	0.36350442805756944
0.7245020720720716	0.3667790452349277
0.7216995495495495	0.36818847653270725
0.718897027027027	0.36724151974230923
0.7160945045045044	0.36393959128776476
0.7132919819819818	0.3587781572693518
0.7104894594594593	0.3526083399463636
0.7076869369369367	0.34640427574825483
0.7048844144144142	0.34101151067982105
0.7020818918918916	0.33695556835888174
0.6992793693693691	0.33436674091967367
0.6964768468468465	0.3330355015341825
0.693674324324324	0.33256755876526
0.6908718018018014	0.33257450586080467
0.6880692792792789	0.3328267970959434
0.6852667567567567	0.3333133384223116
0.6824642342342342	0.3341896058557676
0.6796617117117116	0.3356399783448625
0.6768591891891891	0.33771375942701565
0.6740566666666665	0.34020564068571835
0.671254144144144	0.3426357630928086
0.6684516216216214	0.3443474876331278
0.6656490990990989	0.34469584222591365
0.6628465765765763	0.34326289637036833
0.6600440540540538	0.3400218067098337
0.6572415315315312	0.33538499361158963
0.6544390090090086	0.33010981328813305
0.6516364864864861	0.3250843535695531
0.6488339639639635	0.3210593943083874
0.6460314414414414	0.31841456673771673
0.6432289189189189	0.31703891630151126
0.6404263963963963	0.3163702586929261
0.6376238738738738	0.3155855278613668
0.6348213513513512	0.3138832458254338
0.6320188288288286	0.31076672309885706
0.6292163063063061	0.30623399374348836
0.6264137837837835	0.30080917111085564
0.623611261261261	0.2954007166039918
0.6208087387387384	0.29102840036620237
0.6180062162162159	0.2885039620124217
0.6152036936936933	0.28816642828487626
0.6124011711711708	0.2897565222701013
0.6095986486486482	0.2924710944648219
0.6067961261261261	0.29518224869472875
0.6039936036036035	0.2967549794703067
0.601191081081081	0.2963677385184389
0.5983885585585584	0.29374118055344656
0.5955860360360359	0.28921025127366
0.5927835135135133	0.28362340717979756
0.5899809909909908	0.2781042217962523
0.5871784684684682	0.2737489141069428
0.5843759459459457	0.2713474269925378
0.5815734234234231	0.271202854514969
0.5787709009009008	0.2730901718998913
0.5759683783783782	0.27635240807042794
0.5731658558558557	0.28009445851490716
0.5703633333333331	0.28341267570476425
0.5675608108108106	0.28559704970758637
0.564758288288288	0.2862599140432711
0.5619557657657654	0.2853727561318755
0.5591532432432431	0.2832206021800992
0.5563507207207206	0.2803027289994807
0.553548198198198	0.2772145852024208
0.5507456756756755	0.27453959213844037
0.5479431531531529	0.272766090246235
0.5451406306306303	0.27223105745692155
0.5423381081081078	0.27308415099503225
0.5395355855855855	0.27526551309525005
0.5367330630630629	0.27849695576510625
0.5339305405405403	0.28229389419240086
0.5311280180180178	0.286009285112418
0.5283254954954952	0.28891720099582585
0.5255229729729727	0.29033244923900126
0.5227204504504503	0.28974755466965485
0.5199179279279278	0.2869556316668701
0.5171154054054052	0.28212332549505004
0.5143128828828827	0.2757856345877927
0.5115103603603601	0.2687532646981184
0.5087078378378376	0.26194803906332975
0.505905315315315	0.25620482109383846
0.5031027927927927	0.25209137163543627
0.5003002702702701	0.2497953984074213
0.4974977477477476	0.24911046637936218
0.494695225225225	0.24952433884281022
0.49189270270270247	0.2503833411435954
0.4890901801801799	0.25108400039484696
0.48628765765765736	0.2512357252691112
0.483485135135135	0.25074810591393093
0.48068261261261247	0.24982038809534474
0.4778800900900899	0.2488411004473534
0.47507756756756736	0.2482329891814467
0.4722750450450448	0.24829385334643406
0.46947252252252225	0.24908304984336693
0.4666699999999997	0.25038716259422106
0.46386747747747736	0.2517723292270373
0.4610649549549548	0.2527035993263277
0.45826243243243225	0.2526920494675183
0.4554599099099097	0.2514239964498926
0.45265738738738714	0.24883480017834667
0.4498548648648646	0.24510901018799838
0.44705234234234204	0.24061224752004914
0.4442498198198197	0.23578054342135307
0.44144729729729715	0.2310037719708739
0.4386447747747746	0.22653862080780085
0.43584225225225204	0.22247455428473495
0.4330397297297295	0.2187580102731912
0.43023720720720693	0.21526174468369813
0.4274346846846844	0.2118733841990976
0.42463216216216204	0.20857324787239764
0.4218296396396395	0.2054767175786998
0.41902711711711693	0.20282845972613336
0.4162245945945944	0.20095049850370375
0.4134220720720718	0.2001591265082247
0.41061954954954927	0.20067357669690755
0.40781702702702693	0.2025407664454706
0.4050145045045044	0.20559568122679725
0.4022119819819818	0.20946795473483454
0.39940945945945927	0.2136344510965301
0.3966069369369367	0.21750760475255512
0.39380441441441416	0.22054178820253317
0.3910018918918916	0.22233617245727125
0.3881993693693693	0.22271285166710447
0.3853968468468467	0.22175330654888625
0.38259432432432416	0.21978398766919716
0.3797918018018016	0.21731180677613796
0.37698927927927905	0.21492097079764028
0.3741867567567565	0.21315173978559054
0.37138423423423395	0.2123870522317671
0.3685817117117116	0.2127726940861543
0.36577918918918906	0.21419007504458118
0.3629766666666665	0.21628865323395874
0.36017414414414395	0.21857028829909364
0.3573716216216214	0.22050419173890132
0.35456909909909884	0.2216427295841281
0.3517665765765763	0.22170801443843213
0.34896405405405395	0.22062763935310903
0.3461615315315314	0.2185129593170111
0.34335900900900884	0.2155906144224057
0.3405564864864863	0.21211208209364882
0.33775396396396373	0.20827225103025168
0.3349514414414412	0.20416402894062405
0.3321489189189186	0.1997828741295791
0.3293463963963963	0.1950771015199474
0.32654387387387374	0.1900229645220646
0.3237413513513512	0.18469380584558584
0.3209388288288286	0.17929369492340172
0.31813630630630607	0.1741379492345543
0.3153337837837835	0.16958194588079814
0.31253126126126096	0.1659191778053593
0.30972873873873863	0.16328262630904547
0.3069262162162161	0.16158521093583464
0.3041236936936935	0.16052416789084006
0.30132117117117097	0.15965392117540889
0.2985186486486484	0.15850899454783715
0.29571612612612586	0.15674062692451204
0.2929136036036035	0.1542243561423132
0.29011108108108097	0.1511035142025544
0.2873085585585584	0.14775314605843926
0.28450603603603586	0.1446740100975313
0.2817035135135133	0.14234870220377152
0.27890099099099075	0.14110404844430746
0.2760984684684682	0.14102163873307144
0.27329594594594586	0.14192249065339407
0.2704934234234233	0.14342772128332154
0.26769090090090075	0.14507291245381837
0.2648883783783782	0.1464376763149313
0.26208585585585564	0.1472490134395572
0.2592833333333331	0.14742802495773863
0.25648081081081053	0.14707023193992272
0.2536782882882882	0.1463727533884283
0.25087576576576565	0.14553887990746736
0.2480732432432431	0.14469635686876736
0.24527072072072054	0.14385837595254464
0.24246819819819798	0.14293895678563945
0.23966567567567543	0.14181362619131815
0.23686315315315287	0.14039964421478607
0.23406063063063054	0.1387233402443356
0.23125810810810798	0.1369474877783345
0.22845558558558543	0.13534671946554036
0.22565306306306288	0.13423798153769603
0.22285054054054032	0.13388893991956624
0.22004801801801777	0.1344344529852663
0.2172454954954952	0.13582750239211744
0.21444297297297288	0.13783822316317873
0.21164045045045032	0.1400980558568694
0.20883792792792777	0.1421719101094671
0.20603540540540521	0.1436346585075184
0.20323288288288266	0.14413115565192447
0.2004303603603601	0.14340934873041
0.19762783783783777	0.14132901144401833
0.19482531531531522	0.13785839338862113
0.19202279279279266	0.13307334874156476
0.1892202702702701	0.12716734071906982
0.18641774774774755	0.12046897410793264
0.183615225225225	0.11345197918379048
0.18081270270270244	0.1067169144566014
0.1780101801801801	0.10092821549110916
0.17520765765765756	0.09670454199589497
0.172405135135135	0.09448023826851171
0.16960261261261245	0.09437367493917508
0.1668000900900899	0.09610649201517708
0.16399756756756734	0.099011231359724
0.16119504504504478	0.10214343181788371
0.15839252252252245	0.10448342953910275
0.1555899999999999	0.10518244352070899
0.15278747747747734	0.10378764699353316
0.14998495495495479	0.1003797740316699
0.14718243243243223	0.09557664509757102
0.14437990990990968	0.09039216952838355
0.14157738738738712	0.08598246446707515
0.1387748648648648	0.08334567246399796
0.13597234234234223	0.0830584295409321
0.13316981981981968	0.085123774051011
0.13036729729729712	0.0889742853111695
0.12756477477477457	0.09362943128118657
0.12476225225225201	0.09796110927530355
0.12195972972972946	0.1009900781142449
0.11915720720720713	0.10212809999019286
0.11635468468468457	0.1012984901600066
0.11355216216216202	0.09890566243055866
0.11074963963963946	0.09567017404160208
0.10794711711711691	0.09238537688965635
0.10514459459459435	0.0896729827686122
0.1023420720720718	0.08781161308412412
0.09953954954954947	0.08668652867743327
0.09673702702702691	0.0858690734358675
0.09393450450450436	0.08479378442644707
0.0911319819819818	0.08297228041303152
0.08832945945945925	0.08017438340558408
0.08552693693693669	0.07652019095890177
0.08272441441441436	0.07245679976397774
0.0799218918918918	0.06862994813063213
0.07711936936936925	0.06569239786908379
0.0743168468468467	0.06410808853206879
0.07151432432432414	0.06400968564709342
0.06871180180180159	0.06514884081334474
0.06590927927927903	0.0669500167390387
0.0631067567567567	0.06864931702186514
0.060304234234234144	0.06947801302882964
0.05750171171171159	0.068841806837626
0.054699189189189035	0.06645225139830166
0.05189666666666648	0.0623828971915828
0.049094144144143925	0.05704374741314755
0.04629162162162137	0.05108714603274504
0.04348909909909904	0.045271523480505824
0.04068657657657648	0.04031442451958084
0.03788405405405393	0.03676363482840893
0.035081531531531374	0.034907554657843204
0.03227900900900882	0.03473630817275425
0.029476486486486264	0.03595583480779602
0.02667396396396371	0.03804954971282275
0.023871441441441377	0.04037614822925609
0.021068918918918822	0.04228738978326156
0.018266396396396267	0.04324617729353303
0.015463873873873712	0.04292364154117978
0.012661351351351158	0.041255517824390825
0.009858828828828603	0.03844401512647684
0.007056306306306048	0.0349017509488751
0.004253783783783716	0.031147617291870128
0.0014512612612611608	0.02767746473173066
-0.001351261261261394	0.024841204590634713
-0.004153783783783949	0.022758824546562334
-0.006956306306306503	0.021299362005422068
-0.009758828828829058	0.02013046855605688
-0.012561351351351613	0.01882609232515345
-0.015363873873873946	0.017002023293698765
-0.0181663963963965	0.014439460088482098
-0.020968918918919055	0.011159031244571738
-0.02377144144144161	0.0074218429281768805
-0.026573963963964164	0.003656191155800348
-0.02937648648648672	0.00033177890945074173
-0.03217900900900905	-0.0021798742625358525
-0.03498153153153161	-0.003715330757956714
-0.03778405405405416	-0.004365033726303064
-0.040586576576576716	-0.00444088573479734
-0.04338909909909927	-0.0043764745339146816
-0.046191621621621826	-0.0045923301195607
-0.04899414414414438	-0.005369533095502865
-0.05179666666666671	-0.006771720655715824
-0.05459918918918927	-0.008639167877513676
-0.05740171171171182	-0.010654663366378575
-0.06020423423423438	-0.012457386110755836
-0.06300675675675693	-0.01376576231428997
-0.06580927927927949	-0.014468316098899953
-0.06861180180180204	-0.01465327752159512
-0.07141432432432437	-0.014568992290961508
-0.07421684684684693	-0.01453065500905143
-0.07701936936936948	-0.01480661795206642
-0.07982189189189204	-0.015523669421628306
-0.0826244144144146	-0.01662343289506038
-0.08542693693693715	-0.017884173726606944
-0.0882294594594597	-0.019000079829331107
-0.09103198198198204	-0.019691049356302254
-0.09383450450450459	-0.01980639812799173
-0.09663702702702714	-0.019388547438402598
-0.0994395495495497	-0.018676326978426888
-0.10224207207207225	-0.018047129491366526
-0.10504459459459481	-0.01791615083270723
-0.10784711711711736	-0.018623292725249457
-0.1106496396396397	-0.02034051599718914
-0.11345216216216225	-0.023024579954987634
-0.1162546846846848	-0.026425507001786808
-0.11905720720720736	-0.03014494264930942
-0.12185972972972992	-0.033725950423965784
-0.12466225225225247	-0.0367500232848052
-0.12746477477477502	-0.03891884982865171
-0.13026729729729736	-0.04010573816953647
-0.1330698198198199	-0.040371170377658944
-0.13587234234234247	-0.03994531296239917
-0.13867486486486502	-0.03918528909657207
-0.14147738738738758	-0.03851634690224756
-0.14427990990991013	-0.03836507480726026
-0.14708243243243246	-0.039091538661282094
-0.14988495495495502	-0.040927182016854885
-0.15268747747747757	-0.04392674745771494
-0.15549000000000013	-0.04794407792393429
-0.15829252252252268	-0.05264134055981956
-0.16109504504504524	-0.05753718066573851
-0.1638975675675678	-0.06209118934395255
-0.16670009009009013	-0.06581150074619338
-0.16950261261261268	-0.06836269555370059
-0.17230513513513523	-0.0696464387106275
-0.1751076576576578	-0.06983038540449263
-0.17791018018018034	-0.06931239862612582
-0.1807127027027029	-0.06862453364806351
-0.18351522522522545	-0.06829950533266588
-0.1863177477477478	-0.06873540825778393
-0.18912027027027034	-0.0700973623969916
-0.1919227927927929	-0.072285587401301
-0.19472531531531545	-0.07498024461380445
-0.197527837837838	-0.07774990372664939
-0.20033036036036056	-0.08019023212204102
-0.20313288288288311	-0.08204935859157028
-0.20593540540540545	-0.08330012722237112
-0.208737927927928	-0.08413636263963467
-0.21154045045045056	-0.08489504242590587
-0.2143429729729731	-0.08593079140137524
-0.21714549549549567	-0.08748511036058162
-0.21994801801801822	-0.08959467515507935
-0.22275054054054078	-0.09207003515140161
-0.2255530630630631	-0.0945523418370835
-0.22835558558558566	-0.09662930902016875
-0.23115810810810822	-0.0979714317311608
-0.23396063063063077	-0.09844248866670485
-0.23676315315315333	-0.09814695904267584
-0.23956567567567588	-0.0973982814902492
-0.24236819819819821	-0.09661858674158058
-0.24517072072072077	-0.09620351372693758
-0.24797324324324332	-0.09639715348148564
-0.2507757657657659	-0.09721826312259396
-0.25357828828828843	-0.0984611751891899
-0.256380810810811	-0.09976955948369537
-0.25918333333333354	-0.10075714753557224
-0.2619858558558559	-0.10113489074325266
-0.26478837837837843	-0.10080353939524384
-0.267590900900901	-0.09988400568212474
-0.27039342342342354	-0.0986799779776491
-0.2731959459459461	-0.09759004224884132
-0.27599846846846865	-0.09700201599937658
-0.2788009909909912	-0.09720518327482863
-0.28160351351351354	-0.0983461858984267
-0.2844060360360361	-0.10043575681863653
-0.28720855855855865	-0.10339361121791901
-0.2900110810810812	-0.10710525220472161
-0.29281360360360376	-0.11146224019105333
-0.2956161261261263	-0.11636721367735625
-0.29841864864864887	-0.12170258123127842
-0.3012211711711712	-0.12728016951899995
-0.30402369369369375	-0.13280066040087596
-0.3068262162162163	-0.13785133377508058
-0.30962873873873886	-0.14195789808522274
-0.3124312612612614	-0.144685315892624
-0.31523378378378397	-0.14576116476718765
-0.3180363063063065	-0.1451814717365798
-0.32083882882882886	-0.1432589303356756
-0.3236413513513514	-0.14058806235269417
-0.32644387387387397	-0.13792703386798688
-0.3292463963963965	-0.1360232941591753
-0.3320489189189191	-0.13543057179517387
-0.33485144144144163	-0.13637068942134994
-0.3376539639639642	-0.1386824928437334
-0.3404564864864865	-0.1418750094981116
-0.3432590090090091	-0.14527063366292375
-0.34606153153153163	-0.14819675306619529
-0.3488640540540542	-0.15016966922355246
-0.35166657657657674	-0.15101762761023918
-0.3544690990990993	-0.15090921618498354
-0.3572716216216216	-0.1502828924562873
-0.3600741441441442	-0.1497033605320559
-0.36287666666666674	-0.14969139524437525
-0.3656791891891893	-0.15057917046573255
-0.36848171171171185	-0.15243209009152092
-0.3712842342342344	-0.15505486973467997
-0.37408675675675696	-0.15807230138685696
-0.3768892792792793	-0.16105282094146617
-0.37969180180180184	-0.16363262922897137
-0.3824943243243244	-0.16560227279908657
-0.38529684684684695	-0.16693384173710024
-0.3880993693693695	-0.16774893440338434
-0.39090189189189206	-0.16824737617071428
-0.3937044144144146	-0.16862771949348226
-0.39650693693693695	-0.16902963596857534
-0.3993094594594595	-0.1695166623835493
-0.40211198198198206	-0.1701003167294503
-0.4049145045045046	-0.17079005655285034
-0.40771702702702717	-0.1716439056459635
-0.4105195495495496	-0.1727950177972159
-0.41332207207207217	-0.17443936793711035
-0.4161245945945947	-0.1767851530842513
-0.4189271171171173	-0.17997953877176476
-0.4217296396396397	-0.1840376552856155
-0.4245321621621623	-0.18879907921941297
-0.42733468468468483	-0.19392858385008083
-0.4301372072072073	-0.19896394733378836
-0.4329397297297298	-0.20339908324414918
-0.4357422522522524	-0.20678061031284078
-0.4385447747747748	-0.20879327719606527
-0.4413472972972974	-0.2093146727993468
-0.44414981981981994	-0.20842996426504318
-0.4469523423423425	-0.20640899204922586
-0.44975486486486493	-0.20365689113486202
-0.4525573873873875	-0.20065295935832872
-0.45535990990991004	-0.19789051841093153
-0.4581624324324325	-0.19582494373959952
-0.46096495495495504	-0.19483100980287177
-0.4637674774774776	-0.19516714313898198
-0.46657000000000015	-0.1969445871897903
-0.4693725225225226	-0.20010330040886398
-0.47217504504504515	-0.20440130067009682
-0.4749775675675677	-0.2094270647033984
-0.47778009009009015	-0.2146430567585395
-0.4805826126126127	-0.21946184970177463
-0.48338513513513526	-0.22334621430619128
-0.4861876576576578	-0.22591438984680218
-0.48899018018018026	-0.22702550753704742
-0.4917927027027028	-0.22682088332619083
-0.49459522522522537	-0.22570549359686698
-0.4973977477477478	-0.22426854367410887
-0.5002002702702704	-0.22315852184307727
-0.5030027927927929	-0.22294142915716303
-0.5058053153153154	-0.2239766569679597
-0.5086078378378379	-0.22634115864631132
-0.5114103603603605	-0.22982004043388765
-0.514212882882883	-0.23396414134124366
-0.5170154054054055	-0.2381978142319206
-0.519817927927928	-0.24194805182407342
-0.5226204504504506	-0.24476263580539265
-0.525422972972973	-0.246390646323071
-0.5282254954954956	-0.24681112860028648
-0.5310280180180181	-0.24621069923982358
-0.5338305405405407	-0.2449236695478349
-0.5366330630630631	-0.24335528204356677
-0.5394355855855857	-0.24190854496039083
-0.5422381081081082	-0.24092904755430955
-0.5450406306306307	-0.24067306018161783
-0.5478431531531532	-0.24129582089393653
-0.5506456756756758	-0.242852104532226
-0.5534481981981982	-0.24530113902231604
-0.5562507207207208	-0.24851181940947026
-0.5590532432432433	-0.25226957341425926
-0.5618557657657659	-0.2562902697571776
-0.5646582882882883	-0.2602470671197013
-0.5674608108108109	-0.2638125124168155
-0.5702633333333335	-0.2667117801637363
-0.5730658558558559	-0.2687763077724464
-0.5758683783783785	-0.26998314887071456
-0.578670900900901	-0.2704662197357353
-0.5814734234234236	-0.27049163518154956
-0.584275945945946	-0.27039897261523727
-0.5870784684684686	-0.27052057375395455
-0.5898809909909911	-0.2710984788314682
-0.5926835135135136	-0.2722206481831036
-0.5954860360360361	-0.2737938322275998
-0.5982885585585587	-0.2755609328919899
-0.6010910810810811	-0.27715878498207813
-0.6038936036036037	-0.2782015644079487
-0.6066961261261262	-0.27836867387080055
-0.6094986486486488	-0.2774757059400584
-0.6123011711711712	-0.2755127353164547
-0.6151036936936938	-0.2726437465078947
-0.6179062162162163	-0.26917139122609735
-0.6207087387387388	-0.2654793920064161
-0.6235112612612613	-0.2619686204140145
-0.6263137837837839	-0.25900159837174247
-0.6291163063063064	-0.25686493395219573
-0.6319188288288289	-0.2557521773025208
-0.6347213513513514	-0.25576325749996787
-0.637523873873874	-0.2569129979479443
-0.6403263963963964	-0.25914104215563266
-0.643128918918919	-0.2623183971919142
-0.6459314414414415	-0.26625025099398847
-0.6487339639639641	-0.2706788552111524
-0.6515364864864865	-0.2752924590050722
-0.6543390090090091	-0.2797456910484561
-0.6571415315315317	-0.2836935879179523
-0.6599440540540541	-0.2868367158329473
-0.6627465765765767	-0.28897008337125557
-0.6655490990990992	-0.290025338490339
-0.6683516216216216	-0.29009516347303765
-0.6711541441441442	-0.2894311687948373
-0.6739566666666668	-0.288411501161994
-0.6767591891891893	-0.28748075456484107
-0.6795617117117118	-0.2870711915611076
-0.6823642342342343	-0.2875193010190638
-0.6851667567567569	-0.2889941508891212
-0.6879692792792793	-0.2914531287706589
-0.6907718018018019	-0.29463640408462094
-0.6935743243243244	-0.29810437325959727
-0.696376846846847	-0.30131368201189557
-0.6991793693693694	-0.3037188625098733
-0.701981891891892	-0.304880088978719
-0.7047844144144145	-0.3045547605419631
-0.707586936936937	-0.3027526381634532
-0.7103894594594595	-0.29974113462171553
-0.7131919819819821	-0.2959979028910469
-0.7159945045045045	-0.29211981155440603
-0.7187970270270271	-0.2887078289085597
-0.7215995495495496	-0.28625345966477195
-0.7244020720720722	-0.2850523110794051
-0.7272045945945946	-0.28516379725220337
-0.7300071171171172	-0.2864244164659565
-0.7328096396396397	-0.2885084646069395
-0.7356121621621622	-0.2910182041069864
-0.7384146846846847	-0.29357875207075834
-0.7412172072072073	-0.29591322961418
-0.7440197297297299	-0.2978808986499889
-0.7468222522522523	-0.29947286850210675
-0.7496247747747748	-0.30077279174325583
-0.7524272972972974	-0.3018997874285493
-0.7552298198198198	-0.30295461279147085
-0.7580323423423424	-0.3039868172930948
-0.760834864864865	-0.3049915692355648
-0.7636373873873875	-0.30593328630331273
-0.76643990990991	-0.3067832104728358
-0.7692424324324325	-0.30755317112685226
-0.7720449549549551	-0.30830971185140765
-0.7748474774774775	-0.3091608196412412
-0.7776500000000001	-0.3102187630115893
-0.7804525225225226	-0.31155285334299415
-0.7832550450450451	-0.31315135037803893
-0.7860575675675676	-0.31490994766980146
-0.7888600900900902	-0.3166555466704729
-0.7916626126126127	-0.3182011674357237
-0.7944651351351352	-0.3194153266960975
-0.7972676576576577	-0.32028166774328054
-0.8000701801801803	-0.3209251917469021
-0.8028727027027027	-0.32159058239775173
-0.8056752252252253	-0.322573317688959
-0.8084777477477478	-0.3241207350898283
-0.8112802702702704	-0.32633242258264883
-0.8140827927927928	-0.32909280800195106
-0.8168853153153154	-0.3320618188099315
-0.8196878378378379	-0.3347335578730011
-0.8224903603603604	-0.3365526583065823
-0.8252928828828829	-0.33705953690538626
-0.8280954054054055	-0.3360250369656567
-0.8308979279279279	-0.3335356036077783
-0.8337004504504505	-0.33000240230473926
-0.836502972972973	-0.32608832691617995
-0.8393054954954956	-0.3225696998695396
-0.842108018018018	-0.32016790431662856
-0.8449105405405406	-0.319394736522888
-0.8477130630630632	-0.32045139677777684
-0.8505155855855856	-0.3232059163692638
-0.8533181081081082	-0.32725193085413756
-0.8561206306306307	-0.3320294722254683
-0.8589231531531533	-0.3369722680911081
-0.8617256756756757	-0.34164039630636367
-0.8645281981981983	-0.345803350181523
-0.8673307207207208	-0.3494544427091759
-0.8701332432432433	-0.35275810697279364
-0.8729357657657658	-0.35595091896237296
-0.8757382882882884	-0.3592295810691275
-0.8785408108108108	-0.36266134628158064
-0.8813433333333334	-0.3661441712908011
-0.8841458558558559	-0.3694279974535025
-0.8869483783783785	-0.37218980258125645
-0.8897509009009009	-0.3741389141690832
-0.8925534234234235	-0.3751200717591392
-0.895355945945946	-0.37518226315355896
-0.8981584684684685	-0.3745910939894249
-0.900960990990991	-0.3737785033376272
-0.9037635135135136	-0.37324146390044166
-0.9065660360360361	-0.37341597023928996
-0.9093685585585587	-0.3745601288350987
-0.9121710810810811	-0.37667850070270537
-0.9149736036036036	-0.3795094560309433
-0.9177761261261261	-0.38258093455492437
-0.9205786486486487	-0.3853219857940693
-0.9233811711711712	-0.3872025489274503
-0.9261836936936938	-0.38786608844391557
-0.9289862162162162	-0.3872210702244083
-0.9317887387387388	-0.38546758730916986
-0.9345912612612612	-0.383052104966903
-0.9373937837837838	-0.380561952060556
-0.9401963063063064	-0.3785868953104914
-0.9429988288288289	-0.377583651805555
-0.9458013513513515	-0.37777814695597756
-0.9486038738738739	-0.379129902468055
-0.9514063963963965	-0.38136592324132
-0.9542089189189189	-0.38407251023968203
-0.9570114414414415	-0.38681784340398706
-0.959813963963964	-0.3892703614217723
-0.9626164864864866	-0.3912801433029529
-0.9654190090090091	-0.39290201726510066
-0.9682215315315316	-0.3943565802621519
-0.9710240540540541	-0.3959435157015909
-0.9738265765765766	-0.39793511305252427
-0.9766290990990991	-0.40048270483152826
-0.9794316216216217	-0.4035635080514006
-0.9822341441441442	-0.4069818798917382
-0.9850366666666668	-0.4104216483774876
-0.9878391891891892	-0.4135305363215521
-0.9906417117117118	-0.4160087381161127
-0.9934442342342342	-0.4176741764424632
-0.9962467567567568	-0.4184864489713066
-0.9990492792792793	-0.41852653671202156
-1.0018518018018019	-0.41794467811220604
-1.0046543243243244	-0.416899053734585
-1.0074568468468468	-0.41550952557385745
-1.0102593693693693	-0.413843167412014
-1.0130618918918919	-0.4119345399297857
-1.0158644144144144	-0.40982878222214536
-1.018666936936937	-0.4076253085603764
-1.0214694594594596	-0.40549836722067634
-1.024271981981982	-0.4036789528153547
-1.0270745045045047	-0.402397928232911
-1.029877027027027	-0.40180720644655044
-1.0326795495495495	-0.4019079731560874
-1.035482072072072	-0.40251704858714843
-1.0382845945945947	-0.40329276801484715
-1.0410871171171172	-0.40382261231620675
-1.0438896396396395	-0.40375231541717427
-1.046692162162162	-0.40291814396113157
-1.0494946846846847	-0.4014374105216342
-1.0522972072072072	-0.3997205500660951
-1.0550997297297298	-0.39838986438513946
-1.0579022522522523	-0.3981191526001645
-1.0607047747747749	-0.39943573916322905
-1.0635072972972974	-0.4025426479654355
-1.06630981981982	-0.4072176456769937
-1.0691123423423423	-0.4128266681940098
-1.0719148648648649	-0.41845671979347243
-1.0747173873873874	-0.423137230513672
-1.07751990990991	-0.42609028571460916
-1.0803224324324325	-0.4269384345229823
-1.0831249549549549	-0.425808315336088
-1.0859274774774774	-0.4232969513110818
-1.08873	-0.4203070679606271
-1.0915325225225225	-0.4177963633383558
-1.094335045045045	-0.4165115467553189
-1.0971375675675676	-0.41678310656477424
-1.0999400900900902	-0.41843940694481097
-1.1027426126126127	-0.4208639670908788
-1.1055451351351353	-0.4231780855235203
-1.1083476576576576	-0.42449487075937486
-1.1111501801801802	-0.42417097803027537
-1.1139527027027027	-0.42198460609485455
-1.1167552252252253	-0.418191501706046
-1.1195577477477479	-0.41344746418366485
-1.1223602702702702	-0.4086248283029478
-1.1251627927927927	-0.4045799461313003
-1.1279653153153153	-0.4019403041261955
-1.1307678378378379	-0.40097080393469287
-1.1335703603603604	-0.40155245077422763
-1.136372882882883	-0.40327180876795987
-1.1391754054054055	-0.4055869002156415
-1.141977927927928	-0.40801440482902673
-1.1447804504504504	-0.4102797039684677
-1.147582972972973	-0.4123856422314871
-1.1503854954954955	-0.41458269603325104
-1.153188018018018	-0.41725394777376346
-1.1559905405405406	-0.4207535778099035
-1.1587930630630632	-0.42525032864964074
-1.1615955855855855	-0.43062449018428095
-1.164398108108108	-0.4364500609127646
-1.1672006306306306	-0.4420684471527856
-1.1700031531531532	-0.4467339940425954
-1.1728056756756757	-0.4497921251161523
-1.1756081981981983	-0.45084288376344883
-1.1784107207207208	-0.44984766495207784
-1.1812132432432432	-0.4471527233175807
-1.1840157657657657	-0.44342477725285967
-1.1868182882882883	-0.43951570447129684
-1.1896208108108108	-0.4362895095230015
-1.1924233333333334	-0.4344518982239859
-1.195225855855856	-0.4344199441431239
-1.1980283783783783	-0.4362580050889018
-1.2008309009009008	-0.43968960175141725
-1.2036334234234234	-0.44417759142451296
-1.206435945945946	-0.4490506243888587
-1.2092384684684685	-0.45364546884198664
-1.212040990990991	-0.4574336891274272
-1.2148435135135136	-0.46010704819604353
-1.2176460360360362	-0.46160711062017545
-1.2204485585585585	-0.46209808559060206
-1.223251081081081	-0.4618948244121329
-1.2260536036036036	-0.4613672014946042
-1.2288561261261262	-0.4608458660167467
-1.2316586486486487	-0.4605518772005708
-1.2344611711711713	-0.46056485134921954
-1.2372636936936936	-0.46083311442418806
-1.2400662162162162	-0.46121796619724154
-1.2428687387387387	-0.46155558934324636
-1.2456712612612613	-0.4617166773682396
-1.2484737837837838	-0.4616463525743125
-1.2512763063063064	-0.46137448889253085
-1.254078828828829	-0.46099669907129615
-1.2568813513513515	-0.4606357279086456
-1.2596838738738738	-0.4603987534352262
-1.2624863963963964	-0.46034629119356385
-1.265288918918919	-0.4604830477259262
-1.2680914414414415	-0.4607721219173898
-1.270893963963964	-0.46116465600867995
-1.2736964864864866	-0.46163084245128205
-1.276499009009009	-0.4621775182689293
-1.2793015315315315	-0.4628428873662648
-1.282104054054054	-0.4636684383751887
-1.2849065765765766	-0.46465840606462117
-1.2877090990990991	-0.4657441739556216
-1.2905116216216217	-0.46677177776134693
-1.2933141441441443	-0.46752421502402697
-1.2961166666666666	-0.46777829773040236
-1.2989191891891891	-0.4673822101108087
-1.3017217117117117	-0.4663296125382671
-1.3045242342342342	-0.4648031887334484
-1.3073267567567568	-0.4631668202659066
-1.3101292792792794	-0.4618998431309842
-1.312931801801802	-0.4614849661041638
-1.3157343243243242	-0.46227763756154916
-1.3185368468468468	-0.46439340516150074
-1.3213393693693694	-0.46764772775706187
-1.324141891891892	-0.4715697680999681
-1.3269444144144145	-0.47549145502818235
-1.329746936936937	-0.4786915881835232
-1.3325494594594596	-0.4805585832725202
-1.335351981981982	-0.4807296694396097
-1.3381545045045045	-0.47917077021454335
-1.340957027027027	-0.47617791168575285
-1.3437595495495496	-0.4723026303317429
-1.3465620720720721	-0.46822387684291034
-1.3493645945945947	-0.4646014380921467
-1.352167117117117	-0.4619476494358903
-1.3549696396396396	-0.46054544118068563
-1.3577721621621621	-0.46042515055457933
-1.3605746846846847	-0.46139553638775843
-1.3633772072072072	-0.463111487920319
-1.3661797297297298	-0.46515552480647615
-1.3689822522522523	-0.4671128491347283
-1.3717847747747747	-0.46862801705040535
-1.3745872972972972	-0.46944106108089134
-1.3773898198198198	-0.46940791654882363
-1.3801923423423423	-0.4685117566833912
-1.382994864864865	-0.46686840967144383
[truncated: 6 more rows]
