# Supplementary material for: Isolation of a planar π-aromatic Bi5− ring in a cobalt-based inverse-sandwich-type complex
Source: Nat Chem. 2025 Jan 20;17(4):547–55. doi: 10.1038/s41557-024-01713-8 (PMC11964920; doi:10.1038/s41557-024-01713-8)
Supplement: Supplementary file 4 — Original magnetic data of compound 1 and origin file of Fig. 3. [file 41557_2024_1713_MOESM4_ESM.zip › sr_and_T/47.json]

{
   "comment": "corrected Loops",
   "temperature": 3,
   "measures": [
      {
         "sr": 0.128,
         "angle": 0,
         "trans": 0,
         "cool_t": 1,
         "comment": "to H_stop",
         "data": [
            [
               -1.3999,
               -0.5062849719505126
            ],
            [
               -1.3970974874874873,
               -0.5119295235009098
            ],
            [
               -1.394294974974975,
               -0.517981870621331
            ],
            [
               -1.3914924624624623,
               -0.5229585605661297
            ],
            [
               -1.3886899499499499,
               -0.5257782657963763
            ],
            [
               -1.3858874374374373,
               -0.5260037524921511
            ],
            [
               -1.3830849249249249,
               -0.5238799759329498
            ],
            [
               -1.3802824124124122,
               -0.5201742669860263
            ],
            [
               -1.3774798998998998,
               -0.515885202411256
            ],
            [
               -1.3746773873873872,
               -0.5119222406859381
            ],
            [
               -1.3718748748748748,
               -0.5088584302045898
            ],
            [
               -1.3690723623623622,
               -0.506825475206913
            ],
            [
               -1.3662698498498498,
               -0.5055671644924384
            ],
            [
               -1.3634673373373372,
               -0.5046127570315485
            ],
            [
               -1.3606648248248248,
               -0.5034949044758473
            ],
            [
               -1.3578623123123121,
               -0.5019287030186659
            ],
            [
               -1.3550597997997997,
               -0.4998905254525333
            ],
            [
               -1.3522572872872871,
               -0.4975778685099693
            ],
            [
               -1.3494547747747747,
               -0.4952782218271561
            ],
            [
               -1.346652262262262,
               -0.49320874676789905
            ],
            [
               -1.3438497497497497,
               -0.49139743497055366
            ],
            [
               -1.341047237237237,
               -0.4896578448334129
            ],
            [
               -1.3382447247247247,
               -0.48767098856862445
            ],
            [
               -1.335442212212212,
               -0.4851441353332755
            ],
            [
               -1.3326396996996996,
               -0.4819836751030607
            ],
            [
               -1.329837187187187,
               -0.47841007159612725
            ],
            [
               -1.3270346746746746,
               -0.474961078107099
            ],
            [
               -1.324232162162162,
               -0.4723686541940876
            ],
            [
               -1.3214296496496496,
               -0.4713415363317457
            ],
            [
               -1.318627137137137,
               -0.4723224959181981
            ],
            [
               -1.3158246246246246,
               -0.47530335929080625
            ],
            [
               -1.313022112112112,
               -0.47976617188362125
            ],
            [
               -1.3102195995995995,
               -0.48477975017114183
            ],
            [
               -1.307417087087087,
               -0.4892301544338792
            ],
            [
               -1.3046145745745745,
               -0.49211841537984935
            ],
            [
               -1.301812062062062,
               -0.4928346079079907
            ],
            [
               -1.2990095495495495,
               -0.4913226076549475
            ],
            [
               -1.2962070370370369,
               -0.4880832501952074
            ],
            [
               -1.2934045245245245,
               -0.48401435708510276
            ],
            [
               -1.2906020120120119,
               -0.4801375920252967
            ],
            [
               -1.2877994994994995,
               -0.47729750619206324
            ],
            [
               -1.2849969869869868,
               -0.47592593977887176
            ],
            [
               -1.2821944744744744,
               -0.47594284004138654
            ],
            [
               -1.2793919619619618,
               -0.47682005204186984
            ],
            [
               -1.2765894494494494,
               -0.4777824937685402
            ],
            [
               -1.2737869369369368,
               -0.4780783593310911
            ],
            [
               -1.2709844244244244,
               -0.4772302276858701
            ],
            [
               -1.2681819119119118,
               -0.4751879998273386
            ],
            [
               -1.2653793993993994,
               -0.4723386993431995
            ],
            [
               -1.2625768868868867,
               -0.4693755189477925
            ],
            [
               -1.2597743743743743,
               -0.4670732810706054
            ],
            [
               -1.2569718618618617,
               -0.4660452666303342
            ],
            [
               -1.2541693493493493,
               -0.4665588026606251
            ],
            [
               -1.2513668368368367,
               -0.4684643816120002
            ],
            [
               -1.2485643243243243,
               -0.4712539465232958
            ],
            [
               -1.2457618118118117,
               -0.47422194025246245
            ],
            [
               -1.2429592992992993,
               -0.4766717494952174
            ],
            [
               -1.2401567867867866,
               -0.4780998903823305
            ],
            [
               -1.2373542742742742,
               -0.47830289440136975
            ],
            [
               -1.2345517617617616,
               -0.4773817451065452
            ],
            [
               -1.2317492492492492,
               -0.47565470248599895
            ],
            [
               -1.2289467367367366,
               -0.4735187620590007
            ],
            [
               -1.2261442242242242,
               -0.47131311513273355
            ],
            [
               -1.2233417117117116,
               -0.46923129927749196
            ],
            [
               -1.2205391991991992,
               -0.46730592438935403
            ],
            [
               -1.2177366866866866,
               -0.46546018615834894
            ],
            [
               -1.2149341741741742,
               -0.4635951573776145
            ],
            [
               -1.2121316616616615,
               -0.4616703067877591
            ],
            [
               -1.2093291491491491,
               -0.4597406641812023
            ],
            [
               -1.2065266366366365,
               -0.45793467219033324
            ],
            [
               -1.203724124124124,
               -0.45638366122698215
            ],
            [
               -1.2009216116116115,
               -0.4551363271645755
            ],
            [
               -1.198119099099099,
               -0.45410052680265856
            ],
            [
               -1.1953165865865865,
               -0.45304616472263803
            ],
            [
               -1.192514074074074,
               -0.4516796085088811
            ],
            [
               -1.1897115615615614,
               -0.4497704065819096
            ],
            [
               -1.186909049049049,
               -0.4472863439257184
            ],
            [
               -1.1841065365365364,
               -0.4444829921127853
            ],
            [
               -1.181304024024024,
               -0.44190378985012735
            ],
            [
               -1.1785015115115114,
               -0.44027418319985157
            ],
            [
               -1.175698998998999,
               -0.4403097418042389
            ],
            [
               -1.1728964864864864,
               -0.44249100061822677
            ],
            [
               -1.170093973973974,
               -0.4468751497666461
            ],
            [
               -1.1672914614614613,
               -0.4530094752556447
            ],
            [
               -1.164488948948949,
               -0.45998398403465823
            ],
            [
               -1.1616864364364363,
               -0.46661893792881026
            ],
            [
               -1.158883923923924,
               -0.4717402887812928
            ],
            [
               -1.1560814114114113,
               -0.4744663485573012
            ],
            [
               -1.153278898898899,
               -0.47442266827038004
            ],
            [
               -1.1504763863863863,
               -0.4718218332374411
            ],
            [
               -1.1476738738738739,
               -0.46738494989980506
            ],
            [
               -1.1448713613613613,
               -0.4621294294563446
            ],
            [
               -1.1420688488488488,
               -0.4570879504080746
            ],
            [
               -1.1392663363363362,
               -0.4530432020622184
            ],
            [
               -1.1364638238238238,
               -0.4503558285495597
            ],
            [
               -1.1336613113113112,
               -0.44893138108237873
            ],
            [
               -1.1308587987987986,
               -0.448326557785099
            ],
            [
               -1.1280562862862862,
               -0.44795063494954923
            ],
            [
               -1.1252537737737738,
               -0.44728936525341456
            ],
            [
               -1.1224512612612612,
               -0.4460749660143061
            ],
            [
               -1.1196487487487485,
               -0.44434791434289556
            ],
            [
               -1.1168462362362361,
               -0.4423961805481863
            ],
            [
               -1.1140437237237237,
               -0.44060135569798
            ],
            [
               -1.111241211211211,
               -0.4392537179489503
            ],
            [
               -1.1084386986986985,
               -0.43840843255747974
            ],
            [
               -1.105636186186186,
               -0.4378393743852642
            ],
            [
               -1.1028336736736737,
               -0.43711105020624674
            ],
            [
               -1.100031161161161,
               -0.43574541002508616
            ],
            [
               -1.0972286486486484,
               -0.4334243441589024
            ],
            [
               -1.094426136136136,
               -0.4301531778668105
            ],
            [
               -1.0916236236236236,
               -0.42632129273229846
            ],
            [
               -1.088821111111111,
               -0.4226298308108599
            ],
            [
               -1.0860185985985984,
               -0.419901937706853
            ],
            [
               -1.083216086086086,
               -0.4188326207613632
            ],
            [
               -1.0804135735735736,
               -0.4197585805562396
            ],
            [
               -1.077611061061061,
               -0.42252494175230815
            ],
            [
               -1.0748085485485483,
               -0.4264963113592619
            ],
            [
               -1.072006036036036,
               -0.4307135753110011
            ],
            [
               -1.0692035235235235,
               -0.43415057595098216
            ],
            [
               -1.066401011011011,
               -0.43599212632252404
            ],
            [
               -1.0635984984984983,
               -0.4358477256167286
            ],
            [
               -1.060795985985986,
               -0.4338362727423847
            ],
            [
               -1.0579934734734735,
               -0.43051902618077886
            ],
            [
               -1.0551909609609609,
               -0.42670695631504985
            ],
            [
               -1.0523884484484483,
               -0.42320812788293827
            ],
            [
               -1.0495859359359359,
               -0.42059776505685453
            ],
            [
               -1.0467834234234235,
               -0.4190828395018843
            ],
            [
               -1.0439809109109108,
               -0.4184985343070823
            ],
            [
               -1.0411783983983982,
               -0.4184279433447202
            ],
            [
               -1.0383758858858858,
               -0.418394815938013
            ],
            [
               -1.0355733733733734,
               -0.4180562557100843
            ],
            [
               -1.0327708608608608,
               -0.4173255919692752
            ],
            [
               -1.0299683483483482,
               -0.4163835059250105
            ],
            [
               -1.0271658358358358,
               -0.4155776801126799
            ],
            [
               -1.0243633233233234,
               -0.41525257112753156
            ],
            [
               -1.0215608108108107,
               -0.4155766166023449
            ],
            [
               -1.0187582982982981,
               -0.4164351250684456
            ],
            [
               -1.0159557857857857,
               -0.41743295434269734
            ],
            [
               -1.0131532732732733,
               -0.41801051567774483
            ],
            [
               -1.0103507607607607,
               -0.41763421990855176
            ],
            [
               -1.007548248248248,
               -0.4159935483599564
            ],
            [
               -1.0047457357357357,
               -0.413132141204674
            ],
            [
               -1.0019432232232233,
               -0.4094617877369444
            ],
            [
               -0.9991407107107106,
               -0.4056487464705709
            ],
            [
               -0.9963381981981981,
               -0.4024072745031875
            ],
            [
               -0.9935356856856856,
               -0.4002694743612887
            ],
            [
               -0.9907331731731731,
               -0.39941114004590494
            ],
            [
               -0.9879306606606606,
               -0.3995959195539296
            ],
            [
               -0.9851281481481481,
               -0.40026031432155973
            ],
            [
               -0.9823256356356356,
               -0.4007133188263845
            ],
            [
               -0.9795231231231231,
               -0.4003837680517487
            ],
            [
               -0.9767206106106106,
               -0.3990301317676709
            ],
            [
               -0.973918098098098,
               -0.39683844013871694
            ],
            [
               -0.9711155855855855,
               -0.39437104311534776
            ],
            [
               -0.968313073073073,
               -0.392379685752104
            ],
            [
               -0.9655105605605605,
               -0.39154364002855313
            ],
            [
               -0.962708048048048,
               -0.39222102428809413
            ],
            [
               -0.9599055355355355,
               -0.3942992048002206
            ],
            [
               -0.957103023023023,
               -0.3971985755952857
            ],
            [
               -0.9543005105105105,
               -0.400033362500656
            ],
            [
               -0.951497997997998,
               -0.4018803211834623
            ],
            [
               -0.9486954854854854,
               -0.40206912017201013
            ],
            [
               -0.9458929729729728,
               -0.4003994801223779
            ],
            [
               -0.9430904604604604,
               -0.3972129551408058
            ],
            [
               -0.9402879479479478,
               -0.39329416879723667
            ],
            [
               -0.9374854354354354,
               -0.38963182308997313
            ],
            [
               -0.9346829229229228,
               -0.38711547019268067
            ],
            [
               -0.9318804104104104,
               -0.3862647753902757
            ],
            [
               -0.9290778978978977,
               -0.3870770684695175
            ],
            [
               -0.9262753853853853,
               -0.3890402046289878
            ],
            [
               -0.9234728728728727,
               -0.39130414863692087
            ],
            [
               -0.9206703603603603,
               -0.3929540160186892
            ],
            [
               -0.9178678478478477,
               -0.3932960756238797
            ],
            [
               -0.9150653353353353,
               -0.392066250647786
            ],
            [
               -0.9122628228228227,
               -0.3894979169941084
            ],
            [
               -0.9094603103103103,
               -0.3862326349468076
            ],
            [
               -0.9066577977977976,
               -0.38310802639964014
            ],
            [
               -0.9038552852852852,
               -0.3808947300970118
            ],
            [
               -0.9010527727727726,
               -0.3800674085221265
            ],
            [
               -0.8982502602602602,
               -0.38067986372219886
            ],
            [
               -0.8954477477477477,
               -0.3823775020054616
            ],
            [
               -0.8926452352352352,
               -0.3845346947332643
            ],
            [
               -0.8898427227227227,
               -0.3864653906527171
            ],
            [
               -0.8870402102102102,
               -0.38763514246805697
            ],
            [
               -0.8842376976976977,
               -0.38780709246569944
            ],
            [
               -0.8814351851851852,
               -0.3870805397514401
            ],
            [
               -0.8786326726726726,
               -0.3858185464727719
            ],
            [
               -0.8758301601601601,
               -0.3844973550555244
            ],
            [
               -0.8730276476476476,
               -0.38353323424474184
            ],
            [
               -0.8702251351351351,
               -0.38314509622482096
            ],
            [
               -0.8674226226226226,
               -0.3832944119800038
            ],
            [
               -0.8646201101101101,
               -0.3837147554741078
            ],
            [
               -0.8618175975975975,
               -0.3840125765044844
            ],
            [
               -0.859015085085085,
               -0.3837990843214094
            ],
            [
               -0.8562125725725724,
               -0.3828070326912113
            ],
            [
               -0.8534100600600599,
               -0.3809563919439908
            ],
            [
               -0.8506075475475474,
               -0.37835429491328887
            ],
            [
               -0.8478050350350349,
               -0.37523866978904596
            ],
            [
               -0.8450025225225224,
               -0.3718928771923221
            ],
            [
               -0.8422000100100099,
               -0.3685647046943722
            ],
            [
               -0.8393974974974974,
               -0.36541634461896666
            ],
            [
               -0.8365949849849849,
               -0.3625163858181719
            ],
            [
               -0.8337924724724723,
               -0.35986723654537267
            ],
            [
               -0.8309899599599598,
               -0.35744874464152476
            ],
            [
               -0.8281874474474473,
               -0.35525551831537727
            ],
            [
               -0.8253849349349348,
               -0.35331190866938345
            ],
            [
               -0.8225824224224223,
               -0.35166118088038967
            ],
            [
               -0.8197799099099098,
               -0.3503382104582696
            ],
            [
               -0.8169773973973973,
               -0.3493424917043304
            ],
            [
               -0.8141748848848848,
               -0.34862730264768393
            ],
            [
               -0.8113723723723723,
               -0.34811225227636766
            ],
            [
               -0.8085698598598597,
               -0.3477142246505289
            ],
            [
               -0.8057673473473472,
               -0.34738159973735305
            ],
            [
               -0.8029648348348347,
               -0.3471133943346023
            ],
            [
               -0.8001623223223222,
               -0.3469505085233243
            ],
            [
               -0.7973598098098097,
               -0.34693862879281545
            ],
            [
               -0.7945572972972972,
               -0.3470764295497444
            ],
            [
               -0.7917547847847847,
               -0.3472723161218999
            ],
            [
               -0.7889522722722722,
               -0.3473333109427018
            ],
            [
               -0.7861497597597596,
               -0.3469996007684709
            ],
            [
               -0.7833472472472471,
               -0.3460208362084266
            ],
            [
               -0.7805447347347346,
               -0.3442519426457822
            ],
            [
               -0.7777422222222221,
               -0.3417343739675459
            ],
            [
               -0.7749397097097096,
               -0.3387289024619102
            ],
            [
               -0.7721371971971971,
               -0.3356794311941663
            ],
            [
               -0.7693346846846846,
               -0.33311013323142175
            ],
            [
               -0.7665321721721721,
               -0.3314827135497469
            ],
            [
               -0.7637296596596596,
               -0.3310577392742897
            ],
            [
               -0.760927147147147,
               -0.3318068354964033
            ],
            [
               -0.7581246346346345,
               -0.33340893565417945
            ],
            [
               -0.755322122122122,
               -0.335337435523318
            ],
            [
               -0.7525196096096095,
               -0.3370146140806097
            ],
            [
               -0.749717097097097,
               -0.33798562433475726
            ],
            [
               -0.7469145845845845,
               -0.3380555472729597
            ],
            [
               -0.744112072072072,
               -0.337343259868192
            ],
            [
               -0.7413095595595595,
               -0.3362324226063776
            ],
            [
               -0.738507047047047,
               -0.3352341149357475
            ],
            [
               -0.7357045345345344,
               -0.33480591006741267
            ],
            [
               -0.7329020220220219,
               -0.33518787610831036
            ],
            [
               -0.7300995095095094,
               -0.33631130745098314
            ],
            [
               -0.7272969969969969,
               -0.33781208761573667
            ],
            [
               -0.7244944844844844,
               -0.33914534874885927
            ],
            [
               -0.7216919719719719,
               -0.3397635113882571
            ],
            [
               -0.7188894594594594,
               -0.3392978243490587
            ],
            [
               -0.7160869469469469,
               -0.33768192788854134
            ],
            [
               -0.7132844344344343,
               -0.33517549578852895
            ],
            [
               -0.7104819219219218,
               -0.3322800933266561
            ],
            [
               -0.7076794094094093,
               -0.3295763147290902
            ],
            [
               -0.7048768968968968,
               -0.32753824965738887
            ],
            [
               -0.7020743843843843,
               -0.32638896301275205
            ],
            [
               -0.6992718718718718,
               -0.32604623059636545
            ],
            [
               -0.6964693593593593,
               -0.32617620539973186
            ],
            [
               -0.6936668468468468,
               -0.32633493084157084
            ],
            [
               -0.6908643343343343,
               -0.3261467968895541
            ],
            [
               -0.6880618218218217,
               -0.3254559046478206
            ],
            [
               -0.6852593093093092,
               -0.32439548952907027
            ],
            [
               -0.6824567967967967,
               -0.32334893327635117
            ],
            [
               -0.6796542842842842,
               -0.32281368846894026
            ],
            [
               -0.6768517717717717,
               -0.3232135983553621
            ],
            [
               -0.6740492592592592,
               -0.32472383141438044
            ],
            [
               -0.6712467467467467,
               -0.32716950373615183
            ],
            [
               -0.6684442342342342,
               -0.3300351029806914
            ],
            [
               -0.6656417217217216,
               -0.33258523779230936
            ],
            [
               -0.6628392092092091,
               -0.33406044272385244
            ],
            [
               -0.6600366966966966,
               -0.33388714246836915
            ],
            [
               -0.6572341841841841,
               -0.33183651369543504
            ],
            [
               -0.6544316716716716,
               -0.32808400545493904
            ],
            [
               -0.6516291591591591,
               -0.32315360316525316
            ],
            [
               -0.6488266466466466,
               -0.31776747578938347
            ],
            [
               -0.6460241341341341,
               -0.3126502614116691
            ],
            [
               -0.6432216216216216,
               -0.308348814040245
            ],
            [
               -0.640419109109109,
               -0.30511969352741836
            ],
            [
               -0.6376165965965965,
               -0.3029118351596871
            ],
            [
               -0.634814084084084,
               -0.3014397830355376
            ],
            [
               -0.6320115715715715,
               -0.30031466759943554
            ],
            [
               -0.629209059059059,
               -0.2991848915889403
            ],
            [
               -0.6264065465465465,
               -0.29784043912965397
            ],
            [
               -0.623604034034034,
               -0.29625188076532943
            ],
            [
               -0.6208015215215215,
               -0.2945404409574474
            ],
            [
               -0.617999009009009,
               -0.29289951198623554
            ],
            [
               -0.6151964964964964,
               -0.2915024468598201
            ],
            [
               -0.6123939839839839,
               -0.2904320523089169
            ],
            [
               -0.6095914714714714,
               -0.28965493413709875
            ],
            [
               -0.6067889589589589,
               -0.28904432756590004
            ],
            [
               -0.6039864464464464,
               -0.2884361487670862
            ],
            [
               -0.6011839339339339,
               -0.2876918186576656
            ],
            [
               -0.5983814214214214,
               -0.2867416254300256
            ],
            [
               -0.5955789089089089,
               -0.2855930805367337
            ],
            [
               -0.5927763963963963,
               -0.28430492170011534
            ],
            [
               -0.5899738838838838,
               -0.2829422309174353
            ],
            [
               -0.5871713713713713,
               -0.28153551422735157
            ],
            [
               -0.5843688588588588,
               -0.2800636978915741
            ],
            [
               -0.5815663463463463,
               -0.2784692761992046
            ],
            [
               -0.5787638338338338,
               -0.27669838546746295
            ],
            [
               -0.5759613213213213,
               -0.2747460346366113
            ],
            [
               -0.5731588088088088,
               -0.272682631311479
            ],
            [
               -0.5703562962962963,
               -0.2706444522078268
            ],
            [
               -0.5675537837837837,
               -0.2687856282716707
            ],
            [
               -0.5647512712712712,
               -0.26720676443499386
            ],
            [
               -0.5619487587587587,
               -0.2658883008126912
            ],
            [
               -0.5591462462462462,
               -0.2646593512187473
            ],
            [
               -0.5563437337337337,
               -0.2632229870782849
            ],
            [
               -0.5535412212212212,
               -0.26123948427218907
            ],
            [
               -0.5507387087087087,
               -0.2584465992392412
            ],
            [
               -0.5479361961961962,
               -0.2547788114059378
            ],
            [
               -0.5451336836836836,
               -0.2504425789260568
            ],
            [
               -0.5423311711711711,
               -0.24591486189883832
            ],
            [
               -0.5395286586586586,
               -0.2418550027504155
            ],
            [
               -0.5367261461461461,
               -0.23894834809784254
            ],
            [
               -0.5339236336336336,
               -0.23772423234775986
            ],
            [
               -0.5311211211211211,
               -0.2384025320209749
            ],
            [
               -0.5283186086086086,
               -0.24081733764014746
            ],
            [
               -0.5255160960960961,
               -0.24444449981427768
            ],
            [
               -0.5227135835835836,
               -0.248528522524743
            ],
            [
               -0.519911071071071,
               -0.25227351403658393
            ],
            [
               -0.5171085585585585,
               -0.25504272346881274
            ],
            [
               -0.514306046046046,
               -0.25650829594272156
            ],
            [
               -0.5115035335335335,
               -0.25670833902309165
            ],
            [
               -0.508701021021021,
               -0.2559972488538119
            ],
            [
               -0.5058985085085085,
               -0.25490815858879134
            ],
            [
               -0.503095995995996,
               -0.25397274693811006
            ],
            [
               -0.5002934834834833,
               -0.2535551442861458
            ],
            [
               -0.49749097097097084,
               -0.25374994933019973
            ],
            [
               -0.4946884584584583,
               -0.25437208064875866
            ],
            [
               -0.4918859459459458,
               -0.25503599934107385
            ],
            [
               -0.4890834334334333,
               -0.2552937655023464
            ],
            [
               -0.4862809209209208,
               -0.2547844236353328
            ],
            [
               -0.4834784084084083,
               -0.2533463764093229
            ],
            [
               -0.48067589589589577,
               -0.2510592353649053
            ],
            [
               -0.47787338338338325,
               -0.2482065276365742
            ],
            [
               -0.47507087087087074,
               -0.24517691239447814
            ],
            [
               -0.47226835835835823,
               -0.2423404851224129
            ],
            [
               -0.4694658458458457,
               -0.2399424486140998
            ],
            [
               -0.4666633333333332,
               -0.2380477325396792
            ],
            [
               -0.4638608208208207,
               -0.2365507530399648
            ],
            [
               -0.4610583083083082,
               -0.2352415296189127
            ],
            [
               -0.4582557957957957,
               -0.23390077503830592
            ],
            [
               -0.45545328328328316,
               -0.23238841866005328
            ],
            [
               -0.45265077077077065,
               -0.23069453834556125
            ],
            [
               -0.44984825825825814,
               -0.22893666293062787
            ],
            [
               -0.4470457457457456,
               -0.22730720325240333
            ],
            [
               -0.4442432332332331,
               -0.22599233424013554
            ],
            [
               -0.4414407207207206,
               -0.22509302519148633
            ],
            [
               -0.4386382082082081,
               -0.22457720197395137
            ],
            [
               -0.4358356956956956,
               -0.224280235716862
            ],
            [
               -0.43303318318318307,
               -0.22395349748452503
            ],
            [
               -0.43023067067067056,
               -0.2233437686685626
            ],
            [
               -0.42742815815815804,
               -0.22227563042969123
            ],
            [
               -0.42462564564564553,
               -0.22070803292134716
            ],
            [
               -0.421823133133133,
               -0.21874514621472452
            ],
            [
               -0.4190206206206205,
               -0.2165971269211623
            ],
            [
               -0.416218108108108,
               -0.21450331286348268
            ],
            [
               -0.4134155955955955,
               -0.21264301549515802
            ],
            [
               -0.410613083083083,
               -0.21106347875975862
            ],
            [
               -0.40781057057057046,
               -0.20964943690791793
            ],
            [
               -0.40500805805805795,
               -0.20814580611498834
            ],
            [
               -0.40220554554554544,
               -0.20622852640781708
            ],
            [
               -0.39940303303303293,
               -0.20360356053410772
            ],
            [
               -0.3966005205205205,
               -0.20010507135761563
            ],
            [
               -0.3937980080080079,
               -0.19576342223632565
            ],
            [
               -0.3909954954954955,
               -0.19082185872018304
            ],
            [
               -0.3881929829829829,
               -0.18569504804531095
            ],
            [
               -0.3853904704704705,
               -0.18087894163372797
            ],
            [
               -0.38258795795795786,
               -0.17683512880050473
            ],
            [
               -0.37978544544544546,
               -0.17388024310969263
            ],
            [
               -0.37698293293293283,
               -0.17211012478405363
            ],
            [
               -0.37418042042042043,
               -0.1713796043125101
            ],
            [
               -0.3713779079079078,
               -0.17134428870593232
            ],
            [
               -0.3685753953953954,
               -0.17155435899571736
            ],
            [
               -0.3657728828828828,
               -0.1715763525454133
            ],
            [
               -0.3629703703703704,
               -0.17111087359025623
            ],
            [
               -0.36016785785785776,
               -0.17007436950264737
            ],
            [
               -0.35736534534534536,
               -0.16862173808179293
            ],
            [
               -0.35456283283283274,
               -0.16710167570966972
            ],
            [
               -0.35176032032032034,
               -0.16595466573085715
            ],
            [
               -0.3489578078078077,
               -0.16557972659060832
            ],
            [
               -0.3461552952952953,
               -0.16620604155094187
            ],
            [
               -0.3433527827827827,
               -0.16780626442443386
            ],
            [
               -0.3405502702702703,
               -0.17007880905287542
            ],
            [
               -0.33774775775775767,
               -0.17250867521263868
            ],
            [
               -0.33494524524524527,
               -0.1744946917376306
            ],
            [
               -0.33214273273273265,
               -0.17551129699049423
            ],
            [
               -0.32934022022022025,
               -0.17526090995958565
            ],
            [
               -0.3265377077077076,
               -0.17377262815816646
            ],
            [
               -0.323735195195195,
               -0.1714153967289146
            ],
            [
               -0.3209326826826826,
               -0.1688162494496359
            ],
            [
               -0.31813017017017,
               -0.16670087314973447
            ],
            [
               -0.3153276576576576,
               -0.16569705500183857
            ],
            [
               -0.31252514514514496,
               -0.16615446150388952
            ],
            [
               -0.30972263263263256,
               -0.16803224028236385
            ],
            [
               -0.30692012012011993,
               -0.17088888808567282
            ],
            [
               -0.30411760760760753,
               -0.1739809808957848
            ],
            [
               -0.3013150950950949,
               -0.1764464938011268
            ],
            [
               -0.2985125825825825,
               -0.17752361218906537
            ],
            [
               -0.2957100700700699,
               -0.17674476431418318
            ],
            [
               -0.2929075575575575,
               -0.17405182869924107
            ],
            [
               -0.29010504504504486,
               -0.16980064248796706
            ],
            [
               -0.28730253253253246,
               -0.16465469778383307
            ],
            [
               -0.28450002002001984,
               -0.15939982411327047
            ],
            [
               -0.28169750750750744,
               -0.15473407657003935
            ],
            [
               -0.2788949949949948,
               -0.1510931587245325
            ],
            [
               -0.2760924824824824,
               -0.14855969310908157
            ],
            [
               -0.2732899699699698,
               -0.14687833356962443
            ],
            [
               -0.2704874574574574,
               -0.14556638202915806
            ],
            [
               -0.26768494494494477,
               -0.14408135691201113
            ],
            [
               -0.26488243243243237,
               -0.14199159025595287
            ],
            [
               -0.26207991991991975,
               -0.139097930066441
            ],
            [
               -0.25927740740740735,
               -0.13547287671866565
            ],
            [
               -0.2564748948948947,
               -0.13141163982976267
            ],
            [
               -0.2536723823823823,
               -0.1273182198935342
            ],
            [
               -0.2508698698698697,
               -0.12356930330521049
            ],
            [
               -0.2480673573573573,
               -0.1204032831404574
            ],
            [
               -0.24526484484484468,
               -0.11787005868405237
            ],
            [
               -0.24246233233233228,
               -0.11585388242924816
            ],
            [
               -0.23965981981981965,
               -0.11415477737186097
            ],
            [
               -0.23685730730730725,
               -0.11259331831681979
            ],
            [
               -0.23405479479479463,
               -0.11109603234068527
            ],
            [
               -0.23125228228228223,
               -0.10972684225106732
            ],
            [
               -0.2284497697697696,
               -0.10865086372680155
            ],
            [
               -0.2256472572572572,
               -0.10804302016285566
            ],
            [
               -0.22284474474474458,
               -0.10797602271786999
            ],
            [
               -0.22004223223223218,
               -0.1083322855957139
            ],
            [
               -0.21723971971971956,
               -0.10877843938404047
            ],
            [
               -0.21443720720720716,
               -0.10882089532905614
            ],
            [
               -0.21163469469469454,
               -0.10793302230429364
            ],
            [
               -0.20883218218218214,
               -0.10571833357969918
            ],
            [
               -0.2060296696696695,
               -0.10205866812393805
            ],
            [
               -0.2032271571571571,
               -0.09719727925713706
            ],
            [
               -0.2004246446446445,
               -0.09172424935678447
            ],
            [
               -0.1976221321321321,
               -0.08646048971568918
            ],
            [
               -0.19481961961961947,
               -0.08226772716658196
            ],
            [
               -0.19201710710710707,
               -0.07983544307196275
            ],
            [
               -0.18921459459459444,
               -0.07950419403037098
            ],
            [
               -0.18641208208208204,
               -0.0811753588041074
            ],
            [
               -0.18360956956956942,
               -0.08433298833554323
            ],
            [
               -0.18080705705705702,
               -0.08817158496211672
            ],
            [
               -0.1780045445445444,
               -0.09179399128006849
            ],
            [
               -0.175202032032032,
               -0.09442492205453873
            ],
            [
               -0.17239951951951937,
               -0.0955832135035033
            ],
            [
               -0.16959700700700697,
               -0.09516970004259073
            ],
            [
               -0.16679449449449435,
               -0.09345296226426059
            ],
            [
               -0.16399198198198195,
               -0.09096402853298241
            ],
            [
               -0.16118946946946933,
               -0.08833488632713002
            ],
            [
               -0.15838695695695693,
               -0.086127871547381
            ],
            [
               -0.1555844444444443,
               -0.08470106740021766
            ],
            [
               -0.1527819319319319,
               -0.08414057432130867
            ],
            [
               -0.14997941941941928,
               -0.08426921081339492
            ],
            [
               -0.14717690690690688,
               -0.08471973409838174
            ],
            [
               -0.14437439439439426,
               -0.0850452073399488
            ],
            [
               -0.14157188188188186,
               -0.0848333640891451
            ],
            [
               -0.13876936936936923,
               -0.08379605937412973
            ],
            [
               -0.13596685685685683,
               -0.08181643203761194
            ],
            [
               -0.1331643443443442,
               -0.07895070333650886
            ],
            [
               -0.1303618318318318,
               -0.07539392410958223
            ],
            [
               -0.1275593193193192,
               -0.07142613302494391
            ],
            [
               -0.12475680680680679,
               -0.06735619193034365
            ],
            [
               -0.12195429429429416,
               -0.06347613541193303
            ],
            [
               -0.11915178178178176,
               -0.06003181203226848
            ],
            [
               -0.11634926926926914,
               -0.05720886046869769
            ],
            [
               -0.11354675675675674,
               -0.05512888197726698
            ],
            [
               -0.11074424424424412,
               -0.053849880685186785
            ],
            [
               -0.10794173173173172,
               -0.05336704107987525
            ],
            [
               -0.1051392192192191,
               -0.053613134996423506
            ],
            [
               -0.10233670670670669,
               -0.0544605494994459
            ],
            [
               -0.09953419419419407,
               -0.05572789715411133
            ],
            [
               -0.09673168168168167,
               -0.05719316202795327
            ],
            [
               -0.09392916916916905,
               -0.05861302727903947
            ],
            [
               -0.09112665665665665,
               -0.05974562518180224
            ],
            [
               -0.08832414414414402,
               -0.06037259427251698
            ],
            [
               -0.08552163163163162,
               -0.060316613756512594
            ],
            [
               -0.082719119119119,
               -0.059452331665646396
            ],
            [
               -0.0799166066066066,
               -0.05771098274236261
            ],
            [
               -0.07711409409409398,
               -0.055080924848034646
            ],
            [
               -0.07431158158158158,
               -0.05160695814014779
            ],
            [
               -0.07150906906906895,
               -0.04739036980424949
            ],
            [
               -0.06870655655655655,
               -0.04258959962455286
            ],
            [
               -0.06590404404404393,
               -0.037419177813346444
            ],
            [
               -0.06310153153153153,
               -0.03214318446191228
            ],
            [
               -0.06029901901901891,
               -0.027059644606551997
            ],
            [
               -0.057496506506506506,
               -0.02247413279307911
            ],
            [
               -0.054693993993993884,
               -0.018663908095456205
            ],
            [
               -0.05189148148148148,
               -0.015837192403632183
            ],
            [
               -0.04908896896896886,
               -0.014094713065525316
            ],
            [
               -0.04628645645645646,
               -0.013401589161722599
            ],
            [
               -0.04348394394394384,
               -0.013576759748898132
            ],
            [
               -0.040681431431431436,
               -0.014304640469167434
            ],
            [
               -0.037878918918918814,
               -0.015170106996115068
            ],
            [
               -0.03507640640640641,
               -0.015713916124906135
            ],
            [
               -0.03227389389389379,
               -0.015501898463561065
            ],
            [
               -0.02947138138138139,
               -0.014198164008798336
            ],
            [
               -0.026668868868868767,
               -0.011630536631089872
            ],
            [
               -0.023866356356356366,
               -0.007835864431019274
            ],
            [
               -0.021063843843843744,
               -0.003074173911997602
            ],
            [
               -0.018261331331331343,
               0.0021957716179040743
            ],
            [
               -0.01545881881881872,
               0.007380995781919614
            ],
            [
               -0.01265630630630632,
               0.01185258343725501
            ],
            [
               -0.009853793793793697,
               0.015062963291299247
            ],
            [
               -0.007051281281281296,
               0.016660432277979892
            ],
            [
               -0.004248768768768674,
               0.016575796211135252
            ],
            [
               -0.001446256256256273,
               0.015058196969164356
            ],
            [
               0.0013562562562563496,
               0.012645673121750689
            ],
            [
               0.00415876876876875,
               0.01006975081805564
            ],
            [
               0.006961281281281373,
               0.008109547292555086
            ],
            [
               0.009763793793793774,
               0.0074253466953942415
            ],
            [
               0.012566306306306396,
               0.00841000774722983
            ],
            [
               0.015368818818818797,
               0.011095645834631268
            ],
            [
               0.01817133133133142,
               0.01514189235627486
            ],
            [
               0.02097384384384382,
               0.019912709762813008
            ],
            [
               0.023776356356356443,
               0.024625946515888703
            ],
            [
               0.026578868868868843,
               0.028539776140813822
            ],
            [
               0.029381381381381466,
               0.0311288344181353
            ],
            [
               0.03218389389389387,
               0.03220407377846496
            ],
            [
               0.03498640640640649,
               0.03194444518826048
            ],
            [
               0.03778891891891911,
               0.03083202729045534
            ],
            [
               0.04059143143143151,
               0.029508701202420384
            ],
            [
               0.043393943943944135,
               0.02859431228889192
            ],
            [
               0.046196456456456536,
               0.02851698727811461
            ],
            [
               0.04899896896896916,
               0.029402556782838624
            ],
            [
               0.05180148148148156,
               0.03105280259642032
            ],
            [
               0.05460399399399418,
               0.033016511399824644
            ],
            [
               0.05740650650650658,
               0.03473067986429332
            ],
            [
               0.060209019019019205,
               0.035689580852525146
            ],
            [
               0.0630115315315316,
               0.03559252850476771
            ],
            [
               0.06581404404404423,
               0.03442891789400651
            ],
            [
               0.06861655655655663,
               0.03247884131687623
            ],
            [
               0.07141906906906925,
               0.03023306232379891
            ],
            [
               0.07422158158158165,
               0.028259495338829793
            ],
            [
               0.07702409409409428,
               0.027057576852427906
            ],
            [
               0.07982660660660668,
               0.02694302926644765
            ],
            [
               0.0826291191191193,
               0.027993714492337535
            ],
            [
               0.0854316316316317,
               0.03006677166980995
            ],
            [
               0.08823414414414432,
               0.032874812282807725
            ],
            [
               0.09103665665665672,
               0.03609171328765706
            ],
            [
               0.09383916916916935,
               0.03945166646669211
            ],
            [
               0.09664168168168175,
               0.042810253121355626
            ],
            [
               0.09944419419419437,
               0.046151154286062646
            ],
            [
               0.10224670670670677,
               0.049541395407298
            ],
            [
               0.10504921921921939,
               0.0530552885398789
            ],
            [
               0.10785173173173179,
               0.056696954876528996
            ],
            [
               0.11065424424424442,
               0.06035066412802058
            ],
            [
               0.11345675675675682,
               0.06377788542663483
            ],
            [
               0.11625926926926944,
               0.06666369325509483
            ],
            [
               0.11906178178178184,
               0.06869854023881826
            ],
            [
               0.12186429429429446,
               0.06966979296673532
            ],
            [
               0.12466680680680686,
               0.06953435214664239
            ],
            [
               0.12746931931931949,
               0.06844975629309234
            ],
            [
               0.13027183183183189,
               0.06675405889541224
            ],
            [
               0.1330743443443445,
               0.06490010178929823
            ],
            [
               0.1358768568568569,
               0.06336270426344395
            ],
            [
               0.13867936936936953,
               0.06254395422579502
            ],
            [
               0.14148188188188193,
               0.0627006474744462
            ],
            [
               0.14428439439439456,
               0.06390994828436163
            ],
            [
               0.14708690690690696,
               0.06607754842513146
            ],
            [
               0.14988941941941958,
               0.06898089197001372
            ],
            [
               0.15269193193193198,
               0.07233189022967708
            ],
            [
               0.1554944444444446,
               0.07584095725409241
            ],
            [
               0.158296956956957,
               0.07926716045749044
            ],
            [
               0.16109946946946962,
               0.08244606125249017
            ],
            [
               0.16390198198198203,
               0.08529470559668668
            ],
            [
               0.16670449449449465,
               0.08779955289180986
            ],
            [
               0.16950700700700705,
               0.08999617944916663
            ],
            [
               0.17230951951951967,
               0.09194903226489956
            ],
            [
               0.17511203203203207,
               0.09373632562435752
            ],
            [
               0.1779145445445447,
               0.09544112362015304
            ],
            [
               0.1807170570570571,
               0.09714650528977077
            ],
            [
               0.18351956956956972,
               0.09893157172964533
            ],
            [
               0.18632208208208212,
               0.1008660187100376
            ],
            [
               0.18912459459459474,
               0.1030032223495663
            ],
            [
               0.19192710710710714,
               0.105373938099869
            ],
            [
               0.19472961961961976,
               0.10798358596772535
            ],
            [
               0.19753213213213217,
               0.11081513124006687
            ],
            [
               0.2003346446446448,
               0.11383710735905572
            ],
            [
               0.2031371571571572,
               0.11701346232636477
            ],
            [
               0.2059396696696698,
               0.12031004512804397
            ],
            [
               0.2087421821821822,
               0.12369280276499937
            ],
            [
               0.21154469469469483,
               0.12711546471359364
            ],
            [
               0.21434720720720724,
               0.13049898165991614
            ],
            [
               0.21714971971971986,
               0.1337097485106541
            ],
            [
               0.21995223223223226,
               0.13654681470390634
            ],
            [
               0.22275474474474488,
               0.138748308445509
            ],
            [
               0.22555725725725728,
               0.1400235195917371
            ],
            [
               0.2283597697697699,
               0.1401100782881619
            ],
            [
               0.2311622822822823,
               0.13884719084364705
            ],
            [
               0.23396479479479493,
               0.13624843811622545
            ],
            [
               0.23676730730730733,
               0.13255370836462899
            ],
            [
               0.23956981981981995,
               0.12824117515898567
            ],
            [
               0.24237233233233235,
               0.12398723911992007
            ],
            [
               0.24517484484484497,
               0.12057383506108671
            ],
            [
               0.24797735735735738,
               0.11875587553147746
            ],
            [
               0.25077986986987,
               0.11911347916167016
            ],
            [
               0.2535823823823824,
               0.1219207062239295
            ],
            [
               0.256384894894895,
               0.12706244441521736
            ],
            [
               0.2591874074074074,
               0.13402316258106672
            ],
            [
               0.26198991991992004,
               0.1419567512049813
            ],
            [
               0.26479243243243245,
               0.14982865170250778
            ],
            [
               0.26759494494494507,
               0.15660412927036138
            ],
            [
               0.27039745745745747,
               0.16144419958500889
            ],
            [
               0.2731999699699701,
               0.16386676545439052
            ],
            [
               0.2760024824824825,
               0.16383646912692235
            ],
            [
               0.2788049949949951,
               0.16176174383109082
            ],
            [
               0.2816075075075075,
               0.158398351546816
            ],
            [
               0.28441002002002014,
               0.15468046146834913
            ],
            [
               0.28721253253253254,
               0.15151768326134157
            ],
            [
               0.29001504504504516,
               0.14960490231563592
            ],
            [
               0.29281755755755756,
               0.14928883619028532
            ],
            [
               0.2956200700700702,
               0.15052134772320458
            ],
            [
               0.2984225825825826,
               0.15290799434327365
            ],
            [
               0.3012250950950952,
               0.15583648432984207
            ],
            [
               0.3040276076076076,
               0.1586498339228424
            ],
            [
               0.30683012012012023,
               0.1608183697545154
            ],
            [
               0.30963263263263263,
               0.16206621736506685
            ],
            [
               0.31243514514514525,
               0.16242121377982022
            ],
            [
               0.31523765765765766,
               0.16217867550110687
            ],
            [
               0.3180401701701703,
               0.161793213050836
            ],
            [
               0.3208426826826827,
               0.1617321899918628
            ],
            [
               0.3236451951951953,
               0.16233405230281708
            ],
            [
               0.3264477077077077,
               0.16371195361846078
            ],
            [
               0.3292502202202203,
               0.16572880191511793
            ],
            [
               0.3320527327327327,
               0.16804831948447146
            ],
            [
               0.33485524524524535,
               0.17024430626279555
            ],
            [
               0.33765775775775775,
               0.171933612954142
            ],
            [
               0.34046027027027037,
               0.17289220908752687
            ],
            [
               0.34326278278278277,
               0.17311982628083256
            ],
            [
               0.3460652952952954,
               0.1728349473739573
            ],
            [
               0.3488678078078078,
               0.17240333479738487
            ],
            [
               0.3516703203203204,
               0.17222330311289594
            ],
            [
               0.3544728328328328,
               0.1726035242129195
            ],
            [
               0.35727534534534544,
               0.17367064851285915
            ],
            [
               0.36007785785785784,
               0.17533421171923605
            ],
            [
               0.36288037037037046,
               0.17731840319980058
            ],
            [
               0.36568288288288286,
               0.17924991708302523
            ],
            [
               0.3684853953953955,
               0.18077451957222984
            ],
            [
               0.3712879079079079,
               0.18166705404976538
            ],
            [
               0.3740904204204205,
               0.18190248510218687
            ],
            [
               0.3768929329329329,
               0.1816680130940729
            ],
            [
               0.37969544544544553,
               0.18131417368101374
            ],
            [
               0.38249795795795793,
               0.18126058546913495
            ],
            [
               0.38530047047047056,
               0.18188433175815405
            ],
            [
               0.38810298298298296,
               0.18342247589830904
            ],
            [
               0.3909054954954956,
               0.185914385173362
            ],
            [
               0.393708008008008,
               0.18919670574367456
            ],
            [
               0.3965105205205206,
               0.19294829085036463
            ],
            [
               0.3993130330330332,
               0.19676894893349986
            ],
            [
               0.4021155455455456,
               0.20026834612393016
            ],
            [
               0.40491805805805825,
               0.20314144751143853
            ],
            [
               0.40772057057057065,
               0.2052137165330666
            ],
            [
               0.4105230830830833,
               0.20645009706332004
            ],
            [
               0.4133255955955957,
               0.2069328142777489
            ],
            [
               0.4161281081081083,
               0.2068208219070094
            ],
            [
               0.4189306206206207,
               0.20630627656416586
            ],
            [
               0.4217331331331333,
               0.20558064192506856
            ],
            [
               0.4245356456456457,
               0.20481658991948654
            ],
            [
               0.42733815815815834,
               0.20416448057278344
            ],
            [
               0.43014067067067074,
               0.20375659729370704
            ],
            [
               0.43294318318318337,
               0.20371031281666824
            ],
            [
               0.43574569569569577,
               0.2041233337558666
            ],
            [
               0.4385482082082084,
               0.20505903348550908
            ],
            [
               0.4413507207207208,
               0.20652558344188243
            ],
            [
               0.4441532332332334,
               0.20845689791684793
            ],
            [
               0.4469557457457458,
               0.21070468399600167
            ],
            [
               0.44975825825825844,
               0.2130486289627689
            ],
            [
               0.45256077077077084,
               0.21522669066858993
            ],
            [
               0.45536328328328346,
               0.2169812408461021
            ],
            [
               0.45816579579579586,
               0.21811144997023635
            ],
            [
               0.4609683083083085,
               0.21851948889903589
            ],
            [
               0.4637708208208209,
               0.2182387354882028
            ],
            [
               0.4665733333333335,
               0.21743605957693168
            ],
            [
               0.4693758458458459,
               0.21638633852083142
            ],
            [
               0.47217835835835853,
               0.2154239880221082
            ],
            [
               0.47498087087087093,
               0.21488176146980326
            ],
            [
               0.47778338338338355,
               0.21503003209607494
            ],
            [
               0.48058589589589595,
               0.2160295645005535
            ],
            [
               0.4833884084084086,
               0.21790753297795576
            ],
            [
               0.486190920920921,
               0.22056108495792684
            ],
            [
               0.4889934334334336,
               0.2237863870060698
            ],
            [
               0.491795945945946,
               0.22732531125792668
            ],
            [
               0.4945984584584586,
               0.23091806398887893
            ],
            [
               0.497400970970971,
               0.23434904592578637
            ],
            [
               0.5002034834834836,
               0.23747535781369655
            ],
            [
               0.503005995995996,
               0.24023218861295736
            ],
            [
               0.5058085085085087,
               0.24261572461478634
            ],
            [
               0.5086110210210211,
               0.24465058794590594
            ],
            [
               0.5114135335335337,
               0.24635341323056015
            ],
            [
               0.5142160460460461,
               0.24770558040251262
            ],
            [
               0.5170185585585587,
               0.24864567677080904
            ],
            [
               0.5198210710710711,
               0.2490863535673012
            ],
            [
               0.5226235835835837,
               0.24895234416279008
            ],
            [
               0.5254260960960961,
               0.24822877301514948
            ],
            [
               0.5282286086086088,
               0.24700393440081458
            ],
            [
               0.5310311211211212,
               0.24549031821750517
            ],
            [
               0.5338336336336338,
               0.24401243222487373
            ],
            [
               0.5366361461461462,
               0.24295895760496278
            ],
            [
               0.5394386586586588,
               0.2427075659713851
            ],
            [
               0.5422411711711712,
               0.24354008483527426
            ],
            [
               0.5450436836836838,
               0.24557053738055928
            ],
            [
               0.5478461961961962,
               0.2487069851681779
            ],
            [
               0.5506487087087089,
               0.2526600540313039
            ],
            [
               0.5534512212212213,
               0.2569985682732231
            ],
            [
               0.5562537337337339,
               0.2612394431275613
            ],
            [
               0.5590562462462463,
               0.26494894933166646
            ],
            [
               0.5618587587587589,
               0.2678288990329777
            ],
            [
               0.5646612712712713,
               0.2697655156103425
            ],
            [
               0.5674637837837839,
               0.27082960974762765
            ],
            [
               0.5702662962962963,
               0.27123090230123137
            ],
            [
               0.573068808808809,
               0.2712424843116912
            ],
            [
               0.5758713213213213,
               0.2711193555424112
            ],
            [
               0.578673833833834,
               0.27103527660537263
            ],
            [
               0.5814763463463464,
               0.27105485849075217
            ],
            [
               0.584278858858859,
               0.2711454586854454
            ],
            [
               0.5870813713713714,
               0.2712202637959538
            ],
            [
               0.589883883883884,
               0.27119433290171513
            ],
            [
               0.5926863963963964,
               0.2710324627173064
            ],
            [
               0.595488908908909,
               0.2707722493025871
            ],
            [
               0.5982914214214214,
               0.27051579129341596
            ],
            [
               0.6010939339339341,
               0.27039532627903384
            ],
            [
               0.6038964464464465,
               0.2705274005482028
            ],
            [
               0.6066989589589589,
               0.27097365717745964
            ],
            [
               0.6095014714714717,
               0.27172291365719825
            ],
            [
               0.6123039839839841,
               0.27270039104642424
            ],
            [
               0.6151064964964965,
               0.27379924455498456
            ],
            [
               0.6179090090090089,
               0.27492108244427194
            ],
            [
               0.6207115215215218,
               0.2760091787710016
            ],
            [
               0.6235140340340342,
               0.27706166419514927
            ],
            [
               0.6263165465465466,
               0.2781206236394785
            ],
            [
               0.629119059059059,
               0.2792432415355068
            ],
            [
               0.6319215715715718,
               0.2804687647830977
            ],
            [
               0.6347240840840842,
               0.28179692945807755
            ],
            [
               0.6375265965965966,
               0.2831887100680195
            ],
            [
               0.640329109109109,
               0.2845905772249837
            ],
            [
               0.6431316216216219,
               0.2859727328741258
            ],
            [
               0.6459341341341343,
               0.28736447517297514
            ],
            [
               0.6487366466466467,
               0.2888692117836176
            ],
            [
               0.651539159159159,
               0.2906484349682562
            ],
            [
               0.6543416716716719,
               0.2928759582191965
            ],
            [
               0.6571441841841843,
               0.29567639228145604
            ],
            [
               0.6599466966966967,
               0.29907009711266547
            ],
            [
               0.6627492092092091,
               0.30294695475006267
            ],
            [
               0.665551721721722,
               0.30708248859622916
            ],
            [
               0.6683542342342343,
               0.3111948004836128
            ],
            [
               0.6711567467467467,
               0.3150248708417253
            ],
            [
               0.6739592592592591,
               0.3184121110984701
            ],
            [
               0.676761771771772,
               0.3213362719410149
            ],
            [
               0.6795642842842844,
               0.3239070698321742
            ],
            [
               0.6823667967967968,
               0.32630123809996797
            ],
            [
               0.6851693093093092,
               0.3286668642721131
            ],
            [
               0.687971821821822,
               0.3310293818538148
            ],
            [
               0.6907743343343344,
               0.33323651392037995
            ],
            [
               0.6935768468468468,
               0.3349687465844018
            ],
            [
               0.6963793593593592,
               0.3358203696949315
            ],
            [
               0.6991818718718721,
               0.3354307774177384
            ],
            [
               0.7019843843843845,
               0.3336254828705806
            ],
            [
               0.7047868968968969,
               0.33051884044611385
            ],
            [
               0.7075894094094093,
               0.3265393574736908
            ],
            [
               0.7103919219219221,
               0.3223616503951502
            ],
            [
               0.7131944344344345,
               0.3187592879179511
            ],
            [
               0.7159969469469469,
               0.31641981089228366
            ],
            [
               0.7187994594594593,
               0.3157775681438317
            ],
            [
               0.7216019719719722,
               0.31691612463728386
            ],
            [
               0.7244044844844846,
               0.31957051212181936
            ],
            [
               0.727206996996997,
               0.3232273250947409
            ],
            [
               0.7300095095095094,
               0.3272884553547477
            ],
            [
               0.7328120220220222,
               0.3312432730030584
            ],
            [
               0.7356145345345346,
               0.3347918567411672
            ],
            [
               0.738417047047047,
               0.33787960958838975
            ],
            [
               0.7412195595595594,
               0.34063542292607485
            ],
            [
               0.7440220720720723,
               0.34324049113818955
            ],
            [
               0.7468245845845847,
               0.3457805633658722
            ],
            [
               0.7496270970970971,
               0.3481414467663354
            ],
            [
               0.7524296096096099,
               0.3499929364274328
            ],
            [
               0.7552321221221223,
               0.35087466994969285
            ],
            [
               0.7580346346346347,
               0.3503595287143327
            ],
            [
               0.7608371471471471,
               0.3482395083240701
            ],
            [
               0.76363965965966,
               0.3446666980160614
            ],
            [
               0.7664421721721724,
               0.3401932112137885
            ],
            [
               0.7692446846846848,
               0.33568553509269355
            ],
            [
               0.7720471971971972,
               0.3321304871287467
            ],
            [
               0.77484970970971,
               0.33038762582265824
            ],
            [
               0.7776522222222224,
               0.3309634393199242
            ],
            [
               0.7804547347347348,
               0.33387843651769566
            ],
            [
               0.7832572472472472,
               0.3386702377795634
            ],
            [
               0.7860597597597601,
               0.34453293975406085
            ],
            [
               0.7888622722722725,
               0.3505496230461639
            ],
            [
               0.7916647847847849,
               0.3559454311933393
            ],
            [
               0.7944672972972973,
               0.3602830564396158
            ],
            [
               0.7972698098098101,
               0.3635425204408996
            ],
            [
               0.8000723223223225,
               0.36606592374277913
            ],
            [
               0.8028748348348349,
               0.36839212644249697
            ],
            [
               0.8056773473473473,
               0.37104114897816376
            ],
            [
               0.8084798598598602,
               0.3743219165340902
            ],
            [
               0.8112823723723726,
               0.3782256625984129
            ],
            [
               0.814084884884885,
               0.382435425497314
            ],
            [
               0.8168873973973974,
               0.3864411818957483
            ],
            [
               0.8196899099099102,
               0.38971466847104536
            ],
            [
               0.8224924224224226,
               0.39187998771688504
            ],
            [
               0.825294934934935,
               0.3928213185218141
            ],
            [
               0.8280974474474474,
               0.39269473616869977
            ],
            [
               0.8308999599599602,
               0.3918473520591962
            ],
            [
               0.8337024724724726,
               0.3906802722245156
            ],
            [
               0.836504984984985,
               0.3895102300163419
            ],
            [
               0.8393074974974974,
               0.388481921169209
            ],
            [
               0.8421100100100103,
               0.3875607606664708
            ],
            [
               0.8449125225225227,
               0.3866029000616373
            ],
            [
               0.8477150350350351,
               0.38546861844084085
            ],
            [
               0.8505175475475475,
               0.38412839653898956
            ],
            [
               0.8533200600600603,
               0.38271450272936003
            ],
            [
               0.8561225725725727,
               0.38149339382621966
            ],
            [
               0.8589250850850851,
               0.3807670177968461
            ],
            [
               0.8617275975975975,
               0.3807414950763647
            ],
            [
               0.8645301101101104,
               0.38141765362004343
            ],
            [
               0.8673326226226228,
               0.3825527702053121
            ],
            [
               0.8701351351351352,
               0.38371781614237555
            ],
            [
               0.8729376476476476,
               0.38443836217788285
            ],
            [
               0.8757401601601604,
               0.3843734297706636
            ],
            [
               0.8785426726726728,
               0.38346798543185684
            ],
            [
               0.8813451851851852,
               0.3820192343455917
            ],
            [
               0.8841476976976976,
               0.3806238749176054
            ],
            [
               0.8869502102102105,
               0.38001417340646093
            ],
            [
               0.8897527227227229,
               0.3808308959077789
            ],
            [
               0.8925552352352353,
               0.38340625153146635
            ],
            [
               0.8953577477477477,
               0.387630454141115
            ],
            [
               0.8981602602602605,
               0.39295024453380456
            ],
            [
               0.9009627727727729,
               0.39850481932370485
            ],
            [
               0.9037652852852853,
               0.403358641496408
            ],
            [
               0.9065677977977977,
               0.4067575293232417
            ],
            [
               0.9093703103103106,
               0.40832597018978023
            ],
            [
               0.912172822822823,
               0.40814305640420634
            ],
            [
               0.9149753353353354,
               0.4066753236140502
            ],
            [
               0.9177778478478478,
               0.40459304914679395
            ],
            [
               0.9205803603603606,
               0.40253550433245633
            ],
            [
               0.923382872872873,
               0.4009067056065144
            ],
            [
               0.9261853853853854,
               0.3997708125107451
            ],
            [
               0.9289878978978978,
               0.3988799007088744
            ],
            [
               0.9317904104104107,
               0.3978192790484091
            ],
            [
               0.9345929229229231,
               0.3962136364604037
            ],
            [
               0.9373954354354355,
               0.3939159039800891
            ],
            [
               0.9401979479479479,
               0.3911073538853458
            ],
            [
               0.9430004604604607,
               0.3882697486811212
            ],
            [
               0.9458029729729731,
               0.38603681033173287
            ],
            [
               0.9486054854854855,
               0.38497637761022074
            ],
            [
               0.9514079979979979,
               0.3853806450030324
            ],
            [
               0.9542105105105108,
               0.3871405043319651
            ],
            [
               0.9570130230230232,
               0.38975160796100594
            ],
            [
               0.9598155355355356,
               0.3924542741115461
            ],
            [
               0.962618048048048,
               0.394462744728941
            ],
            [
               0.9654205605605608,
               0.39520796579499046
            ],
            [
               0.9682230730730732,
               0.39451298350779584
            ],
            [
               0.9710255855855856,
               0.39264298023239363
            ],
            [
               0.973828098098098,
               0.39021481909778255
            ],
            [
               0.9766306106106108,
               0.38799868950759653
            ],
            [
               0.9794331231231233,
               0.38668039645063923
            ],
            [
               0.9822356356356357,
               0.3866646160397255
            ],
            [
               0.985038148148148,
               0.387983232341801
            ],
            [
               0.9878406606606609,
               0.390334713860902
            ],
            [
               0.9906431731731733,
               0.3932340585162231
            ],
            [
               0.9934456856856857,
               0.39621455964594354
            ],
            [
               0.9962481981981981,
               0.3990058841597225
            ],
            [
               0.9990507107107109,
               0.4016233288112964
            ],
            [
               1.0018532232232233,
               0.40433661457210324
            ],
            [
               1.0046557357357357,
               0.40753105747927676
            ],
            [
               1.0074582482482481,
               0.4115135296200979
            ],
            [
               1.010260760760761,
               0.4163362921001927
            ],
            [
               1.0130632732732734,
               0.42170632747667347
            ],
            [
               1.0158657857857858,
               0.4270182516714761
            ],
            [
               1.0186682982982982,
               0.43150569748754763
            ],
            [
               1.021470810810811,
               0.4344643485513652
            ],
            [
               1.0242733233233234,
               0.4354740094672931
            ],
            [
               1.0270758358358358,
               0.43454599567865426
            ],
            [
               1.0298783483483482,
               0.4321458757402367
            ],
            [
               1.032680860860861,
               0.4290818681740457
            ],
            [
               1.0354833733733735,
               0.4262922184721643
            ],
            [
               1.0382858858858859,
               0.4245963119003485
            ],
            [
               1.0410883983983983,
               0.4244840960586223
            ],
            [
               1.0438909109109111,
               0.4260041584594656
            ],
            [
               1.0466934234234235,
               0.4287782005768105
            ],
            [
               1.049495935935936,
               0.43213016341016663
            ],
            [
               1.0522984484484483,
               0.4352850189678779
            ],
            [
               1.0551009609609612,
               0.43757547367644034
            ],
            [
               1.0579034734734736,
               0.43859857259153456
            ],
            [
               1.060705985985986,
               0.4382853551398463
            ],
            [
               1.0635084984984984,
               0.43687667232395205
            ],
            [
               1.0663110110110112,
               0.434826311048174
            ],
            [
               1.0691135235235236,
               0.43266978232283243
            ],
            [
               1.071916036036036,
               0.4308993967648294
            ],
            [
               1.0747185485485484,
               0.4298752216890467
            ],
            [
               1.0775210610610613,
               0.4297833868408223
            ],
            [
               1.0803235735735737,
               0.4306359058352165
            ],
            [
               1.083126086086086,
               0.4322961158140906
            ],
            [
               1.0859285985985985,
               0.4345135122339953
            ],
            [
               1.0887311111111113,
               0.43695912749177773
            ],
            [
               1.0915336236236237,
               0.43926235849313056
            ],
            [
               1.0943361361361361,
               0.441056294553543
            ],
            [
               1.0971386486486485,
               0.44203725000730065
            ],
            [
               1.0999411611611614,
               0.44203541746358305
            ],
            [
               1.1027436736736738,
               0.4410814004059424
            ],
            [
               1.1055461861861862,
               0.43944424382701963
            ],
            [
               1.1083486986986986,
               0.4376163408366839
            ],
            [
               1.1111512112112114,
               0.4362318566902517
            ],
            [
               1.1139537237237238,
               0.43592584994467265
            ],
            [
               1.1167562362362362,
               0.4371643956664631
            ],
            [
               1.119558748748749,
               0.44009285724491837
            ],
            [
               1.1223612612612615,
               0.4444523339596106
            ],
            [
               1.1251637737737739,
               0.44959994570404377
            ],
            [
               1.1279662862862863,
               0.4546398589001928
            ],
            [
               1.130768798798799,
               0.458637323205162
            ],
            [
               1.1335713113113115,
               0.46085898338260245
            ],
            [
               1.136373823823824,
               0.4609698722818328
            ],
            [
               1.1391763363363363,
               0.45912642871049403
            ],
            [
               1.1419788488488491,
               0.4559340617841455
            ],
            [
               1.1447813613613615,
               0.45227857521181947
            ],
            [
               1.147583873873874,
               0.4490801461535177
            ],
            [
               1.1503863863863864,
               0.44704344358426246
            ],
            [
               1.1531888988988992,
               0.4464792553401958
            ],
            [
               1.1559914114114116,
               0.4472506152895715
            ],
            [
               1.158793923923924,
               0.448856921581204
            ],
            [
               1.1615964364364364,
               0.45062578214700744
            ],
            [
               1.1643989489489492,
               0.4519486935373093
            ],
            [
               1.1672014614614616,
               0.4524841590559152
            ],
            [
               1.170003973973974,
               0.4522643675137578
            ],
            [
               1.1728064864864864,
               0.45167455580066973
            ],
            [
               1.1756089989989993,
               0.45131633424383455
            ],
            [
               1.1784115115115117,
               0.4518033725277198
            ],
            [
               1.181214024024024,
               0.45355776459463915
            ],
            [
               1.1840165365365365,
               0.4566720946263682
            ],
            [
               1.1868190490490493,
               0.4608777442806467
            ],
            [
               1.1896215615615617,
               0.46562346342265104
            ],
            [
               1.1924240740740741,
               0.47023254911369594
            ],
            [
               1.1952265865865865,
               0.4740841416901536
            ],
            [
               1.1980290990990994,
               0.4767611242047389
            ],
            [
               1.2008316116116118,
               0.4781236072869486
            ],
            [
               1.2036341241241242,
               0.4782958628753328
            ],
            [
               1.2064366366366366,
               0.47758473491659476
            ],
            [
               1.2092391491491494,
               0.4763681303614592
            ],
            [
               1.2120416616616618,
               0.474996497695985
            ],
            [
               1.2148441741741742,
               0.4737380151328967
            ],
            [
               1.2176466866866866,
               0.4727755715137936
            ],
            [
               1.2204491991991995,
               0.4722402612221151
            ],
            [
               1.2232517117117119,
               0.47225156891252107
            ],
            [
               1.2260542242242243,
               0.47293431506455397
            ],
            [
               1.2288567367367367,
               0.4743963414145347
            ],
            [
               1.2316592492492495,
               0.47667260718345444
            ],
            [
               1.234461761761762,
               0.4796613426024182
            ],
            [
               1.2372642742742743,
               0.48308722193522075
            ],
            [
               1.2400667867867867,
               0.486520430041609
            ],
            [
               1.2428692992992996,
               0.48946049794979885
            ],
            [
               1.245671811811812,
               0.4914672185962194
            ],
            [
               1.2484743243243244,
               0.4922983117487847
            ],
            [
               1.2512768368368368,
               0.4920043844223265
            ],
            [
               1.2540793493493496,
               0.4909410019235284
            ],
            [
               1.256881861861862,
               0.4896833410883272
            ],
            [
               1.2596843743743744,
               0.4888624736820969
            ],
            [
               1.2624868868868868,
               0.4889717974633163
            ],
            [
               1.2652893993993997,
               0.49020628834627494
            ],
            [
               1.268091911911912,
               0.49238995408953223
            ],
            [
               1.2708944244244245,
               0.4950195849930406
            ],
            [
               1.2736969369369369,
               0.49741445869146833
            ],
            [
               1.2764994494494497,
               0.4989253293751256
            ],
            [
               1.279301961961962,
               0.4991348168265931
            ],
            [
               1.2821044744744745,
               0.49798319382573514
            ],
            [
               1.284906986986987,
               0.4957784647047502
            ],
            [
               1.2877094994994998,
               0.493089174455354
            ],
            [
               1.2905120120120122,
               0.49055877018059596
            ],
            [
               1.2933145245245246,
               0.48870715570315937
            ],
            [
               1.296117037037037,
               0.48778856233824414
            ],
            [
               1.2989195495495498,
               0.487753504587879
            ],
            [
               1.3017220620620622,
               0.48832389273000965
            ],
            [
               1.3045245745745746,
               0.4891482816135811
            ],
            [
               1.307327087087087,
               0.489974193478238
            ],
            [
               1.3101295995995998,
               0.49076779343225096
            ],
            [
               1.3129321121121122,
               0.49173088492846145
            ],
            [
               1.3157346246246246,
               0.49320452812534366
            ],
            [
               1.318537137137137,
               0.49549339465120484
            ],
            [
               1.32133964964965,
               0.49867860057811336
            ],
            [
               1.3241421621621623,
               0.5024960991680091
            ],
            [
               1.3269446746746747,
               0.5063381373401539
            ],
            [
               1.329747187187187,
               0.5093926313423269
            ],
            [
               1.3325496996997,
               0.5108841808787485
            ],
            [
               1.3353522122122123,
               0.5103391765004093
            ],
            [
               1.3381547247247247,
               0.507781703771879
            ],
            [
               1.3409572372372371,
               0.5037838864884421
            ],
            [
               1.34375974974975,
               0.4993397323506926
            ],
            [
               1.3465622622622624,
               0.4955908896025597
            ],
            [
               1.3493647747747748,
               0.4934858250333239
            ],
            [
               1.3521672872872872,
               0.49348190201034176
            ],
            [
               1.3549697997998,
               0.4953917261099051
            ],
            [
               1.3577723123123124,
               0.49843204066701685
            ],
            [
               1.3605748248248248,
               0.501468591908494
            ],
            [
               1.3633773373373372,
               0.5033848859255734
            ],
            [
               1.36617984984985,
               0.5034587165200476
            ],
            [
               1.3689823623623625,
               0.5016232836636008
            ],
            [
               1.3717848748748749,
               0.4985231738855468
            ],
            [
               1.3745873873873873,
               0.4953394820877872
            ],
            [
               1.3773898998999001,
               0.49343254409160014
            ],
            [
               1.3801924124124125,
               0.49391095442194566
            ],
            [
               1.382994924924925,
               0.4972618073889139
            ],
            [
               1.3857974374374373,
               0.5031603586135867
            ],
            [
               1.3885999499499502,
               0.5105224975756
            ],
            [
               1.3914024624624626,
               0.5177879536870237
            ],
            [
               1.394204974974975,
               0.5233502150440879
            ],
            [
               1.3970074874874874,
               0.5260037524921511
            ],
            [
               1.39981,
               0.5252746515276374
            ]
         ]
      },
      {
         "data": [
            [
               1.39991,
               0.5192697323012962
            ],
            [
               1.3971074774774772,
               0.5166996372328312
            ],
            [
               1.3943049549549547,
               0.5139653792225491
            ],
            [
               1.391502432432432,
               0.5116785769909915
            ],
            [
               1.3886999099099095,
               0.5103763920396229
            ],
            [
               1.385897387387387,
               0.5103793774155554
            ],
            [
               1.3830948648648644,
               0.5116989189372843
            ],
            [
               1.3802923423423419,
               0.5140259423250692
            ],
            [
               1.3774898198198193,
               0.5168098025034196
            ],
            [
               1.3746872972972968,
               0.5194085008790198
            ],
            [
               1.3718847747747747,
               0.5212675879705889
            ],
            [
               1.369082252252252,
               0.522073667372831
            ],
            [
               1.3662797297297296,
               0.5218340639900438
            ],
            [
               1.363477207207207,
               0.5208561530497178
            ],
            [
               1.3606746846846844,
               0.5196316298701269
            ],
            [
               1.3578721621621619,
               0.5186624420569651
            ],
            [
               1.3550696396396393,
               0.5182855632394151
            ],
            [
               1.3522671171171168,
               0.5185558140605759
            ],
            [
               1.3494645945945942,
               0.519228013041583
            ],
            [
               1.3466620720720717,
               0.5198470937955295
            ],
            [
               1.3438595495495491,
               0.5199179548713591
            ],
            [
               1.3410570270270266,
               0.5190981256863634
            ],
            [
               1.338254504504504,
               0.517345991451715
            ],
            [
               1.335451981981982,
               0.5149696455483302
            ],
            [
               1.3326494594594593,
               0.5125531972135775
            ],
            [
               1.3298469369369368,
               0.5107785582283831
            ],
            [
               1.3270444144144142,
               0.5101977351937075
            ],
            [
               1.3242418918918917,
               0.511030694592254
            ],
            [
               1.3214393693693691,
               0.5130594041952856
            ],
            [
               1.3186368468468466,
               0.5156601240411813
            ],
            [
               1.315834324324324,
               0.5179719878763256
            ],
            [
               1.3130318018018015,
               0.5191544817601138
            ],
            [
               1.310229279279279,
               0.5186546849123856
            ],
            [
               1.3074267567567563,
               0.5163981589142006
            ],
            [
               1.3046242342342338,
               0.5128383785950166
            ],
            [
               1.3018217117117112,
               0.5088426573797116
            ],
            [
               1.2990191891891887,
               0.5054442444732363
            ],
            [
               1.2962166666666666,
               0.503534045937331
            ],
            [
               1.293414144144144,
               0.5035868001591932
            ],
            [
               1.2906116216216215,
               0.5055080433718577
            ],
            [
               1.287809099099099,
               0.5086519250586872
            ],
            [
               1.2850065765765764,
               0.5120070361851793
            ],
            [
               1.2822040540540538,
               0.5144946321943166
            ],
            [
               1.2794015315315312,
               0.5152879071399004
            ],
            [
               1.2765990090090087,
               0.5140539330804219
            ],
            [
               1.2737964864864861,
               0.5110439940880561
            ],
            [
               1.2709939639639636,
               0.5070057487652402
            ],
            [
               1.268191441441441,
               0.5029467235167338
            ],
            [
               1.2653889189189185,
               0.49982509187315954
            ],
            [
               1.262586396396396,
               0.498265632420581
            ],
            [
               1.2597838738738734,
               0.49838921200914027
            ],
            [
               1.2569813513513513,
               0.49980635820356295
            ],
            [
               1.2541788288288287,
               0.5017718737397301
            ],
            [
               1.2513763063063061,
               0.5034455261870598
            ],
            [
               1.2485737837837836,
               0.5041705212001114
            ],
            [
               1.245771261261261,
               0.5036774921626337
            ],
            [
               1.2429687387387385,
               0.5021482000898032
            ],
            [
               1.240166216216216,
               0.5001211091682404
            ],
            [
               1.2373636936936934,
               0.49827448979612377
            ],
            [
               1.2345611711711708,
               0.4971639103537074
            ],
            [
               1.2317586486486483,
               0.49700619383599753
            ],
            [
               1.2289561261261257,
               0.49758603300997156
            ],
            [
               1.2261536036036031,
               0.49831970041747964
            ],
            [
               1.2233510810810806,
               0.4984565159539543
            ],
            [
               1.2205485585585585,
               0.4973508940569133
            ],
            [
               1.217746036036036,
               0.4947120061723143
            ],
            [
               1.2149435135135134,
               0.49074330464173543
            ],
            [
               1.2121409909909908,
               0.48611910243067497
            ],
            [
               1.2093384684684683,
               0.4817989409351488
            ],
            [
               1.2065359459459457,
               0.47873513468681944
            ],
            [
               1.2037334234234232,
               0.47756653971007434
            ],
            [
               1.2009309009009006,
               0.47839943201912655
            ],
            [
               1.198128378378378,
               0.4807511567386539
            ],
            [
               1.1953258558558555,
               0.48368143777611244
            ],
            [
               1.192523333333333,
               0.4860759164939218
            ],
            [
               1.1897208108108104,
               0.4869960073316088
            ],
            [
               1.1869182882882878,
               0.48598507637894367
            ],
            [
               1.1841157657657653,
               0.4832316018117611
            ],
            [
               1.1813132432432432,
               0.4795326805130609
            ],
            [
               1.1785107207207206,
               0.4760630147802757
            ],
            [
               1.175708198198198,
               0.4740160734710358
            ],
            [
               1.1729056756756755,
               0.47422598098767993
            ],
            [
               1.170103153153153,
               0.47688732146493473
            ],
            [
               1.1673006306306304,
               0.4814622386021837
            ],
            [
               1.1644981081081078,
               0.4868081592655998
            ],
            [
               1.1616955855855853,
               0.4914922834427114
            ],
            [
               1.1588930630630627,
               0.4942013795393491
            ],
            [
               1.1560905405405402,
               0.49412526021713465
            ],
            [
               1.1532880180180176,
               0.4911990175603083
            ],
            [
               1.150485495495495,
               0.48613072960214876
            ],
            [
               1.1476829729729725,
               0.4802052268578407
            ],
            [
               1.14488045045045,
               0.4749211533391117
            ],
            [
               1.1420779279279278,
               0.4715677561697952
            ],
            [
               1.1392754054054053,
               0.47086486359334023
            ],
            [
               1.1364728828828827,
               0.4727695895310015
            ],
            [
               1.1336703603603602,
               0.47650294842407004
            ],
            [
               1.1308678378378376,
               0.480784406198539
            ],
            [
               1.128065315315315,
               0.48420222702677534
            ],
            [
               1.1252627927927925,
               0.4856101256431663
            ],
            [
               1.12246027027027,
               0.48443666291844817
            ],
            [
               1.1196577477477474,
               0.4808231395415109
            ],
            [
               1.1168552252252248,
               0.4755584975379898
            ],
            [
               1.1140527027027023,
               0.46983930133669644
            ],
            [
               1.1112501801801797,
               0.4649312617536767
            ],
            [
               1.1084476576576572,
               0.4618322158863312
            ],
            [
               1.105645135135135,
               0.4610294444061756
            ],
            [
               1.1028426126126125,
               0.4624106835249673
            ],
            [
               1.10004009009009,
               0.46533995284436513
            ],
            [
               1.0972375675675674,
               0.46886185829532795
            ],
            [
               1.0944350450450449,
               0.4719654959486983
            ],
            [
               1.0916325225225223,
               0.4738299663202883
            ],
            [
               1.0888299999999997,
               0.47398835503725634
            ],
            [
               1.0860274774774772,
               0.47237885292408116
            ],
            [
               1.0832249549549546,
               0.46928876349713305
            ],
            [
               1.080422432432432,
               0.4652272110171207
            ],
            [
               1.0776199099099095,
               0.4607766626979597
            ],
            [
               1.074817387387387,
               0.4564692878160851
            ],
            [
               1.0720148648648644,
               0.45271556256711865
            ],
            [
               1.0692123423423419,
               0.4497878754517122
            ],
            [
               1.0664098198198197,
               0.4478409357945025
            ],
            [
               1.0636072972972972,
               0.4469409552470507
            ],
            [
               1.0608047747747746,
               0.4470794137312946
            ],
            [
               1.058002252252252,
               0.44816179294817515
            ],
            [
               1.0551997297297295,
               0.4499799339607296
            ],
            [
               1.052397207207207,
               0.4521904167248709
            ],
            [
               1.0495946846846844,
               0.4543243726487067
            ],
            [
               1.0467921621621619,
               0.45584466944573115
            ],
            [
               1.0439896396396393,
               0.45624781661178043
            ],
            [
               1.0411871171171168,
               0.455187447472933
            ],
            [
               1.0383845945945942,
               0.45258216654319466
            ],
            [
               1.0355820720720716,
               0.44866915087654163
            ],
            [
               1.032779549549549,
               0.44397786004589496
            ],
            [
               1.0299770270270265,
               0.4392218926546141
            ],
            [
               1.0271745045045044,
               0.43513359878326013
            ],
            [
               1.0243719819819819,
               0.4322862449289276
            ],
            [
               1.0215694594594593,
               0.43095494322255096
            ],
            [
               1.0187669369369368,
               0.4310574137161614
            ],
            [
               1.0159644144144142,
               0.4321918722809297
            ],
            [
               1.0131618918918917,
               0.4337596439004403
            ],
            [
               1.010359369369369,
               0.43513435723429045
            ],
            [
               1.0075568468468465,
               0.4358263584916682
            ],
            [
               1.004754324324324,
               0.43559457371563576
            ],
            [
               1.0019518018018014,
               0.43447693960701467
            ],
            [
               0.9991492792792789,
               0.43273796772415196
            ],
            [
               0.9963467567567563,
               0.43075843521253615
            ],
            [
               0.9935442342342338,
               0.42890862274323643
            ],
            [
               0.9907417117117117,
               0.4274477274520361
            ],
            [
               0.9879391891891891,
               0.4264784121101748
            ],
            [
               0.9851366666666665,
               0.42596259734391995
            ],
            [
               0.982334144144144,
               0.42578141518935086
            ],
            [
               0.9795316216216214,
               0.42580742191440996
            ],
            [
               0.9767290990990989,
               0.425956020493868
            ],
            [
               0.9739265765765763,
               0.4261955052375363
            ],
            [
               0.9711240540540538,
               0.4265158297404928
            ],
            [
               0.9683215315315312,
               0.42687647829062214
            ],
            [
               0.9655190090090087,
               0.4271651353168049
            ],
            [
               0.9627164864864861,
               0.42719608826876637
            ],
            [
               0.9599139639639636,
               0.4267609220024544
            ],
            [
               0.957111441441441,
               0.42572012229481215
            ],
            [
               0.9543089189189184,
               0.42410222796772357
            ],
            [
               0.9515063963963963,
               0.4221665880835326
            ],
            [
               0.9487038738738738,
               0.42039222841776325
            ],
            [
               0.9459013513513512,
               0.4193781960856836
            ],
            [
               0.9430988288288287,
               0.41967295193324966
            ],
            [
               0.9402963063063061,
               0.4215805797689188
            ],
            [
               0.9374937837837836,
               0.42500812826358203
            ],
            [
               0.934691261261261,
               0.4294136389517658
            ],
            [
               0.9318887387387385,
               0.43388779542509437
            ],
            [
               0.9290862162162159,
               0.43736093975188517
            ],
            [
               0.9262836936936933,
               0.4388845035523261
            ],
            [
               0.9234811711711708,
               0.4379062911791779
            ],
            [
               0.9206786486486482,
               0.4344536460312379
            ],
            [
               0.9178761261261257,
               0.42916089552182923
            ],
            [
               0.9150736036036036,
               0.4231219853179042
            ],
            [
               0.912271081081081,
               0.4176025269918019
            ],
            [
               0.9094685585585585,
               0.41369067668384435
            ],
            [
               0.9066660360360359,
               0.4119883858460827
            ],
            [
               0.9038635135135134,
               0.412435688790751
            ],
            [
               0.9010609909909908,
               0.4143227393204432
            ],
            [
               0.8982584684684682,
               0.4164886595219717
            ],
            [
               0.8954559459459457,
               0.41765019476440995
            ],
            [
               0.8926534234234231,
               0.41676428529635445
            ],
            [
               0.8898509009009006,
               0.41331916673266933
            ],
            [
               0.887048378378378,
               0.40747131602154213
            ],
            [
               0.8842458558558555,
               0.3999930131114656
            ],
            [
               0.8814433333333329,
               0.39205226745621113
            ],
            [
               0.8786408108108104,
               0.38489540247064974
            ],
            [
               0.8758382882882882,
               0.3795278720766678
            ],
            [
               0.8730357657657657,
               0.3764839379920939
            ],
            [
               0.8702332432432431,
               0.37574359809552815
            ],
            [
               0.8674307207207206,
               0.3768071629079856
            ],
            [
               0.864628198198198,
               0.37889016483701976
            ],
            [
               0.8618256756756755,
               0.38116892665119123
            ],
            [
               0.8590231531531529,
               0.3829992941170661
            ],
            [
               0.8562206306306304,
               0.3840483037266734
            ],
            [
               0.8534181081081078,
               0.3843131330946504
            ],
            [
               0.8506155855855853,
               0.3840405915807249
            ],
            [
               0.8478130630630627,
               0.383590230571102
            ],
            [
               0.8450105405405401,
               0.3832956825123688
            ],
            [
               0.8422080180180176,
               0.3833700229573742
            ],
            [
               0.839405495495495,
               0.383877133578028
            ],
            [
               0.8366029729729729,
               0.3847625456422503
            ],
            [
               0.8338004504504504,
               0.385915261187734
            ],
            [
               0.8309979279279278,
               0.3872244445063774
            ],
            [
               0.8281954054054053,
               0.3886033941194068
            ],
            [
               0.8253928828828827,
               0.38997311082604136
            ],
            [
               0.8225903603603602,
               0.391219974939449
            ],
            [
               0.8197878378378376,
               0.39215681123261703
            ],
            [
               0.816985315315315,
               0.39251749490469723
            ],
            [
               0.8141827927927925,
               0.3920016057378112
            ],
            [
               0.8113802702702699,
               0.3903629257121593
            ],
            [
               0.8085777477477474,
               0.38751319920309435
            ],
            [
               0.8057752252252248,
               0.38360016889404597
            ],
            [
               0.8029727027027023,
               0.3790224691245847
            ],
            [
               0.8001701801801802,
               0.3743633552119322
            ],
            [
               0.7973676576576576,
               0.37025399122212466
            ],
            [
               0.794565135135135,
               0.3672045643993865
            ],
            [
               0.7917626126126125,
               0.36545714404598134
            ],
            [
               0.7889600900900899,
               0.36491120723824644
            ],
            [
               0.7861575675675674,
               0.3651510532217399
            ],
            [
               0.7833550450450448,
               0.36557085601202544
            ],
            [
               0.7805525225225223,
               0.36555947484410184
            ],
            [
               0.7777499999999997,
               0.3646855119978279
            ],
            [
               0.7749474774774772,
               0.36282170639288025
            ],
            [
               0.7721449549549546,
               0.36016772598371166
            ],
            [
               0.769342432432432,
               0.35716520046275024
            ],
            [
               0.7665399099099095,
               0.35433630779037534
            ],
            [
               0.763737387387387,
               0.35210400981875223
            ],
            [
               0.7609348648648648,
               0.3506583019496272
            ],
            [
               0.7581323423423423,
               0.3499159901248401
            ],
            [
               0.7553298198198197,
               0.34958724606107067
            ],
            [
               0.7525272972972972,
               0.34932265537837004
            ],
            [
               0.7497247747747746,
               0.34888395927494364
            ],
            [
               0.7469222522522521,
               0.3482715161860126
            ],
            [
               0.7441197297297295,
               0.34775585234573464
            ],
            [
               0.741317207207207,
               0.34779490550143977
            ],
            [
               0.7385146846846844,
               0.3488607576625057
            ],
            [
               0.7357121621621618,
               0.35123470650340444
            ],
            [
               0.7329096396396393,
               0.35484455891763855
            ],
            [
               0.7301071171171167,
               0.3592070462456882
            ],
            [
               0.7273045945945942,
               0.36350442805756944
            ],
            [
               0.7245020720720716,
               0.3667790452349277
            ],
            [
               0.7216995495495495,
               0.36818847653270725
            ],
            [
               0.718897027027027,
               0.36724151974230923
            ],
            [
               0.7160945045045044,
               0.36393959128776476
            ],
            [
               0.7132919819819818,
               0.3587781572693518
            ],
            [
               0.7104894594594593,
               0.3526083399463636
            ],
            [
               0.7076869369369367,
               0.34640427574825483
            ],
            [
               0.7048844144144142,
               0.34101151067982105
            ],
            [
               0.7020818918918916,
               0.33695556835888174
            ],
            [
               0.6992793693693691,
               0.33436674091967367
            ],
            [
               0.6964768468468465,
               0.3330355015341825
            ],
            [
               0.693674324324324,
               0.33256755876526
            ],
            [
               0.6908718018018014,
               0.33257450586080467
            ],
            [
               0.6880692792792789,
               0.3328267970959434
            ],
            [
               0.6852667567567567,
               0.3333133384223116
            ],
            [
               0.6824642342342342,
               0.3341896058557676
            ],
            [
               0.6796617117117116,
               0.3356399783448625
            ],
            [
               0.6768591891891891,
               0.33771375942701565
            ],
            [
               0.6740566666666665,
               0.34020564068571835
            ],
            [
               0.671254144144144,
               0.3426357630928086
            ],
            [
               0.6684516216216214,
               0.3443474876331278
            ],
            [
               0.6656490990990989,
               0.34469584222591365
            ],
            [
               0.6628465765765763,
               0.34326289637036833
            ],
            [
               0.6600440540540538,
               0.3400218067098337
            ],
            [
               0.6572415315315312,
               0.33538499361158963
            ],
            [
               0.6544390090090086,
               0.33010981328813305
            ],
            [
               0.6516364864864861,
               0.3250843535695531
            ],
            [
               0.6488339639639635,
               0.3210593943083874
            ],
            [
               0.6460314414414414,
               0.31841456673771673
            ],
            [
               0.6432289189189189,
               0.31703891630151126
            ],
            [
               0.6404263963963963,
               0.3163702586929261
            ],
            [
               0.6376238738738738,
               0.3155855278613668
            ],
            [
               0.6348213513513512,
               0.3138832458254338
            ],
            [
               0.6320188288288286,
               0.31076672309885706
            ],
            [
               0.6292163063063061,
               0.30623399374348836
            ],
            [
               0.6264137837837835,
               0.30080917111085564
            ],
            [
               0.623611261261261,
               0.2954007166039918
            ],
            [
               0.6208087387387384,
               0.29102840036620237
            ],
            [
               0.6180062162162159,
               0.2885039620124217
            ],
            [
               0.6152036936936933,
               0.28816642828487626
            ],
            [
               0.6124011711711708,
               0.2897565222701013
            ],
            [
               0.6095986486486482,
               0.2924710944648219
            ],
            [
               0.6067961261261261,
               0.29518224869472875
            ],
            [
               0.6039936036036035,
               0.2967549794703067
            ],
            [
               0.601191081081081,
               0.2963677385184389
            ],
            [
               0.5983885585585584,
               0.29374118055344656
            ],
            [
               0.5955860360360359,
               0.28921025127366
            ],
            [
               0.5927835135135133,
               0.28362340717979756
            ],
            [
               0.5899809909909908,
               0.2781042217962523
            ],
            [
               0.5871784684684682,
               0.2737489141069428
            ],
            [
               0.5843759459459457,
               0.2713474269925378
            ],
            [
               0.5815734234234231,
               0.271202854514969
            ],
            [
               0.5787709009009008,
               0.2730901718998913
            ],
            [
               0.5759683783783782,
               0.27635240807042794
            ],
            [
               0.5731658558558557,
               0.28009445851490716
            ],
            [
               0.5703633333333331,
               0.28341267570476425
            ],
            [
               0.5675608108108106,
               0.28559704970758637
            ],
            [
               0.564758288288288,
               0.2862599140432711
            ],
            [
               0.5619557657657654,
               0.2853727561318755
            ],
            [
               0.5591532432432431,
               0.2832206021800992
            ],
            [
               0.5563507207207206,
               0.2803027289994807
            ],
            [
               0.553548198198198,
               0.2772145852024208
            ],
            [
               0.5507456756756755,
               0.27453959213844037
            ],
            [
               0.5479431531531529,
               0.272766090246235
            ],
            [
               0.5451406306306303,
               0.27223105745692155
            ],
            [
               0.5423381081081078,
               0.27308415099503225
            ],
            [
               0.5395355855855855,
               0.27526551309525005
            ],
            [
               0.5367330630630629,
               0.27849695576510625
            ],
            [
               0.5339305405405403,
               0.28229389419240086
            ],
            [
               0.5311280180180178,
               0.286009285112418
            ],
            [
               0.5283254954954952,
               0.28891720099582585
            ],
            [
               0.5255229729729727,
               0.29033244923900126
            ],
            [
               0.5227204504504503,
               0.28974755466965485
            ],
            [
               0.5199179279279278,
               0.2869556316668701
            ],
            [
               0.5171154054054052,
               0.28212332549505004
            ],
            [
               0.5143128828828827,
               0.2757856345877927
            ],
            [
               0.5115103603603601,
               0.2687532646981184
            ],
            [
               0.5087078378378376,
               0.26194803906332975
            ],
            [
               0.505905315315315,
               0.25620482109383846
            ],
            [
               0.5031027927927927,
               0.25209137163543627
            ],
            [
               0.5003002702702701,
               0.2497953984074213
            ],
            [
               0.4974977477477476,
               0.24911046637936218
            ],
            [
               0.494695225225225,
               0.24952433884281022
            ],
            [
               0.49189270270270247,
               0.2503833411435954
            ],
            [
               0.4890901801801799,
               0.25108400039484696
            ],
            [
               0.48628765765765736,
               0.2512357252691112
            ],
            [
               0.483485135135135,
               0.25074810591393093
            ],
            [
               0.48068261261261247,
               0.24982038809534474
            ],
            [
               0.4778800900900899,
               0.2488411004473534
            ],
            [
               0.47507756756756736,
               0.2482329891814467
            ],
            [
               0.4722750450450448,
               0.24829385334643406
            ],
            [
               0.46947252252252225,
               0.24908304984336693
            ],
            [
               0.4666699999999997,
               0.25038716259422106
            ],
            [
               0.46386747747747736,
               0.2517723292270373
            ],
            [
               0.4610649549549548,
               0.2527035993263277
            ],
            [
               0.45826243243243225,
               0.2526920494675183
            ],
            [
               0.4554599099099097,
               0.2514239964498926
            ],
            [
               0.45265738738738714,
               0.24883480017834667
            ],
            [
               0.4498548648648646,
               0.24510901018799838
            ],
            [
               0.44705234234234204,
               0.24061224752004914
            ],
            [
               0.4442498198198197,
               0.23578054342135307
            ],
            [
               0.44144729729729715,
               0.2310037719708739
            ],
            [
               0.4386447747747746,
               0.22653862080780085
            ],
            [
               0.43584225225225204,
               0.22247455428473495
            ],
            [
               0.4330397297297295,
               0.2187580102731912
            ],
            [
               0.43023720720720693,
               0.21526174468369813
            ],
            [
               0.4274346846846844,
               0.2118733841990976
            ],
            [
               0.42463216216216204,
               0.20857324787239764
            ],
            [
               0.4218296396396395,
               0.2054767175786998
            ],
            [
               0.41902711711711693,
               0.20282845972613336
            ],
            [
               0.4162245945945944,
               0.20095049850370375
            ],
            [
               0.4134220720720718,
               0.2001591265082247
            ],
            [
               0.41061954954954927,
               0.20067357669690755
            ],
            [
               0.40781702702702693,
               0.2025407664454706
            ],
            [
               0.4050145045045044,
               0.20559568122679725
            ],
            [
               0.4022119819819818,
               0.20946795473483454
            ],
            [
               0.39940945945945927,
               0.2136344510965301
            ],
            [
               0.3966069369369367,
               0.21750760475255512
            ],
            [
               0.39380441441441416,
               0.22054178820253317
            ],
            [
               0.3910018918918916,
               0.22233617245727125
            ],
            [
               0.3881993693693693,
               0.22271285166710447
            ],
            [
               0.3853968468468467,
               0.22175330654888625
            ],
            [
               0.38259432432432416,
               0.21978398766919716
            ],
            [
               0.3797918018018016,
               0.21731180677613796
            ],
            [
               0.37698927927927905,
               0.21492097079764028
            ],
            [
               0.3741867567567565,
               0.21315173978559054
            ],
            [
               0.37138423423423395,
               0.2123870522317671
            ],
            [
               0.3685817117117116,
               0.2127726940861543
            ],
            [
               0.36577918918918906,
               0.21419007504458118
            ],
            [
               0.3629766666666665,
               0.21628865323395874
            ],
            [
               0.36017414414414395,
               0.21857028829909364
            ],
            [
               0.3573716216216214,
               0.22050419173890132
            ],
            [
               0.35456909909909884,
               0.2216427295841281
            ],
            [
               0.3517665765765763,
               0.22170801443843213
            ],
            [
               0.34896405405405395,
               0.22062763935310903
            ],
            [
               0.3461615315315314,
               0.2185129593170111
            ],
            [
               0.34335900900900884,
               0.2155906144224057
            ],
            [
               0.3405564864864863,
               0.21211208209364882
            ],
            [
               0.33775396396396373,
               0.20827225103025168
            ],
            [
               0.3349514414414412,
               0.20416402894062405
            ],
            [
               0.3321489189189186,
               0.1997828741295791
            ],
            [
               0.3293463963963963,
               0.1950771015199474
            ],
            [
               0.32654387387387374,
               0.1900229645220646
            ],
            [
               0.3237413513513512,
               0.18469380584558584
            ],
            [
               0.3209388288288286,
               0.17929369492340172
            ],
            [
               0.31813630630630607,
               0.1741379492345543
            ],
            [
               0.3153337837837835,
               0.16958194588079814
            ],
            [
               0.31253126126126096,
               0.1659191778053593
            ],
            [
               0.30972873873873863,
               0.16328262630904547
            ],
            [
               0.3069262162162161,
               0.16158521093583464
            ],
            [
               0.3041236936936935,
               0.16052416789084006
            ],
            [
               0.30132117117117097,
               0.15965392117540889
            ],
            [
               0.2985186486486484,
               0.15850899454783715
            ],
            [
               0.29571612612612586,
               0.15674062692451204
            ],
            [
               0.2929136036036035,
               0.1542243561423132
            ],
            [
               0.29011108108108097,
               0.1511035142025544
            ],
            [
               0.2873085585585584,
               0.14775314605843926
            ],
            [
               0.28450603603603586,
               0.1446740100975313
            ],
            [
               0.2817035135135133,
               0.14234870220377152
            ],
            [
               0.27890099099099075,
               0.14110404844430746
            ],
            [
               0.2760984684684682,
               0.14102163873307144
            ],
            [
               0.27329594594594586,
               0.14192249065339407
            ],
            [
               0.2704934234234233,
               0.14342772128332154
            ],
            [
               0.26769090090090075,
               0.14507291245381837
            ],
            [
               0.2648883783783782,
               0.1464376763149313
            ],
            [
               0.26208585585585564,
               0.1472490134395572
            ],
            [
               0.2592833333333331,
               0.14742802495773863
            ],
            [
               0.25648081081081053,
               0.14707023193992272
            ],
            [
               0.2536782882882882,
               0.1463727533884283
            ],
            [
               0.25087576576576565,
               0.14553887990746736
            ],
            [
               0.2480732432432431,
               0.14469635686876736
            ],
            [
               0.24527072072072054,
               0.14385837595254464
            ],
            [
               0.24246819819819798,
               0.14293895678563945
            ],
            [
               0.23966567567567543,
               0.14181362619131815
            ],
            [
               0.23686315315315287,
               0.14039964421478607
            ],
            [
               0.23406063063063054,
               0.1387233402443356
            ],
            [
               0.23125810810810798,
               0.1369474877783345
            ],
            [
               0.22845558558558543,
               0.13534671946554036
            ],
            [
               0.22565306306306288,
               0.13423798153769603
            ],
            [
               0.22285054054054032,
               0.13388893991956624
            ],
            [
               0.22004801801801777,
               0.1344344529852663
            ],
            [
               0.2172454954954952,
               0.13582750239211744
            ],
            [
               0.21444297297297288,
               0.13783822316317873
            ],
            [
               0.21164045045045032,
               0.1400980558568694
            ],
            [
               0.20883792792792777,
               0.1421719101094671
            ],
            [
               0.20603540540540521,
               0.1436346585075184
            ],
            [
               0.20323288288288266,
               0.14413115565192447
            ],
            [
               0.2004303603603601,
               0.14340934873041
            ],
            [
               0.19762783783783777,
               0.14132901144401833
            ],
            [
               0.19482531531531522,
               0.13785839338862113
            ],
            [
               0.19202279279279266,
               0.13307334874156476
            ],
            [
               0.1892202702702701,
               0.12716734071906982
            ],
            [
               0.18641774774774755,
               0.12046897410793264
            ],
            [
               0.183615225225225,
               0.11345197918379048
            ],
            [
               0.18081270270270244,
               0.1067169144566014
            ],
            [
               0.1780101801801801,
               0.10092821549110916
            ],
            [
               0.17520765765765756,
               0.09670454199589497
            ],
            [
               0.172405135135135,
               0.09448023826851171
            ],
            [
               0.16960261261261245,
               0.09437367493917508
            ],
            [
               0.1668000900900899,
               0.09610649201517708
            ],
            [
               0.16399756756756734,
               0.099011231359724
            ],
            [
               0.16119504504504478,
               0.10214343181788371
            ],
            [
               0.15839252252252245,
               0.10448342953910275
            ],
            [
               0.1555899999999999,
               0.10518244352070899
            ],
            [
               0.15278747747747734,
               0.10378764699353316
            ],
            [
               0.14998495495495479,
               0.1003797740316699
            ],
            [
               0.14718243243243223,
               0.09557664509757102
            ],
            [
               0.14437990990990968,
               0.09039216952838355
            ],
            [
               0.14157738738738712,
               0.08598246446707515
            ],
            [
               0.1387748648648648,
               0.08334567246399796
            ],
            [
               0.13597234234234223,
               0.0830584295409321
            ],
            [
               0.13316981981981968,
               0.085123774051011
            ],
            [
               0.13036729729729712,
               0.0889742853111695
            ],
            [
               0.12756477477477457,
               0.09362943128118657
            ],
            [
               0.12476225225225201,
               0.09796110927530355
            ],
            [
               0.12195972972972946,
               0.1009900781142449
            ],
            [
               0.11915720720720713,
               0.10212809999019286
            ],
            [
               0.11635468468468457,
               0.1012984901600066
            ],
            [
               0.11355216216216202,
               0.09890566243055866
            ],
            [
               0.11074963963963946,
               0.09567017404160208
            ],
            [
               0.10794711711711691,
               0.09238537688965635
            ],
            [
               0.10514459459459435,
               0.0896729827686122
            ],
            [
               0.1023420720720718,
               0.08781161308412412
            ],
            [
               0.09953954954954947,
               0.08668652867743327
            ],
            [
               0.09673702702702691,
               0.0858690734358675
            ],
            [
               0.09393450450450436,
               0.08479378442644707
            ],
            [
               0.0911319819819818,
               0.08297228041303152
            ],
            [
               0.08832945945945925,
               0.08017438340558408
            ],
            [
               0.08552693693693669,
               0.07652019095890177
            ],
            [
               0.08272441441441436,
               0.07245679976397774
            ],
            [
               0.0799218918918918,
               0.06862994813063213
            ],
            [
               0.07711936936936925,
               0.06569239786908379
            ],
            [
               0.0743168468468467,
               0.06410808853206879
            ],
            [
               0.07151432432432414,
               0.06400968564709342
            ],
            [
               0.06871180180180159,
               0.06514884081334474
            ],
            [
               0.06590927927927903,
               0.0669500167390387
            ],
            [
               0.0631067567567567,
               0.06864931702186514
            ],
            [
               0.060304234234234144,
               0.06947801302882964
            ],
            [
               0.05750171171171159,
               0.068841806837626
            ],
            [
               0.054699189189189035,
               0.06645225139830166
            ],
            [
               0.05189666666666648,
               0.0623828971915828
            ],
            [
               0.049094144144143925,
               0.05704374741314755
            ],
            [
               0.04629162162162137,
               0.05108714603274504
            ],
            [
               0.04348909909909904,
               0.045271523480505824
            ],
            [
               0.04068657657657648,
               0.04031442451958084
            ],
            [
               0.03788405405405393,
               0.03676363482840893
            ],
            [
               0.035081531531531374,
               0.034907554657843204
            ],
            [
               0.03227900900900882,
               0.03473630817275425
            ],
            [
               0.029476486486486264,
               0.03595583480779602
            ],
            [
               0.02667396396396371,
               0.03804954971282275
            ],
            [
               0.023871441441441377,
               0.04037614822925609
            ],
            [
               0.021068918918918822,
               0.04228738978326156
            ],
            [
               0.018266396396396267,
               0.04324617729353303
            ],
            [
               0.015463873873873712,
               0.04292364154117978
            ],
            [
               0.012661351351351158,
               0.041255517824390825
            ],
            [
               0.009858828828828603,
               0.03844401512647684
            ],
            [
               0.007056306306306048,
               0.0349017509488751
            ],
            [
               0.004253783783783716,
               0.031147617291870128
            ],
            [
               0.0014512612612611608,
               0.02767746473173066
            ],
            [
               -0.001351261261261394,
               0.024841204590634713
            ],
            [
               -0.004153783783783949,
               0.022758824546562334
            ],
            [
               -0.006956306306306503,
               0.021299362005422068
            ],
            [
               -0.009758828828829058,
               0.02013046855605688
            ],
            [
               -0.012561351351351613,
               0.01882609232515345
            ],
            [
               -0.015363873873873946,
               0.017002023293698765
            ],
            [
               -0.0181663963963965,
               0.014439460088482098
            ],
            [
               -0.020968918918919055,
               0.011159031244571738
            ],
            [
               -0.02377144144144161,
               0.0074218429281768805
            ],
            [
               -0.026573963963964164,
               0.003656191155800348
            ],
            [
               -0.02937648648648672,
               0.00033177890945074173
            ],
            [
               -0.03217900900900905,
               -0.0021798742625358525
            ],
            [
               -0.03498153153153161,
               -0.003715330757956714
            ],
            [
               -0.03778405405405416,
               -0.004365033726303064
            ],
            [
               -0.040586576576576716,
               -0.00444088573479734
            ],
            [
               -0.04338909909909927,
               -0.0043764745339146816
            ],
            [
               -0.046191621621621826,
               -0.0045923301195607
            ],
            [
               -0.04899414414414438,
               -0.005369533095502865
            ],
            [
               -0.05179666666666671,
               -0.006771720655715824
            ],
            [
               -0.05459918918918927,
               -0.008639167877513676
            ],
            [
               -0.05740171171171182,
               -0.010654663366378575
            ],
            [
               -0.06020423423423438,
               -0.012457386110755836
            ],
            [
               -0.06300675675675693,
               -0.01376576231428997
            ],
            [
               -0.06580927927927949,
               -0.014468316098899953
            ],
            [
               -0.06861180180180204,
               -0.01465327752159512
            ],
            [
               -0.07141432432432437,
               -0.014568992290961508
            ],
            [
               -0.07421684684684693,
               -0.01453065500905143
            ],
            [
               -0.07701936936936948,
               -0.01480661795206642
            ],
            [
               -0.07982189189189204,
               -0.015523669421628306
            ],
            [
               -0.0826244144144146,
               -0.01662343289506038
            ],
            [
               -0.08542693693693715,
               -0.017884173726606944
            ],
            [
               -0.0882294594594597,
               -0.019000079829331107
            ],
            [
               -0.09103198198198204,
               -0.019691049356302254
            ],
            [
               -0.09383450450450459,
               -0.01980639812799173
            ],
            [
               -0.09663702702702714,
               -0.019388547438402598
            ],
            [
               -0.0994395495495497,
               -0.018676326978426888
            ],
            [
               -0.10224207207207225,
               -0.018047129491366526
            ],
            [
               -0.10504459459459481,
               -0.01791615083270723
            ],
            [
               -0.10784711711711736,
               -0.018623292725249457
            ],
            [
               -0.1106496396396397,
               -0.02034051599718914
            ],
            [
               -0.11345216216216225,
               -0.023024579954987634
            ],
            [
               -0.1162546846846848,
               -0.026425507001786808
            ],
            [
               -0.11905720720720736,
               -0.03014494264930942
            ],
            [
               -0.12185972972972992,
               -0.033725950423965784
            ],
            [
               -0.12466225225225247,
               -0.0367500232848052
            ],
            [
               -0.12746477477477502,
               -0.03891884982865171
            ],
            [
               -0.13026729729729736,
               -0.04010573816953647
            ],
            [
               -0.1330698198198199,
               -0.040371170377658944
            ],
            [
               -0.13587234234234247,
               -0.03994531296239917
            ],
            [
               -0.13867486486486502,
               -0.03918528909657207
            ],
            [
               -0.14147738738738758,
               -0.03851634690224756
            ],
            [
               -0.14427990990991013,
               -0.03836507480726026
            ],
            [
               -0.14708243243243246,
               -0.039091538661282094
            ],
            [
               -0.14988495495495502,
               -0.040927182016854885
            ],
            [
               -0.15268747747747757,
               -0.04392674745771494
            ],
            [
               -0.15549000000000013,
               -0.04794407792393429
            ],
            [
               -0.15829252252252268,
               -0.05264134055981956
            ],
            [
               -0.16109504504504524,
               -0.05753718066573851
            ],
            [
               -0.1638975675675678,
               -0.06209118934395255
            ],
            [
               -0.16670009009009013,
               -0.06581150074619338
            ],
            [
               -0.16950261261261268,
               -0.06836269555370059
            ],
            [
               -0.17230513513513523,
               -0.0696464387106275
            ],
            [
               -0.1751076576576578,
               -0.06983038540449263
            ],
            [
               -0.17791018018018034,
               -0.06931239862612582
            ],
            [
               -0.1807127027027029,
               -0.06862453364806351
            ],
            [
               -0.18351522522522545,
               -0.06829950533266588
            ],
            [
               -0.1863177477477478,
               -0.06873540825778393
            ],
            [
               -0.18912027027027034,
               -0.0700973623969916
            ],
            [
               -0.1919227927927929,
               -0.072285587401301
            ],
            [
               -0.19472531531531545,
               -0.07498024461380445
            ],
            [
               -0.197527837837838,
               -0.07774990372664939
            ],
            [
               -0.20033036036036056,
               -0.08019023212204102
            ],
            [
               -0.20313288288288311,
               -0.08204935859157028
            ],
            [
               -0.20593540540540545,
               -0.08330012722237112
            ],
            [
               -0.208737927927928,
               -0.08413636263963467
            ],
            [
               -0.21154045045045056,
               -0.08489504242590587
            ],
            [
               -0.2143429729729731,
               -0.08593079140137524
            ],
            [
               -0.21714549549549567,
               -0.08748511036058162
            ],
            [
               -0.21994801801801822,
               -0.08959467515507935
            ],
            [
               -0.22275054054054078,
               -0.09207003515140161
            ],
            [
               -0.2255530630630631,
               -0.0945523418370835
            ],
            [
               -0.22835558558558566,
               -0.09662930902016875
            ],
            [
               -0.23115810810810822,
               -0.0979714317311608
            ],
            [
               -0.23396063063063077,
               -0.09844248866670485
            ],
            [
               -0.23676315315315333,
               -0.09814695904267584
            ],
            [
               -0.23956567567567588,
               -0.0973982814902492
            ],
            [
               -0.24236819819819821,
               -0.09661858674158058
            ],
            [
               -0.24517072072072077,
               -0.09620351372693758
            ],
            [
               -0.24797324324324332,
               -0.09639715348148564
            ],
            [
               -0.2507757657657659,
               -0.09721826312259396
            ],
            [
               -0.25357828828828843,
               -0.0984611751891899
            ],
            [
               -0.256380810810811,
               -0.09976955948369537
            ],
            [
               -0.25918333333333354,
               -0.10075714753557224
            ],
            [
               -0.2619858558558559,
               -0.10113489074325266
            ],
            [
               -0.26478837837837843,
               -0.10080353939524384
            ],
            [
               -0.267590900900901,
               -0.09988400568212474
            ],
            [
               -0.27039342342342354,
               -0.0986799779776491
            ],
            [
               -0.2731959459459461,
               -0.09759004224884132
            ],
            [
               -0.27599846846846865,
               -0.09700201599937658
            ],
            [
               -0.2788009909909912,
               -0.09720518327482863
            ],
            [
               -0.28160351351351354,
               -0.0983461858984267
            ],
            [
               -0.2844060360360361,
               -0.10043575681863653
            ],
            [
               -0.28720855855855865,
               -0.10339361121791901
            ],
            [
               -0.2900110810810812,
               -0.10710525220472161
            ],
            [
               -0.29281360360360376,
               -0.11146224019105333
            ],
            [
               -0.2956161261261263,
               -0.11636721367735625
            ],
            [
               -0.29841864864864887,
               -0.12170258123127842
            ],
            [
               -0.3012211711711712,
               -0.12728016951899995
            ],
            [
               -0.30402369369369375,
               -0.13280066040087596
            ],
            [
               -0.3068262162162163,
               -0.13785133377508058
            ],
            [
               -0.30962873873873886,
               -0.14195789808522274
            ],
            [
               -0.3124312612612614,
               -0.144685315892624
            ],
            [
               -0.31523378378378397,
               -0.14576116476718765
            ],
            [
               -0.3180363063063065,
               -0.1451814717365798
            ],
            [
               -0.32083882882882886,
               -0.1432589303356756
            ],
            [
               -0.3236413513513514,
               -0.14058806235269417
            ],
            [
               -0.32644387387387397,
               -0.13792703386798688
            ],
            [
               -0.3292463963963965,
               -0.1360232941591753
            ],
            [
               -0.3320489189189191,
               -0.13543057179517387
            ],
            [
               -0.33485144144144163,
               -0.13637068942134994
            ],
            [
               -0.3376539639639642,
               -0.1386824928437334
            ],
            [
               -0.3404564864864865,
               -0.1418750094981116
            ],
            [
               -0.3432590090090091,
               -0.14527063366292375
            ],
            [
               -0.34606153153153163,
               -0.14819675306619529
            ],
            [
               -0.3488640540540542,
               -0.15016966922355246
            ],
            [
               -0.35166657657657674,
               -0.15101762761023918
            ],
            [
               -0.3544690990990993,
               -0.15090921618498354
            ],
            [
               -0.3572716216216216,
               -0.1502828924562873
            ],
            [
               -0.3600741441441442,
               -0.1497033605320559
            ],
            [
               -0.36287666666666674,
               -0.14969139524437525
            ],
            [
               -0.3656791891891893,
               -0.15057917046573255
            ],
            [
               -0.36848171171171185,
               -0.15243209009152092
            ],
            [
               -0.3712842342342344,
               -0.15505486973467997
            ],
            [
               -0.37408675675675696,
               -0.15807230138685696
            ],
            [
               -0.3768892792792793,
               -0.16105282094146617
            ],
            [
               -0.37969180180180184,
               -0.16363262922897137
            ],
            [
               -0.3824943243243244,
               -0.16560227279908657
            ],
            [
               -0.38529684684684695,
               -0.16693384173710024
            ],
            [
               -0.3880993693693695,
               -0.16774893440338434
            ],
            [
               -0.39090189189189206,
               -0.16824737617071428
            ],
            [
               -0.3937044144144146,
               -0.16862771949348226
            ],
            [
               -0.39650693693693695,
               -0.16902963596857534
            ],
            [
               -0.3993094594594595,
               -0.1695166623835493
            ],
            [
               -0.40211198198198206,
               -0.1701003167294503
            ],
            [
               -0.4049145045045046,
               -0.17079005655285034
            ],
            [
               -0.40771702702702717,
               -0.1716439056459635
            ],
            [
               -0.4105195495495496,
               -0.1727950177972159
            ],
            [
               -0.41332207207207217,
               -0.17443936793711035
            ],
            [
               -0.4161245945945947,
               -0.1767851530842513
            ],
            [
               -0.4189271171171173,
               -0.17997953877176476
            ],
            [
               -0.4217296396396397,
               -0.1840376552856155
            ],
            [
               -0.4245321621621623,
               -0.18879907921941297
            ],
            [
               -0.42733468468468483,
               -0.19392858385008083
            ],
            [
               -0.4301372072072073,
               -0.19896394733378836
            ],
            [
               -0.4329397297297298,
               -0.20339908324414918
            ],
            [
               -0.4357422522522524,
               -0.20678061031284078
            ],
            [
               -0.4385447747747748,
               -0.20879327719606527
            ],
            [
               -0.4413472972972974,
               -0.2093146727993468
            ],
            [
               -0.44414981981981994,
               -0.20842996426504318
            ],
            [
               -0.4469523423423425,
               -0.20640899204922586
            ],
            [
               -0.44975486486486493,
               -0.20365689113486202
            ],
            [
               -0.4525573873873875,
               -0.20065295935832872
            ],
            [
               -0.45535990990991004,
               -0.19789051841093153
            ],
            [
               -0.4581624324324325,
               -0.19582494373959952
            ],
            [
               -0.46096495495495504,
               -0.19483100980287177
            ],
            [
               -0.4637674774774776,
               -0.19516714313898198
            ],
            [
               -0.46657000000000015,
               -0.1969445871897903
            ],
            [
               -0.4693725225225226,
               -0.20010330040886398
            ],
            [
               -0.47217504504504515,
               -0.20440130067009682
            ],
            [
               -0.4749775675675677,
               -0.2094270647033984
            ],
            [
               -0.47778009009009015,
               -0.2146430567585395
            ],
            [
               -0.4805826126126127,
               -0.21946184970177463
            ],
            [
               -0.48338513513513526,
               -0.22334621430619128
            ],
            [
               -0.4861876576576578,
               -0.22591438984680218
            ],
            [
               -0.48899018018018026,
               -0.22702550753704742
            ],
            [
               -0.4917927027027028,
               -0.22682088332619083
            ],
            [
               -0.49459522522522537,
               -0.22570549359686698
            ],
            [
               -0.4973977477477478,
               -0.22426854367410887
            ],
            [
               -0.5002002702702704,
               -0.22315852184307727
            ],
            [
               -0.5030027927927929,
               -0.22294142915716303
            ],
            [
               -0.5058053153153154,
               -0.2239766569679597
            ],
            [
               -0.5086078378378379,
               -0.22634115864631132
            ],
            [
               -0.5114103603603605,
               -0.22982004043388765
            ],
            [
               -0.514212882882883,
               -0.23396414134124366
            ],
            [
               -0.5170154054054055,
               -0.2381978142319206
            ],
            [
               -0.519817927927928,
               -0.24194805182407342
            ],
            [
               -0.5226204504504506,
               -0.24476263580539265
            ],
            [
               -0.525422972972973,
               -0.246390646323071
            ],
            [
               -0.5282254954954956,
               -0.24681112860028648
            ],
            [
               -0.5310280180180181,
               -0.24621069923982358
            ],
            [
               -0.5338305405405407,
               -0.2449236695478349
            ],
            [
               -0.5366330630630631,
               -0.24335528204356677
            ],
            [
               -0.5394355855855857,
               -0.24190854496039083
            ],
            [
               -0.5422381081081082,
               -0.24092904755430955
            ],
            [
               -0.5450406306306307,
               -0.24067306018161783
            ],
            [
               -0.5478431531531532,
               -0.24129582089393653
            ],
            [
               -0.5506456756756758,
               -0.242852104532226
            ],
            [
               -0.5534481981981982,
               -0.24530113902231604
            ],
            [
               -0.5562507207207208,
               -0.24851181940947026
            ],
            [
               -0.5590532432432433,
               -0.25226957341425926
            ],
            [
               -0.5618557657657659,
               -0.2562902697571776
            ],
            [
               -0.5646582882882883,
               -0.2602470671197013
            ],
            [
               -0.5674608108108109,
               -0.2638125124168155
            ],
            [
               -0.5702633333333335,
               -0.2667117801637363
            ],
            [
               -0.5730658558558559,
               -0.2687763077724464
            ],
            [
               -0.5758683783783785,
               -0.26998314887071456
            ],
            [
               -0.578670900900901,
               -0.2704662197357353
            ],
            [
               -0.5814734234234236,
               -0.27049163518154956
            ],
            [
               -0.584275945945946,
               -0.27039897261523727
            ],
            [
               -0.5870784684684686,
               -0.27052057375395455
            ],
            [
               -0.5898809909909911,
               -0.2710984788314682
            ],
            [
               -0.5926835135135136,
               -0.2722206481831036
            ],
            [
               -0.5954860360360361,
               -0.2737938322275998
            ],
            [
               -0.5982885585585587,
               -0.2755609328919899
            ],
            [
               -0.6010910810810811,
               -0.27715878498207813
            ],
            [
               -0.6038936036036037,
               -0.2782015644079487
            ],
            [
               -0.6066961261261262,
               -0.27836867387080055
            ],
            [
               -0.6094986486486488,
               -0.2774757059400584
            ],
            [
               -0.6123011711711712,
               -0.2755127353164547
            ],
            [
               -0.6151036936936938,
               -0.2726437465078947
            ],
            [
               -0.6179062162162163,
               -0.26917139122609735
            ],
            [
               -0.6207087387387388,
               -0.2654793920064161
            ],
            [
               -0.6235112612612613,
               -0.2619686204140145
            ],
            [
               -0.6263137837837839,
               -0.25900159837174247
            ],
            [
               -0.6291163063063064,
               -0.25686493395219573
            ],
            [
               -0.6319188288288289,
               -0.2557521773025208
            ],
            [
               -0.6347213513513514,
               -0.25576325749996787
            ],
            [
               -0.637523873873874,
               -0.2569129979479443
            ],
            [
               -0.6403263963963964,
               -0.25914104215563266
            ],
            [
               -0.643128918918919,
               -0.2623183971919142
            ],
            [
               -0.6459314414414415,
               -0.26625025099398847
            ],
            [
               -0.6487339639639641,
               -0.2706788552111524
            ],
            [
               -0.6515364864864865,
               -0.2752924590050722
            ],
            [
               -0.6543390090090091,
               -0.2797456910484561
            ],
            [
               -0.6571415315315317,
               -0.2836935879179523
            ],
            [
               -0.6599440540540541,
               -0.2868367158329473
            ],
            [
               -0.6627465765765767,
               -0.28897008337125557
            ],
            [
               -0.6655490990990992,
               -0.290025338490339
            ],
            [
               -0.6683516216216216,
               -0.29009516347303765
            ],
            [
               -0.6711541441441442,
               -0.2894311687948373
            ],
            [
               -0.6739566666666668,
               -0.288411501161994
            ],
            [
               -0.6767591891891893,
               -0.28748075456484107
            ],
            [
               -0.6795617117117118,
               -0.2870711915611076
            ],
            [
               -0.6823642342342343,
               -0.2875193010190638
            ],
            [
               -0.6851667567567569,
               -0.2889941508891212
            ],
            [
               -0.6879692792792793,
               -0.2914531287706589
            ],
            [
               -0.6907718018018019,
               -0.29463640408462094
            ],
            [
               -0.6935743243243244,
               -0.29810437325959727
            ],
            [
               -0.696376846846847,
               -0.30131368201189557
            ],
            [
               -0.6991793693693694,
               -0.3037188625098733
            ],
            [
               -0.701981891891892,
               -0.304880088978719
            ],
            [
               -0.7047844144144145,
               -0.3045547605419631
            ],
            [
               -0.707586936936937,
               -0.3027526381634532
            ],
            [
               -0.7103894594594595,
               -0.29974113462171553
            ],
            [
               -0.7131919819819821,
               -0.2959979028910469
            ],
            [
               -0.7159945045045045,
               -0.29211981155440603
            ],
            [
               -0.7187970270270271,
               -0.2887078289085597
            ],
            [
               -0.7215995495495496,
               -0.28625345966477195
            ],
            [
               -0.7244020720720722,
               -0.2850523110794051
            ],
            [
               -0.7272045945945946,
               -0.28516379725220337
            ],
            [
               -0.7300071171171172,
               -0.2864244164659565
            ],
            [
               -0.7328096396396397,
               -0.2885084646069395
            ],
            [
               -0.7356121621621622,
               -0.2910182041069864
            ],
            [
               -0.7384146846846847,
               -0.29357875207075834
            ],
            [
               -0.7412172072072073,
               -0.29591322961418
            ],
            [
               -0.7440197297297299,
               -0.2978808986499889
            ],
            [
               -0.7468222522522523,
               -0.29947286850210675
            ],
            [
               -0.7496247747747748,
               -0.30077279174325583
            ],
            [
               -0.7524272972972974,
               -0.3018997874285493
            ],
            [
               -0.7552298198198198,
               -0.30295461279147085
            ],
            [
               -0.7580323423423424,
               -0.3039868172930948
            ],
            [
               -0.760834864864865,
               -0.3049915692355648
            ],
            [
               -0.7636373873873875,
               -0.30593328630331273
            ],
            [
               -0.76643990990991,
               -0.3067832104728358
            ],
            [
               -0.7692424324324325,
               -0.30755317112685226
            ],
            [
               -0.7720449549549551,
               -0.30830971185140765
            ],
            [
               -0.7748474774774775,
               -0.3091608196412412
            ],
            [
               -0.7776500000000001,
               -0.3102187630115893
            ],
            [
               -0.7804525225225226,
               -0.31155285334299415
            ],
            [
               -0.7832550450450451,
               -0.31315135037803893
            ],
            [
               -0.7860575675675676,
               -0.31490994766980146
            ],
            [
               -0.7888600900900902,
               -0.3166555466704729
            ],
            [
               -0.7916626126126127,
               -0.3182011674357237
            ],
            [
               -0.7944651351351352,
               -0.3194153266960975
            ],
            [
               -0.7972676576576577,
               -0.32028166774328054
            ],
            [
               -0.8000701801801803,
               -0.3209251917469021
            ],
            [
               -0.8028727027027027,
               -0.32159058239775173
            ],
            [
               -0.8056752252252253,
               -0.322573317688959
            ],
            [
               -0.8084777477477478,
               -0.3241207350898283
            ],
            [
               -0.8112802702702704,
               -0.32633242258264883
            ],
            [
               -0.8140827927927928,
               -0.32909280800195106
            ],
            [
               -0.8168853153153154,
               -0.3320618188099315
            ],
            [
               -0.8196878378378379,
               -0.3347335578730011
            ],
            [
               -0.8224903603603604,
               -0.3365526583065823
            ],
            [
               -0.8252928828828829,
               -0.33705953690538626
            ],
            [
               -0.8280954054054055,
               -0.3360250369656567
            ],
            [
               -0.8308979279279279,
               -0.3335356036077783
            ],
            [
               -0.8337004504504505,
               -0.33000240230473926
            ],
            [
               -0.836502972972973,
               -0.32608832691617995
            ],
            [
               -0.8393054954954956,
               -0.3225696998695396
            ],
            [
               -0.842108018018018,
               -0.32016790431662856
            ],
            [
               -0.8449105405405406,
               -0.319394736522888
            ],
            [
               -0.8477130630630632,
               -0.32045139677777684
            ],
            [
               -0.8505155855855856,
               -0.3232059163692638
            ],
            [
               -0.8533181081081082,
               -0.32725193085413756
            ],
            [
               -0.8561206306306307,
               -0.3320294722254683
            ],
            [
               -0.8589231531531533,
               -0.3369722680911081
            ],
            [
               -0.8617256756756757,
               -0.34164039630636367
            ],
            [
               -0.8645281981981983,
               -0.345803350181523
            ],
            [
               -0.8673307207207208,
               -0.3494544427091759
            ],
            [
               -0.8701332432432433,
               -0.35275810697279364
            ],
            [
               -0.8729357657657658,
               -0.35595091896237296
            ],
            [
               -0.8757382882882884,
               -0.3592295810691275
            ],
            [
               -0.8785408108108108,
               -0.36266134628158064
            ],
            [
               -0.8813433333333334,
               -0.3661441712908011
            ],
            [
               -0.8841458558558559,
               -0.3694279974535025
            ],
            [
               -0.8869483783783785,
               -0.37218980258125645
            ],
            [
               -0.8897509009009009,
               -0.3741389141690832
            ],
            [
               -0.8925534234234235,
               -0.3751200717591392
            ],
            [
               -0.895355945945946,
               -0.37518226315355896
            ],
            [
               -0.8981584684684685,
               -0.3745910939894249
            ],
            [
               -0.900960990990991,
               -0.3737785033376272
            ],
            [
               -0.9037635135135136,
               -0.37324146390044166
            ],
            [
               -0.9065660360360361,
               -0.37341597023928996
            ],
            [
               -0.9093685585585587,
               -0.3745601288350987
            ],
            [
               -0.9121710810810811,
               -0.37667850070270537
            ],
            [
               -0.9149736036036036,
               -0.3795094560309433
            ],
            [
               -0.9177761261261261,
               -0.38258093455492437
            ],
            [
               -0.9205786486486487,
               -0.3853219857940693
            ],
            [
               -0.9233811711711712,
               -0.3872025489274503
            ],
            [
               -0.9261836936936938,
               -0.38786608844391557
            ],
            [
               -0.9289862162162162,
               -0.3872210702244083
            ],
            [
               -0.9317887387387388,
               -0.38546758730916986
            ],
            [
               -0.9345912612612612,
               -0.383052104966903
            ],
            [
               -0.9373937837837838,
               -0.380561952060556
            ],
            [
               -0.9401963063063064,
               -0.3785868953104914
            ],
            [
               -0.9429988288288289,
               -0.377583651805555
            ],
            [
               -0.9458013513513515,
               -0.37777814695597756
            ],
            [
               -0.9486038738738739,
               -0.379129902468055
            ],
            [
               -0.9514063963963965,
               -0.38136592324132
            ],
            [
               -0.9542089189189189,
               -0.38407251023968203
            ],
            [
               -0.9570114414414415,
               -0.38681784340398706
            ],
            [
               -0.959813963963964,
               -0.3892703614217723
            ],
            [
               -0.9626164864864866,
               -0.3912801433029529
            ],
            [
               -0.9654190090090091,
               -0.39290201726510066
            ],
            [
               -0.9682215315315316,
               -0.3943565802621519
            ],
            [
               -0.9710240540540541,
               -0.3959435157015909
            ],
            [
               -0.9738265765765766,
               -0.39793511305252427
            ],
            [
               -0.9766290990990991,
               -0.40048270483152826
            ],
            [
               -0.9794316216216217,
               -0.4035635080514006
            ],
            [
               -0.9822341441441442,
               -0.4069818798917382
            ],
            [
               -0.9850366666666668,
               -0.4104216483774876
            ],
            [
               -0.9878391891891892,
               -0.4135305363215521
            ],
            [
               -0.9906417117117118,
               -0.4160087381161127
            ],
            [
               -0.9934442342342342,
               -0.4176741764424632
            ],
            [
               -0.9962467567567568,
               -0.4184864489713066
            ],
            [
               -0.9990492792792793,
               -0.41852653671202156
            ],
            [
               -1.0018518018018019,
               -0.41794467811220604
            ],
            [
               -1.0046543243243244,
               -0.416899053734585
            ],
            [
               -1.0074568468468468,
               -0.41550952557385745
            ],
            [
               -1.0102593693693693,
               -0.413843167412014
            ],
            [
               -1.0130618918918919,
               -0.4119345399297857
            ],
            [
               -1.0158644144144144,
               -0.40982878222214536
            ],
            [
               -1.018666936936937,
               -0.4076253085603764
            ],
            [
               -1.0214694594594596,
               -0.40549836722067634
            ],
            [
               -1.024271981981982,
               -0.4036789528153547
            ],
            [
               -1.0270745045045047,
               -0.402397928232911
            ],
            [
               -1.029877027027027,
               -0.40180720644655044
            ],
            [
               -1.0326795495495495,
               -0.4019079731560874
            ],
            [
               -1.035482072072072,
               -0.40251704858714843
            ],
            [
               -1.0382845945945947,
               -0.40329276801484715
            ],
            [
               -1.0410871171171172,
               -0.40382261231620675
            ],
            [
               -1.0438896396396395,
               -0.40375231541717427
            ],
            [
               -1.046692162162162,
               -0.40291814396113157
            ],
            [
               -1.0494946846846847,
               -0.4014374105216342
            ],
            [
               -1.0522972072072072,
               -0.3997205500660951
            ],
            [
               -1.0550997297297298,
               -0.39838986438513946
            ],
            [
               -1.0579022522522523,
               -0.3981191526001645
            ],
            [
               -1.0607047747747749,
               -0.39943573916322905
            ],
            [
               -1.0635072972972974,
               -0.4025426479654355
            ],
            [
               -1.06630981981982,
               -0.4072176456769937
            ],
            [
               -1.0691123423423423,
               -0.4128266681940098
            ],
            [
               -1.0719148648648649,
               -0.41845671979347243
            ],
            [
               -1.0747173873873874,
               -0.423137230513672
            ],
            [
               -1.07751990990991,
               -0.42609028571460916
            ],
            [
               -1.0803224324324325,
               -0.4269384345229823
            ],
            [
               -1.0831249549549549,
               -0.425808315336088
            ],
            [
               -1.0859274774774774,
               -0.4232969513110818
            ],
            [
               -1.08873,
               -0.4203070679606271
            ],
            [
               -1.0915325225225225,
               -0.4177963633383558
            ],
            [
               -1.094335045045045,
               -0.4165115467553189
            ],
            [
               -1.0971375675675676,
               -0.41678310656477424
            ],
            [
               -1.0999400900900902,
               -0.41843940694481097
            ],
            [
               -1.1027426126126127,
               -0.4208639670908788
            ],
            [
               -1.1055451351351353,
               -0.4231780855235203
            ],
            [
               -1.1083476576576576,
               -0.42449487075937486
            ],
            [
               -1.1111501801801802,
               -0.42417097803027537
            ],
            [
               -1.1139527027027027,
               -0.42198460609485455
            ],
            [
               -1.1167552252252253,
               -0.418191501706046
            ],
            [
               -1.1195577477477479,
               -0.41344746418366485
            ],
            [
               -1.1223602702702702,
               -0.4086248283029478
            ],
            [
               -1.1251627927927927,
               -0.4045799461313003
            ],
            [
               -1.1279653153153153,
               -0.4019403041261955
            ],
            [
               -1.1307678378378379,
               -0.40097080393469287
            ],
            [
               -1.1335703603603604,
               -0.40155245077422763
            ],
            [
               -1.136372882882883,
               -0.40327180876795987
            ],
            [
               -1.1391754054054055,
               -0.4055869002156415
            ],
            [
               -1.141977927927928,
               -0.40801440482902673
            ],
            [
               -1.1447804504504504,
               -0.4102797039684677
            ],
            [
               -1.147582972972973,
               -0.4123856422314871
            ],
            [
               -1.1503854954954955,
               -0.41458269603325104
            ],
            [
               -1.153188018018018,
               -0.41725394777376346
            ],
            [
               -1.1559905405405406,
               -0.4207535778099035
            ],
            [
               -1.1587930630630632,
               -0.42525032864964074
            ],
            [
               -1.1615955855855855,
               -0.43062449018428095
            ],
            [
               -1.164398108108108,
               -0.4364500609127646
            ],
            [
               -1.1672006306306306,
               -0.4420684471527856
            ],
            [
               -1.1700031531531532,
               -0.4467339940425954
            ],
            [
               -1.1728056756756757,
               -0.4497921251161523
            ],
            [
               -1.1756081981981983,
               -0.45084288376344883
            ],
            [
               -1.1784107207207208,
               -0.44984766495207784
            ],
            [
               -1.1812132432432432,
               -0.4471527233175807
            ],
            [
               -1.1840157657657657,
               -0.44342477725285967
            ],
            [
               -1.1868182882882883,
               -0.43951570447129684
            ],
            [
               -1.1896208108108108,
               -0.4362895095230015
            ],
            [
               -1.1924233333333334,
               -0.4344518982239859
            ],
            [
               -1.195225855855856,
               -0.4344199441431239
            ],
            [
               -1.1980283783783783,
               -0.4362580050889018
            ],
            [
               -1.2008309009009008,
               -0.43968960175141725
            ],
            [
               -1.2036334234234234,
               -0.44417759142451296
            ],
            [
               -1.206435945945946,
               -0.4490506243888587
            ],
            [
               -1.2092384684684685,
               -0.45364546884198664
            ],
            [
               -1.212040990990991,
               -0.4574336891274272
            ],
            [
               -1.2148435135135136,
               -0.46010704819604353
            ],
            [
               -1.2176460360360362,
               -0.46160711062017545
            ],
            [
               -1.2204485585585585,
               -0.46209808559060206
            ],
            [
               -1.223251081081081,
               -0.4618948244121329
            ],
            [
               -1.2260536036036036,
               -0.4613672014946042
            ],
            [
               -1.2288561261261262,
               -0.4608458660167467
            ],
            [
               -1.2316586486486487,
               -0.4605518772005708
            ],
            [
               -1.2344611711711713,
               -0.46056485134921954
            ],
            [
               -1.2372636936936936,
               -0.46083311442418806
            ],
            [
               -1.2400662162162162,
               -0.46121796619724154
            ],
            [
               -1.2428687387387387,
               -0.46155558934324636
            ],
            [
               -1.2456712612612613,
               -0.4617166773682396
            ],
            [
               -1.2484737837837838,
               -0.4616463525743125
            ],
            [
               -1.2512763063063064,
               -0.46137448889253085
            ],
            [
               -1.254078828828829,
               -0.46099669907129615
            ],
            [
               -1.2568813513513515,
               -0.4606357279086456
            ],
            [
               -1.2596838738738738,
               -0.4603987534352262
            ],
            [
               -1.2624863963963964,
               -0.46034629119356385
            ],
            [
               -1.265288918918919,
               -0.4604830477259262
            ],
            [
               -1.2680914414414415,
               -0.4607721219173898
            ],
            [
               -1.270893963963964,
               -0.46116465600867995
            ],
            [
               -1.2736964864864866,
               -0.46163084245128205
            ],
            [
               -1.276499009009009,
               -0.4621775182689293
            ],
            [
               -1.2793015315315315,
               -0.4628428873662648
            ],
            [
               -1.282104054054054,
               -0.4636684383751887
            ],
            [
               -1.2849065765765766,
               -0.46465840606462117
            ],
            [
               -1.2877090990990991,
               -0.4657441739556216
            ],
            [
               -1.2905116216216217,
               -0.46677177776134693
            ],
            [
               -1.2933141441441443,
               -0.46752421502402697
            ],
            [
               -1.2961166666666666,
               -0.46777829773040236
            ],
            [
               -1.2989191891891891,
               -0.4673822101108087
            ],
            [
               -1.3017217117117117,
               -0.4663296125382671
            ],
            [
               -1.3045242342342342,
               -0.4648031887334484
            ],
            [
               -1.3073267567567568,
               -0.4631668202659066
            ],
            [
               -1.3101292792792794,
               -0.4618998431309842
            ],
            [
               -1.312931801801802,
               -0.4614849661041638
            ],
            [
               -1.3157343243243242,
               -0.46227763756154916
            ],
            [
               -1.3185368468468468,
               -0.46439340516150074
            ],
            [
               -1.3213393693693694,
               -0.46764772775706187
            ],
            [
               -1.324141891891892,
               -0.4715697680999681
            ],
            [
               -1.3269444144144145,
               -0.47549145502818235
            ],
            [
               -1.329746936936937,
               -0.4786915881835232
            ],
            [
               -1.3325494594594596,
               -0.4805585832725202
            ],
            [
               -1.335351981981982,
               -0.4807296694396097
            ],
            [
               -1.3381545045045045,
               -0.47917077021454335
            ],
            [
               -1.340957027027027,
               -0.47617791168575285
            ],
            [
               -1.3437595495495496,
               -0.4723026303317429
            ],
            [
               -1.3465620720720721,
               -0.46822387684291034
            ],
            [
               -1.3493645945945947,
               -0.4646014380921467
            ],
            [
               -1.352167117117117,
               -0.4619476494358903
            ],
            [
               -1.3549696396396396,
               -0.46054544118068563
            ],
            [
               -1.3577721621621621,
               -0.46042515055457933
            ],
            [
               -1.3605746846846847,
               -0.46139553638775843
            ],
            [
               -1.3633772072072072,
               -0.463111487920319
            ],
            [
               -1.3661797297297298,
               -0.46515552480647615
            ],
            [
               -1.3689822522522523,
               -0.4671128491347283
            ],
            [
               -1.3717847747747747,
               -0.46862801705040535
            ],
            [
               -1.3745872972972972,
               -0.46944106108089134
            ],
            [
               -1.3773898198198198,
               -0.46940791654882363
            ],
            [
               -1.3801923423423423,
               -0.4685117566833912
            ],
            [
               -1.382994864864865,
               -0.46686840967144383
            ],
            [
               -1.3857973873873874,
               -0.4647229794721788
            ],
            [
               -1.38859990990991,
               -0.46242998049649586
            ],
            [
               -1.3914024324324323,
               -0.46040914039208947
            ],
            [
               -1.394204954954955,
               -0.45907489375494337
            ],
            [
               -1.3970074774774774,
               -0.4587480012942303
            ],
            [
               -1.39981,
               -0.45956872049351793
            ]
         ]
      }
   ]
}
