# Supplementary material for: Isolation of a planar π-aromatic Bi5− ring in a cobalt-based inverse-sandwich-type complex
Source: Nat Chem. 2025 Jan 20;17(4):547–55. doi: 10.1038/s41557-024-01713-8 (PMC11964920; doi:10.1038/s41557-024-01713-8)
Supplement: Supplementary file 4 — Original magnetic data of compound 1 and origin file of Fig. 3. [file 41557_2024_1713_MOESM4_ESM.zip › sr_and_T/48.csv]

comment	corrected Loops
temperature	3
sr	0.064
angle	0
trans	0
B	M
-1.3999	-0.5128401495816263
-1.3970974874874873	-0.5096709193920258
-1.394294974974975	-0.5062985349775204
-1.3914924624624623	-0.5031956638438442
-1.3886899499499499	-0.5007054691075511
-1.3858874374374373	-0.49901213556110857
-1.3830849249249249	-0.4981331775480923
-1.3802824124124122	-0.4979325350255315
-1.3774798998998998	-0.4981557445823257
-1.3746773873873872	-0.498486675265408
-1.3718748748748748	-0.49861896401795036
-1.3690723623623622	-0.4983271285856937
-1.3662698498498498	-0.49751709756288365
-1.3634673373373372	-0.4962378732886875
-1.3606648248248248	-0.4946466929784178
-1.3578623123123121	-0.4929367243350603
-1.3550597997997997	-0.4912528250966737
-1.3522572872872871	-0.489629794733755
-1.3494547747747747	-0.4879834326425979
-1.346652262262262	-0.48616693236492303
-1.3438497497497497	-0.48407882588021756
-1.341047237237237	-0.48178345609688256
-1.3382447247247247	-0.47959148143150765
-1.335442212212212	-0.4780536826048458
-1.3326396996996996	-0.4778471390331861
-1.329837187187187	-0.4795715792331282
-1.3270346746746746	-0.48351222721752474
-1.324232162162162	-0.4894489407686895
-1.3214296496496496	-0.49658889687584507
-1.318627137137137	-0.5036690065936668
-1.3158246246246246	-0.5092224073370089
-1.313022112112112	-0.5119469859518948
-1.3102195995995995	-0.5110724045816745
-1.307417087087087	-0.5066114936756481
-1.3046145745745745	-0.49940856137072864
-1.301812062062062	-0.49095501562773614
-1.2990095495495495	-0.4830143256872854
-1.2962070370370369	-0.47716052936715336
-1.2934045245245245	-0.47436591187122434
-1.2906020120120119	-0.4747622517256499
-1.2877994994994995	-0.4776482249413303
-1.2849969869869868	-0.4817390648905209
-1.2821944744744744	-0.48557811569128784
-1.2793919619619618	-0.4879788415411346
-1.2765894494494494	-0.48835747582972255
-1.2737869369369368	-0.4868539887590432
-1.2709844244244244	-0.4842101258743664
-1.2681819119119118	-0.48145414732897684
-1.2653793993993994	-0.47950534352560936
-1.2625768868868867	-0.47883603330819835
-1.2597743743743743	-0.47930640767667554
-1.2569718618618617	-0.4802261781061785
-1.2541693493493493	-0.48061780165127266
-1.2513668368368367	-0.47958638202000303
-1.2485643243243243	-0.47666506555350563
-1.2457618118118117	-0.4720140847033253
-1.2429592992992993	-0.46640294578414854
-1.2401567867867866	-0.46098053622450563
-1.2373542742742742	-0.45691096639485584
-1.2345517617617616	-0.45499863759305725
-1.2317492492492492	-0.45542896000576505
-1.2289467367367366	-0.45771090440294093
-1.2261442242242242	-0.4608386192671552
-1.2233417117117116	-0.46361577786734
-1.2205391991991992	-0.46503334354430514
-1.2177366866866866	-0.4645766100453387
-1.2149341741741742	-0.4623646733542227
-1.2121316616616615	-0.4590842973272854
-1.2093291491491491	-0.45574930808509084
-1.2065266366366365	-0.45337221510743775
-1.203724124124124	-0.45265835796089793
-1.2009216116116115	-0.4538180150864142
-1.198119099099099	-0.4565457741555068
-1.1953165865865865	-0.4601568500133625
-1.192514074074074	-0.46381859352770816
-1.1897115615615614	-0.4667897593901055
-1.186909049049049	-0.468587582849215
-1.1841065365365364	-0.46903830570826655
-1.181304024024024	-0.46821539359116504
-1.1785015115115114	-0.4663121573905633
-1.175698998998999	-0.4635159499489919
-1.1728964864864864	-0.45994279965990437
-1.170093973973974	-0.45565891721861795
-1.1672914614614613	-0.45077294160836
-1.164488948948949	-0.445547780354575
-1.1616864364364363	-0.44046795415048645
-1.158883923923924	-0.43621315312815956
-1.1560814114114113	-0.43352588126735225
-1.153278898898899	-0.4330062185386432
-1.1504763863863863	-0.43490195547142696
-1.1476738738738739	-0.4389730986024708
-1.1448713613613613	-0.4444904837454058
-1.1420688488488488	-0.45038478342213184
-1.1392663363363362	-0.4555097663741531
-1.1364638238238238	-0.45894135786631873
-1.1336613113113112	-0.46021779341305136
-1.1308587987987986	-0.45944274668410034
-1.1280562862862862	-0.45721771059474847
-1.1252537737737738	-0.4544268970669396
-1.1224512612612612	-0.4519474789584298
-1.1196487487487485	-0.4503825166151286
-1.1168462362362361	-0.44990457622414093
-1.1140437237237237	-0.4502580821162082
-1.111241211211211	-0.45091202012251475
-1.1084386986986985	-0.45130178831190026
-1.105636186186186	-0.4510685461535222
-1.1028336736736737	-0.4502070913480083
-1.100031161161161	-0.4490679740325657
-1.0972286486486484	-0.44821366977037036
-1.094426136136136	-0.4481826790565495
-1.0916236236236236	-0.4492499712974163
-1.088821111111111	-0.45127482287907983
-1.0860185985985984	-0.45369680667577583
-1.083216086086086	-0.45568820164921453
-1.0804135735735736	-0.4564150058573351
-1.077611061061061	-0.4553188983951635
-1.0748085485485483	-0.4523229795487943
-1.072006036036036	-0.44788831699513365
-1.0692035235235235	-0.44289785540975857
-1.066401011011011	-0.4384019975336032
-1.0635984984984983	-0.43530635916127935
-1.060795985985986	-0.43410127819924427
-1.0579934734734735	-0.43471855845871255
-1.0551909609609609	-0.4365589640886204
-1.0523884484484483	-0.43867873094546583
-1.0495859359359359	-0.4400734410001562
-1.0467834234234235	-0.43996921436416614
-1.0439809109109108	-0.43803271029191815
-1.0411783983983982	-0.43444099666279057
-1.0383758858858858	-0.42979888634438745
-1.0355733733733734	-0.42493882743638267
-1.0327708608608608	-0.4206715567429029
-1.0299683483483482	-0.4175649579828433
-1.0271658358358358	-0.41581295512450744
-1.0243633233233234	-0.4152230860575319
-1.0215608108108107	-0.41531299231977115
-1.0187582982982981	-0.4154752242824483
-1.0159557857857857	-0.4151553648537082
-1.0131532732732733	-0.41399285974215494
-1.0103507607607607	-0.41189288498756504
-1.007548248248248	-0.4090225908145635
-1.0047457357357357	-0.4057469465810565
-1.0019432232232233	-0.4025316893783931
-0.9991407107107106	-0.39984173115334043
-0.9963381981981981	-0.39805557984754203
-0.9935356856856856	-0.39740536533163073
-0.9907331731731731	-0.3979433838205809
-0.9879306606606606	-0.39953270785466133
-0.9851281481481481	-0.40186088830429023
-0.9823256356356356	-0.4044787997756164
-0.9795231231231231	-0.40686709466461235
-0.9767206106106106	-0.40852788163692644
-0.973918098098098	-0.40908962303904417
-0.9711155855855855	-0.4084026234171506
-0.968313073073073	-0.4065964122440828
-0.9655105605605605	-0.40407361413056986
-0.962708048048048	-0.4014291191976055
-0.9599055355355355	-0.39930552743931835
-0.957103023023023	-0.39821893381856843
-0.9543005105105105	-0.3984044512746272
-0.951497997997998	-0.3997313864346196
-0.9486954854854854	-0.40172131719743986
-0.9458929729729728	-0.40367226994089167
-0.9430904604604604	-0.4048579380171592
-0.9402879479479478	-0.4047440569628945
-0.9374854354354354	-0.40315463987986344
-0.9346829229229228	-0.4003333222560015
-0.9318804104104104	-0.39687664481790297
-0.9290778978978977	-0.3935569206078785
-0.9262753853853853	-0.39108885839546625
-0.9234728728728727	-0.38991372390999246
-0.9206703603603603	-0.39007030171063417
-0.9178678478478477	-0.391194205850948
-0.9150653353353353	-0.3926451571559332
-0.9122628228228227	-0.39371976167795075
-0.9094603103103103	-0.3938793970408673
-0.9066577977977976	-0.3929185870875279
-0.9038552852852852	-0.3910201190601632
-0.9010527727727726	-0.3886818519172607
-0.8982502602602602	-0.38654326216084944
-0.8954477477477477	-0.3851724407449434
-0.8926452352352352	-0.38488545879673397
-0.8898427227227227	-0.38565637749849935
-0.8870402102102102	-0.38714305477633115
-0.8842376976976977	-0.3888133862845913
-0.8814351851851852	-0.3901231135779144
-0.8786326726726726	-0.39068137991596574
-0.8758301601601601	-0.3903484248120114
-0.8730276476476476	-0.38923736117694685
-0.8702251351351351	-0.3876281992400433
-0.8674226226226226	-0.38583368236174886
-0.8646201101101101	-0.38407177289826266
-0.8618175975975975	-0.3823937381989311
-0.859015085085085	-0.38069268805497714
-0.8562125725725724	-0.3787847640890798
-0.8534100600600599	-0.3765266015760087
-0.8506075475475474	-0.3739189756663861
-0.8478050350350349	-0.3711526547627997
-0.8450025225225224	-0.36857573271015887
-0.8422000100100099	-0.3665929082501581
-0.8393974974974974	-0.36553419206740756
-0.8365949849849849	-0.36554292173322
-0.8337924724724723	-0.36652599852908996
-0.8309899599599598	-0.36818563400357496
-0.8281874474474473	-0.37012071727529305
-0.8253849349349348	-0.3719592033304284
-0.8225824224224223	-0.37347100218683293
-0.8197799099099098	-0.3746183939137311
-0.8169773973973973	-0.3755252227334769
-0.8141748848848848	-0.3763778269240232
-0.8113723723723723	-0.37729769433483185
-0.8085698598598597	-0.37823773817504525
-0.8057673473473472	-0.3789461028762464
-0.8029648348348347	-0.379016333186763
-0.8001623223223222	-0.3780099240394954
-0.7973598098098097	-0.3756091130703786
-0.7945572972972972	-0.3717450308139608
-0.7917547847847847	-0.36665397868955574
-0.7889522722722722	-0.3608399515909727
-0.7861497597597596	-0.3549551171218399
-0.7833472472472471	-0.3496391777617349
-0.7805447347347346	-0.34537235484285533
-0.7777422222222221	-0.3423899595566905
-0.7749397097097096	-0.34068184454953454
-0.7721371971971971	-0.3400670595177465
-0.7693346846846846	-0.3403056415549952
-0.7665321721721721	-0.3411968522692027
-0.7637296596596596	-0.3426214496808184
-0.760927147147147	-0.34451166622363805
-0.7581246346346345	-0.3467661640034161
-0.755322122122122	-0.3491546968311635
-0.7525196096096095	-0.3512667708463313
-0.749717097097097	-0.3525451316932676
-0.7469145845845845	-0.35241224839993046
-0.744112072072072	-0.3504578761497137
-0.7413095595595595	-0.3466238190955454
-0.738507047047047	-0.3413117306279584
-0.7357045345345344	-0.33535739031769385
-0.7329020220220219	-0.32985641107935215
-0.7300995095095094	-0.32587843690628016
-0.7272969969969969	-0.3241512880237504
-0.7244944844844844	-0.32481635053155067
-0.7216919719719719	-0.3273426434689086
-0.7188894594594594	-0.3306417337295732
-0.7160869469469469	-0.33336257435284766
-0.7132844344344343	-0.33428500838987396
-0.7104819219219218	-0.3326938233115655
-0.7076794094094093	-0.32861547450896833
-0.7048768968968968	-0.32283844547113605
-0.7020743843843843	-0.31670417187011923
-0.6992718718718718	-0.3117275402934102
-0.6964693593593593	-0.3091606145762782
-0.6936668468468468	-0.30963223189849953
-0.6908643343343343	-0.31297282427540607
-0.6880618218218217	-0.31827559157902596
-0.6852593093093092	-0.3241709110617286
-0.6824567967967967	-0.329224837522232
-0.6796542842842842	-0.33233612395981516
-0.6768517717717717	-0.3330107928229852
-0.6740492592592592	-0.3314366069901481
-0.6712467467467467	-0.32834672487273
-0.6684442342342342	-0.324729728925398
-0.6656417217217216	-0.3214896462137091
-0.6628392092092091	-0.31916985218727856
-0.6600366966966966	-0.3178267405064755
-0.6572341841841841	-0.31708360932377
-0.6544316716716716	-0.3163321744518831
-0.6516291591591591	-0.31500024603042265
-0.6488266466466466	-0.3127856117754281
-0.6460241341341341	-0.30977328536282034
-0.6432216216216216	-0.3063987440247573
-0.640419109109109	-0.3032767071909631
-0.6376165965965965	-0.30096301414891746
-0.634814084084084	-0.2997395657716748
-0.6320115715715715	-0.299501871087544
-0.629209059059059	-0.2997900010283783
-0.6264065465465465	-0.299951104642307
-0.623604034034034	-0.2993740952777374
-0.6208015215215215	-0.2977114887087101
-0.617999009009009	-0.29500843127528986
-0.6151964964964964	-0.29169246173716823
-0.6123939839839839	-0.28842727123148204
-0.6095914714714714	-0.28588190508219113
-0.6067889589589589	-0.28449654111255285
-0.6039864464464464	-0.28432697108983007
-0.6011839339339339	-0.2850221881640549
-0.5983814214214214	-0.2859430485531702
-0.5955789089089089	-0.2863811910184434
-0.5927763963963963	-0.28580317239985253
-0.5899738838838838	-0.28403669185323954
-0.5871713713713713	-0.2813361797916144
-0.5843688588588588	-0.2783064241436868
-0.5815663463463463	-0.27571076328427546
-0.5787638338338338	-0.2742282919492729
-0.5759613213213213	-0.27423991765267985
-0.5731588088088088	-0.2757114093787335
-0.5703562962962963	-0.2782075873999893
-0.5675537837837837	-0.2810277220087535
-0.5647512712712712	-0.28341324592602113
-0.5619487587587587	-0.2847579378806846
-0.5591462462462462	-0.2847540651052023
-0.5563437337337337	-0.283433317896407
-0.5535412212212212	-0.28109906033443033
-0.5507387087087087	-0.2781830070594007
-0.5479361961961962	-0.2750824718241297
-0.5451336836836836	-0.272036626087205
-0.5423311711711711	-0.2690820677232457
-0.5395286586586586	-0.26609680910651956
-0.5367261461461461	-0.26290912047338233
-0.5339236336336336	-0.2594250616812519
-0.5311211211211211	-0.2557235143338752
-0.5283186086086086	-0.25208110925360183
-0.5255160960960961	-0.24891608487885622
-0.5227135835835836	-0.2466699098349309
-0.519911071071071	-0.24566784492983904
-0.5171085585585585	-0.24600691793334642
-0.514306046046046	-0.24750999758152895
-0.5115035335335335	-0.24976176636262545
-0.508701021021021	-0.25221477237728407
-0.5058985085085085	-0.2543310398909647
-0.503095995995996	-0.25571446351266847
-0.5002934834834833	-0.256194296403892
-0.49749097097097084	-0.25583795356807437
-0.4946884584584583	-0.2548953110234573
-0.4918859459459458	-0.2536982306986776
-0.4890834334334333	-0.2525510675579471
-0.4862809209209208	-0.25164705343550187
-0.4834784084084083	-0.2510330290641515
-0.48067589589589577	-0.25062627190719056
-0.47787338338338325	-0.25026922121967365
-0.47507087087087074	-0.24979698791770374
-0.47226835835835823	-0.24909188987151212
-0.4694658458458457	-0.24810810808338454
-0.4666633333333332	-0.24686368575559567
-0.4638608208208207	-0.24541057991124907
-0.4610583083083082	-0.24380105804620603
-0.4582557957957957	-0.24206777278278716
-0.45545328328328316	-0.24022625153138563
-0.45265077077077065	-0.23829628846491027
-0.44984825825825814	-0.236328241274983
-0.4470457457457456	-0.23441619361340352
-0.4442432332332331	-0.23268440278799443
-0.4414407207207206	-0.23124497373402128
-0.4386382082082081	-0.23013882424972396
-0.4358356956956956	-0.22928290343451393
-0.43303318318318307	-0.22844933003835924
-0.43023067067067056	-0.22729451921281543
-0.42742815815815804	-0.2254402065439772
-0.42462564564564553	-0.22258875554293053
-0.421823133133133	-0.2186392082919615
-0.4190206206206205	-0.21376449741045758
-0.416218108108108	-0.20841737438656735
-0.4134155955955955	-0.2032518358242796
-0.410613083083083	-0.1989727523554349
-0.40781057057057046	-0.19615090568579382
-0.40500805805805795	-0.19505546809517085
-0.40220554554554544	-0.195555505446974
-0.39940303303303293	-0.1971253915414203
-0.3966005205205205	-0.1989603379404248
-0.3937980080080079	-0.20017588777404385
-0.3909954954954955	-0.20003907166437232
-0.3881929829829829	-0.19816731295138015
-0.3853904704704705	-0.19463818954988546
-0.38258795795795786	-0.18997724573397393
-0.37978544544544546	-0.18502533031607923
-0.37698293293293283	-0.18072128751855623
-0.37418042042042043	-0.17785995496431736
-0.3713779079079078	-0.17689207561705292
-0.3685753953953954	-0.17781995416287036
-0.3657728828828828	-0.1802144460790688
-0.3629703703703704	-0.18334379816732024
-0.36016785785785776	-0.18637357147164887
-0.35736534534534536	-0.18857863823379753
-0.35456283283283274	-0.18950811554514027
-0.35176032032032034	-0.18906143184952698
-0.3489578078078077	-0.1874624879968397
-0.3461552952952953	-0.18514969604152207
-0.3433527827827827	-0.1826229071610527
-0.3405502702702703	-0.18029705197361248
-0.33774775775775767	-0.17840483000870863
-0.33494524524524527	-0.17697050631936065
-0.33214273273273265	-0.1758513510760796
-0.32934022022022025	-0.1748214171432281
-0.3265377077077076	-0.1736614169894636
-0.323735195195195	-0.17222152673504806
-0.3209326826826826	-0.17043900665057146
-0.31813017017017	-0.16831331062846053
-0.3153276576576576	-0.16585965120170068
-0.31252514514514496	-0.16307065807890106
-0.30972263263263256	-0.15991139520516254
-0.30692012012011993	-0.15635718392062456
-0.30411760760760753	-0.15246253284369402
-0.3013150950950949	-0.14843144963098756
-0.2985125825825825	-0.14465218459711685
-0.2957100700700699	-0.14166699767516802
-0.2929075575575575	-0.14006840195387613
-0.29010504504504486	-0.14034086606880233
-0.28730253253253246	-0.142691417158018
-0.28450002002001984	-0.14692451958213118
-0.28169750750750744	-0.15241029603927694
-0.2788949949949948	-0.1581709542187408
-0.2760924824824824	-0.16307489547846263
-0.2732899699699698	-0.16609255676432708
-0.2704874574574574	-0.1665445507616635
-0.26768494494494477	-0.16426984155152893
-0.26488243243243237	-0.1596618037458762
-0.26207991991991975	-0.15355777738135576
-0.25927740740740735	-0.14701171188061482
-0.2564748948948947	-0.1410156750523868
-0.2536723823823823	-0.13625239217916793
-0.2508698698698697	-0.1329516907996717
-0.2480673573573573	-0.13089115500754492
-0.24526484484484468	-0.12953556589559054
-0.24246233233233228	-0.12826551193941052
-0.23965981981981965	-0.12661736164010398
-0.23685730730730725	-0.12445401985072105
-0.23405479479479463	-0.12200967664201753
-0.23125228228228223	-0.11979444380440327
-0.2284497697697696	-0.1183923305418341
-0.2256472572572572	-0.11822264140672104
-0.22284474474474458	-0.11934828045476822
-0.22004223223223218	-0.12139994509927729
-0.21723971971971956	-0.12364737896574288
-0.21443720720720716	-0.12520010374010468
-0.21163469469469454	-0.12527644795526047
-0.20883218218218214	-0.12345567915475611
-0.2060296696696695	-0.11983162500010722
-0.2032271571571571	-0.11501624692372267
-0.2004246446446445	-0.10998841721886146
-0.1976221321321321	-0.10583145087470036
-0.19481961961961947	-0.1034372181682611
-0.19201710710710707	-0.10326415007531803
-0.18921459459459444	-0.1052186128661376
-0.18641208208208204	-0.10869032256003563
-0.18360956956956942	-0.11272561890480334
-0.18080705705705702	-0.11628258344124784
-0.1780045445445444	-0.11849135141886888
-0.175202032032032	-0.11884695791700498
-0.17239951951951937	-0.11728786515274922
-0.16959700700700697	-0.11415124411581726
-0.16679449449449435	-0.1100331469132568
-0.16399198198198195	-0.10560616678070892
-0.16118946946946933	-0.101452400598073
-0.15838695695695693	-0.09795584694339393
-0.1555844444444443	-0.09527247059889163
-0.1527819319319319	-0.09336824189240567
-0.14997941941941928	-0.09209536802946264
-0.14717690690690688	-0.09127069878785077
-0.14437439439439426	-0.09072825742263418
-0.14157188188188186	-0.09033504919271898
-0.13876936936936923	-0.08997776662533408
-0.13596685685685683	-0.08954008083668791
-0.1331643443443442	-0.0888915117612587
-0.1303618318318318	-0.08789986106327644
-0.1275593193193192	-0.08646469038303231
-0.12475680680680679	-0.08455632201324614
-0.12195429429429416	-0.08223946575563115
-0.11915178178178176	-0.07966551254311413
-0.11634926926926914	-0.07703085548562283
-0.11354675675675674	-0.07451454813197059
-0.11074424424424412	-0.07222000025353151
-0.10794173173173172	-0.07014667231193669
-0.1051392192192191	-0.06820737587352171
-0.10233670670670669	-0.06628827949944432
-0.09953419419419407	-0.06432930836154849
-0.09673168168168167	-0.062390566664033836
-0.09392916916916905	-0.060671608882984895
-0.09112665665665665	-0.05946578523284529
-0.08832414414414402	-0.05905670486068382
-0.08552163163163162	-0.05958905190025626
-0.082719119119119	-0.06096150584178561
-0.0799166066066066	-0.06278818085871457
-0.07711409409409398	-0.06445552450052969
-0.07431158158158158	-0.06526956943914713
-0.07150906906906895	-0.06465463054076737
-0.06870655655655655	-0.062341366074599364
-0.06590404404404393	-0.058479016422716856
-0.06310153153153153	-0.05362640702656271
-0.06029901901901891	-0.048613680406978305
-0.057496506506506506	-0.044309768145302464
-0.054693993993993884	-0.041364643197569606
-0.05189148148148148	-0.040008068258308244
-0.04908896896896886	-0.03997236855793604
-0.04628645645645646	-0.04056926369810998
-0.04348394394394384	-0.04090172584171076
-0.040681431431431436	-0.04014730588992843
-0.037878918918918814	-0.037824443167980254
-0.03507640640640641	-0.03395674156407663
-0.03227389389389379	-0.029081445170323295
-0.02947138138138139	-0.024097423926260797
-0.026668868868868767	-0.019998868459744662
-0.023866356356356366	-0.017576911564076786
-0.021063843843843744	-0.01718083860388339
-0.018261331331331343	-0.01861063158452636
-0.01545881881881872	-0.021170300468420056
-0.01265630630630632	-0.02386106601677862
-0.009853793793793697	-0.025651579413781017
-0.007051281281281296	-0.025742269206355667
-0.004248768768768674	-0.023748134171027974
-0.001446256256256273	-0.019755028195269364
0.0013562562562563496	-0.014247180284412242
0.00415876876876875	-0.00794339986646378
0.006961281281281373	-0.0016030687386466846
0.009763793793793774	0.004136097474173983
0.012566306306306396	0.008846747862615495
0.015368818818818797	0.012317559132491884
0.01817133133133142	0.014497949754904066
0.02097384384384382	0.015423175805579337
0.023776356356356443	0.015161737177674467
0.026578868868868843	0.013810111404548658
0.029381381381381466	0.011533249285789221
0.03218389389389387	0.008624327159428208
0.03498640640640649	0.0055443037174428556
0.03778891891891911	0.0029062871677100754
0.04059143143143151	0.001390043090301829
0.043393943943944135	0.0016003387005490421
0.046196456456456536	0.00390815888836285
0.04899896896896916	0.008326083380524485
0.05180148148148156	0.014463060105313924
0.05460399399399418	0.021581038947332362
0.05740650650650658	0.028744249609266165
0.060209019019019205	0.03502242140907216
0.0630115315315316	0.03969223889578334
0.06581404404404423	0.04238252317698345
0.06861655655655663	0.04312717962326433
0.07141906906906925	0.04231892719983006
0.07422158158158165	0.04058592368991193
0.07702409409409428	0.03863284043553275
0.07982660660660668	0.03709200684836987
0.0826291191191193	0.036419185733402984
0.0854316316316317	0.03684811213705816
0.08823414414414432	0.03839685127743446
0.09103665665665672	0.04090539873088195
0.09383916916916935	0.04408203282154588
0.09664168168168175	0.047544658610037566
0.09944419419419437	0.05085704444391645
0.10224670670670677	0.05357074724816416
0.10504921921921939	0.055285440936979985
0.10785173173173179	0.05573144099209436
0.11065424424424442	0.054861975198527896
0.11345675675675682	0.05292680074493203
0.11625926926926944	0.05049167651733742
0.11906178178178184	0.04837570524544277
0.12186429429429446	0.04750071488300471
0.12466680680680686	0.04867731756458947
0.12746931931931949	0.05238024385104369
0.13027183183183189	0.058579594384821354
0.1330743443443445	0.06668728942231707
0.1358768568568569	0.07564899722127946
0.13867936936936953	0.08416901608500932
0.14148188188188193	0.09101264334850825
0.14428439439439456	0.09530240273771308
0.14708690690690696	0.09672190185516225
0.14988941941941958	0.09556652089943171
0.15269193193193198	0.0926263742686616
0.1554944444444446	0.08893922554141234
0.158296956956957	0.08549180110391423
0.16109946946946962	0.0829631986673049
0.16390198198198203	0.08158828869735213
0.16670449449449465	0.08117730441519641
0.16950700700700705	0.08127444301107475
0.17230951951951967	0.081391698286416
0.17511203203203207	0.08123048299649901
0.1779145445445447	0.08081100864108606
0.1807170570570571	0.08046500405338289
0.18351956956956972	0.0806982675348221
0.18632208208208212	0.08197740355378587
0.18912459459459474	0.0845226716316192
0.19192710710710714	0.08818630226320606
0.19472961961961976	0.09246398187854493
0.19753213213213217	0.09663811222625973
0.2003346446446448	0.10000289036485237
0.2031371571571572	0.10209100608000204
0.2059396696696698	0.10282087698582108
0.2087421821821822	0.10251212731935477
0.21154469469469483	0.10176485834422999
0.21434720720720724	0.10124753977163867
0.21714971971971986	0.10147092807507768
0.21995223223223226	0.10262931793805027
0.22275474474474488	0.1045643052988068
0.22555725725725728	0.10685988264115606
0.2283597697697699	0.10902844294379668
0.2311622822822823	0.11071359674524547
0.23396479479479493	0.1118302933782441
0.23676730730730733	0.11258771041109265
0.23956981981981995	0.1133864203560691
0.24237233233233235	0.11463108980486489
0.24517484484484497	0.11653442327662134
0.24797735735735738	0.11899374640464
0.25077986986987	0.12159570968711689
0.2535823823823824	0.12375617627458124
0.256384894894895	0.12494925319197982
0.2591874074074074	0.1249416810424979
0.26198991991992004	0.12394124020640596
0.26479243243243245	0.12259442552456642
0.26759494494494507	0.1218207617785365
0.27039745745745747	0.12253046216550541
0.2731999699699701	0.12531718361411368
0.2760024824824825	0.13023154950610874
0.2788049949949951	0.13671790599370656
0.2816075075075075	0.1437437103180473
0.28441002002002014	0.150086114971293
0.28721253253253254	0.1546862882721823
0.29001504504504516	0.15695782370555084
0.29281755755755756	0.15694989336695908
0.2956200700700702	0.1553137630817309
0.2984225825825826	0.15308629670455207
0.3012250950950952	0.15136366557002975
0.3040276076076076	0.15097230939254958
0.30683012012012023	0.1522412303260995
0.30963263263263263	0.1549419697396501
0.31243514514514525	0.15840424228064284
0.31523765765765766	0.1617571130471331
0.3180401701701703	0.16420789409939662
0.3208426826826827	0.16526569122630308
0.3236451951951953	0.1648437358879926
0.3264477077077077	0.1632226065745429
0.3292502202202203	0.16090653265634233
0.3320527327327327	0.15843872753278107
0.33485524524524535	0.1562477342681853
0.33765775775775775	0.1545748060300977
0.34046027027027037	0.15349291357520967
0.34326278278278277	0.15298797217616805
0.3460652952952954	0.1530487623168284
0.3488678078078078	0.15371324617453896
0.3516703203203204	0.15504431701306481
0.3544728328328328	0.1570460826245796
0.35727534534534544	0.15956569114518176
0.36007785785785784	0.1622399716165023
0.36288037037037046	0.16453316660578454
0.36568288288288286	0.16587548552236928
0.3684853953953955	0.1658661101648438
0.3712879079079079	0.1644677144547303
0.3740904204204205	0.1621091517359207
0.3768929329329329	0.15963598808025695
0.37969544544544553	0.1580993570258652
0.38249795795795793	0.15843491078761135
0.38530047047047056	0.16113251754305566
0.38810298298298296	0.16601372023100802
0.3909054954954956	0.1722085093176366
0.393708008008008	0.1783614005868662
0.3965105205205206	0.18301877803367528
0.3993130330330332	0.18508206255606552
0.4021155455455456	0.18417952043097924
0.40491805805805825	0.1808270950991879
0.40772057057057065	0.17631227081306647
0.4105230830830833	0.17232481493629992
0.4133255955955957	0.17044423617608956
0.4161281081081083	0.1716459559119319
0.4189306206206207	0.17598725820252903
0.4217331331331333	0.1825786902661461
0.4245356456456457	0.18985426498148117
0.42733815815815834	0.19605534749741288
0.43014067067067074	0.19977202117796272
0.43294318318318337	0.200366631315698
0.43574569569569577	0.1981440402046038
0.4385482082082084	0.19421852093494854
0.4413507207207208	0.19012895309153832
0.4441532332332334	0.18733709983488234
0.4469557457457458	0.1867797412019713
0.44975825825825844	0.18862227578742138
0.45256077077077084	0.19228774912508362
0.45536328328328346	0.1967374302945533
0.45816579579579586	0.20089167775626954
0.4609683083083085	0.20403361120876534
0.4637708208208209	0.2060489275131676
0.4665733333333335	0.20741854565465084
0.4693758458458459	0.20897338801083332
0.47217835835835853	0.21150888379809502
0.47498087087087093	0.21540878814335224
0.47778338338338355	0.2204248580999637
0.48058589589589595	0.2257019007445547
0.4833884084084086	0.2300472790291639
0.486190920920921	0.23235280739532027
0.4889934334334336	0.23201815512997725
0.491795945945946	0.22921997799502675
0.4945984584584586	0.2249223391561455
0.497400970970971	0.22061373926060276
0.5002034834834836	0.21785260457771902
0.503005995995996	0.2177721551191621
0.5058085085085087	0.22071255431885417
0.5086110210210211	0.22610682569465107
0.5114135335335337	0.23266146282444955
0.5142160460460461	0.23877269554153893
0.5170185585585587	0.24303970735524089
0.5198210710710711	0.24470417427844118
0.5226235835835837	0.2438719450679456
0.5254260960960961	0.2414477699081105
0.5282286086086088	0.23881125269891684
0.5310311211211212	0.23734795222377147
0.5338336336336338	0.2379947194634452
0.5366361461461462	0.24094852826254015
0.5394386586586588	0.245628185159517
0.5422411711711712	0.25089048318481516
0.5450436836836838	0.2554176405277326
0.5478461961961962	0.25814011854072527
0.5506487087087089	0.25855482016918263
0.5534512212212213	0.2568422845802111
0.5562537337337339	0.25376025821183795
0.5590562462462463	0.2503676462575889
0.5618587587587589	0.24768541677968642
0.5646612712712713	0.2464125964060788
0.5674637837837839	0.24678471435793464
0.5702662962962963	0.24860292257921454
0.573068808808809	0.2513980560118359
0.5758713213213213	0.25464901691154723
0.578673833833834	0.2579644940894744
0.5814763463463464	0.2611626909746118
0.584278858858859	0.2642330839010618
0.5870813713713714	0.26721630468100566
0.589883883883884	0.2700718760925745
0.5926863963963964	0.27260562702620794
0.595488908908909	0.27449911590404114
0.5982914214214214	0.27543509197723404
0.6010939339339341	0.2752663609307122
0.6038964464464465	0.27415027924799573
0.6066989589589589	0.27257882933679495
0.6095014714714717	0.27127296134871004
0.6123039839839841	0.2709650295342186
0.6151064964964965	0.27214286354516304
0.6179090090090089	0.2748526774686966
0.6207115215215218	0.27864441971374876
0.6235140340340342	0.2826952640737938
0.6263165465465466	0.2860812864799115
0.629119059059059	0.28810827258960203
0.6319215715715718	0.2885831279265211
0.6347240840840842	0.2879205055249267
0.6375265965965966	0.287032601127767
0.640329109109109	0.28702602144890066
0.6431316216216219	0.28880142062633124
0.6459341341341343	0.2926927697585198
0.6487366466466467	0.29827728103658935
0.651539159159159	0.30443415332388135
0.6543416716716719	0.3096473731596382
0.6571441841841843	0.31246306481936414
0.6599466966966967	0.3119551171342731
0.6627492092092091	0.3080447239683417
0.665551721721722	0.3015641217476911
0.6683542342342343	0.2940378545799348
0.6711567467467467	0.28724836052247793
0.6739592592592591	0.2827245676516329
0.676761771771772	0.28131769971670517
0.6795642842842844	0.28299870466532406
0.6823667967967968	0.2869368167445657
0.6851693093093092	0.2918245175523929
0.687971821821822	0.2963329572811628
0.6907743343343344	0.29954143233343816
0.6935768468468468	0.3011981716281582
0.6963793593593592	0.30173195244243867
0.6991818718718721	0.3020226185911359
0.7019843843843845	0.3030222138230748
0.7047868968968969	0.30536810998164104
0.7075894094094093	0.3091284271052192
0.7103919219219221	0.31376945899542824
0.7131944344344345	0.31835334759713174
0.7159969469469469	0.32189111887342003
0.7187994594594593	0.32372082776751654
0.7216019719719722	0.32377222659346694
0.7244044844844846	0.322620515757265
0.727206996996997	0.3213073231433269
0.7300095095095094	0.3209900704142419
0.7328120220220222	0.3225419618565484
0.7356145345345346	0.3262426183296846
0.738417047047047	0.33166792430663666
0.7412195595595594	0.33781831794332784
0.7440220720720723	0.3434420188954639
0.7468245845845847	0.347442460612165
0.7496270970970971	0.34923067118846457
0.7524296096096099	0.34890303824713564
0.7552321221221223	0.34718551881294357
0.7580346346346347	0.3451656186685814
0.7608371471471471	0.3439056242605965
0.76363965965966	0.3440700825450962
0.7664421721721724	0.3456944022507533
0.7692446846846848	0.348172467359054
0.7720471971971972	0.35046656527156517
0.77484970970971	0.3514682885430581
0.7776522222222224	0.3503893728762046
0.7804547347347348	0.34705273219294996
0.7832572472472472	0.3419882047478088
0.7860597597597601	0.33630238158508313
0.7888622722722725	0.3313652672589394
0.7916647847847849	0.32841426668227547
0.7944672972972973	0.3281999157816994
0.7972698098098101	0.33078138495017506
0.8000723223223225	0.33552988784991383
0.8028748348348349	0.34133198415688537
0.8056773473473473	0.34692397793839874
0.8084798598598602	0.35125195025235023
0.8112823723723726	0.3537495218776647
0.814084884884885	0.3544559820322147
0.8168873973973974	0.3539495208900121
0.8196899099099102	0.3531266777668087
0.8224924224224226	0.35290244052718545
0.825294934934935	0.35392371058128624
0.8280974474474474	0.3563786328184606
0.8308999599599602	0.3599509373363141
0.8337024724724726	0.36392363492990387
0.836504984984985	0.36739402653994707
0.8393074974974974	0.36953377372696494
0.8421100100100103	0.36982019645233183
0.8449125225225227	0.36817801415959395
0.8477150350350351	0.36499880938414175
0.8505175475475475	0.3610396472062536
0.8533200600600603	0.35723314629218517
0.8561225725725727	0.35446149987103837
0.8589250850850851	0.35335263237956577
0.8617275975975975	0.3541478547967948
0.8645301101101104	0.35667031150523476
0.8673326226226228	0.3603975593066019
0.8701351351351352	0.36461594496517924
0.8729376476476476	0.3686148060475587
0.8757401601601604	0.3718692709945858
0.8785426726726728	0.3741637782737681
0.8813451851851852	0.3756238989391582
0.8841476976976976	0.3766483414140702
0.8869502102102105	0.3777604252278257
0.8897527227227229	0.37942174729852063
0.8925552352352353	0.3818634468239925
0.8953577477477477	0.3849878769826667
0.8981602602602605	0.3883750249376188
0.9009627727727729	0.3913977981066712
0.9037652852852853	0.3934165038601374
0.9065677977977977	0.39399568932510254
0.9093703103103106	0.3930751324971008
0.912172822822823	0.3910361768842147
0.9149753353353354	0.38863350388663626
0.9177778478478478	0.3868030831870817
0.9205803603603606	0.38639717034011667
0.923382872872873	0.38792377966037894
0.9261853853853854	0.3913715232128866
0.9289878978978978	0.39617853770438416
0.9317904104104107	0.4013622009195911
0.9345929229229231	0.40577712616406825
0.9373954354354355	0.40842816472668986
0.9401979479479479	0.40874635078027843
0.9430004604604607	0.4067456120853389
0.9458029729729731	0.4030140623939915
0.9486054854854855	0.3985444922636161
0.9514079979979979	0.3944578825261229
0.9542105105105108	0.3917053384778102
0.9570130230230232	0.39083756773510614
0.9598155355355356	0.39190605167846415
0.962618048048048	0.3945152372157251
0.9654205605605608	0.3979958940722501
0.9682230730730732	0.4016329774704954
0.9710255855855856	0.4048690291067374
0.973828098098098	0.40741962978551194
0.9766306106106108	0.4092740794213151
0.9794331231231233	0.4105983208437216
0.9822356356356357	0.411591904141843
0.985038148148148	0.41236398952839814
0.9878406606606609	0.41288077842338655
0.9906431731731733	0.41300389520755887
0.9934456856856857	0.4125992999381861
0.9962481981981981	0.4116651054751588
0.9990507107107109	0.4104166233454445
1.0018532232232233	0.409282334418991
1.0046557357357357	0.40879965810691854
1.0074582482482481	0.4094409049715224
1.010260760760761	0.41143136186205553
1.0130632732732734	0.4146302004939051
1.0158657857857858	0.418526390088619
1.0186682982982982	0.42236197986616597
1.021470810810811	0.4253483449411066
1.0242733233233234	0.4269047803833804
1.0270758358358358	0.42683730679854925
1.0298783483483482	0.4253939825312223
1.032680860860861	0.42317555101540283
1.0354833733733735	0.4209317959376362
1.0382858858858859	0.4193156143018637
1.0410883983983983	0.4186828049592891
1.0438909109109111	0.41900933439442145
1.0466934234234235	0.4199546906577276
1.049495935935936	0.42104538442089323
1.0522984484484483	0.421906876780872
1.0551009609609612	0.4224526019451077
1.0579034734734736	0.42295333512249944
1.060705985985986	0.42395433293237716
1.0635084984984984	0.42606560631593093
1.0663110110110112	0.42970092148926875
1.0691135235235236	0.43486447279846685
1.071916036036036	0.4410709491098258
1.0747185485485484	0.4474386387691416
1.0775210610610613	0.45293240485589115
1.0803235735735737	0.45667668525083227
1.083126086086086	0.4582294415150222
1.0859285985985985	0.45771797664935976
1.0887311111111113	0.45578436117436605
1.0915336236236237	0.45335573930115425
1.0943361361361361	0.45131877877340487
1.0971386486486485	0.4502143102795626
1.0999411611611614	0.45006344110293794
1.1027436736736738	0.4503906694500105
1.1055461861861862	0.4504384131127058
1.1083486986986986	0.4494963064371513
1.1111512112112114	0.4472237274794407
1.1139537237237238	0.443842558313569
1.1167562362362362	0.4401210084182916
1.119558748748749	0.43714378652951535
1.1223612612612615	0.4359427254707877
1.1251637737737739	0.43711653195139777
1.1279662862862863	0.4405780253523468
1.130768798798799	0.4455271057543395
1.1335713113113115	0.45067068590173265
1.136373823823824	0.45462351918339217
1.1391763363363363	0.45635724549370726
1.1419788488488491	0.4555434201582762
1.1447813613613615	0.45266864135974805
1.147583873873874	0.4488760022136339
1.1503863863863864	0.4455810626350052
1.1531888988988992	0.44398963508651756
1.1559914114114116	0.44468086082947667
1.158793923923924	0.4473989671208781
1.1615964364364364	0.451127007280299
1.1643989489489492	0.45441970116640884
1.1672014614614616	0.4558835079661405
1.170003973973974	0.4546413071846188
1.1728064864864864	0.45062436248071003
1.1756089989989993	0.44459387171893383
1.1784115115115117	0.4378876209685607
1.181214024024024	0.43198154580177783
1.1840165365365365	0.42801849978169115
1.1868190490490493	0.4264655934606625
1.1896215615615617	0.42701427503385403
1.1924240740740741	0.42875082688695876
1.1952265865865865	0.430529837726946
1.1980290990990994	0.4314130209080087
1.2008316116116118	0.431015025694517
1.2036341241241242	0.42963353289666284
1.2064366366366366	0.4281198511047577
1.2092391491491494	0.4275400903378913
1.2120416616616618	0.4287523070657816
1.2148441741741742	0.4320550679479268
1.2176466866866866	0.43703714892880474
1.2204491991991995	0.44268590408973896
1.2232517117117119	0.44771899082204925
1.2260542242242243	0.4510236559095997
1.2288567367367367	0.45204822703991
1.2316592492492495	0.45100582596991645
1.234461761761762	0.4488152145002622
1.2372642742742743	0.44679528285683423
1.2400667867867867	0.4462158829404279
1.2428692992992996	0.44785841742754473
1.245671811811812	0.4517372754511736
1.2484743243243244	0.4570788545860679
1.2512768368368368	0.46256752852883287
1.2540793493493496	0.4667777073219357
1.256881861861862	0.468648884207549
1.2596843743743744	0.46784702774535647
1.2624868868868868	0.4648946308790095
1.2652893993993997	0.4610290249408191
1.268091911911912	0.45783742254360515
1.2708944244244245	0.4567876439909605
1.2736969369369369	0.45880284329859533
1.2764994494494497	0.46400868557133423
1.279301961961962	0.4717211017072366
1.2821044744744745	0.48066388779043134
1.284906986986987	0.48933503647243326
1.2877094994994998	0.49640140484234285
1.2905120120120122	0.5010038623118833
1.2933145245245246	0.5028952650110429
1.296117037037037	0.502394793905311
1.2989195495495498	0.5002017992427688
1.3017220620620622	0.4971501599435941
1.3045245745745746	0.4939895144942509
1.307327087087087	0.4912543173316083
1.3101295995995998	0.48923827287642263
1.3129321121121122	0.4880485527285059
1.3157346246246246	0.48768787898483945
1.318537137137137	0.4881117863192098
1.32133964964965	0.4892311675964486
1.3241421621621623	0.4908651935442062
1.3269446746746747	0.4926810124089501
1.329747187187187	0.4941703737515398
1.3325496996997	0.4947030470836644
1.3353522122122123	0.4936661541998487
1.3381547247247247	0.49065938878633253
1.3409572372372371	0.48568447091156075
1.34375974974975	0.4792566260256358
1.3465622622622624	0.4723822753739729
1.3493647747747748	0.4663862921607891
1.3521672872872872	0.4626212200624582
1.3549697997998	0.46213276879805976
1.3577723123123124	0.46537572121026416
1.3605748248248248	0.47206455051510776
1.3633773373373372	0.481206118507328
1.36617984984985	0.4913095674316942
1.3689823623623625	0.5007177391553624
1.3717848748748749	0.5079711843477674
1.3745873873873873	0.5121099181114798
1.3773898998999001	0.5128401495816263
1.3801924124124125	0.5105348668332234
1.382994924924925	0.5060843013830623
1.3857974374374373	0.5006501940586513
1.3885999499499502	0.4953959899580851
1.3914024624624626	0.4912605231636803
1.394204974974975	0.48881996709704745
1.3970074874874874	0.48825161204550915
1.39981	0.4893844220415514
1.39991	0.49743182176764966
1.3971074774774772	0.4954943762835441
1.3943049549549547	0.4938973750762937
1.391502432432432	0.4932966319738019
1.3886999099099095	0.4940527359000837
1.385897387387387	0.49609275249867424
1.3830948648648644	0.498917797167992
1.3802923423423419	0.5017527659581842
1.3774898198198193	0.5037867907203847
1.3746872972972968	0.5044232909308288
1.3718847747747747	0.5034566666760396
1.369082252252252	0.5011189913390042
1.3662797297297296	0.49798519380052386
1.363477207207207	0.49477348327189874
1.3606746846846844	0.4921125304320384
1.3578721621621619	0.49035632111625804
1.3550696396396393	0.4895086470036111
1.3522671171171168	0.48927877435292044
1.3494645945945942	0.4892422982509653
1.3466620720720717	0.4890433823048107
1.3438595495495491	0.48855992993585506
1.3410570270270266	0.48796703005120545
1.338254504504504	0.48767152326660956
1.335451981981982	0.4881385524508982
1.3326494594594593	0.48967241698720043
1.3298469369369368	0.4922339551529967
1.3270444144144142	0.49536743491151913
1.3242418918918917	0.49827410456901255
1.3214393693693691	0.5000191148621718
1.3186368468468466	0.4998108018502546
1.315834324324324	0.49726302604699646
1.3130318018018015	0.4925526633930212
1.310229279279279	0.48641561347474593
1.3074267567567563	0.4799757404843198
1.3046242342342338	0.4744550231969097
1.3018217117117112	0.47085180145084427
1.2990191891891887	0.4696844103645692
1.2962166666666666	0.47087627853680125
1.293414144144144	0.47381301444385826
1.2906116216216215	0.4775475400332896
1.287809099099099	0.48108416503993945
1.2850065765765764	0.4836513535519724
1.2822040540540538	0.4848820461536293
1.2794015315315312	0.48485551784087355
1.2765990090090087	0.48400285130916454
1.2737964864864861	0.4829221492075264
1.2709939639639636	0.4821746366534736
1.268191441441441	0.48213117442575004
1.2653889189189185	0.4829126134785571
1.262586396396396	0.48442784094549063
1.2597838738738734	0.4864757892297238
1.2569813513513513	0.4888562817453278
1.2541788288288287	0.49143695771982976
1.2513763063063061	0.494147877248046
1.2485737837837836	0.49691137890301584
1.245771261261261	0.4995473865485721
1.2429687387387385	0.5017098863180639
1.240166216216216	0.5029015657486741
1.2373636936936934	0.5025830295611708
1.2345611711711708	0.500351900666412
1.2317586486486483	0.49613163292486995
1.2289561261261257	0.49029491594004293
1.2261536036036031	0.4836599827791317
1.2233510810810806	0.4773373221631584
1.2205485585585585	0.47245658577704863
1.217746036036036	0.469850363204391
1.2149435135135134	0.46979519518821344
1.2121409909909908	0.47190027332440043
1.2093384684684683	0.4751918516314444
1.2065359459459457	0.47837934396264514
1.2037334234234232	0.4802279670432008
1.2009309009009006	0.47992388017153176
1.198128378378378	0.4773155231181575
1.1953258558558555	0.47295153828679914
1.192523333333333	0.46790014622692233
1.1897208108108104	0.46340604047730083
1.1869182882882878	0.4604948010891238
1.1841157657657653	0.4596528763953852
1.1813132432432432	0.46068665478466564
1.1785107207207206	0.4628048137068492
1.175708198198198	0.46489377909134844
1.1729056756756755	0.4658918911452927
1.170103153153153	0.46513562423877064
1.1673006306306304	0.46256198166206797
1.1644981081081078	0.45870129146531124
1.1616955855855853	0.4544668574240166
1.1588930630630627	0.4508174402914852
1.1560905405405402	0.44841148289272525
1.1532880180180176	0.44737368958752066
1.150485495495495	0.4472546560139289
1.1476829729729725	0.4471967389509546
1.14488045045045	0.44624776195566496
1.1420779279279278	0.4437132568258453
1.1392754054054053	0.43942519229249677
1.1364728828828827	0.43383462307628273
1.1336703603603602	0.4278967924186938
1.1308678378378376	0.4227884438655164
1.128065315315315	0.41955365732065364
1.1252627927927925	0.41879703118665856
1.12246027027027	0.42052421876056845
1.1196577477477474	0.424176955582516
1.1168552252252248	0.42884185790972407
1.1140527027027023	0.43355346285206275
1.1112501801801797	0.4375826794057772
1.1084476576576572	0.4406117373690991
1.105645135135135	0.4427415157537705
1.1028426126126125	0.44434012113405796
1.10004009009009	0.4457998231864264
1.0972375675675674	0.4473019777156829
1.0944350450450449	0.4486848700453776
1.0916325225225223	0.449469484431008
1.0888299999999997	0.44903773631527244
1.0860274774774772	0.44689875465228635
1.0832249549549546	0.44294287824841827
1.080422432432432	0.43758339326335327
1.0776199099099095	0.43172297552205163
1.074817387387387	0.42654252679916305
1.0720148648648644	0.4231732930424982
1.0692123423423419	0.42235652061650164
1.0664098198198197	0.4242030136529237
1.0636072972972972	0.4281346496301157
1.0608047747747746	0.43303138213607817
1.058002252252252	0.4375404299775746
1.0551997297297295	0.4404518944731636
1.052397207207207	0.4410245297216515
1.0495946846846844	0.43916328947589156
1.0467921621621619	0.43539992061791544
1.0439896396396393	0.4306919863286607
1.0411871171171168	0.4261125368274886
1.0383845945945942	0.42253354414726974
1.0355820720720716	0.42040190557754775
1.032779549549549	0.4196702896068889
1.0299770270270265	0.4198901605456683
1.0271745045045044	0.42042046023861035
1.0243719819819819	0.42067086810216026
1.0215694594594593	0.42029400595346456
1.0187669369369368	0.4192661865953
1.0159644144144142	0.4178407452519872
1.0131618918918917	0.4164048671203012
1.010359369369369	0.4153033531691209
1.0075568468468465	0.41470010855342065
1.004754324324324	0.4145289898654745
1.0019518018018014	0.4145483033408701
0.9991492792792789	0.4144722271881549
0.9963467567567563	0.4141230107652206
0.9935442342342338	0.4135404652918282
0.9907417117117117	0.41300208112314607
0.9879391891891891	0.4129412902187334
0.9851366666666665	0.4137900220405609
0.982334144144144	0.415800597611069
0.9795316216216214	0.41891087835718777
0.9767290990990989	0.42270260482369704
0.9739265765765763	0.42647142934640914
0.9711240540540538	0.4293896929396416
0.9683215315315312	0.43071268462084444
0.9655190090090087	0.42996611577102295
0.9627164864864861	0.4270605384247971
0.9599139639639636	0.4223036566726328
0.957111441441441	0.4163143881278454
0.9543089189189184	0.40987152391384263
0.9515063963963963	0.4037454782258215
0.9487038738738738	0.39855987013069816
0.9459013513513512	0.39471296743074147
0.9430988288288287	0.3923648927705983
0.9402963063063061	0.3914744657020781
0.9374937837837836	0.3918574376527135
0.934691261261261	0.3932389470828368
0.9318887387387385	0.3952851007628633
0.9290862162162159	0.39761526233514055
0.9262836936936933	0.39981006465781355
0.9234811711711708	0.40143433997898437
0.9206786486486482	0.4020872836217749
0.9178761261261257	0.4014772993102458
0.9150736036036036	0.39950272780834784
0.912271081081081	0.3963094574986489
0.9094685585585585	0.3922974413065313
0.9066660360360359	0.3880611802897975
0.9038635135135134	0.38427021571833164
0.9010609909909908	0.38151714193546893
0.8982584684684682	0.380174552707798
0.8954559459459457	0.3803030614260083
0.8926534234234231	0.38163910904949083
0.8898509009009006	0.3836677877323307
0.887048378378378	0.38576011095808727
0.8842458558558555	0.3873346930320126
0.8814433333333329	0.3879971228873744
0.8786408108108104	0.38761845921519333
0.8758382882882882	0.38633420805556845
0.8730357657657657	0.3844699726673509
0.8702332432432431	0.3824214425381567
0.8674307207207206	0.38052781713354056
0.864628198198198	0.37897620812593713
0.8618256756756755	0.3777616275296407
0.8590231531531529	0.3767080863290296
0.8562206306306304	0.37553786076788875
0.8534181081081078	0.3739639229353965
0.8506155855855853	0.37177777502869214
0.8478130630630627	0.36891079343700084
0.8450105405405401	0.3654581445745573
0.8422080180180176	0.3616657129594232
0.839405495495495	0.35788845006498143
0.8366029729729729	0.3545315013878924
0.8338004504504504	0.3519843059080972
0.8309979279279278	0.3505551583295509
0.8281954054054053	0.35041217288614424
0.8253928828828827	0.3515375011757585
0.8225903603603602	0.35370421563160803
0.8197878378378376	0.3564868835587317
0.816985315315315	0.35931450361598694
0.8141827927927925	0.3615664411420382
0.8113802702702699	0.3626991910459903
0.8085777477477474	0.3623779874613306
0.8057752252252248	0.3605779977375355
0.8029727027027023	0.3576202583711794
0.8001701801801802	0.3541201133944363
0.7973676576576576	0.35084890435649196
0.794565135135135	0.34853688627248536
0.7917626126126125	0.3476679662778709
0.7889600900900899	0.3483262956873707
0.7861575675675674	0.35014588448604367
0.7833550450450448	0.3523879199103909
0.7805525225225223	0.3541332206655309
0.7777499999999997	0.3545405081594523
0.7749474774774772	0.3530970577846687
0.7721449549549546	0.3497856851195318
0.769342432432432	0.3451132694833262
0.7665399099099095	0.33998571307695624
0.763737387387387	0.3354606002524674
0.7609348648648648	0.3324473412464011
0.7581323423423423	0.33144271831724537
0.7553298198198197	0.33238115484221903
0.7525272972972972	0.3346458083883665
0.7497247747747746	0.3372387924420833
0.7469222522522521	0.3390612720448143
0.7441197297297295	0.33922165668151993
0.741317207207207	0.3372826223658915
0.7385146846846844	0.33337722153342086
0.7357121621621618	0.32816432866513634
0.7329096396396393	0.32264129641668116
0.7301071171171167	0.3178721448142316
0.7273045945945942	0.3147108771535584
0.7245020720720716	0.31359615497271043
0.7216995495495495	0.3144680879843057
0.718897027027027	0.31681954599944573
0.7160945045045044	0.3198557638925683
0.7132919819819818	0.32270874264958704
0.7104894594594593	0.32464410323191345
0.7076869369369367	0.32520821027415525
0.7048844144144142	0.3242871088187156
0.7020818918918916	0.3220770663837858
0.6992793693693691	0.31899003994084324
0.6964768468468465	0.3155298492435863
0.693674324324324	0.3121745282647595
0.6908718018018014	0.30929006083042904
0.6880692792792789	0.30708609186157165
0.6852667567567567	0.30561111705007576
0.6824642342342342	0.304776970946688
0.6796617117117116	0.30440089726729613
0.6768591891891891	0.30425601777951305
0.6740566666666665	0.304124221816957
0.671254144144144	0.30384658949936394
0.6684516216216214	0.3033647109589556
0.6656490990990989	0.3027433322192551
0.6628465765765763	0.302163762738358
0.6600440540540538	0.30188123921238597
0.6572415315315312	0.30214872317539004
0.6544390090090086	0.30312223229490853
0.6516364864864861	0.3047740908514441
0.6488339639639635	0.30684501223546773
0.6460314414414414	0.3088599067782265
0.6432289189189189	0.31021560322227204
0.6404263963963963	0.310325521647854
0.6376238738738738	0.30878433251102144
0.6348213513513512	0.30550317146442163
0.6320188288288286	0.3007690363373395
0.6292163063063061	0.29520151550517276
0.6264137837837835	0.2896109371193241
0.623611261261261	0.2847946023938479
0.6208087387387384	0.2813306371189356
0.6180062162162159	0.27943332653258
0.6152036936936933	0.2789167022118809
0.6124011711711708	0.2792791939674891
0.6095986486486482	0.2798822298967398
0.6067961261261261	0.28016343194179505
0.6039936036036035	0.27981219476405683
0.601191081081081	0.278847329474084
0.5983885585585584	0.2775699121183586
0.5955860360360359	0.276408476496902
0.5927835135135133	0.2757129744021781
0.5899809909909908	0.2755742942688625
0.5871784684684682	0.2757395771630892
0.5843759459459457	0.2756614039946651
0.5815734234234231	0.27467165907334257
0.5787709009009008	0.2722247999814855
0.5759683783783782	0.26812686027750066
0.5731658558558557	0.2626665779176149
0.5703633333333331	0.25659467366821154
0.5675608108108106	0.250947198962275
0.564758288288288	0.2467623094886871
0.5619557657657654	0.2447783363986462
0.5591532432432431	0.2452108505601295
0.5563507207207206	0.24768339159642572
0.553548198198198	0.25133776788181056
0.5507456756756755	0.2550914220382238
0.5479431531531529	0.2579609405413314
0.5451406306306303	0.25934880788528963
0.5423381081081078	0.2592025139632895
0.5395355855855855	0.2579971330296302
0.5367330630630629	0.25655033766789004
0.5339305405405403	0.25573302456908475
0.5311280180180178	0.2561712447913731
0.5283254954954952	0.25803546216003626
0.5255229729729727	0.2609818983148012
0.5227204504504503	0.26425914443016585
0.5199179279279278	0.26693921886294064
0.5171154054054052	0.26819401733842285
0.5143128828828827	0.2675278447583924
0.5115103603603601	0.2648966117216379
0.5087078378378376	0.260686041835008
0.505905315315315	0.2555693894572458
0.5031027927927927	0.2503027466787828
0.5003002702702701	0.24553062993400704
0.4974977477477476	0.24166258654280373
0.494695225225225	0.2388491759200811
0.49189270270270247	0.2370460747956864
0.4890901801801799	0.23612340341967797
0.48628765765765736	0.23596511089725664
0.483485135135135	0.2365139636008966
0.48068261261261247	0.23774596637748885
0.4778800900900899	0.23959187830647194
0.47507756756756736	0.24184895527713518
0.4722750450450448	0.2441327880632872
0.46947252252252225	0.24590426249191716
0.4666699999999997	0.24657600779660427
0.46386747747747736	0.24566835182600727
0.4610649549549548	0.24296058484530436
0.45826243243243225	0.23857939321857202
0.4554599099099097	0.23298514093187273
0.45265738738738714	0.22685196081331122
0.4498548648648646	0.22087653382364675
0.44705234234234204	0.2155783513557865
0.4442498198198197	0.21116024529606192
0.44144729729729715	0.20747901144282474
0.4386447747747746	0.20413822938680892
0.43584225225225204	0.20067217514178942
0.4330397297297295	0.19675661956149484
0.43023720720720693	0.19237149605364393
0.4274346846846844	0.18785617401243151
0.42463216216216204	0.18383507935285537
0.4218296396396395	0.18103661472832078
0.41902711711711693	0.18006565939052793
0.4162245945945944	0.1812060689942228
0.4134220720720718	0.184318867881273
0.41061954954954927	0.18886823370747277
0.40781702702702693	0.19406313087429689
0.4050145045045044	0.19906350803652775
0.4022119819819818	0.20318019736503573
0.39940945945945927	0.2060037628439227
0.3966069369369367	0.20742671990347297
0.39380441441441416	0.2075645358162279
0.3910018918918916	0.20661815383582777
0.3881993693693693	0.20474054806168712
0.3853968468468467	0.20196481591706011
0.38259432432432416	0.1982237428842921
0.3797918018018016	0.19345137608731688
0.37698927927927905	0.1877211942562397
0.3741867567567565	0.18135703313691418
0.37138423423423395	0.17495957364948983
0.3685817117117116	0.16932105096518602
0.36577918918918906	0.16524317294740548
0.3629766666666665	0.16331235970290214
0.36017414414414395	0.16370745812222706
0.3573716216216214	0.16610952638509333
0.35456909909909884	0.16975221680522284
0.3517665765765763	0.17360517219376753
0.34896405405405395	0.17663783163026953
0.3461615315315314	0.1780831320502192
0.34335900900900884	0.17761987505296445
0.3405564864864863	0.1754194628812072
0.33775396396396373	0.1720479136408844
0.3349514414414412	0.16826167480174192
0.3321489189189186	0.16476911341085798
0.3293463963963963	0.16203722220757583
0.32654387387387374	0.16020288896300086
0.3237413513513512	0.15910788267763057
0.3209388288288286	0.15843144584595698
0.31813630630630607	0.1578605736951411
0.3153337837837835	0.15722779463238717
0.31253126126126096	0.15656280186517899
0.30972873873873863	0.15604092917477008
0.3069262162162161	0.15585409088398836
0.3041236936936935	0.15606211966180783
0.30132117117117097	0.15649201405405946
0.2985186486486484	0.15673552926310025
0.29571612612612586	0.15625788993819528
0.2929136036036035	0.15458607415422787
0.29011108108108097	0.15151076426235072
0.2873085585585584	0.14722496612972832
0.28450603603603586	0.1423394481054057
0.2817035135135133	0.13775528873625595
0.27890099099099075	0.13442321584054925
0.2760984684684682	0.1330607072790644
0.27329594594594586	0.13391619958393078
0.2704934234234233	0.13665826420311267
0.26769090090090075	0.14042968027511823
0.2648883783783782	0.14405457348895445
0.26208585585585564	0.14633859506260224
0.2592833333333331	0.14637357087152647
0.25648081081081053	0.14375837372986697
0.2536782882882882	0.1386762187633501
0.25087576576576565	0.1318149048866187
0.2480732432432431	0.12416474611070404
0.24527072072072054	0.1167630394233378
0.24246819819819798	0.11046340153457736
0.23966567567567543	0.10579163215788459
0.23686315315315287	0.10291450108349391
0.23406063063063054	0.10170761522510408
0.23125810810810798	0.1018778072978559
0.22845558558558543	0.10308445083067072
0.22565306306306288	0.10501506547920286
0.22285054054054032	0.10739753873469102
0.22004801801801777	0.1099625545703266
0.2172454954954952	0.11239262001965797
0.21444297297297288	0.11429948711522003
0.21164045045045032	0.11525801313128323
0.20883792792792777	0.11489751870779583
0.20603540540540521	0.11302271189388007
0.20323288288288266	0.10971734782048614
0.2004303603603601	0.10538325015246056
0.19762783783783777	0.10068630732045962
0.19482531531531522	0.09641311382299535
0.19202279279279266	0.09327531189006692
0.1892202702702701	0.09172075099802168
0.18641774774774755	0.09181252654235666
0.183615225225225	0.09321721581568701
0.18081270270270244	0.0953085765493597
0.1780101801801801	0.09735471894827957
0.17520765765765756	0.0987288004118419
0.172405135135135	0.09907561559499661
0.16960261261261245	0.09838191343701749
0.1668000900900899	0.09693151180692816
0.16399756756756734	0.09516564009279126
0.16119504504504478	0.09350063086086777
0.15839252252252245	0.09216811264225847
0.1555899999999999	0.09113293431571573
0.15278747747747734	0.09011505360990546
0.14998495495495479	0.088704122842618
0.14718243243243223	0.08652292310801488
0.14437990990990968	0.08337956944336955
0.14157738738738712	0.07935393460701197
0.1387748648648648	0.0747885544766482
0.13597234234234223	0.07018907764729289
0.13316981981981968	0.06607141916415925
0.13036729729729712	0.06281072536375636
0.12756477477477457	0.06054493613898583
0.12476225225225201	0.05916445561372505
0.12195972972972946	0.05838733890174891
0.11915720720720713	0.05788834770163487
0.11635468468468457	0.05743148421702181
0.11355216216216202	0.056955767922183986
0.11074963963963946	0.05658268089551799
0.10794711711711691	0.05654376363885569
0.10514459459459435	0.05705714693084819
0.1023420720720718	0.05820126734854139
0.09953954954954947	0.059835610030500724
0.09673702702702691	0.061601567394670514
0.09393450450450436	0.0630075351188327
0.0911319819819818	0.06357165336738495
0.08832945945945925	0.06297413361007674
0.08552693693693669	0.061166484851804245
0.08272441441441436	0.058398729985156494
0.0799218918918918	0.055152969451219835
0.07711936936936925	0.05200287025868172
0.0743168468468467	0.049443112215262874
0.07151432432432414	0.04774235850158043
0.06871180180180159	0.04686509570157911
0.06590927927927903	0.04648498093331181
0.0631067567567567	0.04608316712457548
0.060304234234234144	0.04509928411211897
0.05750171171171159	0.043088533539684934
0.054699189189189035	0.03983957891764604
0.05189666666666648	0.03542306657130137
0.049094144144143925	0.030163682324481925
0.04629162162162137	0.02455149634926214
0.04348909909909904	0.019123672715789214
0.04068657657657648	0.0143513911328563
0.03788405405405393	0.010559374648598047
0.035081531531531374	0.00789086541619316
0.03227900900900882	0.006315286299128198
0.029476486486486264	0.005664723960915996
0.02667396396396371	0.0056818313991390534
0.023871441441441377	0.006065472193395066
0.021068918918918822	0.006508255835589727
0.018266396396396267	0.0067276216182241
0.015463873873873712	0.006495615673792865
0.012661351351351158	0.005670545574015251
0.009858828828828603	0.004227658139460744
0.007056306306306048	0.0022793404933235395
0.004253783783783716	7.207838902276165e-05
0.0014512612612611608	-0.002049795244967484
-0.001351261261261394	-0.0037145732325488123
-0.004153783783783949	-0.004616503580417347
-0.006956306306306503	-0.004609434564376208
-0.009758828828829058	-0.0037730078876243855
-0.012561351351351613	-0.0024273261483861996
-0.015363873873873946	-0.0010845256079712318
-0.0181663963963965	-0.0003436255599138238
-0.020968918918919055	-0.0007527953737602455
-0.02377144144144161	-0.0026748399989862115
-0.026573963963964164	-0.006193060143187518
-0.02937648648648672	-0.011084755502251242
-0.03217900900900905	-0.016871222354607224
-0.03498153153153161	-0.022931662394395758
-0.03778405405405416	-0.028650475531931452
-0.040586576576576716	-0.03355834390779139
-0.04338909909909927	-0.037429895177587186
-0.046191621621621826	-0.04031357872533012
-0.04899414414414438	-0.04248861505317464
-0.05179666666666671	-0.044363713422698015
-0.05459918918918927	-0.04634709036072315
-0.05740171171171182	-0.0487233864240956
-0.06020423423423438	-0.05156937523970864
-0.06300675675675693	-0.05472867674111559
-0.06580927927927949	-0.057849767697041254
-0.06861180180180204	-0.060475826681610584
-0.07141432432432437	-0.062163134593927805
-0.07421684684684693	-0.06259916156952361
-0.07701936936936948	-0.06169262992366589
-0.07982189189189204	-0.05961477764562137
-0.0826244144144146	-0.05678185601558039
-0.08542693693693715	-0.05378133149832398
-0.0882294594594597	-0.05125613538038573
-0.09103198198198204	-0.04977065469307573
-0.09383450450450459	-0.049687310716083816
-0.09663702702702714	-0.05108224115759527
-0.0994395495495497	-0.05372215531687677
-0.10224207207207225	-0.05711228323063544
-0.10504459459459481	-0.06060930237353396
-0.10784711711711736	-0.06357644845340893
-0.1106496396396397	-0.06554491003289023
-0.11345216216216225	-0.06634022249645449
-0.1162546846846848	-0.06613747687723989
-0.11905720720720736	-0.0654248998380769
-0.12185972972972992	-0.0648786989811127
-0.12466225225225247	-0.065177148605433
-0.12746477477477502	-0.06680148133037855
-0.13026729729729736	-0.06987877735479403
-0.1330698198198199	-0.07411419187987028
-0.13587234234234247	-0.07883747038646644
-0.13867486486486502	-0.08315733572595649
-0.14147738738738758	-0.086185830829309
-0.14427990990991013	-0.08727261613040146
-0.14708243243243246	-0.08618379629843628
-0.14988495495495502	-0.08317355183402314
-0.15268747747747757	-0.07892630334320747
-0.15549000000000013	-0.07438392434937952
-0.15829252252252268	-0.07050567166065719
-0.16109504504504524	-0.06802791232947661
-0.1638975675675678	-0.06729038899654474
-0.16670009009009013	-0.06817575982847629
-0.16950261261261268	-0.07017566475407688
-0.17230513513513523	-0.07255994139450506
-0.1751076576576578	-0.0745970015744892
-0.17791018018018034	-0.07576119286611493
-0.1807127027027029	-0.07587023885413985
-0.18351522522522545	-0.07511940962705163
-0.1863177477477478	-0.07401080268564222
-0.18912027027027034	-0.07320579033323507
-0.1919227927927929	-0.07334741890382071
-0.19472531531531545	-0.07490259933716062
-0.197527837837838	-0.07806202524160044
-0.20033036036036056	-0.08271440292767437
-0.20313288288288311	-0.08848880504447507
-0.20593540540540545	-0.09484230279746517
-0.208737927927928	-0.10116391803518349
-0.21154045045045056	-0.1068703876024088
-0.2143429729729731	-0.11148031347548557
-0.21714549549549567	-0.11466503023395389
-0.21994801801801822	-0.11628159981851552
-0.22275054054054078	-0.11639321735841793
-0.2255530630630631	-0.1152762535195265
-0.22835558558558566	-0.11340555583033954
-0.23115810810810822	-0.11140593819308028
-0.23396063063063077	-0.10996194835607223
-0.23676315315315333	-0.10969041470906157
-0.23956567567567588	-0.11099717443297527
-0.24236819819819821	-0.11395400699290772
-0.24517072072072077	-0.11823692890657414
-0.24797324324324332	-0.1231580210027313
-0.2507757657657659	-0.1278001220145026
-0.25357828828828843	-0.13123278866034768
-0.256380810810811	-0.1327586528283425
-0.25918333333333354	-0.13212228001070234
-0.2619858558558559	-0.12961642899728124
-0.26478837837837843	-0.12604473563237736
-0.267590900900901	-0.12253958181932476
-0.27039342342342354	-0.12027768655005103
-0.2731959459459461	-0.12016984827442587
-0.27599846846846865	-0.12261360277632263
-0.2788009909909912	-0.12738300828968038
-0.28160351351351354	-0.13369150310681968
-0.2844060360360361	-0.14041285463060074
-0.28720855855855865	-0.1463972608174499
-0.2900110810810812	-0.15078990965435077
-0.29281360360360376	-0.15325758905554407
-0.2956161261261263	-0.15405636016760524
-0.29841864864864887	-0.1539216639460699
-0.3012211711711712	-0.15381653979341517
-0.30402369369369375	-0.15461688559011957
-0.3068262162162163	-0.15683130954566946
-0.30962873873873886	-0.16044135598768236
-0.3124312612612614	-0.1649096178564519
-0.31523378378378397	-0.16935071926232428
-0.3180363063063065	-0.17280996853886835
-0.32083882882882886	-0.1745622665140217
-0.3236413513513514	-0.17433928676461943
-0.32644387387387397	-0.17241681142173668
-0.3292463963963965	-0.16953826590733403
-0.3320489189189191	-0.16670070175835264
-0.33485144144144163	-0.16487006533146795
-0.3376539639639642	-0.16471146486716584
-0.3404564864864865	-0.1664124381572348
-0.3432590090090091	-0.16964649425561532
-0.34606153153153163	-0.17368093920337488
-0.3488640540540542	-0.17759096495219348
-0.35166657657657674	-0.18051375827546648
-0.3544690990990993	-0.1818695199406332
-0.3572716216216216	-0.18149128404512607
-0.3600741441441442	-0.1796361097765303
-0.36287666666666674	-0.1768861308813177
-0.3656791891891893	-0.17397795101157645
-0.36848171171171185	-0.1716146383016605
-0.3712842342342344	-0.17031289808572234
-0.37408675675675696	-0.17032130076193028
-0.3768892792792793	-0.1716204157725856
-0.37969180180180184	-0.1739908123280001
-0.3824943243243244	-0.17711753785191545
-0.38529684684684695	-0.18069406760141862
-0.3880993693693695	-0.1844949213011908
-0.39090189189189206	-0.18840065933381347
-0.3937044144144146	-0.19237627173278912
-0.39650693693693695	-0.19641848497939438
-0.3993094594594595	-0.20049532072339085
-0.40211198198198206	-0.20450101247094346
-0.4049145045045046	-0.20824233630162106
-0.40771702702702717	-0.21146150117459542
-0.4105195495495496	-0.21388950434040396
-0.41332207207207217	-0.2153152893729918
-0.4161245945945947	-0.21565192991601376
-0.4189271171171173	-0.21498179620136607
-0.4217296396396397	-0.2135675121387203
-0.4245321621621623	-0.2118230834786433
-0.42733468468468483	-0.21024825017766838
-0.4301372072072073	-0.20933731293290878
-0.4329397297297298	-0.20947998579630858
-0.4357422522522524	-0.21087501945053586
-0.4385447747747748	-0.2134765216007917
-0.4413472972972974	-0.21698770821056398
-0.44414981981981994	-0.22090771177565657
-0.4469523423423425	-0.22462552832171664
-0.44975486486486493	-0.22754362666483105
-0.4525573873873875	-0.22920509933181257
-0.45535990990991004	-0.22939517303720366
-0.4581624324324325	-0.2281919500775836
-0.46096495495495504	-0.22595213379605142
-0.4637674774774776	-0.2232329018118884
-0.46657000000000015	-0.22066716643826292
-0.4693725225225226	-0.21882179981477654
-0.47217504504504515	-0.2180733709594753
-0.4749775675675677	-0.21853185840171505
-0.47778009009009015	-0.2200305522441827
-0.4805826126126127	-0.22218323409741278
-0.48338513513513526	-0.22449247415985593
-0.4861876576576578	-0.22648029655651994
-0.48899018018018026	-0.22780790490854988
-0.4917927027027028	-0.22835558788161645
-0.49459522522522537	-0.22824567256056152
-0.4973977477477478	-0.22780678902906806
-0.5002002702702704	-0.22749229285955905
-0.5030027927927929	-0.2277756096068204
-0.5058053153153154	-0.22904836691866645
-0.5086078378378379	-0.23154348255039034
-0.5114103603603605	-0.2352967950518817
-0.514212882882883	-0.24015033333192562
-0.5170154054054055	-0.24579090091551334
-0.519817927927928	-0.2518113976801406
-0.5226204504504506	-0.2577799969441956
-0.525422972972973	-0.26330349732227476
-0.5282254954954956	-0.2680746985423156
-0.5310280180180181	-0.2718982002540147
-0.5338305405405407	-0.2746936047299121
-0.5366330630630631	-0.2764791827113968
-0.5394355855855857	-0.2773423847776477
-0.5422381081081082	-0.2774058838155016
-0.5450406306306307	-0.27679864699958234
-0.5478431531531532	-0.2756402606778796
-0.5506456756756758	-0.274043001753119
-0.5534481981981982	-0.2721302935110981
-0.5562507207207208	-0.27006352236797204
-0.5590532432432433	-0.26806390974465033
-0.5618557657657659	-0.2664146479258933
-0.5646582882882883	-0.2654324891348213
-0.5674608108108109	-0.26540738430436084
-0.5702633333333335	-0.2665213718253274
-0.5730658558558559	-0.26876962494678724
-0.5758683783783785	-0.27191262006794215
-0.578670900900901	-0.2754851047397008
-0.5814734234234236	-0.278874005862523
-0.584275945945946	-0.2814564031547032
-0.5870784684684686	-0.28276633732263656
-0.5898809909909911	-0.28264332725426655
-0.5926835135135136	-0.2813128798424571
-0.5954860360360361	-0.27936318996333287
-0.5982885585585587	-0.27761046038531645
-0.6010910810810811	-0.2768802390171762
-0.6038936036036037	-0.27776285522450994
-0.6066961261261262	-0.280416445933944
-0.6094986486486488	-0.2844841119803798
-0.6123011711711712	-0.28916220086618416
-0.6151036936936938	-0.2934120267311723
-0.6179062162162163	-0.2962608707401858
-0.6207087387387388	-0.2971050951174309
-0.6235112612612613	-0.2959207208796072
-0.6263137837837839	-0.29330937194008555
-0.6291163063063064	-0.2903548906731409
-0.6319188288288289	-0.2883243402841109
-0.6347213513513514	-0.28829811094465396
-0.637523873873874	-0.29084036407224256
-0.6403263963963964	-0.2958131689676431
-0.643128918918919	-0.3023963716099848
-0.6459314414414415	-0.3093125412637354
-0.6487339639639641	-0.31519187499313583
-0.6515364864864865	-0.3189666125877031
-0.6543390090090091	-0.3201735908965345
-0.6571415315315317	-0.31907138261549406
-0.6599440540540541	-0.3165366624132515
-0.6627465765765767	-0.31377445240458923
-0.6655490990990992	-0.3119359373652806
-0.6683516216216216	-0.31176617771560367
-0.6711541441441442	-0.31339278213840405
-0.6739566666666668	-0.3163191700736867
-0.6767591891891893	-0.3196182949436932
-0.6795617117117118	-0.32225727175317276
-0.6823642342342343	-0.32344208557376475
-0.6851667567567569	-0.3228680234696152
-0.6879692792792793	-0.3207963623319323
-0.6907718018018019	-0.31793875660206783
-0.6935743243243244	-0.31519651479603694
-0.696376846846847	-0.3133499077089974
-0.6991793693693694	-0.31280659644173925
-0.701981891891892	-0.3134939914454543
-0.7047844144144145	-0.3149270328380045
-0.707586936936937	-0.3164197725020492
-0.7103894594594595	-0.317358719756063
-0.7131919819819821	-0.31743591858989184
-0.7159945045045045	-0.31675687810369046
-0.7187970270270271	-0.31578615571923363
-0.7215995495495496	-0.3151540560351752
-0.7244020720720722	-0.3153994326574904
-0.7272045945945946	-0.31674722703278946
-0.7300071171171172	-0.3190065494904404
-0.7328096396396397	-0.32163045864357864
-0.7356121621621622	-0.32391837248145616
-0.7384146846846847	-0.3252882324879657
-0.7412172072072073	-0.3255179137325799
-0.7440197297297299	-0.3248643039509047
-0.7468222522522523	-0.32401111787275827
-0.7496247747747748	-0.3238577460917218
-0.7524272972972974	-0.3252192529607444
-0.7552298198198198	-0.32854106555939333
-0.7580323423423424	-0.33372860418492023
-0.760834864864865	-0.340152926942909
-0.7636373873873875	-0.3468321870667712
-0.76643990990991	-0.35272718145839177
-0.7692424324324325	-0.35704956474402627
-0.7720449549549551	-0.35947771348463686
-0.7748474774774775	-0.36020906931246266
-0.7776500000000001	-0.3598368612617794
-0.7804525225225226	-0.359102029075822
-0.7832550450450451	-0.3586151046973134
-0.7860575675675676	-0.3586517595701154
-0.7888600900900902	-0.3590964005065286
-0.7916626126126127	-0.35955130774149324
-0.7944651351351352	-0.35956527021917883
-0.7972676576576577	-0.3588890477593254
-0.8000701801801803	-0.35765288315652566
-0.8028727027027027	-0.35638881324184923
-0.8056752252252253	-0.3558782452351288
-0.8084777477477478	-0.35687239290439043
-0.8112802702702704	-0.35978498457050123
-0.8140827927927928	-0.3644734543020033
-0.8168853153153154	-0.3701992052466446
-0.8196878378378379	-0.3757973527484457
-0.8224903603603604	-0.3800122415079089
-0.8252928828828829	-0.38189322576416984
-0.8280954054054055	-0.3811182571091767
-0.8308979279279279	-0.3781314575592756
-0.8337004504504505	-0.3740398805213051
-0.836502972972973	-0.37029451805531854
-0.8393054954954956	-0.36825401176175687
-0.842108018018018	-0.3687709297887707
-0.8449105405405406	-0.371935079431268
-0.8477130630630632	-0.37705737108211845
-0.8505155855855856	-0.38289824777208104
-0.8533181081081082	-0.3880636425763847
-0.8561206306306307	-0.3914364894529968
-0.8589231531531533	-0.39250173263541743
-0.8617256756756757	-0.3914608589488755
-0.8645281981981983	-0.3891049324050575
-0.8673307207207208	-0.386497688799871
-0.8701332432432433	-0.38458400219283184
-0.8729357657657658	-0.3838621839761325
-0.8757382882882884	-0.3842335156426385
-0.8785408108108108	-0.38507827839123887
-0.8813433333333334	-0.38552692337074734
-0.8841458558558559	-0.3848260713761119
-0.8869483783783785	-0.38266564655637836
-0.8897509009009009	-0.3793470564191951
-0.8925534234234235	-0.3757280093524664
-0.895355945945946	-0.37295787530403424
-0.8981584684684685	-0.3720913147363495
-0.900960990990991	-0.37371180108827606
-0.9037635135135136	-0.3776956312596885
-0.9065660360360361	-0.38320148412247257
-0.9093685585585587	-0.38889608797713215
-0.9121710810810811	-0.3933482690772727
-0.9149736036036036	-0.39546772705969946
-0.9177761261261261	-0.3948496282718158
-0.9205786486486487	-0.39191601283162825
-0.9233811711711712	-0.38780956694158664
-0.9261836936936938	-0.3840729016711595
-0.9289862162162162	-0.3822118628245178
-0.9317887387387388	-0.3832741441833688
-0.9345912612612612	-0.38756548024995807
-0.9373937837837838	-0.3945796461136061
-0.9401963063063064	-0.40315167769867255
-0.9429988288288289	-0.41177810694602546
-0.9458013513513515	-0.41900376500790726
-0.9486038738738739	-0.42376383896338565
-0.9514063963963965	-0.42559291120984055
-0.9542089189189189	-0.4246594872658338
-0.9570114414414415	-0.4216383542650127
-0.959813963963964	-0.41747684670391094
-0.9626164864864866	-0.41313268664968716
-0.9654190090090091	-0.40935693524179617
-0.9682215315315316	-0.4065707751263343
-0.9710240540540541	-0.40485020769196034
-0.9738265765765766	-0.40400057202373896
-0.9766290990990991	-0.4036824306204656
-0.9794316216216217	-0.4035455532352793
-0.9822341441441442	-0.4033362797578506
-0.9850366666666668	-0.40295926528559
-0.9878391891891892	-0.4024904125045262
-0.9906417117117118	-0.4021486071696365
-0.9934442342342342	-0.402238232393652
-0.9962467567567568	-0.4030742587569568
-0.9990492792792793	-0.4049005230543459
-1.0018518018018019	-0.4078124598687145
-1.0046543243243244	-0.4116984510819791
-1.0074568468468468	-0.4162167694503416
-1.0102593693693693	-0.4208239652015908
-1.0130618918918919	-0.42486236210074424
-1.0158644144144144	-0.4276988755395079
-1.018666936936937	-0.4288883325838547
-1.0214694594594596	-0.4283186758475305
-1.024271981981982	-0.4262903526917762
-1.0270745045045047	-0.4234927606956427
-1.029877027027027	-0.42086655337162127
-1.0326795495495495	-0.419375514210795
-1.035482072072072	-0.41974458087423516
-1.0382845945945947	-0.4222394008204833
-1.0410871171171172	-0.42655888758166427
-1.0438896396396395	-0.4318840707762921
-1.046692162162162	-0.43708102891339873
-1.0494946846846847	-0.4410066612721172
-1.0522972072072072	-0.4428298411711441
-1.0550997297297298	-0.4422703732637716
-1.0579022522522523	-0.4396794023431493
-1.0607047747747749	-0.4359322894756944
-1.0635072972972974	-0.4321639797502276
-1.06630981981982	-0.4294282552751456
-1.0691123423423423	-0.4283884093901139
-1.0719148648648649	-0.4291380928390729
-1.0747173873873874	-0.4312092616112644
-1.07751990990991	-0.43376257323524814
-1.0803224324324325	-0.43589468214465177
-1.0831249549549549	-0.43695743322493386
-1.0859274774774774	-0.43677982120110614
-1.08873	-0.435716769951331
-1.0915325225225225	-0.43450843262541816
-1.094335045045045	-0.4339995980412499
-1.0971375675675676	-0.43481816615204016
-1.0999400900900902	-0.43712712781371177
-1.1027426126126127	-0.44054016021524767
-1.1055451351351353	-0.44423469843603214
-1.1083476576576576	-0.44722728364490105
-1.1111501801801802	-0.4487180045848319
-1.1139527027027027	-0.44838434576693376
-1.1167552252252253	-0.44651950016213593
-1.1195577477477479	-0.4439617744484321
-1.1223602702702702	-0.4418328424197403
-1.1251627927927927	-0.44116899725239067
-1.1279653153153153	-0.4425682360446328
-1.1307678378378379	-0.44597327368680106
-1.1335703603603604	-0.4506668200635482
-1.136372882882883	-0.45548514546904084
-1.1391754054054055	-0.459182796634682
-1.141977927927928	-0.4608301342916947
-1.1447804504504504	-0.4601135942221455
-1.147582972972973	-0.45744031315989786
-1.1503854954954955	-0.45381331961283367
-1.153188018018018	-0.4505190650715475
-1.1559905405405406	-0.4487302127086331
-1.1587930630630632	-0.44915290127712215
-1.1615955855855855	-0.4518307184550613
-1.164398108108108	-0.4561636504642266
-1.1672006306306306	-0.46112807297144487
-1.1700031531531532	-0.46561807126337285
-1.1728056756756757	-0.46879109524802365
-1.1756081981981983	-0.4703041346352551
-1.1784107207207208	-0.4703681603923392
-1.1812132432432432	-0.46961333192254096
-1.1840157657657657	-0.46882256933220157
-1.1868182882882883	-0.46863405184740137
-1.1896208108108108	-0.4693196842168371
-1.1924233333333334	-0.47071521965721264
-1.195225855855856	-0.472320442670619
-1.1980283783783783	-0.47352539957744677
-1.2008309009009008	-0.4738734104433795
-1.2036334234234234	-0.47325943523219627
-1.206435945945946	-0.4719873254560316
-1.2092384684684685	-0.4706623637863495
-1.212040990990991	-0.469957164397784
-1.2148435135135136	-0.4703372416207112
-1.2176460360360362	-0.47184985677237445
-1.2204485585585585	-0.47405954669221806
-1.223251081081081	-0.47616272304913854
-1.2260536036036036	-0.4772495999996632
-1.2288561261261262	-0.4766270107608148
-1.2316586486486487	-0.4740899752377603
-1.2344611711711713	-0.47004290781595426
-1.2372636936936936	-0.46541951181116803
-1.2400662162162162	-0.4614178670076925
-1.2428687387387387	-0.4591312194329481
-1.2456712612612613	-0.45919354811122326
-1.2484737837837838	-0.46155841254906005
-1.2512763063063064	-0.46548919900494035
-1.254078828828829	-0.469771396073728
-1.2568813513513515	-0.47308490912604184
-1.2596838738738738	-0.4744206336334942
-1.2624863963963964	-0.47340855480264543
-1.265288918918919	-0.4704505699598821
-1.2680914414414415	-0.4666120703683617
-1.270893963963964	-0.4633026504739942
-1.2736964864864866	-0.46184359147158693
-1.276499009009009	-0.46305631900885746
-1.2793015315315315	-0.4670000910086204
-1.282104054054054	-0.4729406436838328
-1.2849065765765766	-0.47955932894238207
-1.2877090990990991	-0.48533745554499885
-1.2905116216216217	-0.4889968047830796
-1.2933141441441443	-0.4898613992119787
-1.2961166666666666	-0.48803211006791636
-1.2989191891891891	-0.48432562640017063
-1.3017217117117117	-0.4800032382063876
-1.3045242342342342	-0.4763792531212746
-1.3073267567567568	-0.47443357122009555
-1.3101292792792794	-0.4745476776166041
-1.312931801801802	-0.47644066368912286
-1.3157343243243242	-0.47931626257836457
-1.3185368468468468	-0.4821646861466816
-1.3213393693693694	-0.4841157092124915
-1.324141891891892	-0.48472657773226846
-1.3269444144144145	-0.4841131892652919
-1.329746936936937	-0.4828867138541454
-1.3325494594594596	-0.4819224309252039
-1.335351981981982	-0.4820419644146531
-1.3381545045045045	-0.4837169202758642
-1.340957027027027	-0.4868930101261346
-1.3437595495495496	-0.4909926128696306
-1.3465620720720721	-0.4950942664412782
-1.3493645945945947	-0.4982293867029782
-1.352167117117117	-0.4996984702920665
-1.3549696396396396	-0.49930325069489334
-1.3577721621621621	-0.4974192319529972
-1.3605746846846847	-0.4948852622737384
-1.3633772072072072	-0.49274611854994965
-1.3661797297297298	-0.49193115300477297
-1.3689822522522523	-0.4929717922695259
-1.3717847747747747	-0.495847001247136
-1.3745872972972972	-0.5000035603075448
-1.3773898198198198	-0.5045412063220812
-1.3801923423423423	-0.5084999630232688
-1.382994864864865	-0.5111553949341507
[truncated: 6 more rows]
