# Supplementary material for: Isolation of a planar π-aromatic Bi5− ring in a cobalt-based inverse-sandwich-type complex
Source: Nat Chem. 2025 Jan 20;17(4):547–55. doi: 10.1038/s41557-024-01713-8 (PMC11964920; doi:10.1038/s41557-024-01713-8)
Supplement: Supplementary file 4 — Original magnetic data of compound 1 and origin file of Fig. 3. [file 41557_2024_1713_MOESM4_ESM.zip › sr_and_T/48.json]

{
   "comment": "corrected Loops",
   "temperature": 3,
   "measures": [
      {
         "sr": 0.064,
         "angle": 0,
         "trans": 0,
         "cool_t": 1,
         "comment": "to H_stop",
         "data": [
            [
               -1.3999,
               -0.5128401495816263
            ],
            [
               -1.3970974874874873,
               -0.5096709193920258
            ],
            [
               -1.394294974974975,
               -0.5062985349775204
            ],
            [
               -1.3914924624624623,
               -0.5031956638438442
            ],
            [
               -1.3886899499499499,
               -0.5007054691075511
            ],
            [
               -1.3858874374374373,
               -0.49901213556110857
            ],
            [
               -1.3830849249249249,
               -0.4981331775480923
            ],
            [
               -1.3802824124124122,
               -0.4979325350255315
            ],
            [
               -1.3774798998998998,
               -0.4981557445823257
            ],
            [
               -1.3746773873873872,
               -0.498486675265408
            ],
            [
               -1.3718748748748748,
               -0.49861896401795036
            ],
            [
               -1.3690723623623622,
               -0.4983271285856937
            ],
            [
               -1.3662698498498498,
               -0.49751709756288365
            ],
            [
               -1.3634673373373372,
               -0.4962378732886875
            ],
            [
               -1.3606648248248248,
               -0.4946466929784178
            ],
            [
               -1.3578623123123121,
               -0.4929367243350603
            ],
            [
               -1.3550597997997997,
               -0.4912528250966737
            ],
            [
               -1.3522572872872871,
               -0.489629794733755
            ],
            [
               -1.3494547747747747,
               -0.4879834326425979
            ],
            [
               -1.346652262262262,
               -0.48616693236492303
            ],
            [
               -1.3438497497497497,
               -0.48407882588021756
            ],
            [
               -1.341047237237237,
               -0.48178345609688256
            ],
            [
               -1.3382447247247247,
               -0.47959148143150765
            ],
            [
               -1.335442212212212,
               -0.4780536826048458
            ],
            [
               -1.3326396996996996,
               -0.4778471390331861
            ],
            [
               -1.329837187187187,
               -0.4795715792331282
            ],
            [
               -1.3270346746746746,
               -0.48351222721752474
            ],
            [
               -1.324232162162162,
               -0.4894489407686895
            ],
            [
               -1.3214296496496496,
               -0.49658889687584507
            ],
            [
               -1.318627137137137,
               -0.5036690065936668
            ],
            [
               -1.3158246246246246,
               -0.5092224073370089
            ],
            [
               -1.313022112112112,
               -0.5119469859518948
            ],
            [
               -1.3102195995995995,
               -0.5110724045816745
            ],
            [
               -1.307417087087087,
               -0.5066114936756481
            ],
            [
               -1.3046145745745745,
               -0.49940856137072864
            ],
            [
               -1.301812062062062,
               -0.49095501562773614
            ],
            [
               -1.2990095495495495,
               -0.4830143256872854
            ],
            [
               -1.2962070370370369,
               -0.47716052936715336
            ],
            [
               -1.2934045245245245,
               -0.47436591187122434
            ],
            [
               -1.2906020120120119,
               -0.4747622517256499
            ],
            [
               -1.2877994994994995,
               -0.4776482249413303
            ],
            [
               -1.2849969869869868,
               -0.4817390648905209
            ],
            [
               -1.2821944744744744,
               -0.48557811569128784
            ],
            [
               -1.2793919619619618,
               -0.4879788415411346
            ],
            [
               -1.2765894494494494,
               -0.48835747582972255
            ],
            [
               -1.2737869369369368,
               -0.4868539887590432
            ],
            [
               -1.2709844244244244,
               -0.4842101258743664
            ],
            [
               -1.2681819119119118,
               -0.48145414732897684
            ],
            [
               -1.2653793993993994,
               -0.47950534352560936
            ],
            [
               -1.2625768868868867,
               -0.47883603330819835
            ],
            [
               -1.2597743743743743,
               -0.47930640767667554
            ],
            [
               -1.2569718618618617,
               -0.4802261781061785
            ],
            [
               -1.2541693493493493,
               -0.48061780165127266
            ],
            [
               -1.2513668368368367,
               -0.47958638202000303
            ],
            [
               -1.2485643243243243,
               -0.47666506555350563
            ],
            [
               -1.2457618118118117,
               -0.4720140847033253
            ],
            [
               -1.2429592992992993,
               -0.46640294578414854
            ],
            [
               -1.2401567867867866,
               -0.46098053622450563
            ],
            [
               -1.2373542742742742,
               -0.45691096639485584
            ],
            [
               -1.2345517617617616,
               -0.45499863759305725
            ],
            [
               -1.2317492492492492,
               -0.45542896000576505
            ],
            [
               -1.2289467367367366,
               -0.45771090440294093
            ],
            [
               -1.2261442242242242,
               -0.4608386192671552
            ],
            [
               -1.2233417117117116,
               -0.46361577786734
            ],
            [
               -1.2205391991991992,
               -0.46503334354430514
            ],
            [
               -1.2177366866866866,
               -0.4645766100453387
            ],
            [
               -1.2149341741741742,
               -0.4623646733542227
            ],
            [
               -1.2121316616616615,
               -0.4590842973272854
            ],
            [
               -1.2093291491491491,
               -0.45574930808509084
            ],
            [
               -1.2065266366366365,
               -0.45337221510743775
            ],
            [
               -1.203724124124124,
               -0.45265835796089793
            ],
            [
               -1.2009216116116115,
               -0.4538180150864142
            ],
            [
               -1.198119099099099,
               -0.4565457741555068
            ],
            [
               -1.1953165865865865,
               -0.4601568500133625
            ],
            [
               -1.192514074074074,
               -0.46381859352770816
            ],
            [
               -1.1897115615615614,
               -0.4667897593901055
            ],
            [
               -1.186909049049049,
               -0.468587582849215
            ],
            [
               -1.1841065365365364,
               -0.46903830570826655
            ],
            [
               -1.181304024024024,
               -0.46821539359116504
            ],
            [
               -1.1785015115115114,
               -0.4663121573905633
            ],
            [
               -1.175698998998999,
               -0.4635159499489919
            ],
            [
               -1.1728964864864864,
               -0.45994279965990437
            ],
            [
               -1.170093973973974,
               -0.45565891721861795
            ],
            [
               -1.1672914614614613,
               -0.45077294160836
            ],
            [
               -1.164488948948949,
               -0.445547780354575
            ],
            [
               -1.1616864364364363,
               -0.44046795415048645
            ],
            [
               -1.158883923923924,
               -0.43621315312815956
            ],
            [
               -1.1560814114114113,
               -0.43352588126735225
            ],
            [
               -1.153278898898899,
               -0.4330062185386432
            ],
            [
               -1.1504763863863863,
               -0.43490195547142696
            ],
            [
               -1.1476738738738739,
               -0.4389730986024708
            ],
            [
               -1.1448713613613613,
               -0.4444904837454058
            ],
            [
               -1.1420688488488488,
               -0.45038478342213184
            ],
            [
               -1.1392663363363362,
               -0.4555097663741531
            ],
            [
               -1.1364638238238238,
               -0.45894135786631873
            ],
            [
               -1.1336613113113112,
               -0.46021779341305136
            ],
            [
               -1.1308587987987986,
               -0.45944274668410034
            ],
            [
               -1.1280562862862862,
               -0.45721771059474847
            ],
            [
               -1.1252537737737738,
               -0.4544268970669396
            ],
            [
               -1.1224512612612612,
               -0.4519474789584298
            ],
            [
               -1.1196487487487485,
               -0.4503825166151286
            ],
            [
               -1.1168462362362361,
               -0.44990457622414093
            ],
            [
               -1.1140437237237237,
               -0.4502580821162082
            ],
            [
               -1.111241211211211,
               -0.45091202012251475
            ],
            [
               -1.1084386986986985,
               -0.45130178831190026
            ],
            [
               -1.105636186186186,
               -0.4510685461535222
            ],
            [
               -1.1028336736736737,
               -0.4502070913480083
            ],
            [
               -1.100031161161161,
               -0.4490679740325657
            ],
            [
               -1.0972286486486484,
               -0.44821366977037036
            ],
            [
               -1.094426136136136,
               -0.4481826790565495
            ],
            [
               -1.0916236236236236,
               -0.4492499712974163
            ],
            [
               -1.088821111111111,
               -0.45127482287907983
            ],
            [
               -1.0860185985985984,
               -0.45369680667577583
            ],
            [
               -1.083216086086086,
               -0.45568820164921453
            ],
            [
               -1.0804135735735736,
               -0.4564150058573351
            ],
            [
               -1.077611061061061,
               -0.4553188983951635
            ],
            [
               -1.0748085485485483,
               -0.4523229795487943
            ],
            [
               -1.072006036036036,
               -0.44788831699513365
            ],
            [
               -1.0692035235235235,
               -0.44289785540975857
            ],
            [
               -1.066401011011011,
               -0.4384019975336032
            ],
            [
               -1.0635984984984983,
               -0.43530635916127935
            ],
            [
               -1.060795985985986,
               -0.43410127819924427
            ],
            [
               -1.0579934734734735,
               -0.43471855845871255
            ],
            [
               -1.0551909609609609,
               -0.4365589640886204
            ],
            [
               -1.0523884484484483,
               -0.43867873094546583
            ],
            [
               -1.0495859359359359,
               -0.4400734410001562
            ],
            [
               -1.0467834234234235,
               -0.43996921436416614
            ],
            [
               -1.0439809109109108,
               -0.43803271029191815
            ],
            [
               -1.0411783983983982,
               -0.43444099666279057
            ],
            [
               -1.0383758858858858,
               -0.42979888634438745
            ],
            [
               -1.0355733733733734,
               -0.42493882743638267
            ],
            [
               -1.0327708608608608,
               -0.4206715567429029
            ],
            [
               -1.0299683483483482,
               -0.4175649579828433
            ],
            [
               -1.0271658358358358,
               -0.41581295512450744
            ],
            [
               -1.0243633233233234,
               -0.4152230860575319
            ],
            [
               -1.0215608108108107,
               -0.41531299231977115
            ],
            [
               -1.0187582982982981,
               -0.4154752242824483
            ],
            [
               -1.0159557857857857,
               -0.4151553648537082
            ],
            [
               -1.0131532732732733,
               -0.41399285974215494
            ],
            [
               -1.0103507607607607,
               -0.41189288498756504
            ],
            [
               -1.007548248248248,
               -0.4090225908145635
            ],
            [
               -1.0047457357357357,
               -0.4057469465810565
            ],
            [
               -1.0019432232232233,
               -0.4025316893783931
            ],
            [
               -0.9991407107107106,
               -0.39984173115334043
            ],
            [
               -0.9963381981981981,
               -0.39805557984754203
            ],
            [
               -0.9935356856856856,
               -0.39740536533163073
            ],
            [
               -0.9907331731731731,
               -0.3979433838205809
            ],
            [
               -0.9879306606606606,
               -0.39953270785466133
            ],
            [
               -0.9851281481481481,
               -0.40186088830429023
            ],
            [
               -0.9823256356356356,
               -0.4044787997756164
            ],
            [
               -0.9795231231231231,
               -0.40686709466461235
            ],
            [
               -0.9767206106106106,
               -0.40852788163692644
            ],
            [
               -0.973918098098098,
               -0.40908962303904417
            ],
            [
               -0.9711155855855855,
               -0.4084026234171506
            ],
            [
               -0.968313073073073,
               -0.4065964122440828
            ],
            [
               -0.9655105605605605,
               -0.40407361413056986
            ],
            [
               -0.962708048048048,
               -0.4014291191976055
            ],
            [
               -0.9599055355355355,
               -0.39930552743931835
            ],
            [
               -0.957103023023023,
               -0.39821893381856843
            ],
            [
               -0.9543005105105105,
               -0.3984044512746272
            ],
            [
               -0.951497997997998,
               -0.3997313864346196
            ],
            [
               -0.9486954854854854,
               -0.40172131719743986
            ],
            [
               -0.9458929729729728,
               -0.40367226994089167
            ],
            [
               -0.9430904604604604,
               -0.4048579380171592
            ],
            [
               -0.9402879479479478,
               -0.4047440569628945
            ],
            [
               -0.9374854354354354,
               -0.40315463987986344
            ],
            [
               -0.9346829229229228,
               -0.4003333222560015
            ],
            [
               -0.9318804104104104,
               -0.39687664481790297
            ],
            [
               -0.9290778978978977,
               -0.3935569206078785
            ],
            [
               -0.9262753853853853,
               -0.39108885839546625
            ],
            [
               -0.9234728728728727,
               -0.38991372390999246
            ],
            [
               -0.9206703603603603,
               -0.39007030171063417
            ],
            [
               -0.9178678478478477,
               -0.391194205850948
            ],
            [
               -0.9150653353353353,
               -0.3926451571559332
            ],
            [
               -0.9122628228228227,
               -0.39371976167795075
            ],
            [
               -0.9094603103103103,
               -0.3938793970408673
            ],
            [
               -0.9066577977977976,
               -0.3929185870875279
            ],
            [
               -0.9038552852852852,
               -0.3910201190601632
            ],
            [
               -0.9010527727727726,
               -0.3886818519172607
            ],
            [
               -0.8982502602602602,
               -0.38654326216084944
            ],
            [
               -0.8954477477477477,
               -0.3851724407449434
            ],
            [
               -0.8926452352352352,
               -0.38488545879673397
            ],
            [
               -0.8898427227227227,
               -0.38565637749849935
            ],
            [
               -0.8870402102102102,
               -0.38714305477633115
            ],
            [
               -0.8842376976976977,
               -0.3888133862845913
            ],
            [
               -0.8814351851851852,
               -0.3901231135779144
            ],
            [
               -0.8786326726726726,
               -0.39068137991596574
            ],
            [
               -0.8758301601601601,
               -0.3903484248120114
            ],
            [
               -0.8730276476476476,
               -0.38923736117694685
            ],
            [
               -0.8702251351351351,
               -0.3876281992400433
            ],
            [
               -0.8674226226226226,
               -0.38583368236174886
            ],
            [
               -0.8646201101101101,
               -0.38407177289826266
            ],
            [
               -0.8618175975975975,
               -0.3823937381989311
            ],
            [
               -0.859015085085085,
               -0.38069268805497714
            ],
            [
               -0.8562125725725724,
               -0.3787847640890798
            ],
            [
               -0.8534100600600599,
               -0.3765266015760087
            ],
            [
               -0.8506075475475474,
               -0.3739189756663861
            ],
            [
               -0.8478050350350349,
               -0.3711526547627997
            ],
            [
               -0.8450025225225224,
               -0.36857573271015887
            ],
            [
               -0.8422000100100099,
               -0.3665929082501581
            ],
            [
               -0.8393974974974974,
               -0.36553419206740756
            ],
            [
               -0.8365949849849849,
               -0.36554292173322
            ],
            [
               -0.8337924724724723,
               -0.36652599852908996
            ],
            [
               -0.8309899599599598,
               -0.36818563400357496
            ],
            [
               -0.8281874474474473,
               -0.37012071727529305
            ],
            [
               -0.8253849349349348,
               -0.3719592033304284
            ],
            [
               -0.8225824224224223,
               -0.37347100218683293
            ],
            [
               -0.8197799099099098,
               -0.3746183939137311
            ],
            [
               -0.8169773973973973,
               -0.3755252227334769
            ],
            [
               -0.8141748848848848,
               -0.3763778269240232
            ],
            [
               -0.8113723723723723,
               -0.37729769433483185
            ],
            [
               -0.8085698598598597,
               -0.37823773817504525
            ],
            [
               -0.8057673473473472,
               -0.3789461028762464
            ],
            [
               -0.8029648348348347,
               -0.379016333186763
            ],
            [
               -0.8001623223223222,
               -0.3780099240394954
            ],
            [
               -0.7973598098098097,
               -0.3756091130703786
            ],
            [
               -0.7945572972972972,
               -0.3717450308139608
            ],
            [
               -0.7917547847847847,
               -0.36665397868955574
            ],
            [
               -0.7889522722722722,
               -0.3608399515909727
            ],
            [
               -0.7861497597597596,
               -0.3549551171218399
            ],
            [
               -0.7833472472472471,
               -0.3496391777617349
            ],
            [
               -0.7805447347347346,
               -0.34537235484285533
            ],
            [
               -0.7777422222222221,
               -0.3423899595566905
            ],
            [
               -0.7749397097097096,
               -0.34068184454953454
            ],
            [
               -0.7721371971971971,
               -0.3400670595177465
            ],
            [
               -0.7693346846846846,
               -0.3403056415549952
            ],
            [
               -0.7665321721721721,
               -0.3411968522692027
            ],
            [
               -0.7637296596596596,
               -0.3426214496808184
            ],
            [
               -0.760927147147147,
               -0.34451166622363805
            ],
            [
               -0.7581246346346345,
               -0.3467661640034161
            ],
            [
               -0.755322122122122,
               -0.3491546968311635
            ],
            [
               -0.7525196096096095,
               -0.3512667708463313
            ],
            [
               -0.749717097097097,
               -0.3525451316932676
            ],
            [
               -0.7469145845845845,
               -0.35241224839993046
            ],
            [
               -0.744112072072072,
               -0.3504578761497137
            ],
            [
               -0.7413095595595595,
               -0.3466238190955454
            ],
            [
               -0.738507047047047,
               -0.3413117306279584
            ],
            [
               -0.7357045345345344,
               -0.33535739031769385
            ],
            [
               -0.7329020220220219,
               -0.32985641107935215
            ],
            [
               -0.7300995095095094,
               -0.32587843690628016
            ],
            [
               -0.7272969969969969,
               -0.3241512880237504
            ],
            [
               -0.7244944844844844,
               -0.32481635053155067
            ],
            [
               -0.7216919719719719,
               -0.3273426434689086
            ],
            [
               -0.7188894594594594,
               -0.3306417337295732
            ],
            [
               -0.7160869469469469,
               -0.33336257435284766
            ],
            [
               -0.7132844344344343,
               -0.33428500838987396
            ],
            [
               -0.7104819219219218,
               -0.3326938233115655
            ],
            [
               -0.7076794094094093,
               -0.32861547450896833
            ],
            [
               -0.7048768968968968,
               -0.32283844547113605
            ],
            [
               -0.7020743843843843,
               -0.31670417187011923
            ],
            [
               -0.6992718718718718,
               -0.3117275402934102
            ],
            [
               -0.6964693593593593,
               -0.3091606145762782
            ],
            [
               -0.6936668468468468,
               -0.30963223189849953
            ],
            [
               -0.6908643343343343,
               -0.31297282427540607
            ],
            [
               -0.6880618218218217,
               -0.31827559157902596
            ],
            [
               -0.6852593093093092,
               -0.3241709110617286
            ],
            [
               -0.6824567967967967,
               -0.329224837522232
            ],
            [
               -0.6796542842842842,
               -0.33233612395981516
            ],
            [
               -0.6768517717717717,
               -0.3330107928229852
            ],
            [
               -0.6740492592592592,
               -0.3314366069901481
            ],
            [
               -0.6712467467467467,
               -0.32834672487273
            ],
            [
               -0.6684442342342342,
               -0.324729728925398
            ],
            [
               -0.6656417217217216,
               -0.3214896462137091
            ],
            [
               -0.6628392092092091,
               -0.31916985218727856
            ],
            [
               -0.6600366966966966,
               -0.3178267405064755
            ],
            [
               -0.6572341841841841,
               -0.31708360932377
            ],
            [
               -0.6544316716716716,
               -0.3163321744518831
            ],
            [
               -0.6516291591591591,
               -0.31500024603042265
            ],
            [
               -0.6488266466466466,
               -0.3127856117754281
            ],
            [
               -0.6460241341341341,
               -0.30977328536282034
            ],
            [
               -0.6432216216216216,
               -0.3063987440247573
            ],
            [
               -0.640419109109109,
               -0.3032767071909631
            ],
            [
               -0.6376165965965965,
               -0.30096301414891746
            ],
            [
               -0.634814084084084,
               -0.2997395657716748
            ],
            [
               -0.6320115715715715,
               -0.299501871087544
            ],
            [
               -0.629209059059059,
               -0.2997900010283783
            ],
            [
               -0.6264065465465465,
               -0.299951104642307
            ],
            [
               -0.623604034034034,
               -0.2993740952777374
            ],
            [
               -0.6208015215215215,
               -0.2977114887087101
            ],
            [
               -0.617999009009009,
               -0.29500843127528986
            ],
            [
               -0.6151964964964964,
               -0.29169246173716823
            ],
            [
               -0.6123939839839839,
               -0.28842727123148204
            ],
            [
               -0.6095914714714714,
               -0.28588190508219113
            ],
            [
               -0.6067889589589589,
               -0.28449654111255285
            ],
            [
               -0.6039864464464464,
               -0.28432697108983007
            ],
            [
               -0.6011839339339339,
               -0.2850221881640549
            ],
            [
               -0.5983814214214214,
               -0.2859430485531702
            ],
            [
               -0.5955789089089089,
               -0.2863811910184434
            ],
            [
               -0.5927763963963963,
               -0.28580317239985253
            ],
            [
               -0.5899738838838838,
               -0.28403669185323954
            ],
            [
               -0.5871713713713713,
               -0.2813361797916144
            ],
            [
               -0.5843688588588588,
               -0.2783064241436868
            ],
            [
               -0.5815663463463463,
               -0.27571076328427546
            ],
            [
               -0.5787638338338338,
               -0.2742282919492729
            ],
            [
               -0.5759613213213213,
               -0.27423991765267985
            ],
            [
               -0.5731588088088088,
               -0.2757114093787335
            ],
            [
               -0.5703562962962963,
               -0.2782075873999893
            ],
            [
               -0.5675537837837837,
               -0.2810277220087535
            ],
            [
               -0.5647512712712712,
               -0.28341324592602113
            ],
            [
               -0.5619487587587587,
               -0.2847579378806846
            ],
            [
               -0.5591462462462462,
               -0.2847540651052023
            ],
            [
               -0.5563437337337337,
               -0.283433317896407
            ],
            [
               -0.5535412212212212,
               -0.28109906033443033
            ],
            [
               -0.5507387087087087,
               -0.2781830070594007
            ],
            [
               -0.5479361961961962,
               -0.2750824718241297
            ],
            [
               -0.5451336836836836,
               -0.272036626087205
            ],
            [
               -0.5423311711711711,
               -0.2690820677232457
            ],
            [
               -0.5395286586586586,
               -0.26609680910651956
            ],
            [
               -0.5367261461461461,
               -0.26290912047338233
            ],
            [
               -0.5339236336336336,
               -0.2594250616812519
            ],
            [
               -0.5311211211211211,
               -0.2557235143338752
            ],
            [
               -0.5283186086086086,
               -0.25208110925360183
            ],
            [
               -0.5255160960960961,
               -0.24891608487885622
            ],
            [
               -0.5227135835835836,
               -0.2466699098349309
            ],
            [
               -0.519911071071071,
               -0.24566784492983904
            ],
            [
               -0.5171085585585585,
               -0.24600691793334642
            ],
            [
               -0.514306046046046,
               -0.24750999758152895
            ],
            [
               -0.5115035335335335,
               -0.24976176636262545
            ],
            [
               -0.508701021021021,
               -0.25221477237728407
            ],
            [
               -0.5058985085085085,
               -0.2543310398909647
            ],
            [
               -0.503095995995996,
               -0.25571446351266847
            ],
            [
               -0.5002934834834833,
               -0.256194296403892
            ],
            [
               -0.49749097097097084,
               -0.25583795356807437
            ],
            [
               -0.4946884584584583,
               -0.2548953110234573
            ],
            [
               -0.4918859459459458,
               -0.2536982306986776
            ],
            [
               -0.4890834334334333,
               -0.2525510675579471
            ],
            [
               -0.4862809209209208,
               -0.25164705343550187
            ],
            [
               -0.4834784084084083,
               -0.2510330290641515
            ],
            [
               -0.48067589589589577,
               -0.25062627190719056
            ],
            [
               -0.47787338338338325,
               -0.25026922121967365
            ],
            [
               -0.47507087087087074,
               -0.24979698791770374
            ],
            [
               -0.47226835835835823,
               -0.24909188987151212
            ],
            [
               -0.4694658458458457,
               -0.24810810808338454
            ],
            [
               -0.4666633333333332,
               -0.24686368575559567
            ],
            [
               -0.4638608208208207,
               -0.24541057991124907
            ],
            [
               -0.4610583083083082,
               -0.24380105804620603
            ],
            [
               -0.4582557957957957,
               -0.24206777278278716
            ],
            [
               -0.45545328328328316,
               -0.24022625153138563
            ],
            [
               -0.45265077077077065,
               -0.23829628846491027
            ],
            [
               -0.44984825825825814,
               -0.236328241274983
            ],
            [
               -0.4470457457457456,
               -0.23441619361340352
            ],
            [
               -0.4442432332332331,
               -0.23268440278799443
            ],
            [
               -0.4414407207207206,
               -0.23124497373402128
            ],
            [
               -0.4386382082082081,
               -0.23013882424972396
            ],
            [
               -0.4358356956956956,
               -0.22928290343451393
            ],
            [
               -0.43303318318318307,
               -0.22844933003835924
            ],
            [
               -0.43023067067067056,
               -0.22729451921281543
            ],
            [
               -0.42742815815815804,
               -0.2254402065439772
            ],
            [
               -0.42462564564564553,
               -0.22258875554293053
            ],
            [
               -0.421823133133133,
               -0.2186392082919615
            ],
            [
               -0.4190206206206205,
               -0.21376449741045758
            ],
            [
               -0.416218108108108,
               -0.20841737438656735
            ],
            [
               -0.4134155955955955,
               -0.2032518358242796
            ],
            [
               -0.410613083083083,
               -0.1989727523554349
            ],
            [
               -0.40781057057057046,
               -0.19615090568579382
            ],
            [
               -0.40500805805805795,
               -0.19505546809517085
            ],
            [
               -0.40220554554554544,
               -0.195555505446974
            ],
            [
               -0.39940303303303293,
               -0.1971253915414203
            ],
            [
               -0.3966005205205205,
               -0.1989603379404248
            ],
            [
               -0.3937980080080079,
               -0.20017588777404385
            ],
            [
               -0.3909954954954955,
               -0.20003907166437232
            ],
            [
               -0.3881929829829829,
               -0.19816731295138015
            ],
            [
               -0.3853904704704705,
               -0.19463818954988546
            ],
            [
               -0.38258795795795786,
               -0.18997724573397393
            ],
            [
               -0.37978544544544546,
               -0.18502533031607923
            ],
            [
               -0.37698293293293283,
               -0.18072128751855623
            ],
            [
               -0.37418042042042043,
               -0.17785995496431736
            ],
            [
               -0.3713779079079078,
               -0.17689207561705292
            ],
            [
               -0.3685753953953954,
               -0.17781995416287036
            ],
            [
               -0.3657728828828828,
               -0.1802144460790688
            ],
            [
               -0.3629703703703704,
               -0.18334379816732024
            ],
            [
               -0.36016785785785776,
               -0.18637357147164887
            ],
            [
               -0.35736534534534536,
               -0.18857863823379753
            ],
            [
               -0.35456283283283274,
               -0.18950811554514027
            ],
            [
               -0.35176032032032034,
               -0.18906143184952698
            ],
            [
               -0.3489578078078077,
               -0.1874624879968397
            ],
            [
               -0.3461552952952953,
               -0.18514969604152207
            ],
            [
               -0.3433527827827827,
               -0.1826229071610527
            ],
            [
               -0.3405502702702703,
               -0.18029705197361248
            ],
            [
               -0.33774775775775767,
               -0.17840483000870863
            ],
            [
               -0.33494524524524527,
               -0.17697050631936065
            ],
            [
               -0.33214273273273265,
               -0.1758513510760796
            ],
            [
               -0.32934022022022025,
               -0.1748214171432281
            ],
            [
               -0.3265377077077076,
               -0.1736614169894636
            ],
            [
               -0.323735195195195,
               -0.17222152673504806
            ],
            [
               -0.3209326826826826,
               -0.17043900665057146
            ],
            [
               -0.31813017017017,
               -0.16831331062846053
            ],
            [
               -0.3153276576576576,
               -0.16585965120170068
            ],
            [
               -0.31252514514514496,
               -0.16307065807890106
            ],
            [
               -0.30972263263263256,
               -0.15991139520516254
            ],
            [
               -0.30692012012011993,
               -0.15635718392062456
            ],
            [
               -0.30411760760760753,
               -0.15246253284369402
            ],
            [
               -0.3013150950950949,
               -0.14843144963098756
            ],
            [
               -0.2985125825825825,
               -0.14465218459711685
            ],
            [
               -0.2957100700700699,
               -0.14166699767516802
            ],
            [
               -0.2929075575575575,
               -0.14006840195387613
            ],
            [
               -0.29010504504504486,
               -0.14034086606880233
            ],
            [
               -0.28730253253253246,
               -0.142691417158018
            ],
            [
               -0.28450002002001984,
               -0.14692451958213118
            ],
            [
               -0.28169750750750744,
               -0.15241029603927694
            ],
            [
               -0.2788949949949948,
               -0.1581709542187408
            ],
            [
               -0.2760924824824824,
               -0.16307489547846263
            ],
            [
               -0.2732899699699698,
               -0.16609255676432708
            ],
            [
               -0.2704874574574574,
               -0.1665445507616635
            ],
            [
               -0.26768494494494477,
               -0.16426984155152893
            ],
            [
               -0.26488243243243237,
               -0.1596618037458762
            ],
            [
               -0.26207991991991975,
               -0.15355777738135576
            ],
            [
               -0.25927740740740735,
               -0.14701171188061482
            ],
            [
               -0.2564748948948947,
               -0.1410156750523868
            ],
            [
               -0.2536723823823823,
               -0.13625239217916793
            ],
            [
               -0.2508698698698697,
               -0.1329516907996717
            ],
            [
               -0.2480673573573573,
               -0.13089115500754492
            ],
            [
               -0.24526484484484468,
               -0.12953556589559054
            ],
            [
               -0.24246233233233228,
               -0.12826551193941052
            ],
            [
               -0.23965981981981965,
               -0.12661736164010398
            ],
            [
               -0.23685730730730725,
               -0.12445401985072105
            ],
            [
               -0.23405479479479463,
               -0.12200967664201753
            ],
            [
               -0.23125228228228223,
               -0.11979444380440327
            ],
            [
               -0.2284497697697696,
               -0.1183923305418341
            ],
            [
               -0.2256472572572572,
               -0.11822264140672104
            ],
            [
               -0.22284474474474458,
               -0.11934828045476822
            ],
            [
               -0.22004223223223218,
               -0.12139994509927729
            ],
            [
               -0.21723971971971956,
               -0.12364737896574288
            ],
            [
               -0.21443720720720716,
               -0.12520010374010468
            ],
            [
               -0.21163469469469454,
               -0.12527644795526047
            ],
            [
               -0.20883218218218214,
               -0.12345567915475611
            ],
            [
               -0.2060296696696695,
               -0.11983162500010722
            ],
            [
               -0.2032271571571571,
               -0.11501624692372267
            ],
            [
               -0.2004246446446445,
               -0.10998841721886146
            ],
            [
               -0.1976221321321321,
               -0.10583145087470036
            ],
            [
               -0.19481961961961947,
               -0.1034372181682611
            ],
            [
               -0.19201710710710707,
               -0.10326415007531803
            ],
            [
               -0.18921459459459444,
               -0.1052186128661376
            ],
            [
               -0.18641208208208204,
               -0.10869032256003563
            ],
            [
               -0.18360956956956942,
               -0.11272561890480334
            ],
            [
               -0.18080705705705702,
               -0.11628258344124784
            ],
            [
               -0.1780045445445444,
               -0.11849135141886888
            ],
            [
               -0.175202032032032,
               -0.11884695791700498
            ],
            [
               -0.17239951951951937,
               -0.11728786515274922
            ],
            [
               -0.16959700700700697,
               -0.11415124411581726
            ],
            [
               -0.16679449449449435,
               -0.1100331469132568
            ],
            [
               -0.16399198198198195,
               -0.10560616678070892
            ],
            [
               -0.16118946946946933,
               -0.101452400598073
            ],
            [
               -0.15838695695695693,
               -0.09795584694339393
            ],
            [
               -0.1555844444444443,
               -0.09527247059889163
            ],
            [
               -0.1527819319319319,
               -0.09336824189240567
            ],
            [
               -0.14997941941941928,
               -0.09209536802946264
            ],
            [
               -0.14717690690690688,
               -0.09127069878785077
            ],
            [
               -0.14437439439439426,
               -0.09072825742263418
            ],
            [
               -0.14157188188188186,
               -0.09033504919271898
            ],
            [
               -0.13876936936936923,
               -0.08997776662533408
            ],
            [
               -0.13596685685685683,
               -0.08954008083668791
            ],
            [
               -0.1331643443443442,
               -0.0888915117612587
            ],
            [
               -0.1303618318318318,
               -0.08789986106327644
            ],
            [
               -0.1275593193193192,
               -0.08646469038303231
            ],
            [
               -0.12475680680680679,
               -0.08455632201324614
            ],
            [
               -0.12195429429429416,
               -0.08223946575563115
            ],
            [
               -0.11915178178178176,
               -0.07966551254311413
            ],
            [
               -0.11634926926926914,
               -0.07703085548562283
            ],
            [
               -0.11354675675675674,
               -0.07451454813197059
            ],
            [
               -0.11074424424424412,
               -0.07222000025353151
            ],
            [
               -0.10794173173173172,
               -0.07014667231193669
            ],
            [
               -0.1051392192192191,
               -0.06820737587352171
            ],
            [
               -0.10233670670670669,
               -0.06628827949944432
            ],
            [
               -0.09953419419419407,
               -0.06432930836154849
            ],
            [
               -0.09673168168168167,
               -0.062390566664033836
            ],
            [
               -0.09392916916916905,
               -0.060671608882984895
            ],
            [
               -0.09112665665665665,
               -0.05946578523284529
            ],
            [
               -0.08832414414414402,
               -0.05905670486068382
            ],
            [
               -0.08552163163163162,
               -0.05958905190025626
            ],
            [
               -0.082719119119119,
               -0.06096150584178561
            ],
            [
               -0.0799166066066066,
               -0.06278818085871457
            ],
            [
               -0.07711409409409398,
               -0.06445552450052969
            ],
            [
               -0.07431158158158158,
               -0.06526956943914713
            ],
            [
               -0.07150906906906895,
               -0.06465463054076737
            ],
            [
               -0.06870655655655655,
               -0.062341366074599364
            ],
            [
               -0.06590404404404393,
               -0.058479016422716856
            ],
            [
               -0.06310153153153153,
               -0.05362640702656271
            ],
            [
               -0.06029901901901891,
               -0.048613680406978305
            ],
            [
               -0.057496506506506506,
               -0.044309768145302464
            ],
            [
               -0.054693993993993884,
               -0.041364643197569606
            ],
            [
               -0.05189148148148148,
               -0.040008068258308244
            ],
            [
               -0.04908896896896886,
               -0.03997236855793604
            ],
            [
               -0.04628645645645646,
               -0.04056926369810998
            ],
            [
               -0.04348394394394384,
               -0.04090172584171076
            ],
            [
               -0.040681431431431436,
               -0.04014730588992843
            ],
            [
               -0.037878918918918814,
               -0.037824443167980254
            ],
            [
               -0.03507640640640641,
               -0.03395674156407663
            ],
            [
               -0.03227389389389379,
               -0.029081445170323295
            ],
            [
               -0.02947138138138139,
               -0.024097423926260797
            ],
            [
               -0.026668868868868767,
               -0.019998868459744662
            ],
            [
               -0.023866356356356366,
               -0.017576911564076786
            ],
            [
               -0.021063843843843744,
               -0.01718083860388339
            ],
            [
               -0.018261331331331343,
               -0.01861063158452636
            ],
            [
               -0.01545881881881872,
               -0.021170300468420056
            ],
            [
               -0.01265630630630632,
               -0.02386106601677862
            ],
            [
               -0.009853793793793697,
               -0.025651579413781017
            ],
            [
               -0.007051281281281296,
               -0.025742269206355667
            ],
            [
               -0.004248768768768674,
               -0.023748134171027974
            ],
            [
               -0.001446256256256273,
               -0.019755028195269364
            ],
            [
               0.0013562562562563496,
               -0.014247180284412242
            ],
            [
               0.00415876876876875,
               -0.00794339986646378
            ],
            [
               0.006961281281281373,
               -0.0016030687386466846
            ],
            [
               0.009763793793793774,
               0.004136097474173983
            ],
            [
               0.012566306306306396,
               0.008846747862615495
            ],
            [
               0.015368818818818797,
               0.012317559132491884
            ],
            [
               0.01817133133133142,
               0.014497949754904066
            ],
            [
               0.02097384384384382,
               0.015423175805579337
            ],
            [
               0.023776356356356443,
               0.015161737177674467
            ],
            [
               0.026578868868868843,
               0.013810111404548658
            ],
            [
               0.029381381381381466,
               0.011533249285789221
            ],
            [
               0.03218389389389387,
               0.008624327159428208
            ],
            [
               0.03498640640640649,
               0.0055443037174428556
            ],
            [
               0.03778891891891911,
               0.0029062871677100754
            ],
            [
               0.04059143143143151,
               0.001390043090301829
            ],
            [
               0.043393943943944135,
               0.0016003387005490421
            ],
            [
               0.046196456456456536,
               0.00390815888836285
            ],
            [
               0.04899896896896916,
               0.008326083380524485
            ],
            [
               0.05180148148148156,
               0.014463060105313924
            ],
            [
               0.05460399399399418,
               0.021581038947332362
            ],
            [
               0.05740650650650658,
               0.028744249609266165
            ],
            [
               0.060209019019019205,
               0.03502242140907216
            ],
            [
               0.0630115315315316,
               0.03969223889578334
            ],
            [
               0.06581404404404423,
               0.04238252317698345
            ],
            [
               0.06861655655655663,
               0.04312717962326433
            ],
            [
               0.07141906906906925,
               0.04231892719983006
            ],
            [
               0.07422158158158165,
               0.04058592368991193
            ],
            [
               0.07702409409409428,
               0.03863284043553275
            ],
            [
               0.07982660660660668,
               0.03709200684836987
            ],
            [
               0.0826291191191193,
               0.036419185733402984
            ],
            [
               0.0854316316316317,
               0.03684811213705816
            ],
            [
               0.08823414414414432,
               0.03839685127743446
            ],
            [
               0.09103665665665672,
               0.04090539873088195
            ],
            [
               0.09383916916916935,
               0.04408203282154588
            ],
            [
               0.09664168168168175,
               0.047544658610037566
            ],
            [
               0.09944419419419437,
               0.05085704444391645
            ],
            [
               0.10224670670670677,
               0.05357074724816416
            ],
            [
               0.10504921921921939,
               0.055285440936979985
            ],
            [
               0.10785173173173179,
               0.05573144099209436
            ],
            [
               0.11065424424424442,
               0.054861975198527896
            ],
            [
               0.11345675675675682,
               0.05292680074493203
            ],
            [
               0.11625926926926944,
               0.05049167651733742
            ],
            [
               0.11906178178178184,
               0.04837570524544277
            ],
            [
               0.12186429429429446,
               0.04750071488300471
            ],
            [
               0.12466680680680686,
               0.04867731756458947
            ],
            [
               0.12746931931931949,
               0.05238024385104369
            ],
            [
               0.13027183183183189,
               0.058579594384821354
            ],
            [
               0.1330743443443445,
               0.06668728942231707
            ],
            [
               0.1358768568568569,
               0.07564899722127946
            ],
            [
               0.13867936936936953,
               0.08416901608500932
            ],
            [
               0.14148188188188193,
               0.09101264334850825
            ],
            [
               0.14428439439439456,
               0.09530240273771308
            ],
            [
               0.14708690690690696,
               0.09672190185516225
            ],
            [
               0.14988941941941958,
               0.09556652089943171
            ],
            [
               0.15269193193193198,
               0.0926263742686616
            ],
            [
               0.1554944444444446,
               0.08893922554141234
            ],
            [
               0.158296956956957,
               0.08549180110391423
            ],
            [
               0.16109946946946962,
               0.0829631986673049
            ],
            [
               0.16390198198198203,
               0.08158828869735213
            ],
            [
               0.16670449449449465,
               0.08117730441519641
            ],
            [
               0.16950700700700705,
               0.08127444301107475
            ],
            [
               0.17230951951951967,
               0.081391698286416
            ],
            [
               0.17511203203203207,
               0.08123048299649901
            ],
            [
               0.1779145445445447,
               0.08081100864108606
            ],
            [
               0.1807170570570571,
               0.08046500405338289
            ],
            [
               0.18351956956956972,
               0.0806982675348221
            ],
            [
               0.18632208208208212,
               0.08197740355378587
            ],
            [
               0.18912459459459474,
               0.0845226716316192
            ],
            [
               0.19192710710710714,
               0.08818630226320606
            ],
            [
               0.19472961961961976,
               0.09246398187854493
            ],
            [
               0.19753213213213217,
               0.09663811222625973
            ],
            [
               0.2003346446446448,
               0.10000289036485237
            ],
            [
               0.2031371571571572,
               0.10209100608000204
            ],
            [
               0.2059396696696698,
               0.10282087698582108
            ],
            [
               0.2087421821821822,
               0.10251212731935477
            ],
            [
               0.21154469469469483,
               0.10176485834422999
            ],
            [
               0.21434720720720724,
               0.10124753977163867
            ],
            [
               0.21714971971971986,
               0.10147092807507768
            ],
            [
               0.21995223223223226,
               0.10262931793805027
            ],
            [
               0.22275474474474488,
               0.1045643052988068
            ],
            [
               0.22555725725725728,
               0.10685988264115606
            ],
            [
               0.2283597697697699,
               0.10902844294379668
            ],
            [
               0.2311622822822823,
               0.11071359674524547
            ],
            [
               0.23396479479479493,
               0.1118302933782441
            ],
            [
               0.23676730730730733,
               0.11258771041109265
            ],
            [
               0.23956981981981995,
               0.1133864203560691
            ],
            [
               0.24237233233233235,
               0.11463108980486489
            ],
            [
               0.24517484484484497,
               0.11653442327662134
            ],
            [
               0.24797735735735738,
               0.11899374640464
            ],
            [
               0.25077986986987,
               0.12159570968711689
            ],
            [
               0.2535823823823824,
               0.12375617627458124
            ],
            [
               0.256384894894895,
               0.12494925319197982
            ],
            [
               0.2591874074074074,
               0.1249416810424979
            ],
            [
               0.26198991991992004,
               0.12394124020640596
            ],
            [
               0.26479243243243245,
               0.12259442552456642
            ],
            [
               0.26759494494494507,
               0.1218207617785365
            ],
            [
               0.27039745745745747,
               0.12253046216550541
            ],
            [
               0.2731999699699701,
               0.12531718361411368
            ],
            [
               0.2760024824824825,
               0.13023154950610874
            ],
            [
               0.2788049949949951,
               0.13671790599370656
            ],
            [
               0.2816075075075075,
               0.1437437103180473
            ],
            [
               0.28441002002002014,
               0.150086114971293
            ],
            [
               0.28721253253253254,
               0.1546862882721823
            ],
            [
               0.29001504504504516,
               0.15695782370555084
            ],
            [
               0.29281755755755756,
               0.15694989336695908
            ],
            [
               0.2956200700700702,
               0.1553137630817309
            ],
            [
               0.2984225825825826,
               0.15308629670455207
            ],
            [
               0.3012250950950952,
               0.15136366557002975
            ],
            [
               0.3040276076076076,
               0.15097230939254958
            ],
            [
               0.30683012012012023,
               0.1522412303260995
            ],
            [
               0.30963263263263263,
               0.1549419697396501
            ],
            [
               0.31243514514514525,
               0.15840424228064284
            ],
            [
               0.31523765765765766,
               0.1617571130471331
            ],
            [
               0.3180401701701703,
               0.16420789409939662
            ],
            [
               0.3208426826826827,
               0.16526569122630308
            ],
            [
               0.3236451951951953,
               0.1648437358879926
            ],
            [
               0.3264477077077077,
               0.1632226065745429
            ],
            [
               0.3292502202202203,
               0.16090653265634233
            ],
            [
               0.3320527327327327,
               0.15843872753278107
            ],
            [
               0.33485524524524535,
               0.1562477342681853
            ],
            [
               0.33765775775775775,
               0.1545748060300977
            ],
            [
               0.34046027027027037,
               0.15349291357520967
            ],
            [
               0.34326278278278277,
               0.15298797217616805
            ],
            [
               0.3460652952952954,
               0.1530487623168284
            ],
            [
               0.3488678078078078,
               0.15371324617453896
            ],
            [
               0.3516703203203204,
               0.15504431701306481
            ],
            [
               0.3544728328328328,
               0.1570460826245796
            ],
            [
               0.35727534534534544,
               0.15956569114518176
            ],
            [
               0.36007785785785784,
               0.1622399716165023
            ],
            [
               0.36288037037037046,
               0.16453316660578454
            ],
            [
               0.36568288288288286,
               0.16587548552236928
            ],
            [
               0.3684853953953955,
               0.1658661101648438
            ],
            [
               0.3712879079079079,
               0.1644677144547303
            ],
            [
               0.3740904204204205,
               0.1621091517359207
            ],
            [
               0.3768929329329329,
               0.15963598808025695
            ],
            [
               0.37969544544544553,
               0.1580993570258652
            ],
            [
               0.38249795795795793,
               0.15843491078761135
            ],
            [
               0.38530047047047056,
               0.16113251754305566
            ],
            [
               0.38810298298298296,
               0.16601372023100802
            ],
            [
               0.3909054954954956,
               0.1722085093176366
            ],
            [
               0.393708008008008,
               0.1783614005868662
            ],
            [
               0.3965105205205206,
               0.18301877803367528
            ],
            [
               0.3993130330330332,
               0.18508206255606552
            ],
            [
               0.4021155455455456,
               0.18417952043097924
            ],
            [
               0.40491805805805825,
               0.1808270950991879
            ],
            [
               0.40772057057057065,
               0.17631227081306647
            ],
            [
               0.4105230830830833,
               0.17232481493629992
            ],
            [
               0.4133255955955957,
               0.17044423617608956
            ],
            [
               0.4161281081081083,
               0.1716459559119319
            ],
            [
               0.4189306206206207,
               0.17598725820252903
            ],
            [
               0.4217331331331333,
               0.1825786902661461
            ],
            [
               0.4245356456456457,
               0.18985426498148117
            ],
            [
               0.42733815815815834,
               0.19605534749741288
            ],
            [
               0.43014067067067074,
               0.19977202117796272
            ],
            [
               0.43294318318318337,
               0.200366631315698
            ],
            [
               0.43574569569569577,
               0.1981440402046038
            ],
            [
               0.4385482082082084,
               0.19421852093494854
            ],
            [
               0.4413507207207208,
               0.19012895309153832
            ],
            [
               0.4441532332332334,
               0.18733709983488234
            ],
            [
               0.4469557457457458,
               0.1867797412019713
            ],
            [
               0.44975825825825844,
               0.18862227578742138
            ],
            [
               0.45256077077077084,
               0.19228774912508362
            ],
            [
               0.45536328328328346,
               0.1967374302945533
            ],
            [
               0.45816579579579586,
               0.20089167775626954
            ],
            [
               0.4609683083083085,
               0.20403361120876534
            ],
            [
               0.4637708208208209,
               0.2060489275131676
            ],
            [
               0.4665733333333335,
               0.20741854565465084
            ],
            [
               0.4693758458458459,
               0.20897338801083332
            ],
            [
               0.47217835835835853,
               0.21150888379809502
            ],
            [
               0.47498087087087093,
               0.21540878814335224
            ],
            [
               0.47778338338338355,
               0.2204248580999637
            ],
            [
               0.48058589589589595,
               0.2257019007445547
            ],
            [
               0.4833884084084086,
               0.2300472790291639
            ],
            [
               0.486190920920921,
               0.23235280739532027
            ],
            [
               0.4889934334334336,
               0.23201815512997725
            ],
            [
               0.491795945945946,
               0.22921997799502675
            ],
            [
               0.4945984584584586,
               0.2249223391561455
            ],
            [
               0.497400970970971,
               0.22061373926060276
            ],
            [
               0.5002034834834836,
               0.21785260457771902
            ],
            [
               0.503005995995996,
               0.2177721551191621
            ],
            [
               0.5058085085085087,
               0.22071255431885417
            ],
            [
               0.5086110210210211,
               0.22610682569465107
            ],
            [
               0.5114135335335337,
               0.23266146282444955
            ],
            [
               0.5142160460460461,
               0.23877269554153893
            ],
            [
               0.5170185585585587,
               0.24303970735524089
            ],
            [
               0.5198210710710711,
               0.24470417427844118
            ],
            [
               0.5226235835835837,
               0.2438719450679456
            ],
            [
               0.5254260960960961,
               0.2414477699081105
            ],
            [
               0.5282286086086088,
               0.23881125269891684
            ],
            [
               0.5310311211211212,
               0.23734795222377147
            ],
            [
               0.5338336336336338,
               0.2379947194634452
            ],
            [
               0.5366361461461462,
               0.24094852826254015
            ],
            [
               0.5394386586586588,
               0.245628185159517
            ],
            [
               0.5422411711711712,
               0.25089048318481516
            ],
            [
               0.5450436836836838,
               0.2554176405277326
            ],
            [
               0.5478461961961962,
               0.25814011854072527
            ],
            [
               0.5506487087087089,
               0.25855482016918263
            ],
            [
               0.5534512212212213,
               0.2568422845802111
            ],
            [
               0.5562537337337339,
               0.25376025821183795
            ],
            [
               0.5590562462462463,
               0.2503676462575889
            ],
            [
               0.5618587587587589,
               0.24768541677968642
            ],
            [
               0.5646612712712713,
               0.2464125964060788
            ],
            [
               0.5674637837837839,
               0.24678471435793464
            ],
            [
               0.5702662962962963,
               0.24860292257921454
            ],
            [
               0.573068808808809,
               0.2513980560118359
            ],
            [
               0.5758713213213213,
               0.25464901691154723
            ],
            [
               0.578673833833834,
               0.2579644940894744
            ],
            [
               0.5814763463463464,
               0.2611626909746118
            ],
            [
               0.584278858858859,
               0.2642330839010618
            ],
            [
               0.5870813713713714,
               0.26721630468100566
            ],
            [
               0.589883883883884,
               0.2700718760925745
            ],
            [
               0.5926863963963964,
               0.27260562702620794
            ],
            [
               0.595488908908909,
               0.27449911590404114
            ],
            [
               0.5982914214214214,
               0.27543509197723404
            ],
            [
               0.6010939339339341,
               0.2752663609307122
            ],
            [
               0.6038964464464465,
               0.27415027924799573
            ],
            [
               0.6066989589589589,
               0.27257882933679495
            ],
            [
               0.6095014714714717,
               0.27127296134871004
            ],
            [
               0.6123039839839841,
               0.2709650295342186
            ],
            [
               0.6151064964964965,
               0.27214286354516304
            ],
            [
               0.6179090090090089,
               0.2748526774686966
            ],
            [
               0.6207115215215218,
               0.27864441971374876
            ],
            [
               0.6235140340340342,
               0.2826952640737938
            ],
            [
               0.6263165465465466,
               0.2860812864799115
            ],
            [
               0.629119059059059,
               0.28810827258960203
            ],
            [
               0.6319215715715718,
               0.2885831279265211
            ],
            [
               0.6347240840840842,
               0.2879205055249267
            ],
            [
               0.6375265965965966,
               0.287032601127767
            ],
            [
               0.640329109109109,
               0.28702602144890066
            ],
            [
               0.6431316216216219,
               0.28880142062633124
            ],
            [
               0.6459341341341343,
               0.2926927697585198
            ],
            [
               0.6487366466466467,
               0.29827728103658935
            ],
            [
               0.651539159159159,
               0.30443415332388135
            ],
            [
               0.6543416716716719,
               0.3096473731596382
            ],
            [
               0.6571441841841843,
               0.31246306481936414
            ],
            [
               0.6599466966966967,
               0.3119551171342731
            ],
            [
               0.6627492092092091,
               0.3080447239683417
            ],
            [
               0.665551721721722,
               0.3015641217476911
            ],
            [
               0.6683542342342343,
               0.2940378545799348
            ],
            [
               0.6711567467467467,
               0.28724836052247793
            ],
            [
               0.6739592592592591,
               0.2827245676516329
            ],
            [
               0.676761771771772,
               0.28131769971670517
            ],
            [
               0.6795642842842844,
               0.28299870466532406
            ],
            [
               0.6823667967967968,
               0.2869368167445657
            ],
            [
               0.6851693093093092,
               0.2918245175523929
            ],
            [
               0.687971821821822,
               0.2963329572811628
            ],
            [
               0.6907743343343344,
               0.29954143233343816
            ],
            [
               0.6935768468468468,
               0.3011981716281582
            ],
            [
               0.6963793593593592,
               0.30173195244243867
            ],
            [
               0.6991818718718721,
               0.3020226185911359
            ],
            [
               0.7019843843843845,
               0.3030222138230748
            ],
            [
               0.7047868968968969,
               0.30536810998164104
            ],
            [
               0.7075894094094093,
               0.3091284271052192
            ],
            [
               0.7103919219219221,
               0.31376945899542824
            ],
            [
               0.7131944344344345,
               0.31835334759713174
            ],
            [
               0.7159969469469469,
               0.32189111887342003
            ],
            [
               0.7187994594594593,
               0.32372082776751654
            ],
            [
               0.7216019719719722,
               0.32377222659346694
            ],
            [
               0.7244044844844846,
               0.322620515757265
            ],
            [
               0.727206996996997,
               0.3213073231433269
            ],
            [
               0.7300095095095094,
               0.3209900704142419
            ],
            [
               0.7328120220220222,
               0.3225419618565484
            ],
            [
               0.7356145345345346,
               0.3262426183296846
            ],
            [
               0.738417047047047,
               0.33166792430663666
            ],
            [
               0.7412195595595594,
               0.33781831794332784
            ],
            [
               0.7440220720720723,
               0.3434420188954639
            ],
            [
               0.7468245845845847,
               0.347442460612165
            ],
            [
               0.7496270970970971,
               0.34923067118846457
            ],
            [
               0.7524296096096099,
               0.34890303824713564
            ],
            [
               0.7552321221221223,
               0.34718551881294357
            ],
            [
               0.7580346346346347,
               0.3451656186685814
            ],
            [
               0.7608371471471471,
               0.3439056242605965
            ],
            [
               0.76363965965966,
               0.3440700825450962
            ],
            [
               0.7664421721721724,
               0.3456944022507533
            ],
            [
               0.7692446846846848,
               0.348172467359054
            ],
            [
               0.7720471971971972,
               0.35046656527156517
            ],
            [
               0.77484970970971,
               0.3514682885430581
            ],
            [
               0.7776522222222224,
               0.3503893728762046
            ],
            [
               0.7804547347347348,
               0.34705273219294996
            ],
            [
               0.7832572472472472,
               0.3419882047478088
            ],
            [
               0.7860597597597601,
               0.33630238158508313
            ],
            [
               0.7888622722722725,
               0.3313652672589394
            ],
            [
               0.7916647847847849,
               0.32841426668227547
            ],
            [
               0.7944672972972973,
               0.3281999157816994
            ],
            [
               0.7972698098098101,
               0.33078138495017506
            ],
            [
               0.8000723223223225,
               0.33552988784991383
            ],
            [
               0.8028748348348349,
               0.34133198415688537
            ],
            [
               0.8056773473473473,
               0.34692397793839874
            ],
            [
               0.8084798598598602,
               0.35125195025235023
            ],
            [
               0.8112823723723726,
               0.3537495218776647
            ],
            [
               0.814084884884885,
               0.3544559820322147
            ],
            [
               0.8168873973973974,
               0.3539495208900121
            ],
            [
               0.8196899099099102,
               0.3531266777668087
            ],
            [
               0.8224924224224226,
               0.35290244052718545
            ],
            [
               0.825294934934935,
               0.35392371058128624
            ],
            [
               0.8280974474474474,
               0.3563786328184606
            ],
            [
               0.8308999599599602,
               0.3599509373363141
            ],
            [
               0.8337024724724726,
               0.36392363492990387
            ],
            [
               0.836504984984985,
               0.36739402653994707
            ],
            [
               0.8393074974974974,
               0.36953377372696494
            ],
            [
               0.8421100100100103,
               0.36982019645233183
            ],
            [
               0.8449125225225227,
               0.36817801415959395
            ],
            [
               0.8477150350350351,
               0.36499880938414175
            ],
            [
               0.8505175475475475,
               0.3610396472062536
            ],
            [
               0.8533200600600603,
               0.35723314629218517
            ],
            [
               0.8561225725725727,
               0.35446149987103837
            ],
            [
               0.8589250850850851,
               0.35335263237956577
            ],
            [
               0.8617275975975975,
               0.3541478547967948
            ],
            [
               0.8645301101101104,
               0.35667031150523476
            ],
            [
               0.8673326226226228,
               0.3603975593066019
            ],
            [
               0.8701351351351352,
               0.36461594496517924
            ],
            [
               0.8729376476476476,
               0.3686148060475587
            ],
            [
               0.8757401601601604,
               0.3718692709945858
            ],
            [
               0.8785426726726728,
               0.3741637782737681
            ],
            [
               0.8813451851851852,
               0.3756238989391582
            ],
            [
               0.8841476976976976,
               0.3766483414140702
            ],
            [
               0.8869502102102105,
               0.3777604252278257
            ],
            [
               0.8897527227227229,
               0.37942174729852063
            ],
            [
               0.8925552352352353,
               0.3818634468239925
            ],
            [
               0.8953577477477477,
               0.3849878769826667
            ],
            [
               0.8981602602602605,
               0.3883750249376188
            ],
            [
               0.9009627727727729,
               0.3913977981066712
            ],
            [
               0.9037652852852853,
               0.3934165038601374
            ],
            [
               0.9065677977977977,
               0.39399568932510254
            ],
            [
               0.9093703103103106,
               0.3930751324971008
            ],
            [
               0.912172822822823,
               0.3910361768842147
            ],
            [
               0.9149753353353354,
               0.38863350388663626
            ],
            [
               0.9177778478478478,
               0.3868030831870817
            ],
            [
               0.9205803603603606,
               0.38639717034011667
            ],
            [
               0.923382872872873,
               0.38792377966037894
            ],
            [
               0.9261853853853854,
               0.3913715232128866
            ],
            [
               0.9289878978978978,
               0.39617853770438416
            ],
            [
               0.9317904104104107,
               0.4013622009195911
            ],
            [
               0.9345929229229231,
               0.40577712616406825
            ],
            [
               0.9373954354354355,
               0.40842816472668986
            ],
            [
               0.9401979479479479,
               0.40874635078027843
            ],
            [
               0.9430004604604607,
               0.4067456120853389
            ],
            [
               0.9458029729729731,
               0.4030140623939915
            ],
            [
               0.9486054854854855,
               0.3985444922636161
            ],
            [
               0.9514079979979979,
               0.3944578825261229
            ],
            [
               0.9542105105105108,
               0.3917053384778102
            ],
            [
               0.9570130230230232,
               0.39083756773510614
            ],
            [
               0.9598155355355356,
               0.39190605167846415
            ],
            [
               0.962618048048048,
               0.3945152372157251
            ],
            [
               0.9654205605605608,
               0.3979958940722501
            ],
            [
               0.9682230730730732,
               0.4016329774704954
            ],
            [
               0.9710255855855856,
               0.4048690291067374
            ],
            [
               0.973828098098098,
               0.40741962978551194
            ],
            [
               0.9766306106106108,
               0.4092740794213151
            ],
            [
               0.9794331231231233,
               0.4105983208437216
            ],
            [
               0.9822356356356357,
               0.411591904141843
            ],
            [
               0.985038148148148,
               0.41236398952839814
            ],
            [
               0.9878406606606609,
               0.41288077842338655
            ],
            [
               0.9906431731731733,
               0.41300389520755887
            ],
            [
               0.9934456856856857,
               0.4125992999381861
            ],
            [
               0.9962481981981981,
               0.4116651054751588
            ],
            [
               0.9990507107107109,
               0.4104166233454445
            ],
            [
               1.0018532232232233,
               0.409282334418991
            ],
            [
               1.0046557357357357,
               0.40879965810691854
            ],
            [
               1.0074582482482481,
               0.4094409049715224
            ],
            [
               1.010260760760761,
               0.41143136186205553
            ],
            [
               1.0130632732732734,
               0.4146302004939051
            ],
            [
               1.0158657857857858,
               0.418526390088619
            ],
            [
               1.0186682982982982,
               0.42236197986616597
            ],
            [
               1.021470810810811,
               0.4253483449411066
            ],
            [
               1.0242733233233234,
               0.4269047803833804
            ],
            [
               1.0270758358358358,
               0.42683730679854925
            ],
            [
               1.0298783483483482,
               0.4253939825312223
            ],
            [
               1.032680860860861,
               0.42317555101540283
            ],
            [
               1.0354833733733735,
               0.4209317959376362
            ],
            [
               1.0382858858858859,
               0.4193156143018637
            ],
            [
               1.0410883983983983,
               0.4186828049592891
            ],
            [
               1.0438909109109111,
               0.41900933439442145
            ],
            [
               1.0466934234234235,
               0.4199546906577276
            ],
            [
               1.049495935935936,
               0.42104538442089323
            ],
            [
               1.0522984484484483,
               0.421906876780872
            ],
            [
               1.0551009609609612,
               0.4224526019451077
            ],
            [
               1.0579034734734736,
               0.42295333512249944
            ],
            [
               1.060705985985986,
               0.42395433293237716
            ],
            [
               1.0635084984984984,
               0.42606560631593093
            ],
            [
               1.0663110110110112,
               0.42970092148926875
            ],
            [
               1.0691135235235236,
               0.43486447279846685
            ],
            [
               1.071916036036036,
               0.4410709491098258
            ],
            [
               1.0747185485485484,
               0.4474386387691416
            ],
            [
               1.0775210610610613,
               0.45293240485589115
            ],
            [
               1.0803235735735737,
               0.45667668525083227
            ],
            [
               1.083126086086086,
               0.4582294415150222
            ],
            [
               1.0859285985985985,
               0.45771797664935976
            ],
            [
               1.0887311111111113,
               0.45578436117436605
            ],
            [
               1.0915336236236237,
               0.45335573930115425
            ],
            [
               1.0943361361361361,
               0.45131877877340487
            ],
            [
               1.0971386486486485,
               0.4502143102795626
            ],
            [
               1.0999411611611614,
               0.45006344110293794
            ],
            [
               1.1027436736736738,
               0.4503906694500105
            ],
            [
               1.1055461861861862,
               0.4504384131127058
            ],
            [
               1.1083486986986986,
               0.4494963064371513
            ],
            [
               1.1111512112112114,
               0.4472237274794407
            ],
            [
               1.1139537237237238,
               0.443842558313569
            ],
            [
               1.1167562362362362,
               0.4401210084182916
            ],
            [
               1.119558748748749,
               0.43714378652951535
            ],
            [
               1.1223612612612615,
               0.4359427254707877
            ],
            [
               1.1251637737737739,
               0.43711653195139777
            ],
            [
               1.1279662862862863,
               0.4405780253523468
            ],
            [
               1.130768798798799,
               0.4455271057543395
            ],
            [
               1.1335713113113115,
               0.45067068590173265
            ],
            [
               1.136373823823824,
               0.45462351918339217
            ],
            [
               1.1391763363363363,
               0.45635724549370726
            ],
            [
               1.1419788488488491,
               0.4555434201582762
            ],
            [
               1.1447813613613615,
               0.45266864135974805
            ],
            [
               1.147583873873874,
               0.4488760022136339
            ],
            [
               1.1503863863863864,
               0.4455810626350052
            ],
            [
               1.1531888988988992,
               0.44398963508651756
            ],
            [
               1.1559914114114116,
               0.44468086082947667
            ],
            [
               1.158793923923924,
               0.4473989671208781
            ],
            [
               1.1615964364364364,
               0.451127007280299
            ],
            [
               1.1643989489489492,
               0.45441970116640884
            ],
            [
               1.1672014614614616,
               0.4558835079661405
            ],
            [
               1.170003973973974,
               0.4546413071846188
            ],
            [
               1.1728064864864864,
               0.45062436248071003
            ],
            [
               1.1756089989989993,
               0.44459387171893383
            ],
            [
               1.1784115115115117,
               0.4378876209685607
            ],
            [
               1.181214024024024,
               0.43198154580177783
            ],
            [
               1.1840165365365365,
               0.42801849978169115
            ],
            [
               1.1868190490490493,
               0.4264655934606625
            ],
            [
               1.1896215615615617,
               0.42701427503385403
            ],
            [
               1.1924240740740741,
               0.42875082688695876
            ],
            [
               1.1952265865865865,
               0.430529837726946
            ],
            [
               1.1980290990990994,
               0.4314130209080087
            ],
            [
               1.2008316116116118,
               0.431015025694517
            ],
            [
               1.2036341241241242,
               0.42963353289666284
            ],
            [
               1.2064366366366366,
               0.4281198511047577
            ],
            [
               1.2092391491491494,
               0.4275400903378913
            ],
            [
               1.2120416616616618,
               0.4287523070657816
            ],
            [
               1.2148441741741742,
               0.4320550679479268
            ],
            [
               1.2176466866866866,
               0.43703714892880474
            ],
            [
               1.2204491991991995,
               0.44268590408973896
            ],
            [
               1.2232517117117119,
               0.44771899082204925
            ],
            [
               1.2260542242242243,
               0.4510236559095997
            ],
            [
               1.2288567367367367,
               0.45204822703991
            ],
            [
               1.2316592492492495,
               0.45100582596991645
            ],
            [
               1.234461761761762,
               0.4488152145002622
            ],
            [
               1.2372642742742743,
               0.44679528285683423
            ],
            [
               1.2400667867867867,
               0.4462158829404279
            ],
            [
               1.2428692992992996,
               0.44785841742754473
            ],
            [
               1.245671811811812,
               0.4517372754511736
            ],
            [
               1.2484743243243244,
               0.4570788545860679
            ],
            [
               1.2512768368368368,
               0.46256752852883287
            ],
            [
               1.2540793493493496,
               0.4667777073219357
            ],
            [
               1.256881861861862,
               0.468648884207549
            ],
            [
               1.2596843743743744,
               0.46784702774535647
            ],
            [
               1.2624868868868868,
               0.4648946308790095
            ],
            [
               1.2652893993993997,
               0.4610290249408191
            ],
            [
               1.268091911911912,
               0.45783742254360515
            ],
            [
               1.2708944244244245,
               0.4567876439909605
            ],
            [
               1.2736969369369369,
               0.45880284329859533
            ],
            [
               1.2764994494494497,
               0.46400868557133423
            ],
            [
               1.279301961961962,
               0.4717211017072366
            ],
            [
               1.2821044744744745,
               0.48066388779043134
            ],
            [
               1.284906986986987,
               0.48933503647243326
            ],
            [
               1.2877094994994998,
               0.49640140484234285
            ],
            [
               1.2905120120120122,
               0.5010038623118833
            ],
            [
               1.2933145245245246,
               0.5028952650110429
            ],
            [
               1.296117037037037,
               0.502394793905311
            ],
            [
               1.2989195495495498,
               0.5002017992427688
            ],
            [
               1.3017220620620622,
               0.4971501599435941
            ],
            [
               1.3045245745745746,
               0.4939895144942509
            ],
            [
               1.307327087087087,
               0.4912543173316083
            ],
            [
               1.3101295995995998,
               0.48923827287642263
            ],
            [
               1.3129321121121122,
               0.4880485527285059
            ],
            [
               1.3157346246246246,
               0.48768787898483945
            ],
            [
               1.318537137137137,
               0.4881117863192098
            ],
            [
               1.32133964964965,
               0.4892311675964486
            ],
            [
               1.3241421621621623,
               0.4908651935442062
            ],
            [
               1.3269446746746747,
               0.4926810124089501
            ],
            [
               1.329747187187187,
               0.4941703737515398
            ],
            [
               1.3325496996997,
               0.4947030470836644
            ],
            [
               1.3353522122122123,
               0.4936661541998487
            ],
            [
               1.3381547247247247,
               0.49065938878633253
            ],
            [
               1.3409572372372371,
               0.48568447091156075
            ],
            [
               1.34375974974975,
               0.4792566260256358
            ],
            [
               1.3465622622622624,
               0.4723822753739729
            ],
            [
               1.3493647747747748,
               0.4663862921607891
            ],
            [
               1.3521672872872872,
               0.4626212200624582
            ],
            [
               1.3549697997998,
               0.46213276879805976
            ],
            [
               1.3577723123123124,
               0.46537572121026416
            ],
            [
               1.3605748248248248,
               0.47206455051510776
            ],
            [
               1.3633773373373372,
               0.481206118507328
            ],
            [
               1.36617984984985,
               0.4913095674316942
            ],
            [
               1.3689823623623625,
               0.5007177391553624
            ],
            [
               1.3717848748748749,
               0.5079711843477674
            ],
            [
               1.3745873873873873,
               0.5121099181114798
            ],
            [
               1.3773898998999001,
               0.5128401495816263
            ],
            [
               1.3801924124124125,
               0.5105348668332234
            ],
            [
               1.382994924924925,
               0.5060843013830623
            ],
            [
               1.3857974374374373,
               0.5006501940586513
            ],
            [
               1.3885999499499502,
               0.4953959899580851
            ],
            [
               1.3914024624624626,
               0.4912605231636803
            ],
            [
               1.394204974974975,
               0.48881996709704745
            ],
            [
               1.3970074874874874,
               0.48825161204550915
            ],
            [
               1.39981,
               0.4893844220415514
            ]
         ]
      },
      {
         "data": [
            [
               1.39991,
               0.49743182176764966
            ],
            [
               1.3971074774774772,
               0.4954943762835441
            ],
            [
               1.3943049549549547,
               0.4938973750762937
            ],
            [
               1.391502432432432,
               0.4932966319738019
            ],
            [
               1.3886999099099095,
               0.4940527359000837
            ],
            [
               1.385897387387387,
               0.49609275249867424
            ],
            [
               1.3830948648648644,
               0.498917797167992
            ],
            [
               1.3802923423423419,
               0.5017527659581842
            ],
            [
               1.3774898198198193,
               0.5037867907203847
            ],
            [
               1.3746872972972968,
               0.5044232909308288
            ],
            [
               1.3718847747747747,
               0.5034566666760396
            ],
            [
               1.369082252252252,
               0.5011189913390042
            ],
            [
               1.3662797297297296,
               0.49798519380052386
            ],
            [
               1.363477207207207,
               0.49477348327189874
            ],
            [
               1.3606746846846844,
               0.4921125304320384
            ],
            [
               1.3578721621621619,
               0.49035632111625804
            ],
            [
               1.3550696396396393,
               0.4895086470036111
            ],
            [
               1.3522671171171168,
               0.48927877435292044
            ],
            [
               1.3494645945945942,
               0.4892422982509653
            ],
            [
               1.3466620720720717,
               0.4890433823048107
            ],
            [
               1.3438595495495491,
               0.48855992993585506
            ],
            [
               1.3410570270270266,
               0.48796703005120545
            ],
            [
               1.338254504504504,
               0.48767152326660956
            ],
            [
               1.335451981981982,
               0.4881385524508982
            ],
            [
               1.3326494594594593,
               0.48967241698720043
            ],
            [
               1.3298469369369368,
               0.4922339551529967
            ],
            [
               1.3270444144144142,
               0.49536743491151913
            ],
            [
               1.3242418918918917,
               0.49827410456901255
            ],
            [
               1.3214393693693691,
               0.5000191148621718
            ],
            [
               1.3186368468468466,
               0.4998108018502546
            ],
            [
               1.315834324324324,
               0.49726302604699646
            ],
            [
               1.3130318018018015,
               0.4925526633930212
            ],
            [
               1.310229279279279,
               0.48641561347474593
            ],
            [
               1.3074267567567563,
               0.4799757404843198
            ],
            [
               1.3046242342342338,
               0.4744550231969097
            ],
            [
               1.3018217117117112,
               0.47085180145084427
            ],
            [
               1.2990191891891887,
               0.4696844103645692
            ],
            [
               1.2962166666666666,
               0.47087627853680125
            ],
            [
               1.293414144144144,
               0.47381301444385826
            ],
            [
               1.2906116216216215,
               0.4775475400332896
            ],
            [
               1.287809099099099,
               0.48108416503993945
            ],
            [
               1.2850065765765764,
               0.4836513535519724
            ],
            [
               1.2822040540540538,
               0.4848820461536293
            ],
            [
               1.2794015315315312,
               0.48485551784087355
            ],
            [
               1.2765990090090087,
               0.48400285130916454
            ],
            [
               1.2737964864864861,
               0.4829221492075264
            ],
            [
               1.2709939639639636,
               0.4821746366534736
            ],
            [
               1.268191441441441,
               0.48213117442575004
            ],
            [
               1.2653889189189185,
               0.4829126134785571
            ],
            [
               1.262586396396396,
               0.48442784094549063
            ],
            [
               1.2597838738738734,
               0.4864757892297238
            ],
            [
               1.2569813513513513,
               0.4888562817453278
            ],
            [
               1.2541788288288287,
               0.49143695771982976
            ],
            [
               1.2513763063063061,
               0.494147877248046
            ],
            [
               1.2485737837837836,
               0.49691137890301584
            ],
            [
               1.245771261261261,
               0.4995473865485721
            ],
            [
               1.2429687387387385,
               0.5017098863180639
            ],
            [
               1.240166216216216,
               0.5029015657486741
            ],
            [
               1.2373636936936934,
               0.5025830295611708
            ],
            [
               1.2345611711711708,
               0.500351900666412
            ],
            [
               1.2317586486486483,
               0.49613163292486995
            ],
            [
               1.2289561261261257,
               0.49029491594004293
            ],
            [
               1.2261536036036031,
               0.4836599827791317
            ],
            [
               1.2233510810810806,
               0.4773373221631584
            ],
            [
               1.2205485585585585,
               0.47245658577704863
            ],
            [
               1.217746036036036,
               0.469850363204391
            ],
            [
               1.2149435135135134,
               0.46979519518821344
            ],
            [
               1.2121409909909908,
               0.47190027332440043
            ],
            [
               1.2093384684684683,
               0.4751918516314444
            ],
            [
               1.2065359459459457,
               0.47837934396264514
            ],
            [
               1.2037334234234232,
               0.4802279670432008
            ],
            [
               1.2009309009009006,
               0.47992388017153176
            ],
            [
               1.198128378378378,
               0.4773155231181575
            ],
            [
               1.1953258558558555,
               0.47295153828679914
            ],
            [
               1.192523333333333,
               0.46790014622692233
            ],
            [
               1.1897208108108104,
               0.46340604047730083
            ],
            [
               1.1869182882882878,
               0.4604948010891238
            ],
            [
               1.1841157657657653,
               0.4596528763953852
            ],
            [
               1.1813132432432432,
               0.46068665478466564
            ],
            [
               1.1785107207207206,
               0.4628048137068492
            ],
            [
               1.175708198198198,
               0.46489377909134844
            ],
            [
               1.1729056756756755,
               0.4658918911452927
            ],
            [
               1.170103153153153,
               0.46513562423877064
            ],
            [
               1.1673006306306304,
               0.46256198166206797
            ],
            [
               1.1644981081081078,
               0.45870129146531124
            ],
            [
               1.1616955855855853,
               0.4544668574240166
            ],
            [
               1.1588930630630627,
               0.4508174402914852
            ],
            [
               1.1560905405405402,
               0.44841148289272525
            ],
            [
               1.1532880180180176,
               0.44737368958752066
            ],
            [
               1.150485495495495,
               0.4472546560139289
            ],
            [
               1.1476829729729725,
               0.4471967389509546
            ],
            [
               1.14488045045045,
               0.44624776195566496
            ],
            [
               1.1420779279279278,
               0.4437132568258453
            ],
            [
               1.1392754054054053,
               0.43942519229249677
            ],
            [
               1.1364728828828827,
               0.43383462307628273
            ],
            [
               1.1336703603603602,
               0.4278967924186938
            ],
            [
               1.1308678378378376,
               0.4227884438655164
            ],
            [
               1.128065315315315,
               0.41955365732065364
            ],
            [
               1.1252627927927925,
               0.41879703118665856
            ],
            [
               1.12246027027027,
               0.42052421876056845
            ],
            [
               1.1196577477477474,
               0.424176955582516
            ],
            [
               1.1168552252252248,
               0.42884185790972407
            ],
            [
               1.1140527027027023,
               0.43355346285206275
            ],
            [
               1.1112501801801797,
               0.4375826794057772
            ],
            [
               1.1084476576576572,
               0.4406117373690991
            ],
            [
               1.105645135135135,
               0.4427415157537705
            ],
            [
               1.1028426126126125,
               0.44434012113405796
            ],
            [
               1.10004009009009,
               0.4457998231864264
            ],
            [
               1.0972375675675674,
               0.4473019777156829
            ],
            [
               1.0944350450450449,
               0.4486848700453776
            ],
            [
               1.0916325225225223,
               0.449469484431008
            ],
            [
               1.0888299999999997,
               0.44903773631527244
            ],
            [
               1.0860274774774772,
               0.44689875465228635
            ],
            [
               1.0832249549549546,
               0.44294287824841827
            ],
            [
               1.080422432432432,
               0.43758339326335327
            ],
            [
               1.0776199099099095,
               0.43172297552205163
            ],
            [
               1.074817387387387,
               0.42654252679916305
            ],
            [
               1.0720148648648644,
               0.4231732930424982
            ],
            [
               1.0692123423423419,
               0.42235652061650164
            ],
            [
               1.0664098198198197,
               0.4242030136529237
            ],
            [
               1.0636072972972972,
               0.4281346496301157
            ],
            [
               1.0608047747747746,
               0.43303138213607817
            ],
            [
               1.058002252252252,
               0.4375404299775746
            ],
            [
               1.0551997297297295,
               0.4404518944731636
            ],
            [
               1.052397207207207,
               0.4410245297216515
            ],
            [
               1.0495946846846844,
               0.43916328947589156
            ],
            [
               1.0467921621621619,
               0.43539992061791544
            ],
            [
               1.0439896396396393,
               0.4306919863286607
            ],
            [
               1.0411871171171168,
               0.4261125368274886
            ],
            [
               1.0383845945945942,
               0.42253354414726974
            ],
            [
               1.0355820720720716,
               0.42040190557754775
            ],
            [
               1.032779549549549,
               0.4196702896068889
            ],
            [
               1.0299770270270265,
               0.4198901605456683
            ],
            [
               1.0271745045045044,
               0.42042046023861035
            ],
            [
               1.0243719819819819,
               0.42067086810216026
            ],
            [
               1.0215694594594593,
               0.42029400595346456
            ],
            [
               1.0187669369369368,
               0.4192661865953
            ],
            [
               1.0159644144144142,
               0.4178407452519872
            ],
            [
               1.0131618918918917,
               0.4164048671203012
            ],
            [
               1.010359369369369,
               0.4153033531691209
            ],
            [
               1.0075568468468465,
               0.41470010855342065
            ],
            [
               1.004754324324324,
               0.4145289898654745
            ],
            [
               1.0019518018018014,
               0.4145483033408701
            ],
            [
               0.9991492792792789,
               0.4144722271881549
            ],
            [
               0.9963467567567563,
               0.4141230107652206
            ],
            [
               0.9935442342342338,
               0.4135404652918282
            ],
            [
               0.9907417117117117,
               0.41300208112314607
            ],
            [
               0.9879391891891891,
               0.4129412902187334
            ],
            [
               0.9851366666666665,
               0.4137900220405609
            ],
            [
               0.982334144144144,
               0.415800597611069
            ],
            [
               0.9795316216216214,
               0.41891087835718777
            ],
            [
               0.9767290990990989,
               0.42270260482369704
            ],
            [
               0.9739265765765763,
               0.42647142934640914
            ],
            [
               0.9711240540540538,
               0.4293896929396416
            ],
            [
               0.9683215315315312,
               0.43071268462084444
            ],
            [
               0.9655190090090087,
               0.42996611577102295
            ],
            [
               0.9627164864864861,
               0.4270605384247971
            ],
            [
               0.9599139639639636,
               0.4223036566726328
            ],
            [
               0.957111441441441,
               0.4163143881278454
            ],
            [
               0.9543089189189184,
               0.40987152391384263
            ],
            [
               0.9515063963963963,
               0.4037454782258215
            ],
            [
               0.9487038738738738,
               0.39855987013069816
            ],
            [
               0.9459013513513512,
               0.39471296743074147
            ],
            [
               0.9430988288288287,
               0.3923648927705983
            ],
            [
               0.9402963063063061,
               0.3914744657020781
            ],
            [
               0.9374937837837836,
               0.3918574376527135
            ],
            [
               0.934691261261261,
               0.3932389470828368
            ],
            [
               0.9318887387387385,
               0.3952851007628633
            ],
            [
               0.9290862162162159,
               0.39761526233514055
            ],
            [
               0.9262836936936933,
               0.39981006465781355
            ],
            [
               0.9234811711711708,
               0.40143433997898437
            ],
            [
               0.9206786486486482,
               0.4020872836217749
            ],
            [
               0.9178761261261257,
               0.4014772993102458
            ],
            [
               0.9150736036036036,
               0.39950272780834784
            ],
            [
               0.912271081081081,
               0.3963094574986489
            ],
            [
               0.9094685585585585,
               0.3922974413065313
            ],
            [
               0.9066660360360359,
               0.3880611802897975
            ],
            [
               0.9038635135135134,
               0.38427021571833164
            ],
            [
               0.9010609909909908,
               0.38151714193546893
            ],
            [
               0.8982584684684682,
               0.380174552707798
            ],
            [
               0.8954559459459457,
               0.3803030614260083
            ],
            [
               0.8926534234234231,
               0.38163910904949083
            ],
            [
               0.8898509009009006,
               0.3836677877323307
            ],
            [
               0.887048378378378,
               0.38576011095808727
            ],
            [
               0.8842458558558555,
               0.3873346930320126
            ],
            [
               0.8814433333333329,
               0.3879971228873744
            ],
            [
               0.8786408108108104,
               0.38761845921519333
            ],
            [
               0.8758382882882882,
               0.38633420805556845
            ],
            [
               0.8730357657657657,
               0.3844699726673509
            ],
            [
               0.8702332432432431,
               0.3824214425381567
            ],
            [
               0.8674307207207206,
               0.38052781713354056
            ],
            [
               0.864628198198198,
               0.37897620812593713
            ],
            [
               0.8618256756756755,
               0.3777616275296407
            ],
            [
               0.8590231531531529,
               0.3767080863290296
            ],
            [
               0.8562206306306304,
               0.37553786076788875
            ],
            [
               0.8534181081081078,
               0.3739639229353965
            ],
            [
               0.8506155855855853,
               0.37177777502869214
            ],
            [
               0.8478130630630627,
               0.36891079343700084
            ],
            [
               0.8450105405405401,
               0.3654581445745573
            ],
            [
               0.8422080180180176,
               0.3616657129594232
            ],
            [
               0.839405495495495,
               0.35788845006498143
            ],
            [
               0.8366029729729729,
               0.3545315013878924
            ],
            [
               0.8338004504504504,
               0.3519843059080972
            ],
            [
               0.8309979279279278,
               0.3505551583295509
            ],
            [
               0.8281954054054053,
               0.35041217288614424
            ],
            [
               0.8253928828828827,
               0.3515375011757585
            ],
            [
               0.8225903603603602,
               0.35370421563160803
            ],
            [
               0.8197878378378376,
               0.3564868835587317
            ],
            [
               0.816985315315315,
               0.35931450361598694
            ],
            [
               0.8141827927927925,
               0.3615664411420382
            ],
            [
               0.8113802702702699,
               0.3626991910459903
            ],
            [
               0.8085777477477474,
               0.3623779874613306
            ],
            [
               0.8057752252252248,
               0.3605779977375355
            ],
            [
               0.8029727027027023,
               0.3576202583711794
            ],
            [
               0.8001701801801802,
               0.3541201133944363
            ],
            [
               0.7973676576576576,
               0.35084890435649196
            ],
            [
               0.794565135135135,
               0.34853688627248536
            ],
            [
               0.7917626126126125,
               0.3476679662778709
            ],
            [
               0.7889600900900899,
               0.3483262956873707
            ],
            [
               0.7861575675675674,
               0.35014588448604367
            ],
            [
               0.7833550450450448,
               0.3523879199103909
            ],
            [
               0.7805525225225223,
               0.3541332206655309
            ],
            [
               0.7777499999999997,
               0.3545405081594523
            ],
            [
               0.7749474774774772,
               0.3530970577846687
            ],
            [
               0.7721449549549546,
               0.3497856851195318
            ],
            [
               0.769342432432432,
               0.3451132694833262
            ],
            [
               0.7665399099099095,
               0.33998571307695624
            ],
            [
               0.763737387387387,
               0.3354606002524674
            ],
            [
               0.7609348648648648,
               0.3324473412464011
            ],
            [
               0.7581323423423423,
               0.33144271831724537
            ],
            [
               0.7553298198198197,
               0.33238115484221903
            ],
            [
               0.7525272972972972,
               0.3346458083883665
            ],
            [
               0.7497247747747746,
               0.3372387924420833
            ],
            [
               0.7469222522522521,
               0.3390612720448143
            ],
            [
               0.7441197297297295,
               0.33922165668151993
            ],
            [
               0.741317207207207,
               0.3372826223658915
            ],
            [
               0.7385146846846844,
               0.33337722153342086
            ],
            [
               0.7357121621621618,
               0.32816432866513634
            ],
            [
               0.7329096396396393,
               0.32264129641668116
            ],
            [
               0.7301071171171167,
               0.3178721448142316
            ],
            [
               0.7273045945945942,
               0.3147108771535584
            ],
            [
               0.7245020720720716,
               0.31359615497271043
            ],
            [
               0.7216995495495495,
               0.3144680879843057
            ],
            [
               0.718897027027027,
               0.31681954599944573
            ],
            [
               0.7160945045045044,
               0.3198557638925683
            ],
            [
               0.7132919819819818,
               0.32270874264958704
            ],
            [
               0.7104894594594593,
               0.32464410323191345
            ],
            [
               0.7076869369369367,
               0.32520821027415525
            ],
            [
               0.7048844144144142,
               0.3242871088187156
            ],
            [
               0.7020818918918916,
               0.3220770663837858
            ],
            [
               0.6992793693693691,
               0.31899003994084324
            ],
            [
               0.6964768468468465,
               0.3155298492435863
            ],
            [
               0.693674324324324,
               0.3121745282647595
            ],
            [
               0.6908718018018014,
               0.30929006083042904
            ],
            [
               0.6880692792792789,
               0.30708609186157165
            ],
            [
               0.6852667567567567,
               0.30561111705007576
            ],
            [
               0.6824642342342342,
               0.304776970946688
            ],
            [
               0.6796617117117116,
               0.30440089726729613
            ],
            [
               0.6768591891891891,
               0.30425601777951305
            ],
            [
               0.6740566666666665,
               0.304124221816957
            ],
            [
               0.671254144144144,
               0.30384658949936394
            ],
            [
               0.6684516216216214,
               0.3033647109589556
            ],
            [
               0.6656490990990989,
               0.3027433322192551
            ],
            [
               0.6628465765765763,
               0.302163762738358
            ],
            [
               0.6600440540540538,
               0.30188123921238597
            ],
            [
               0.6572415315315312,
               0.30214872317539004
            ],
            [
               0.6544390090090086,
               0.30312223229490853
            ],
            [
               0.6516364864864861,
               0.3047740908514441
            ],
            [
               0.6488339639639635,
               0.30684501223546773
            ],
            [
               0.6460314414414414,
               0.3088599067782265
            ],
            [
               0.6432289189189189,
               0.31021560322227204
            ],
            [
               0.6404263963963963,
               0.310325521647854
            ],
            [
               0.6376238738738738,
               0.30878433251102144
            ],
            [
               0.6348213513513512,
               0.30550317146442163
            ],
            [
               0.6320188288288286,
               0.3007690363373395
            ],
            [
               0.6292163063063061,
               0.29520151550517276
            ],
            [
               0.6264137837837835,
               0.2896109371193241
            ],
            [
               0.623611261261261,
               0.2847946023938479
            ],
            [
               0.6208087387387384,
               0.2813306371189356
            ],
            [
               0.6180062162162159,
               0.27943332653258
            ],
            [
               0.6152036936936933,
               0.2789167022118809
            ],
            [
               0.6124011711711708,
               0.2792791939674891
            ],
            [
               0.6095986486486482,
               0.2798822298967398
            ],
            [
               0.6067961261261261,
               0.28016343194179505
            ],
            [
               0.6039936036036035,
               0.27981219476405683
            ],
            [
               0.601191081081081,
               0.278847329474084
            ],
            [
               0.5983885585585584,
               0.2775699121183586
            ],
            [
               0.5955860360360359,
               0.276408476496902
            ],
            [
               0.5927835135135133,
               0.2757129744021781
            ],
            [
               0.5899809909909908,
               0.2755742942688625
            ],
            [
               0.5871784684684682,
               0.2757395771630892
            ],
            [
               0.5843759459459457,
               0.2756614039946651
            ],
            [
               0.5815734234234231,
               0.27467165907334257
            ],
            [
               0.5787709009009008,
               0.2722247999814855
            ],
            [
               0.5759683783783782,
               0.26812686027750066
            ],
            [
               0.5731658558558557,
               0.2626665779176149
            ],
            [
               0.5703633333333331,
               0.25659467366821154
            ],
            [
               0.5675608108108106,
               0.250947198962275
            ],
            [
               0.564758288288288,
               0.2467623094886871
            ],
            [
               0.5619557657657654,
               0.2447783363986462
            ],
            [
               0.5591532432432431,
               0.2452108505601295
            ],
            [
               0.5563507207207206,
               0.24768339159642572
            ],
            [
               0.553548198198198,
               0.25133776788181056
            ],
            [
               0.5507456756756755,
               0.2550914220382238
            ],
            [
               0.5479431531531529,
               0.2579609405413314
            ],
            [
               0.5451406306306303,
               0.25934880788528963
            ],
            [
               0.5423381081081078,
               0.2592025139632895
            ],
            [
               0.5395355855855855,
               0.2579971330296302
            ],
            [
               0.5367330630630629,
               0.25655033766789004
            ],
            [
               0.5339305405405403,
               0.25573302456908475
            ],
            [
               0.5311280180180178,
               0.2561712447913731
            ],
            [
               0.5283254954954952,
               0.25803546216003626
            ],
            [
               0.5255229729729727,
               0.2609818983148012
            ],
            [
               0.5227204504504503,
               0.26425914443016585
            ],
            [
               0.5199179279279278,
               0.26693921886294064
            ],
            [
               0.5171154054054052,
               0.26819401733842285
            ],
            [
               0.5143128828828827,
               0.2675278447583924
            ],
            [
               0.5115103603603601,
               0.2648966117216379
            ],
            [
               0.5087078378378376,
               0.260686041835008
            ],
            [
               0.505905315315315,
               0.2555693894572458
            ],
            [
               0.5031027927927927,
               0.2503027466787828
            ],
            [
               0.5003002702702701,
               0.24553062993400704
            ],
            [
               0.4974977477477476,
               0.24166258654280373
            ],
            [
               0.494695225225225,
               0.2388491759200811
            ],
            [
               0.49189270270270247,
               0.2370460747956864
            ],
            [
               0.4890901801801799,
               0.23612340341967797
            ],
            [
               0.48628765765765736,
               0.23596511089725664
            ],
            [
               0.483485135135135,
               0.2365139636008966
            ],
            [
               0.48068261261261247,
               0.23774596637748885
            ],
            [
               0.4778800900900899,
               0.23959187830647194
            ],
            [
               0.47507756756756736,
               0.24184895527713518
            ],
            [
               0.4722750450450448,
               0.2441327880632872
            ],
            [
               0.46947252252252225,
               0.24590426249191716
            ],
            [
               0.4666699999999997,
               0.24657600779660427
            ],
            [
               0.46386747747747736,
               0.24566835182600727
            ],
            [
               0.4610649549549548,
               0.24296058484530436
            ],
            [
               0.45826243243243225,
               0.23857939321857202
            ],
            [
               0.4554599099099097,
               0.23298514093187273
            ],
            [
               0.45265738738738714,
               0.22685196081331122
            ],
            [
               0.4498548648648646,
               0.22087653382364675
            ],
            [
               0.44705234234234204,
               0.2155783513557865
            ],
            [
               0.4442498198198197,
               0.21116024529606192
            ],
            [
               0.44144729729729715,
               0.20747901144282474
            ],
            [
               0.4386447747747746,
               0.20413822938680892
            ],
            [
               0.43584225225225204,
               0.20067217514178942
            ],
            [
               0.4330397297297295,
               0.19675661956149484
            ],
            [
               0.43023720720720693,
               0.19237149605364393
            ],
            [
               0.4274346846846844,
               0.18785617401243151
            ],
            [
               0.42463216216216204,
               0.18383507935285537
            ],
            [
               0.4218296396396395,
               0.18103661472832078
            ],
            [
               0.41902711711711693,
               0.18006565939052793
            ],
            [
               0.4162245945945944,
               0.1812060689942228
            ],
            [
               0.4134220720720718,
               0.184318867881273
            ],
            [
               0.41061954954954927,
               0.18886823370747277
            ],
            [
               0.40781702702702693,
               0.19406313087429689
            ],
            [
               0.4050145045045044,
               0.19906350803652775
            ],
            [
               0.4022119819819818,
               0.20318019736503573
            ],
            [
               0.39940945945945927,
               0.2060037628439227
            ],
            [
               0.3966069369369367,
               0.20742671990347297
            ],
            [
               0.39380441441441416,
               0.2075645358162279
            ],
            [
               0.3910018918918916,
               0.20661815383582777
            ],
            [
               0.3881993693693693,
               0.20474054806168712
            ],
            [
               0.3853968468468467,
               0.20196481591706011
            ],
            [
               0.38259432432432416,
               0.1982237428842921
            ],
            [
               0.3797918018018016,
               0.19345137608731688
            ],
            [
               0.37698927927927905,
               0.1877211942562397
            ],
            [
               0.3741867567567565,
               0.18135703313691418
            ],
            [
               0.37138423423423395,
               0.17495957364948983
            ],
            [
               0.3685817117117116,
               0.16932105096518602
            ],
            [
               0.36577918918918906,
               0.16524317294740548
            ],
            [
               0.3629766666666665,
               0.16331235970290214
            ],
            [
               0.36017414414414395,
               0.16370745812222706
            ],
            [
               0.3573716216216214,
               0.16610952638509333
            ],
            [
               0.35456909909909884,
               0.16975221680522284
            ],
            [
               0.3517665765765763,
               0.17360517219376753
            ],
            [
               0.34896405405405395,
               0.17663783163026953
            ],
            [
               0.3461615315315314,
               0.1780831320502192
            ],
            [
               0.34335900900900884,
               0.17761987505296445
            ],
            [
               0.3405564864864863,
               0.1754194628812072
            ],
            [
               0.33775396396396373,
               0.1720479136408844
            ],
            [
               0.3349514414414412,
               0.16826167480174192
            ],
            [
               0.3321489189189186,
               0.16476911341085798
            ],
            [
               0.3293463963963963,
               0.16203722220757583
            ],
            [
               0.32654387387387374,
               0.16020288896300086
            ],
            [
               0.3237413513513512,
               0.15910788267763057
            ],
            [
               0.3209388288288286,
               0.15843144584595698
            ],
            [
               0.31813630630630607,
               0.1578605736951411
            ],
            [
               0.3153337837837835,
               0.15722779463238717
            ],
            [
               0.31253126126126096,
               0.15656280186517899
            ],
            [
               0.30972873873873863,
               0.15604092917477008
            ],
            [
               0.3069262162162161,
               0.15585409088398836
            ],
            [
               0.3041236936936935,
               0.15606211966180783
            ],
            [
               0.30132117117117097,
               0.15649201405405946
            ],
            [
               0.2985186486486484,
               0.15673552926310025
            ],
            [
               0.29571612612612586,
               0.15625788993819528
            ],
            [
               0.2929136036036035,
               0.15458607415422787
            ],
            [
               0.29011108108108097,
               0.15151076426235072
            ],
            [
               0.2873085585585584,
               0.14722496612972832
            ],
            [
               0.28450603603603586,
               0.1423394481054057
            ],
            [
               0.2817035135135133,
               0.13775528873625595
            ],
            [
               0.27890099099099075,
               0.13442321584054925
            ],
            [
               0.2760984684684682,
               0.1330607072790644
            ],
            [
               0.27329594594594586,
               0.13391619958393078
            ],
            [
               0.2704934234234233,
               0.13665826420311267
            ],
            [
               0.26769090090090075,
               0.14042968027511823
            ],
            [
               0.2648883783783782,
               0.14405457348895445
            ],
            [
               0.26208585585585564,
               0.14633859506260224
            ],
            [
               0.2592833333333331,
               0.14637357087152647
            ],
            [
               0.25648081081081053,
               0.14375837372986697
            ],
            [
               0.2536782882882882,
               0.1386762187633501
            ],
            [
               0.25087576576576565,
               0.1318149048866187
            ],
            [
               0.2480732432432431,
               0.12416474611070404
            ],
            [
               0.24527072072072054,
               0.1167630394233378
            ],
            [
               0.24246819819819798,
               0.11046340153457736
            ],
            [
               0.23966567567567543,
               0.10579163215788459
            ],
            [
               0.23686315315315287,
               0.10291450108349391
            ],
            [
               0.23406063063063054,
               0.10170761522510408
            ],
            [
               0.23125810810810798,
               0.1018778072978559
            ],
            [
               0.22845558558558543,
               0.10308445083067072
            ],
            [
               0.22565306306306288,
               0.10501506547920286
            ],
            [
               0.22285054054054032,
               0.10739753873469102
            ],
            [
               0.22004801801801777,
               0.1099625545703266
            ],
            [
               0.2172454954954952,
               0.11239262001965797
            ],
            [
               0.21444297297297288,
               0.11429948711522003
            ],
            [
               0.21164045045045032,
               0.11525801313128323
            ],
            [
               0.20883792792792777,
               0.11489751870779583
            ],
            [
               0.20603540540540521,
               0.11302271189388007
            ],
            [
               0.20323288288288266,
               0.10971734782048614
            ],
            [
               0.2004303603603601,
               0.10538325015246056
            ],
            [
               0.19762783783783777,
               0.10068630732045962
            ],
            [
               0.19482531531531522,
               0.09641311382299535
            ],
            [
               0.19202279279279266,
               0.09327531189006692
            ],
            [
               0.1892202702702701,
               0.09172075099802168
            ],
            [
               0.18641774774774755,
               0.09181252654235666
            ],
            [
               0.183615225225225,
               0.09321721581568701
            ],
            [
               0.18081270270270244,
               0.0953085765493597
            ],
            [
               0.1780101801801801,
               0.09735471894827957
            ],
            [
               0.17520765765765756,
               0.0987288004118419
            ],
            [
               0.172405135135135,
               0.09907561559499661
            ],
            [
               0.16960261261261245,
               0.09838191343701749
            ],
            [
               0.1668000900900899,
               0.09693151180692816
            ],
            [
               0.16399756756756734,
               0.09516564009279126
            ],
            [
               0.16119504504504478,
               0.09350063086086777
            ],
            [
               0.15839252252252245,
               0.09216811264225847
            ],
            [
               0.1555899999999999,
               0.09113293431571573
            ],
            [
               0.15278747747747734,
               0.09011505360990546
            ],
            [
               0.14998495495495479,
               0.088704122842618
            ],
            [
               0.14718243243243223,
               0.08652292310801488
            ],
            [
               0.14437990990990968,
               0.08337956944336955
            ],
            [
               0.14157738738738712,
               0.07935393460701197
            ],
            [
               0.1387748648648648,
               0.0747885544766482
            ],
            [
               0.13597234234234223,
               0.07018907764729289
            ],
            [
               0.13316981981981968,
               0.06607141916415925
            ],
            [
               0.13036729729729712,
               0.06281072536375636
            ],
            [
               0.12756477477477457,
               0.06054493613898583
            ],
            [
               0.12476225225225201,
               0.05916445561372505
            ],
            [
               0.12195972972972946,
               0.05838733890174891
            ],
            [
               0.11915720720720713,
               0.05788834770163487
            ],
            [
               0.11635468468468457,
               0.05743148421702181
            ],
            [
               0.11355216216216202,
               0.056955767922183986
            ],
            [
               0.11074963963963946,
               0.05658268089551799
            ],
            [
               0.10794711711711691,
               0.05654376363885569
            ],
            [
               0.10514459459459435,
               0.05705714693084819
            ],
            [
               0.1023420720720718,
               0.05820126734854139
            ],
            [
               0.09953954954954947,
               0.059835610030500724
            ],
            [
               0.09673702702702691,
               0.061601567394670514
            ],
            [
               0.09393450450450436,
               0.0630075351188327
            ],
            [
               0.0911319819819818,
               0.06357165336738495
            ],
            [
               0.08832945945945925,
               0.06297413361007674
            ],
            [
               0.08552693693693669,
               0.061166484851804245
            ],
            [
               0.08272441441441436,
               0.058398729985156494
            ],
            [
               0.0799218918918918,
               0.055152969451219835
            ],
            [
               0.07711936936936925,
               0.05200287025868172
            ],
            [
               0.0743168468468467,
               0.049443112215262874
            ],
            [
               0.07151432432432414,
               0.04774235850158043
            ],
            [
               0.06871180180180159,
               0.04686509570157911
            ],
            [
               0.06590927927927903,
               0.04648498093331181
            ],
            [
               0.0631067567567567,
               0.04608316712457548
            ],
            [
               0.060304234234234144,
               0.04509928411211897
            ],
            [
               0.05750171171171159,
               0.043088533539684934
            ],
            [
               0.054699189189189035,
               0.03983957891764604
            ],
            [
               0.05189666666666648,
               0.03542306657130137
            ],
            [
               0.049094144144143925,
               0.030163682324481925
            ],
            [
               0.04629162162162137,
               0.02455149634926214
            ],
            [
               0.04348909909909904,
               0.019123672715789214
            ],
            [
               0.04068657657657648,
               0.0143513911328563
            ],
            [
               0.03788405405405393,
               0.010559374648598047
            ],
            [
               0.035081531531531374,
               0.00789086541619316
            ],
            [
               0.03227900900900882,
               0.006315286299128198
            ],
            [
               0.029476486486486264,
               0.005664723960915996
            ],
            [
               0.02667396396396371,
               0.0056818313991390534
            ],
            [
               0.023871441441441377,
               0.006065472193395066
            ],
            [
               0.021068918918918822,
               0.006508255835589727
            ],
            [
               0.018266396396396267,
               0.0067276216182241
            ],
            [
               0.015463873873873712,
               0.006495615673792865
            ],
            [
               0.012661351351351158,
               0.005670545574015251
            ],
            [
               0.009858828828828603,
               0.004227658139460744
            ],
            [
               0.007056306306306048,
               0.0022793404933235395
            ],
            [
               0.004253783783783716,
               7.207838902276165e-05
            ],
            [
               0.0014512612612611608,
               -0.002049795244967484
            ],
            [
               -0.001351261261261394,
               -0.0037145732325488123
            ],
            [
               -0.004153783783783949,
               -0.004616503580417347
            ],
            [
               -0.006956306306306503,
               -0.004609434564376208
            ],
            [
               -0.009758828828829058,
               -0.0037730078876243855
            ],
            [
               -0.012561351351351613,
               -0.0024273261483861996
            ],
            [
               -0.015363873873873946,
               -0.0010845256079712318
            ],
            [
               -0.0181663963963965,
               -0.0003436255599138238
            ],
            [
               -0.020968918918919055,
               -0.0007527953737602455
            ],
            [
               -0.02377144144144161,
               -0.0026748399989862115
            ],
            [
               -0.026573963963964164,
               -0.006193060143187518
            ],
            [
               -0.02937648648648672,
               -0.011084755502251242
            ],
            [
               -0.03217900900900905,
               -0.016871222354607224
            ],
            [
               -0.03498153153153161,
               -0.022931662394395758
            ],
            [
               -0.03778405405405416,
               -0.028650475531931452
            ],
            [
               -0.040586576576576716,
               -0.03355834390779139
            ],
            [
               -0.04338909909909927,
               -0.037429895177587186
            ],
            [
               -0.046191621621621826,
               -0.04031357872533012
            ],
            [
               -0.04899414414414438,
               -0.04248861505317464
            ],
            [
               -0.05179666666666671,
               -0.044363713422698015
            ],
            [
               -0.05459918918918927,
               -0.04634709036072315
            ],
            [
               -0.05740171171171182,
               -0.0487233864240956
            ],
            [
               -0.06020423423423438,
               -0.05156937523970864
            ],
            [
               -0.06300675675675693,
               -0.05472867674111559
            ],
            [
               -0.06580927927927949,
               -0.057849767697041254
            ],
            [
               -0.06861180180180204,
               -0.060475826681610584
            ],
            [
               -0.07141432432432437,
               -0.062163134593927805
            ],
            [
               -0.07421684684684693,
               -0.06259916156952361
            ],
            [
               -0.07701936936936948,
               -0.06169262992366589
            ],
            [
               -0.07982189189189204,
               -0.05961477764562137
            ],
            [
               -0.0826244144144146,
               -0.05678185601558039
            ],
            [
               -0.08542693693693715,
               -0.05378133149832398
            ],
            [
               -0.0882294594594597,
               -0.05125613538038573
            ],
            [
               -0.09103198198198204,
               -0.04977065469307573
            ],
            [
               -0.09383450450450459,
               -0.049687310716083816
            ],
            [
               -0.09663702702702714,
               -0.05108224115759527
            ],
            [
               -0.0994395495495497,
               -0.05372215531687677
            ],
            [
               -0.10224207207207225,
               -0.05711228323063544
            ],
            [
               -0.10504459459459481,
               -0.06060930237353396
            ],
            [
               -0.10784711711711736,
               -0.06357644845340893
            ],
            [
               -0.1106496396396397,
               -0.06554491003289023
            ],
            [
               -0.11345216216216225,
               -0.06634022249645449
            ],
            [
               -0.1162546846846848,
               -0.06613747687723989
            ],
            [
               -0.11905720720720736,
               -0.0654248998380769
            ],
            [
               -0.12185972972972992,
               -0.0648786989811127
            ],
            [
               -0.12466225225225247,
               -0.065177148605433
            ],
            [
               -0.12746477477477502,
               -0.06680148133037855
            ],
            [
               -0.13026729729729736,
               -0.06987877735479403
            ],
            [
               -0.1330698198198199,
               -0.07411419187987028
            ],
            [
               -0.13587234234234247,
               -0.07883747038646644
            ],
            [
               -0.13867486486486502,
               -0.08315733572595649
            ],
            [
               -0.14147738738738758,
               -0.086185830829309
            ],
            [
               -0.14427990990991013,
               -0.08727261613040146
            ],
            [
               -0.14708243243243246,
               -0.08618379629843628
            ],
            [
               -0.14988495495495502,
               -0.08317355183402314
            ],
            [
               -0.15268747747747757,
               -0.07892630334320747
            ],
            [
               -0.15549000000000013,
               -0.07438392434937952
            ],
            [
               -0.15829252252252268,
               -0.07050567166065719
            ],
            [
               -0.16109504504504524,
               -0.06802791232947661
            ],
            [
               -0.1638975675675678,
               -0.06729038899654474
            ],
            [
               -0.16670009009009013,
               -0.06817575982847629
            ],
            [
               -0.16950261261261268,
               -0.07017566475407688
            ],
            [
               -0.17230513513513523,
               -0.07255994139450506
            ],
            [
               -0.1751076576576578,
               -0.0745970015744892
            ],
            [
               -0.17791018018018034,
               -0.07576119286611493
            ],
            [
               -0.1807127027027029,
               -0.07587023885413985
            ],
            [
               -0.18351522522522545,
               -0.07511940962705163
            ],
            [
               -0.1863177477477478,
               -0.07401080268564222
            ],
            [
               -0.18912027027027034,
               -0.07320579033323507
            ],
            [
               -0.1919227927927929,
               -0.07334741890382071
            ],
            [
               -0.19472531531531545,
               -0.07490259933716062
            ],
            [
               -0.197527837837838,
               -0.07806202524160044
            ],
            [
               -0.20033036036036056,
               -0.08271440292767437
            ],
            [
               -0.20313288288288311,
               -0.08848880504447507
            ],
            [
               -0.20593540540540545,
               -0.09484230279746517
            ],
            [
               -0.208737927927928,
               -0.10116391803518349
            ],
            [
               -0.21154045045045056,
               -0.1068703876024088
            ],
            [
               -0.2143429729729731,
               -0.11148031347548557
            ],
            [
               -0.21714549549549567,
               -0.11466503023395389
            ],
            [
               -0.21994801801801822,
               -0.11628159981851552
            ],
            [
               -0.22275054054054078,
               -0.11639321735841793
            ],
            [
               -0.2255530630630631,
               -0.1152762535195265
            ],
            [
               -0.22835558558558566,
               -0.11340555583033954
            ],
            [
               -0.23115810810810822,
               -0.11140593819308028
            ],
            [
               -0.23396063063063077,
               -0.10996194835607223
            ],
            [
               -0.23676315315315333,
               -0.10969041470906157
            ],
            [
               -0.23956567567567588,
               -0.11099717443297527
            ],
            [
               -0.24236819819819821,
               -0.11395400699290772
            ],
            [
               -0.24517072072072077,
               -0.11823692890657414
            ],
            [
               -0.24797324324324332,
               -0.1231580210027313
            ],
            [
               -0.2507757657657659,
               -0.1278001220145026
            ],
            [
               -0.25357828828828843,
               -0.13123278866034768
            ],
            [
               -0.256380810810811,
               -0.1327586528283425
            ],
            [
               -0.25918333333333354,
               -0.13212228001070234
            ],
            [
               -0.2619858558558559,
               -0.12961642899728124
            ],
            [
               -0.26478837837837843,
               -0.12604473563237736
            ],
            [
               -0.267590900900901,
               -0.12253958181932476
            ],
            [
               -0.27039342342342354,
               -0.12027768655005103
            ],
            [
               -0.2731959459459461,
               -0.12016984827442587
            ],
            [
               -0.27599846846846865,
               -0.12261360277632263
            ],
            [
               -0.2788009909909912,
               -0.12738300828968038
            ],
            [
               -0.28160351351351354,
               -0.13369150310681968
            ],
            [
               -0.2844060360360361,
               -0.14041285463060074
            ],
            [
               -0.28720855855855865,
               -0.1463972608174499
            ],
            [
               -0.2900110810810812,
               -0.15078990965435077
            ],
            [
               -0.29281360360360376,
               -0.15325758905554407
            ],
            [
               -0.2956161261261263,
               -0.15405636016760524
            ],
            [
               -0.29841864864864887,
               -0.1539216639460699
            ],
            [
               -0.3012211711711712,
               -0.15381653979341517
            ],
            [
               -0.30402369369369375,
               -0.15461688559011957
            ],
            [
               -0.3068262162162163,
               -0.15683130954566946
            ],
            [
               -0.30962873873873886,
               -0.16044135598768236
            ],
            [
               -0.3124312612612614,
               -0.1649096178564519
            ],
            [
               -0.31523378378378397,
               -0.16935071926232428
            ],
            [
               -0.3180363063063065,
               -0.17280996853886835
            ],
            [
               -0.32083882882882886,
               -0.1745622665140217
            ],
            [
               -0.3236413513513514,
               -0.17433928676461943
            ],
            [
               -0.32644387387387397,
               -0.17241681142173668
            ],
            [
               -0.3292463963963965,
               -0.16953826590733403
            ],
            [
               -0.3320489189189191,
               -0.16670070175835264
            ],
            [
               -0.33485144144144163,
               -0.16487006533146795
            ],
            [
               -0.3376539639639642,
               -0.16471146486716584
            ],
            [
               -0.3404564864864865,
               -0.1664124381572348
            ],
            [
               -0.3432590090090091,
               -0.16964649425561532
            ],
            [
               -0.34606153153153163,
               -0.17368093920337488
            ],
            [
               -0.3488640540540542,
               -0.17759096495219348
            ],
            [
               -0.35166657657657674,
               -0.18051375827546648
            ],
            [
               -0.3544690990990993,
               -0.1818695199406332
            ],
            [
               -0.3572716216216216,
               -0.18149128404512607
            ],
            [
               -0.3600741441441442,
               -0.1796361097765303
            ],
            [
               -0.36287666666666674,
               -0.1768861308813177
            ],
            [
               -0.3656791891891893,
               -0.17397795101157645
            ],
            [
               -0.36848171171171185,
               -0.1716146383016605
            ],
            [
               -0.3712842342342344,
               -0.17031289808572234
            ],
            [
               -0.37408675675675696,
               -0.17032130076193028
            ],
            [
               -0.3768892792792793,
               -0.1716204157725856
            ],
            [
               -0.37969180180180184,
               -0.1739908123280001
            ],
            [
               -0.3824943243243244,
               -0.17711753785191545
            ],
            [
               -0.38529684684684695,
               -0.18069406760141862
            ],
            [
               -0.3880993693693695,
               -0.1844949213011908
            ],
            [
               -0.39090189189189206,
               -0.18840065933381347
            ],
            [
               -0.3937044144144146,
               -0.19237627173278912
            ],
            [
               -0.39650693693693695,
               -0.19641848497939438
            ],
            [
               -0.3993094594594595,
               -0.20049532072339085
            ],
            [
               -0.40211198198198206,
               -0.20450101247094346
            ],
            [
               -0.4049145045045046,
               -0.20824233630162106
            ],
            [
               -0.40771702702702717,
               -0.21146150117459542
            ],
            [
               -0.4105195495495496,
               -0.21388950434040396
            ],
            [
               -0.41332207207207217,
               -0.2153152893729918
            ],
            [
               -0.4161245945945947,
               -0.21565192991601376
            ],
            [
               -0.4189271171171173,
               -0.21498179620136607
            ],
            [
               -0.4217296396396397,
               -0.2135675121387203
            ],
            [
               -0.4245321621621623,
               -0.2118230834786433
            ],
            [
               -0.42733468468468483,
               -0.21024825017766838
            ],
            [
               -0.4301372072072073,
               -0.20933731293290878
            ],
            [
               -0.4329397297297298,
               -0.20947998579630858
            ],
            [
               -0.4357422522522524,
               -0.21087501945053586
            ],
            [
               -0.4385447747747748,
               -0.2134765216007917
            ],
            [
               -0.4413472972972974,
               -0.21698770821056398
            ],
            [
               -0.44414981981981994,
               -0.22090771177565657
            ],
            [
               -0.4469523423423425,
               -0.22462552832171664
            ],
            [
               -0.44975486486486493,
               -0.22754362666483105
            ],
            [
               -0.4525573873873875,
               -0.22920509933181257
            ],
            [
               -0.45535990990991004,
               -0.22939517303720366
            ],
            [
               -0.4581624324324325,
               -0.2281919500775836
            ],
            [
               -0.46096495495495504,
               -0.22595213379605142
            ],
            [
               -0.4637674774774776,
               -0.2232329018118884
            ],
            [
               -0.46657000000000015,
               -0.22066716643826292
            ],
            [
               -0.4693725225225226,
               -0.21882179981477654
            ],
            [
               -0.47217504504504515,
               -0.2180733709594753
            ],
            [
               -0.4749775675675677,
               -0.21853185840171505
            ],
            [
               -0.47778009009009015,
               -0.2200305522441827
            ],
            [
               -0.4805826126126127,
               -0.22218323409741278
            ],
            [
               -0.48338513513513526,
               -0.22449247415985593
            ],
            [
               -0.4861876576576578,
               -0.22648029655651994
            ],
            [
               -0.48899018018018026,
               -0.22780790490854988
            ],
            [
               -0.4917927027027028,
               -0.22835558788161645
            ],
            [
               -0.49459522522522537,
               -0.22824567256056152
            ],
            [
               -0.4973977477477478,
               -0.22780678902906806
            ],
            [
               -0.5002002702702704,
               -0.22749229285955905
            ],
            [
               -0.5030027927927929,
               -0.2277756096068204
            ],
            [
               -0.5058053153153154,
               -0.22904836691866645
            ],
            [
               -0.5086078378378379,
               -0.23154348255039034
            ],
            [
               -0.5114103603603605,
               -0.2352967950518817
            ],
            [
               -0.514212882882883,
               -0.24015033333192562
            ],
            [
               -0.5170154054054055,
               -0.24579090091551334
            ],
            [
               -0.519817927927928,
               -0.2518113976801406
            ],
            [
               -0.5226204504504506,
               -0.2577799969441956
            ],
            [
               -0.525422972972973,
               -0.26330349732227476
            ],
            [
               -0.5282254954954956,
               -0.2680746985423156
            ],
            [
               -0.5310280180180181,
               -0.2718982002540147
            ],
            [
               -0.5338305405405407,
               -0.2746936047299121
            ],
            [
               -0.5366330630630631,
               -0.2764791827113968
            ],
            [
               -0.5394355855855857,
               -0.2773423847776477
            ],
            [
               -0.5422381081081082,
               -0.2774058838155016
            ],
            [
               -0.5450406306306307,
               -0.27679864699958234
            ],
            [
               -0.5478431531531532,
               -0.2756402606778796
            ],
            [
               -0.5506456756756758,
               -0.274043001753119
            ],
            [
               -0.5534481981981982,
               -0.2721302935110981
            ],
            [
               -0.5562507207207208,
               -0.27006352236797204
            ],
            [
               -0.5590532432432433,
               -0.26806390974465033
            ],
            [
               -0.5618557657657659,
               -0.2664146479258933
            ],
            [
               -0.5646582882882883,
               -0.2654324891348213
            ],
            [
               -0.5674608108108109,
               -0.26540738430436084
            ],
            [
               -0.5702633333333335,
               -0.2665213718253274
            ],
            [
               -0.5730658558558559,
               -0.26876962494678724
            ],
            [
               -0.5758683783783785,
               -0.27191262006794215
            ],
            [
               -0.578670900900901,
               -0.2754851047397008
            ],
            [
               -0.5814734234234236,
               -0.278874005862523
            ],
            [
               -0.584275945945946,
               -0.2814564031547032
            ],
            [
               -0.5870784684684686,
               -0.28276633732263656
            ],
            [
               -0.5898809909909911,
               -0.28264332725426655
            ],
            [
               -0.5926835135135136,
               -0.2813128798424571
            ],
            [
               -0.5954860360360361,
               -0.27936318996333287
            ],
            [
               -0.5982885585585587,
               -0.27761046038531645
            ],
            [
               -0.6010910810810811,
               -0.2768802390171762
            ],
            [
               -0.6038936036036037,
               -0.27776285522450994
            ],
            [
               -0.6066961261261262,
               -0.280416445933944
            ],
            [
               -0.6094986486486488,
               -0.2844841119803798
            ],
            [
               -0.6123011711711712,
               -0.28916220086618416
            ],
            [
               -0.6151036936936938,
               -0.2934120267311723
            ],
            [
               -0.6179062162162163,
               -0.2962608707401858
            ],
            [
               -0.6207087387387388,
               -0.2971050951174309
            ],
            [
               -0.6235112612612613,
               -0.2959207208796072
            ],
            [
               -0.6263137837837839,
               -0.29330937194008555
            ],
            [
               -0.6291163063063064,
               -0.2903548906731409
            ],
            [
               -0.6319188288288289,
               -0.2883243402841109
            ],
            [
               -0.6347213513513514,
               -0.28829811094465396
            ],
            [
               -0.637523873873874,
               -0.29084036407224256
            ],
            [
               -0.6403263963963964,
               -0.2958131689676431
            ],
            [
               -0.643128918918919,
               -0.3023963716099848
            ],
            [
               -0.6459314414414415,
               -0.3093125412637354
            ],
            [
               -0.6487339639639641,
               -0.31519187499313583
            ],
            [
               -0.6515364864864865,
               -0.3189666125877031
            ],
            [
               -0.6543390090090091,
               -0.3201735908965345
            ],
            [
               -0.6571415315315317,
               -0.31907138261549406
            ],
            [
               -0.6599440540540541,
               -0.3165366624132515
            ],
            [
               -0.6627465765765767,
               -0.31377445240458923
            ],
            [
               -0.6655490990990992,
               -0.3119359373652806
            ],
            [
               -0.6683516216216216,
               -0.31176617771560367
            ],
            [
               -0.6711541441441442,
               -0.31339278213840405
            ],
            [
               -0.6739566666666668,
               -0.3163191700736867
            ],
            [
               -0.6767591891891893,
               -0.3196182949436932
            ],
            [
               -0.6795617117117118,
               -0.32225727175317276
            ],
            [
               -0.6823642342342343,
               -0.32344208557376475
            ],
            [
               -0.6851667567567569,
               -0.3228680234696152
            ],
            [
               -0.6879692792792793,
               -0.3207963623319323
            ],
            [
               -0.6907718018018019,
               -0.31793875660206783
            ],
            [
               -0.6935743243243244,
               -0.31519651479603694
            ],
            [
               -0.696376846846847,
               -0.3133499077089974
            ],
            [
               -0.6991793693693694,
               -0.31280659644173925
            ],
            [
               -0.701981891891892,
               -0.3134939914454543
            ],
            [
               -0.7047844144144145,
               -0.3149270328380045
            ],
            [
               -0.707586936936937,
               -0.3164197725020492
            ],
            [
               -0.7103894594594595,
               -0.317358719756063
            ],
            [
               -0.7131919819819821,
               -0.31743591858989184
            ],
            [
               -0.7159945045045045,
               -0.31675687810369046
            ],
            [
               -0.7187970270270271,
               -0.31578615571923363
            ],
            [
               -0.7215995495495496,
               -0.3151540560351752
            ],
            [
               -0.7244020720720722,
               -0.3153994326574904
            ],
            [
               -0.7272045945945946,
               -0.31674722703278946
            ],
            [
               -0.7300071171171172,
               -0.3190065494904404
            ],
            [
               -0.7328096396396397,
               -0.32163045864357864
            ],
            [
               -0.7356121621621622,
               -0.32391837248145616
            ],
            [
               -0.7384146846846847,
               -0.3252882324879657
            ],
            [
               -0.7412172072072073,
               -0.3255179137325799
            ],
            [
               -0.7440197297297299,
               -0.3248643039509047
            ],
            [
               -0.7468222522522523,
               -0.32401111787275827
            ],
            [
               -0.7496247747747748,
               -0.3238577460917218
            ],
            [
               -0.7524272972972974,
               -0.3252192529607444
            ],
            [
               -0.7552298198198198,
               -0.32854106555939333
            ],
            [
               -0.7580323423423424,
               -0.33372860418492023
            ],
            [
               -0.760834864864865,
               -0.340152926942909
            ],
            [
               -0.7636373873873875,
               -0.3468321870667712
            ],
            [
               -0.76643990990991,
               -0.35272718145839177
            ],
            [
               -0.7692424324324325,
               -0.35704956474402627
            ],
            [
               -0.7720449549549551,
               -0.35947771348463686
            ],
            [
               -0.7748474774774775,
               -0.36020906931246266
            ],
            [
               -0.7776500000000001,
               -0.3598368612617794
            ],
            [
               -0.7804525225225226,
               -0.359102029075822
            ],
            [
               -0.7832550450450451,
               -0.3586151046973134
            ],
            [
               -0.7860575675675676,
               -0.3586517595701154
            ],
            [
               -0.7888600900900902,
               -0.3590964005065286
            ],
            [
               -0.7916626126126127,
               -0.35955130774149324
            ],
            [
               -0.7944651351351352,
               -0.35956527021917883
            ],
            [
               -0.7972676576576577,
               -0.3588890477593254
            ],
            [
               -0.8000701801801803,
               -0.35765288315652566
            ],
            [
               -0.8028727027027027,
               -0.35638881324184923
            ],
            [
               -0.8056752252252253,
               -0.3558782452351288
            ],
            [
               -0.8084777477477478,
               -0.35687239290439043
            ],
            [
               -0.8112802702702704,
               -0.35978498457050123
            ],
            [
               -0.8140827927927928,
               -0.3644734543020033
            ],
            [
               -0.8168853153153154,
               -0.3701992052466446
            ],
            [
               -0.8196878378378379,
               -0.3757973527484457
            ],
            [
               -0.8224903603603604,
               -0.3800122415079089
            ],
            [
               -0.8252928828828829,
               -0.38189322576416984
            ],
            [
               -0.8280954054054055,
               -0.3811182571091767
            ],
            [
               -0.8308979279279279,
               -0.3781314575592756
            ],
            [
               -0.8337004504504505,
               -0.3740398805213051
            ],
            [
               -0.836502972972973,
               -0.37029451805531854
            ],
            [
               -0.8393054954954956,
               -0.36825401176175687
            ],
            [
               -0.842108018018018,
               -0.3687709297887707
            ],
            [
               -0.8449105405405406,
               -0.371935079431268
            ],
            [
               -0.8477130630630632,
               -0.37705737108211845
            ],
            [
               -0.8505155855855856,
               -0.38289824777208104
            ],
            [
               -0.8533181081081082,
               -0.3880636425763847
            ],
            [
               -0.8561206306306307,
               -0.3914364894529968
            ],
            [
               -0.8589231531531533,
               -0.39250173263541743
            ],
            [
               -0.8617256756756757,
               -0.3914608589488755
            ],
            [
               -0.8645281981981983,
               -0.3891049324050575
            ],
            [
               -0.8673307207207208,
               -0.386497688799871
            ],
            [
               -0.8701332432432433,
               -0.38458400219283184
            ],
            [
               -0.8729357657657658,
               -0.3838621839761325
            ],
            [
               -0.8757382882882884,
               -0.3842335156426385
            ],
            [
               -0.8785408108108108,
               -0.38507827839123887
            ],
            [
               -0.8813433333333334,
               -0.38552692337074734
            ],
            [
               -0.8841458558558559,
               -0.3848260713761119
            ],
            [
               -0.8869483783783785,
               -0.38266564655637836
            ],
            [
               -0.8897509009009009,
               -0.3793470564191951
            ],
            [
               -0.8925534234234235,
               -0.3757280093524664
            ],
            [
               -0.895355945945946,
               -0.37295787530403424
            ],
            [
               -0.8981584684684685,
               -0.3720913147363495
            ],
            [
               -0.900960990990991,
               -0.37371180108827606
            ],
            [
               -0.9037635135135136,
               -0.3776956312596885
            ],
            [
               -0.9065660360360361,
               -0.38320148412247257
            ],
            [
               -0.9093685585585587,
               -0.38889608797713215
            ],
            [
               -0.9121710810810811,
               -0.3933482690772727
            ],
            [
               -0.9149736036036036,
               -0.39546772705969946
            ],
            [
               -0.9177761261261261,
               -0.3948496282718158
            ],
            [
               -0.9205786486486487,
               -0.39191601283162825
            ],
            [
               -0.9233811711711712,
               -0.38780956694158664
            ],
            [
               -0.9261836936936938,
               -0.3840729016711595
            ],
            [
               -0.9289862162162162,
               -0.3822118628245178
            ],
            [
               -0.9317887387387388,
               -0.3832741441833688
            ],
            [
               -0.9345912612612612,
               -0.38756548024995807
            ],
            [
               -0.9373937837837838,
               -0.3945796461136061
            ],
            [
               -0.9401963063063064,
               -0.40315167769867255
            ],
            [
               -0.9429988288288289,
               -0.41177810694602546
            ],
            [
               -0.9458013513513515,
               -0.41900376500790726
            ],
            [
               -0.9486038738738739,
               -0.42376383896338565
            ],
            [
               -0.9514063963963965,
               -0.42559291120984055
            ],
            [
               -0.9542089189189189,
               -0.4246594872658338
            ],
            [
               -0.9570114414414415,
               -0.4216383542650127
            ],
            [
               -0.959813963963964,
               -0.41747684670391094
            ],
            [
               -0.9626164864864866,
               -0.41313268664968716
            ],
            [
               -0.9654190090090091,
               -0.40935693524179617
            ],
            [
               -0.9682215315315316,
               -0.4065707751263343
            ],
            [
               -0.9710240540540541,
               -0.40485020769196034
            ],
            [
               -0.9738265765765766,
               -0.40400057202373896
            ],
            [
               -0.9766290990990991,
               -0.4036824306204656
            ],
            [
               -0.9794316216216217,
               -0.4035455532352793
            ],
            [
               -0.9822341441441442,
               -0.4033362797578506
            ],
            [
               -0.9850366666666668,
               -0.40295926528559
            ],
            [
               -0.9878391891891892,
               -0.4024904125045262
            ],
            [
               -0.9906417117117118,
               -0.4021486071696365
            ],
            [
               -0.9934442342342342,
               -0.402238232393652
            ],
            [
               -0.9962467567567568,
               -0.4030742587569568
            ],
            [
               -0.9990492792792793,
               -0.4049005230543459
            ],
            [
               -1.0018518018018019,
               -0.4078124598687145
            ],
            [
               -1.0046543243243244,
               -0.4116984510819791
            ],
            [
               -1.0074568468468468,
               -0.4162167694503416
            ],
            [
               -1.0102593693693693,
               -0.4208239652015908
            ],
            [
               -1.0130618918918919,
               -0.42486236210074424
            ],
            [
               -1.0158644144144144,
               -0.4276988755395079
            ],
            [
               -1.018666936936937,
               -0.4288883325838547
            ],
            [
               -1.0214694594594596,
               -0.4283186758475305
            ],
            [
               -1.024271981981982,
               -0.4262903526917762
            ],
            [
               -1.0270745045045047,
               -0.4234927606956427
            ],
            [
               -1.029877027027027,
               -0.42086655337162127
            ],
            [
               -1.0326795495495495,
               -0.419375514210795
            ],
            [
               -1.035482072072072,
               -0.41974458087423516
            ],
            [
               -1.0382845945945947,
               -0.4222394008204833
            ],
            [
               -1.0410871171171172,
               -0.42655888758166427
            ],
            [
               -1.0438896396396395,
               -0.4318840707762921
            ],
            [
               -1.046692162162162,
               -0.43708102891339873
            ],
            [
               -1.0494946846846847,
               -0.4410066612721172
            ],
            [
               -1.0522972072072072,
               -0.4428298411711441
            ],
            [
               -1.0550997297297298,
               -0.4422703732637716
            ],
            [
               -1.0579022522522523,
               -0.4396794023431493
            ],
            [
               -1.0607047747747749,
               -0.4359322894756944
            ],
            [
               -1.0635072972972974,
               -0.4321639797502276
            ],
            [
               -1.06630981981982,
               -0.4294282552751456
            ],
            [
               -1.0691123423423423,
               -0.4283884093901139
            ],
            [
               -1.0719148648648649,
               -0.4291380928390729
            ],
            [
               -1.0747173873873874,
               -0.4312092616112644
            ],
            [
               -1.07751990990991,
               -0.43376257323524814
            ],
            [
               -1.0803224324324325,
               -0.43589468214465177
            ],
            [
               -1.0831249549549549,
               -0.43695743322493386
            ],
            [
               -1.0859274774774774,
               -0.43677982120110614
            ],
            [
               -1.08873,
               -0.435716769951331
            ],
            [
               -1.0915325225225225,
               -0.43450843262541816
            ],
            [
               -1.094335045045045,
               -0.4339995980412499
            ],
            [
               -1.0971375675675676,
               -0.43481816615204016
            ],
            [
               -1.0999400900900902,
               -0.43712712781371177
            ],
            [
               -1.1027426126126127,
               -0.44054016021524767
            ],
            [
               -1.1055451351351353,
               -0.44423469843603214
            ],
            [
               -1.1083476576576576,
               -0.44722728364490105
            ],
            [
               -1.1111501801801802,
               -0.4487180045848319
            ],
            [
               -1.1139527027027027,
               -0.44838434576693376
            ],
            [
               -1.1167552252252253,
               -0.44651950016213593
            ],
            [
               -1.1195577477477479,
               -0.4439617744484321
            ],
            [
               -1.1223602702702702,
               -0.4418328424197403
            ],
            [
               -1.1251627927927927,
               -0.44116899725239067
            ],
            [
               -1.1279653153153153,
               -0.4425682360446328
            ],
            [
               -1.1307678378378379,
               -0.44597327368680106
            ],
            [
               -1.1335703603603604,
               -0.4506668200635482
            ],
            [
               -1.136372882882883,
               -0.45548514546904084
            ],
            [
               -1.1391754054054055,
               -0.459182796634682
            ],
            [
               -1.141977927927928,
               -0.4608301342916947
            ],
            [
               -1.1447804504504504,
               -0.4601135942221455
            ],
            [
               -1.147582972972973,
               -0.45744031315989786
            ],
            [
               -1.1503854954954955,
               -0.45381331961283367
            ],
            [
               -1.153188018018018,
               -0.4505190650715475
            ],
            [
               -1.1559905405405406,
               -0.4487302127086331
            ],
            [
               -1.1587930630630632,
               -0.44915290127712215
            ],
            [
               -1.1615955855855855,
               -0.4518307184550613
            ],
            [
               -1.164398108108108,
               -0.4561636504642266
            ],
            [
               -1.1672006306306306,
               -0.46112807297144487
            ],
            [
               -1.1700031531531532,
               -0.46561807126337285
            ],
            [
               -1.1728056756756757,
               -0.46879109524802365
            ],
            [
               -1.1756081981981983,
               -0.4703041346352551
            ],
            [
               -1.1784107207207208,
               -0.4703681603923392
            ],
            [
               -1.1812132432432432,
               -0.46961333192254096
            ],
            [
               -1.1840157657657657,
               -0.46882256933220157
            ],
            [
               -1.1868182882882883,
               -0.46863405184740137
            ],
            [
               -1.1896208108108108,
               -0.4693196842168371
            ],
            [
               -1.1924233333333334,
               -0.47071521965721264
            ],
            [
               -1.195225855855856,
               -0.472320442670619
            ],
            [
               -1.1980283783783783,
               -0.47352539957744677
            ],
            [
               -1.2008309009009008,
               -0.4738734104433795
            ],
            [
               -1.2036334234234234,
               -0.47325943523219627
            ],
            [
               -1.206435945945946,
               -0.4719873254560316
            ],
            [
               -1.2092384684684685,
               -0.4706623637863495
            ],
            [
               -1.212040990990991,
               -0.469957164397784
            ],
            [
               -1.2148435135135136,
               -0.4703372416207112
            ],
            [
               -1.2176460360360362,
               -0.47184985677237445
            ],
            [
               -1.2204485585585585,
               -0.47405954669221806
            ],
            [
               -1.223251081081081,
               -0.47616272304913854
            ],
            [
               -1.2260536036036036,
               -0.4772495999996632
            ],
            [
               -1.2288561261261262,
               -0.4766270107608148
            ],
            [
               -1.2316586486486487,
               -0.4740899752377603
            ],
            [
               -1.2344611711711713,
               -0.47004290781595426
            ],
            [
               -1.2372636936936936,
               -0.46541951181116803
            ],
            [
               -1.2400662162162162,
               -0.4614178670076925
            ],
            [
               -1.2428687387387387,
               -0.4591312194329481
            ],
            [
               -1.2456712612612613,
               -0.45919354811122326
            ],
            [
               -1.2484737837837838,
               -0.46155841254906005
            ],
            [
               -1.2512763063063064,
               -0.46548919900494035
            ],
            [
               -1.254078828828829,
               -0.469771396073728
            ],
            [
               -1.2568813513513515,
               -0.47308490912604184
            ],
            [
               -1.2596838738738738,
               -0.4744206336334942
            ],
            [
               -1.2624863963963964,
               -0.47340855480264543
            ],
            [
               -1.265288918918919,
               -0.4704505699598821
            ],
            [
               -1.2680914414414415,
               -0.4666120703683617
            ],
            [
               -1.270893963963964,
               -0.4633026504739942
            ],
            [
               -1.2736964864864866,
               -0.46184359147158693
            ],
            [
               -1.276499009009009,
               -0.46305631900885746
            ],
            [
               -1.2793015315315315,
               -0.4670000910086204
            ],
            [
               -1.282104054054054,
               -0.4729406436838328
            ],
            [
               -1.2849065765765766,
               -0.47955932894238207
            ],
            [
               -1.2877090990990991,
               -0.48533745554499885
            ],
            [
               -1.2905116216216217,
               -0.4889968047830796
            ],
            [
               -1.2933141441441443,
               -0.4898613992119787
            ],
            [
               -1.2961166666666666,
               -0.48803211006791636
            ],
            [
               -1.2989191891891891,
               -0.48432562640017063
            ],
            [
               -1.3017217117117117,
               -0.4800032382063876
            ],
            [
               -1.3045242342342342,
               -0.4763792531212746
            ],
            [
               -1.3073267567567568,
               -0.47443357122009555
            ],
            [
               -1.3101292792792794,
               -0.4745476776166041
            ],
            [
               -1.312931801801802,
               -0.47644066368912286
            ],
            [
               -1.3157343243243242,
               -0.47931626257836457
            ],
            [
               -1.3185368468468468,
               -0.4821646861466816
            ],
            [
               -1.3213393693693694,
               -0.4841157092124915
            ],
            [
               -1.324141891891892,
               -0.48472657773226846
            ],
            [
               -1.3269444144144145,
               -0.4841131892652919
            ],
            [
               -1.329746936936937,
               -0.4828867138541454
            ],
            [
               -1.3325494594594596,
               -0.4819224309252039
            ],
            [
               -1.335351981981982,
               -0.4820419644146531
            ],
            [
               -1.3381545045045045,
               -0.4837169202758642
            ],
            [
               -1.340957027027027,
               -0.4868930101261346
            ],
            [
               -1.3437595495495496,
               -0.4909926128696306
            ],
            [
               -1.3465620720720721,
               -0.4950942664412782
            ],
            [
               -1.3493645945945947,
               -0.4982293867029782
            ],
            [
               -1.352167117117117,
               -0.4996984702920665
            ],
            [
               -1.3549696396396396,
               -0.49930325069489334
            ],
            [
               -1.3577721621621621,
               -0.4974192319529972
            ],
            [
               -1.3605746846846847,
               -0.4948852622737384
            ],
            [
               -1.3633772072072072,
               -0.49274611854994965
            ],
            [
               -1.3661797297297298,
               -0.49193115300477297
            ],
            [
               -1.3689822522522523,
               -0.4929717922695259
            ],
            [
               -1.3717847747747747,
               -0.495847001247136
            ],
            [
               -1.3745872972972972,
               -0.5000035603075448
            ],
            [
               -1.3773898198198198,
               -0.5045412063220812
            ],
            [
               -1.3801923423423423,
               -0.5084999630232688
            ],
            [
               -1.382994864864865,
               -0.5111553949341507
            ],
            [
               -1.3857973873873874,
               -0.5122270335569086
            ],
            [
               -1.38859990990991,
               -0.5119355473802629
            ],
            [
               -1.3914024324324323,
               -0.5108949954109776
            ],
            [
               -1.394204954954955,
               -0.5098807858648421
            ],
            [
               -1.3970074774774774,
               -0.5095538817526702
            ],
            [
               -1.39981,
               -0.5102344240724124
            ]
         ]
      }
   ]
}
