# Supplementary material for: Isolation of a planar π-aromatic Bi5− ring in a cobalt-based inverse-sandwich-type complex
Source: Nat Chem. 2025 Jan 20;17(4):547–55. doi: 10.1038/s41557-024-01713-8 (PMC11964920; doi:10.1038/s41557-024-01713-8)
Supplement: Supplementary file 4 — Original magnetic data of compound 1 and origin file of Fig. 3. [file 41557_2024_1713_MOESM4_ESM.zip › sr_and_T/49.csv]

comment	corrected Loops
temperature	3
sr	0.032
angle	0
trans	0
B	M
-1.3999	-0.5100749713239604
-1.3970974874874873	-0.5090372880153097
-1.394294974974975	-0.5050318998416348
-1.3914924624624623	-0.4993232416702388
-1.3886899499499499	-0.49364452315787255
-1.3858874374374373	-0.4896089451132385
-1.3830849249249249	-0.48817945767281345
-1.3802824124124122	-0.48937704800621473
-1.3774798998998998	-0.492323027638213
-1.3746773873873872	-0.495594161458898
-1.3718748748748748	-0.4977612675621056
-1.3690723623623622	-0.49791942103541365
-1.3662698498498498	-0.4960223234695261
-1.3634673373373372	-0.49290269010743126
-1.3606648248248248	-0.48997026897929374
-1.3578623123123121	-0.4886912690597105
-1.3550597997997997	-0.49002903472220805
-1.3522572872872871	-0.49404004575087235
-1.3494547747747747	-0.49976744167860143
-1.346652262262262	-0.5054745129625473
-1.3438497497497497	-0.5091471679167284
-1.341047237237237	-0.5091055074021028
-1.3382447247247247	-0.5045295565552435
-1.335442212212212	-0.4957334940276297
-1.3326396996996996	-0.48410522966677294
-1.329837187187187	-0.4717353954073761
-1.3270346746746746	-0.4608559598743086
-1.324232162162162	-0.453262936962917
-1.3214296496496496	-0.44989425312348486
-1.318627137137137	-0.4506766393219318
-1.3158246246246246	-0.4546657418504487
-1.313022112112112	-0.4604122971116028
-1.3102195995995995	-0.4664236995256702
-1.307417087087087	-0.4715730854905664
-1.3046145745745745	-0.475339137415674
-1.301812062062062	-0.4778251048994605
-1.2990095495495495	-0.4795807766086728
-1.2962070370370369	-0.481310784121632
-1.2934045245245245	-0.4835786075016665
-1.2906020120120119	-0.4866028891125299
-1.2877994994994995	-0.49019964387078097
-1.2849969869869868	-0.49386861158462636
-1.2821944744744744	-0.49697458766242797
-1.2793919619619618	-0.4989503580229907
-1.2765894494494494	-0.4994522268365782
-1.2737869369369368	-0.49842663812644383
-1.2709844244244244	-0.4960839326338018
-1.2681819119119118	-0.4928076803780356
-1.2653793993993994	-0.48904397136342237
-1.2625768868868867	-0.4852109845505288
-1.2597743743743743	-0.4816498956012184
-1.2569718618618617	-0.4786141562779216
-1.2541693493493493	-0.47627667037069477
-1.2513668368368367	-0.4747307600395543
-1.2485643243243243	-0.47397159500956587
-1.2457618118118117	-0.4738637401653746
-1.2429592992992993	-0.4741176526030505
-1.2401567867867866	-0.47430400595595623
-1.2373542742742742	-0.47392519340060135
-1.2345517617617616	-0.472540836452386
-1.2317492492492492	-0.469917403251193
-1.2289467367367366	-0.46615269136751136
-1.2261442242242242	-0.4617235592792104
-1.2233417117117116	-0.4574233772149451
-1.2205391991991992	-0.45418969608034987
-1.2177366866866866	-0.45286132083955943
-1.2149341741741742	-0.4539332314440122
-1.2121316616616615	-0.4573859632662538
-1.2093291491491491	-0.4626484726718698
-1.2065266366366365	-0.4687146071134115
-1.203724124124124	-0.4743854095529966
-1.2009216116116115	-0.4785686917880384
-1.198119099099099	-0.4805477756900657
-1.1953165865865865	-0.48014017589332114
-1.192514074074074	-0.4777017370641572
-1.1897115615615614	-0.47398085126405354
-1.186909049049049	-0.4698743702298557
-1.1841065365365364	-0.46616593923703564
-1.181304024024024	-0.4633291965622971
-1.1785015115115114	-0.4614526097955788
-1.175698998998999	-0.4602990908738367
-1.1728964864864864	-0.4594673916384222
-1.170093973973974	-0.45858959075049166
-1.1672914614614613	-0.4574906112953798
-1.164488948948949	-0.4562537227063672
-1.1616864364364363	-0.45517311056165766
-1.158883923923924	-0.4546170237523963
-1.1560814114114113	-0.4548574166414403
-1.153278898898899	-0.45593306452546867
-1.1504763863863863	-0.4575994375413309
-1.1476738738738739	-0.4593857129281671
-1.1448713613613613	-0.46073948590903113
-1.1420688488488488	-0.46120750388245824
-1.1392663363363362	-0.4605875614979401
-1.1364638238238238	-0.4589969591751457
-1.1336613113113112	-0.45683258074264377
-1.1308587987987986	-0.45463580708134543
-1.1280562862862862	-0.45290849760663165
-1.1252537737737738	-0.45194263570505666
-1.1224512612612612	-0.45172061623712456
-1.1196487487487485	-0.4519181036059867
-1.1168462362362361	-0.4520061942730368
-1.1140437237237237	-0.45141679557184455
-1.111241211211211	-0.4497158965144231
-1.1084386986986985	-0.4467297553945986
-1.105636186186186	-0.4425878425382346
-1.1028336736736737	-0.4376761213228709
-1.100031161161161	-0.43252395160237045
-1.0972286486486484	-0.4276672180678227
-1.094426136136136	-0.42353318989905875
-1.0916236236236236	-0.42037933356093626
-1.088821111111111	-0.4182949038196502
-1.0860185985985984	-0.41725002906341857
-1.083216086086086	-0.4171612738951078
-1.0804135735735736	-0.41794071325398374
-1.077611061061061	-0.41950725111422393
-1.0748085485485483	-0.42175885637485855
-1.072006036036036	-0.4245241385524803
-1.0692035235235235	-0.42752311383994746
-1.066401011011011	-0.43036541051763266
-1.0635984984984983	-0.4326000158818226
-1.060795985985986	-0.4338094227139888
-1.0579934734734735	-0.43372099914927953
-1.0551909609609609	-0.43229757995959284
-1.0523884484484483	-0.42977230930159205
-1.0495859359359359	-0.4266091716874332
-1.0467834234234235	-0.4233949351896953
-1.0439809109109108	-0.4206918640978622
-1.0411783983983982	-0.4188950494725835
-1.0383758858858858	-0.4181381880203564
-1.0355733733733734	-0.4182768144774526
-1.0327708608608608	-0.41895326147145173
-1.0299683483483482	-0.4197213627710318
-1.0271658358358358	-0.42019004493555556
-1.0243633233233234	-0.42013980747876123
-1.0215608108108107	-0.41957625752901473
-1.0187582982982981	-0.41870667617366564
-1.0159557857857857	-0.4178514688471301
-1.0131532732732733	-0.41732346298633527
-1.0103507607607607	-0.4173173404530487
-1.007548248248248	-0.41784618627152315
-1.0047457357357357	-0.41874442152752545
-1.0019432232232233	-0.4197326840485366
-0.9991407107107106	-0.4205188456470693
-0.9963381981981981	-0.4208976364613163
-0.9935356856856856	-0.42081312474189647
-0.9907331731731731	-0.4203626739916817
-0.9879306606606606	-0.4197427192105315
-0.9851281481481481	-0.41915803897957926
-0.9823256356356356	-0.41872962156357607
-0.9795231231231231	-0.41843698613053926
-0.9767206106106106	-0.4181185756268385
-0.973918098098098	-0.41753274945673624
-0.9711155855855855	-0.4164592461652097
-0.968313073073073	-0.41480469982813817
-0.9655105605605605	-0.41267181141817144
-0.962708048048048	-0.41036199243276494
-0.9599055355355355	-0.4083028459156002
-0.957103023023023	-0.40691792664345294
-0.9543005105105105	-0.4064782095390844
-0.951497997997998	-0.40698491873390263
-0.9486954854854854	-0.40812763218079573
-0.9458929729729728	-0.40934066729351204
-0.9430904604604604	-0.4099504322322778
-0.9402879479479478	-0.40937584850694153
-0.9374854354354354	-0.4073229497081985
-0.9346829229229228	-0.4039108032376355
-0.9318804104104104	-0.39968160011776355
-0.9290778978978977	-0.3954797502377292
-0.9262753853853853	-0.3922244142004049
-0.9234728728728727	-0.3906353928589955
-0.9206703603603603	-0.39099235242661945
-0.9178678478478477	-0.3930045367487207
-0.9150653353353353	-0.39584140276510227
-0.9122628228228227	-0.39833023248306576
-0.9094603103103103	-0.3992768157437885
-0.9066577977977976	-0.3978244759496985
-0.9038552852852852	-0.39374807774435483
-0.9010527727727726	-0.3875905104189534
-0.8982502602602602	-0.3805883944881673
-0.8954477477477477	-0.37439167033794474
-0.8926452352352352	-0.370642265151369
-0.8898427227227227	-0.3705223227183184
-0.8870402102102102	-0.3743981125744136
-0.8842376976976977	-0.3816653597924212
-0.8814351851851852	-0.3908494639160287
-0.8786326726726726	-0.399943805238146
-0.8758301601601601	-0.40690104264490945
-0.8730276476476476	-0.41014625254545545
-0.8702251351351351	-0.40897133576625055
-0.8674226226226226	-0.40370122215198634
-0.8646201101101101	-0.3955858483148773
-0.8618175975975975	-0.38644951890487345
-0.859015085085085	-0.3781982368500949
-0.8562125725725724	-0.3723252607849302
-0.8534100600600599	-0.36955348718868686
-0.8506075475475474	-0.3697107061701692
-0.8478050350350349	-0.37186329732223544
-0.8450025225225224	-0.3746570756477252
-0.8422000100100099	-0.3767542617608093
-0.8393974974974974	-0.37723101027090533
-0.8365949849849849	-0.37581755336756395
-0.8337924724724723	-0.3729164920851067
-0.8309899599599598	-0.3694065788175318
-0.8281874474474473	-0.36630642969135707
-0.8253849349349348	-0.36441383415805584
-0.8225824224224223	-0.3640392221193377
-0.8197799099099098	-0.3649165237505285
-0.8169773973973973	-0.3663135828590667
-0.8141748848848848	-0.36729800626851583
-0.8113723723723723	-0.36706460175631694
-0.8085698598598597	-0.365213173646009
-0.8057673473473472	-0.3618851805867376
-0.8029648348348347	-0.35771703920694387
-0.8001623223223222	-0.35362956737644324
-0.7973598098098097	-0.3505264771417319
-0.7945572972972972	-0.3490026033900442
-0.7917547847847847	-0.3491563977704727
-0.7889522722722722	-0.35056436842866423
-0.7861497597597596	-0.35242090039199714
-0.7833472472472471	-0.3537937819138258
-0.7805447347347346	-0.35391114100423937
-0.7777422222222221	-0.3523897620861868
-0.7749397097097096	-0.34933817655415234
-0.7721371971971971	-0.3453110672738188
-0.7693346846846846	-0.3411389757781056
-0.7665321721721721	-0.3376932394588662
-0.7637296596596596	-0.33565973330254495
-0.760927147147147	-0.33538395723207926
-0.7581246346346345	-0.3368205096770709
-0.755322122122122	-0.339583989444617
-0.7525196096096095	-0.3430688767239968
-0.749717097097097	-0.34659223125824756
-0.7469145845845845	-0.3495175823804141
-0.744112072072072	-0.3513365307555729
-0.7413095595595595	-0.3517069966776084
-0.738507047047047	-0.35046377894478253
-0.7357045345345344	-0.3476216448814182
-0.7329020220220219	-0.34338301921435255
-0.7300995095095094	-0.3381468273922027
-0.7272969969969969	-0.33250089266631444
-0.7244944844844844	-0.3271756496350968
-0.7216919719719719	-0.32294573953996564
-0.7188894594594594	-0.3204860302945409
-0.7160869469469469	-0.32021195812253755
-0.7132844344344343	-0.3221505212100826
-0.7104819219219218	-0.325889229299514
-0.7076794094094093	-0.33063282030340413
-0.7048768968968968	-0.3353658610631832
-0.7020743843843843	-0.33908388901771414
-0.6992718718718718	-0.3410294810702882
-0.6964693593593593	-0.3408631523506027
-0.6936668468468468	-0.3387162668778254
-0.6908643343343343	-0.335109586581259
-0.6880618218218217	-0.33076474589219607
-0.6852593093093092	-0.3263715938656059
-0.6824567967967967	-0.322389004060313
-0.6796542842842842	-0.31894456202691124
-0.6768517717717717	-0.31586322042942805
-0.6740492592592592	-0.3128088076640405
-0.6712467467467467	-0.309481706933992
-0.6684442342342342	-0.30579591317608346
-0.6656417217217216	-0.3019666428705926
-0.6628392092092091	-0.298473146029957
-0.6600366966966966	-0.29590831805517304
-0.6572341841841841	-0.294769897010688
-0.6544316716716716	-0.295271314573782
-0.6516291591591591	-0.29724461883176734
-0.6488266466466466	-0.3001749010421466
-0.6460241341341341	-0.30335717922685945
-0.6432216216216216	-0.3061205969434241
-0.640419109109109	-0.30803844206174036
-0.6376165965965965	-0.30904620688655626
-0.634814084084084	-0.3094229766894233
-0.6320115715715715	-0.3096420979152782
-0.629209059059059	-0.31014670587542303
-0.6264065465465465	-0.3111355847165175
-0.623604034034034	-0.3124432266150914
-0.6208015215215215	-0.3135646012918062
-0.617999009009009	-0.3138216846931793
-0.6151964964964964	-0.3126147140841834
-0.6123939839839839	-0.3096666873894146
-0.6095914714714714	-0.3051682847715579
-0.6067889589589589	-0.29976366283327993
-0.6039864464464464	-0.2943741141939239
-0.6011839339339339	-0.28991609672617313
-0.5983814214214214	-0.287010669072009
-0.5955789089089089	-0.28578742673475555
-0.5927763963963963	-0.2858544756226282
-0.5899738838838838	-0.28644748600414016
-0.5871713713713713	-0.2867063185246479
-0.5843688588588588	-0.28598070778749496
-0.5815663463463463	-0.28405469814089646
-0.5787638338338338	-0.2812080280491204
-0.5759613213213213	-0.2780917791308699
-0.5731588088088088	-0.2754641558471148
-0.5703562962962963	-0.27388510081875184
-0.5675537837837837	-0.27348567122376044
-0.5647512712712712	-0.2739024925152448
-0.5619487587587587	-0.27440760527250796
-0.5591462462462462	-0.27419097638564804
-0.5563437337337337	-0.27269356252847887
-0.5535412212212212	-0.2698654667581095
-0.5507387087087087	-0.26624614236685884
-0.5479361961961962	-0.26282497220419543
-0.5451336836836836	-0.2607196452352806
-0.5423311711711711	-0.2607782802746209
-0.5395286586586586	-0.2632440032852299
-0.5367261461461461	-0.2676047547165059
-0.5339236336336336	-0.27269080363532283
-0.5311211211211211	-0.27699812243657906
-0.5283186086086086	-0.2791367973885185
-0.5255160960960961	-0.27825803267263993
-0.5227135835835836	-0.2743176747794095
-0.519911071071071	-0.26808769217131745
-0.5171085585585585	-0.2609114793624916
-0.514306046046046	-0.25428496242473053
-0.5115035335335335	-0.2494032929651583
-0.508701021021021	-0.24682237752390354
-0.5058985085085085	-0.24634260169993924
-0.503095995995996	-0.24714398555006803
-0.5002934834834833	-0.24811544801807903
-0.49749097097097084	-0.24825638706272055
-0.4946884584584583	-0.24700873005411159
-0.4918859459459458	-0.24440817895302666
-0.4890834334334333	-0.2410125496047746
-0.4862809209209208	-0.2376471458058411
-0.4834784084084083	-0.2350720029135188
-0.48067589589589577	-0.23370024388891933
-0.47787338338338325	-0.23347251345136885
-0.47507087087087074	-0.23392932759208304
-0.47226835835835823	-0.23444533555766375
-0.4694658458458457	-0.23452640411673678
-0.4666633333333332	-0.23404595214772597
-0.4638608208208207	-0.23332045497072781
-0.4610583083083082	-0.23298684942354517
-0.4582557957957957	-0.23372315518057005
-0.45545328328328316	-0.23591821235223767
-0.45265077077077065	-0.23942206846713673
-0.44984825825825814	-0.24348446625587547
-0.4470457457457456	-0.24692273034043608
-0.4442432332332331	-0.24847564214614695
-0.4414407207207206	-0.2472275956658571
-0.4386382082082081	-0.242954581242506
-0.4358356956956956	-0.23626362630273948
-0.43303318318318307	-0.22846453854674967
-0.43023067067067056	-0.221204228293061
-0.42742815815815804	-0.21597740898581744
-0.42462564564564553	-0.2136732170321561
-0.421823133133133	-0.21430840212604976
-0.4190206206206205	-0.21703656518436729
-0.416218108108108	-0.22043034564685063
-0.4134155955955955	-0.22294159032138836
-0.410613083083083	-0.22338534920525752
-0.40781057057057046	-0.22128755104372413
-0.40500805805805795	-0.21698520357023807
-0.40220554554554544	-0.21145443156192453
-0.39940303303303293	-0.2059350910741515
-0.3966005205205205	-0.20148843556424698
-0.3937980080080079	-0.19864315248779182
-0.3909954954954955	-0.19724937505888315
-0.3881929829829829	-0.19658366244119144
-0.3853904704704705	-0.19565828616240374
-0.38258795795795786	-0.19361738713877277
-0.37978544544544546	-0.1900752463570983
-0.37698293293293283	-0.18527663852409124
-0.37418042042042043	-0.18002588127467287
-0.3713779079079078	-0.1754149122070325
-0.3685753953953954	-0.17245119921031302
-0.3657728828828828	-0.17171873106097899
-0.3629703703703704	-0.1731892912901811
-0.36016785785785776	-0.17624398619548745
-0.35736534534534536	-0.17988852939286218
-0.35456283283283274	-0.18307832656756054
-0.35176032032032034	-0.18503502834954486
-0.3489578078078077	-0.18544613000390978
-0.3461552952952953	-0.18448796412490295
-0.3433527827827827	-0.18268045804348884
-0.3405502702702703	-0.18064320782469753
-0.33774775775775767	-0.17885407128012146
-0.33494524524524527	-0.17750278194312377
-0.33214273273273265	-0.1764879004177096
-0.32934022022022025	-0.17554413313031794
-0.3265377077077076	-0.17443328945501205
-0.323735195195195	-0.17310721122788156
-0.3209326826826826	-0.17176462791880895
-0.31813017017017	-0.17077048965029992
-0.3153276576576576	-0.17046717445590395
-0.31252514514514496	-0.17095740641506366
-0.30972263263263256	-0.17195778011497334
-0.30692012012011993	-0.17280043890897726
-0.30411760760760753	-0.17260542029302603
-0.3013150950950949	-0.17057772751174313
-0.2985125825825825	-0.1663276746886291
-0.2957100700700699	-0.16009298407595288
-0.2929075575575575	-0.15276638515239224
-0.29010504504504486	-0.1456961664429365
-0.28730253253253246	-0.14030755729501046
-0.28450002002001984	-0.13766107301277095
-0.28169750750750744	-0.13809443901733262
-0.2788949949949948	-0.14107463898344894
-0.2760924824824824	-0.14532110094225362
-0.2732899699699698	-0.14917163400277675
-0.2704874574574574	-0.15108014237180492
-0.26768494494494477	-0.15008833266856017
-0.26488243243243237	-0.14611947037593562
-0.26207991991991975	-0.1399993779012175
-0.25927740740740735	-0.13319903889483545
-0.2564748948948947	-0.12738392254042816
-0.2536723823823823	-0.12391652306671089
-0.2508698698698697	-0.12347007027448306
-0.2480673573573573	-0.12586988927097273
-0.24526484484484468	-0.130199860747893
-0.24246233233233228	-0.1351229730185203
-0.23965981981981965	-0.1392977688709793
-0.23685730730730725	-0.14174895606135493
-0.23405479479479463	-0.14207687484654283
-0.23125228228228223	-0.14045528461642118
-0.2284497697697696	-0.13744515892558604
-0.2256472572572572	-0.1337150624490697
-0.22284474474474458	-0.12978408848972403
-0.22004223223223218	-0.12588371420160424
-0.21723971971971956	-0.12197972376467833
-0.21443720720720716	-0.11792706167364977
-0.21163469469469454	-0.11367596426571025
-0.20883218218218214	-0.10942797653873784
-0.2060296696696695	-0.10566275137465683
-0.2032271571571571	-0.10301173113713935
-0.2004246446446445	-0.10202100035357572
-0.1976221321321321	-0.10289644657257768
-0.19481961961961947	-0.10533923278992688
-0.19201710710710707	-0.10855148043733873
-0.18921459459459444	-0.1114305016947294
-0.18641208208208204	-0.11289755628327491
-0.18360956956956942	-0.11225136732090202
-0.18080705705705702	-0.10941944064683623
-0.1780045445445444	-0.10500965671791732
-0.175202032032032	-0.1001315258592004
-0.17239951951951937	-0.09603762924152068
-0.16959700700700697	-0.0937019547255033
-0.16679449449449435	-0.0934786428581425
-0.16399198198198195	-0.09496137246897224
-0.16118946946946933	-0.09709736248894865
-0.15838695695695693	-0.09852338477345982
-0.1555844444444443	-0.0980144633886138
-0.1527819319319319	-0.09489608357961474
-0.14997941941941928	-0.08928191756896567
-0.14717690690690688	-0.08205755419103433
-0.14437439439439426	-0.07461617300768153
-0.14157188188188186	-0.0684348661271266
-0.13876936936936923	-0.0646319048415751
-0.13596685685685683	-0.06364840953816178
-0.1331643443443442	-0.06515249641337645
-0.1303618318318318	-0.06818684321153162
-0.1275593193193192	-0.07149920457002615
-0.12475680680680679	-0.0739379161168367
-0.12195429429429416	-0.07477979856374908
-0.11915178178178176	-0.07388933546550869
-0.11634926926926914	-0.07167239088453667
-0.11354675675675674	-0.0688607466245181
-0.11074424424424412	-0.06621903141848748
-0.10794173173173172	-0.06428440442037403
-0.1051392192192191	-0.06322697521031737
-0.10233670670670669	-0.06286602896868015
-0.09953419419419407	-0.06281513283968435
-0.09673168168168167	-0.06268202947811399
-0.09392916916916905	-0.06223416912191909
-0.09112665665665665	-0.06146213091443509
-0.08832414414414402	-0.06052111744114541
-0.08552163163163162	-0.05958513664707388
-0.082719119119119	-0.058687200820797564
-0.0799166066066066	-0.057626166389185746
-0.07711409409409398	-0.055993611046184166
-0.07431158158158158	-0.053323109990846496
-0.07150906906906895	-0.04930981800601045
-0.06870655655655655	-0.04401254378875813
-0.06590404404404393	-0.037948783414490456
-0.06310153153153153	-0.03202774077439183
-0.06029901901901891	-0.027325315655040955
-0.057496506506506506	-0.02476656933463353
-0.054693993993993884	-0.024821662746523893
-0.05189148148148148	-0.027324253844342172
-0.04908896896896886	-0.03148400582137198
-0.04628645645645646	-0.03609942275481354
-0.04348394394394384	-0.039906794008452234
-0.040681431431431436	-0.041951226116965695
-0.037878918918918814	-0.04185528677777753
-0.03507640640640641	-0.039894418879410254
-0.03227389389389379	-0.03685475006152347
-0.02947138138138139	-0.03372482787899925
-0.026668868868868767	-0.03133098043366797
-0.023866356356356366	-0.030045356712353588
-0.021063843843843744	-0.029669003543571937
-0.018261331331331343	-0.029528968741607903
-0.01545881881881872	-0.0287511123421392
-0.01265630630630632	-0.0266069682467239
-0.009853793793793697	-0.022806594225809357
-0.007051281281281296	-0.0176295185881645
-0.004248768768768674	-0.01184537063973723
-0.001446256256256273	-0.006452963263273298
0.0013562562562563496	-0.0023333425129894447
0.00415876876876875	5.580608989422253e-05
0.006961281281281373	0.0008318055046542816
0.009763793793793774	0.0006283747923804262
0.012566306306306396	0.00034779022973527307
0.015368818818818797	0.0008150357082254422
0.01817133133133142	0.002462350453865947
0.02097384384384382	0.005162816102801393
0.023776356356356443	0.00827796843039913
0.026578868868868843	0.01090599439376605
0.029381381381381466	0.012242241549824756
0.03218389389389387	0.011919903039955174
0.03498640640640649	0.010202313199734858
0.03778891891891911	0.007948793097809798
0.04059143143143151	0.0063559725817407264
0.043393943943944135	0.006557712803417354
0.046196456456456536	0.009220109683456545
0.04899896896896916	0.014274124014404824
0.05180148148148156	0.02088430676086253
0.05460399399399418	0.027672729367168428
0.05740650650650658	0.03312998640276045
0.060209019019019205	0.03608032516333652
0.0630115315315316	0.03604815386280477
0.06581404404404423	0.033405327873921115
0.06861655655655663	0.029251632609635828
0.07141906906906925	0.025069620673288204
0.07422158158158165	0.02226903830775402
0.07702409409409428	0.021770464192681124
0.07982660660660668	0.023761403419972696
0.0826291191191193	0.027697423184778372
0.0854316316316317	0.03253750388512902
0.08823414414414432	0.037125440389774084
0.09103665665665672	0.04058390780249664
0.09383916916916935	0.042589059808670865
0.09664168168168175	0.04343929317882654
0.09944419419419437	0.04390496322441084
0.10224670670670677	0.044920463865825294
0.10504921921921939	0.047230733147378634
0.10785173173173179	0.05111466825792699
0.11065424424424442	0.056276362989880924
0.11345675675675682	0.061934238825771176
0.11625926926926944	0.06707021738482048
0.11906178178178184	0.07074960796680095
0.12186429429429446	0.07240399609248388
0.12466680680680686	0.0719884170650664
0.12746931931931949	0.06997160006380705
0.13027183183183189	0.06717585299226128
0.1330743443443445	0.06453061890666509
0.1358768568568569	0.06282530291285572
0.13867936936936953	0.06253732997601964
0.14148188188188193	0.06377672514811054
0.14428439439439456	0.06634348237109707
0.14708690690690696	0.06985586302725355
0.14988941941941958	0.07388985768370873
0.15269193193193198	0.07807703928578819
0.1554944444444446	0.08213478131615595
0.158296956956957	0.08583688987525939
0.16109946946946962	0.08895962440591704
0.16390198198198203	0.09124708119528677
0.16670449449449465	0.09242800884445027
0.16950700700700705	0.09228904859059564
0.17230951951951967	0.0907790600186307
0.17511203203203207	0.08809879779191876
0.1779145445445447	0.08472889199429168
0.1807170570570571	0.08136827582279188
0.18351956956956972	0.07878798850039037
0.18632208208208212	0.07763907521468985
0.18912459459459474	0.07827473984802719
0.19192710710710714	0.08064703860061895
0.19472961961961976	0.08431625502665148
0.19753213213213217	0.08857415312020112
0.2003346446446448	0.09264377874610116
0.2031371571571572	0.09589238945627296
0.2059396696696698	0.097990009215351
0.2087421821821822	0.09896555706230026
0.21154469469469483	0.09914839492647101
0.21434720720720724	0.0990224122076522
0.21714971971971986	0.09904824104800178
0.21995223223223226	0.09951685777988203
0.22275474474474488	0.10048247987900151
0.22555725725725728	0.10179066376294053
0.2283597697697699	0.10318125055734009
0.2311622822822823	0.10441901296185757
0.23396479479479493	0.10539737027391242
0.23676730730730733	0.10617465020394165
0.23956981981981995	0.1069320362158305
0.24237233233233235	0.10787555533596342
0.24517484484484497	0.10912795630141908
0.24797735735735738	0.11066068564038066
0.25077986986987	0.11229950808073211
0.2535823823823824	0.11380608067846829
0.256384894894895	0.11500433253336974
0.2591874074074074	0.11589836786737955
0.26198991991992004	0.11672727438314873
0.26479243243243245	0.11792329219838837
0.26759494494494507	0.11997616523043392
0.27039745745745747	0.12324476367521219
0.2731999699699701	0.12778246688438819
0.2760024824824825	0.13324475380135142
0.2788049949949951	0.13892372682099716
0.2816075075075075	0.14391215556172932
0.28441002002002014	0.14735349276611004
0.28721253253253254	0.14870072569533335
0.29001504504504516	0.14789857855076327
0.29281755755755756	0.14542460497467516
0.2956200700700702	0.142168929751872
0.2984225825825826	0.13918525923440525
0.3012250950950952	0.1373892986829349
0.3040276076076076	0.13729974177339066
0.30683012012012023	0.1389045632862112
0.30963263263263263	0.1416951948258617
0.31243514514514525	0.14485655933042835
0.31523765765765766	0.14755014858782134
0.3180401701701703	0.14919735247439836
0.3208426826826827	0.14967101293777854
0.3236451951951953	0.14933417689967055
0.3264477077077077	0.14891559968033624
0.3292502202202203	0.14926464045195076
0.3320527327327327	0.15106621918966723
0.33485524524524535	0.15460734249754418
0.33765775775775775	0.15966763248523916
0.34046027027027037	0.16556463549672745
0.34326278278278277	0.17133500597810153
0.3460652952952954	0.1759915509816225
0.3488678078078078	0.17877651123620253
0.3516703203203204	0.17933839500841664
0.3544728328328328	0.17778903249780678
0.35727534534534544	0.17463788832736665
0.36007785785785784	0.17063777179938971
0.36288037037037046	0.16659788195253547
0.36568288288288286	0.1632208904810973
0.3684853953953955	0.16100266350251283
0.3712879079079079	0.1602049516463605
0.3740904204204205	0.16088451320587277
0.3768929329329329	0.16294661777549022
0.37969544544544553	0.1661913551394271
0.38249795795795793	0.17033553334136162
0.38530047047047056	0.1750135189845905
0.38810298298298296	0.17977725034515607
0.3909054954954956	0.18412083311414376
0.393708008008008	0.18754580364849102
0.3965105205205206	0.18966291481694553
0.3993130330330332	0.1903038007295903
0.4021155455455456	0.1896013552445695
0.40491805805805825	0.18799879746857143
0.40772057057057065	0.18616600214008605
0.4105230830830833	0.18483253674286168
0.4133255955955957	0.18457929858287847
0.4161281081081083	0.18565229447734638
0.4189306206206207	0.18786346438439258
0.4217331331331333	0.19062172644695283
0.4245356456456457	0.19309805014855874
0.42733815815815834	0.19448361199730724
0.43014067067067074	0.19426510255367266
0.43294318318318337	0.1924288777360953
0.43574569569569577	0.18952178354004268
0.4385482082082084	0.18653766364234123
0.4413507207207208	0.18465265041402107
0.4441532332332334	0.18488224606911974
0.4469557457457458	0.18776239197181127
0.44975825825825844	0.19315476169230708
0.45256077077077084	0.20024270986941353
0.45536328328328346	0.20772825504612094
0.45816579579579586	0.21417919536708702
0.4609683083083085	0.2184280792728472
0.4637708208208209	0.2199064075457415
0.4665733333333335	0.2188143672272933
0.4693758458458459	0.21607386002381912
0.47217835835835853	0.21307629624026478
0.47498087087087093	0.21129718425891286
0.47778338338338355	0.21188852434199418
0.48058589589589595	0.21536569037347553
0.4833884084084086	0.2214764324483089
0.486190920920921	0.2292850704022214
0.4889934334334336	0.23744172988422854
0.491795945945946	0.24455377285845525
0.4945984584584586	0.24954993981370688
0.497400970970971	0.251934375644872
0.5002034834834836	0.2518645532323667
0.503005995995996	0.25004195509079286
0.5058085085085087	0.24745997965323685
0.5086110210210211	0.24509306411416115
0.5114135335335337	0.24362319025246248
0.5142160460460461	0.24328233462345888
0.5170185585585587	0.24384887043903444
0.5198210710710711	0.24478604415284835
0.5226235835835837	0.24546734959282257
0.5254260960960961	0.24541007113019764
0.5282286086086088	0.24444087573008
0.5310311211211212	0.2427440118975139
0.5338336336336338	0.240783812147225
0.5366361461461462	0.2391349781609201
0.5394386586586588	0.2382830593087224
0.5422411711711712	0.23846472540168168
0.5450436836836838	0.23960129256922152
0.5478461961961962	0.24134549544860612
0.5506487087087089	0.24322218910966398
0.5534512212212213	0.24481163733930716
0.5562537337337339	0.24590980431913584
0.5590562462462463	0.2466081440245675
0.5618587587587589	0.2472629468449011
0.5646612712712713	0.2483621622384757
0.5674637837837839	0.25033323618123
0.5702662962962963	0.2533570803987171
0.573068808808809	0.25725356739249516
0.5758713213213213	0.2614825452193178
0.578673833833834	0.265267929336138
0.5814763463463464	0.2678125031264883
0.584278858858859	0.2685404234324065
0.5870813713713714	0.26729302265524485
0.589883883883884	0.2644152506506384
0.5926863963963964	0.26070164735311685
0.595488908908909	0.257212467749964
0.5982914214214214	0.2550096399930342
0.6010939339339341	0.254886564041896
0.6038964464464465	0.2571678655388564
0.6066989589589589	0.261634526865939
0.6095014714714717	0.26759279899970717
0.6123039839839841	0.27406341206253604
0.6151064964964965	0.280033666447114
0.6179090090090089	0.28469915633885423
0.6207115215215218	0.2876285120190163
0.6235140340340342	0.28881094081723613
0.6263165465465466	0.2885837141982993
0.629119059059059	0.2874731208363194
0.6319215715715718	0.28600648147736896
0.6347240840840842	0.2845575316647617
0.6375265965965966	0.28327212301606675
0.640329109109109	0.28209149289838176
0.6431316216216219	0.28085643611834665
0.6459341341341343	0.2794487413902723
0.6487366466466467	0.2779147964633635
0.651539159159159	0.27652360033886003
0.6543416716716719	0.27573463729134573
0.6571441841841843	0.2760821826777692
0.6599466966966967	0.27801130129287266
0.6627492092092091	0.2817178039527222
0.665551721721722	0.28704449572214585
0.6683542342342343	0.2934694892696874
0.6711567467467467	0.30019474155176107
0.6739592592592591	0.30631316013317267
0.676761771771772	0.31100982052018544
0.6795642842842844	0.3137436768313253
0.6823667967967968	0.3143627701010072
0.6851693093093092	0.31312557491216375
0.687971821821822	0.31062728362373115
0.6907743343343344	0.30765455499217065
0.6935768468468468	0.3050086802816013
0.6963793593593592	0.3033414401416886
0.6991818718718721	0.30304023340268554
0.7019843843843845	0.30418287585184234
0.7047868968968969	0.30656325907320536
0.7075894094094093	0.3097723426383847
0.7103919219219221	0.31330865717709033
0.7131944344344345	0.31669008645863017
0.7159969469469469	0.31954322587174744
0.7187994594594593	0.3216555249041776
0.7216019719719722	0.3229856808704657
0.7244044844844846	0.3236368545177144
0.727206996996997	0.3238037761335515
0.7300095095095094	0.32370829083915553
0.7328120220220222	0.32353857413962417
0.7356145345345346	0.3234055075798871
0.738417047047047	0.32332580251480647
0.7412195595595594	0.3232356287749601
0.7440220720720723	0.3230312795256487
0.7468245845845847	0.3226259588417539
0.7496270970970971	0.32200597515554963
0.7524296096096099	0.3212675976122662
0.7552321221221223	0.3206191927305221
0.7580346346346347	0.32034219618111887
0.7608371471471471	0.32071720321388014
0.76363965965966	0.3219343589532362
0.7664421721721724	0.32401579270126624
0.7692446846846848	0.32677822913302734
0.7720471971971972	0.3298545586008158
0.77484970970971	0.3327757913839559
0.7776522222222224	0.33509440727946255
0.7804547347347348	0.3365134762355615
0.7832572472472472	0.33697952425131633
0.7860597597597601	0.3367045856763757
0.7888622722722725	0.3361033127458458
0.7916647847847849	0.3356587159540741
0.7944672972972973	0.3357561104493738
0.7972698098098101	0.3365397683046565
0.8000723223223225	0.3378441932550815
0.8028748348348349	0.3392309781266873
0.8056773473473473	0.34012843814753535
0.8084798598598602	0.3400352475546849
0.8112823723723726	0.3387234861683428
0.814084884884885	0.33637068050634716
0.8168873973973974	0.333568285057964
0.8196899099099102	0.33119133455029237
0.8224924224224226	0.330159408349128
0.825294934934935	0.33115768956643865
0.8280974474474474	0.33440521716103017
0.8308999599599602	0.33954796779756996
0.8337024724724726	0.3457187351423793
0.836504984984985	0.35175442810005964
0.8393074974974974	0.3565107118621237
0.8421100100100103	0.3591806765642949
0.8449125225225227	0.3595200340690021
0.8477150350350351	0.3579084765601822
0.8505175475475475	0.3552271551483258
0.8533200600600603	0.35258971113708326
0.8561225725725727	0.3510102065275936
0.8589250850850851	0.35111054684475074
0.8617275975975975	0.3529562160056023
0.8645301101101104	0.35606697776206697
0.8673326226226228	0.3595927365708068
0.8701351351351352	0.3625927832261971
0.8729376476476476	0.3643262607346154
0.8757401601601604	0.36446243480657214
0.8785426726726728	0.36315008187627495
0.8813451851851852	0.36093467714296273
0.8841476976976976	0.35856264289050654
0.8869502102102105	0.35674635561393725
0.8897527227227229	0.3559707244766651
0.8925552352352353	0.35640073725679455
0.8953577477477477	0.35790840127874535
0.8981602602602605	0.3601926943239395
0.9009627727727729	0.3629340824045674
0.9037652852852853	0.36591725412623954
0.9065677977977977	0.36907404317962006
0.9093703103103106	0.3724351815465968
0.912172822822823	0.37601977478590864
0.9149753353353354	0.3797191877208298
0.9177778478478478	0.3832361960659515
0.9205803603603606	0.3861187761267988
0.923382872872873	0.3878887813227776
0.9261853853853854	0.3882241128651087
0.9289878978978978	0.387125399097217
0.9317904104104107	0.3849963403633212
0.9345929229229231	0.3825929437294444
0.9373954354354355	0.38084241741672864
0.9401979479479479	0.38058127364603034
0.9430004604604607	0.38229600614692105
0.9458029729729731	0.38595516663568485
0.9486054854854855	0.390995317133191
0.9514079979979979	0.39647330189373
0.9542105105105108	0.4013406376763057
0.9570130230230232	0.4047526165533004
0.9598155355355356	0.40631076296056123
0.962618048048048	0.4061583118766968
0.9654205605605608	0.40489771296874877
0.9682230730730732	0.40335990651603526
0.9710255855855856	0.40230600201968425
0.973828098098098	0.4021649770732487
0.9766306106106108	0.40289779110458446
0.9794331231231233	0.40403338422897317
0.9822356356356357	0.40486123381273775
0.985038148148148	0.40471002452957083
0.9878406606606609	0.40321212963545605
0.9906431731731733	0.4004595646511161
0.9934456856856857	0.3969965854569595
0.9962481981981981	0.3936528499384059
0.9990507107107109	0.3912778534622974
1.0018532232232233	0.39047176888483415
1.0046557357357357	0.39140762296272347
1.0074582482482481	0.39380527083177763
1.010260760760761	0.3970616836759605
1.0130632732732734	0.40048519958799567
1.0158657857857858	0.4035444058777964
1.0186682982982982	0.40603865957758944
1.021470810810811	0.4081280683433879
1.0242733233233234	0.4102145083563641
1.0270758358358358	0.412721963150983
1.0298783483483482	0.41586305141612734
1.032680860860861	0.4194846776651956
1.0354833733733735	0.4230568991532905
1.0382858858858859	0.42581588731034503
1.0410883983983983	0.4270138746381489
1.0438909109109111	0.4261876843743825
1.0466934234234235	0.42334825183183133
1.049495935935936	0.41902011038645826
1.0522984484484483	0.4141126262829746
1.0551009609609612	0.4096646266726012
1.0579034734734736	0.4065491291215815
1.060705985985986	0.4052386949064981
1.0635084984984984	0.4057094979609228
1.0663110110110112	0.40751183632015864
1.0691135235235236	0.4099750617966351
1.071916036036036	0.4124676995120219
1.0747185485485484	0.4146160798568521
1.0775210610610613	0.4164032339238567
1.0803235735735737	0.4181168994891401
1.083126086086086	0.4201734151386919
1.0859285985985985	0.422891255803197
1.0887311111111113	0.4263063856906054
1.0915336236236237	0.4301046576540093
1.0943361361361361	0.4337006993085375
1.0971386486486485	0.436435529855122
1.0999411611611614	0.4378183405148971
1.1027436736736738	0.43771937926062476
1.1055461861861862	0.4364379736064907
1.1083486986986986	0.4346161795203488
1.1111512112112114	0.43302690216918827
1.1139537237237238	0.4323134332624423
1.1167562362362362	0.4327767016460201
1.119558748748749	0.43428939991476356
1.1223612612612615	0.43636862288746714
1.1251637737737739	0.43837852448500414
1.1279662862862863	0.439784642910078
1.130768798798799	0.4403612656503376
1.1335713113113115	0.4402707984309858
1.136373823823824	0.43998346068683736
1.1391763363363363	0.4400682887285098
1.1419788488488491	0.4409383576232718
1.1447813613613615	0.44265382128147923
1.147583873873874	0.444866787320211
1.1503863863863864	0.4469384419440777
1.1531888988988992	0.448190838889708
1.1559914114114116	0.44819928253777785
1.158793923923924	0.447008793757407
1.1615964364364364	0.4451801512279918
1.1643989489489492	0.4436312881290806
1.1672014614614616	0.4433173202411943
1.170003973973974	0.44485853808607523
1.1728064864864864	0.44825455354607535
1.1756089989989993	0.45280137184111335
1.1784115115115117	0.45726151406267057
1.181214024024024	0.460247557444865
1.1840165365365365	0.4606983492408343
1.1868190490490493	0.45828483520599406
1.1896215615615617	0.45359637376287887
1.1924240740740741	0.4480264610109036
1.1952265865865865	0.44337727350850187
1.1980290990990994	0.4413011457622854
1.2008316116116118	0.44275913976123704
1.2036341241241242	0.44767905634069327
1.2064366366366366	0.45493471215200754
1.2092391491491494	0.46266408788233127
1.2120416616616618	0.46883082683153643
1.2148441741741742	0.4718502221056725
1.2176466866866866	0.47107642086375334
1.2204491991991995	0.46699135901348043
1.2232517117117119	0.4610337935592237
1.2260542242242243	0.455125848875909
1.2288567367367367	0.45105436107130037
1.2316592492492495	0.44991106074389975
1.234461761761762	0.4517735621375517
1.2372642742742743	0.4557261674647878
1.2400667867867867	0.46020444293375706
1.2428692992992996	0.4635399496174919
1.245671811811812	0.4645179729700728
1.2484743243243244	0.4627624722527004
1.2512768368368368	0.4588269027258334
1.2540793493493496	0.45397340370757533
1.256881861861862	0.44972925950955567
1.2596843743743744	0.447381621217505
1.2624868868868868	0.44758520138113533
1.2652893993993997	0.4502100813544555
1.268091911911912	0.4544666429437024
1.2708944244244245	0.4592452531774951
1.2736969369369369	0.46353536907644444
1.2764994494494497	0.4667674226499495
1.279301961961962	0.4689571528464064
1.2821044744744745	0.47061092192633047
1.284906986986987	0.4724418316755101
1.2877094994994998	0.47501615993896096
1.2905120120120122	0.47847246681248456
1.2933145245245246	0.48242419028758443
1.296117037037037	0.4860834880813588
1.2989195495495498	0.48855760361857936
1.3017220620620622	0.4892019465345725
1.3045245745745746	0.4878916306577399
1.307327087087087	0.48510373360815484
1.3101295995995998	0.48177440534922367
1.3129321121121122	0.47898097114692184
1.3157346246246246	0.47756678034227296
1.318537137137137	0.4778499884751046
1.32133964964965	0.4795274564142712
1.3241421621621623	0.48181229197955544
1.3269446746746747	0.4837551993156145
1.329747187187187	0.4846289150643056
1.3325496996997	0.4842286520707606
1.3353522122122123	0.48297038362748734
1.3381547247247247	0.4817431790462414
1.3409572372372371	0.48156463619550116
1.34375974974975	0.48316530855762485
1.3465622622622624	0.48665968841512874
1.3493647747747748	0.49143474078389704
1.3521672872872872	0.496310443653176
1.3549697997998	0.4999272242876841
1.3577723123123124	0.5012286957776823
1.3605748248248248	0.49986691151434126
1.3633773373373372	0.4963779356836957
1.36617984984985	0.4920522552580564
1.3689823623623625	0.48853129976113574
1.3717848748748749	0.4872604734845868
1.3745873873873873	0.4889848739128543
1.3773898998999001	0.493465236162415
1.3801924124124125	0.4995201040967855
1.382994924924925	0.5053896648126744
1.3857974374374373	0.5093052202993599
1.3885999499499502	0.5100749713239604
1.3914024624624626	0.5074878612871837
1.394204974974975	0.5023966409610928
1.3970074874874874	0.49644918709029995
1.39981	0.49155648598429336
1.39991	0.499972979229076
1.3971074774774772	0.49913685791134077
1.3943049549549547	0.49909464652863655
1.391502432432432	0.5000646357684464
1.3886999099099095	0.5019536032394681
1.385897387387387	0.5042896255557935
1.3830948648648644	0.5062765083872959
1.3802923423423419	0.5069744517393534
1.3774898198198193	0.5055663723690845
1.3746872972972968	0.5016328462344414
1.3718847747747747	0.49534524120920553
1.369082252252252	0.48750349373648305
1.3662797297297296	0.47938901963722036
1.363477207207207	0.4724613497238397
1.3606746846846844	0.4679802083764515
1.3578721621621619	0.46666433051337286
1.3550696396396393	0.46849282179836804
1.3522671171171168	0.4727142781281587
1.3494645945945942	0.47806522161501186
1.3466620720720717	0.4831331156348516
1.3438595495495491	0.4867523839532242
1.3410570270270266	0.488310659035902
1.338254504504504	0.48787143407462874
1.335451981981982	0.48607936865341816
1.3326494594594593	0.48388592560195454
1.3298469369369368	0.4821918492169843
1.3270444144144142	0.4815292692078589
1.3242418918918917	0.4818908745626138
1.3214393693693691	0.4827617541582401
1.3186368468468466	0.4833388112707696
1.315834324324324	0.48285737466552714
1.3130318018018015	0.48090726035442055
1.310229279279279	0.4776240660378862
1.3074267567567563	0.4736848057234657
1.3046242342342338	0.47010524079237803
1.3018217117117112	0.4679058731393325
1.2990191891891887	0.4677604122664606
1.2962166666666666	0.46974828203035135
1.293414144144144	0.473298536314642
1.2906116216216215	0.4773480368480505
1.287809099099099	0.4806640240769884
1.2850065765765764	0.4822252392783256
1.2822040540540538	0.4815357115088613
1.2794015315315312	0.4787680030878436
1.2765990090090087	0.47469022477077083
1.2737964864864861	0.47040369978152174
1.2709939639639636	0.46698096924926347
1.268191441441441	0.46512563499141557
1.2653889189189185	0.464965897269464
1.262586396396396	0.46604642708471267
1.2597838738738734	0.46751507114920565
1.2569813513513513	0.4684353781301196
1.2541788288288287	0.46811531446622834
1.2513763063063061	0.46634013786596895
1.2485737837837836	0.463433194765722
1.245771261261261	0.4601292893739466
1.2429687387387385	0.45730980328849624
1.240166216216216	0.4556947297881935
1.2373636936936934	0.4555989281706655
1.2345611711711708	0.4568349117493976
1.2317586486486483	0.4587919181912615
1.2289561261261257	0.4606596590219876
1.2261536036036031	0.4617162975992256
1.2233510810810806	0.4615802493955439
1.2205485585585585	0.4603403144378143
1.217746036036036	0.45852226787778116
1.2149435135135134	0.4569065438579668
1.2121409909909908	0.4562613741738074
1.2093384684684683	0.4570820499740055
1.2065359459459457	0.45942187117926936
1.2037334234234232	0.4628668899806214
1.2009309009009006	0.4666573212724938
1.198128378378378	0.4699108289732882
1.1953258558558555	0.4718727138845574
1.192523333333333	0.47211439559650725
1.1897208108108104	0.470623970004477
1.1869182882882878	0.46777164858305675
1.1841157657657653	0.46417410142423465
1.1813132432432432	0.4605109938266274
1.1785107207207206	0.4573554283123784
1.175708198198198	0.4550666973709597
1.1729056756756755	0.4537655830644539
1.170103153153153	0.4533809857001786
1.1673006306306304	0.45373366484161537
1.1644981081081078	0.4546159184410715
1.1616955855855853	0.45583603483223456
1.1588930630630627	0.457217717315487
1.1560905405405402	0.4585678260885595
1.1532880180180176	0.45964108704717244
1.150485495495495	0.46013194289571013
1.1476829729729725	0.45971133985374246
1.14488045045045	0.4581054261044686
1.1420779279279278	0.4551926003397032
1.1392754054054053	0.4510835248169215
1.1364728828828827	0.4461504787421282
1.1336703603603602	0.4409872911232412
1.1308678378378376	0.43630355283936395
1.128065315315315	0.4327785918118592
1.1252627927927925	0.4309139913552662
1.12246027027027	0.4309238172037123
1.1196577477477474	0.43268966193784497
1.1168552252252248	0.43578803281637735
1.1140527027027023	0.4395777328509861
1.1112501801801797	0.4433213594589005
1.1084476576576572	0.4463114355492922
1.105645135135135	0.447977383696306
1.1028426126126125	0.44796044438540306
1.10004009009009	0.44615420383535975
1.0972375675675674	0.4427142714421841
1.0944350450450449	0.438040542420995
1.0916325225225223	0.43273162058748904
1.0888299999999997	0.4275078545640112
1.0860274774774772	0.42310144711420716
1.0832249549549546	0.4201210539678353
1.080422432432432	0.41891204556080874
1.0776199099099095	0.41944642650030906
1.074817387387387	0.42128114255466276
1.0720148648648644	0.42361475764214096
1.0692123423423419	0.42544948909091973
1.0664098198198197	0.42583351086499543
1.0636072972972972	0.42412732683793486
1.0608047747747746	0.42021960567230665
1.058002252252252	0.4146211918922993
1.0551997297297295	0.4083935229855893
1.052397207207207	0.4029134336860025
1.0495946846846844	0.3995270840402011
1.0467921621621619	0.39918497576600187
1.0439896396396393	0.40216347332318336
1.0411871171171168	0.40795921462770934
1.0383845945945942	0.4153950930354551
1.0355820720720716	0.4229138975769072
1.032779549549549	0.42897784767724023
1.0299770270270265	0.43245822237836895
1.0271745045045044	0.4329010050510891
1.0243719819819819	0.4305923708287194
1.0215694594594593	0.42641028496221967
1.0187669369369368	0.4215153333325784
1.0159644144144142	0.416983229135081
1.0131618918918917	0.4134969241974833
1.010359369369369	0.4111928861961519
1.0075568468468465	0.409702006398285
1.004754324324324	0.4083593366098205
1.0019518018018014	0.4065010567262045
0.9991492792792789	0.403740628974964
0.9963467567567563	0.4001275705177535
0.9935442342342338	0.3961369679437443
0.9907417117117117	0.39249950008469925
0.9879391891891891	0.38993830377328853
0.9851366666666665	0.3889105623437987
0.982334144144144	0.38944743093812695
0.9795316216216214	0.3911479987770923
0.9767290990990989	0.3933256712196237
0.9739265765765763	0.3952497401817916
0.9711240540540538	0.3963912783079804
0.9683215315315312	0.3965829133340195
0.9655190090090087	0.39603600250106274
0.9627164864864861	0.3952133555454399
0.9599139639639636	0.39461045995585775
0.957111441441441	0.3945326075025062
0.9543089189189184	0.39495643353662613
0.9515063963963963	0.39553160852488434
0.9487038738738738	0.39572392806515655
0.9459013513513512	0.39504529297098345
0.9430988288288287	0.39328026501964763
0.9402963063063061	0.39061706819676
0.9374937837837836	0.3876245855727175
0.934691261261261	0.3850742544100956
0.9318887387387385	0.3836657757515751
0.9290862162162159	0.3837556605668616
0.9262836936936933	0.3851920643363076
0.9234811711711708	0.3873251674618847
0.9206786486486482	0.3892008305783977
0.9178761261261257	0.38987812850217984
0.9150736036036036	0.3887631125456661
0.912271081081081	0.3858400774689169
0.9094685585585585	0.3817130245615795
0.9066660360360359	0.37743396386955597
0.9038635135135134	0.3741692064782037
0.9010609909909908	0.3728135100840311
0.8982584684684682	0.3736835212510002
0.8954559459459457	0.3763978442013357
0.8926534234234231	0.3799887817997276
0.8898509009009006	0.38321154855527895
0.887048378378378	0.3849481151366427
0.8842458558558555	0.3845690371189443
0.8814433333333329	0.382129908272802
0.8786408108108104	0.3783352861833111
0.8758382882882882	0.3742827787084532
0.8730357657657657	0.37107574451513126
0.8702332432432431	0.36943833105615104
0.8674307207207206	0.3694655239151077
0.864628198198198	0.3705938712580982
0.8618256756756755	0.3718020045979663
0.8590231531531529	0.37197071598438247
0.8562206306306304	0.3702777675429351
0.8534181081081078	0.3664915919790859
0.8506155855855853	0.3610640367495492
0.8478130630630627	0.35499231774019824
0.8450105405405401	0.34949966312874325
0.8422080180180176	0.34564510650147456
0.839405495495495	0.34399471251209945
0.8366029729729729	0.3444624052550683
0.8338004504504504	0.3463679247978398
0.8309979279279278	0.3486842473461631
0.8281954054054053	0.35038362827957337
0.8253928828828827	0.3507619083513106
0.8225903603603602	0.34963403435847984
0.8197878378378376	0.3473436380358499
0.816985315315315	0.34459695455845213
0.8141827927927925	0.34219168936853617
0.8113802702702699	0.3407434159805105
0.8085777477477474	0.34050546536605436
0.8057752252252248	0.34133721983749643
0.8029727027027023	0.3428169018444147
0.8001701801801802	0.3444410067804551
0.7973676576576576	0.3458235699199886
0.794565135135135	0.34681457675224353
0.7917626126126125	0.3474945207659993
0.7889600900900899	0.348055839052559
0.7861575675675674	0.34863020299187764
0.7833550450450448	0.34914421423529673
0.7805525225225223	0.34927544549768486
0.7777499999999997	0.34853982647910364
0.7749474774774772	0.34648592751688423
0.7721449549549546	0.3429235515165724
0.769342432432432	0.3380927007627079
0.7665399099099095	0.3326940663425939
0.763737387387387	0.32774953698637815
0.7609348648648648	0.32432412941193844
0.7581323423423423	0.32319593086532056
0.7553298198198197	0.3245868731874312
0.7525272972972972	0.32805323851381085
0.7497247747747746	0.3325840607336348
0.7469222522522521	0.33688506464753404
0.7441197297297295	0.339760309187634
0.741317207207207	0.34046701218692055
0.7385146846846844	0.3389250987184881
0.7357121621621618	0.3357107397538704
0.7329096396396393	0.3318364703059971
0.7301071171171167	0.3283938807421912
0.7273045945945942	0.32618240980253166
0.7245020720720716	0.32545234443608473
0.7216995495495495	0.32584975103558
0.718897027027027	0.3265796926205522
0.7160945045045044	0.32672682171158507
0.7132919819819818	0.3256166368410255
0.7104894594594593	0.32308623573599293
0.7076869369369367	0.31956557484962966
0.7048844144144142	0.3159377894785308
0.7020818918918916	0.3132261750249161
0.6992793693693691	0.31221795857084833
0.6964768468468465	0.3131587739882744
0.693674324324324	0.31562825553365087
0.6908718018018014	0.3186445672527022
0.6880692792792789	0.32096598290416917
0.6852667567567567	0.32148882436403936
0.6824642342342342	0.31960725186349204
0.6796617117117116	0.3154132818714994
0.6768591891891891	0.3096702466517661
0.6740566666666665	0.3035703055861396
0.671254144144144	0.29835947427338494
0.6684516216216214	0.2949567665524767
0.6656490990990989	0.2936930022849103
0.6628465765765763	0.29425084218002534
0.6600440540540538	0.29581687778890275
0.6572415315315312	0.297384351494279
0.6544390090090086	0.29809647973545916
0.6516364864864861	0.2975116413593596
0.6488339639639635	0.2957046338869845
0.6460314414414414	0.2931797954815053
0.6432289189189189	0.2906392636435008
0.6404263963963963	0.2886988070805989
0.6376238738738738	0.2876576164898853
0.6348213513513512	0.287403423472101
0.6320188288288286	0.28748075476873175
0.6292163063063061	0.28728848385763894
0.6264137837837835	0.2863259435392352
0.623611261261261	0.28439153717443716
0.6208087387387384	0.28165883979454187
0.6180062162162159	0.27860389243154837
0.6152036936936933	0.2758149838887218
0.6124011711711708	0.27376094467748324
0.6095986486486482	0.2726092260308459
0.6067961261261261	0.2721653777544495
0.6039936036036035	0.27195862329792775
0.601191081081081	0.27144182543376694
0.5983885585585584	0.2702294635336405
0.5955860360360359	0.2682811049970209
0.5927835135135133	0.2659564388812713
0.5899809909909908	0.2639145797026341
0.5871784684684682	0.2628880016142692
0.5843759459459457	0.26340898843242666
0.5815734234234231	0.2655863886051939
0.5787709009009008	0.26901526774392176
0.5759683783783782	0.27285698293338545
0.5731658558558557	0.2760682583710188
0.5703633333333331	0.2777059607077904
0.5675608108108106	0.2772077796287746
0.564758288288288	0.27455708432989306
0.5619557657657654	0.27027969308105027
0.5591532432432431	0.26527697536490774
0.5563507207207206	0.26055361894439416
0.553548198198198	0.2569309644637132
0.5507456756756755	0.25483743558416333
0.5479431531531529	0.25423719816331153
0.5451406306306303	0.2547085574795198
0.5423381081081078	0.25563286119146694
0.5395355855855855	0.25642057362565907
0.5367330630630629	0.2566947811932102
0.5339305405405403	0.2563743283182045
0.5311280180180178	0.2556395068377265
0.5283254954954952	0.25480687112995526
0.5255229729729727	0.25417024860575216
0.5227204504504503	0.2538719959630403
0.5199179279279278	0.25385095683237546
0.5171154054054052	0.2538796398679024
0.5143128828828827	0.25366687833507773
0.5115103603603601	0.2529778822357548
0.5087078378378376	0.25172011077568984
0.505905315315315	0.24996116876895513
0.5031027927927927	0.24787589341676075
0.5003002702702701	0.24565080716972693
0.4974977477477476	0.24339228051660022
0.494695225225225	0.24108259565461737
0.49189270270270247	0.2386065322420056
0.4890901801801799	0.23583903910198178
0.48628765765765736	0.2327554111445749
0.483485135135135	0.2295116638122151
0.48068261261261247	0.22645101437914167
0.4778800900900899	0.22402029117474917
0.47507756756756736	0.22261729886119735
0.4722750450450448	0.22242199100878945
0.46947252252252225	0.2232774560721602
0.4666699999999997	0.22467463242350721
0.46386747747747736	0.2258603387437645
0.4610649549549548	0.22604348452191267
0.45826243243243225	0.2246357135555873
0.4554599099099097	0.22144525987490737
0.45265738738738714	0.2167542232601084
0.4498548648648646	0.2112470527781959
0.44705234234234204	0.20580911393137358
0.4442498198198197	0.2012606151616803
0.44144729729729715	0.19811572118348894
0.4386447747747746	0.19644965907744497
0.43584225225225204	0.19591958127343298
0.4330397297297295	0.19593049762407388
0.43023720720720693	0.19588508395752574
0.4274346846846844	0.1954248074642439
0.42463216216216204	0.1945715687070842
0.4218296396396395	0.19371415830959185
0.41902711711711693	0.1934403210588864
0.4162245945945944	0.19427306441686754
0.4134220720720718	0.19640798726597522
0.41061954954954927	0.1995523950313223
0.40781702702702693	0.20293436161330625
0.4050145045045044	0.2054913960937998
0.4022119819819818	0.20618424415011394
0.39940945945945927	0.2043343539283211
0.3966069369369367	0.19987079547440428
0.39380441441441416	0.19339923571450723
0.3910018918918916	0.18606332497580363
0.3881993693693693	0.17923789865117504
0.3853968468468467	0.17414989324001037
0.38259432432432416	0.1715471703778963
0.3797918018018016	0.1715190474086008
0.37698927927927905	0.1735209602698532
0.3741867567567565	0.17658725379989873
0.37138423423423395	0.17965440348121714
0.3685817117117116	0.1818832758942411
0.36577918918918906	0.18287453938260528
0.3629766666666665	0.18271329291117616
0.36017414414414395	0.18184177357903653
0.3573716216216214	0.18081983529540702
0.35456909909909884	0.18007002359036164
0.3517665765765763	0.17970464154174007
0.34896405405405395	0.17949680351624298
0.3461615315315314	0.17899984725892226
0.34335900900900884	0.1777614180408818
0.3405564864864863	0.17554188032764753
0.33775396396396373	0.17244526691949202
0.3349514414414412	0.1689054054173562
0.3321489189189186	0.16552734384741963
0.3293463963963963	0.16284304772933522
0.32654387387387374	0.1610779584092524
0.3237413513513512	0.16002626255330538
0.3209388288288286	0.15909576430890873
0.31813630630630607	0.15752050467338438
0.3153337837837835	0.1546732693642564
0.31253126126126096	0.150365520108975
0.30972873873873863	0.1450168874468475
0.3069262162162161	0.1396144196875542
0.3041236936936935	0.13545193976689027
0.30132117117117097	0.13371867489311198
0.2985186486486484	0.13506617315574007
0.29571612612612586	0.13930123437785655
0.2929136036036035	0.14532141161544657
0.29011108108108097	0.15133676151331352
0.2873085585585584	0.1553297504167381
0.28450603603603586	0.15562462059452295
0.2817035135135133	0.15139536388677438
0.27890099099099075	0.14295295335739996
0.2760984684684682	0.13171545190654554
0.27329594594594586	0.11985988117323218
0.2704934234234233	0.10975227085685066
0.26769090090090075	0.10332101710821813
0.2648883783783782	0.10155655556698215
0.26208585585585564	0.10428167685616432
0.2592833333333331	0.11025395519836143
0.25648081081081053	0.11756108475399321
0.2536782882882882	0.12418313568549244
0.25087576576576565	0.12854965696585788
0.2480732432432431	0.12992756165080968
0.24527072072072054	0.12853382667465443
0.24246819819819798	0.12535553136954208
0.23966567567567543	0.12174999530568595
0.23686315315315287	0.11896155554912471
0.23406063063063054	0.1177100522485581
0.23125810810810798	0.11797559868612792
0.22845558558558543	0.11903652765720749
0.22565306306306288	0.11973551452829191
0.22285054054054032	0.1188790961599298
0.22004801801801777	0.11563926999733841
0.2172454954954952	0.10983209696274071
0.21444297297297288	0.10199279502552935
0.21164045045045032	0.09323350032810276
0.20883792792792777	0.08493659664738779
0.20603540540540521	0.0783826500140185
0.20323288288288266	0.07442479408021033
0.2004303603603601	0.0732994874246976
0.19762783783783777	0.07461641705400458
0.19482531531531522	0.0775145105264239
0.19202279279279266	0.08092433694029263
0.1892202702702701	0.08385293778671438
0.18641774774774755	0.08561038126217448
0.183615225225225	0.08592407344831991
0.18081270270270244	0.08492621997145025
0.1780101801801801	0.08303826196971961
0.17520765765765756	0.0808019843400278
0.172405135135135	0.07871409481581516
0.16960261261261245	0.07710992360798126
0.1668000900900899	0.07611873647449428
0.16399756756756734	0.07568717063097838
0.16119504504504478	0.07564721475169797
0.15839252252252245	0.07579641723832109
0.1555899999999999	0.07596147309514396
0.15278747747747734	0.07602865904613709
0.14998495495495479	0.07593998434554128
0.14718243243243223	0.07566655838696378
0.14437990990990968	0.0751766685198161
0.14157738738738712	0.07441453831248263
0.1387748648648648	0.07329863822068237
0.13597234234234223	0.07173933069640635
0.13316981981981968	0.06966819340577377
0.13036729729729712	0.06706793233077052
0.12756477477477457	0.06399279718401933
0.12476225225225201	0.06057354755922281
0.12195972972972946	0.05700611246046254
0.11915720720720713	0.05352712936754346
0.11635468468468457	0.05038149374548441
0.11355216216216202	0.04778704803226147
0.11074963963963946	0.045900599120087066
0.10794711711711691	0.0447887387309204
0.10514459459459435	0.044407075637610566
0.1023420720720718	0.04459220267940957
0.09953954954954947	0.045070999855238145
0.09673702702702691	0.045490529377061606
0.09393450450450436	0.04546817000194274
0.0911319819819818	0.04465619756341917
0.08832945945945925	0.0428093028376542
0.08552693693693669	0.0398397460536344
0.08272441441441436	0.03584496847856007
0.0799218918918918	0.031097406795948287
0.07711936936936925	0.02599523040653484
0.0743168468468467	0.020983391302551543
0.07151432432432414	0.016463462844865148
0.06871180180180159	0.012715134670799266
0.06590927927927903	0.009850096394367486
0.0631067567567567	0.007810571172666286
0.060304234234234144	0.006412224157846119
0.05750171171171159	0.005418274414950408
0.054699189189189035	0.00462235386089116
0.05189666666666648	0.003914938590809658
0.049094144144143925	0.0033129960608641873
0.04629162162162137	0.0029434994866098796
0.04348909909909904	0.0029854097894653764
0.04068657657657648	0.0035874752048851988
0.03788405405405393	0.004786985634523622
0.035081531531531374	0.006455172704260048
0.03227900900900882	0.008288116127622008
0.029476486486486264	0.00984974226804855
0.02667396396396371	0.010659183138858053
0.023871441441441377	0.010302266419545958
0.021068918918918822	0.008539501348936912
0.018266396396396267	0.005382482602708155
0.015463873873873712	0.001117243346759722
0.012661351351351158	-0.0037348562045837197
0.009858828828828603	-0.008513450218460172
0.007056306306306048	-0.012553538527330738
0.004253783783783716	-0.015328793347383574
0.0014512612612611608	-0.016571047711356562
-0.001351261261261394	-0.016336962680841755
-0.004153783783783949	-0.01500355402275419
-0.006956306306306503	-0.01318988979884897
-0.009758828828829058	-0.011619609657834012
-0.012561351351351613	-0.010954029194022996
-0.015363873873873946	-0.01163464622230509
-0.0181663963963965	-0.01377405944750218
-0.020968918918919055	-0.017124729698311192
-0.02377144144144161	-0.021137157424091113
-0.026573963963964164	-0.025096786559520023
-0.02937648648648672	-0.028307789624068436
-0.03217900900900905	-0.030277673480894274
-0.03498153153153161	-0.03085388031719913
-0.03778405405405416	-0.030273955342811076
-0.040586576576576716	-0.029112498520928037
-0.04338909909909927	-0.028135664734454197
-0.046191621621621826	-0.028099919877877938
-0.04899414414414438	-0.029548520205838785
-0.05179666666666671	-0.03266141031017342
-0.05459918918918927	-0.037200613928890874
-0.05740171171171182	-0.04256710135350017
-0.06020423423423438	-0.0479538579436902
-0.06300675675675693	-0.05255259909031623
-0.06580927927927949	-0.055756499840074025
-0.06861180180180204	-0.057303115495165424
-0.07141432432432437	-0.05731992385846063
-0.07421684684684693	-0.0562640715146957
-0.07701936936936948	-0.05477896407504143
-0.07982189189189204	-0.053513697678276434
-0.0826244144144146	-0.052959851344861336
-0.08542693693693715	-0.05335150566646801
-0.0882294594594597	-0.05465174246907875
-0.09103198198198204	-0.05662002150797843
-0.09383450450450459	-0.058929346567428736
-0.09663702702702714	-0.061288335979964303
-0.0994395495495497	-0.063525418368054
-0.10224207207207225	-0.06560911703311326
-0.10504459459459481	-0.06760350617628788
-0.10784711711711736	-0.06958237212473697
-0.1106496396396397	-0.07154072252784652
-0.11345216216216225	-0.07334278579658485
-0.1162546846846848	-0.07473149038215948
-0.11905720720720736	-0.07540078802994354
-0.12185972972972992	-0.07510764261139322
-0.12466225225225247	-0.07378394527956655
-0.12746477477477502	-0.07160612486760326
-0.13026729729729736	-0.0689929139796597
-0.1330698198198199	-0.06652534324955697
-0.13587234234234247	-0.06480942510340493
-0.13867486486486502	-0.06432199564372895
-0.14147738738738758	-0.06528685453607466
-0.14427990990991013	-0.06761935794892818
-0.14708243243243246	-0.07095607702659237
-0.14988495495495502	-0.07475941988905371
-0.15268747747747757	-0.07846427157702021
-0.15549000000000013	-0.08162225223210684
-0.15829252252252268	-0.08400253040807826
-0.16109504504504524	-0.08562445371396343
-0.1638975675675678	-0.08672035610207351
-0.16670009009009013	-0.08764848806645059
-0.16950261261261268	-0.08878878060908246
-0.17230513513513523	-0.09045435697704854
-0.1751076576576578	-0.09284040681152528
-0.17791018018018034	-0.09601450864950678
-0.1807127027027029	-0.09993606682544179
-0.18351522522522545	-0.1044837311882802
-0.1863177477477478	-0.10947165107578274
-0.18912027027027034	-0.11464677500195433
-0.1919227927927929	-0.11967476150889697
-0.19472531531531545	-0.12413421418380269
-0.197527837837838	-0.1275418026152114
-0.20033036036036056	-0.12942196450100354
-0.20313288288288311	-0.12941676209163175
-0.20593540540540545	-0.12741074512523584
-0.208737927927928	-0.12363083303505404
-0.21154045045045056	-0.11867934877075695
-0.2143429729729731	-0.11347219838545666
-0.21714549549549567	-0.10908084259064485
-0.21994801801801822	-0.10650808570564063
-0.22275054054054078	-0.10645320517190232
-0.2255530630630631	-0.10913206896719663
-0.22835558558558566	-0.11420774204369222
-0.23115810810810822	-0.12085839565591103
-0.23396063063063077	-0.1279702521838388
-0.23676315315315333	-0.13440592078063954
-0.23956567567567588	-0.1392749118855832
-0.24236819819819821	-0.14213138327992034
-0.24517072072072077	-0.14304537937102293
-0.24797324324324332	-0.1425316310218959
-0.2507757657657659	-0.14136254058395145
-0.25357828828828843	-0.1403257939073809
-0.256380810810811	-0.14000142993135214
-0.25918333333333354	-0.1406238189972082
-0.2619858558558559	-0.14206429013558577
-0.26478837837837843	-0.14393014154641007
-0.267590900900901	-0.1457387183068712
-0.27039342342342354	-0.14710317280891425
-0.2731959459459461	-0.14786625061869793
-0.27599846846846865	-0.14813938194811252
-0.2788009909909912	-0.148238854536101
-0.28160351351351354	-0.14854688712897887
-0.2844060360360361	-0.14935077753390233
-0.28720855855855865	-0.1507196340579051
-0.2900110810810812	-0.1524638162664064
-0.29281360360360376	-0.15419247299443203
-0.2956161261261263	-0.15544992299265245
-0.29841864864864887	-0.15588396563061505
-0.3012211711711712	-0.15538781433589557
-0.30402369369369375	-0.15416581595883191
-0.3068262162162163	-0.15269830983008834
-0.30962873873873886	-0.1516142290258425
-0.3124312612612614	-0.15151022107930798
-0.31523378378378397	-0.15277233973424822
-0.3180363063063065	-0.1554554224257623
-0.32083882882882886	-0.15925691111128368
-0.3236413513513514	-0.16359248829839626
-0.32644387387387397	-0.16775014799475466
-0.3292463963963965	-0.1710768447412497
-0.3320489189189191	-0.17314417790408218
-0.33485144144144163	-0.1738481622543203
-0.3376539639639642	-0.17341933715214206
-0.3404564864864865	-0.17234599374005508
-0.3432590090090091	-0.17123686221983261
-0.34606153153153163	-0.170663601613353
-0.3488640540540542	-0.17102486075841686
-0.35166657657657674	-0.17246363876233997
-0.3544690990990993	-0.1748525252480703
-0.3572716216216216	-0.17784294202777848
-0.3600741441441442	-0.18095994085213332
-0.36287666666666674	-0.18371652599305968
-0.3656791891891893	-0.1857212925205525
-0.36848171171171185	-0.18675863234909776
-0.3712842342342344	-0.18682903852087093
-0.37408675675675696	-0.1861455224872857
-0.3768892792792793	-0.18508930497368145
-0.37969180180180184	-0.18413343015860914
-0.3824943243243244	-0.18374720519939555
-0.38529684684684695	-0.18429774614622343
-0.3880993693693695	-0.1859670872507578
-0.39090189189189206	-0.18870314935161706
-0.3937044144144146	-0.19221894213218418
-0.39650693693693695	-0.19604590954622822
-0.3993094594594595	-0.199635053247507
-0.40211198198198206	-0.2024859973304244
-0.4049145045045046	-0.20427350606396552
-0.40771702702702717	-0.20493730306656974
-0.4105195495495496	-0.20470705514443646
-0.41332207207207217	-0.20404991231763567
-0.4161245945945947	-0.20354951455234374
-0.4189271171171173	-0.20374671296261257
-0.4217296396396397	-0.2049864072580637
-0.4245321621621623	-0.20731642290178978
-0.42733468468468483	-0.21047145645038276
-0.4301372072072073	-0.2139507145400447
-0.4329397297297298	-0.21716901879981745
-0.4357422522522524	-0.21963698699840908
-0.4385447747747748	-0.22111468021515726
-0.4413472972972974	-0.22168929297242437
-0.44414981981981994	-0.22174996150124568
-0.4469523423423425	-0.22186495225287203
-0.44975486486486493	-0.22259817024318143
-0.4525573873873875	-0.22432260819656238
-0.45535990990991004	-0.22709081415621798
-0.4581624324324325	-0.23060530108726188
-0.46096495495495504	-0.23430019765933216
-0.4637674774774776	-0.2375094854077948
-0.46657000000000015	-0.23966873525178015
-0.4693725225225226	-0.24048593566320733
-0.47217504504504515	-0.24002681831273567
-0.4749775675675677	-0.23868800966437023
-0.47778009009009015	-0.23706819466705245
-0.4805826126126127	-0.2357809692793892
-0.48338513513513526	-0.23527189627947007
-0.4861876576576578	-0.2357000540380724
-0.48899018018018026	-0.23692178757154644
-0.4917927027027028	-0.2385790835974562
-0.49459522522522537	-0.24025902463487034
-0.4973977477477478	-0.24166644691205932
-0.5002002702702704	-0.24274760909094298
-0.5030027927927929	-0.24371990767176402
-0.5058053153153154	-0.2449955777117009
-0.5086078378378379	-0.2470246005838486
-0.5114103603603605	-0.25011085621831386
-0.514212882882883	-0.25426592520618485
-0.5170154054054055	-0.2591532026082831
-0.519817927927928	-0.2641450631227613
-0.5226204504504506	-0.2684779056433291
-0.525422972972973	-0.2714569464627937
-0.5282254954954956	-0.2726458620788761
-0.5310280180180181	-0.2719814685083043
-0.5338305405405407	-0.2697787145613939
-0.5366330630630631	-0.2666276611132081
-0.5394355855855857	-0.26321929857340676
-0.5422381081081082	-0.2601590316994761
-0.5450406306306307	-0.2578281242675583
-0.5478431531531532	-0.2563342206261344
-0.5506456756756758	-0.2555593006875613
-0.5534481981981982	-0.2552788007072275
-0.5562507207207208	-0.2553013966863915
-0.5590532432432433	-0.25557357234236555
-0.5618557657657659	-0.25620829409458146
-0.5646582882882883	-0.25742725177133075
-0.5674608108108109	-0.25944019653453276
-0.5702633333333335	-0.26231045054101876
-0.5730658558558559	-0.26586317200704435
-0.5758683783783785	-0.2696793054623482
-0.578670900900901	-0.27318776777403575
-0.5814734234234236	-0.2758318576205345
-0.584275945945946	-0.27725614750059113
-0.5870784684684686	-0.27744817275053313
-0.5898809909909911	-0.2767800655783137
-0.5926835135135136	-0.2759260599757979
-0.5954860360360361	-0.2756726653726984
-0.5982885585585587	-0.2766756501786538
-0.6010910810810811	-0.2792389808115785
-0.6038936036036037	-0.28318790097294144
-0.6066961261261262	-0.2878816327209964
-0.6094986486486488	-0.2923688524515037
-0.6123011711711712	-0.2956445478941293
-0.6151036936936938	-0.29693440596363174
-0.6179062162162163	-0.29592302602313214
-0.6207087387387388	-0.29285826311126395
-0.6235112612612613	-0.2885008488828146
-0.6263137837837839	-0.2839344651985857
-0.6291163063063064	-0.2802922187445518
-0.6319188288288289	-0.2784784474843881
-0.6347213513513514	-0.27896333631408077
-0.637523873873874	-0.2817031717642513
-0.6403263963963964	-0.2861997347282613
-0.643128918918919	-0.2916711313044783
-0.6459314414414415	-0.29727614106736544
-0.6487339639639641	-0.3023236588841931
-0.6515364864864865	-0.3064100128358962
-0.6543390090090091	-0.3094547796384811
-0.6571415315315317	-0.3116400631585209
-0.6599440540540541	-0.3132874737951089
-0.6627465765765767	-0.3147221325195865
-0.6655490990990992	-0.3161701727042556
-0.6683516216216216	-0.317717988390139
-0.6711541441441442	-0.3193355132403647
-0.6739566666666668	-0.320941895406083
-0.6767591891891893	-0.32247847094010973
-0.6795617117117118	-0.3239550802492892
-0.6823642342342343	-0.3254501329847118
-0.6851667567567569	-0.3270662243344752
-0.6879692792792793	-0.32886298078915077
-0.6907718018018019	-0.3307994307077564
-0.6935743243243244	-0.33271546783225503
-0.696376846846847	-0.3343669179009513
-0.6991793693693694	-0.33550702649973274
-0.701981891891892	-0.3359871280756682
-0.7047844144144145	-0.3358386335858663
-0.707586936936937	-0.3353017519996603
-0.7103894594594595	-0.33478298301744425
-0.7131919819819821	-0.33474791506601187
-0.7159945045045045	-0.335579714071517
-0.7187970270270271	-0.3374482990300892
-0.7215995495495496	-0.34023494532705123
-0.7244020720720722	-0.3435413363883051
-0.7272045945945946	-0.34678565963286945
-0.7300071171171172	-0.3493598186614847
-0.7328096396396397	-0.3508007915887048
-0.7356121621621622	-0.350922914428621
-0.7384146846846847	-0.3498689186112016
-0.7412172072072073	-0.34806267541108926
-0.7440197297297299	-0.3460778132682558
-0.7468222522522523	-0.34446352500020927
-0.7496247747747748	-0.34358299408958193
-0.7524272972972974	-0.3435161284011815
-0.7552298198198198	-0.34405768188862185
-0.7580323423423424	-0.3448108947093227
-0.760834864864865	-0.34534546853313863
-0.7636373873873875	-0.34536721965396944
-0.76643990990991	-0.34484222203919646
-0.7692424324324325	-0.34403233918726006
-0.7720449549549551	-0.3434274090863646
-0.7748474774774775	-0.3435930002175216
-0.7776500000000001	-0.34498081983077467
-0.7804525225225226	-0.3477624082720432
-0.7832550450450451	-0.3517411565781515
-0.7860575675675676	-0.3563744504310302
-0.7888600900900902	-0.3609039809366923
-0.7916626126126127	-0.3645584539984329
-0.7944651351351352	-0.3667696439688739
-0.7972676576576577	-0.3673373181982501
-0.8000701801801803	-0.36649283226944906
-0.8028727027027027	-0.36484089996965585
-0.8056752252252253	-0.36319515629201937
-0.8084777477477478	-0.3623546695512101
-0.8112802702702704	-0.3628859541261643
-0.8140827927927928	-0.3649730696300503
-0.8168853153153154	-0.3683777641481557
-0.8196878378378379	-0.37251868973229285
-0.8224903603603604	-0.37664352755363506
-0.8252928828828829	-0.38004103918833243
-0.8280954054054055	-0.3822295943648838
-0.8308979279279279	-0.3830675529347729
-0.8337004504504505	-0.3827560506917549
-0.836502972972973	-0.38173837263130384
-0.8393054954954956	-0.380531820448468
-0.842108018018018	-0.3795481055628538
-0.8449105405405406	-0.37896076196504425
-0.8477130630630632	-0.37866225547381627
-0.8505155855855856	-0.378324348213367
-0.8533181081081082	-0.3775418988683982
-0.8561206306306307	-0.37601297630085984
-0.8589231531531533	-0.3736954225039224
-0.8617256756756757	-0.3708858772390894
-0.8645281981981983	-0.36819015913106257
-0.8673307207207208	-0.36638697792521213
-0.8701332432432433	-0.36622026450961764
-0.8729357657657658	-0.36817882168395033
-0.8757382882882884	-0.3723282823557319
-0.8785408108108108	-0.37824735976926427
-0.8813433333333334	-0.3850916927437995
-0.8841458558558559	-0.3917725433282425
-0.8869483783783785	-0.3972047544772823
-0.8897509009009009	-0.4005583797854765
-0.8925534234234235	-0.40144713014948574
-0.895355945945946	-0.4000045798064997
-0.8981584684684685	-0.3968306416718561
-0.900960990990991	-0.39282683171063115
-0.9037635135135136	-0.3889687439610865
-0.9065660360360361	-0.3860793501659887
-0.9093685585585587	-0.38466313663077023
-0.9121710810810811	-0.3848403118889715
-0.9149736036036036	-0.38638911302444656
-0.9177761261261261	-0.38887235512961105
-0.9205786486486487	-0.3918015087780716
-0.9233811711711712	-0.39478440263929426
-0.9261836936936938	-0.39761270176671215
-0.9289862162162162	-0.40026868820640704
-0.9317887387387388	-0.4028594989702238
-0.9345912612612612	-0.4055112892649677
-0.9373937837837838	-0.4082678439162212
-0.9401963063063064	-0.41103422446061566
-0.9429988288288289	-0.41358779347991104
-0.9458013513513515	-0.4156529156961821
-0.9486038738738739	-0.4170109618102382
-0.9514063963963965	-0.4176026678942616
-0.9542089189189189	-0.4175807593785277
-0.9570114414414415	-0.4172870952339448
-0.959813963963964	-0.41715509940033435
-0.9626164864864866	-0.4175659127042456
-0.9654190090090091	-0.41870581319045674
-0.9682215315315316	-0.42047591360013015
-0.9710240540540541	-0.42249096175766165
-0.9738265765765766	-0.42417621742738654
-0.9766290990990991	-0.42493866029564964
-0.9794316216216217	-0.42436202956443536
-0.9822341441441442	-0.4223636966682992
-0.9850366666666668	-0.4192597113522606
-0.9878391891891892	-0.4157107185538266
-0.9906417117117118	-0.41255798378999053
-0.9934442342342342	-0.41059402894411445
-0.9962467567567568	-0.4103349422706638
-0.9990492792792793	-0.41186363242441637
-1.0018518018018019	-0.4147938532002664
-1.0046543243243244	-0.4183693592349069
-1.0074568468468468	-0.42167191561513917
-1.0102593693693693	-0.42387873264636977
-1.0130618918918919	-0.4244946395776171
-1.0158644144144144	-0.4234917504748533
-1.018666936936937	-0.42131715125288616
-1.0214694594594596	-0.4187684899648745
-1.024271981981982	-0.4167759654012053
-1.0270745045045047	-0.41615518882701374
-1.029877027027027	-0.41740108253917807
-1.0326795495495495	-0.42057733860827895
-1.035482072072072	-0.42532475533154424
-1.0382845945945947	-0.43097550854636757
-1.0410871171171172	-0.4367307820051526
-1.0438896396396395	-0.44184515077230035
-1.046692162162162	-0.4457660829084201
-1.0494946846846847	-0.44819780934527065
-1.0522972072072072	-0.4490873534661667
-1.0550997297297298	-0.44855633582190524
-1.0579022522522523	-0.44681647387947676
-1.0607047747747749	-0.4441052871585306
-1.0635072972972974	-0.4406631314051812
-1.06630981981982	-0.43675016349785656
-1.0691123423423423	-0.4326814758207139
-1.0719148648648649	-0.42884867399038706
-1.0747173873873874	-0.42570070010477534
-1.07751990990991	-0.4236741268824724
-1.0803224324324325	-0.42308673367526506
-1.0831249549549549	-0.4240285327522044
-1.0859274774774774	-0.42629300149521454
-1.08873	-0.4293836672478276
-1.0915325225225225	-0.4326089039781855
-1.094335045045045	-0.4352479834871752
-1.0971375675675676	-0.436744473301797
-1.0999400900900902	-0.4368689764565087
-1.1027426126126127	-0.4357979140416821
-1.1055451351351353	-0.43407816216000783
-1.1083476576576576	-0.43248200337284726
-1.1111501801801802	-0.4317918634875145
-1.1139527027027027	-0.43257793454538074
-1.1167552252252253	-0.4350357632335974
-1.1195577477477479	-0.43893334390956384
-1.1223602702702702	-0.4436835153666132
-1.1251627927927927	-0.44851834728931983
-1.1279653153153153	-0.4527104635792857
-1.1307678378378379	-0.45577227125100117
-1.1335703603603604	-0.4575723614260949
-1.136372882882883	-0.4583360446195136
-1.1391754054054055	-0.4585347896984474
-1.141977927927928	-0.45870471874247587
-1.1447804504504504	-0.4592557234073916
-1.147582972972973	-0.4603335205052166
-1.1503854954954955	-0.46177738139914426
-1.153188018018018	-0.463183439449921
-1.1559905405405406	-0.46404869911846713
-1.1587930630630632	-0.4639457135610132
-1.1615955855855855	-0.46267028832989365
-1.164398108108108	-0.4603162147388393
-1.1672006306306306	-0.4572570814909378
-1.1700031531531532	-0.4540461687352765
-1.1728056756756757	-0.45127064205452316
-1.1756081981981983	-0.44940765711546027
-1.1784107207207208	-0.44872473614330577
-1.1812132432432432	-0.4492480230050582
-1.1840157657657657	-0.45079741196240364
-1.1868182882882883	-0.45306622709416733
-1.1896208108108108	-0.4557123494999993
-1.1924233333333334	-0.45843023817437467
-1.195225855855856	-0.46098673373363475
-1.1980283783783783	-0.463221449082899
-1.2008309009009008	-0.46502723897630216
-1.2036334234234234	-0.4663318382031786
-1.206435945945946	-0.46709653397395057
-1.2092384684684685	-0.4673346850802268
-1.212040990990991	-0.467138408541241
-1.2148435135135136	-0.46669289213436893
-1.2176460360360362	-0.4662592778854773
-1.2204485585585585	-0.46611914859432146
-1.223251081081081	-0.46649179010370034
-1.2260536036036036	-0.4674519048813365
-1.2288561261261262	-0.46888253122027457
-1.2316586486486487	-0.47049097945305474
-1.2344611711711713	-0.47189543545241186
-1.2372636936936936	-0.47276290023904866
-1.2400662162162162	-0.4729552935560416
-1.2428687387387387	-0.472629763729734
-1.2456712612612613	-0.4722474931108549
-1.2484737837837838	-0.4724719111965401
-1.2512763063063064	-0.4739745483117299
-1.254078828828829	-0.47720231125002077
-1.2568813513513515	-0.4821806670347679
-1.2596838738738738	-0.48842414082842167
-1.2624863963963964	-0.4949974276616693
-1.265288918918919	-0.5007247784592106
-1.2680914414414415	-0.5044963523543206
-1.270893963963964	-0.5055843114357934
-1.2736964864864866	-0.5038715702442516
-1.276499009009009	-0.4999172401841122
-1.2793015315315315	-0.4948296973352039
-1.282104054054054	-0.4899767495726626
-1.2849065765765766	-0.4866140076342912
-1.2877090990990991	-0.4855402987778189
-1.2905116216216217	-0.4868831531562495
-1.2933141441441443	-0.4900791280242104
-1.2961166666666666	-0.494054702854708
-1.2989191891891891	-0.4975522823684295
-1.3017217117117117	-0.4995019474952158
-1.3045242342342342	-0.49932692328836525
-1.3073267567567568	-0.49709309558230363
-1.3101292792792794	-0.4934627754930221
-1.312931801801802	-0.4894739728244383
-1.3157343243243242	-0.486219060364241
-1.3185368468468468	-0.48452442399696427
-1.3213393693693694	-0.48472753565189386
-1.324141891891892	-0.4866127936932009
-1.3269444144144145	-0.48951498546318073
-1.329746936936937	-0.4925470054080272
-1.3325494594594596	-0.49487325666159554
-1.335351981981982	-0.49594227897558407
-1.3381545045045045	-0.49561231288354335
-1.340957027027027	-0.4941431368788347
-1.3437595495495496	-0.4920721029373528
-1.3465620720720721	-0.49002671631003136
-1.3493645945945947	-0.48853981421978265
-1.352167117117117	-0.4879237708923768
-1.3549696396396396	-0.4882328515440395
-1.3577721621621621	-0.4893092007662829
-1.3605746846846847	-0.49088053684517796
-1.3633772072072072	-0.4926655573479918
-1.3661797297297298	-0.49444893792283207
-1.3689822522522523	-0.4961072108197542
-1.3717847747747747	-0.49759051370525464
-1.3745872972972972	-0.4988830855215354
-1.3773898198198198	-0.49997052581861623
-1.3801923423423423	-0.5008331275006073
-1.382994864864865	-0.5014669741742448
[truncated: 6 more rows]
