# Supplementary material for: Isolation of a planar π-aromatic Bi5− ring in a cobalt-based inverse-sandwich-type complex
Source: Nat Chem. 2025 Jan 20;17(4):547–55. doi: 10.1038/s41557-024-01713-8 (PMC11964920; doi:10.1038/s41557-024-01713-8)
Supplement: Supplementary file 4 — Original magnetic data of compound 1 and origin file of Fig. 3. [file 41557_2024_1713_MOESM4_ESM.zip › sr_and_T/49.json]

{
   "comment": "corrected Loops",
   "temperature": 3,
   "measures": [
      {
         "sr": 0.032,
         "angle": 0,
         "trans": 0,
         "cool_t": 1,
         "comment": "to H_stop",
         "data": [
            [
               -1.3999,
               -0.5100749713239604
            ],
            [
               -1.3970974874874873,
               -0.5090372880153097
            ],
            [
               -1.394294974974975,
               -0.5050318998416348
            ],
            [
               -1.3914924624624623,
               -0.4993232416702388
            ],
            [
               -1.3886899499499499,
               -0.49364452315787255
            ],
            [
               -1.3858874374374373,
               -0.4896089451132385
            ],
            [
               -1.3830849249249249,
               -0.48817945767281345
            ],
            [
               -1.3802824124124122,
               -0.48937704800621473
            ],
            [
               -1.3774798998998998,
               -0.492323027638213
            ],
            [
               -1.3746773873873872,
               -0.495594161458898
            ],
            [
               -1.3718748748748748,
               -0.4977612675621056
            ],
            [
               -1.3690723623623622,
               -0.49791942103541365
            ],
            [
               -1.3662698498498498,
               -0.4960223234695261
            ],
            [
               -1.3634673373373372,
               -0.49290269010743126
            ],
            [
               -1.3606648248248248,
               -0.48997026897929374
            ],
            [
               -1.3578623123123121,
               -0.4886912690597105
            ],
            [
               -1.3550597997997997,
               -0.49002903472220805
            ],
            [
               -1.3522572872872871,
               -0.49404004575087235
            ],
            [
               -1.3494547747747747,
               -0.49976744167860143
            ],
            [
               -1.346652262262262,
               -0.5054745129625473
            ],
            [
               -1.3438497497497497,
               -0.5091471679167284
            ],
            [
               -1.341047237237237,
               -0.5091055074021028
            ],
            [
               -1.3382447247247247,
               -0.5045295565552435
            ],
            [
               -1.335442212212212,
               -0.4957334940276297
            ],
            [
               -1.3326396996996996,
               -0.48410522966677294
            ],
            [
               -1.329837187187187,
               -0.4717353954073761
            ],
            [
               -1.3270346746746746,
               -0.4608559598743086
            ],
            [
               -1.324232162162162,
               -0.453262936962917
            ],
            [
               -1.3214296496496496,
               -0.44989425312348486
            ],
            [
               -1.318627137137137,
               -0.4506766393219318
            ],
            [
               -1.3158246246246246,
               -0.4546657418504487
            ],
            [
               -1.313022112112112,
               -0.4604122971116028
            ],
            [
               -1.3102195995995995,
               -0.4664236995256702
            ],
            [
               -1.307417087087087,
               -0.4715730854905664
            ],
            [
               -1.3046145745745745,
               -0.475339137415674
            ],
            [
               -1.301812062062062,
               -0.4778251048994605
            ],
            [
               -1.2990095495495495,
               -0.4795807766086728
            ],
            [
               -1.2962070370370369,
               -0.481310784121632
            ],
            [
               -1.2934045245245245,
               -0.4835786075016665
            ],
            [
               -1.2906020120120119,
               -0.4866028891125299
            ],
            [
               -1.2877994994994995,
               -0.49019964387078097
            ],
            [
               -1.2849969869869868,
               -0.49386861158462636
            ],
            [
               -1.2821944744744744,
               -0.49697458766242797
            ],
            [
               -1.2793919619619618,
               -0.4989503580229907
            ],
            [
               -1.2765894494494494,
               -0.4994522268365782
            ],
            [
               -1.2737869369369368,
               -0.49842663812644383
            ],
            [
               -1.2709844244244244,
               -0.4960839326338018
            ],
            [
               -1.2681819119119118,
               -0.4928076803780356
            ],
            [
               -1.2653793993993994,
               -0.48904397136342237
            ],
            [
               -1.2625768868868867,
               -0.4852109845505288
            ],
            [
               -1.2597743743743743,
               -0.4816498956012184
            ],
            [
               -1.2569718618618617,
               -0.4786141562779216
            ],
            [
               -1.2541693493493493,
               -0.47627667037069477
            ],
            [
               -1.2513668368368367,
               -0.4747307600395543
            ],
            [
               -1.2485643243243243,
               -0.47397159500956587
            ],
            [
               -1.2457618118118117,
               -0.4738637401653746
            ],
            [
               -1.2429592992992993,
               -0.4741176526030505
            ],
            [
               -1.2401567867867866,
               -0.47430400595595623
            ],
            [
               -1.2373542742742742,
               -0.47392519340060135
            ],
            [
               -1.2345517617617616,
               -0.472540836452386
            ],
            [
               -1.2317492492492492,
               -0.469917403251193
            ],
            [
               -1.2289467367367366,
               -0.46615269136751136
            ],
            [
               -1.2261442242242242,
               -0.4617235592792104
            ],
            [
               -1.2233417117117116,
               -0.4574233772149451
            ],
            [
               -1.2205391991991992,
               -0.45418969608034987
            ],
            [
               -1.2177366866866866,
               -0.45286132083955943
            ],
            [
               -1.2149341741741742,
               -0.4539332314440122
            ],
            [
               -1.2121316616616615,
               -0.4573859632662538
            ],
            [
               -1.2093291491491491,
               -0.4626484726718698
            ],
            [
               -1.2065266366366365,
               -0.4687146071134115
            ],
            [
               -1.203724124124124,
               -0.4743854095529966
            ],
            [
               -1.2009216116116115,
               -0.4785686917880384
            ],
            [
               -1.198119099099099,
               -0.4805477756900657
            ],
            [
               -1.1953165865865865,
               -0.48014017589332114
            ],
            [
               -1.192514074074074,
               -0.4777017370641572
            ],
            [
               -1.1897115615615614,
               -0.47398085126405354
            ],
            [
               -1.186909049049049,
               -0.4698743702298557
            ],
            [
               -1.1841065365365364,
               -0.46616593923703564
            ],
            [
               -1.181304024024024,
               -0.4633291965622971
            ],
            [
               -1.1785015115115114,
               -0.4614526097955788
            ],
            [
               -1.175698998998999,
               -0.4602990908738367
            ],
            [
               -1.1728964864864864,
               -0.4594673916384222
            ],
            [
               -1.170093973973974,
               -0.45858959075049166
            ],
            [
               -1.1672914614614613,
               -0.4574906112953798
            ],
            [
               -1.164488948948949,
               -0.4562537227063672
            ],
            [
               -1.1616864364364363,
               -0.45517311056165766
            ],
            [
               -1.158883923923924,
               -0.4546170237523963
            ],
            [
               -1.1560814114114113,
               -0.4548574166414403
            ],
            [
               -1.153278898898899,
               -0.45593306452546867
            ],
            [
               -1.1504763863863863,
               -0.4575994375413309
            ],
            [
               -1.1476738738738739,
               -0.4593857129281671
            ],
            [
               -1.1448713613613613,
               -0.46073948590903113
            ],
            [
               -1.1420688488488488,
               -0.46120750388245824
            ],
            [
               -1.1392663363363362,
               -0.4605875614979401
            ],
            [
               -1.1364638238238238,
               -0.4589969591751457
            ],
            [
               -1.1336613113113112,
               -0.45683258074264377
            ],
            [
               -1.1308587987987986,
               -0.45463580708134543
            ],
            [
               -1.1280562862862862,
               -0.45290849760663165
            ],
            [
               -1.1252537737737738,
               -0.45194263570505666
            ],
            [
               -1.1224512612612612,
               -0.45172061623712456
            ],
            [
               -1.1196487487487485,
               -0.4519181036059867
            ],
            [
               -1.1168462362362361,
               -0.4520061942730368
            ],
            [
               -1.1140437237237237,
               -0.45141679557184455
            ],
            [
               -1.111241211211211,
               -0.4497158965144231
            ],
            [
               -1.1084386986986985,
               -0.4467297553945986
            ],
            [
               -1.105636186186186,
               -0.4425878425382346
            ],
            [
               -1.1028336736736737,
               -0.4376761213228709
            ],
            [
               -1.100031161161161,
               -0.43252395160237045
            ],
            [
               -1.0972286486486484,
               -0.4276672180678227
            ],
            [
               -1.094426136136136,
               -0.42353318989905875
            ],
            [
               -1.0916236236236236,
               -0.42037933356093626
            ],
            [
               -1.088821111111111,
               -0.4182949038196502
            ],
            [
               -1.0860185985985984,
               -0.41725002906341857
            ],
            [
               -1.083216086086086,
               -0.4171612738951078
            ],
            [
               -1.0804135735735736,
               -0.41794071325398374
            ],
            [
               -1.077611061061061,
               -0.41950725111422393
            ],
            [
               -1.0748085485485483,
               -0.42175885637485855
            ],
            [
               -1.072006036036036,
               -0.4245241385524803
            ],
            [
               -1.0692035235235235,
               -0.42752311383994746
            ],
            [
               -1.066401011011011,
               -0.43036541051763266
            ],
            [
               -1.0635984984984983,
               -0.4326000158818226
            ],
            [
               -1.060795985985986,
               -0.4338094227139888
            ],
            [
               -1.0579934734734735,
               -0.43372099914927953
            ],
            [
               -1.0551909609609609,
               -0.43229757995959284
            ],
            [
               -1.0523884484484483,
               -0.42977230930159205
            ],
            [
               -1.0495859359359359,
               -0.4266091716874332
            ],
            [
               -1.0467834234234235,
               -0.4233949351896953
            ],
            [
               -1.0439809109109108,
               -0.4206918640978622
            ],
            [
               -1.0411783983983982,
               -0.4188950494725835
            ],
            [
               -1.0383758858858858,
               -0.4181381880203564
            ],
            [
               -1.0355733733733734,
               -0.4182768144774526
            ],
            [
               -1.0327708608608608,
               -0.41895326147145173
            ],
            [
               -1.0299683483483482,
               -0.4197213627710318
            ],
            [
               -1.0271658358358358,
               -0.42019004493555556
            ],
            [
               -1.0243633233233234,
               -0.42013980747876123
            ],
            [
               -1.0215608108108107,
               -0.41957625752901473
            ],
            [
               -1.0187582982982981,
               -0.41870667617366564
            ],
            [
               -1.0159557857857857,
               -0.4178514688471301
            ],
            [
               -1.0131532732732733,
               -0.41732346298633527
            ],
            [
               -1.0103507607607607,
               -0.4173173404530487
            ],
            [
               -1.007548248248248,
               -0.41784618627152315
            ],
            [
               -1.0047457357357357,
               -0.41874442152752545
            ],
            [
               -1.0019432232232233,
               -0.4197326840485366
            ],
            [
               -0.9991407107107106,
               -0.4205188456470693
            ],
            [
               -0.9963381981981981,
               -0.4208976364613163
            ],
            [
               -0.9935356856856856,
               -0.42081312474189647
            ],
            [
               -0.9907331731731731,
               -0.4203626739916817
            ],
            [
               -0.9879306606606606,
               -0.4197427192105315
            ],
            [
               -0.9851281481481481,
               -0.41915803897957926
            ],
            [
               -0.9823256356356356,
               -0.41872962156357607
            ],
            [
               -0.9795231231231231,
               -0.41843698613053926
            ],
            [
               -0.9767206106106106,
               -0.4181185756268385
            ],
            [
               -0.973918098098098,
               -0.41753274945673624
            ],
            [
               -0.9711155855855855,
               -0.4164592461652097
            ],
            [
               -0.968313073073073,
               -0.41480469982813817
            ],
            [
               -0.9655105605605605,
               -0.41267181141817144
            ],
            [
               -0.962708048048048,
               -0.41036199243276494
            ],
            [
               -0.9599055355355355,
               -0.4083028459156002
            ],
            [
               -0.957103023023023,
               -0.40691792664345294
            ],
            [
               -0.9543005105105105,
               -0.4064782095390844
            ],
            [
               -0.951497997997998,
               -0.40698491873390263
            ],
            [
               -0.9486954854854854,
               -0.40812763218079573
            ],
            [
               -0.9458929729729728,
               -0.40934066729351204
            ],
            [
               -0.9430904604604604,
               -0.4099504322322778
            ],
            [
               -0.9402879479479478,
               -0.40937584850694153
            ],
            [
               -0.9374854354354354,
               -0.4073229497081985
            ],
            [
               -0.9346829229229228,
               -0.4039108032376355
            ],
            [
               -0.9318804104104104,
               -0.39968160011776355
            ],
            [
               -0.9290778978978977,
               -0.3954797502377292
            ],
            [
               -0.9262753853853853,
               -0.3922244142004049
            ],
            [
               -0.9234728728728727,
               -0.3906353928589955
            ],
            [
               -0.9206703603603603,
               -0.39099235242661945
            ],
            [
               -0.9178678478478477,
               -0.3930045367487207
            ],
            [
               -0.9150653353353353,
               -0.39584140276510227
            ],
            [
               -0.9122628228228227,
               -0.39833023248306576
            ],
            [
               -0.9094603103103103,
               -0.3992768157437885
            ],
            [
               -0.9066577977977976,
               -0.3978244759496985
            ],
            [
               -0.9038552852852852,
               -0.39374807774435483
            ],
            [
               -0.9010527727727726,
               -0.3875905104189534
            ],
            [
               -0.8982502602602602,
               -0.3805883944881673
            ],
            [
               -0.8954477477477477,
               -0.37439167033794474
            ],
            [
               -0.8926452352352352,
               -0.370642265151369
            ],
            [
               -0.8898427227227227,
               -0.3705223227183184
            ],
            [
               -0.8870402102102102,
               -0.3743981125744136
            ],
            [
               -0.8842376976976977,
               -0.3816653597924212
            ],
            [
               -0.8814351851851852,
               -0.3908494639160287
            ],
            [
               -0.8786326726726726,
               -0.399943805238146
            ],
            [
               -0.8758301601601601,
               -0.40690104264490945
            ],
            [
               -0.8730276476476476,
               -0.41014625254545545
            ],
            [
               -0.8702251351351351,
               -0.40897133576625055
            ],
            [
               -0.8674226226226226,
               -0.40370122215198634
            ],
            [
               -0.8646201101101101,
               -0.3955858483148773
            ],
            [
               -0.8618175975975975,
               -0.38644951890487345
            ],
            [
               -0.859015085085085,
               -0.3781982368500949
            ],
            [
               -0.8562125725725724,
               -0.3723252607849302
            ],
            [
               -0.8534100600600599,
               -0.36955348718868686
            ],
            [
               -0.8506075475475474,
               -0.3697107061701692
            ],
            [
               -0.8478050350350349,
               -0.37186329732223544
            ],
            [
               -0.8450025225225224,
               -0.3746570756477252
            ],
            [
               -0.8422000100100099,
               -0.3767542617608093
            ],
            [
               -0.8393974974974974,
               -0.37723101027090533
            ],
            [
               -0.8365949849849849,
               -0.37581755336756395
            ],
            [
               -0.8337924724724723,
               -0.3729164920851067
            ],
            [
               -0.8309899599599598,
               -0.3694065788175318
            ],
            [
               -0.8281874474474473,
               -0.36630642969135707
            ],
            [
               -0.8253849349349348,
               -0.36441383415805584
            ],
            [
               -0.8225824224224223,
               -0.3640392221193377
            ],
            [
               -0.8197799099099098,
               -0.3649165237505285
            ],
            [
               -0.8169773973973973,
               -0.3663135828590667
            ],
            [
               -0.8141748848848848,
               -0.36729800626851583
            ],
            [
               -0.8113723723723723,
               -0.36706460175631694
            ],
            [
               -0.8085698598598597,
               -0.365213173646009
            ],
            [
               -0.8057673473473472,
               -0.3618851805867376
            ],
            [
               -0.8029648348348347,
               -0.35771703920694387
            ],
            [
               -0.8001623223223222,
               -0.35362956737644324
            ],
            [
               -0.7973598098098097,
               -0.3505264771417319
            ],
            [
               -0.7945572972972972,
               -0.3490026033900442
            ],
            [
               -0.7917547847847847,
               -0.3491563977704727
            ],
            [
               -0.7889522722722722,
               -0.35056436842866423
            ],
            [
               -0.7861497597597596,
               -0.35242090039199714
            ],
            [
               -0.7833472472472471,
               -0.3537937819138258
            ],
            [
               -0.7805447347347346,
               -0.35391114100423937
            ],
            [
               -0.7777422222222221,
               -0.3523897620861868
            ],
            [
               -0.7749397097097096,
               -0.34933817655415234
            ],
            [
               -0.7721371971971971,
               -0.3453110672738188
            ],
            [
               -0.7693346846846846,
               -0.3411389757781056
            ],
            [
               -0.7665321721721721,
               -0.3376932394588662
            ],
            [
               -0.7637296596596596,
               -0.33565973330254495
            ],
            [
               -0.760927147147147,
               -0.33538395723207926
            ],
            [
               -0.7581246346346345,
               -0.3368205096770709
            ],
            [
               -0.755322122122122,
               -0.339583989444617
            ],
            [
               -0.7525196096096095,
               -0.3430688767239968
            ],
            [
               -0.749717097097097,
               -0.34659223125824756
            ],
            [
               -0.7469145845845845,
               -0.3495175823804141
            ],
            [
               -0.744112072072072,
               -0.3513365307555729
            ],
            [
               -0.7413095595595595,
               -0.3517069966776084
            ],
            [
               -0.738507047047047,
               -0.35046377894478253
            ],
            [
               -0.7357045345345344,
               -0.3476216448814182
            ],
            [
               -0.7329020220220219,
               -0.34338301921435255
            ],
            [
               -0.7300995095095094,
               -0.3381468273922027
            ],
            [
               -0.7272969969969969,
               -0.33250089266631444
            ],
            [
               -0.7244944844844844,
               -0.3271756496350968
            ],
            [
               -0.7216919719719719,
               -0.32294573953996564
            ],
            [
               -0.7188894594594594,
               -0.3204860302945409
            ],
            [
               -0.7160869469469469,
               -0.32021195812253755
            ],
            [
               -0.7132844344344343,
               -0.3221505212100826
            ],
            [
               -0.7104819219219218,
               -0.325889229299514
            ],
            [
               -0.7076794094094093,
               -0.33063282030340413
            ],
            [
               -0.7048768968968968,
               -0.3353658610631832
            ],
            [
               -0.7020743843843843,
               -0.33908388901771414
            ],
            [
               -0.6992718718718718,
               -0.3410294810702882
            ],
            [
               -0.6964693593593593,
               -0.3408631523506027
            ],
            [
               -0.6936668468468468,
               -0.3387162668778254
            ],
            [
               -0.6908643343343343,
               -0.335109586581259
            ],
            [
               -0.6880618218218217,
               -0.33076474589219607
            ],
            [
               -0.6852593093093092,
               -0.3263715938656059
            ],
            [
               -0.6824567967967967,
               -0.322389004060313
            ],
            [
               -0.6796542842842842,
               -0.31894456202691124
            ],
            [
               -0.6768517717717717,
               -0.31586322042942805
            ],
            [
               -0.6740492592592592,
               -0.3128088076640405
            ],
            [
               -0.6712467467467467,
               -0.309481706933992
            ],
            [
               -0.6684442342342342,
               -0.30579591317608346
            ],
            [
               -0.6656417217217216,
               -0.3019666428705926
            ],
            [
               -0.6628392092092091,
               -0.298473146029957
            ],
            [
               -0.6600366966966966,
               -0.29590831805517304
            ],
            [
               -0.6572341841841841,
               -0.294769897010688
            ],
            [
               -0.6544316716716716,
               -0.295271314573782
            ],
            [
               -0.6516291591591591,
               -0.29724461883176734
            ],
            [
               -0.6488266466466466,
               -0.3001749010421466
            ],
            [
               -0.6460241341341341,
               -0.30335717922685945
            ],
            [
               -0.6432216216216216,
               -0.3061205969434241
            ],
            [
               -0.640419109109109,
               -0.30803844206174036
            ],
            [
               -0.6376165965965965,
               -0.30904620688655626
            ],
            [
               -0.634814084084084,
               -0.3094229766894233
            ],
            [
               -0.6320115715715715,
               -0.3096420979152782
            ],
            [
               -0.629209059059059,
               -0.31014670587542303
            ],
            [
               -0.6264065465465465,
               -0.3111355847165175
            ],
            [
               -0.623604034034034,
               -0.3124432266150914
            ],
            [
               -0.6208015215215215,
               -0.3135646012918062
            ],
            [
               -0.617999009009009,
               -0.3138216846931793
            ],
            [
               -0.6151964964964964,
               -0.3126147140841834
            ],
            [
               -0.6123939839839839,
               -0.3096666873894146
            ],
            [
               -0.6095914714714714,
               -0.3051682847715579
            ],
            [
               -0.6067889589589589,
               -0.29976366283327993
            ],
            [
               -0.6039864464464464,
               -0.2943741141939239
            ],
            [
               -0.6011839339339339,
               -0.28991609672617313
            ],
            [
               -0.5983814214214214,
               -0.287010669072009
            ],
            [
               -0.5955789089089089,
               -0.28578742673475555
            ],
            [
               -0.5927763963963963,
               -0.2858544756226282
            ],
            [
               -0.5899738838838838,
               -0.28644748600414016
            ],
            [
               -0.5871713713713713,
               -0.2867063185246479
            ],
            [
               -0.5843688588588588,
               -0.28598070778749496
            ],
            [
               -0.5815663463463463,
               -0.28405469814089646
            ],
            [
               -0.5787638338338338,
               -0.2812080280491204
            ],
            [
               -0.5759613213213213,
               -0.2780917791308699
            ],
            [
               -0.5731588088088088,
               -0.2754641558471148
            ],
            [
               -0.5703562962962963,
               -0.27388510081875184
            ],
            [
               -0.5675537837837837,
               -0.27348567122376044
            ],
            [
               -0.5647512712712712,
               -0.2739024925152448
            ],
            [
               -0.5619487587587587,
               -0.27440760527250796
            ],
            [
               -0.5591462462462462,
               -0.27419097638564804
            ],
            [
               -0.5563437337337337,
               -0.27269356252847887
            ],
            [
               -0.5535412212212212,
               -0.2698654667581095
            ],
            [
               -0.5507387087087087,
               -0.26624614236685884
            ],
            [
               -0.5479361961961962,
               -0.26282497220419543
            ],
            [
               -0.5451336836836836,
               -0.2607196452352806
            ],
            [
               -0.5423311711711711,
               -0.2607782802746209
            ],
            [
               -0.5395286586586586,
               -0.2632440032852299
            ],
            [
               -0.5367261461461461,
               -0.2676047547165059
            ],
            [
               -0.5339236336336336,
               -0.27269080363532283
            ],
            [
               -0.5311211211211211,
               -0.27699812243657906
            ],
            [
               -0.5283186086086086,
               -0.2791367973885185
            ],
            [
               -0.5255160960960961,
               -0.27825803267263993
            ],
            [
               -0.5227135835835836,
               -0.2743176747794095
            ],
            [
               -0.519911071071071,
               -0.26808769217131745
            ],
            [
               -0.5171085585585585,
               -0.2609114793624916
            ],
            [
               -0.514306046046046,
               -0.25428496242473053
            ],
            [
               -0.5115035335335335,
               -0.2494032929651583
            ],
            [
               -0.508701021021021,
               -0.24682237752390354
            ],
            [
               -0.5058985085085085,
               -0.24634260169993924
            ],
            [
               -0.503095995995996,
               -0.24714398555006803
            ],
            [
               -0.5002934834834833,
               -0.24811544801807903
            ],
            [
               -0.49749097097097084,
               -0.24825638706272055
            ],
            [
               -0.4946884584584583,
               -0.24700873005411159
            ],
            [
               -0.4918859459459458,
               -0.24440817895302666
            ],
            [
               -0.4890834334334333,
               -0.2410125496047746
            ],
            [
               -0.4862809209209208,
               -0.2376471458058411
            ],
            [
               -0.4834784084084083,
               -0.2350720029135188
            ],
            [
               -0.48067589589589577,
               -0.23370024388891933
            ],
            [
               -0.47787338338338325,
               -0.23347251345136885
            ],
            [
               -0.47507087087087074,
               -0.23392932759208304
            ],
            [
               -0.47226835835835823,
               -0.23444533555766375
            ],
            [
               -0.4694658458458457,
               -0.23452640411673678
            ],
            [
               -0.4666633333333332,
               -0.23404595214772597
            ],
            [
               -0.4638608208208207,
               -0.23332045497072781
            ],
            [
               -0.4610583083083082,
               -0.23298684942354517
            ],
            [
               -0.4582557957957957,
               -0.23372315518057005
            ],
            [
               -0.45545328328328316,
               -0.23591821235223767
            ],
            [
               -0.45265077077077065,
               -0.23942206846713673
            ],
            [
               -0.44984825825825814,
               -0.24348446625587547
            ],
            [
               -0.4470457457457456,
               -0.24692273034043608
            ],
            [
               -0.4442432332332331,
               -0.24847564214614695
            ],
            [
               -0.4414407207207206,
               -0.2472275956658571
            ],
            [
               -0.4386382082082081,
               -0.242954581242506
            ],
            [
               -0.4358356956956956,
               -0.23626362630273948
            ],
            [
               -0.43303318318318307,
               -0.22846453854674967
            ],
            [
               -0.43023067067067056,
               -0.221204228293061
            ],
            [
               -0.42742815815815804,
               -0.21597740898581744
            ],
            [
               -0.42462564564564553,
               -0.2136732170321561
            ],
            [
               -0.421823133133133,
               -0.21430840212604976
            ],
            [
               -0.4190206206206205,
               -0.21703656518436729
            ],
            [
               -0.416218108108108,
               -0.22043034564685063
            ],
            [
               -0.4134155955955955,
               -0.22294159032138836
            ],
            [
               -0.410613083083083,
               -0.22338534920525752
            ],
            [
               -0.40781057057057046,
               -0.22128755104372413
            ],
            [
               -0.40500805805805795,
               -0.21698520357023807
            ],
            [
               -0.40220554554554544,
               -0.21145443156192453
            ],
            [
               -0.39940303303303293,
               -0.2059350910741515
            ],
            [
               -0.3966005205205205,
               -0.20148843556424698
            ],
            [
               -0.3937980080080079,
               -0.19864315248779182
            ],
            [
               -0.3909954954954955,
               -0.19724937505888315
            ],
            [
               -0.3881929829829829,
               -0.19658366244119144
            ],
            [
               -0.3853904704704705,
               -0.19565828616240374
            ],
            [
               -0.38258795795795786,
               -0.19361738713877277
            ],
            [
               -0.37978544544544546,
               -0.1900752463570983
            ],
            [
               -0.37698293293293283,
               -0.18527663852409124
            ],
            [
               -0.37418042042042043,
               -0.18002588127467287
            ],
            [
               -0.3713779079079078,
               -0.1754149122070325
            ],
            [
               -0.3685753953953954,
               -0.17245119921031302
            ],
            [
               -0.3657728828828828,
               -0.17171873106097899
            ],
            [
               -0.3629703703703704,
               -0.1731892912901811
            ],
            [
               -0.36016785785785776,
               -0.17624398619548745
            ],
            [
               -0.35736534534534536,
               -0.17988852939286218
            ],
            [
               -0.35456283283283274,
               -0.18307832656756054
            ],
            [
               -0.35176032032032034,
               -0.18503502834954486
            ],
            [
               -0.3489578078078077,
               -0.18544613000390978
            ],
            [
               -0.3461552952952953,
               -0.18448796412490295
            ],
            [
               -0.3433527827827827,
               -0.18268045804348884
            ],
            [
               -0.3405502702702703,
               -0.18064320782469753
            ],
            [
               -0.33774775775775767,
               -0.17885407128012146
            ],
            [
               -0.33494524524524527,
               -0.17750278194312377
            ],
            [
               -0.33214273273273265,
               -0.1764879004177096
            ],
            [
               -0.32934022022022025,
               -0.17554413313031794
            ],
            [
               -0.3265377077077076,
               -0.17443328945501205
            ],
            [
               -0.323735195195195,
               -0.17310721122788156
            ],
            [
               -0.3209326826826826,
               -0.17176462791880895
            ],
            [
               -0.31813017017017,
               -0.17077048965029992
            ],
            [
               -0.3153276576576576,
               -0.17046717445590395
            ],
            [
               -0.31252514514514496,
               -0.17095740641506366
            ],
            [
               -0.30972263263263256,
               -0.17195778011497334
            ],
            [
               -0.30692012012011993,
               -0.17280043890897726
            ],
            [
               -0.30411760760760753,
               -0.17260542029302603
            ],
            [
               -0.3013150950950949,
               -0.17057772751174313
            ],
            [
               -0.2985125825825825,
               -0.1663276746886291
            ],
            [
               -0.2957100700700699,
               -0.16009298407595288
            ],
            [
               -0.2929075575575575,
               -0.15276638515239224
            ],
            [
               -0.29010504504504486,
               -0.1456961664429365
            ],
            [
               -0.28730253253253246,
               -0.14030755729501046
            ],
            [
               -0.28450002002001984,
               -0.13766107301277095
            ],
            [
               -0.28169750750750744,
               -0.13809443901733262
            ],
            [
               -0.2788949949949948,
               -0.14107463898344894
            ],
            [
               -0.2760924824824824,
               -0.14532110094225362
            ],
            [
               -0.2732899699699698,
               -0.14917163400277675
            ],
            [
               -0.2704874574574574,
               -0.15108014237180492
            ],
            [
               -0.26768494494494477,
               -0.15008833266856017
            ],
            [
               -0.26488243243243237,
               -0.14611947037593562
            ],
            [
               -0.26207991991991975,
               -0.1399993779012175
            ],
            [
               -0.25927740740740735,
               -0.13319903889483545
            ],
            [
               -0.2564748948948947,
               -0.12738392254042816
            ],
            [
               -0.2536723823823823,
               -0.12391652306671089
            ],
            [
               -0.2508698698698697,
               -0.12347007027448306
            ],
            [
               -0.2480673573573573,
               -0.12586988927097273
            ],
            [
               -0.24526484484484468,
               -0.130199860747893
            ],
            [
               -0.24246233233233228,
               -0.1351229730185203
            ],
            [
               -0.23965981981981965,
               -0.1392977688709793
            ],
            [
               -0.23685730730730725,
               -0.14174895606135493
            ],
            [
               -0.23405479479479463,
               -0.14207687484654283
            ],
            [
               -0.23125228228228223,
               -0.14045528461642118
            ],
            [
               -0.2284497697697696,
               -0.13744515892558604
            ],
            [
               -0.2256472572572572,
               -0.1337150624490697
            ],
            [
               -0.22284474474474458,
               -0.12978408848972403
            ],
            [
               -0.22004223223223218,
               -0.12588371420160424
            ],
            [
               -0.21723971971971956,
               -0.12197972376467833
            ],
            [
               -0.21443720720720716,
               -0.11792706167364977
            ],
            [
               -0.21163469469469454,
               -0.11367596426571025
            ],
            [
               -0.20883218218218214,
               -0.10942797653873784
            ],
            [
               -0.2060296696696695,
               -0.10566275137465683
            ],
            [
               -0.2032271571571571,
               -0.10301173113713935
            ],
            [
               -0.2004246446446445,
               -0.10202100035357572
            ],
            [
               -0.1976221321321321,
               -0.10289644657257768
            ],
            [
               -0.19481961961961947,
               -0.10533923278992688
            ],
            [
               -0.19201710710710707,
               -0.10855148043733873
            ],
            [
               -0.18921459459459444,
               -0.1114305016947294
            ],
            [
               -0.18641208208208204,
               -0.11289755628327491
            ],
            [
               -0.18360956956956942,
               -0.11225136732090202
            ],
            [
               -0.18080705705705702,
               -0.10941944064683623
            ],
            [
               -0.1780045445445444,
               -0.10500965671791732
            ],
            [
               -0.175202032032032,
               -0.1001315258592004
            ],
            [
               -0.17239951951951937,
               -0.09603762924152068
            ],
            [
               -0.16959700700700697,
               -0.0937019547255033
            ],
            [
               -0.16679449449449435,
               -0.0934786428581425
            ],
            [
               -0.16399198198198195,
               -0.09496137246897224
            ],
            [
               -0.16118946946946933,
               -0.09709736248894865
            ],
            [
               -0.15838695695695693,
               -0.09852338477345982
            ],
            [
               -0.1555844444444443,
               -0.0980144633886138
            ],
            [
               -0.1527819319319319,
               -0.09489608357961474
            ],
            [
               -0.14997941941941928,
               -0.08928191756896567
            ],
            [
               -0.14717690690690688,
               -0.08205755419103433
            ],
            [
               -0.14437439439439426,
               -0.07461617300768153
            ],
            [
               -0.14157188188188186,
               -0.0684348661271266
            ],
            [
               -0.13876936936936923,
               -0.0646319048415751
            ],
            [
               -0.13596685685685683,
               -0.06364840953816178
            ],
            [
               -0.1331643443443442,
               -0.06515249641337645
            ],
            [
               -0.1303618318318318,
               -0.06818684321153162
            ],
            [
               -0.1275593193193192,
               -0.07149920457002615
            ],
            [
               -0.12475680680680679,
               -0.0739379161168367
            ],
            [
               -0.12195429429429416,
               -0.07477979856374908
            ],
            [
               -0.11915178178178176,
               -0.07388933546550869
            ],
            [
               -0.11634926926926914,
               -0.07167239088453667
            ],
            [
               -0.11354675675675674,
               -0.0688607466245181
            ],
            [
               -0.11074424424424412,
               -0.06621903141848748
            ],
            [
               -0.10794173173173172,
               -0.06428440442037403
            ],
            [
               -0.1051392192192191,
               -0.06322697521031737
            ],
            [
               -0.10233670670670669,
               -0.06286602896868015
            ],
            [
               -0.09953419419419407,
               -0.06281513283968435
            ],
            [
               -0.09673168168168167,
               -0.06268202947811399
            ],
            [
               -0.09392916916916905,
               -0.06223416912191909
            ],
            [
               -0.09112665665665665,
               -0.06146213091443509
            ],
            [
               -0.08832414414414402,
               -0.06052111744114541
            ],
            [
               -0.08552163163163162,
               -0.05958513664707388
            ],
            [
               -0.082719119119119,
               -0.058687200820797564
            ],
            [
               -0.0799166066066066,
               -0.057626166389185746
            ],
            [
               -0.07711409409409398,
               -0.055993611046184166
            ],
            [
               -0.07431158158158158,
               -0.053323109990846496
            ],
            [
               -0.07150906906906895,
               -0.04930981800601045
            ],
            [
               -0.06870655655655655,
               -0.04401254378875813
            ],
            [
               -0.06590404404404393,
               -0.037948783414490456
            ],
            [
               -0.06310153153153153,
               -0.03202774077439183
            ],
            [
               -0.06029901901901891,
               -0.027325315655040955
            ],
            [
               -0.057496506506506506,
               -0.02476656933463353
            ],
            [
               -0.054693993993993884,
               -0.024821662746523893
            ],
            [
               -0.05189148148148148,
               -0.027324253844342172
            ],
            [
               -0.04908896896896886,
               -0.03148400582137198
            ],
            [
               -0.04628645645645646,
               -0.03609942275481354
            ],
            [
               -0.04348394394394384,
               -0.039906794008452234
            ],
            [
               -0.040681431431431436,
               -0.041951226116965695
            ],
            [
               -0.037878918918918814,
               -0.04185528677777753
            ],
            [
               -0.03507640640640641,
               -0.039894418879410254
            ],
            [
               -0.03227389389389379,
               -0.03685475006152347
            ],
            [
               -0.02947138138138139,
               -0.03372482787899925
            ],
            [
               -0.026668868868868767,
               -0.03133098043366797
            ],
            [
               -0.023866356356356366,
               -0.030045356712353588
            ],
            [
               -0.021063843843843744,
               -0.029669003543571937
            ],
            [
               -0.018261331331331343,
               -0.029528968741607903
            ],
            [
               -0.01545881881881872,
               -0.0287511123421392
            ],
            [
               -0.01265630630630632,
               -0.0266069682467239
            ],
            [
               -0.009853793793793697,
               -0.022806594225809357
            ],
            [
               -0.007051281281281296,
               -0.0176295185881645
            ],
            [
               -0.004248768768768674,
               -0.01184537063973723
            ],
            [
               -0.001446256256256273,
               -0.006452963263273298
            ],
            [
               0.0013562562562563496,
               -0.0023333425129894447
            ],
            [
               0.00415876876876875,
               5.580608989422253e-05
            ],
            [
               0.006961281281281373,
               0.0008318055046542816
            ],
            [
               0.009763793793793774,
               0.0006283747923804262
            ],
            [
               0.012566306306306396,
               0.00034779022973527307
            ],
            [
               0.015368818818818797,
               0.0008150357082254422
            ],
            [
               0.01817133133133142,
               0.002462350453865947
            ],
            [
               0.02097384384384382,
               0.005162816102801393
            ],
            [
               0.023776356356356443,
               0.00827796843039913
            ],
            [
               0.026578868868868843,
               0.01090599439376605
            ],
            [
               0.029381381381381466,
               0.012242241549824756
            ],
            [
               0.03218389389389387,
               0.011919903039955174
            ],
            [
               0.03498640640640649,
               0.010202313199734858
            ],
            [
               0.03778891891891911,
               0.007948793097809798
            ],
            [
               0.04059143143143151,
               0.0063559725817407264
            ],
            [
               0.043393943943944135,
               0.006557712803417354
            ],
            [
               0.046196456456456536,
               0.009220109683456545
            ],
            [
               0.04899896896896916,
               0.014274124014404824
            ],
            [
               0.05180148148148156,
               0.02088430676086253
            ],
            [
               0.05460399399399418,
               0.027672729367168428
            ],
            [
               0.05740650650650658,
               0.03312998640276045
            ],
            [
               0.060209019019019205,
               0.03608032516333652
            ],
            [
               0.0630115315315316,
               0.03604815386280477
            ],
            [
               0.06581404404404423,
               0.033405327873921115
            ],
            [
               0.06861655655655663,
               0.029251632609635828
            ],
            [
               0.07141906906906925,
               0.025069620673288204
            ],
            [
               0.07422158158158165,
               0.02226903830775402
            ],
            [
               0.07702409409409428,
               0.021770464192681124
            ],
            [
               0.07982660660660668,
               0.023761403419972696
            ],
            [
               0.0826291191191193,
               0.027697423184778372
            ],
            [
               0.0854316316316317,
               0.03253750388512902
            ],
            [
               0.08823414414414432,
               0.037125440389774084
            ],
            [
               0.09103665665665672,
               0.04058390780249664
            ],
            [
               0.09383916916916935,
               0.042589059808670865
            ],
            [
               0.09664168168168175,
               0.04343929317882654
            ],
            [
               0.09944419419419437,
               0.04390496322441084
            ],
            [
               0.10224670670670677,
               0.044920463865825294
            ],
            [
               0.10504921921921939,
               0.047230733147378634
            ],
            [
               0.10785173173173179,
               0.05111466825792699
            ],
            [
               0.11065424424424442,
               0.056276362989880924
            ],
            [
               0.11345675675675682,
               0.061934238825771176
            ],
            [
               0.11625926926926944,
               0.06707021738482048
            ],
            [
               0.11906178178178184,
               0.07074960796680095
            ],
            [
               0.12186429429429446,
               0.07240399609248388
            ],
            [
               0.12466680680680686,
               0.0719884170650664
            ],
            [
               0.12746931931931949,
               0.06997160006380705
            ],
            [
               0.13027183183183189,
               0.06717585299226128
            ],
            [
               0.1330743443443445,
               0.06453061890666509
            ],
            [
               0.1358768568568569,
               0.06282530291285572
            ],
            [
               0.13867936936936953,
               0.06253732997601964
            ],
            [
               0.14148188188188193,
               0.06377672514811054
            ],
            [
               0.14428439439439456,
               0.06634348237109707
            ],
            [
               0.14708690690690696,
               0.06985586302725355
            ],
            [
               0.14988941941941958,
               0.07388985768370873
            ],
            [
               0.15269193193193198,
               0.07807703928578819
            ],
            [
               0.1554944444444446,
               0.08213478131615595
            ],
            [
               0.158296956956957,
               0.08583688987525939
            ],
            [
               0.16109946946946962,
               0.08895962440591704
            ],
            [
               0.16390198198198203,
               0.09124708119528677
            ],
            [
               0.16670449449449465,
               0.09242800884445027
            ],
            [
               0.16950700700700705,
               0.09228904859059564
            ],
            [
               0.17230951951951967,
               0.0907790600186307
            ],
            [
               0.17511203203203207,
               0.08809879779191876
            ],
            [
               0.1779145445445447,
               0.08472889199429168
            ],
            [
               0.1807170570570571,
               0.08136827582279188
            ],
            [
               0.18351956956956972,
               0.07878798850039037
            ],
            [
               0.18632208208208212,
               0.07763907521468985
            ],
            [
               0.18912459459459474,
               0.07827473984802719
            ],
            [
               0.19192710710710714,
               0.08064703860061895
            ],
            [
               0.19472961961961976,
               0.08431625502665148
            ],
            [
               0.19753213213213217,
               0.08857415312020112
            ],
            [
               0.2003346446446448,
               0.09264377874610116
            ],
            [
               0.2031371571571572,
               0.09589238945627296
            ],
            [
               0.2059396696696698,
               0.097990009215351
            ],
            [
               0.2087421821821822,
               0.09896555706230026
            ],
            [
               0.21154469469469483,
               0.09914839492647101
            ],
            [
               0.21434720720720724,
               0.0990224122076522
            ],
            [
               0.21714971971971986,
               0.09904824104800178
            ],
            [
               0.21995223223223226,
               0.09951685777988203
            ],
            [
               0.22275474474474488,
               0.10048247987900151
            ],
            [
               0.22555725725725728,
               0.10179066376294053
            ],
            [
               0.2283597697697699,
               0.10318125055734009
            ],
            [
               0.2311622822822823,
               0.10441901296185757
            ],
            [
               0.23396479479479493,
               0.10539737027391242
            ],
            [
               0.23676730730730733,
               0.10617465020394165
            ],
            [
               0.23956981981981995,
               0.1069320362158305
            ],
            [
               0.24237233233233235,
               0.10787555533596342
            ],
            [
               0.24517484484484497,
               0.10912795630141908
            ],
            [
               0.24797735735735738,
               0.11066068564038066
            ],
            [
               0.25077986986987,
               0.11229950808073211
            ],
            [
               0.2535823823823824,
               0.11380608067846829
            ],
            [
               0.256384894894895,
               0.11500433253336974
            ],
            [
               0.2591874074074074,
               0.11589836786737955
            ],
            [
               0.26198991991992004,
               0.11672727438314873
            ],
            [
               0.26479243243243245,
               0.11792329219838837
            ],
            [
               0.26759494494494507,
               0.11997616523043392
            ],
            [
               0.27039745745745747,
               0.12324476367521219
            ],
            [
               0.2731999699699701,
               0.12778246688438819
            ],
            [
               0.2760024824824825,
               0.13324475380135142
            ],
            [
               0.2788049949949951,
               0.13892372682099716
            ],
            [
               0.2816075075075075,
               0.14391215556172932
            ],
            [
               0.28441002002002014,
               0.14735349276611004
            ],
            [
               0.28721253253253254,
               0.14870072569533335
            ],
            [
               0.29001504504504516,
               0.14789857855076327
            ],
            [
               0.29281755755755756,
               0.14542460497467516
            ],
            [
               0.2956200700700702,
               0.142168929751872
            ],
            [
               0.2984225825825826,
               0.13918525923440525
            ],
            [
               0.3012250950950952,
               0.1373892986829349
            ],
            [
               0.3040276076076076,
               0.13729974177339066
            ],
            [
               0.30683012012012023,
               0.1389045632862112
            ],
            [
               0.30963263263263263,
               0.1416951948258617
            ],
            [
               0.31243514514514525,
               0.14485655933042835
            ],
            [
               0.31523765765765766,
               0.14755014858782134
            ],
            [
               0.3180401701701703,
               0.14919735247439836
            ],
            [
               0.3208426826826827,
               0.14967101293777854
            ],
            [
               0.3236451951951953,
               0.14933417689967055
            ],
            [
               0.3264477077077077,
               0.14891559968033624
            ],
            [
               0.3292502202202203,
               0.14926464045195076
            ],
            [
               0.3320527327327327,
               0.15106621918966723
            ],
            [
               0.33485524524524535,
               0.15460734249754418
            ],
            [
               0.33765775775775775,
               0.15966763248523916
            ],
            [
               0.34046027027027037,
               0.16556463549672745
            ],
            [
               0.34326278278278277,
               0.17133500597810153
            ],
            [
               0.3460652952952954,
               0.1759915509816225
            ],
            [
               0.3488678078078078,
               0.17877651123620253
            ],
            [
               0.3516703203203204,
               0.17933839500841664
            ],
            [
               0.3544728328328328,
               0.17778903249780678
            ],
            [
               0.35727534534534544,
               0.17463788832736665
            ],
            [
               0.36007785785785784,
               0.17063777179938971
            ],
            [
               0.36288037037037046,
               0.16659788195253547
            ],
            [
               0.36568288288288286,
               0.1632208904810973
            ],
            [
               0.3684853953953955,
               0.16100266350251283
            ],
            [
               0.3712879079079079,
               0.1602049516463605
            ],
            [
               0.3740904204204205,
               0.16088451320587277
            ],
            [
               0.3768929329329329,
               0.16294661777549022
            ],
            [
               0.37969544544544553,
               0.1661913551394271
            ],
            [
               0.38249795795795793,
               0.17033553334136162
            ],
            [
               0.38530047047047056,
               0.1750135189845905
            ],
            [
               0.38810298298298296,
               0.17977725034515607
            ],
            [
               0.3909054954954956,
               0.18412083311414376
            ],
            [
               0.393708008008008,
               0.18754580364849102
            ],
            [
               0.3965105205205206,
               0.18966291481694553
            ],
            [
               0.3993130330330332,
               0.1903038007295903
            ],
            [
               0.4021155455455456,
               0.1896013552445695
            ],
            [
               0.40491805805805825,
               0.18799879746857143
            ],
            [
               0.40772057057057065,
               0.18616600214008605
            ],
            [
               0.4105230830830833,
               0.18483253674286168
            ],
            [
               0.4133255955955957,
               0.18457929858287847
            ],
            [
               0.4161281081081083,
               0.18565229447734638
            ],
            [
               0.4189306206206207,
               0.18786346438439258
            ],
            [
               0.4217331331331333,
               0.19062172644695283
            ],
            [
               0.4245356456456457,
               0.19309805014855874
            ],
            [
               0.42733815815815834,
               0.19448361199730724
            ],
            [
               0.43014067067067074,
               0.19426510255367266
            ],
            [
               0.43294318318318337,
               0.1924288777360953
            ],
            [
               0.43574569569569577,
               0.18952178354004268
            ],
            [
               0.4385482082082084,
               0.18653766364234123
            ],
            [
               0.4413507207207208,
               0.18465265041402107
            ],
            [
               0.4441532332332334,
               0.18488224606911974
            ],
            [
               0.4469557457457458,
               0.18776239197181127
            ],
            [
               0.44975825825825844,
               0.19315476169230708
            ],
            [
               0.45256077077077084,
               0.20024270986941353
            ],
            [
               0.45536328328328346,
               0.20772825504612094
            ],
            [
               0.45816579579579586,
               0.21417919536708702
            ],
            [
               0.4609683083083085,
               0.2184280792728472
            ],
            [
               0.4637708208208209,
               0.2199064075457415
            ],
            [
               0.4665733333333335,
               0.2188143672272933
            ],
            [
               0.4693758458458459,
               0.21607386002381912
            ],
            [
               0.47217835835835853,
               0.21307629624026478
            ],
            [
               0.47498087087087093,
               0.21129718425891286
            ],
            [
               0.47778338338338355,
               0.21188852434199418
            ],
            [
               0.48058589589589595,
               0.21536569037347553
            ],
            [
               0.4833884084084086,
               0.2214764324483089
            ],
            [
               0.486190920920921,
               0.2292850704022214
            ],
            [
               0.4889934334334336,
               0.23744172988422854
            ],
            [
               0.491795945945946,
               0.24455377285845525
            ],
            [
               0.4945984584584586,
               0.24954993981370688
            ],
            [
               0.497400970970971,
               0.251934375644872
            ],
            [
               0.5002034834834836,
               0.2518645532323667
            ],
            [
               0.503005995995996,
               0.25004195509079286
            ],
            [
               0.5058085085085087,
               0.24745997965323685
            ],
            [
               0.5086110210210211,
               0.24509306411416115
            ],
            [
               0.5114135335335337,
               0.24362319025246248
            ],
            [
               0.5142160460460461,
               0.24328233462345888
            ],
            [
               0.5170185585585587,
               0.24384887043903444
            ],
            [
               0.5198210710710711,
               0.24478604415284835
            ],
            [
               0.5226235835835837,
               0.24546734959282257
            ],
            [
               0.5254260960960961,
               0.24541007113019764
            ],
            [
               0.5282286086086088,
               0.24444087573008
            ],
            [
               0.5310311211211212,
               0.2427440118975139
            ],
            [
               0.5338336336336338,
               0.240783812147225
            ],
            [
               0.5366361461461462,
               0.2391349781609201
            ],
            [
               0.5394386586586588,
               0.2382830593087224
            ],
            [
               0.5422411711711712,
               0.23846472540168168
            ],
            [
               0.5450436836836838,
               0.23960129256922152
            ],
            [
               0.5478461961961962,
               0.24134549544860612
            ],
            [
               0.5506487087087089,
               0.24322218910966398
            ],
            [
               0.5534512212212213,
               0.24481163733930716
            ],
            [
               0.5562537337337339,
               0.24590980431913584
            ],
            [
               0.5590562462462463,
               0.2466081440245675
            ],
            [
               0.5618587587587589,
               0.2472629468449011
            ],
            [
               0.5646612712712713,
               0.2483621622384757
            ],
            [
               0.5674637837837839,
               0.25033323618123
            ],
            [
               0.5702662962962963,
               0.2533570803987171
            ],
            [
               0.573068808808809,
               0.25725356739249516
            ],
            [
               0.5758713213213213,
               0.2614825452193178
            ],
            [
               0.578673833833834,
               0.265267929336138
            ],
            [
               0.5814763463463464,
               0.2678125031264883
            ],
            [
               0.584278858858859,
               0.2685404234324065
            ],
            [
               0.5870813713713714,
               0.26729302265524485
            ],
            [
               0.589883883883884,
               0.2644152506506384
            ],
            [
               0.5926863963963964,
               0.26070164735311685
            ],
            [
               0.595488908908909,
               0.257212467749964
            ],
            [
               0.5982914214214214,
               0.2550096399930342
            ],
            [
               0.6010939339339341,
               0.254886564041896
            ],
            [
               0.6038964464464465,
               0.2571678655388564
            ],
            [
               0.6066989589589589,
               0.261634526865939
            ],
            [
               0.6095014714714717,
               0.26759279899970717
            ],
            [
               0.6123039839839841,
               0.27406341206253604
            ],
            [
               0.6151064964964965,
               0.280033666447114
            ],
            [
               0.6179090090090089,
               0.28469915633885423
            ],
            [
               0.6207115215215218,
               0.2876285120190163
            ],
            [
               0.6235140340340342,
               0.28881094081723613
            ],
            [
               0.6263165465465466,
               0.2885837141982993
            ],
            [
               0.629119059059059,
               0.2874731208363194
            ],
            [
               0.6319215715715718,
               0.28600648147736896
            ],
            [
               0.6347240840840842,
               0.2845575316647617
            ],
            [
               0.6375265965965966,
               0.28327212301606675
            ],
            [
               0.640329109109109,
               0.28209149289838176
            ],
            [
               0.6431316216216219,
               0.28085643611834665
            ],
            [
               0.6459341341341343,
               0.2794487413902723
            ],
            [
               0.6487366466466467,
               0.2779147964633635
            ],
            [
               0.651539159159159,
               0.27652360033886003
            ],
            [
               0.6543416716716719,
               0.27573463729134573
            ],
            [
               0.6571441841841843,
               0.2760821826777692
            ],
            [
               0.6599466966966967,
               0.27801130129287266
            ],
            [
               0.6627492092092091,
               0.2817178039527222
            ],
            [
               0.665551721721722,
               0.28704449572214585
            ],
            [
               0.6683542342342343,
               0.2934694892696874
            ],
            [
               0.6711567467467467,
               0.30019474155176107
            ],
            [
               0.6739592592592591,
               0.30631316013317267
            ],
            [
               0.676761771771772,
               0.31100982052018544
            ],
            [
               0.6795642842842844,
               0.3137436768313253
            ],
            [
               0.6823667967967968,
               0.3143627701010072
            ],
            [
               0.6851693093093092,
               0.31312557491216375
            ],
            [
               0.687971821821822,
               0.31062728362373115
            ],
            [
               0.6907743343343344,
               0.30765455499217065
            ],
            [
               0.6935768468468468,
               0.3050086802816013
            ],
            [
               0.6963793593593592,
               0.3033414401416886
            ],
            [
               0.6991818718718721,
               0.30304023340268554
            ],
            [
               0.7019843843843845,
               0.30418287585184234
            ],
            [
               0.7047868968968969,
               0.30656325907320536
            ],
            [
               0.7075894094094093,
               0.3097723426383847
            ],
            [
               0.7103919219219221,
               0.31330865717709033
            ],
            [
               0.7131944344344345,
               0.31669008645863017
            ],
            [
               0.7159969469469469,
               0.31954322587174744
            ],
            [
               0.7187994594594593,
               0.3216555249041776
            ],
            [
               0.7216019719719722,
               0.3229856808704657
            ],
            [
               0.7244044844844846,
               0.3236368545177144
            ],
            [
               0.727206996996997,
               0.3238037761335515
            ],
            [
               0.7300095095095094,
               0.32370829083915553
            ],
            [
               0.7328120220220222,
               0.32353857413962417
            ],
            [
               0.7356145345345346,
               0.3234055075798871
            ],
            [
               0.738417047047047,
               0.32332580251480647
            ],
            [
               0.7412195595595594,
               0.3232356287749601
            ],
            [
               0.7440220720720723,
               0.3230312795256487
            ],
            [
               0.7468245845845847,
               0.3226259588417539
            ],
            [
               0.7496270970970971,
               0.32200597515554963
            ],
            [
               0.7524296096096099,
               0.3212675976122662
            ],
            [
               0.7552321221221223,
               0.3206191927305221
            ],
            [
               0.7580346346346347,
               0.32034219618111887
            ],
            [
               0.7608371471471471,
               0.32071720321388014
            ],
            [
               0.76363965965966,
               0.3219343589532362
            ],
            [
               0.7664421721721724,
               0.32401579270126624
            ],
            [
               0.7692446846846848,
               0.32677822913302734
            ],
            [
               0.7720471971971972,
               0.3298545586008158
            ],
            [
               0.77484970970971,
               0.3327757913839559
            ],
            [
               0.7776522222222224,
               0.33509440727946255
            ],
            [
               0.7804547347347348,
               0.3365134762355615
            ],
            [
               0.7832572472472472,
               0.33697952425131633
            ],
            [
               0.7860597597597601,
               0.3367045856763757
            ],
            [
               0.7888622722722725,
               0.3361033127458458
            ],
            [
               0.7916647847847849,
               0.3356587159540741
            ],
            [
               0.7944672972972973,
               0.3357561104493738
            ],
            [
               0.7972698098098101,
               0.3365397683046565
            ],
            [
               0.8000723223223225,
               0.3378441932550815
            ],
            [
               0.8028748348348349,
               0.3392309781266873
            ],
            [
               0.8056773473473473,
               0.34012843814753535
            ],
            [
               0.8084798598598602,
               0.3400352475546849
            ],
            [
               0.8112823723723726,
               0.3387234861683428
            ],
            [
               0.814084884884885,
               0.33637068050634716
            ],
            [
               0.8168873973973974,
               0.333568285057964
            ],
            [
               0.8196899099099102,
               0.33119133455029237
            ],
            [
               0.8224924224224226,
               0.330159408349128
            ],
            [
               0.825294934934935,
               0.33115768956643865
            ],
            [
               0.8280974474474474,
               0.33440521716103017
            ],
            [
               0.8308999599599602,
               0.33954796779756996
            ],
            [
               0.8337024724724726,
               0.3457187351423793
            ],
            [
               0.836504984984985,
               0.35175442810005964
            ],
            [
               0.8393074974974974,
               0.3565107118621237
            ],
            [
               0.8421100100100103,
               0.3591806765642949
            ],
            [
               0.8449125225225227,
               0.3595200340690021
            ],
            [
               0.8477150350350351,
               0.3579084765601822
            ],
            [
               0.8505175475475475,
               0.3552271551483258
            ],
            [
               0.8533200600600603,
               0.35258971113708326
            ],
            [
               0.8561225725725727,
               0.3510102065275936
            ],
            [
               0.8589250850850851,
               0.35111054684475074
            ],
            [
               0.8617275975975975,
               0.3529562160056023
            ],
            [
               0.8645301101101104,
               0.35606697776206697
            ],
            [
               0.8673326226226228,
               0.3595927365708068
            ],
            [
               0.8701351351351352,
               0.3625927832261971
            ],
            [
               0.8729376476476476,
               0.3643262607346154
            ],
            [
               0.8757401601601604,
               0.36446243480657214
            ],
            [
               0.8785426726726728,
               0.36315008187627495
            ],
            [
               0.8813451851851852,
               0.36093467714296273
            ],
            [
               0.8841476976976976,
               0.35856264289050654
            ],
            [
               0.8869502102102105,
               0.35674635561393725
            ],
            [
               0.8897527227227229,
               0.3559707244766651
            ],
            [
               0.8925552352352353,
               0.35640073725679455
            ],
            [
               0.8953577477477477,
               0.35790840127874535
            ],
            [
               0.8981602602602605,
               0.3601926943239395
            ],
            [
               0.9009627727727729,
               0.3629340824045674
            ],
            [
               0.9037652852852853,
               0.36591725412623954
            ],
            [
               0.9065677977977977,
               0.36907404317962006
            ],
            [
               0.9093703103103106,
               0.3724351815465968
            ],
            [
               0.912172822822823,
               0.37601977478590864
            ],
            [
               0.9149753353353354,
               0.3797191877208298
            ],
            [
               0.9177778478478478,
               0.3832361960659515
            ],
            [
               0.9205803603603606,
               0.3861187761267988
            ],
            [
               0.923382872872873,
               0.3878887813227776
            ],
            [
               0.9261853853853854,
               0.3882241128651087
            ],
            [
               0.9289878978978978,
               0.387125399097217
            ],
            [
               0.9317904104104107,
               0.3849963403633212
            ],
            [
               0.9345929229229231,
               0.3825929437294444
            ],
            [
               0.9373954354354355,
               0.38084241741672864
            ],
            [
               0.9401979479479479,
               0.38058127364603034
            ],
            [
               0.9430004604604607,
               0.38229600614692105
            ],
            [
               0.9458029729729731,
               0.38595516663568485
            ],
            [
               0.9486054854854855,
               0.390995317133191
            ],
            [
               0.9514079979979979,
               0.39647330189373
            ],
            [
               0.9542105105105108,
               0.4013406376763057
            ],
            [
               0.9570130230230232,
               0.4047526165533004
            ],
            [
               0.9598155355355356,
               0.40631076296056123
            ],
            [
               0.962618048048048,
               0.4061583118766968
            ],
            [
               0.9654205605605608,
               0.40489771296874877
            ],
            [
               0.9682230730730732,
               0.40335990651603526
            ],
            [
               0.9710255855855856,
               0.40230600201968425
            ],
            [
               0.973828098098098,
               0.4021649770732487
            ],
            [
               0.9766306106106108,
               0.40289779110458446
            ],
            [
               0.9794331231231233,
               0.40403338422897317
            ],
            [
               0.9822356356356357,
               0.40486123381273775
            ],
            [
               0.985038148148148,
               0.40471002452957083
            ],
            [
               0.9878406606606609,
               0.40321212963545605
            ],
            [
               0.9906431731731733,
               0.4004595646511161
            ],
            [
               0.9934456856856857,
               0.3969965854569595
            ],
            [
               0.9962481981981981,
               0.3936528499384059
            ],
            [
               0.9990507107107109,
               0.3912778534622974
            ],
            [
               1.0018532232232233,
               0.39047176888483415
            ],
            [
               1.0046557357357357,
               0.39140762296272347
            ],
            [
               1.0074582482482481,
               0.39380527083177763
            ],
            [
               1.010260760760761,
               0.3970616836759605
            ],
            [
               1.0130632732732734,
               0.40048519958799567
            ],
            [
               1.0158657857857858,
               0.4035444058777964
            ],
            [
               1.0186682982982982,
               0.40603865957758944
            ],
            [
               1.021470810810811,
               0.4081280683433879
            ],
            [
               1.0242733233233234,
               0.4102145083563641
            ],
            [
               1.0270758358358358,
               0.412721963150983
            ],
            [
               1.0298783483483482,
               0.41586305141612734
            ],
            [
               1.032680860860861,
               0.4194846776651956
            ],
            [
               1.0354833733733735,
               0.4230568991532905
            ],
            [
               1.0382858858858859,
               0.42581588731034503
            ],
            [
               1.0410883983983983,
               0.4270138746381489
            ],
            [
               1.0438909109109111,
               0.4261876843743825
            ],
            [
               1.0466934234234235,
               0.42334825183183133
            ],
            [
               1.049495935935936,
               0.41902011038645826
            ],
            [
               1.0522984484484483,
               0.4141126262829746
            ],
            [
               1.0551009609609612,
               0.4096646266726012
            ],
            [
               1.0579034734734736,
               0.4065491291215815
            ],
            [
               1.060705985985986,
               0.4052386949064981
            ],
            [
               1.0635084984984984,
               0.4057094979609228
            ],
            [
               1.0663110110110112,
               0.40751183632015864
            ],
            [
               1.0691135235235236,
               0.4099750617966351
            ],
            [
               1.071916036036036,
               0.4124676995120219
            ],
            [
               1.0747185485485484,
               0.4146160798568521
            ],
            [
               1.0775210610610613,
               0.4164032339238567
            ],
            [
               1.0803235735735737,
               0.4181168994891401
            ],
            [
               1.083126086086086,
               0.4201734151386919
            ],
            [
               1.0859285985985985,
               0.422891255803197
            ],
            [
               1.0887311111111113,
               0.4263063856906054
            ],
            [
               1.0915336236236237,
               0.4301046576540093
            ],
            [
               1.0943361361361361,
               0.4337006993085375
            ],
            [
               1.0971386486486485,
               0.436435529855122
            ],
            [
               1.0999411611611614,
               0.4378183405148971
            ],
            [
               1.1027436736736738,
               0.43771937926062476
            ],
            [
               1.1055461861861862,
               0.4364379736064907
            ],
            [
               1.1083486986986986,
               0.4346161795203488
            ],
            [
               1.1111512112112114,
               0.43302690216918827
            ],
            [
               1.1139537237237238,
               0.4323134332624423
            ],
            [
               1.1167562362362362,
               0.4327767016460201
            ],
            [
               1.119558748748749,
               0.43428939991476356
            ],
            [
               1.1223612612612615,
               0.43636862288746714
            ],
            [
               1.1251637737737739,
               0.43837852448500414
            ],
            [
               1.1279662862862863,
               0.439784642910078
            ],
            [
               1.130768798798799,
               0.4403612656503376
            ],
            [
               1.1335713113113115,
               0.4402707984309858
            ],
            [
               1.136373823823824,
               0.43998346068683736
            ],
            [
               1.1391763363363363,
               0.4400682887285098
            ],
            [
               1.1419788488488491,
               0.4409383576232718
            ],
            [
               1.1447813613613615,
               0.44265382128147923
            ],
            [
               1.147583873873874,
               0.444866787320211
            ],
            [
               1.1503863863863864,
               0.4469384419440777
            ],
            [
               1.1531888988988992,
               0.448190838889708
            ],
            [
               1.1559914114114116,
               0.44819928253777785
            ],
            [
               1.158793923923924,
               0.447008793757407
            ],
            [
               1.1615964364364364,
               0.4451801512279918
            ],
            [
               1.1643989489489492,
               0.4436312881290806
            ],
            [
               1.1672014614614616,
               0.4433173202411943
            ],
            [
               1.170003973973974,
               0.44485853808607523
            ],
            [
               1.1728064864864864,
               0.44825455354607535
            ],
            [
               1.1756089989989993,
               0.45280137184111335
            ],
            [
               1.1784115115115117,
               0.45726151406267057
            ],
            [
               1.181214024024024,
               0.460247557444865
            ],
            [
               1.1840165365365365,
               0.4606983492408343
            ],
            [
               1.1868190490490493,
               0.45828483520599406
            ],
            [
               1.1896215615615617,
               0.45359637376287887
            ],
            [
               1.1924240740740741,
               0.4480264610109036
            ],
            [
               1.1952265865865865,
               0.44337727350850187
            ],
            [
               1.1980290990990994,
               0.4413011457622854
            ],
            [
               1.2008316116116118,
               0.44275913976123704
            ],
            [
               1.2036341241241242,
               0.44767905634069327
            ],
            [
               1.2064366366366366,
               0.45493471215200754
            ],
            [
               1.2092391491491494,
               0.46266408788233127
            ],
            [
               1.2120416616616618,
               0.46883082683153643
            ],
            [
               1.2148441741741742,
               0.4718502221056725
            ],
            [
               1.2176466866866866,
               0.47107642086375334
            ],
            [
               1.2204491991991995,
               0.46699135901348043
            ],
            [
               1.2232517117117119,
               0.4610337935592237
            ],
            [
               1.2260542242242243,
               0.455125848875909
            ],
            [
               1.2288567367367367,
               0.45105436107130037
            ],
            [
               1.2316592492492495,
               0.44991106074389975
            ],
            [
               1.234461761761762,
               0.4517735621375517
            ],
            [
               1.2372642742742743,
               0.4557261674647878
            ],
            [
               1.2400667867867867,
               0.46020444293375706
            ],
            [
               1.2428692992992996,
               0.4635399496174919
            ],
            [
               1.245671811811812,
               0.4645179729700728
            ],
            [
               1.2484743243243244,
               0.4627624722527004
            ],
            [
               1.2512768368368368,
               0.4588269027258334
            ],
            [
               1.2540793493493496,
               0.45397340370757533
            ],
            [
               1.256881861861862,
               0.44972925950955567
            ],
            [
               1.2596843743743744,
               0.447381621217505
            ],
            [
               1.2624868868868868,
               0.44758520138113533
            ],
            [
               1.2652893993993997,
               0.4502100813544555
            ],
            [
               1.268091911911912,
               0.4544666429437024
            ],
            [
               1.2708944244244245,
               0.4592452531774951
            ],
            [
               1.2736969369369369,
               0.46353536907644444
            ],
            [
               1.2764994494494497,
               0.4667674226499495
            ],
            [
               1.279301961961962,
               0.4689571528464064
            ],
            [
               1.2821044744744745,
               0.47061092192633047
            ],
            [
               1.284906986986987,
               0.4724418316755101
            ],
            [
               1.2877094994994998,
               0.47501615993896096
            ],
            [
               1.2905120120120122,
               0.47847246681248456
            ],
            [
               1.2933145245245246,
               0.48242419028758443
            ],
            [
               1.296117037037037,
               0.4860834880813588
            ],
            [
               1.2989195495495498,
               0.48855760361857936
            ],
            [
               1.3017220620620622,
               0.4892019465345725
            ],
            [
               1.3045245745745746,
               0.4878916306577399
            ],
            [
               1.307327087087087,
               0.48510373360815484
            ],
            [
               1.3101295995995998,
               0.48177440534922367
            ],
            [
               1.3129321121121122,
               0.47898097114692184
            ],
            [
               1.3157346246246246,
               0.47756678034227296
            ],
            [
               1.318537137137137,
               0.4778499884751046
            ],
            [
               1.32133964964965,
               0.4795274564142712
            ],
            [
               1.3241421621621623,
               0.48181229197955544
            ],
            [
               1.3269446746746747,
               0.4837551993156145
            ],
            [
               1.329747187187187,
               0.4846289150643056
            ],
            [
               1.3325496996997,
               0.4842286520707606
            ],
            [
               1.3353522122122123,
               0.48297038362748734
            ],
            [
               1.3381547247247247,
               0.4817431790462414
            ],
            [
               1.3409572372372371,
               0.48156463619550116
            ],
            [
               1.34375974974975,
               0.48316530855762485
            ],
            [
               1.3465622622622624,
               0.48665968841512874
            ],
            [
               1.3493647747747748,
               0.49143474078389704
            ],
            [
               1.3521672872872872,
               0.496310443653176
            ],
            [
               1.3549697997998,
               0.4999272242876841
            ],
            [
               1.3577723123123124,
               0.5012286957776823
            ],
            [
               1.3605748248248248,
               0.49986691151434126
            ],
            [
               1.3633773373373372,
               0.4963779356836957
            ],
            [
               1.36617984984985,
               0.4920522552580564
            ],
            [
               1.3689823623623625,
               0.48853129976113574
            ],
            [
               1.3717848748748749,
               0.4872604734845868
            ],
            [
               1.3745873873873873,
               0.4889848739128543
            ],
            [
               1.3773898998999001,
               0.493465236162415
            ],
            [
               1.3801924124124125,
               0.4995201040967855
            ],
            [
               1.382994924924925,
               0.5053896648126744
            ],
            [
               1.3857974374374373,
               0.5093052202993599
            ],
            [
               1.3885999499499502,
               0.5100749713239604
            ],
            [
               1.3914024624624626,
               0.5074878612871837
            ],
            [
               1.394204974974975,
               0.5023966409610928
            ],
            [
               1.3970074874874874,
               0.49644918709029995
            ],
            [
               1.39981,
               0.49155648598429336
            ]
         ]
      },
      {
         "data": [
            [
               1.39991,
               0.499972979229076
            ],
            [
               1.3971074774774772,
               0.49913685791134077
            ],
            [
               1.3943049549549547,
               0.49909464652863655
            ],
            [
               1.391502432432432,
               0.5000646357684464
            ],
            [
               1.3886999099099095,
               0.5019536032394681
            ],
            [
               1.385897387387387,
               0.5042896255557935
            ],
            [
               1.3830948648648644,
               0.5062765083872959
            ],
            [
               1.3802923423423419,
               0.5069744517393534
            ],
            [
               1.3774898198198193,
               0.5055663723690845
            ],
            [
               1.3746872972972968,
               0.5016328462344414
            ],
            [
               1.3718847747747747,
               0.49534524120920553
            ],
            [
               1.369082252252252,
               0.48750349373648305
            ],
            [
               1.3662797297297296,
               0.47938901963722036
            ],
            [
               1.363477207207207,
               0.4724613497238397
            ],
            [
               1.3606746846846844,
               0.4679802083764515
            ],
            [
               1.3578721621621619,
               0.46666433051337286
            ],
            [
               1.3550696396396393,
               0.46849282179836804
            ],
            [
               1.3522671171171168,
               0.4727142781281587
            ],
            [
               1.3494645945945942,
               0.47806522161501186
            ],
            [
               1.3466620720720717,
               0.4831331156348516
            ],
            [
               1.3438595495495491,
               0.4867523839532242
            ],
            [
               1.3410570270270266,
               0.488310659035902
            ],
            [
               1.338254504504504,
               0.48787143407462874
            ],
            [
               1.335451981981982,
               0.48607936865341816
            ],
            [
               1.3326494594594593,
               0.48388592560195454
            ],
            [
               1.3298469369369368,
               0.4821918492169843
            ],
            [
               1.3270444144144142,
               0.4815292692078589
            ],
            [
               1.3242418918918917,
               0.4818908745626138
            ],
            [
               1.3214393693693691,
               0.4827617541582401
            ],
            [
               1.3186368468468466,
               0.4833388112707696
            ],
            [
               1.315834324324324,
               0.48285737466552714
            ],
            [
               1.3130318018018015,
               0.48090726035442055
            ],
            [
               1.310229279279279,
               0.4776240660378862
            ],
            [
               1.3074267567567563,
               0.4736848057234657
            ],
            [
               1.3046242342342338,
               0.47010524079237803
            ],
            [
               1.3018217117117112,
               0.4679058731393325
            ],
            [
               1.2990191891891887,
               0.4677604122664606
            ],
            [
               1.2962166666666666,
               0.46974828203035135
            ],
            [
               1.293414144144144,
               0.473298536314642
            ],
            [
               1.2906116216216215,
               0.4773480368480505
            ],
            [
               1.287809099099099,
               0.4806640240769884
            ],
            [
               1.2850065765765764,
               0.4822252392783256
            ],
            [
               1.2822040540540538,
               0.4815357115088613
            ],
            [
               1.2794015315315312,
               0.4787680030878436
            ],
            [
               1.2765990090090087,
               0.47469022477077083
            ],
            [
               1.2737964864864861,
               0.47040369978152174
            ],
            [
               1.2709939639639636,
               0.46698096924926347
            ],
            [
               1.268191441441441,
               0.46512563499141557
            ],
            [
               1.2653889189189185,
               0.464965897269464
            ],
            [
               1.262586396396396,
               0.46604642708471267
            ],
            [
               1.2597838738738734,
               0.46751507114920565
            ],
            [
               1.2569813513513513,
               0.4684353781301196
            ],
            [
               1.2541788288288287,
               0.46811531446622834
            ],
            [
               1.2513763063063061,
               0.46634013786596895
            ],
            [
               1.2485737837837836,
               0.463433194765722
            ],
            [
               1.245771261261261,
               0.4601292893739466
            ],
            [
               1.2429687387387385,
               0.45730980328849624
            ],
            [
               1.240166216216216,
               0.4556947297881935
            ],
            [
               1.2373636936936934,
               0.4555989281706655
            ],
            [
               1.2345611711711708,
               0.4568349117493976
            ],
            [
               1.2317586486486483,
               0.4587919181912615
            ],
            [
               1.2289561261261257,
               0.4606596590219876
            ],
            [
               1.2261536036036031,
               0.4617162975992256
            ],
            [
               1.2233510810810806,
               0.4615802493955439
            ],
            [
               1.2205485585585585,
               0.4603403144378143
            ],
            [
               1.217746036036036,
               0.45852226787778116
            ],
            [
               1.2149435135135134,
               0.4569065438579668
            ],
            [
               1.2121409909909908,
               0.4562613741738074
            ],
            [
               1.2093384684684683,
               0.4570820499740055
            ],
            [
               1.2065359459459457,
               0.45942187117926936
            ],
            [
               1.2037334234234232,
               0.4628668899806214
            ],
            [
               1.2009309009009006,
               0.4666573212724938
            ],
            [
               1.198128378378378,
               0.4699108289732882
            ],
            [
               1.1953258558558555,
               0.4718727138845574
            ],
            [
               1.192523333333333,
               0.47211439559650725
            ],
            [
               1.1897208108108104,
               0.470623970004477
            ],
            [
               1.1869182882882878,
               0.46777164858305675
            ],
            [
               1.1841157657657653,
               0.46417410142423465
            ],
            [
               1.1813132432432432,
               0.4605109938266274
            ],
            [
               1.1785107207207206,
               0.4573554283123784
            ],
            [
               1.175708198198198,
               0.4550666973709597
            ],
            [
               1.1729056756756755,
               0.4537655830644539
            ],
            [
               1.170103153153153,
               0.4533809857001786
            ],
            [
               1.1673006306306304,
               0.45373366484161537
            ],
            [
               1.1644981081081078,
               0.4546159184410715
            ],
            [
               1.1616955855855853,
               0.45583603483223456
            ],
            [
               1.1588930630630627,
               0.457217717315487
            ],
            [
               1.1560905405405402,
               0.4585678260885595
            ],
            [
               1.1532880180180176,
               0.45964108704717244
            ],
            [
               1.150485495495495,
               0.46013194289571013
            ],
            [
               1.1476829729729725,
               0.45971133985374246
            ],
            [
               1.14488045045045,
               0.4581054261044686
            ],
            [
               1.1420779279279278,
               0.4551926003397032
            ],
            [
               1.1392754054054053,
               0.4510835248169215
            ],
            [
               1.1364728828828827,
               0.4461504787421282
            ],
            [
               1.1336703603603602,
               0.4409872911232412
            ],
            [
               1.1308678378378376,
               0.43630355283936395
            ],
            [
               1.128065315315315,
               0.4327785918118592
            ],
            [
               1.1252627927927925,
               0.4309139913552662
            ],
            [
               1.12246027027027,
               0.4309238172037123
            ],
            [
               1.1196577477477474,
               0.43268966193784497
            ],
            [
               1.1168552252252248,
               0.43578803281637735
            ],
            [
               1.1140527027027023,
               0.4395777328509861
            ],
            [
               1.1112501801801797,
               0.4433213594589005
            ],
            [
               1.1084476576576572,
               0.4463114355492922
            ],
            [
               1.105645135135135,
               0.447977383696306
            ],
            [
               1.1028426126126125,
               0.44796044438540306
            ],
            [
               1.10004009009009,
               0.44615420383535975
            ],
            [
               1.0972375675675674,
               0.4427142714421841
            ],
            [
               1.0944350450450449,
               0.438040542420995
            ],
            [
               1.0916325225225223,
               0.43273162058748904
            ],
            [
               1.0888299999999997,
               0.4275078545640112
            ],
            [
               1.0860274774774772,
               0.42310144711420716
            ],
            [
               1.0832249549549546,
               0.4201210539678353
            ],
            [
               1.080422432432432,
               0.41891204556080874
            ],
            [
               1.0776199099099095,
               0.41944642650030906
            ],
            [
               1.074817387387387,
               0.42128114255466276
            ],
            [
               1.0720148648648644,
               0.42361475764214096
            ],
            [
               1.0692123423423419,
               0.42544948909091973
            ],
            [
               1.0664098198198197,
               0.42583351086499543
            ],
            [
               1.0636072972972972,
               0.42412732683793486
            ],
            [
               1.0608047747747746,
               0.42021960567230665
            ],
            [
               1.058002252252252,
               0.4146211918922993
            ],
            [
               1.0551997297297295,
               0.4083935229855893
            ],
            [
               1.052397207207207,
               0.4029134336860025
            ],
            [
               1.0495946846846844,
               0.3995270840402011
            ],
            [
               1.0467921621621619,
               0.39918497576600187
            ],
            [
               1.0439896396396393,
               0.40216347332318336
            ],
            [
               1.0411871171171168,
               0.40795921462770934
            ],
            [
               1.0383845945945942,
               0.4153950930354551
            ],
            [
               1.0355820720720716,
               0.4229138975769072
            ],
            [
               1.032779549549549,
               0.42897784767724023
            ],
            [
               1.0299770270270265,
               0.43245822237836895
            ],
            [
               1.0271745045045044,
               0.4329010050510891
            ],
            [
               1.0243719819819819,
               0.4305923708287194
            ],
            [
               1.0215694594594593,
               0.42641028496221967
            ],
            [
               1.0187669369369368,
               0.4215153333325784
            ],
            [
               1.0159644144144142,
               0.416983229135081
            ],
            [
               1.0131618918918917,
               0.4134969241974833
            ],
            [
               1.010359369369369,
               0.4111928861961519
            ],
            [
               1.0075568468468465,
               0.409702006398285
            ],
            [
               1.004754324324324,
               0.4083593366098205
            ],
            [
               1.0019518018018014,
               0.4065010567262045
            ],
            [
               0.9991492792792789,
               0.403740628974964
            ],
            [
               0.9963467567567563,
               0.4001275705177535
            ],
            [
               0.9935442342342338,
               0.3961369679437443
            ],
            [
               0.9907417117117117,
               0.39249950008469925
            ],
            [
               0.9879391891891891,
               0.38993830377328853
            ],
            [
               0.9851366666666665,
               0.3889105623437987
            ],
            [
               0.982334144144144,
               0.38944743093812695
            ],
            [
               0.9795316216216214,
               0.3911479987770923
            ],
            [
               0.9767290990990989,
               0.3933256712196237
            ],
            [
               0.9739265765765763,
               0.3952497401817916
            ],
            [
               0.9711240540540538,
               0.3963912783079804
            ],
            [
               0.9683215315315312,
               0.3965829133340195
            ],
            [
               0.9655190090090087,
               0.39603600250106274
            ],
            [
               0.9627164864864861,
               0.3952133555454399
            ],
            [
               0.9599139639639636,
               0.39461045995585775
            ],
            [
               0.957111441441441,
               0.3945326075025062
            ],
            [
               0.9543089189189184,
               0.39495643353662613
            ],
            [
               0.9515063963963963,
               0.39553160852488434
            ],
            [
               0.9487038738738738,
               0.39572392806515655
            ],
            [
               0.9459013513513512,
               0.39504529297098345
            ],
            [
               0.9430988288288287,
               0.39328026501964763
            ],
            [
               0.9402963063063061,
               0.39061706819676
            ],
            [
               0.9374937837837836,
               0.3876245855727175
            ],
            [
               0.934691261261261,
               0.3850742544100956
            ],
            [
               0.9318887387387385,
               0.3836657757515751
            ],
            [
               0.9290862162162159,
               0.3837556605668616
            ],
            [
               0.9262836936936933,
               0.3851920643363076
            ],
            [
               0.9234811711711708,
               0.3873251674618847
            ],
            [
               0.9206786486486482,
               0.3892008305783977
            ],
            [
               0.9178761261261257,
               0.38987812850217984
            ],
            [
               0.9150736036036036,
               0.3887631125456661
            ],
            [
               0.912271081081081,
               0.3858400774689169
            ],
            [
               0.9094685585585585,
               0.3817130245615795
            ],
            [
               0.9066660360360359,
               0.37743396386955597
            ],
            [
               0.9038635135135134,
               0.3741692064782037
            ],
            [
               0.9010609909909908,
               0.3728135100840311
            ],
            [
               0.8982584684684682,
               0.3736835212510002
            ],
            [
               0.8954559459459457,
               0.3763978442013357
            ],
            [
               0.8926534234234231,
               0.3799887817997276
            ],
            [
               0.8898509009009006,
               0.38321154855527895
            ],
            [
               0.887048378378378,
               0.3849481151366427
            ],
            [
               0.8842458558558555,
               0.3845690371189443
            ],
            [
               0.8814433333333329,
               0.382129908272802
            ],
            [
               0.8786408108108104,
               0.3783352861833111
            ],
            [
               0.8758382882882882,
               0.3742827787084532
            ],
            [
               0.8730357657657657,
               0.37107574451513126
            ],
            [
               0.8702332432432431,
               0.36943833105615104
            ],
            [
               0.8674307207207206,
               0.3694655239151077
            ],
            [
               0.864628198198198,
               0.3705938712580982
            ],
            [
               0.8618256756756755,
               0.3718020045979663
            ],
            [
               0.8590231531531529,
               0.37197071598438247
            ],
            [
               0.8562206306306304,
               0.3702777675429351
            ],
            [
               0.8534181081081078,
               0.3664915919790859
            ],
            [
               0.8506155855855853,
               0.3610640367495492
            ],
            [
               0.8478130630630627,
               0.35499231774019824
            ],
            [
               0.8450105405405401,
               0.34949966312874325
            ],
            [
               0.8422080180180176,
               0.34564510650147456
            ],
            [
               0.839405495495495,
               0.34399471251209945
            ],
            [
               0.8366029729729729,
               0.3444624052550683
            ],
            [
               0.8338004504504504,
               0.3463679247978398
            ],
            [
               0.8309979279279278,
               0.3486842473461631
            ],
            [
               0.8281954054054053,
               0.35038362827957337
            ],
            [
               0.8253928828828827,
               0.3507619083513106
            ],
            [
               0.8225903603603602,
               0.34963403435847984
            ],
            [
               0.8197878378378376,
               0.3473436380358499
            ],
            [
               0.816985315315315,
               0.34459695455845213
            ],
            [
               0.8141827927927925,
               0.34219168936853617
            ],
            [
               0.8113802702702699,
               0.3407434159805105
            ],
            [
               0.8085777477477474,
               0.34050546536605436
            ],
            [
               0.8057752252252248,
               0.34133721983749643
            ],
            [
               0.8029727027027023,
               0.3428169018444147
            ],
            [
               0.8001701801801802,
               0.3444410067804551
            ],
            [
               0.7973676576576576,
               0.3458235699199886
            ],
            [
               0.794565135135135,
               0.34681457675224353
            ],
            [
               0.7917626126126125,
               0.3474945207659993
            ],
            [
               0.7889600900900899,
               0.348055839052559
            ],
            [
               0.7861575675675674,
               0.34863020299187764
            ],
            [
               0.7833550450450448,
               0.34914421423529673
            ],
            [
               0.7805525225225223,
               0.34927544549768486
            ],
            [
               0.7777499999999997,
               0.34853982647910364
            ],
            [
               0.7749474774774772,
               0.34648592751688423
            ],
            [
               0.7721449549549546,
               0.3429235515165724
            ],
            [
               0.769342432432432,
               0.3380927007627079
            ],
            [
               0.7665399099099095,
               0.3326940663425939
            ],
            [
               0.763737387387387,
               0.32774953698637815
            ],
            [
               0.7609348648648648,
               0.32432412941193844
            ],
            [
               0.7581323423423423,
               0.32319593086532056
            ],
            [
               0.7553298198198197,
               0.3245868731874312
            ],
            [
               0.7525272972972972,
               0.32805323851381085
            ],
            [
               0.7497247747747746,
               0.3325840607336348
            ],
            [
               0.7469222522522521,
               0.33688506464753404
            ],
            [
               0.7441197297297295,
               0.339760309187634
            ],
            [
               0.741317207207207,
               0.34046701218692055
            ],
            [
               0.7385146846846844,
               0.3389250987184881
            ],
            [
               0.7357121621621618,
               0.3357107397538704
            ],
            [
               0.7329096396396393,
               0.3318364703059971
            ],
            [
               0.7301071171171167,
               0.3283938807421912
            ],
            [
               0.7273045945945942,
               0.32618240980253166
            ],
            [
               0.7245020720720716,
               0.32545234443608473
            ],
            [
               0.7216995495495495,
               0.32584975103558
            ],
            [
               0.718897027027027,
               0.3265796926205522
            ],
            [
               0.7160945045045044,
               0.32672682171158507
            ],
            [
               0.7132919819819818,
               0.3256166368410255
            ],
            [
               0.7104894594594593,
               0.32308623573599293
            ],
            [
               0.7076869369369367,
               0.31956557484962966
            ],
            [
               0.7048844144144142,
               0.3159377894785308
            ],
            [
               0.7020818918918916,
               0.3132261750249161
            ],
            [
               0.6992793693693691,
               0.31221795857084833
            ],
            [
               0.6964768468468465,
               0.3131587739882744
            ],
            [
               0.693674324324324,
               0.31562825553365087
            ],
            [
               0.6908718018018014,
               0.3186445672527022
            ],
            [
               0.6880692792792789,
               0.32096598290416917
            ],
            [
               0.6852667567567567,
               0.32148882436403936
            ],
            [
               0.6824642342342342,
               0.31960725186349204
            ],
            [
               0.6796617117117116,
               0.3154132818714994
            ],
            [
               0.6768591891891891,
               0.3096702466517661
            ],
            [
               0.6740566666666665,
               0.3035703055861396
            ],
            [
               0.671254144144144,
               0.29835947427338494
            ],
            [
               0.6684516216216214,
               0.2949567665524767
            ],
            [
               0.6656490990990989,
               0.2936930022849103
            ],
            [
               0.6628465765765763,
               0.29425084218002534
            ],
            [
               0.6600440540540538,
               0.29581687778890275
            ],
            [
               0.6572415315315312,
               0.297384351494279
            ],
            [
               0.6544390090090086,
               0.29809647973545916
            ],
            [
               0.6516364864864861,
               0.2975116413593596
            ],
            [
               0.6488339639639635,
               0.2957046338869845
            ],
            [
               0.6460314414414414,
               0.2931797954815053
            ],
            [
               0.6432289189189189,
               0.2906392636435008
            ],
            [
               0.6404263963963963,
               0.2886988070805989
            ],
            [
               0.6376238738738738,
               0.2876576164898853
            ],
            [
               0.6348213513513512,
               0.287403423472101
            ],
            [
               0.6320188288288286,
               0.28748075476873175
            ],
            [
               0.6292163063063061,
               0.28728848385763894
            ],
            [
               0.6264137837837835,
               0.2863259435392352
            ],
            [
               0.623611261261261,
               0.28439153717443716
            ],
            [
               0.6208087387387384,
               0.28165883979454187
            ],
            [
               0.6180062162162159,
               0.27860389243154837
            ],
            [
               0.6152036936936933,
               0.2758149838887218
            ],
            [
               0.6124011711711708,
               0.27376094467748324
            ],
            [
               0.6095986486486482,
               0.2726092260308459
            ],
            [
               0.6067961261261261,
               0.2721653777544495
            ],
            [
               0.6039936036036035,
               0.27195862329792775
            ],
            [
               0.601191081081081,
               0.27144182543376694
            ],
            [
               0.5983885585585584,
               0.2702294635336405
            ],
            [
               0.5955860360360359,
               0.2682811049970209
            ],
            [
               0.5927835135135133,
               0.2659564388812713
            ],
            [
               0.5899809909909908,
               0.2639145797026341
            ],
            [
               0.5871784684684682,
               0.2628880016142692
            ],
            [
               0.5843759459459457,
               0.26340898843242666
            ],
            [
               0.5815734234234231,
               0.2655863886051939
            ],
            [
               0.5787709009009008,
               0.26901526774392176
            ],
            [
               0.5759683783783782,
               0.27285698293338545
            ],
            [
               0.5731658558558557,
               0.2760682583710188
            ],
            [
               0.5703633333333331,
               0.2777059607077904
            ],
            [
               0.5675608108108106,
               0.2772077796287746
            ],
            [
               0.564758288288288,
               0.27455708432989306
            ],
            [
               0.5619557657657654,
               0.27027969308105027
            ],
            [
               0.5591532432432431,
               0.26527697536490774
            ],
            [
               0.5563507207207206,
               0.26055361894439416
            ],
            [
               0.553548198198198,
               0.2569309644637132
            ],
            [
               0.5507456756756755,
               0.25483743558416333
            ],
            [
               0.5479431531531529,
               0.25423719816331153
            ],
            [
               0.5451406306306303,
               0.2547085574795198
            ],
            [
               0.5423381081081078,
               0.25563286119146694
            ],
            [
               0.5395355855855855,
               0.25642057362565907
            ],
            [
               0.5367330630630629,
               0.2566947811932102
            ],
            [
               0.5339305405405403,
               0.2563743283182045
            ],
            [
               0.5311280180180178,
               0.2556395068377265
            ],
            [
               0.5283254954954952,
               0.25480687112995526
            ],
            [
               0.5255229729729727,
               0.25417024860575216
            ],
            [
               0.5227204504504503,
               0.2538719959630403
            ],
            [
               0.5199179279279278,
               0.25385095683237546
            ],
            [
               0.5171154054054052,
               0.2538796398679024
            ],
            [
               0.5143128828828827,
               0.25366687833507773
            ],
            [
               0.5115103603603601,
               0.2529778822357548
            ],
            [
               0.5087078378378376,
               0.25172011077568984
            ],
            [
               0.505905315315315,
               0.24996116876895513
            ],
            [
               0.5031027927927927,
               0.24787589341676075
            ],
            [
               0.5003002702702701,
               0.24565080716972693
            ],
            [
               0.4974977477477476,
               0.24339228051660022
            ],
            [
               0.494695225225225,
               0.24108259565461737
            ],
            [
               0.49189270270270247,
               0.2386065322420056
            ],
            [
               0.4890901801801799,
               0.23583903910198178
            ],
            [
               0.48628765765765736,
               0.2327554111445749
            ],
            [
               0.483485135135135,
               0.2295116638122151
            ],
            [
               0.48068261261261247,
               0.22645101437914167
            ],
            [
               0.4778800900900899,
               0.22402029117474917
            ],
            [
               0.47507756756756736,
               0.22261729886119735
            ],
            [
               0.4722750450450448,
               0.22242199100878945
            ],
            [
               0.46947252252252225,
               0.2232774560721602
            ],
            [
               0.4666699999999997,
               0.22467463242350721
            ],
            [
               0.46386747747747736,
               0.2258603387437645
            ],
            [
               0.4610649549549548,
               0.22604348452191267
            ],
            [
               0.45826243243243225,
               0.2246357135555873
            ],
            [
               0.4554599099099097,
               0.22144525987490737
            ],
            [
               0.45265738738738714,
               0.2167542232601084
            ],
            [
               0.4498548648648646,
               0.2112470527781959
            ],
            [
               0.44705234234234204,
               0.20580911393137358
            ],
            [
               0.4442498198198197,
               0.2012606151616803
            ],
            [
               0.44144729729729715,
               0.19811572118348894
            ],
            [
               0.4386447747747746,
               0.19644965907744497
            ],
            [
               0.43584225225225204,
               0.19591958127343298
            ],
            [
               0.4330397297297295,
               0.19593049762407388
            ],
            [
               0.43023720720720693,
               0.19588508395752574
            ],
            [
               0.4274346846846844,
               0.1954248074642439
            ],
            [
               0.42463216216216204,
               0.1945715687070842
            ],
            [
               0.4218296396396395,
               0.19371415830959185
            ],
            [
               0.41902711711711693,
               0.1934403210588864
            ],
            [
               0.4162245945945944,
               0.19427306441686754
            ],
            [
               0.4134220720720718,
               0.19640798726597522
            ],
            [
               0.41061954954954927,
               0.1995523950313223
            ],
            [
               0.40781702702702693,
               0.20293436161330625
            ],
            [
               0.4050145045045044,
               0.2054913960937998
            ],
            [
               0.4022119819819818,
               0.20618424415011394
            ],
            [
               0.39940945945945927,
               0.2043343539283211
            ],
            [
               0.3966069369369367,
               0.19987079547440428
            ],
            [
               0.39380441441441416,
               0.19339923571450723
            ],
            [
               0.3910018918918916,
               0.18606332497580363
            ],
            [
               0.3881993693693693,
               0.17923789865117504
            ],
            [
               0.3853968468468467,
               0.17414989324001037
            ],
            [
               0.38259432432432416,
               0.1715471703778963
            ],
            [
               0.3797918018018016,
               0.1715190474086008
            ],
            [
               0.37698927927927905,
               0.1735209602698532
            ],
            [
               0.3741867567567565,
               0.17658725379989873
            ],
            [
               0.37138423423423395,
               0.17965440348121714
            ],
            [
               0.3685817117117116,
               0.1818832758942411
            ],
            [
               0.36577918918918906,
               0.18287453938260528
            ],
            [
               0.3629766666666665,
               0.18271329291117616
            ],
            [
               0.36017414414414395,
               0.18184177357903653
            ],
            [
               0.3573716216216214,
               0.18081983529540702
            ],
            [
               0.35456909909909884,
               0.18007002359036164
            ],
            [
               0.3517665765765763,
               0.17970464154174007
            ],
            [
               0.34896405405405395,
               0.17949680351624298
            ],
            [
               0.3461615315315314,
               0.17899984725892226
            ],
            [
               0.34335900900900884,
               0.1777614180408818
            ],
            [
               0.3405564864864863,
               0.17554188032764753
            ],
            [
               0.33775396396396373,
               0.17244526691949202
            ],
            [
               0.3349514414414412,
               0.1689054054173562
            ],
            [
               0.3321489189189186,
               0.16552734384741963
            ],
            [
               0.3293463963963963,
               0.16284304772933522
            ],
            [
               0.32654387387387374,
               0.1610779584092524
            ],
            [
               0.3237413513513512,
               0.16002626255330538
            ],
            [
               0.3209388288288286,
               0.15909576430890873
            ],
            [
               0.31813630630630607,
               0.15752050467338438
            ],
            [
               0.3153337837837835,
               0.1546732693642564
            ],
            [
               0.31253126126126096,
               0.150365520108975
            ],
            [
               0.30972873873873863,
               0.1450168874468475
            ],
            [
               0.3069262162162161,
               0.1396144196875542
            ],
            [
               0.3041236936936935,
               0.13545193976689027
            ],
            [
               0.30132117117117097,
               0.13371867489311198
            ],
            [
               0.2985186486486484,
               0.13506617315574007
            ],
            [
               0.29571612612612586,
               0.13930123437785655
            ],
            [
               0.2929136036036035,
               0.14532141161544657
            ],
            [
               0.29011108108108097,
               0.15133676151331352
            ],
            [
               0.2873085585585584,
               0.1553297504167381
            ],
            [
               0.28450603603603586,
               0.15562462059452295
            ],
            [
               0.2817035135135133,
               0.15139536388677438
            ],
            [
               0.27890099099099075,
               0.14295295335739996
            ],
            [
               0.2760984684684682,
               0.13171545190654554
            ],
            [
               0.27329594594594586,
               0.11985988117323218
            ],
            [
               0.2704934234234233,
               0.10975227085685066
            ],
            [
               0.26769090090090075,
               0.10332101710821813
            ],
            [
               0.2648883783783782,
               0.10155655556698215
            ],
            [
               0.26208585585585564,
               0.10428167685616432
            ],
            [
               0.2592833333333331,
               0.11025395519836143
            ],
            [
               0.25648081081081053,
               0.11756108475399321
            ],
            [
               0.2536782882882882,
               0.12418313568549244
            ],
            [
               0.25087576576576565,
               0.12854965696585788
            ],
            [
               0.2480732432432431,
               0.12992756165080968
            ],
            [
               0.24527072072072054,
               0.12853382667465443
            ],
            [
               0.24246819819819798,
               0.12535553136954208
            ],
            [
               0.23966567567567543,
               0.12174999530568595
            ],
            [
               0.23686315315315287,
               0.11896155554912471
            ],
            [
               0.23406063063063054,
               0.1177100522485581
            ],
            [
               0.23125810810810798,
               0.11797559868612792
            ],
            [
               0.22845558558558543,
               0.11903652765720749
            ],
            [
               0.22565306306306288,
               0.11973551452829191
            ],
            [
               0.22285054054054032,
               0.1188790961599298
            ],
            [
               0.22004801801801777,
               0.11563926999733841
            ],
            [
               0.2172454954954952,
               0.10983209696274071
            ],
            [
               0.21444297297297288,
               0.10199279502552935
            ],
            [
               0.21164045045045032,
               0.09323350032810276
            ],
            [
               0.20883792792792777,
               0.08493659664738779
            ],
            [
               0.20603540540540521,
               0.0783826500140185
            ],
            [
               0.20323288288288266,
               0.07442479408021033
            ],
            [
               0.2004303603603601,
               0.0732994874246976
            ],
            [
               0.19762783783783777,
               0.07461641705400458
            ],
            [
               0.19482531531531522,
               0.0775145105264239
            ],
            [
               0.19202279279279266,
               0.08092433694029263
            ],
            [
               0.1892202702702701,
               0.08385293778671438
            ],
            [
               0.18641774774774755,
               0.08561038126217448
            ],
            [
               0.183615225225225,
               0.08592407344831991
            ],
            [
               0.18081270270270244,
               0.08492621997145025
            ],
            [
               0.1780101801801801,
               0.08303826196971961
            ],
            [
               0.17520765765765756,
               0.0808019843400278
            ],
            [
               0.172405135135135,
               0.07871409481581516
            ],
            [
               0.16960261261261245,
               0.07710992360798126
            ],
            [
               0.1668000900900899,
               0.07611873647449428
            ],
            [
               0.16399756756756734,
               0.07568717063097838
            ],
            [
               0.16119504504504478,
               0.07564721475169797
            ],
            [
               0.15839252252252245,
               0.07579641723832109
            ],
            [
               0.1555899999999999,
               0.07596147309514396
            ],
            [
               0.15278747747747734,
               0.07602865904613709
            ],
            [
               0.14998495495495479,
               0.07593998434554128
            ],
            [
               0.14718243243243223,
               0.07566655838696378
            ],
            [
               0.14437990990990968,
               0.0751766685198161
            ],
            [
               0.14157738738738712,
               0.07441453831248263
            ],
            [
               0.1387748648648648,
               0.07329863822068237
            ],
            [
               0.13597234234234223,
               0.07173933069640635
            ],
            [
               0.13316981981981968,
               0.06966819340577377
            ],
            [
               0.13036729729729712,
               0.06706793233077052
            ],
            [
               0.12756477477477457,
               0.06399279718401933
            ],
            [
               0.12476225225225201,
               0.06057354755922281
            ],
            [
               0.12195972972972946,
               0.05700611246046254
            ],
            [
               0.11915720720720713,
               0.05352712936754346
            ],
            [
               0.11635468468468457,
               0.05038149374548441
            ],
            [
               0.11355216216216202,
               0.04778704803226147
            ],
            [
               0.11074963963963946,
               0.045900599120087066
            ],
            [
               0.10794711711711691,
               0.0447887387309204
            ],
            [
               0.10514459459459435,
               0.044407075637610566
            ],
            [
               0.1023420720720718,
               0.04459220267940957
            ],
            [
               0.09953954954954947,
               0.045070999855238145
            ],
            [
               0.09673702702702691,
               0.045490529377061606
            ],
            [
               0.09393450450450436,
               0.04546817000194274
            ],
            [
               0.0911319819819818,
               0.04465619756341917
            ],
            [
               0.08832945945945925,
               0.0428093028376542
            ],
            [
               0.08552693693693669,
               0.0398397460536344
            ],
            [
               0.08272441441441436,
               0.03584496847856007
            ],
            [
               0.0799218918918918,
               0.031097406795948287
            ],
            [
               0.07711936936936925,
               0.02599523040653484
            ],
            [
               0.0743168468468467,
               0.020983391302551543
            ],
            [
               0.07151432432432414,
               0.016463462844865148
            ],
            [
               0.06871180180180159,
               0.012715134670799266
            ],
            [
               0.06590927927927903,
               0.009850096394367486
            ],
            [
               0.0631067567567567,
               0.007810571172666286
            ],
            [
               0.060304234234234144,
               0.006412224157846119
            ],
            [
               0.05750171171171159,
               0.005418274414950408
            ],
            [
               0.054699189189189035,
               0.00462235386089116
            ],
            [
               0.05189666666666648,
               0.003914938590809658
            ],
            [
               0.049094144144143925,
               0.0033129960608641873
            ],
            [
               0.04629162162162137,
               0.0029434994866098796
            ],
            [
               0.04348909909909904,
               0.0029854097894653764
            ],
            [
               0.04068657657657648,
               0.0035874752048851988
            ],
            [
               0.03788405405405393,
               0.004786985634523622
            ],
            [
               0.035081531531531374,
               0.006455172704260048
            ],
            [
               0.03227900900900882,
               0.008288116127622008
            ],
            [
               0.029476486486486264,
               0.00984974226804855
            ],
            [
               0.02667396396396371,
               0.010659183138858053
            ],
            [
               0.023871441441441377,
               0.010302266419545958
            ],
            [
               0.021068918918918822,
               0.008539501348936912
            ],
            [
               0.018266396396396267,
               0.005382482602708155
            ],
            [
               0.015463873873873712,
               0.001117243346759722
            ],
            [
               0.012661351351351158,
               -0.0037348562045837197
            ],
            [
               0.009858828828828603,
               -0.008513450218460172
            ],
            [
               0.007056306306306048,
               -0.012553538527330738
            ],
            [
               0.004253783783783716,
               -0.015328793347383574
            ],
            [
               0.0014512612612611608,
               -0.016571047711356562
            ],
            [
               -0.001351261261261394,
               -0.016336962680841755
            ],
            [
               -0.004153783783783949,
               -0.01500355402275419
            ],
            [
               -0.006956306306306503,
               -0.01318988979884897
            ],
            [
               -0.009758828828829058,
               -0.011619609657834012
            ],
            [
               -0.012561351351351613,
               -0.010954029194022996
            ],
            [
               -0.015363873873873946,
               -0.01163464622230509
            ],
            [
               -0.0181663963963965,
               -0.01377405944750218
            ],
            [
               -0.020968918918919055,
               -0.017124729698311192
            ],
            [
               -0.02377144144144161,
               -0.021137157424091113
            ],
            [
               -0.026573963963964164,
               -0.025096786559520023
            ],
            [
               -0.02937648648648672,
               -0.028307789624068436
            ],
            [
               -0.03217900900900905,
               -0.030277673480894274
            ],
            [
               -0.03498153153153161,
               -0.03085388031719913
            ],
            [
               -0.03778405405405416,
               -0.030273955342811076
            ],
            [
               -0.040586576576576716,
               -0.029112498520928037
            ],
            [
               -0.04338909909909927,
               -0.028135664734454197
            ],
            [
               -0.046191621621621826,
               -0.028099919877877938
            ],
            [
               -0.04899414414414438,
               -0.029548520205838785
            ],
            [
               -0.05179666666666671,
               -0.03266141031017342
            ],
            [
               -0.05459918918918927,
               -0.037200613928890874
            ],
            [
               -0.05740171171171182,
               -0.04256710135350017
            ],
            [
               -0.06020423423423438,
               -0.0479538579436902
            ],
            [
               -0.06300675675675693,
               -0.05255259909031623
            ],
            [
               -0.06580927927927949,
               -0.055756499840074025
            ],
            [
               -0.06861180180180204,
               -0.057303115495165424
            ],
            [
               -0.07141432432432437,
               -0.05731992385846063
            ],
            [
               -0.07421684684684693,
               -0.0562640715146957
            ],
            [
               -0.07701936936936948,
               -0.05477896407504143
            ],
            [
               -0.07982189189189204,
               -0.053513697678276434
            ],
            [
               -0.0826244144144146,
               -0.052959851344861336
            ],
            [
               -0.08542693693693715,
               -0.05335150566646801
            ],
            [
               -0.0882294594594597,
               -0.05465174246907875
            ],
            [
               -0.09103198198198204,
               -0.05662002150797843
            ],
            [
               -0.09383450450450459,
               -0.058929346567428736
            ],
            [
               -0.09663702702702714,
               -0.061288335979964303
            ],
            [
               -0.0994395495495497,
               -0.063525418368054
            ],
            [
               -0.10224207207207225,
               -0.06560911703311326
            ],
            [
               -0.10504459459459481,
               -0.06760350617628788
            ],
            [
               -0.10784711711711736,
               -0.06958237212473697
            ],
            [
               -0.1106496396396397,
               -0.07154072252784652
            ],
            [
               -0.11345216216216225,
               -0.07334278579658485
            ],
            [
               -0.1162546846846848,
               -0.07473149038215948
            ],
            [
               -0.11905720720720736,
               -0.07540078802994354
            ],
            [
               -0.12185972972972992,
               -0.07510764261139322
            ],
            [
               -0.12466225225225247,
               -0.07378394527956655
            ],
            [
               -0.12746477477477502,
               -0.07160612486760326
            ],
            [
               -0.13026729729729736,
               -0.0689929139796597
            ],
            [
               -0.1330698198198199,
               -0.06652534324955697
            ],
            [
               -0.13587234234234247,
               -0.06480942510340493
            ],
            [
               -0.13867486486486502,
               -0.06432199564372895
            ],
            [
               -0.14147738738738758,
               -0.06528685453607466
            ],
            [
               -0.14427990990991013,
               -0.06761935794892818
            ],
            [
               -0.14708243243243246,
               -0.07095607702659237
            ],
            [
               -0.14988495495495502,
               -0.07475941988905371
            ],
            [
               -0.15268747747747757,
               -0.07846427157702021
            ],
            [
               -0.15549000000000013,
               -0.08162225223210684
            ],
            [
               -0.15829252252252268,
               -0.08400253040807826
            ],
            [
               -0.16109504504504524,
               -0.08562445371396343
            ],
            [
               -0.1638975675675678,
               -0.08672035610207351
            ],
            [
               -0.16670009009009013,
               -0.08764848806645059
            ],
            [
               -0.16950261261261268,
               -0.08878878060908246
            ],
            [
               -0.17230513513513523,
               -0.09045435697704854
            ],
            [
               -0.1751076576576578,
               -0.09284040681152528
            ],
            [
               -0.17791018018018034,
               -0.09601450864950678
            ],
            [
               -0.1807127027027029,
               -0.09993606682544179
            ],
            [
               -0.18351522522522545,
               -0.1044837311882802
            ],
            [
               -0.1863177477477478,
               -0.10947165107578274
            ],
            [
               -0.18912027027027034,
               -0.11464677500195433
            ],
            [
               -0.1919227927927929,
               -0.11967476150889697
            ],
            [
               -0.19472531531531545,
               -0.12413421418380269
            ],
            [
               -0.197527837837838,
               -0.1275418026152114
            ],
            [
               -0.20033036036036056,
               -0.12942196450100354
            ],
            [
               -0.20313288288288311,
               -0.12941676209163175
            ],
            [
               -0.20593540540540545,
               -0.12741074512523584
            ],
            [
               -0.208737927927928,
               -0.12363083303505404
            ],
            [
               -0.21154045045045056,
               -0.11867934877075695
            ],
            [
               -0.2143429729729731,
               -0.11347219838545666
            ],
            [
               -0.21714549549549567,
               -0.10908084259064485
            ],
            [
               -0.21994801801801822,
               -0.10650808570564063
            ],
            [
               -0.22275054054054078,
               -0.10645320517190232
            ],
            [
               -0.2255530630630631,
               -0.10913206896719663
            ],
            [
               -0.22835558558558566,
               -0.11420774204369222
            ],
            [
               -0.23115810810810822,
               -0.12085839565591103
            ],
            [
               -0.23396063063063077,
               -0.1279702521838388
            ],
            [
               -0.23676315315315333,
               -0.13440592078063954
            ],
            [
               -0.23956567567567588,
               -0.1392749118855832
            ],
            [
               -0.24236819819819821,
               -0.14213138327992034
            ],
            [
               -0.24517072072072077,
               -0.14304537937102293
            ],
            [
               -0.24797324324324332,
               -0.1425316310218959
            ],
            [
               -0.2507757657657659,
               -0.14136254058395145
            ],
            [
               -0.25357828828828843,
               -0.1403257939073809
            ],
            [
               -0.256380810810811,
               -0.14000142993135214
            ],
            [
               -0.25918333333333354,
               -0.1406238189972082
            ],
            [
               -0.2619858558558559,
               -0.14206429013558577
            ],
            [
               -0.26478837837837843,
               -0.14393014154641007
            ],
            [
               -0.267590900900901,
               -0.1457387183068712
            ],
            [
               -0.27039342342342354,
               -0.14710317280891425
            ],
            [
               -0.2731959459459461,
               -0.14786625061869793
            ],
            [
               -0.27599846846846865,
               -0.14813938194811252
            ],
            [
               -0.2788009909909912,
               -0.148238854536101
            ],
            [
               -0.28160351351351354,
               -0.14854688712897887
            ],
            [
               -0.2844060360360361,
               -0.14935077753390233
            ],
            [
               -0.28720855855855865,
               -0.1507196340579051
            ],
            [
               -0.2900110810810812,
               -0.1524638162664064
            ],
            [
               -0.29281360360360376,
               -0.15419247299443203
            ],
            [
               -0.2956161261261263,
               -0.15544992299265245
            ],
            [
               -0.29841864864864887,
               -0.15588396563061505
            ],
            [
               -0.3012211711711712,
               -0.15538781433589557
            ],
            [
               -0.30402369369369375,
               -0.15416581595883191
            ],
            [
               -0.3068262162162163,
               -0.15269830983008834
            ],
            [
               -0.30962873873873886,
               -0.1516142290258425
            ],
            [
               -0.3124312612612614,
               -0.15151022107930798
            ],
            [
               -0.31523378378378397,
               -0.15277233973424822
            ],
            [
               -0.3180363063063065,
               -0.1554554224257623
            ],
            [
               -0.32083882882882886,
               -0.15925691111128368
            ],
            [
               -0.3236413513513514,
               -0.16359248829839626
            ],
            [
               -0.32644387387387397,
               -0.16775014799475466
            ],
            [
               -0.3292463963963965,
               -0.1710768447412497
            ],
            [
               -0.3320489189189191,
               -0.17314417790408218
            ],
            [
               -0.33485144144144163,
               -0.1738481622543203
            ],
            [
               -0.3376539639639642,
               -0.17341933715214206
            ],
            [
               -0.3404564864864865,
               -0.17234599374005508
            ],
            [
               -0.3432590090090091,
               -0.17123686221983261
            ],
            [
               -0.34606153153153163,
               -0.170663601613353
            ],
            [
               -0.3488640540540542,
               -0.17102486075841686
            ],
            [
               -0.35166657657657674,
               -0.17246363876233997
            ],
            [
               -0.3544690990990993,
               -0.1748525252480703
            ],
            [
               -0.3572716216216216,
               -0.17784294202777848
            ],
            [
               -0.3600741441441442,
               -0.18095994085213332
            ],
            [
               -0.36287666666666674,
               -0.18371652599305968
            ],
            [
               -0.3656791891891893,
               -0.1857212925205525
            ],
            [
               -0.36848171171171185,
               -0.18675863234909776
            ],
            [
               -0.3712842342342344,
               -0.18682903852087093
            ],
            [
               -0.37408675675675696,
               -0.1861455224872857
            ],
            [
               -0.3768892792792793,
               -0.18508930497368145
            ],
            [
               -0.37969180180180184,
               -0.18413343015860914
            ],
            [
               -0.3824943243243244,
               -0.18374720519939555
            ],
            [
               -0.38529684684684695,
               -0.18429774614622343
            ],
            [
               -0.3880993693693695,
               -0.1859670872507578
            ],
            [
               -0.39090189189189206,
               -0.18870314935161706
            ],
            [
               -0.3937044144144146,
               -0.19221894213218418
            ],
            [
               -0.39650693693693695,
               -0.19604590954622822
            ],
            [
               -0.3993094594594595,
               -0.199635053247507
            ],
            [
               -0.40211198198198206,
               -0.2024859973304244
            ],
            [
               -0.4049145045045046,
               -0.20427350606396552
            ],
            [
               -0.40771702702702717,
               -0.20493730306656974
            ],
            [
               -0.4105195495495496,
               -0.20470705514443646
            ],
            [
               -0.41332207207207217,
               -0.20404991231763567
            ],
            [
               -0.4161245945945947,
               -0.20354951455234374
            ],
            [
               -0.4189271171171173,
               -0.20374671296261257
            ],
            [
               -0.4217296396396397,
               -0.2049864072580637
            ],
            [
               -0.4245321621621623,
               -0.20731642290178978
            ],
            [
               -0.42733468468468483,
               -0.21047145645038276
            ],
            [
               -0.4301372072072073,
               -0.2139507145400447
            ],
            [
               -0.4329397297297298,
               -0.21716901879981745
            ],
            [
               -0.4357422522522524,
               -0.21963698699840908
            ],
            [
               -0.4385447747747748,
               -0.22111468021515726
            ],
            [
               -0.4413472972972974,
               -0.22168929297242437
            ],
            [
               -0.44414981981981994,
               -0.22174996150124568
            ],
            [
               -0.4469523423423425,
               -0.22186495225287203
            ],
            [
               -0.44975486486486493,
               -0.22259817024318143
            ],
            [
               -0.4525573873873875,
               -0.22432260819656238
            ],
            [
               -0.45535990990991004,
               -0.22709081415621798
            ],
            [
               -0.4581624324324325,
               -0.23060530108726188
            ],
            [
               -0.46096495495495504,
               -0.23430019765933216
            ],
            [
               -0.4637674774774776,
               -0.2375094854077948
            ],
            [
               -0.46657000000000015,
               -0.23966873525178015
            ],
            [
               -0.4693725225225226,
               -0.24048593566320733
            ],
            [
               -0.47217504504504515,
               -0.24002681831273567
            ],
            [
               -0.4749775675675677,
               -0.23868800966437023
            ],
            [
               -0.47778009009009015,
               -0.23706819466705245
            ],
            [
               -0.4805826126126127,
               -0.2357809692793892
            ],
            [
               -0.48338513513513526,
               -0.23527189627947007
            ],
            [
               -0.4861876576576578,
               -0.2357000540380724
            ],
            [
               -0.48899018018018026,
               -0.23692178757154644
            ],
            [
               -0.4917927027027028,
               -0.2385790835974562
            ],
            [
               -0.49459522522522537,
               -0.24025902463487034
            ],
            [
               -0.4973977477477478,
               -0.24166644691205932
            ],
            [
               -0.5002002702702704,
               -0.24274760909094298
            ],
            [
               -0.5030027927927929,
               -0.24371990767176402
            ],
            [
               -0.5058053153153154,
               -0.2449955777117009
            ],
            [
               -0.5086078378378379,
               -0.2470246005838486
            ],
            [
               -0.5114103603603605,
               -0.25011085621831386
            ],
            [
               -0.514212882882883,
               -0.25426592520618485
            ],
            [
               -0.5170154054054055,
               -0.2591532026082831
            ],
            [
               -0.519817927927928,
               -0.2641450631227613
            ],
            [
               -0.5226204504504506,
               -0.2684779056433291
            ],
            [
               -0.525422972972973,
               -0.2714569464627937
            ],
            [
               -0.5282254954954956,
               -0.2726458620788761
            ],
            [
               -0.5310280180180181,
               -0.2719814685083043
            ],
            [
               -0.5338305405405407,
               -0.2697787145613939
            ],
            [
               -0.5366330630630631,
               -0.2666276611132081
            ],
            [
               -0.5394355855855857,
               -0.26321929857340676
            ],
            [
               -0.5422381081081082,
               -0.2601590316994761
            ],
            [
               -0.5450406306306307,
               -0.2578281242675583
            ],
            [
               -0.5478431531531532,
               -0.2563342206261344
            ],
            [
               -0.5506456756756758,
               -0.2555593006875613
            ],
            [
               -0.5534481981981982,
               -0.2552788007072275
            ],
            [
               -0.5562507207207208,
               -0.2553013966863915
            ],
            [
               -0.5590532432432433,
               -0.25557357234236555
            ],
            [
               -0.5618557657657659,
               -0.25620829409458146
            ],
            [
               -0.5646582882882883,
               -0.25742725177133075
            ],
            [
               -0.5674608108108109,
               -0.25944019653453276
            ],
            [
               -0.5702633333333335,
               -0.26231045054101876
            ],
            [
               -0.5730658558558559,
               -0.26586317200704435
            ],
            [
               -0.5758683783783785,
               -0.2696793054623482
            ],
            [
               -0.578670900900901,
               -0.27318776777403575
            ],
            [
               -0.5814734234234236,
               -0.2758318576205345
            ],
            [
               -0.584275945945946,
               -0.27725614750059113
            ],
            [
               -0.5870784684684686,
               -0.27744817275053313
            ],
            [
               -0.5898809909909911,
               -0.2767800655783137
            ],
            [
               -0.5926835135135136,
               -0.2759260599757979
            ],
            [
               -0.5954860360360361,
               -0.2756726653726984
            ],
            [
               -0.5982885585585587,
               -0.2766756501786538
            ],
            [
               -0.6010910810810811,
               -0.2792389808115785
            ],
            [
               -0.6038936036036037,
               -0.28318790097294144
            ],
            [
               -0.6066961261261262,
               -0.2878816327209964
            ],
            [
               -0.6094986486486488,
               -0.2923688524515037
            ],
            [
               -0.6123011711711712,
               -0.2956445478941293
            ],
            [
               -0.6151036936936938,
               -0.29693440596363174
            ],
            [
               -0.6179062162162163,
               -0.29592302602313214
            ],
            [
               -0.6207087387387388,
               -0.29285826311126395
            ],
            [
               -0.6235112612612613,
               -0.2885008488828146
            ],
            [
               -0.6263137837837839,
               -0.2839344651985857
            ],
            [
               -0.6291163063063064,
               -0.2802922187445518
            ],
            [
               -0.6319188288288289,
               -0.2784784474843881
            ],
            [
               -0.6347213513513514,
               -0.27896333631408077
            ],
            [
               -0.637523873873874,
               -0.2817031717642513
            ],
            [
               -0.6403263963963964,
               -0.2861997347282613
            ],
            [
               -0.643128918918919,
               -0.2916711313044783
            ],
            [
               -0.6459314414414415,
               -0.29727614106736544
            ],
            [
               -0.6487339639639641,
               -0.3023236588841931
            ],
            [
               -0.6515364864864865,
               -0.3064100128358962
            ],
            [
               -0.6543390090090091,
               -0.3094547796384811
            ],
            [
               -0.6571415315315317,
               -0.3116400631585209
            ],
            [
               -0.6599440540540541,
               -0.3132874737951089
            ],
            [
               -0.6627465765765767,
               -0.3147221325195865
            ],
            [
               -0.6655490990990992,
               -0.3161701727042556
            ],
            [
               -0.6683516216216216,
               -0.317717988390139
            ],
            [
               -0.6711541441441442,
               -0.3193355132403647
            ],
            [
               -0.6739566666666668,
               -0.320941895406083
            ],
            [
               -0.6767591891891893,
               -0.32247847094010973
            ],
            [
               -0.6795617117117118,
               -0.3239550802492892
            ],
            [
               -0.6823642342342343,
               -0.3254501329847118
            ],
            [
               -0.6851667567567569,
               -0.3270662243344752
            ],
            [
               -0.6879692792792793,
               -0.32886298078915077
            ],
            [
               -0.6907718018018019,
               -0.3307994307077564
            ],
            [
               -0.6935743243243244,
               -0.33271546783225503
            ],
            [
               -0.696376846846847,
               -0.3343669179009513
            ],
            [
               -0.6991793693693694,
               -0.33550702649973274
            ],
            [
               -0.701981891891892,
               -0.3359871280756682
            ],
            [
               -0.7047844144144145,
               -0.3358386335858663
            ],
            [
               -0.707586936936937,
               -0.3353017519996603
            ],
            [
               -0.7103894594594595,
               -0.33478298301744425
            ],
            [
               -0.7131919819819821,
               -0.33474791506601187
            ],
            [
               -0.7159945045045045,
               -0.335579714071517
            ],
            [
               -0.7187970270270271,
               -0.3374482990300892
            ],
            [
               -0.7215995495495496,
               -0.34023494532705123
            ],
            [
               -0.7244020720720722,
               -0.3435413363883051
            ],
            [
               -0.7272045945945946,
               -0.34678565963286945
            ],
            [
               -0.7300071171171172,
               -0.3493598186614847
            ],
            [
               -0.7328096396396397,
               -0.3508007915887048
            ],
            [
               -0.7356121621621622,
               -0.350922914428621
            ],
            [
               -0.7384146846846847,
               -0.3498689186112016
            ],
            [
               -0.7412172072072073,
               -0.34806267541108926
            ],
            [
               -0.7440197297297299,
               -0.3460778132682558
            ],
            [
               -0.7468222522522523,
               -0.34446352500020927
            ],
            [
               -0.7496247747747748,
               -0.34358299408958193
            ],
            [
               -0.7524272972972974,
               -0.3435161284011815
            ],
            [
               -0.7552298198198198,
               -0.34405768188862185
            ],
            [
               -0.7580323423423424,
               -0.3448108947093227
            ],
            [
               -0.760834864864865,
               -0.34534546853313863
            ],
            [
               -0.7636373873873875,
               -0.34536721965396944
            ],
            [
               -0.76643990990991,
               -0.34484222203919646
            ],
            [
               -0.7692424324324325,
               -0.34403233918726006
            ],
            [
               -0.7720449549549551,
               -0.3434274090863646
            ],
            [
               -0.7748474774774775,
               -0.3435930002175216
            ],
            [
               -0.7776500000000001,
               -0.34498081983077467
            ],
            [
               -0.7804525225225226,
               -0.3477624082720432
            ],
            [
               -0.7832550450450451,
               -0.3517411565781515
            ],
            [
               -0.7860575675675676,
               -0.3563744504310302
            ],
            [
               -0.7888600900900902,
               -0.3609039809366923
            ],
            [
               -0.7916626126126127,
               -0.3645584539984329
            ],
            [
               -0.7944651351351352,
               -0.3667696439688739
            ],
            [
               -0.7972676576576577,
               -0.3673373181982501
            ],
            [
               -0.8000701801801803,
               -0.36649283226944906
            ],
            [
               -0.8028727027027027,
               -0.36484089996965585
            ],
            [
               -0.8056752252252253,
               -0.36319515629201937
            ],
            [
               -0.8084777477477478,
               -0.3623546695512101
            ],
            [
               -0.8112802702702704,
               -0.3628859541261643
            ],
            [
               -0.8140827927927928,
               -0.3649730696300503
            ],
            [
               -0.8168853153153154,
               -0.3683777641481557
            ],
            [
               -0.8196878378378379,
               -0.37251868973229285
            ],
            [
               -0.8224903603603604,
               -0.37664352755363506
            ],
            [
               -0.8252928828828829,
               -0.38004103918833243
            ],
            [
               -0.8280954054054055,
               -0.3822295943648838
            ],
            [
               -0.8308979279279279,
               -0.3830675529347729
            ],
            [
               -0.8337004504504505,
               -0.3827560506917549
            ],
            [
               -0.836502972972973,
               -0.38173837263130384
            ],
            [
               -0.8393054954954956,
               -0.380531820448468
            ],
            [
               -0.842108018018018,
               -0.3795481055628538
            ],
            [
               -0.8449105405405406,
               -0.37896076196504425
            ],
            [
               -0.8477130630630632,
               -0.37866225547381627
            ],
            [
               -0.8505155855855856,
               -0.378324348213367
            ],
            [
               -0.8533181081081082,
               -0.3775418988683982
            ],
            [
               -0.8561206306306307,
               -0.37601297630085984
            ],
            [
               -0.8589231531531533,
               -0.3736954225039224
            ],
            [
               -0.8617256756756757,
               -0.3708858772390894
            ],
            [
               -0.8645281981981983,
               -0.36819015913106257
            ],
            [
               -0.8673307207207208,
               -0.36638697792521213
            ],
            [
               -0.8701332432432433,
               -0.36622026450961764
            ],
            [
               -0.8729357657657658,
               -0.36817882168395033
            ],
            [
               -0.8757382882882884,
               -0.3723282823557319
            ],
            [
               -0.8785408108108108,
               -0.37824735976926427
            ],
            [
               -0.8813433333333334,
               -0.3850916927437995
            ],
            [
               -0.8841458558558559,
               -0.3917725433282425
            ],
            [
               -0.8869483783783785,
               -0.3972047544772823
            ],
            [
               -0.8897509009009009,
               -0.4005583797854765
            ],
            [
               -0.8925534234234235,
               -0.40144713014948574
            ],
            [
               -0.895355945945946,
               -0.4000045798064997
            ],
            [
               -0.8981584684684685,
               -0.3968306416718561
            ],
            [
               -0.900960990990991,
               -0.39282683171063115
            ],
            [
               -0.9037635135135136,
               -0.3889687439610865
            ],
            [
               -0.9065660360360361,
               -0.3860793501659887
            ],
            [
               -0.9093685585585587,
               -0.38466313663077023
            ],
            [
               -0.9121710810810811,
               -0.3848403118889715
            ],
            [
               -0.9149736036036036,
               -0.38638911302444656
            ],
            [
               -0.9177761261261261,
               -0.38887235512961105
            ],
            [
               -0.9205786486486487,
               -0.3918015087780716
            ],
            [
               -0.9233811711711712,
               -0.39478440263929426
            ],
            [
               -0.9261836936936938,
               -0.39761270176671215
            ],
            [
               -0.9289862162162162,
               -0.40026868820640704
            ],
            [
               -0.9317887387387388,
               -0.4028594989702238
            ],
            [
               -0.9345912612612612,
               -0.4055112892649677
            ],
            [
               -0.9373937837837838,
               -0.4082678439162212
            ],
            [
               -0.9401963063063064,
               -0.41103422446061566
            ],
            [
               -0.9429988288288289,
               -0.41358779347991104
            ],
            [
               -0.9458013513513515,
               -0.4156529156961821
            ],
            [
               -0.9486038738738739,
               -0.4170109618102382
            ],
            [
               -0.9514063963963965,
               -0.4176026678942616
            ],
            [
               -0.9542089189189189,
               -0.4175807593785277
            ],
            [
               -0.9570114414414415,
               -0.4172870952339448
            ],
            [
               -0.959813963963964,
               -0.41715509940033435
            ],
            [
               -0.9626164864864866,
               -0.4175659127042456
            ],
            [
               -0.9654190090090091,
               -0.41870581319045674
            ],
            [
               -0.9682215315315316,
               -0.42047591360013015
            ],
            [
               -0.9710240540540541,
               -0.42249096175766165
            ],
            [
               -0.9738265765765766,
               -0.42417621742738654
            ],
            [
               -0.9766290990990991,
               -0.42493866029564964
            ],
            [
               -0.9794316216216217,
               -0.42436202956443536
            ],
            [
               -0.9822341441441442,
               -0.4223636966682992
            ],
            [
               -0.9850366666666668,
               -0.4192597113522606
            ],
            [
               -0.9878391891891892,
               -0.4157107185538266
            ],
            [
               -0.9906417117117118,
               -0.41255798378999053
            ],
            [
               -0.9934442342342342,
               -0.41059402894411445
            ],
            [
               -0.9962467567567568,
               -0.4103349422706638
            ],
            [
               -0.9990492792792793,
               -0.41186363242441637
            ],
            [
               -1.0018518018018019,
               -0.4147938532002664
            ],
            [
               -1.0046543243243244,
               -0.4183693592349069
            ],
            [
               -1.0074568468468468,
               -0.42167191561513917
            ],
            [
               -1.0102593693693693,
               -0.42387873264636977
            ],
            [
               -1.0130618918918919,
               -0.4244946395776171
            ],
            [
               -1.0158644144144144,
               -0.4234917504748533
            ],
            [
               -1.018666936936937,
               -0.42131715125288616
            ],
            [
               -1.0214694594594596,
               -0.4187684899648745
            ],
            [
               -1.024271981981982,
               -0.4167759654012053
            ],
            [
               -1.0270745045045047,
               -0.41615518882701374
            ],
            [
               -1.029877027027027,
               -0.41740108253917807
            ],
            [
               -1.0326795495495495,
               -0.42057733860827895
            ],
            [
               -1.035482072072072,
               -0.42532475533154424
            ],
            [
               -1.0382845945945947,
               -0.43097550854636757
            ],
            [
               -1.0410871171171172,
               -0.4367307820051526
            ],
            [
               -1.0438896396396395,
               -0.44184515077230035
            ],
            [
               -1.046692162162162,
               -0.4457660829084201
            ],
            [
               -1.0494946846846847,
               -0.44819780934527065
            ],
            [
               -1.0522972072072072,
               -0.4490873534661667
            ],
            [
               -1.0550997297297298,
               -0.44855633582190524
            ],
            [
               -1.0579022522522523,
               -0.44681647387947676
            ],
            [
               -1.0607047747747749,
               -0.4441052871585306
            ],
            [
               -1.0635072972972974,
               -0.4406631314051812
            ],
            [
               -1.06630981981982,
               -0.43675016349785656
            ],
            [
               -1.0691123423423423,
               -0.4326814758207139
            ],
            [
               -1.0719148648648649,
               -0.42884867399038706
            ],
            [
               -1.0747173873873874,
               -0.42570070010477534
            ],
            [
               -1.07751990990991,
               -0.4236741268824724
            ],
            [
               -1.0803224324324325,
               -0.42308673367526506
            ],
            [
               -1.0831249549549549,
               -0.4240285327522044
            ],
            [
               -1.0859274774774774,
               -0.42629300149521454
            ],
            [
               -1.08873,
               -0.4293836672478276
            ],
            [
               -1.0915325225225225,
               -0.4326089039781855
            ],
            [
               -1.094335045045045,
               -0.4352479834871752
            ],
            [
               -1.0971375675675676,
               -0.436744473301797
            ],
            [
               -1.0999400900900902,
               -0.4368689764565087
            ],
            [
               -1.1027426126126127,
               -0.4357979140416821
            ],
            [
               -1.1055451351351353,
               -0.43407816216000783
            ],
            [
               -1.1083476576576576,
               -0.43248200337284726
            ],
            [
               -1.1111501801801802,
               -0.4317918634875145
            ],
            [
               -1.1139527027027027,
               -0.43257793454538074
            ],
            [
               -1.1167552252252253,
               -0.4350357632335974
            ],
            [
               -1.1195577477477479,
               -0.43893334390956384
            ],
            [
               -1.1223602702702702,
               -0.4436835153666132
            ],
            [
               -1.1251627927927927,
               -0.44851834728931983
            ],
            [
               -1.1279653153153153,
               -0.4527104635792857
            ],
            [
               -1.1307678378378379,
               -0.45577227125100117
            ],
            [
               -1.1335703603603604,
               -0.4575723614260949
            ],
            [
               -1.136372882882883,
               -0.4583360446195136
            ],
            [
               -1.1391754054054055,
               -0.4585347896984474
            ],
            [
               -1.141977927927928,
               -0.45870471874247587
            ],
            [
               -1.1447804504504504,
               -0.4592557234073916
            ],
            [
               -1.147582972972973,
               -0.4603335205052166
            ],
            [
               -1.1503854954954955,
               -0.46177738139914426
            ],
            [
               -1.153188018018018,
               -0.463183439449921
            ],
            [
               -1.1559905405405406,
               -0.46404869911846713
            ],
            [
               -1.1587930630630632,
               -0.4639457135610132
            ],
            [
               -1.1615955855855855,
               -0.46267028832989365
            ],
            [
               -1.164398108108108,
               -0.4603162147388393
            ],
            [
               -1.1672006306306306,
               -0.4572570814909378
            ],
            [
               -1.1700031531531532,
               -0.4540461687352765
            ],
            [
               -1.1728056756756757,
               -0.45127064205452316
            ],
            [
               -1.1756081981981983,
               -0.44940765711546027
            ],
            [
               -1.1784107207207208,
               -0.44872473614330577
            ],
            [
               -1.1812132432432432,
               -0.4492480230050582
            ],
            [
               -1.1840157657657657,
               -0.45079741196240364
            ],
            [
               -1.1868182882882883,
               -0.45306622709416733
            ],
            [
               -1.1896208108108108,
               -0.4557123494999993
            ],
            [
               -1.1924233333333334,
               -0.45843023817437467
            ],
            [
               -1.195225855855856,
               -0.46098673373363475
            ],
            [
               -1.1980283783783783,
               -0.463221449082899
            ],
            [
               -1.2008309009009008,
               -0.46502723897630216
            ],
            [
               -1.2036334234234234,
               -0.4663318382031786
            ],
            [
               -1.206435945945946,
               -0.46709653397395057
            ],
            [
               -1.2092384684684685,
               -0.4673346850802268
            ],
            [
               -1.212040990990991,
               -0.467138408541241
            ],
            [
               -1.2148435135135136,
               -0.46669289213436893
            ],
            [
               -1.2176460360360362,
               -0.4662592778854773
            ],
            [
               -1.2204485585585585,
               -0.46611914859432146
            ],
            [
               -1.223251081081081,
               -0.46649179010370034
            ],
            [
               -1.2260536036036036,
               -0.4674519048813365
            ],
            [
               -1.2288561261261262,
               -0.46888253122027457
            ],
            [
               -1.2316586486486487,
               -0.47049097945305474
            ],
            [
               -1.2344611711711713,
               -0.47189543545241186
            ],
            [
               -1.2372636936936936,
               -0.47276290023904866
            ],
            [
               -1.2400662162162162,
               -0.4729552935560416
            ],
            [
               -1.2428687387387387,
               -0.472629763729734
            ],
            [
               -1.2456712612612613,
               -0.4722474931108549
            ],
            [
               -1.2484737837837838,
               -0.4724719111965401
            ],
            [
               -1.2512763063063064,
               -0.4739745483117299
            ],
            [
               -1.254078828828829,
               -0.47720231125002077
            ],
            [
               -1.2568813513513515,
               -0.4821806670347679
            ],
            [
               -1.2596838738738738,
               -0.48842414082842167
            ],
            [
               -1.2624863963963964,
               -0.4949974276616693
            ],
            [
               -1.265288918918919,
               -0.5007247784592106
            ],
            [
               -1.2680914414414415,
               -0.5044963523543206
            ],
            [
               -1.270893963963964,
               -0.5055843114357934
            ],
            [
               -1.2736964864864866,
               -0.5038715702442516
            ],
            [
               -1.276499009009009,
               -0.4999172401841122
            ],
            [
               -1.2793015315315315,
               -0.4948296973352039
            ],
            [
               -1.282104054054054,
               -0.4899767495726626
            ],
            [
               -1.2849065765765766,
               -0.4866140076342912
            ],
            [
               -1.2877090990990991,
               -0.4855402987778189
            ],
            [
               -1.2905116216216217,
               -0.4868831531562495
            ],
            [
               -1.2933141441441443,
               -0.4900791280242104
            ],
            [
               -1.2961166666666666,
               -0.494054702854708
            ],
            [
               -1.2989191891891891,
               -0.4975522823684295
            ],
            [
               -1.3017217117117117,
               -0.4995019474952158
            ],
            [
               -1.3045242342342342,
               -0.49932692328836525
            ],
            [
               -1.3073267567567568,
               -0.49709309558230363
            ],
            [
               -1.3101292792792794,
               -0.4934627754930221
            ],
            [
               -1.312931801801802,
               -0.4894739728244383
            ],
            [
               -1.3157343243243242,
               -0.486219060364241
            ],
            [
               -1.3185368468468468,
               -0.48452442399696427
            ],
            [
               -1.3213393693693694,
               -0.48472753565189386
            ],
            [
               -1.324141891891892,
               -0.4866127936932009
            ],
            [
               -1.3269444144144145,
               -0.48951498546318073
            ],
            [
               -1.329746936936937,
               -0.4925470054080272
            ],
            [
               -1.3325494594594596,
               -0.49487325666159554
            ],
            [
               -1.335351981981982,
               -0.49594227897558407
            ],
            [
               -1.3381545045045045,
               -0.49561231288354335
            ],
            [
               -1.340957027027027,
               -0.4941431368788347
            ],
            [
               -1.3437595495495496,
               -0.4920721029373528
            ],
            [
               -1.3465620720720721,
               -0.49002671631003136
            ],
            [
               -1.3493645945945947,
               -0.48853981421978265
            ],
            [
               -1.352167117117117,
               -0.4879237708923768
            ],
            [
               -1.3549696396396396,
               -0.4882328515440395
            ],
            [
               -1.3577721621621621,
               -0.4893092007662829
            ],
            [
               -1.3605746846846847,
               -0.49088053684517796
            ],
            [
               -1.3633772072072072,
               -0.4926655573479918
            ],
            [
               -1.3661797297297298,
               -0.49444893792283207
            ],
            [
               -1.3689822522522523,
               -0.4961072108197542
            ],
            [
               -1.3717847747747747,
               -0.49759051370525464
            ],
            [
               -1.3745872972972972,
               -0.4988830855215354
            ],
            [
               -1.3773898198198198,
               -0.49997052581861623
            ],
            [
               -1.3801923423423423,
               -0.5008331275006073
            ],
            [
               -1.382994864864865,
               -0.5014669741742448
            ],
            [
               -1.3857973873873874,
               -0.5019166686451195
            ],
            [
               -1.38859990990991,
               -0.5022942209449365
            ],
            [
               -1.3914024324324323,
               -0.5027626790956369
            ],
            [
               -1.394204954954955,
               -0.5034794346689722
            ],
            [
               -1.3970074774774774,
               -0.5045159375370799
            ],
            [
               -1.39981,
               -0.5057879258599118
            ]
         ]
      }
   ]
}
