# Supplementary material for: Isolation of a planar π-aromatic Bi5− ring in a cobalt-based inverse-sandwich-type complex
Source: Nat Chem. 2025 Jan 20;17(4):547–55. doi: 10.1038/s41557-024-01713-8 (PMC11964920; doi:10.1038/s41557-024-01713-8)
Supplement: Supplementary file 4 — Original magnetic data of compound 1 and origin file of Fig. 3. [file 41557_2024_1713_MOESM4_ESM.zip › sr_and_T/5.csv]

comment	corrected Loops
temperature	0.03
sr	0.004
angle	0
trans	0
B	M
-1.3999	-0.9921252675465347
-1.3970974974974975	-0.9912217560211285
-1.394294994994995	-0.9905766901527677
-1.3914924924924925	-0.9902728907244283
-1.3886899899899898	-0.9903052034676604
-1.3858874874874874	-0.9905859095662709
-1.3830849849849849	-0.9909734483430501
-1.3802824824824824	-0.9913153534249215
-1.37747997997998	-0.9914921599662743
-1.3746774774774775	-0.9914491189400099
-1.371874974974975	-0.9912067584561979
-1.3690724724724723	-0.9908482285053976
-1.3662699699699699	-0.9904886744666509
-1.3634674674674674	-0.9902372440684548
-1.360664964964965	-0.9901640783473727
-1.3578624624624624	-0.9902823373215011
-1.35505995995996	-0.9905498764316889
-1.3522574574574573	-0.9908885337043083
-1.3494549549549548	-0.9912133578686335
-1.3466524524524524	-0.9914613239079026
-1.3438499499499499	-0.9916099395715041
-1.3410474474474474	-0.9916801821928084
-1.338244944944945	-0.9917239024004973
-1.3354424424424425	-0.9918011717287907
-1.3326399399399398	-0.9919562229880373
-1.3298374374374373	-0.9922006435831009
-1.3270349349349349	-0.9925094714885918
-1.3242324324324324	-0.9928309912330914
-1.32142992992993	-0.9931061073625402
-1.3186274274274274	-0.9932899159583657
-1.3158249249249248	-0.9933675853881525
-1.3130224224224223	-0.9933589765893747
-1.3102199199199198	-0.9933106629134245
-1.3074174174174173	-0.993278587229834
-1.3046149149149149	-0.9933078817995761
-1.3018124124124124	-0.9934172405391699
-1.29900990990991	-0.9935934291307712
-1.2962074074074073	-0.9937977523582444
-1.2934049049049048	-0.9939819529626175
-1.2906024024024023	-0.9941076468247505
-1.2877998998998998	-0.9941621801670849
-1.2849973973973974	-0.994165117200574
-1.282194894894895	-0.9941629214413288
-1.2793923923923924	-0.9942135705064419
-1.2765898898898898	-0.994366371929935
-1.2737873873873873	-0.9946439140598339
-1.2709848848848848	-0.9950323511192716
-1.2681823823823823	-0.9954833848473222
-1.2653798798798799	-0.9959273784719027
-1.2625773773773774	-0.9962933758178435
-1.259774874874875	-0.9965296201726509
-1.2569723723723722	-0.9966181512777162
-1.2541698698698698	-0.9965791295319397
-1.2513673673673673	-0.9964639252307352
-1.2485648648648648	-0.9963395468842924
-1.2457623623623624	-0.9962695090807052
-1.24295985985986	-0.9962970010790468
-1.2401573573573572	-0.9964350870066663
-1.2373548548548547	-0.9966661528116059
-1.2345523523523523	-0.9969498358798277
-1.2317498498498498	-0.9972362270001456
-1.2289473473473473	-0.9974799507888328
-1.2261448448448449	-0.9976510499286367
-1.2233423423423422	-0.9977401364909415
-1.2205398398398397	-0.9977573721330991
-1.2177373373373372	-0.9977267332238404
-1.2149348348348348	-0.9976781138157114
-1.2121323323323323	-0.9976398860756333
-1.2093298298298298	-0.9976337399513954
-1.2065273273273274	-0.9976724128500307
-1.2037248248248247	-0.9977598255692086
-1.2009223223223222	-0.9978925559632574
-1.1981198198198197	-0.9980616257036651
-1.1953173173173173	-0.9982540787014541
-1.1925148148148148	-0.9984544411595073
-1.1897123123123123	-0.9986465142730528
-1.1869098098098099	-0.9988158611461554
-1.1841073073073072	-0.9989528553135676
-1.1813048048048047	-0.9990555255281454
-1.1785023023023022	-0.9991310214487539
-1.1756997997997998	-0.9991946235905289
-1.1728972972972973	-0.999265897477876
-1.1700947947947948	-0.999362647236022
-1.1672922922922924	-0.9994943546220196
-1.1644897897897897	-0.9996573453498122
-1.1616872872872872	-0.9998336962628074
-1.1588847847847847	-0.9999948594882805
-1.1560822822822823	-1.000109429617039
-1.1532797797797798	-1.000152945516712
-1.1504772772772773	-1.000116672521643
-1.1476747747747749	-1.0000123543638
-1.1448722722722722	-0.9998710228711971
-1.1420697697697697	-0.9997357922091967
-1.1392672672672672	-0.9996505429630556
-1.1364647647647648	-0.9996478390404291
-1.1336622622622623	-0.9997397986528184
-1.1308597597597596	-0.99991479426997
-1.1280572572572574	-1.000141042168272
-1.1252547547547547	-1.0003759571758295
-1.1224522522522522	-1.0005783253099931
-1.1196497497497497	-1.000719499259008
-1.1168472472472473	-1.0007902276038274
-1.1140447447447448	-1.0008012356284384
-1.111242242242242	-1.0007777556853676
-1.1084397397397396	-1.0007501435686368
-1.1056372372372372	-1.000743864601495
-1.1028347347347347	-1.000772130086122
-1.1000322322322322	-1.0008333610898537
-1.0972297297297298	-1.0009138814718233
-1.0944272272272273	-1.000994440936031
-1.0916247247247246	-1.001057967503579
-1.0888222222222221	-1.001095732035041
-1.0860197197197197	-1.001109892101706
-1.0832172172172172	-1.001111827506826
-1.0804147147147147	-1.0011172257835175
-1.0776122122122123	-1.001139959287623
-1.0748097097097098	-1.0011870545207509
-1.072007207207207	-1.00125645298491
-1.0692047047047046	-1.0013380873453857
-1.0664022022022022	-1.0014175311949605
-1.0635996996996997	-1.0014806134620042
-1.0607971971971972	-1.0015172237520307
-1.0579946946946948	-1.0015230832522166
-1.0551921921921923	-1.001499242864585
-1.0523896896896896	-1.0014500573791993
-1.0495871871871871	-1.0013809521101904
-1.0467846846846847	-1.001297217748874
-1.0439821821821822	-1.0012043947180052
-1.0411796796796797	-1.0011098537554284
-1.038377177177177	-1.001024386895109
-1.0355746746746748	-1.000962377125175
-1.032772172172172	-1.0009395768138023
-1.0299696696696696	-1.0009685529900874
-1.0271671671671672	-1.001053050592289
-1.0243646646646647	-1.0011833736352376
-1.0215621621621622	-1.0013349753094012
-1.0187596596596595	-1.0014716400772512
-1.0159571571571573	-1.001553143510064
-1.0131546546546546	-1.0015455939813007
-1.0103521521521521	-1.0014314204470247
-1.0075496496496497	-1.0012156872821671
-1.0047471471471472	-1.0009262903812484
-1.0019446446446447	-1.0006074065290946
-0.9991421421421421	-1.0003077583485769
-0.9963396396396396	-1.000067075493206
-0.9935371371371371	-0.9999049224598611
-0.9907346346346346	-0.9998154954211789
-0.9879321321321322	-0.9997701950434306
-0.9851296296296297	-0.9997273207554761
-0.9823271271271271	-0.9996459144865795
-0.9795246246246246	-0.9994993917965334
-0.9767221221221221	-0.9992846194963521
-0.9739196196196196	-0.9990235430544945
-0.9711171171171171	-0.9987568635757973
-0.9683146146146147	-0.9985318174476044
-0.9655121121121122	-0.9983879733140311
-0.9627096096096096	-0.9983455200006397
-0.9599071071071071	-0.9983996100821544
-0.9571046046046046	-0.9985222795436368
-0.9543021021021021	-0.998670994017631
-0.9514995995995996	-0.9988008127599128
-0.9486970970970972	-0.9988761856650066
-0.9458945945945947	-0.9988787875857376
-0.9430920920920921	-0.9988093517600407
-0.9402895895895895	-0.9986835997463934
-0.9374870870870871	-0.9985243140211959
-0.9346845845845846	-0.9983526972508423
-0.9318820820820821	-0.9981820771436807
-0.9290795795795797	-0.9980158528688752
-0.9262770770770771	-0.9978498253923309
-0.9234745745745746	-0.9976773870336526
-0.920672072072072	-0.9974950776981226
-0.9178695695695696	-0.9973060711654067
-0.9150670670670671	-0.9971201607065816
-0.9122645645645646	-0.9969503377427313
-0.9094620620620621	-0.9968074848727971
-0.9066595595595596	-0.9966954751075052
-0.9038570570570571	-0.996608791055033
-0.9010545545545545	-0.9965337364577821
-0.898252052052052	-0.996452832691927
-0.8954495495495496	-0.9963506713459915
-0.8926470470470471	-0.9962188660611321
-0.8898445445445445	-0.9960580761893019
-0.8870420420420421	-0.9958762474475965
-0.8842395395395396	-0.9956837777063778
-0.881437037037037	-0.995487648412932
-0.8786345345345346	-0.9952871141621602
-0.8758320320320321	-0.9950730532912949
-0.8730295295295295	-0.9948316902868477
-0.870227027027027	-0.9945516075157022
-0.8674245245245246	-0.9942314544776053
-0.8646220220220221	-0.993885151825527
-0.8618195195195195	-0.9935419808668314
-0.859017017017017	-0.9932406137347597
-0.8562145145145146	-0.99301832970437
-0.853412012012012	-0.9928986037329088
-0.8506095095095095	-0.9928812122399723
-0.8478070070070071	-0.9929385590225723
-0.8450045045045045	-0.9930201408675374
-0.842202002002002	-0.9930644877597026
-0.8393994994994995	-0.9930153761694318
-0.8365969969969971	-0.9928374992001643
-0.8337944944944945	-0.9925266783547868
-0.830991991991992	-0.9921112179885975
-0.8281894894894896	-0.9916436911716944
-0.825386986986987	-0.9911854536269222
-0.8225844844844845	-0.9907885309802913
-0.819781981981982	-0.9904804323063041
-0.8169794794794795	-0.9902565907403353
-0.814176976976977	-0.9900827741470041
-0.8113744744744745	-0.9899066933156815
-0.8085719719719721	-0.9896751585596284
-0.8057694694694695	-0.989351416523516
-0.802966966966967	-0.9889272784982832
-0.8001644644644645	-0.9884263204200038
-0.797361961961962	-0.9878972434870801
-0.7945594594594595	-0.9873995294917186
-0.791756956956957	-0.9869858470419294
-0.7889544544544544	-0.9866865574104529
-0.786151951951952	-0.9865008968912328
-0.7833494494494495	-0.9863972721188827
-0.780546946946947	-0.9863223084386277
-0.7777444444444445	-0.9862157251542301
-0.774941941941942	-0.9860265467170402
-0.7721394394394395	-0.9857260152425373
-0.7693369369369369	-0.9853138031422599
-0.7665344344344345	-0.9848162703707861
-0.763731931931932	-0.9842778576110346
-0.7609294294294294	-0.9837485378118493
-0.758126926926927	-0.9832710658638905
-0.7553244244244245	-0.9828714272584387
-0.752521921921922	-0.9825546152801405
-0.7497194194194194	-0.9823061459864042
-0.746916916916917	-0.982098113933964
-0.7441144144144145	-0.9818975557426983
-0.7413119119119119	-0.9816746423327343
-0.7385094094094095	-0.9814087084221159
-0.735706906906907	-0.9810910766745905
-0.7329044044044044	-0.9807246751446168
-0.7301019019019019	-0.9803212523903492
-0.7272993993993995	-0.9798973790631715
-0.724496896896897	-0.9794703803151565
-0.7216943943943944	-0.9790550070070123
-0.718891891891892	-0.9786612265058185
-0.7160893893893895	-0.9782931705420493
-0.7132868868868869	-0.9779491029100822
-0.7104843843843844	-0.9776222436035267
-0.707681881881882	-0.9773023167753019
-0.7048793793793794	-0.9769776766964731
-0.7020768768768769	-0.9766377578374368
-0.6992743743743745	-0.9762754217581018
-0.696471871871872	-0.9758886318226756
-0.6936693693693694	-0.975480892856037
-0.6908668668668669	-0.9750601190202262
-0.6880643643643645	-0.9746360206159227
-0.6852618618618619	-0.974216610098003
-0.6824593593593594	-0.9738048359082789
-0.679656856856857	-0.9733964811177807
-0.6768543543543544	-0.972980213832947
-0.6740518518518519	-0.9725400801987145
-0.6712493493493494	-0.9720599551693556
-0.6684468468468469	-0.971528762847754
-0.6656443443443444	-0.9709448985284341
-0.6628418418418419	-0.9703183876540575
-0.6600393393393394	-0.9696699055268647
-0.6572368368368369	-0.9690266918499875
-0.6544343343343344	-0.9684163441742074
-0.6516318318318319	-0.9678601570953382
-0.6488293293293294	-0.9673678618623744
-0.6460268268268269	-0.9669352446153797
-0.6432243243243244	-0.9665452953144911
-0.6404218218218218	-0.966172524200329
-0.6376193193193194	-0.9657891973339625
-0.6348168168168169	-0.9653717578131764
-0.6320143143143144	-0.9649057479050966
-0.6292118118118118	-0.9643880859792686
-0.6264093093093094	-0.9638263822240578
-0.6236068068068069	-0.963235819237169
-0.6208043043043043	-0.9626347158182991
-0.6180018018018019	-0.9620400775837965
-0.6151992992992994	-0.9614642096747411
-0.6123967967967968	-0.9609129581215675
-0.6095942942942943	-0.9603855708127755
-0.6067917917917919	-0.959875735352821
-0.6039892892892894	-0.9593731866533046
-0.6011867867867868	-0.9588653868978692
-0.5983842842842844	-0.9583390568043628
-0.5955817817817819	-0.9577816131772672
-0.5927792792792793	-0.9571826932891729
-0.5899767767767768	-0.9565358538524945
-0.5871742742742744	-0.9558402661342918
-0.5843717717717718	-0.9551019286166815
-0.5815692692692693	-0.954333759065096
-0.5787667667667669	-0.9535540410626189
-0.5759642642642644	-0.9527831114251614
-0.5731617617617618	-0.9520387789682029
-0.5703592592592593	-0.9513315534767766
-0.5675567567567569	-0.950661097458412
-0.5647542542542543	-0.9500152140477447
-0.5619517517517518	-0.9493721110854771
-0.5591492492492494	-0.9487057613095675
-0.5563467467467468	-0.9479931795488405
-0.5535442442442443	-0.9472216864083967
-0.5507417417417418	-0.9463940007759828
-0.5479392392392394	-0.9455294279850185
-0.5451367367367368	-0.9446604106121421
-0.5423342342342343	-0.9438250166462187
-0.5395317317317319	-0.9430571713343265
-0.5367292292292293	-0.9423772126117579
-0.5339267267267268	-0.941785407624833
-0.5311242242242243	-0.9412603609594665
-0.5283217217217218	-0.9407629561101749
-0.5255192192192193	-0.9402449625513829
-0.5227167167167168	-0.93966014558827
-0.5199142142142144	-0.9389750103383173
-0.5171117117117118	-0.9381763986833732
-0.5143092092092093	-0.9372740114917697
-0.5115067067067068	-0.9362972998190735
-0.5087042042042043	-0.9352876659470122
-0.5059017017017018	-0.9342881191177652
-0.5030991991991993	-0.9333331179419297
-0.5002966966966967	-0.932441162788175
-0.4974941941941943	-0.9316118550539769
-0.4946916916916918	-0.9308278790195206
-0.49188918918918934	-0.9300610503158994
-0.48908668668668676	-0.9292805708326854
-0.4862841841841843	-0.928461185353293
-0.4834816816816818	-0.9275891336996556
-0.48067917917917924	-0.926664536630309
-0.47787667667667677	-0.9256999059471585
-0.4750741741741743	-0.9247155248986695
-0.4722716716716717	-0.9237332207272708
-0.46946916916916925	-0.922770359262433
-0.4666666666666668	-0.9218356822729268
-0.4638641641641643	-0.9209279734188481
-0.46106166166166174	-0.9200376764672361
-0.45825915915915927	-0.9191507460562125
-0.4554566566566568	-0.9182534137514927
-0.4526541541541542	-0.9173363511538994
-0.44985165165165175	-0.9163969471804596
-0.4470491491491493	-0.915439011871743
-0.4442466466466467	-0.9144700047315936
-0.44144414414414423	-0.9134966444245067
-0.43864164164164177	-0.9125202793780722
-0.4358391391391393	-0.9115335376200218
-0.4330366366366367	-0.9105194812361685
-0.43023413413413425	-0.9094538329411557
-0.4274316316316318	-0.9083099868130837
-0.4246291291291292	-0.9070656899917426
-0.42182662662662673	-0.9057097170663295
-0.41902412412412426	-0.904246724181395
-0.4162216216216217	-0.9026988261643192
-0.4134191191191192	-0.9011032151554688
-0.41061661661661675	-0.8995061408761332
-0.4078141141141143	-0.8979545351237233
-0.4050116116116117	-0.896487218623869
-0.40220910910910923	-0.8951277837015216
-0.39940660660660665	-0.8938808420336819
-0.3966041041041042	-0.892732461307532
-0.3938016016016017	-0.8916545220045842
-0.39099909909909925	-0.8906117120073573
-0.3881965965965968	-0.8895692322532408
-0.3853940940940943	-0.8884991975497925
-0.3825915915915916	-0.8873842063807817
-0.37978908908908915	-0.8862174715534494
-0.3769865865865867	-0.8849999678939882
-0.3741840840840842	-0.883735935436159
-0.37138158158158174	-0.8824285037568835
-0.3685790790790793	-0.8810770450336467
-0.3657765765765768	-0.8796771761592859
-0.3629740740740741	-0.87822334126607
-0.36017157157157165	-0.8767129431971716
-0.3573690690690692	-0.8751503791856324
-0.3545665665665667	-0.8735492851110724
-0.35176406406406424	-0.8719318343142481
-0.3489615615615618	-0.8703249045160522
-0.3461590590590591	-0.8687540071707776
-0.3433565565565566	-0.8672367084724096
-0.34055405405405414	-0.8657775722546212
-0.3377515515515517	-0.8643663022233619
-0.3349490490490492	-0.8629798462186802
-0.33214654654654674	-0.8615880273597912
-0.32934404404404427	-0.8601611648739018
-0.3265415415415416	-0.8586774984416452
-0.3237390390390391	-0.8571282526332143
-0.32093653653653664	-0.8555188784361887
-0.3181340340340342	-0.8538661745103222
-0.3153315315315317	-0.8521922561279514
-0.31252902902902924	-0.8505173025524357
-0.30972652652652655	-0.8488533648870747
-0.3069240240240241	-0.8472011416618357
-0.3041215215215216	-0.8455506475923282
-0.30131901901901914	-0.8438854279469292
-0.2985165165165167	-0.8421888185443545
-0.2957140140140142	-0.8404500939817209
-0.29291151151151174	-0.8386683992170758
-0.29010900900900904	-0.8368531065482551
-0.2873065065065066	-0.8350204388931585
-0.2845040040040041	-0.8331874594149093
-0.28170150150150164	-0.831365432987727
-0.27889899899899917	-0.8295548156207435
-0.2760964964964967	-0.8277436346638682
-0.27329399399399423	-0.8259099391374016
-0.27049149149149154	-0.824027674133776
-0.2676889889889891	-0.8220741966957994
-0.2648864864864866	-0.8200370763216243
-0.26208398398398414	-0.8179180052199874
-0.25928148148148167	-0.8157325314078472
-0.2564789789789792	-0.8135056415870414
-0.2536764764764765	-0.8112645395755466
-0.25087397397397404	-0.8090308637694885
-0.24807147147147157	-0.8068147704898423
-0.2452689689689691	-0.8046127149388485
-0.24246646646646663	-0.8024095751434189
-0.23966396396396417	-0.8001843665817854
-0.2368614614614617	-0.7979176369943021
-0.234058958958959	-0.7955980884699079
-0.23125645645645654	-0.7932262267560806
-0.22845395395395407	-0.7908138090880676
-0.2256514514514516	-0.7883792416919314
-0.22284894894894913	-0.7859404218785597
-0.22004644644644666	-0.783507390793623
-0.2172439439439442	-0.7810772740089322
-0.2144414414414415	-0.7786332937230046
-0.21163893893893904	-0.7761483528351317
-0.20883643643643657	-0.7735922237339524
-0.2060339339339341	-0.7709401918905132
-0.20323143143143163	-0.7681804873186127
-0.20042892892892916	-0.765318156701865
-0.19762642642642647	-0.7623740909989503
-0.194823923923924	-0.7593793970319198
-0.19202142142142153	-0.7563667252595124
-0.18921891891891907	-0.7533610938037114
-0.1864164164164166	-0.7503728924872833
-0.18361391391391413	-0.7473950702183247
-0.18081141141141166	-0.7444052241922224
-0.17800890890890897	-0.7413718275688724
-0.1752064064064065	-0.7382626176487698
-0.17240390390390403	-0.7350525918179757
-0.16960140140140156	-0.7317292877819253
-0.1667988988988991	-0.728293964534285
-0.16399639639639663	-0.7247586347117274
-0.16119389389389416	-0.7211401934756603
-0.15839139139139147	-0.7174537337437038
-0.155588888888889	-0.7137072774490654
-0.15278638638638653	-0.7098995661130396
-0.14998388388388406	-0.7060214548625838
-0.1471813813813816	-0.7020602156572604
-0.14437887887887912	-0.6980050864023799
-0.14157637637637643	-0.693852012757328
-0.13877387387387397	-0.6896058320473089
-0.1359713713713715	-0.6852790287415446
-0.13316886886886903	-0.6808873488067676
-0.13036636636636656	-0.6764436140126489
-0.1275638638638641	-0.6719516889215083
-0.12476136136136162	-0.6674025362904318
-0.12195885885885893	-0.6627736705832552
-0.11915635635635646	-0.6580322959041822
-0.116353853853854	-0.6531413221158646
-0.11355135135135153	-0.6480666264663694
-0.11074884884884906	-0.6427836041518071
-0.10794634634634659	-0.6372812994523234
-0.10514384384384412	-0.6315631218821058
-0.10234134134134143	-0.6256440915648909
-0.09953883883883896	-0.6195454415022003
-0.09673633633633649	-0.6132879936098976
-0.09393383383383402	-0.6068858946869832
-0.09113133133133156	-0.6003420575329423
-0.08832882882882909	-0.5936461229435211
-0.0855263263263264	-0.5867751182156237
-0.08272382382382393	-0.579696407077067
-0.07992132132132146	-0.5723721183704499
-0.07711881881881899	-0.5647640463843918
-0.07431631631631652	-0.5568380148189856
-0.07151381381381405	-0.5485668426939081
-0.06871131131131158	-0.5399313033849874
-0.0659088088088089	-0.5309188068557262
-0.06310630630630643	-0.5215199495237999
-0.06030380380380396	-0.5117235379978058
-0.05750130130130149	-0.5015111292916352
-0.05469879879879902	-0.4908524171723841
-0.05189629629629655	-0.47970278463787525
-0.04909379379379408	-0.46800392413866976
-0.04629129129129139	-0.4556875937663174
-0.043488788788788924	-0.4426814793700307
-0.040686286286286455	-0.4289150765754711
-0.037883783783783986	-0.41432289132814704
-0.03508128128128152	-0.39884244862164747
-0.03227877877877905	-0.3824057820122998
-0.02947627627627636	-0.3649251369792164
-0.02667377377377389	-0.34627610533240205
-0.02387127127127142	-0.3262835956492537
-0.021068768768768953	-0.30471713320187765
-0.018266266266266484	-0.28130133679327146
-0.015463763763764016	-0.25574481546546957
-0.012661261261261547	-0.22778650545469514
-0.009858758758758857	-0.19725352764715048
-0.007056256256256388	-0.1641202658709629
-0.004253753753753919	-0.128555872602439
-0.0014512512512514508	-0.0909477860404076
0.0013512512512510177	-0.05189240038037901
0.004153753753753486	-0.01215023316114866
0.006956256256255955	0.027429538862728142
0.009758758758758646	0.0660032522694145
0.012561261261261114	0.10282895868693398
0.015363763763763583	0.13734684873543046
0.01816626626626605	0.16922904220283463
0.02096876876876852	0.1983903189514079
0.02377127127127099	0.22495975063411788
0.02657377377377368	0.2492214737222196
0.029376276276276148	0.2715389740106817
0.032178778778778616	0.29227975644682747
0.034981281281281085	0.31175564717204585
0.03778378378378355	0.33018881047005977
0.04058628628628602	0.34770637041422514
0.04338878878878849	0.36435929002529
0.04619129129129118	0.3801557752421453
0.04899379379379365	0.395097218738071
0.05179629629629612	0.4092059157728023
0.05459879879879859	0.4225378149255623
0.057401301301301055	0.4351790063559776
0.060203803803803524	0.4472297980547779
0.06300630630630621	0.4587836053999277
0.06580880880880868	0.46990864484922323
0.06861131131131115	0.4806385948051136
0.07141381381381362	0.4909747719672919
0.07421631631631609	0.5008982665051466
0.07701881881881856	0.5103872369859844
0.07982132132132103	0.5194331683374936
0.08262382382382372	0.528050667787615
0.08542632632632619	0.5362779179655207
0.08822882882882865	0.5441682736172547
0.09103133133133112	0.5517765125407567
0.09383383383383359	0.5591449385682622
0.09663633633633606	0.5662943782644226
0.09943883883883853	0.5732232378459433
0.10224134134134122	0.57991488117828
0.10504384384384369	0.5863506595520541
0.10784634634634616	0.5925239527083753
0.11064884884884862	0.5984502087290208
0.11345135135135109	0.6041692969187796
0.11625385385385356	0.6097390528530507
0.11905635635635625	0.6152218427216497
0.12185885885885872	0.6206683386932293
0.12466136136136119	0.6261037137128197
0.12746386386386366	0.6315208097910691
0.13026636636636613	0.6368827203328119
0.1330688688688686	0.6421343241308047
0.13587137137137106	0.6472195255902985
0.13867387387387375	0.6520991542711893
0.14147637637637622	0.6567642062511748
0.1442788788788787	0.661240445055432
0.14708138138138116	0.6655829084429251
0.14988388388388363	0.6698618239966477
0.1526863863863861	0.6741439403369153
0.15548888888888857	0.6784745999097218
0.15829139139139126	0.6828656433848078
0.16109389389389372	0.6872925358756746
0.1638963963963962	0.6917014558348425
0.16669889889889866	0.6960242660934005
0.16950140140140113	0.7001971026476504
0.1723039039039036	0.7041773789696139
0.1751064064064063	0.7079545510449105
0.17790890890890876	0.7115518329281744
0.18071141141141123	0.7150186437846368
0.1835139139139137	0.7184161573354374
0.18631641641641616	0.7218001842607277
0.18911891891891863	0.7252062418866366
0.1919214214214211	0.7286409081534616
0.1947239239239238	0.7320816659949255
0.19752642642642626	0.7354849818619379
0.20032892892892873	0.7388000396655344
0.2031314314314312	0.7419840258111446
0.20593393393393367	0.7450145492560672
0.20873643643643613	0.7478957447979199
0.2115389389389386	0.7506565426145156
0.2143414414414413	0.7533419116559522
0.21714394394394376	0.755999913560582
0.21994644644644623	0.7586685477119236
0.2227489489489487	0.7613663047072566
0.22555145145145117	0.7640891134632818
0.22835395395395364	0.76681435278954
0.23115645645645633	0.7695104193199508
0.2339589589589588	0.772148663519319
0.23676146146146126	0.7747138323536621
0.23956396396396373	0.7772096896732422
0.2423664664664662	0.7796580510021397
0.24516896896896867	0.7820915771379723
0.24797147147147114	0.7845426619171191
0.25077397397397383	0.787032001353572
0.2535764764764763	0.7895605525220261
0.25637897897897877	0.7921075434390842
0.25918148148148124	0.7946353087879606
0.2619839839839837	0.7970995930195611
0.2647864864864862	0.7994622508806618
0.26758898898898864	0.8017025191572146
0.27039149149149133	0.8038234619282311
0.2731939939939938	0.8058516597488062
0.27599649649649627	0.8078302507977874
0.27879899899899874	0.8098073979897454
0.2816015015015012	0.8118235456379993
0.2844040040040037	0.8139010667624457
0.28720650650650636	0.8160390554217088
0.29000900900900883	0.8182143986241733
0.2928115115115113	0.8203884107094973
0.29561401401401377	0.8225168153037447
0.29841651651651624	0.8245601521527423
0.3012190190190187	0.8264919186723695
0.3040215215215212	0.8283027602180656
0.30682402402402387	0.8300003890767417
0.30962652652652634	0.8316061473406312
0.3124290290290288	0.8331498371034712
0.3152315315315313	0.8346644589146973
0.31803403403403374	0.8361819375901479
0.3208365365365362	0.8377300977467445
0.3236390390390387	0.8393304754097305
0.32644154154154137	0.8409963181965429
0.32924404404404384	0.8427304181724519
0.3320465465465463	0.8445230697918565
0.3348490490490488	0.8463511006050969
0.33765155155155124	0.8481792028769869
0.3404540540540537	0.8499644554909368
0.3432565565565564	0.851663981753955
0.34605905905905887	0.8532444344324605
0.34886156156156134	0.8546909158372874
0.3516640640640638	0.8560125174267438
0.3544665665665663	0.8572421983743671
0.35726906906906875	0.858430179984036
0.3600715715715712	0.8596320168769828
0.3628740740740739	0.8608943712102474
0.3656765765765764	0.8622425839608433
0.36847907907907884	0.8636739433256043
0.3712815815815813	0.8651590351664987
0.3740840840840838	0.8666511269223137
0.37688658658658625	0.8681009431347589
0.3796890890890887	0.8694723097909546
0.3824915915915914	0.8707536618009265
0.3852940940940939	0.8719615695205868
0.38809659659659634	0.8731349405716889
0.3908990990990988	0.8743216098286971
0.3937016016016013	0.875561630978208
0.39650410410410375	0.8768728249473084
0.39930660660660644	0.8782435482315026
0.4021091091091089	0.8796353516541385
0.4049116116116114	0.880994928671588
0.40771411411411385	0.8822715838789402
0.4105166166166163	0.8834344692695874
0.4133191191191188	0.8844837485372697
0.41612162162162125	0.8854517411676036
0.41892412412412394	0.8863933770738986
0.4217266266266264	0.8873688787370527
0.4245291291291289	0.8884242700509098
0.42733163163163135	0.8895761594920178
0.4301341341341338	0.8908059357867671
0.4329366366366363	0.8920654515867742
0.435739139139139	0.8932924628734186
0.43854164164164144	0.8944308157565358
0.4413441441441439	0.8954487414911533
0.4441466466466464	0.8963492028435248
0.44694914914914885	0.8971688529162035
0.4497516516516513	0.8979659517123303
0.4525541541541538	0.8988012655217753
0.4553566566566565	0.8997183084525339
0.45815915915915895	0.9007294852519815
0.4609616616616614	0.9018126934793714
0.4637641641641639	0.9029194206216532
0.46656666666666635	0.9039915218155506
0.4693691691691688	0.9049809872016751
0.4721716716716713	0.9058660686843268
0.474974174174174	0.9066584345360166
0.47777667667667645	0.9073990955740178
0.4805791791791789	0.9081446386304556
0.4833816816816814	0.9089485202966102
0.48618418418418385	0.9098437367614703
0.4889866866866863	0.9108325922913091
0.491789189189189	0.9118867795639661
0.4945916916916915	0.9129574484399959
0.49739419419419395	0.9139915985631905
0.5001966966966964	0.9149491172227316
0.5029991991991989	0.9158147512218601
0.5058017017017014	0.9166012109133838
0.5086042042042038	0.9173427513934519
0.5114067067067065	0.9180818470406983
0.514209209209209	0.9188538430630476
0.5170117117117115	0.9196749787430653
0.5198142142142139	0.9205378060964525
0.5226167167167164	0.9214153046791337
0.5254192192192189	0.9222719036026964
0.5282217217217213	0.9230772519056195
0.531024224224224	0.9238177348769262
0.5338267267267265	0.9245016693339135
0.536629229229229	0.925156449910676
0.5394317317317314	0.9258188053327282
0.5422342342342339	0.9265217338456025
0.5450367367367364	0.9272827896285186
0.547839239239239	0.9280978352205173
0.5506417417417415	0.9289423953140471
0.553444244244244	0.9297800704894322
0.5562467467467465	0.9305750428977108
0.5590492492492489	0.9313043614926476
0.5618517517517514	0.9319658628110726
0.5646542542542539	0.9325791576810637
0.5674567567567566	0.9331795066632481
0.570259259259259	0.9338067707774261
0.5730617617617615	0.9344931576874337
0.575864264264264	0.9352537065773247
0.5786667667667664	0.9360823595549362
0.5814692692692689	0.93695449743914
0.5842717717717714	0.9378346908764571
0.587074274274274	0.9386868604576447
0.5898767767767765	0.9394835338190061
0.592679279279279	0.9402115183696703
0.5954817817817815	0.9408727602592714
0.5982842842842839	0.941480858687829
0.6010867867867866	0.9420550389749051
0.6038892892892889	0.9426139329802786
0.6066917917917916	0.9431711707651514
0.6094942942942938	0.9437337858352645
0.6122967967967965	0.9443032297200827
0.6150992992992992	0.9448778617887786
0.6179018018018014	0.9454554521202715
0.6207043043043041	0.9460345638522981
0.6235068068068064	0.9466144511404514
0.6263093093093091	0.9471939402787471
0.6291118118118113	0.9477702779739478
0.631914314314314	0.9483389154410563
0.6347168168168167	0.9488946780053681
0.6375193193193189	0.9494340007028398
0.6403218218218216	0.9499572561034747
0.6431243243243239	0.9504699786105454
0.6459268268268266	0.950982130430959
0.6487293293293288	0.9515053412498197
0.6515318318318315	0.9520489647340856
0.6543343343343342	0.9526164345941391
0.6571368368368364	0.9532034669747834
0.6599393393393391	0.9537990655732541
0.6627418418418414	0.9543892329888429
0.6655443443443441	0.9549621750055738
0.6683468468468463	0.9555130574972294
0.671149349349349	0.9560463658226656
0.6739518518518517	0.9565746854482883
0.6767543543543539	0.9571140252882907
0.6795568568568566	0.9576771697777678
0.6823593593593589	0.9582674449459191
0.6851618618618616	0.9588753380367047
0.6879643643643643	0.9594795419295586
0.6907668668668665	0.9600524746861762
0.6935693693693692	0.9605686827952938
0.6963718718718714	0.9610133786747618
0.6991743743743741	0.9613881416958566
0.7019768768768764	0.96171165295154
0.7047793793793791	0.9620149759309616
0.7075818818818818	0.9623327732815322
0.710384384384384	0.9626932941969099
0.7131868868868867	0.9631104465396413
0.7159893893893889	0.963580588685066
0.7187918918918916	0.9640850604457863
0.7215943943943939	0.9645974858064633
0.7243968968968966	0.9650932307852874
0.7271993993993993	0.9655576818453263
0.7300019019019015	0.9659904855229097
0.7328044044044042	0.9664043877716285
0.7356069069069064	0.9668192875355085
0.7384094094094091	0.9672538516964572
0.7412119119119114	0.9677178931596949
0.7440144144144141	0.9682083773630962
0.7468169169169168	0.9687105212996646
0.749619419419419	0.9692035052886144
0.7524219219219217	0.969668557957238
0.755224424424424	0.9700962616652874
0.7580269269269266	0.9704902092811524
0.7608294294294289	0.9708655277957124
0.7636319319319316	0.971242757975226
0.7664344344344343	0.9716394008209103
0.7692369369369365	0.972062414765621
0.7720394394394392	0.9725046829830836
0.7748419419419414	0.9729470371126819
0.7776444444444441	0.9733653329851139
0.7804469469469468	0.9737400964236812
0.7832494494494491	0.9740651419044258
0.7860519519519518	0.974351761760126
0.788854454454454	0.9746265623891271
0.7916569569569567	0.9749232844119239
0.794459459459459	0.9752711815052933
0.7972619619619616	0.9756839290028875
0.8000644644644643	0.9761530537346469
0.8028669669669666	0.976648470825524
0.8056694694694693	0.9771263430476483
0.8084719719719715	0.977541960114317
0.8112744744744742	0.9778635524606166
0.8140769769769765	0.9780825424075233
0.8168794794794791	0.9782168546117219
0.8196819819819818	0.9783061806108707
0.8224844844844841	0.9784007375110421
0.8252869869869868	0.9785471679675876
0.828089489489489	0.9787760798268065
0.8308919919919917	0.9790950459970719
0.833694494494494	0.9794889420286584
0.8364969969969966	0.979926991406645
0.8392994994994993	0.9803737003635985
0.8421020020020016	0.9807997450645832
0.8449045045045043	0.981189176512033
0.8477070070070065	0.9815408697189706
0.8505095095095092	0.9818643559950101
0.8533120120120115	0.9821722175044595
0.8561145145145141	0.9824723562455705
0.8589170170170168	0.982763293245207
0.8617195195195191	0.983034311014061
0.8645220220220218	0.9832702625857878
0.867324524524524	0.9834590014187575
0.8701270270270267	0.9835983448080866
0.872929529529529	0.9836996527764829
0.8757320320320316	0.9837864062948868
0.8785345345345343	0.9838880977014629
0.8813370370370366	0.9840315637222911
0.8841395395395393	0.9842329050512021
0.8869420420420415	0.9844929597598066
0.8897445445445442	0.9847979949434279
0.8925470470470469	0.9851253412543058
0.8953495495495492	0.9854518486306524
0.8981520520520518	0.9857619857844623
0.9009545545545541	0.986052543337418
0.9037570570570568	0.9863321870880205
0.906559559559559	0.9866160685021871
0.9093620620620617	0.9869176031267847
0.9121645645645644	0.9872406587205863
0.9149670670670667	0.98757531970913
0.9177695695695693	0.98789912361916
0.9205720720720716	0.9881836519581758
0.9233745745745743	0.988404334435682
0.9261770770770765	0.9885500343458432
0.9289795795795792	0.9886289066026012
0.9317820820820819	0.9886682036547781
0.9345845845845842	0.9887077398359639
0.9373870870870868	0.9887888973348088
0.9401895895895891	0.9889426046085431
0.9429920920920918	0.9891801033474871
0.945794594594594	0.9894894194751335
0.9485970970970967	0.9898385948324692
0.9513995995995994	0.990184572995494
0.9542021021021017	0.9904849058394777
0.9570046046046043	0.990708720325416
0.9598071071071066	0.9908438507055736
0.9626096096096093	0.9908984697708415
0.9654121121121115	0.9908973920812288
0.9682146146146142	0.9908748130480295
0.9710171171171169	0.9908660674536779
0.9738196196196192	0.9909008353771501
0.9766221221221218	0.99099926192277
0.9794246246246241	0.9911711441412115
0.9822271271271268	0.9914172211136286
0.985029629629629	0.9917311017580573
0.9878321321321317	0.9921006135696363
0.9906346346346344	0.9925081624494504
0.9934371371371367	0.9929306348328933
0.9962396396396394	0.9933399783110654
0.9990421421421416	0.9937055526262667
1.0018446446446443	0.9939986299930378
1.004647147147147	0.994198331426322
1.0074496496496492	0.9942972970749983
1.010252152152152	0.994304980155352
1.0130546546546542	0.9942468913285808
1.0158571571571569	0.9941593306845448
1.018659659659659	0.9940807235922374
1.0214621621621618	0.9940420306741696
1.0242646646646645	0.9940592744745146
1.0270671671671667	0.9941307218293892
1.0298696696696694	0.9942397837876268
1.0326721721721717	0.9943627289057487
1.0354746746746744	0.994478554362204
1.0382771771771766	0.9945774879636776
1.0410796796796793	0.9946649744989801
1.043882182182182	0.9947595541230275
1.0466846846846842	0.994885248130914
1.049487187187187	0.9950611402955888
1.0522896896896892	0.9952920064929279
1.0550921921921919	0.9955636320999542
1.057894694694694	0.9958448869672064
1.0606971971971968	0.9960962252656537
1.0634996996996995	0.9962818935052581
1.0663022022022017	0.9963816413758831
1.0691047047047044	0.9963977172235262
1.0719072072072067	0.9963544535228198
1.0747097097097094	0.9962903087290292
1.0775122122122116	0.996244936227059
1.0803147147147143	0.9962457230025606
1.083117217217217	0.9962985752955927
1.0859197197197192	0.9963863555793678
1.088722222222222	0.9964757356831292
1.0915247247247242	0.996530234261583
1.0943272272272269	0.996524915873301
1.097129729729729	0.9964574819610644
1.0999322322322318	0.996351589572413
1.1027347347347345	0.9962508488109966
1.1055372372372367	0.9962051891000826
1.1083397397397394	0.9962540227781104
1.1111422422422417	0.9964119021604095
1.1139447447447444	0.9966616912183309
1.116747247247247	0.9969578540890637
1.1195497497497493	0.9972391064891853
1.122352252252252	0.9974465215204865
1.1251547547547542	0.9975413055801664
1.127957257257257	0.9975165060626111
1.1307597597597592	0.997398867531501
1.1335622622622619	0.9972402556454086
1.1363647647647646	0.9971014397657053
1.1391672672672668	0.9970334432952227
1.1419697697697695	0.9970623519497036
1.1447722722722717	0.9971822296562985
1.1475747747747744	0.9973580918235775
1.1503772772772767	0.9975376601585574
1.1531797797797794	0.9976679453680114
1.155982282282282	0.9977114181594172
1.1587847847847843	0.9976569743320481
1.161587287287287	0.9975228212162038
1.1643897897897892	0.9973510804806253
1.167192292292292	0.9971963903373412
1.1699947947947942	0.9971123070080273
1.1727972972972969	0.9971394574098859
1.1755997997997996	0.9972982917689602
1.1784023023023018	0.9975874566936292
1.1812048048048045	0.9979869794276058
1.1840073073073067	0.998464257124665
1.1868098098098094	0.998980600080363
1.1896123123123117	0.9994966987349164
1.1924148148148144	0.999976453403025
1.195217317317317	1.0003895739626265
1.1980198198198193	1.0007137837719977
1.200822322322322	1.0009371989547078
1.2036248248248242	1.0010606958835555
1.206427327327327	1.0010992687088591
1.2092298298298296	1.001081001776932
1.2120323323323319	1.0010426446476384
1.2148348348348346	1.0010218531995192
1.2176373373373368	1.001047575869555
1.2204398398398395	1.001131235612775
1.2232423423423417	1.0012617253155063
1.2260448448448444	1.0014065008309472
1.2288473473473471	1.001519338330779
1.2316498498498494	1.0015531435100637
1.234452352352352	1.0014743169046239
1.2372548548548543	1.0012743108258229
1.240057357357357	1.0009745620091133
1.2428598598598593	1.0006228642410697
1.245662362362362	1.0002818850318942
1.2484648648648646	1.0000130561378935
1.2512673673673669	0.9998606083061449
1.2540698698698696	0.9998405223299215
1.2568723723723718	0.9999376036560493
1.2596748748748745	1.0001112766631803
1.2624773773773768	1.0003079285067522
1.2652798798798794	1.0004756581333218
1.2680823823823821	1.0005767673629804
1.2708848848848844	1.0005944093222428
1.273687387387387	1.0005320551455759
1.2764898898898893	1.0004070118289916
1.279292392392392	1.0002411821026285
1.2820948948948943	1.0000529095503445
1.284897397397397	0.9998529106104753
1.2876998998998996	0.9996453398284416
1.2905024024024019	0.9994327651744112
1.2933049049049046	0.9992221558782582
1.2961074074074068	0.9990285736598578
1.2989099099099095	0.9988742742323665
1.3017124124124118	0.998782962929306
1.3045149149149144	0.9987711811882715
1.3073174174174171	0.9988403050574425
1.3101199199199194	0.9989727543776566
1.312922422422422	0.9991346196501117
1.3157249249249243	0.9992844950136018
1.318527427427427	0.9993857798071714
1.3213299299299297	0.9994180898995565
1.324132432432432	0.9993834123333051
1.3269349349349346	0.999304354324574
1.3297374374374369	0.9992147187439376
1.3325399399399396	0.9991456306051595
1.3353424424424418	0.9991123812580186
1.3381449449449445	0.999107221633898
1.3409474474474472	0.9991013688805813
1.3437499499499495	0.9990561108008348
1.3465524524524521	0.9989393020000269
1.3493549549549544	0.9987411088162851
1.352157457457457	0.9984825961299427
1.3549599599599593	0.9982129255788447
1.357762462462462	0.9979949187309881
1.3605649649649647	0.9978831753125276
1.363367467467467	0.9979022046173937
1.3661699699699696	0.9980328216947648
1.368972472472472	0.998212886854218
1.3717749749749746	0.9983538803827247
1.3745774774774768	0.9983692671580605
1.3773799799799795	0.9982060212255569
1.3801824824824822	0.9978687391225532
1.3829849849849845	0.9974273405030202
1.3857874874874871	0.9970041302286005
1.3885899899899894	0.9967425451050235
1.391392492492492	0.9967661125270532
1.3941949949949943	0.9971399011830565
1.396997497497497	0.9978466723464096
1.3998	0.9987858987271975
1.3999	0.9986018041642987
1.397097497497497	0.9977683307188817
1.3942949949949943	0.9970633845434532
1.391492492492492	0.9965803138475701
1.3886899899899894	0.996354581098739
1.3858874874874871	0.9963596117910679
1.3830849849849844	0.9965198905635636
1.3802824824824822	0.9967363537239847
1.3774799799799795	0.9969158028918789
1.3746774774774768	0.9969954849341535
1.3718749749749746	0.9969561643641548
1.3690724724724719	0.996821084711723
1.3662699699699696	0.9966427490286077
1.363467467467467	0.9964829660086286
1.3606649649649647	0.9963930640666959
1.357862462462462	0.9964002836808256
1.3550599599599593	0.9965036311186773
1.352257457457457	0.9966789973484261
1.3494549549549544	0.996890357075581
1.3466524524524521	0.9971023275146552
1.3438499499499494	0.9972896553594076
1.3410474474474472	0.9974410079497776
1.3382449449449445	0.9975569511387893
1.3354424424424418	0.9976442038267942
1.3326399399399396	0.9977093701876821
1.3298374374374369	0.9977550501646993
1.3270349349349346	0.9977797697448986
1.324232432432432	0.9977812431234546
1.3214299299299297	0.9977609113680698
1.318627427427427	0.9977271388782122
1.3158249249249243	0.997695094544497
1.313022422422422	0.9976828973086124
1.3102199199199194	0.9977053896502667
1.3074174174174171	0.9977681450619805
1.3046149149149144	0.9978644626726602
1.3018124124124117	0.9979770454076441
1.2990099099099095	0.9980841864099207
1.2962074074074068	0.9981683429346361
1.2934049049049046	0.9982237627657001
1.2906024024024019	0.9982598942429227
1.2877998998998996	0.9982987205351962
1.284997397397397	0.9983664426721691
1.2821948948948942	0.9984822508495493
1.279392392392392	0.9986483616965346
1.2765898898898893	0.9988454348214445
1.273787387387387	0.9990358259086555
1.2709848848848844	0.99917439590424
1.2681823823823821	0.9992237257544704
1.2653798798798794	0.9991686418446805
1.2625773773773767	0.9990247200744268
1.2597748748748745	0.9988371104084571
1.2569723723723718	0.9986691325981879
1.2541698698698696	0.9985836204077202
1.2513673673673669	0.9986227170705123
1.2485648648648646	0.9987927519236456
1.245762362362362	0.9990595426836223
1.2429598598598592	0.9993563045789849
1.240157357357357	0.9996023007611102
1.2373548548548543	0.9997267693979571
1.234552352352352	0.9996907330460297
1.2317498498498494	0.999499727649917
1.2289473473473471	0.9992031990068989
1.2261448448448444	0.9988804598303965
1.2233423423423417	0.998617348143758
1.2205398398398395	0.9984806968076915
1.2177373373373368	0.9984984447184974
1.2149348348348346	0.9986514566336225
1.2121323323323319	0.9988794457863793
1.2093298298298296	0.9990990040161024
1.206527327327327	0.9992280504304744
1.2037248248248242	0.99920917739245
1.200922322322322	0.9990249430444006
1.1981198198198193	0.9987008847755708
1.195317317317317	0.9982959712950125
1.1925148148148144	0.9978840724146257
1.1897123123123117	0.9975325790727988
1.1869098098098094	0.9972847979717309
1.1841073073073067	0.9971511233141955
1.1813048048048045	0.997110889361369
1.1785023023023018	0.9971233168132198
1.1756997997997995	0.997143236443684
1.1728972972972969	0.9971361408940319
1.1700947947947942	0.9970878380262148
1.167292292292292	0.9970061834902274
1.1644897897897892	0.9969152140496299
1.161687287287287	0.9968444882372803
1.1588847847847843	0.9968177604175016
1.156082282282282	0.9968449161459841
1.1532797797797794	0.9969195742265541
1.1504772772772767	0.9970225500548412
1.1476747747747744	0.9971293036492951
1.1448722722722717	0.9972182813499063
1.1420697697697695	0.9972770632922999
1.1392672672672668	0.9973043490742856
1.1364647647647645	0.997307555724484
1.1336622622622619	0.9972974776678899
1.1308597597597592	0.9972824502164316
1.128057257257257	0.9972644404963115
1.1252547547547542	0.997238532984759
1.122452252252252	0.9971958009524092
1.1196497497497493	0.9971281565183924
1.116847247247247	0.9970329923544844
1.1140447447447444	0.9969155522857277
1.1112422422422417	0.9967879253264716
1.1084397397397394	0.9966649583555395
1.1056372372372367	0.9965586730422723
1.1028347347347345	0.9964734476464613
1.1000322322322318	0.9964040170654406
1.097229729729729	0.9963373239827388
1.0944272272272269	0.9962577964412421
1.0916247247247242	0.9961542744510267
1.088822222222222	0.9960260670599009
1.0860197197197192	0.9958857779003317
1.083217217217217	0.995757554371221
1.0804147147147143	0.9956709477162785
1.0776122122122116	0.9956520895953628
1.0748097097097093	0.995714871708104
1.0720072072072067	0.9958549228788408
1.0692047047047044	0.9960483775703938
1.0664022022022017	0.9962559915424433
1.0635996996996995	0.9964315597998062
1.0607971971971968	0.9965323423437696
1.057994694694694	0.996528682702338
1.0551921921921918	0.9964103374906518
1.0523896896896892	0.9961880677689411
1.049587187187187	0.9958904108748993
1.0467846846846842	0.9955568169456893
1.043982182182182	0.9952291349860071
1.0411796796796793	0.9949435919719457
1.0383771771771766	0.994724969685664
1.0355746746746743	0.994583870743125
1.0327721721721717	0.994517079695601
1.0299696696696694	0.9945103347970282
1.0271671671671667	0.9945424794816505
1.0243646646646645	0.9945899610056527
1.0215621621621618	0.9946308730366881
1.018759659659659	0.9946480413444684
1.0159571571571568	0.9946309018372183
1.0131546546546542	0.9945760734350585
1.010352152152152	0.994486622497423
1.0075496496496492	0.9943701296161184
1.004747147147147	0.9942358621688706
1.0019446446446443	0.9940916158435621
0.9991421421421416	0.9939410225659252
0.9963396396396393	0.9937821914732904
0.9935371371371367	0.9936083362081735
0.9907346346346344	0.993410521879808
0.9879321321321317	0.9931819485313519
0.985129629629629	0.9929225037530719
0.9823271271271268	0.9926419406803432
0.9795246246246241	0.9923601844245667
0.9767221221221218	0.9921039948956388
0.9739196196196191	0.9919003598804624
0.9711171171171169	0.9917682152588444
0.9683146146146142	0.9917109606030722
0.9655121121121115	0.9917123927549553
0.9627096096096093	0.9917379585099145
0.9599071071071066	0.9917417615114906
0.9571046046046043	0.9916779557722027
0.9543021021021016	0.991513588845181
0.9514995995995994	0.9912391703665385
0.9486970970970967	0.9908735723328809
0.945894594594594	0.9904613061907644
0.9430920920920918	0.9900623900250224
0.9402895895895891	0.9897372716148188
0.9374870870870868	0.9895308970265341
0.9346845845845841	0.989460461980547
0.9318820820820819	0.9895104603287593
0.9290795795795792	0.9896365884718356
0.9262770770770765	0.9897774839728707
0.9234745745745743	0.9898709616816851
0.9206720720720716	0.9898700836013375
0.9178695695695693	0.9897544790965135
0.9150670670670666	0.9895337982410878
0.9122645645645644	0.9892425744470276
0.9094620620620617	0.9889283438595132
0.906659559559559	0.9886368198189616
0.9038570570570568	0.9883986590873618
0.9010545545545541	0.9882216838196823
0.8982520520520518	0.9880905903671849
0.8954495495495491	0.9879737930433391
0.8926470470470469	0.9878348822659319
0.8898445445445442	0.9876448908336236
0.8870420420420415	0.9873915217382475
0.8842395395395393	0.9870826472698747
0.8814370370370366	0.986743316233928
0.8786345345345343	0.9864075553707031
0.8758320320320316	0.9861077719034824
0.873029529529529	0.9858651137186188
0.8702270270270267	0.9856836174920937
0.867424524524524	0.9855496187442753
0.8646220220220218	0.985436202931454
0.8618195195195191	0.9853110025434139
0.8590170170170168	0.985144830877201
0.8562145145145141	0.9849186743195936
0.8534120120120114	0.9846273362664687
0.8506095095095092	0.9842792048710235
0.8478070070070065	0.9838927794159115
0.8450045045045043	0.9834913736242031
0.8422020020020016	0.9830976338543974
0.8393994994994993	0.9827291997826114
0.8365969969969966	0.9823962052497869
0.8337944944944939	0.9821006521890282
0.8309919919919917	0.9818372319293053
0.828189489489489	0.9815950255005487
0.8253869869869868	0.981359641390391
0.8225844844844841	0.9811155852155301
0.8197819819819818	0.9808488145558519
0.8169794794794791	0.9805493947900256
0.8141769769769764	0.9802139453988347
0.8113744744744742	0.979847283021915
0.8085719719719715	0.9794625236139191
0.8057694694694693	0.9790790661504555
0.8029669669669666	0.9787183895340462
0.8001644644644643	0.978398335504966
0.7973619619619616	0.9781272697008477
0.7945594594594589	0.9778999085649401
0.7917569569569567	0.9776964413828689
0.788954454454454	0.9774858111454506
0.7861519519519518	0.9772328158182454
0.7833494494494491	0.97690741192862
0.7805469469469468	0.9764936811297288
0.7777444444444441	0.975995719102012
0.7749419419419414	0.9754383738155034
0.7721394394394392	0.9748621604649831
0.7693369369369365	0.9743134152022582
0.7665344344344343	0.9738322770918114
0.7637319319319316	0.9734418974199611
0.7609294294294289	0.9731420646081829
0.7581269269269266	0.9729092188408349
0.7553244244244239	0.9727029599454612
0.7525219219219217	0.9724771992203524
0.749719419419419	0.9721926897391394
0.7469169169169168	0.9718272506903626
0.7441144144144141	0.971380726087642
0.7413119119119114	0.9708733651584561
0.7385094094094091	0.9703383586429154
0.7357069069069064	0.9698110574338344
0.7329044044044042	0.9693183642927544
0.7301019019019015	0.9688716225406434
0.7272993993993992	0.9684650941142395
0.7244968968968966	0.9680802368486293
0.7216943943943939	0.9676940806167073
0.7188918918918916	0.9672886904425074
0.7160893893893889	0.9668584147597975
0.7132868868868867	0.9664124299689058
0.710484384384384	0.9659717245080172
0.7076818818818817	0.9655615652923323
0.7048793793793791	0.9652020227236621
0.7020768768768764	0.9648997919582235
0.6992743743743741	0.9646441262133495
0.6964718718718714	0.9644083415584516
0.6936693693693692	0.9641565177281507
0.6908668668668665	0.9638533145333047
0.6880643643643642	0.9634738072156638
0.6852618618618616	0.9630102426576984
0.6824593593593589	0.9624736214497133
0.6796568568568566	0.9618896802955467
0.6768543543543539	0.9612906348190758
0.6740518518518517	0.9607053650510685
0.671249349349349	0.9601511651184965
0.6684468468468463	0.9596296084385193
0.665644344344344	0.9591277020003518
0.6628418418418414	0.9586237766496212
0.6600393393393391	0.958096046572
0.6572368368368364	0.9575309525795542
0.6544343343343342	0.9569285296477571
0.6516318318318315	0.9563030511617302
0.6488293293293288	0.9556787601974998
0.6460268268268266	0.9550820944420338
0.6432243243243239	0.9545329365933776
0.6404218218218216	0.9540377262972862
0.6376193193193189	0.953586669186444
0.6348168168168167	0.9531559761524725
0.632014314314314	0.9527144805812363
0.6292118118118113	0.9522326122999897
0.626409309309309	0.951690977134669
0.6236068068068064	0.9510859173472109
0.6208043043043041	0.9504303602995087
0.6180018018018014	0.949749704161862
0.6151992992992992	0.9490739944102392
0.6123967967967965	0.9484287564871615
0.6095942942942938	0.9478272388611281
0.6067917917917915	0.9472663805018463
0.6039892892892889	0.9467276908159697
0.6011867867867866	0.9461827628287637
0.5983842842842839	0.9456017708750198
0.5955817817817814	0.9449624344239872
0.592779279279279	0.9442568081395638
0.5899767767767765	0.9434939101298693
0.587174274274274	0.9426974252826509
0.5843717717717714	0.941899155430541
0.5815692692692689	0.9411301147957042
0.5787667667667664	0.940411836133335
0.575964264264264	0.939750374806639
0.5731617617617615	0.939134705763398
0.570359259259259	0.9385399373980762
0.5675567567567565	0.937934386097777
0.5647542542542539	0.9372884624225991
0.5619517517517514	0.9365828244985536
0.5591492492492489	0.9358134924631402
0.5563467467467464	0.9349925145965138
0.553544244244244	0.9341440678594161
0.5507417417417415	0.9332971881873423
0.547939239239239	0.9324772808851992
0.5451367367367363	0.9316988859547438
0.5423342342342339	0.9309617778475062
0.5395317317317314	0.9302514835019574
0.5367292292292289	0.9295439999191232
0.5339267267267265	0.9288132645678696
0.531124224224224	0.9280391371552356
0.5283217217217213	0.9272135204298656
0.5255192192192188	0.9263428158963961
0.5227167167167164	0.925446007009089
0.5199142142142139	0.9245489615960686
0.5171117117117114	0.9236766620537323
0.514309209209209	0.9228456766077345
0.5115067067067065	0.9220591011286189
0.5087042042042038	0.9213054574107465
0.5059017017017013	0.9205618553996276
0.5030991991991989	0.9198004666896208
0.5002966966966964	0.9189963897294754
0.49749419419419394	0.9181345980537033
0.49469169169169147	0.9172139608632833
0.491889189189189	0.9162472134176928
0.4890866866866863	0.9152569609322719
0.48628418418418384	0.914268960759017
0.4834816816816814	0.9133046995147492
0.4806791791791789	0.9123754427033993
0.47787667667667644	0.9114794491603485
0.47507417417417397	0.9106030698026325
0.4722716716716713	0.9097252899890179
0.4694691691691688	0.9088242759450876
0.46666666666666634	0.9078839394923285
0.4638641641641639	0.9068985900681333
0.4610616616616614	0.9058743640465342
0.45825915915915894	0.9048271072100461
0.45545665665665647	0.903777434414124
0.4526541541541538	0.9027444911599646
0.4498516516516513	0.9017402698305844
0.44704914914914884	0.900766111409003
0.44424664664664637	0.8998123383251942
0.4414441441441439	0.8988610334239898
0.43864164164164143	0.8978910826226404
0.43583913913913896	0.8968839900764219
0.4330366366366363	0.8958288140863925
0.4302341341341338	0.8947248826709945
0.42743163163163134	0.8935816179600956
0.42462912912912887	0.8924156220327203
0.4218266266266264	0.8912459170433685
0.41902412412412393	0.8900886911758733
0.41622162162162124	0.8889529713751659
0.41341911911911877	0.8878383296438662
0.4106166166166163	0.8867351407567067
0.40781411411411383	0.8856272197292024
0.40501161161161137	0.8844960647814236
0.4022091091091089	0.8833255658586087
0.39940660660660643	0.8821059864565087
0.39660410410410374	0.8808362772103758
0.39380160160160127	0.8795242468746668
0.3909990990990988	0.8781846661810356
0.38819659659659633	0.8768358697220581
0.38539409409409386	0.8754957350078308
0.3825915915915914	0.8741779943203508
0.3797890890890887	0.8728896761393469
0.37698658658658624	0.8716301387589386
0.37418408408408377	0.8703917472581669
0.3713815815815813	0.8691618646314668
0.36857907907907883	0.867925569368969
0.36577657657657636	0.8666684265118249
0.3629740740740739	0.8653787290312432
0.3601715715715712	0.8640488468474193
0.35736906906906873	0.8626755967076302
0.35456656656656627	0.861259794756651
0.3517640640640638	0.8598053090646035
0.34896156156156133	0.8583179609526915
0.34615905905905886	0.8568045431573929
0.3433565565565564	0.8552720766824432
0.3405540540540537	0.8537272809532231
0.33775155155155123	0.8521761416698174
0.33494904904904876	0.8506234582612401
0.3321465465465463	0.8490723305237199
0.3293440440440438	0.8475236596140246
0.32654154154154136	0.8459758322692817
0.32373903903903867	0.8444247764377836
0.3209365365365362	0.8428644993308779
0.31813403403403373	0.841288065541434
0.31533153153153126	0.8396888011562204
0.3125290290290288	0.8380613938818907
0.3097265265265263	0.8364025592047363
0.30692402402402386	0.834711076617619
0.30412152152152117	0.8329872305394187
0.3013190190190187	0.8312319329698118
0.29851651651651623	0.8294459564194817
0.29571401401401376	0.8276296865358513
0.2929115115115113	0.8257835948281133
0.2901090090090088	0.8239092919094785
0.28730650650650635	0.8220106759706952
0.28450400400400366	0.8200944903340145
0.2817015015015012	0.8181696659303129
0.2788989989989987	0.8162451809476138
0.27609649649649626	0.8143267378578304
0.2732939939939938	0.8124131532056317
0.2704914914914913	0.8104937469370762
0.26768898898898863	0.8085480095640284
0.26488648648648616	0.8065483368278997
0.2620839839839837	0.804465737677352
0.2592814814814812	0.8022773873613663
0.25647897897897876	0.799974053361797
0.2536764764764763	0.7975650939685447
0.2508739739739738	0.7950791113402612
0.24807147147147113	0.7925594079376926
0.24526896896896866	0.7900548842571852
0.2424664664664662	0.7876084880318955
0.23966396396396372	0.7852462965500896
0.23686146146146125	0.7829704154604308
0.23405895895895878	0.7807579918644799
0.23125645645645632	0.7785669638081848
0.22845395395395363	0.7763471758849948
0.22565145145145116	0.7740537957447288
0.2228489489489487	0.7716591301878056
0.22004644644644622	0.7691592807067705
0.21724394394394375	0.766573551252493
0.21444144144144128	0.7639367093149269
0.2116389389389386	0.7612864351484897
0.20883643643643612	0.7586498579531852
0.20603393393393366	0.7560334456611245
0.2032314314314312	0.7534195308200727
0.20042892892892872	0.7507706991481783
0.19762642642642625	0.7480407782585449
0.19482392392392378	0.7451890384270389
0.1920214214214211	0.7421931501049849
0.18921891891891862	0.7390567946562653
0.18641641641641615	0.7358094950750814
0.18361391391391368	0.7324986866364965
0.18081141141141122	0.7291764858127135
0.17800890890890875	0.7258852438069051
0.17520640640640628	0.7226462624689086
0.1724039039039036	0.719454926594567
0.16960140140140112	0.7162833637458762
0.16679889889889865	0.7130893157534465
0.16399639639639618	0.7098280156665818
0.1611938938938937	0.7064631327874181
0.15839139139139125	0.7029734861283753
0.15558888888888855	0.6993539594410437
0.15278638638638609	0.6956112228210444
0.14998388388388362	0.6917566761499293
0.14718138138138115	0.6877998237771993
0.14437887887887868	0.6837447989147817
0.1415763763763762	0.6795911972447805
0.13877387387387374	0.6753383776284646
0.13597137137137105	0.6709907465446846
0.13316886886886858	0.6665609401823743
0.13036636636636612	0.6620685434731685
0.12756386386386365	0.6575338135329271
0.12476136136136118	0.6529681297390105
0.12195885885885871	0.6483646841873555
0.11915635635635624	0.6436934814092464
0.11635385385385355	0.6389036829731108
0.11355135135135108	0.6339339441879622
0.11074884884884861	0.6287284203222422
0.10794634634634614	0.6232536339040152
0.10514384384384368	0.6175103760657191
0.10234134134134121	0.6115357955655322
0.09953883883883852	0.6053936596442601
0.09673633633633605	0.5991546210748647
0.09393383383383358	0.5928719301519257
0.09113133133133111	0.5865601056980821
0.08832882882882864	0.5801837760083172
0.08552632632632617	0.5736611315849621
0.0827238238238237	0.5668819534122701
0.07992132132132101	0.5597353882930295
0.07711881881881855	0.5521391302982063
0.07431631631631608	0.5440606949379388
0.07151381381381361	0.5355235191843185
0.06871131131131114	0.5265951781194301
0.06590880880880867	0.5173607015664144
0.0631063063063062	0.5078889741509397
0.06030380380380351	0.49820281925926546
0.057501301301301044	0.4882626163708065
0.054698798798798576	0.4779692614346063
0.05189629629629611	0.46718611555405287
0.04909379379379364	0.45577321187971775
0.04629129129129117	0.44362247389803167
0.04348878878878848	0.43068160118370225
0.04068628628628601	0.4169571323093151
0.03788378378378354	0.40249329537215917
0.035081281281281074	0.38733085038336157
0.032278778778778605	0.37145693154306336
0.029476276276276137	0.3547607970263802
0.026673773773773668	0.3370100987480349
0.023871271271270977	0.3178577329333241
0.02106876876876851	0.29688171989335277
0.01826626626626604	0.27365198571347193
0.015463763763763572	0.24781075299017652
0.012661261261261103	0.21914944217998622
0.009858758758758634	0.187665509436031
0.007056256256255944	0.1535872432253821
0.004253753753753475	0.11736185082348516
0.0014512512512510067	0.07961017016574123
-0.0013512512512514618	0.04105798128519311
-0.00415375375375393	0.0024576434874863384
-0.006956256256256399	-0.03548595158589529
-0.009758758758758868	-0.07217395091028317
-0.012561261261261558	-0.10715023811893143
-0.015363763763764027	-0.14011506222382764
-0.018166266266266495	-0.17091868879865707
-0.020968768768768964	-0.1995407095601669
-0.023771271271271432	-0.22606128839417688
-0.0265737737737739	-0.25062979261883966
-0.02937627627627637	-0.27343471075478476
-0.03217877877877906	-0.29467723624608594
-0.03498128128128153	-0.3145498654413402
-0.037783783783784	-0.3332208871984179
-0.040586286286286466	-0.35082546723395536
-0.043388788788788935	-0.36746375304685697
-0.0461912912912914	-0.38320574612762826
-0.048993793793794094	-0.3981015834994794
-0.05179629629629656	-0.41219462980470317
-0.05459879879879903	-0.4255338941337199
-0.0574013013013015	-0.4381822281374824
-0.06020380380380397	-0.45021776766678356
-0.06300630630630644	-0.4617279991927377
-0.0658088088088089	-0.4727981369813789
-0.0686113113113116	-0.4834974440854891
-0.07141381381381406	-0.4938680223755636
-0.07421631631631653	-0.5039200477182431
-0.077018818818819	-0.5136355268271147
-0.07982132132132147	-0.5229799694859957
-0.08262382382382394	-0.5319187721601474
-0.08542632632632641	-0.5404334734764804
-0.0882288288288291	-0.5485329470551714
-0.09103133133133157	-0.5562561113314224
-0.09383383383383403	-0.5636653817121996
-0.0966363363363365	-0.5708329990192709
-0.09943883883883897	-0.5778245749490851
-0.10224134134134144	-0.5846849713496186
-0.10504384384384413	-0.5914307340761966
-0.1078463463463466	-0.5980510619592959
-0.11064884884884907	-0.604516486851671
-0.11345135135135154	-0.6107920286135122
-0.116253853853854	-0.6168503682094967
-0.11905635635635647	-0.622680918475311
-0.12185885885885894	-0.6282923791161953
-0.12466136136136163	-0.6337087803990027
-0.1274638638638641	-0.638961261883316
-0.13026636636636657	-0.6440791074317205
-0.13306886886886904	-0.6490834533505755
-0.1358713713713715	-0.6539857097204642
-0.13867387387387398	-0.658790660585959
-0.14147637637637644	-0.6635022571215309
-0.14427887887887914	-0.6681290449555324
-0.1470813813813816	-0.672686380300107
-0.14988388388388407	-0.6771939974153339
-0.15268638638638654	-0.6816695362756678
-0.155488888888889	-0.6861205143167282
-0.15829139139139148	-0.6905381729529506
-0.16109389389389417	-0.6948962338109421
-0.16389639639639664	-0.6991559537740899
-0.1666988988988991	-0.7032765477137234
-0.16950140140140157	-0.7072279071694904
-0.17230390390390404	-0.7110014014385716
-0.1751064064064065	-0.7146148822043524
-0.17790890890890898	-0.7181097730453413
-0.18071141141141167	-0.7215407350081291
-0.18351391391391414	-0.7249609543899308
-0.1863164164164166	-0.7284076864764757
-0.18911891891891908	-0.7318927188787487
-0.19192142142142155	-0.735400841799047
-0.194723923923924	-0.738896751254547
-0.19752642642642648	-0.7423379791550624
-0.20032892892892917	-0.7456894278289394
-0.20313143143143164	-0.7489345948326771
-0.2059339339339341	-0.7520797826893302
-0.20873643643643658	-0.7551500742934203
-0.21153893893893905	-0.7581787425542921
-0.21434144144144152	-0.7611940342092984
-0.2171439439439442	-0.7642081238733929
-0.21994644644644668	-0.7672121811133243
-0.22274894894894914	-0.7701792463683832
-0.2255514514514516	-0.773073783527805
-0.22835395395395408	-0.7758643858787624
-0.23115645645645655	-0.7785350152899486
-0.23395895895895902	-0.7810907398242597
-0.2367614614614617	-0.7835559809513957
-0.23956396396396418	-0.7859660370280888
-0.24236646646646665	-0.7883551058251916
-0.24516896896896911	-0.7907452852457627
-0.24797147147147158	-0.7931406247790569
-0.25077397397397405	-0.795528376074748
-0.2535764764764765	-0.7978868543280899
-0.2563789789789792	-0.8001967841590512
-0.2591814814814817	-0.8024516141249478
-0.26198398398398415	-0.8046625818963845
-0.2647864864864866	-0.8068562216833628
-0.2675889889889891	-0.809064853610147
-0.27039149149149155	-0.8113133463105899
-0.27319399399399424	-0.8136070730899385
-0.2759964964964967	-0.8159258462824103
-0.2787989989989992	-0.8182266979058643
-0.28160150150150165	-0.8204553085932117
-0.2844040040040041	-0.822562737571673
-0.2872065065065066	-0.8245220032662657
-0.29000900900900906	-0.826338795961796
-0.29281151151151175	-0.8280523305827194
-0.2956140140140142	-0.8297255284624088
-0.2984165165165167	-0.8314272870359336
-0.30121901901901915	-0.8332123305565394
-0.3040215215215216	-0.8351050740985839
-0.3068240240240241	-0.8370927230678461
-0.30962652652652656	-0.8391298531979767
-0.31242902902902925	-0.8411529653451524
-0.3152315315315317	-0.843100252085324
-0.3180340340340342	-0.8449301528529438
-0.32083653653653665	-0.8466327700969201
-0.3236390390390391	-0.848230691220317
-0.3264415415415416	-0.849769354410651
-0.3292440440440443	-0.8513005763192745
-0.33204654654654675	-0.8528650404977856
-0.3348490490490492	-0.8544797010756219
-0.3376515515515517	-0.8561341673246713
-0.34045405405405416	-0.8577968907259057
-0.3432565565565566	-0.8594285281973351
-0.3460590590590591	-0.8609974105080823
-0.3488615615615618	-0.8624914439097853
-0.35166406406406425	-0.8639221977555067
-0.3544665665665667	-0.865319847167252
-0.3572690690690692	-0.8667209916445595
-0.36007157157157166	-0.8681539572287424
-0.3628740740740741	-0.8696270922343126
-0.3656765765765768	-0.8711244711700943
-0.3684790790790793	-0.8726107289510543
-0.37128158158158175	-0.8740434274353455
-0.3740840840840842	-0.8753886006462397
-0.3768865865865867	-0.8766339232914739
-0.37968908908908916	-0.8777947342504329
-0.38249159159159163	-0.878910647802057
-0.3852940940940943	-0.8800338132505481
-0.3880965965965968	-0.8812128533242315
-0.39089909909909926	-0.8824780616631048
-0.3937016016016017	-0.8838330097127691
-0.3965041041041042	-0.8852554458583712
-0.39930660660660666	-0.8867070622854968
-0.40210910910910924	-0.8881485307061565
-0.4049116116116117	-0.8895543006712308
-0.4077141141141143	-0.890921706201562
-0.41051661661661676	-0.8922709402777252
-0.4133191191191192	-0.8936357381206852
-0.4161216216216217	-0.8950480076031238
-0.4189241241241243	-0.8965219516431504
-0.42172662662662674	-0.8980436052681176
-0.4245291291291292	-0.8995699887671098
-0.4273316316316318	-0.9010388217999121
-0.43013413413413426	-0.9023860605331853
-0.43293663663663673	-0.90356568464412
-0.4357391391391393	-0.9045651714947076
-0.4385416416416418	-0.9054113254484291
-0.44134414414414425	-0.906164197491006
-0.4441466466466467	-0.9069007180814922
-0.4469491491491493	-0.9076930699901825
-0.44975165165165176	-0.9085885983467346
-0.45255415415415423	-0.9095975893465034
-0.4553566566566568	-0.9106926960551742
-0.4581591591591593	-0.9118199998078643
-0.46096166166166175	-0.9129179318790972
-0.4637641641641643	-0.9139377909993132
-0.4665666666666668	-0.9148591920589076
-0.46936916916916926	-0.9156955794005973
-0.47217167167167173	-0.9164883089795457
-0.4749741741741743	-0.9172916048313948
-0.4777766766766768	-0.9181536566608617
-0.48057917917917925	-0.9191002768590325
-0.48338168168168183	-0.9201265273939732
-0.4861841841841843	-0.9211989379746085
-0.48898668668668677	-0.922267333165828
-0.49178918918918935	-0.9232820878947648
-0.4945916916916918	-0.9242108980784389
-0.4973941941941943	-0.925049433846989
-0.5001966966966968	-0.9258223999583772
-0.5029991991991993	-0.9265748001879952
-0.5058017017017018	-0.9273564731269536
-0.5086042042042043	-0.9282051460058625
-0.5114067067067068	-0.9291336414970446
-0.5142092092092093	-0.9301253850049411
-0.5170117117117118	-0.9311395384730261
-0.5198142142142144	-0.9321239016701869
-0.5226167167167168	-0.9330312365481019
-0.5254192192192193	-0.9338336835712227
-0.5282217217217218	-0.9345307277631059
-0.5310242242242244	-0.935148416186774
-0.5338267267267268	-0.9357304370100976
-0.5366292292292293	-0.9363242620230803
-0.5394317317317319	-0.9369669912301044
-0.5422342342342343	-0.9376753979343455
-0.5450367367367368	-0.9384430734399717
-0.5478392392392394	-0.9392451080021851
-0.5506417417417419	-0.9400482735003318
-0.5534442442442443	-0.9408230099770446
-0.5562467467467468	-0.9415531700435282
-0.5590492492492494	-0.9422404852976944
-0.5618517517517518	-0.9429026742354172
-0.5646542542542543	-0.9435663037090809
-0.5674567567567569	-0.9442571962219011
-0.5702592592592594	-0.9449918071618912
-0.5730617617617618	-0.9457724273433565
-0.5758642642642644	-0.946587560569294
-0.5786667667667669	-0.9474169516452476
-0.5814692692692693	-0.9482391608983567
-0.5842717717717718	-0.949038823968987
-0.5870742742742744	-0.9498110176873475
-0.5898767767767769	-0.9505613225378928
-0.5926792792792793	-0.9513017792834291
-0.5954817817817819	-0.9520444023027482
-0.5982842842842844	-0.9527947320063369
-0.6010867867867868	-0.9535478261271106
-0.6038892892892894	-0.9542881703521984
-0.6066917917917919	-0.9549935835211754
-0.6094942942942944	-0.9556418038681844
-0.6122967967967968	-0.9562175452354894
-0.6150992992992994	-0.9567176917741338
-0.6179018018018019	-0.9571529649974779
-0.6207043043043043	-0.9575455901528473
-0.6235068068068069	-0.9579237862595964
-0.6263093093093094	-0.9583148692358263
-0.6291118118118119	-0.9587390891862444
-0.6319143143143144	-0.9592059497348892
-0.6347168168168169	-0.9597138481504581
-0.6375193193193194	-0.960252767243416
-0.6403218218218218	-0.9608088243980968
-0.6431243243243244	-0.961369031876392
-0.6459268268268269	-0.9619247560543839
-0.6487293293293294	-0.9624729850990714
-0.6515318318318319	-0.9630153693448653
-0.6543343343343344	-0.9635557713299612
-0.6571368368368369	-0.9640974919682983
-0.6599393393393395	-0.9646413054226604
-0.6627418418418419	-0.9651849906841227
-0.6655443443443444	-0.9657243878618977
-0.6683468468468469	-0.9662553906713807
-0.6711493493493494	-0.9667759398719975
-0.6739518518518519	-0.9672871200048055
-0.6767543543543544	-0.9677928514677744
-0.679556856856857	-0.9682982515784132
-0.6823593593593594	-0.9688072870332394
-0.6851618618618619	-0.9693206499616328
-0.6879643643643645	-0.969834746238796
-0.690766866866867	-0.9703423032577708
-0.6935693693693694	-0.970834521343861
-0.696371871871872	-0.9713041154056481
-0.6991743743743745	-0.9717482258130002
-0.7019768768768769	-0.9721701520665756
-0.7047793793793794	-0.9725791958772678
-0.707581881881882	-0.9729884884440219
-0.7103843843843844	-0.9734113324892376
-0.7131868868868869	-0.9738571029174334
-0.7159893893893895	-0.9743279550737978
-0.718791891891892	-0.9748174160400995
-0.7215943943943944	-0.9753114271096298
-0.724396896896897	-0.9757917094572772
-0.7271993993993995	-0.9762406407242059
-0.730001901901902	-0.9766463553089442
-0.7328044044044044	-0.9770066541375526
-0.735606906906907	-0.9773305725307997
-0.7384094094094095	-0.9776370427316451
-0.7412119119119119	-0.9779508477305809
-0.7440144144144145	-0.9782967950339262
-0.746816916916917	-0.9786935477483141
-0.7496194194194195	-0.9791486958404835
-0.752421921921922	-0.9796563842845798
-0.7552244244244245	-0.9801981941580871
-0.758026926926927	-0.9807471484390768
-0.7608294294294294	-0.9812738955402187
-0.763631931931932	-0.9817535268022983
-0.7664344344344345	-0.9821712768340848
-0.769236936936937	-0.9825256098057124
-0.7720394394394395	-0.9828278621225088
-0.774841941941942	-0.9830985285552643
-0.7776444444444445	-0.9833612028773682
-0.780446946946947	-0.983635857107551
-0.7832494494494495	-0.9839333630677958
-0.786051951951952	-0.9842528416261489
-0.7888544544544545	-0.9845826353823848
-0.791656956956957	-0.9849046487673383
-0.7944594594594595	-0.9852007848118309
-0.797261961961962	-0.9854595356824242
-0.8000644644644646	-0.9856806737155686
-0.802866966966967	-0.9858765012093895
-0.8056694694694695	-0.986069122952506
-0.8084719719719721	-0.986284418104434
-0.8112744744744745	-0.9865444412130238
-0.814076976976977	-0.9868605411104318
-0.8168794794794795	-0.9872293554677838
-0.819681981981982	-0.9876330304368315
-0.8224844844844845	-0.9880437559840135
-0.825286986986987	-0.9884313770354953
-0.8280894894894896	-0.9887718545546553
-0.830891991991992	-0.989054030841666
-0.8336944944944945	-0.9892826200676078
-0.8364969969969971	-0.9894764717474287
-0.8392994994994996	-0.9896626008835606
-0.842102002002002	-0.9898677928851812
-0.8449045045045045	-0.9901103555325426
-0.8477070070070071	-0.9903945541801799
-0.8505095095095095	-0.9907094328771575
-0.853312012012012	-0.9910323521213418
-0.8561145145145146	-0.9913360982165482
-0.8589170170170171	-0.9915973105582803
-0.8617195195195195	-0.9918035856458299
-0.8645220220220221	-0.9919570711682808
-0.8673245245245246	-0.9920735078951222
-0.870127027027027	-0.9921771357864884
-0.8729295295295295	-0.9922931788462688
-0.8757320320320321	-0.9924403434031166
-0.8785345345345346	-0.9926256841395275
-0.881337037037037	-0.9928433551378104
-0.8841395395395396	-0.9930774617628978
-0.8869420420420421	-0.9933079029782912
-0.8897445445445445	-0.9935171801286826
-0.8925470470470471	-0.9936959357794026
-0.8953495495495496	-0.9938455202579242
-0.8981520520520521	-0.9939769565587824
-0.9009545545545545	-0.9941069025748759
-0.9037570570570571	-0.9942521692203272
-0.9065595595595596	-0.9944247267365238
-0.9093620620620622	-0.9946288161452292
-0.9121645645645646	-0.9948609197334899
-0.9149670670670671	-0.9951122636182651
-0.9177695695695696	-0.9953726242725319
-0.920572072072072	-0.9956338111848313
-0.9233745745745746	-0.99589143174723
-0.9261770770770771	-0.9961443099011913
-0.9289795795795797	-0.9963919304373088
-0.9317820820820821	-0.9966311345538932
-0.9345845845845846	-0.9968536721749982
-0.9373870870870871	-0.9970459692436843
-0.9401895895895895	-0.9971916707542327
-0.9429920920920921	-0.9972764537760679
-0.9457945945945947	-0.9972936547022915
-0.9485970970970972	-0.9972487739986637
-0.9513995995995996	-0.9971611031524621
-0.9542021021021021	-0.9970615260273947
-0.9570046046046046	-0.9969867248258125
-0.9598071071071071	-0.9969711815739667
-0.9626096096096096	-0.9970391225519005
-0.9654121121121122	-0.997198651440587
-0.9682146146146147	-0.9974397215209811
-0.9710171171171171	-0.9977365003045442
-0.9738196196196196	-0.9980534335416473
-0.9766221221221221	-0.9983533107298517
-0.9794246246246247	-0.9986051707469086
-0.9822271271271271	-0.9987900774101968
-0.9850296296296297	-0.9989035393788248
-0.9878321321321322	-0.9989543766078166
-0.9906346346346346	-0.9989608074816786
-0.9934371371371371	-0.9989451563455543
-0.9962396396396396	-0.9989287112987391
-0.9990421421421422	-0.9989279260814686
-1.0018446446446447	-0.9989525371914743
-1.0046471471471472	-0.999005509025072
-1.0074496496496497	-0.9990842511080321
-1.0102521521521521	-0.9991823932378474
-1.0130546546546546	-0.9992915410747071
-1.015857157157157	-0.9994027378487431
-1.0186596596596598	-0.9995076516620206
-1.0214621621621622	-0.99959964889184
-1.0242646646646647	-0.9996748514561092
-1.0270671671671672	-0.999733067709873
-1.0298696696696696	-0.9997782697954194
-1.032672172172172	-0.9998182123709298
-1.0354746746746746	-0.9998629367265377
-1.0382771771771773	-0.9999222616342661
-1.0410796796796797	-1.0000028017890419
-1.0438821821821822	-1.000105390046122
-1.0466846846846847	-1.0002238411489064
-1.0494871871871871	-1.000345704911492
-1.0522896896896896	-1.0004550736232123
-1.055092192192192	-1.0005368148488456
-1.0578946946946948	-1.000581043663844
-1.0606971971971972	-1.00058644674555
-1.0634996996996997	-1.000561328999502
-1.0663022022022022	-1.0005219134879229
-1.0691047047047046	-1.0004882790067335
-1.0719072072072073	-1.000479078177278
-1.0747097097097096	-1.0005065771726227
-1.0775122122122123	-1.0005734529577968
-1.0803147147147147	-1.0006722097739642
-1.0831172172172172	-1.0007872363242178
-1.0859197197197197	-1.0008987165092003
-1.0887222222222221	-1.0009871120381715
-1.0915247247247248	-1.001036915866526
-1.094327227227227	-1.0010388102073355
-1.0971297297297298	-1.0009900579413398
-1.0999322322322322	-1.000893621643994
-1.1027347347347347	-1.000756870007089
-1.1055372372372372	-1.0005906567896141
-1.1083397397397396	-1.0004090919432753
-1.1111422422422423	-1.0002296913012163
-1.1139447447447448	-1.00007309840593
-1.1167472472472473	-0.9999614844178518
-1.1195497497497497	-0.9999151525249724
-1.1223522522522522	-0.9999476839931751
-1.1251547547547547	-1.0000608537953388
-1.1279572572572572	-1.0002411232310178
-1.1307597597597598	-1.0004594676943586
-1.1335622622622623	-1.000675517047765
-1.1363647647647648	-1.0008456545035975
-1.1391672672672672	-1.0009332642710398
-1.1419697697697697	-1.0009182734596025
-1.1447722722722722	-1.0008029486655572
-1.1475747747747747	-1.000611764027831
-1.1503772772772773	-1.0003848727145068
-1.1531797797797798	-1.000166771444328
-1.1559822822822823	-0.9999934555088505
-1.1587847847847847	-0.9998820884125934
-1.1615872872872872	-0.9998266193664076
-1.1643897897897897	-0.9998009776702986
-1.1671922922922922	-0.9997689970379694
-1.1699947947947948	-0.99969789263505
-1.1727972972972973	-0.9995707505707416
-1.1755997997997998	-0.999393627786535
-1.1784023023023023	-0.9991945384885224
-1.1812048048048047	-0.999014320937501
-1.1840073073073072	-0.9988922407364569
-1.1868098098098099	-0.9988511979217969
-1.1896123123123123	-0.9988878137427659
-1.1924148148148148	-0.9989712496659087
-1.1952173173173173	-0.999051756729489
-1.1980198198198198	-0.9990765906646013
-1.2008223223223222	-0.9990082047800946
-1.203624824824825	-0.998838530618753
-1.2064273273273274	-0.9985941419366148
-1.2092298298298298	-0.9983299344782589
-1.2120323323323323	-0.998112754291353
-1.2148348348348348	-0.9979999102973653
-1.2176373373373373	-0.9980194992061439
-1.2204398398398397	-0.9981592067041856
-1.2232423423423424	-0.998367723969468
-1.2260448448448449	-0.9985688990513804
-1.2288473473473474	-0.998684529503218
-1.2316498498498498	-0.9986587054000466
-1.2344523523523523	-0.9984758723074374
-1.2372548548548548	-0.9981666121067476
-1.2400573573573572	-0.9977989908764431
-1.24285985985986	-0.9974579618727744
-1.2456623623623624	-0.9972192151742652
-1.2484648648648649	-0.9971257316039213
-1.2512673673673673	-0.9971744873890022
-1.2540698698698698	-0.9973175137353745
-1.2568723723723723	-0.9974768998561905
-1.2596748748748747	-0.9975688586935012
-1.2624773773773774	-0.9975291244070271
-1.2652798798798799	-0.9973316501298828
-1.2680823823823824	-0.9969948987023719
-1.2708848848848848	-0.9965741652754312
-1.2736873873873873	-0.9961429337978709
-1.2764898898898898	-0.9957697222786728
-1.2792923923923925	-0.9954980844052573
-1.282094894894895	-0.995336055042328
-1.2848973973973974	-0.9952578895847939
-1.2876998998998999	-0.9952166790025294
-1.2905024024024023	-0.9951628091663978
-1.2933049049049048	-0.9950615005657001
-1.2961074074074073	-0.994903356987116
-1.29890990990991	-0.9947046523801706
-1.3017124124124124	-0.9944979412356156
-1.304514914914915	-0.9943170836718928
-1.3073174174174174	-0.9941826778558442
-1.3101199199199198	-0.994093532998303
-1.3129224224224223	-0.9940273672492124
-1.315724924924925	-0.9939503072972682
-1.3185274274274275	-0.9938313498075398
-1.32132992992993	-0.9936559950865733
-1.3241324324324324	-0.9934335171360652
-1.3269349349349349	-0.9931947163144613
-1.3297374374374373	-0.9929806449807848
-1.3325399399399398	-0.992826354406418
-1.3353424424424425	-0.992745840426233
-1.338144944944945	-0.9927242220842463
-1.3409474474474474	-0.9927207469049804
-1.34374994994995	-0.9926823007023404
-1.3465524524524524	-0.9925631007956699
-1.3493549549549548	-0.992343640323079
-1.3521574574574573	-0.9920417481375332
-1.35495995995996	-0.9917110207498178
-1.3577624624624625	-0.9914261305261499
-1.360564964964965	-0.9912591857946633
-1.3633674674674674	-0.9912547748698846
-1.3661699699699699	-0.9914122934751928
-1.3689724724724723	-0.9916821831359022
-1.3717749749749748	-0.9919783516040238
-1.3745774774774775	-0.9922037019812864
-1.37737997997998	-0.9922811452500288
-1.3801824824824824	-0.9921802753574624
-1.382984984984985	-0.9919308572462491
[truncated: 6 more rows]
