# Supplementary material for: Isolation of a planar π-aromatic Bi5− ring in a cobalt-based inverse-sandwich-type complex
Source: Nat Chem. 2025 Jan 20;17(4):547–55. doi: 10.1038/s41557-024-01713-8 (PMC11964920; doi:10.1038/s41557-024-01713-8)
Supplement: Supplementary file 4 — Original magnetic data of compound 1 and origin file of Fig. 3. [file 41557_2024_1713_MOESM4_ESM.zip › sr_and_T/5.json]

{
   "comment": "corrected Loops",
   "temperature": 0.03,
   "measures": [
      {
         "sr": 0.004,
         "angle": 0,
         "trans": 0,
         "cool_t": 1,
         "comment": "to H_stop",
         "data": [
            [
               -1.3999,
               -0.9921252675465347
            ],
            [
               -1.3970974974974975,
               -0.9912217560211285
            ],
            [
               -1.394294994994995,
               -0.9905766901527677
            ],
            [
               -1.3914924924924925,
               -0.9902728907244283
            ],
            [
               -1.3886899899899898,
               -0.9903052034676604
            ],
            [
               -1.3858874874874874,
               -0.9905859095662709
            ],
            [
               -1.3830849849849849,
               -0.9909734483430501
            ],
            [
               -1.3802824824824824,
               -0.9913153534249215
            ],
            [
               -1.37747997997998,
               -0.9914921599662743
            ],
            [
               -1.3746774774774775,
               -0.9914491189400099
            ],
            [
               -1.371874974974975,
               -0.9912067584561979
            ],
            [
               -1.3690724724724723,
               -0.9908482285053976
            ],
            [
               -1.3662699699699699,
               -0.9904886744666509
            ],
            [
               -1.3634674674674674,
               -0.9902372440684548
            ],
            [
               -1.360664964964965,
               -0.9901640783473727
            ],
            [
               -1.3578624624624624,
               -0.9902823373215011
            ],
            [
               -1.35505995995996,
               -0.9905498764316889
            ],
            [
               -1.3522574574574573,
               -0.9908885337043083
            ],
            [
               -1.3494549549549548,
               -0.9912133578686335
            ],
            [
               -1.3466524524524524,
               -0.9914613239079026
            ],
            [
               -1.3438499499499499,
               -0.9916099395715041
            ],
            [
               -1.3410474474474474,
               -0.9916801821928084
            ],
            [
               -1.338244944944945,
               -0.9917239024004973
            ],
            [
               -1.3354424424424425,
               -0.9918011717287907
            ],
            [
               -1.3326399399399398,
               -0.9919562229880373
            ],
            [
               -1.3298374374374373,
               -0.9922006435831009
            ],
            [
               -1.3270349349349349,
               -0.9925094714885918
            ],
            [
               -1.3242324324324324,
               -0.9928309912330914
            ],
            [
               -1.32142992992993,
               -0.9931061073625402
            ],
            [
               -1.3186274274274274,
               -0.9932899159583657
            ],
            [
               -1.3158249249249248,
               -0.9933675853881525
            ],
            [
               -1.3130224224224223,
               -0.9933589765893747
            ],
            [
               -1.3102199199199198,
               -0.9933106629134245
            ],
            [
               -1.3074174174174173,
               -0.993278587229834
            ],
            [
               -1.3046149149149149,
               -0.9933078817995761
            ],
            [
               -1.3018124124124124,
               -0.9934172405391699
            ],
            [
               -1.29900990990991,
               -0.9935934291307712
            ],
            [
               -1.2962074074074073,
               -0.9937977523582444
            ],
            [
               -1.2934049049049048,
               -0.9939819529626175
            ],
            [
               -1.2906024024024023,
               -0.9941076468247505
            ],
            [
               -1.2877998998998998,
               -0.9941621801670849
            ],
            [
               -1.2849973973973974,
               -0.994165117200574
            ],
            [
               -1.282194894894895,
               -0.9941629214413288
            ],
            [
               -1.2793923923923924,
               -0.9942135705064419
            ],
            [
               -1.2765898898898898,
               -0.994366371929935
            ],
            [
               -1.2737873873873873,
               -0.9946439140598339
            ],
            [
               -1.2709848848848848,
               -0.9950323511192716
            ],
            [
               -1.2681823823823823,
               -0.9954833848473222
            ],
            [
               -1.2653798798798799,
               -0.9959273784719027
            ],
            [
               -1.2625773773773774,
               -0.9962933758178435
            ],
            [
               -1.259774874874875,
               -0.9965296201726509
            ],
            [
               -1.2569723723723722,
               -0.9966181512777162
            ],
            [
               -1.2541698698698698,
               -0.9965791295319397
            ],
            [
               -1.2513673673673673,
               -0.9964639252307352
            ],
            [
               -1.2485648648648648,
               -0.9963395468842924
            ],
            [
               -1.2457623623623624,
               -0.9962695090807052
            ],
            [
               -1.24295985985986,
               -0.9962970010790468
            ],
            [
               -1.2401573573573572,
               -0.9964350870066663
            ],
            [
               -1.2373548548548547,
               -0.9966661528116059
            ],
            [
               -1.2345523523523523,
               -0.9969498358798277
            ],
            [
               -1.2317498498498498,
               -0.9972362270001456
            ],
            [
               -1.2289473473473473,
               -0.9974799507888328
            ],
            [
               -1.2261448448448449,
               -0.9976510499286367
            ],
            [
               -1.2233423423423422,
               -0.9977401364909415
            ],
            [
               -1.2205398398398397,
               -0.9977573721330991
            ],
            [
               -1.2177373373373372,
               -0.9977267332238404
            ],
            [
               -1.2149348348348348,
               -0.9976781138157114
            ],
            [
               -1.2121323323323323,
               -0.9976398860756333
            ],
            [
               -1.2093298298298298,
               -0.9976337399513954
            ],
            [
               -1.2065273273273274,
               -0.9976724128500307
            ],
            [
               -1.2037248248248247,
               -0.9977598255692086
            ],
            [
               -1.2009223223223222,
               -0.9978925559632574
            ],
            [
               -1.1981198198198197,
               -0.9980616257036651
            ],
            [
               -1.1953173173173173,
               -0.9982540787014541
            ],
            [
               -1.1925148148148148,
               -0.9984544411595073
            ],
            [
               -1.1897123123123123,
               -0.9986465142730528
            ],
            [
               -1.1869098098098099,
               -0.9988158611461554
            ],
            [
               -1.1841073073073072,
               -0.9989528553135676
            ],
            [
               -1.1813048048048047,
               -0.9990555255281454
            ],
            [
               -1.1785023023023022,
               -0.9991310214487539
            ],
            [
               -1.1756997997997998,
               -0.9991946235905289
            ],
            [
               -1.1728972972972973,
               -0.999265897477876
            ],
            [
               -1.1700947947947948,
               -0.999362647236022
            ],
            [
               -1.1672922922922924,
               -0.9994943546220196
            ],
            [
               -1.1644897897897897,
               -0.9996573453498122
            ],
            [
               -1.1616872872872872,
               -0.9998336962628074
            ],
            [
               -1.1588847847847847,
               -0.9999948594882805
            ],
            [
               -1.1560822822822823,
               -1.000109429617039
            ],
            [
               -1.1532797797797798,
               -1.000152945516712
            ],
            [
               -1.1504772772772773,
               -1.000116672521643
            ],
            [
               -1.1476747747747749,
               -1.0000123543638
            ],
            [
               -1.1448722722722722,
               -0.9998710228711971
            ],
            [
               -1.1420697697697697,
               -0.9997357922091967
            ],
            [
               -1.1392672672672672,
               -0.9996505429630556
            ],
            [
               -1.1364647647647648,
               -0.9996478390404291
            ],
            [
               -1.1336622622622623,
               -0.9997397986528184
            ],
            [
               -1.1308597597597596,
               -0.99991479426997
            ],
            [
               -1.1280572572572574,
               -1.000141042168272
            ],
            [
               -1.1252547547547547,
               -1.0003759571758295
            ],
            [
               -1.1224522522522522,
               -1.0005783253099931
            ],
            [
               -1.1196497497497497,
               -1.000719499259008
            ],
            [
               -1.1168472472472473,
               -1.0007902276038274
            ],
            [
               -1.1140447447447448,
               -1.0008012356284384
            ],
            [
               -1.111242242242242,
               -1.0007777556853676
            ],
            [
               -1.1084397397397396,
               -1.0007501435686368
            ],
            [
               -1.1056372372372372,
               -1.000743864601495
            ],
            [
               -1.1028347347347347,
               -1.000772130086122
            ],
            [
               -1.1000322322322322,
               -1.0008333610898537
            ],
            [
               -1.0972297297297298,
               -1.0009138814718233
            ],
            [
               -1.0944272272272273,
               -1.000994440936031
            ],
            [
               -1.0916247247247246,
               -1.001057967503579
            ],
            [
               -1.0888222222222221,
               -1.001095732035041
            ],
            [
               -1.0860197197197197,
               -1.001109892101706
            ],
            [
               -1.0832172172172172,
               -1.001111827506826
            ],
            [
               -1.0804147147147147,
               -1.0011172257835175
            ],
            [
               -1.0776122122122123,
               -1.001139959287623
            ],
            [
               -1.0748097097097098,
               -1.0011870545207509
            ],
            [
               -1.072007207207207,
               -1.00125645298491
            ],
            [
               -1.0692047047047046,
               -1.0013380873453857
            ],
            [
               -1.0664022022022022,
               -1.0014175311949605
            ],
            [
               -1.0635996996996997,
               -1.0014806134620042
            ],
            [
               -1.0607971971971972,
               -1.0015172237520307
            ],
            [
               -1.0579946946946948,
               -1.0015230832522166
            ],
            [
               -1.0551921921921923,
               -1.001499242864585
            ],
            [
               -1.0523896896896896,
               -1.0014500573791993
            ],
            [
               -1.0495871871871871,
               -1.0013809521101904
            ],
            [
               -1.0467846846846847,
               -1.001297217748874
            ],
            [
               -1.0439821821821822,
               -1.0012043947180052
            ],
            [
               -1.0411796796796797,
               -1.0011098537554284
            ],
            [
               -1.038377177177177,
               -1.001024386895109
            ],
            [
               -1.0355746746746748,
               -1.000962377125175
            ],
            [
               -1.032772172172172,
               -1.0009395768138023
            ],
            [
               -1.0299696696696696,
               -1.0009685529900874
            ],
            [
               -1.0271671671671672,
               -1.001053050592289
            ],
            [
               -1.0243646646646647,
               -1.0011833736352376
            ],
            [
               -1.0215621621621622,
               -1.0013349753094012
            ],
            [
               -1.0187596596596595,
               -1.0014716400772512
            ],
            [
               -1.0159571571571573,
               -1.001553143510064
            ],
            [
               -1.0131546546546546,
               -1.0015455939813007
            ],
            [
               -1.0103521521521521,
               -1.0014314204470247
            ],
            [
               -1.0075496496496497,
               -1.0012156872821671
            ],
            [
               -1.0047471471471472,
               -1.0009262903812484
            ],
            [
               -1.0019446446446447,
               -1.0006074065290946
            ],
            [
               -0.9991421421421421,
               -1.0003077583485769
            ],
            [
               -0.9963396396396396,
               -1.000067075493206
            ],
            [
               -0.9935371371371371,
               -0.9999049224598611
            ],
            [
               -0.9907346346346346,
               -0.9998154954211789
            ],
            [
               -0.9879321321321322,
               -0.9997701950434306
            ],
            [
               -0.9851296296296297,
               -0.9997273207554761
            ],
            [
               -0.9823271271271271,
               -0.9996459144865795
            ],
            [
               -0.9795246246246246,
               -0.9994993917965334
            ],
            [
               -0.9767221221221221,
               -0.9992846194963521
            ],
            [
               -0.9739196196196196,
               -0.9990235430544945
            ],
            [
               -0.9711171171171171,
               -0.9987568635757973
            ],
            [
               -0.9683146146146147,
               -0.9985318174476044
            ],
            [
               -0.9655121121121122,
               -0.9983879733140311
            ],
            [
               -0.9627096096096096,
               -0.9983455200006397
            ],
            [
               -0.9599071071071071,
               -0.9983996100821544
            ],
            [
               -0.9571046046046046,
               -0.9985222795436368
            ],
            [
               -0.9543021021021021,
               -0.998670994017631
            ],
            [
               -0.9514995995995996,
               -0.9988008127599128
            ],
            [
               -0.9486970970970972,
               -0.9988761856650066
            ],
            [
               -0.9458945945945947,
               -0.9988787875857376
            ],
            [
               -0.9430920920920921,
               -0.9988093517600407
            ],
            [
               -0.9402895895895895,
               -0.9986835997463934
            ],
            [
               -0.9374870870870871,
               -0.9985243140211959
            ],
            [
               -0.9346845845845846,
               -0.9983526972508423
            ],
            [
               -0.9318820820820821,
               -0.9981820771436807
            ],
            [
               -0.9290795795795797,
               -0.9980158528688752
            ],
            [
               -0.9262770770770771,
               -0.9978498253923309
            ],
            [
               -0.9234745745745746,
               -0.9976773870336526
            ],
            [
               -0.920672072072072,
               -0.9974950776981226
            ],
            [
               -0.9178695695695696,
               -0.9973060711654067
            ],
            [
               -0.9150670670670671,
               -0.9971201607065816
            ],
            [
               -0.9122645645645646,
               -0.9969503377427313
            ],
            [
               -0.9094620620620621,
               -0.9968074848727971
            ],
            [
               -0.9066595595595596,
               -0.9966954751075052
            ],
            [
               -0.9038570570570571,
               -0.996608791055033
            ],
            [
               -0.9010545545545545,
               -0.9965337364577821
            ],
            [
               -0.898252052052052,
               -0.996452832691927
            ],
            [
               -0.8954495495495496,
               -0.9963506713459915
            ],
            [
               -0.8926470470470471,
               -0.9962188660611321
            ],
            [
               -0.8898445445445445,
               -0.9960580761893019
            ],
            [
               -0.8870420420420421,
               -0.9958762474475965
            ],
            [
               -0.8842395395395396,
               -0.9956837777063778
            ],
            [
               -0.881437037037037,
               -0.995487648412932
            ],
            [
               -0.8786345345345346,
               -0.9952871141621602
            ],
            [
               -0.8758320320320321,
               -0.9950730532912949
            ],
            [
               -0.8730295295295295,
               -0.9948316902868477
            ],
            [
               -0.870227027027027,
               -0.9945516075157022
            ],
            [
               -0.8674245245245246,
               -0.9942314544776053
            ],
            [
               -0.8646220220220221,
               -0.993885151825527
            ],
            [
               -0.8618195195195195,
               -0.9935419808668314
            ],
            [
               -0.859017017017017,
               -0.9932406137347597
            ],
            [
               -0.8562145145145146,
               -0.99301832970437
            ],
            [
               -0.853412012012012,
               -0.9928986037329088
            ],
            [
               -0.8506095095095095,
               -0.9928812122399723
            ],
            [
               -0.8478070070070071,
               -0.9929385590225723
            ],
            [
               -0.8450045045045045,
               -0.9930201408675374
            ],
            [
               -0.842202002002002,
               -0.9930644877597026
            ],
            [
               -0.8393994994994995,
               -0.9930153761694318
            ],
            [
               -0.8365969969969971,
               -0.9928374992001643
            ],
            [
               -0.8337944944944945,
               -0.9925266783547868
            ],
            [
               -0.830991991991992,
               -0.9921112179885975
            ],
            [
               -0.8281894894894896,
               -0.9916436911716944
            ],
            [
               -0.825386986986987,
               -0.9911854536269222
            ],
            [
               -0.8225844844844845,
               -0.9907885309802913
            ],
            [
               -0.819781981981982,
               -0.9904804323063041
            ],
            [
               -0.8169794794794795,
               -0.9902565907403353
            ],
            [
               -0.814176976976977,
               -0.9900827741470041
            ],
            [
               -0.8113744744744745,
               -0.9899066933156815
            ],
            [
               -0.8085719719719721,
               -0.9896751585596284
            ],
            [
               -0.8057694694694695,
               -0.989351416523516
            ],
            [
               -0.802966966966967,
               -0.9889272784982832
            ],
            [
               -0.8001644644644645,
               -0.9884263204200038
            ],
            [
               -0.797361961961962,
               -0.9878972434870801
            ],
            [
               -0.7945594594594595,
               -0.9873995294917186
            ],
            [
               -0.791756956956957,
               -0.9869858470419294
            ],
            [
               -0.7889544544544544,
               -0.9866865574104529
            ],
            [
               -0.786151951951952,
               -0.9865008968912328
            ],
            [
               -0.7833494494494495,
               -0.9863972721188827
            ],
            [
               -0.780546946946947,
               -0.9863223084386277
            ],
            [
               -0.7777444444444445,
               -0.9862157251542301
            ],
            [
               -0.774941941941942,
               -0.9860265467170402
            ],
            [
               -0.7721394394394395,
               -0.9857260152425373
            ],
            [
               -0.7693369369369369,
               -0.9853138031422599
            ],
            [
               -0.7665344344344345,
               -0.9848162703707861
            ],
            [
               -0.763731931931932,
               -0.9842778576110346
            ],
            [
               -0.7609294294294294,
               -0.9837485378118493
            ],
            [
               -0.758126926926927,
               -0.9832710658638905
            ],
            [
               -0.7553244244244245,
               -0.9828714272584387
            ],
            [
               -0.752521921921922,
               -0.9825546152801405
            ],
            [
               -0.7497194194194194,
               -0.9823061459864042
            ],
            [
               -0.746916916916917,
               -0.982098113933964
            ],
            [
               -0.7441144144144145,
               -0.9818975557426983
            ],
            [
               -0.7413119119119119,
               -0.9816746423327343
            ],
            [
               -0.7385094094094095,
               -0.9814087084221159
            ],
            [
               -0.735706906906907,
               -0.9810910766745905
            ],
            [
               -0.7329044044044044,
               -0.9807246751446168
            ],
            [
               -0.7301019019019019,
               -0.9803212523903492
            ],
            [
               -0.7272993993993995,
               -0.9798973790631715
            ],
            [
               -0.724496896896897,
               -0.9794703803151565
            ],
            [
               -0.7216943943943944,
               -0.9790550070070123
            ],
            [
               -0.718891891891892,
               -0.9786612265058185
            ],
            [
               -0.7160893893893895,
               -0.9782931705420493
            ],
            [
               -0.7132868868868869,
               -0.9779491029100822
            ],
            [
               -0.7104843843843844,
               -0.9776222436035267
            ],
            [
               -0.707681881881882,
               -0.9773023167753019
            ],
            [
               -0.7048793793793794,
               -0.9769776766964731
            ],
            [
               -0.7020768768768769,
               -0.9766377578374368
            ],
            [
               -0.6992743743743745,
               -0.9762754217581018
            ],
            [
               -0.696471871871872,
               -0.9758886318226756
            ],
            [
               -0.6936693693693694,
               -0.975480892856037
            ],
            [
               -0.6908668668668669,
               -0.9750601190202262
            ],
            [
               -0.6880643643643645,
               -0.9746360206159227
            ],
            [
               -0.6852618618618619,
               -0.974216610098003
            ],
            [
               -0.6824593593593594,
               -0.9738048359082789
            ],
            [
               -0.679656856856857,
               -0.9733964811177807
            ],
            [
               -0.6768543543543544,
               -0.972980213832947
            ],
            [
               -0.6740518518518519,
               -0.9725400801987145
            ],
            [
               -0.6712493493493494,
               -0.9720599551693556
            ],
            [
               -0.6684468468468469,
               -0.971528762847754
            ],
            [
               -0.6656443443443444,
               -0.9709448985284341
            ],
            [
               -0.6628418418418419,
               -0.9703183876540575
            ],
            [
               -0.6600393393393394,
               -0.9696699055268647
            ],
            [
               -0.6572368368368369,
               -0.9690266918499875
            ],
            [
               -0.6544343343343344,
               -0.9684163441742074
            ],
            [
               -0.6516318318318319,
               -0.9678601570953382
            ],
            [
               -0.6488293293293294,
               -0.9673678618623744
            ],
            [
               -0.6460268268268269,
               -0.9669352446153797
            ],
            [
               -0.6432243243243244,
               -0.9665452953144911
            ],
            [
               -0.6404218218218218,
               -0.966172524200329
            ],
            [
               -0.6376193193193194,
               -0.9657891973339625
            ],
            [
               -0.6348168168168169,
               -0.9653717578131764
            ],
            [
               -0.6320143143143144,
               -0.9649057479050966
            ],
            [
               -0.6292118118118118,
               -0.9643880859792686
            ],
            [
               -0.6264093093093094,
               -0.9638263822240578
            ],
            [
               -0.6236068068068069,
               -0.963235819237169
            ],
            [
               -0.6208043043043043,
               -0.9626347158182991
            ],
            [
               -0.6180018018018019,
               -0.9620400775837965
            ],
            [
               -0.6151992992992994,
               -0.9614642096747411
            ],
            [
               -0.6123967967967968,
               -0.9609129581215675
            ],
            [
               -0.6095942942942943,
               -0.9603855708127755
            ],
            [
               -0.6067917917917919,
               -0.959875735352821
            ],
            [
               -0.6039892892892894,
               -0.9593731866533046
            ],
            [
               -0.6011867867867868,
               -0.9588653868978692
            ],
            [
               -0.5983842842842844,
               -0.9583390568043628
            ],
            [
               -0.5955817817817819,
               -0.9577816131772672
            ],
            [
               -0.5927792792792793,
               -0.9571826932891729
            ],
            [
               -0.5899767767767768,
               -0.9565358538524945
            ],
            [
               -0.5871742742742744,
               -0.9558402661342918
            ],
            [
               -0.5843717717717718,
               -0.9551019286166815
            ],
            [
               -0.5815692692692693,
               -0.954333759065096
            ],
            [
               -0.5787667667667669,
               -0.9535540410626189
            ],
            [
               -0.5759642642642644,
               -0.9527831114251614
            ],
            [
               -0.5731617617617618,
               -0.9520387789682029
            ],
            [
               -0.5703592592592593,
               -0.9513315534767766
            ],
            [
               -0.5675567567567569,
               -0.950661097458412
            ],
            [
               -0.5647542542542543,
               -0.9500152140477447
            ],
            [
               -0.5619517517517518,
               -0.9493721110854771
            ],
            [
               -0.5591492492492494,
               -0.9487057613095675
            ],
            [
               -0.5563467467467468,
               -0.9479931795488405
            ],
            [
               -0.5535442442442443,
               -0.9472216864083967
            ],
            [
               -0.5507417417417418,
               -0.9463940007759828
            ],
            [
               -0.5479392392392394,
               -0.9455294279850185
            ],
            [
               -0.5451367367367368,
               -0.9446604106121421
            ],
            [
               -0.5423342342342343,
               -0.9438250166462187
            ],
            [
               -0.5395317317317319,
               -0.9430571713343265
            ],
            [
               -0.5367292292292293,
               -0.9423772126117579
            ],
            [
               -0.5339267267267268,
               -0.941785407624833
            ],
            [
               -0.5311242242242243,
               -0.9412603609594665
            ],
            [
               -0.5283217217217218,
               -0.9407629561101749
            ],
            [
               -0.5255192192192193,
               -0.9402449625513829
            ],
            [
               -0.5227167167167168,
               -0.93966014558827
            ],
            [
               -0.5199142142142144,
               -0.9389750103383173
            ],
            [
               -0.5171117117117118,
               -0.9381763986833732
            ],
            [
               -0.5143092092092093,
               -0.9372740114917697
            ],
            [
               -0.5115067067067068,
               -0.9362972998190735
            ],
            [
               -0.5087042042042043,
               -0.9352876659470122
            ],
            [
               -0.5059017017017018,
               -0.9342881191177652
            ],
            [
               -0.5030991991991993,
               -0.9333331179419297
            ],
            [
               -0.5002966966966967,
               -0.932441162788175
            ],
            [
               -0.4974941941941943,
               -0.9316118550539769
            ],
            [
               -0.4946916916916918,
               -0.9308278790195206
            ],
            [
               -0.49188918918918934,
               -0.9300610503158994
            ],
            [
               -0.48908668668668676,
               -0.9292805708326854
            ],
            [
               -0.4862841841841843,
               -0.928461185353293
            ],
            [
               -0.4834816816816818,
               -0.9275891336996556
            ],
            [
               -0.48067917917917924,
               -0.926664536630309
            ],
            [
               -0.47787667667667677,
               -0.9256999059471585
            ],
            [
               -0.4750741741741743,
               -0.9247155248986695
            ],
            [
               -0.4722716716716717,
               -0.9237332207272708
            ],
            [
               -0.46946916916916925,
               -0.922770359262433
            ],
            [
               -0.4666666666666668,
               -0.9218356822729268
            ],
            [
               -0.4638641641641643,
               -0.9209279734188481
            ],
            [
               -0.46106166166166174,
               -0.9200376764672361
            ],
            [
               -0.45825915915915927,
               -0.9191507460562125
            ],
            [
               -0.4554566566566568,
               -0.9182534137514927
            ],
            [
               -0.4526541541541542,
               -0.9173363511538994
            ],
            [
               -0.44985165165165175,
               -0.9163969471804596
            ],
            [
               -0.4470491491491493,
               -0.915439011871743
            ],
            [
               -0.4442466466466467,
               -0.9144700047315936
            ],
            [
               -0.44144414414414423,
               -0.9134966444245067
            ],
            [
               -0.43864164164164177,
               -0.9125202793780722
            ],
            [
               -0.4358391391391393,
               -0.9115335376200218
            ],
            [
               -0.4330366366366367,
               -0.9105194812361685
            ],
            [
               -0.43023413413413425,
               -0.9094538329411557
            ],
            [
               -0.4274316316316318,
               -0.9083099868130837
            ],
            [
               -0.4246291291291292,
               -0.9070656899917426
            ],
            [
               -0.42182662662662673,
               -0.9057097170663295
            ],
            [
               -0.41902412412412426,
               -0.904246724181395
            ],
            [
               -0.4162216216216217,
               -0.9026988261643192
            ],
            [
               -0.4134191191191192,
               -0.9011032151554688
            ],
            [
               -0.41061661661661675,
               -0.8995061408761332
            ],
            [
               -0.4078141141141143,
               -0.8979545351237233
            ],
            [
               -0.4050116116116117,
               -0.896487218623869
            ],
            [
               -0.40220910910910923,
               -0.8951277837015216
            ],
            [
               -0.39940660660660665,
               -0.8938808420336819
            ],
            [
               -0.3966041041041042,
               -0.892732461307532
            ],
            [
               -0.3938016016016017,
               -0.8916545220045842
            ],
            [
               -0.39099909909909925,
               -0.8906117120073573
            ],
            [
               -0.3881965965965968,
               -0.8895692322532408
            ],
            [
               -0.3853940940940943,
               -0.8884991975497925
            ],
            [
               -0.3825915915915916,
               -0.8873842063807817
            ],
            [
               -0.37978908908908915,
               -0.8862174715534494
            ],
            [
               -0.3769865865865867,
               -0.8849999678939882
            ],
            [
               -0.3741840840840842,
               -0.883735935436159
            ],
            [
               -0.37138158158158174,
               -0.8824285037568835
            ],
            [
               -0.3685790790790793,
               -0.8810770450336467
            ],
            [
               -0.3657765765765768,
               -0.8796771761592859
            ],
            [
               -0.3629740740740741,
               -0.87822334126607
            ],
            [
               -0.36017157157157165,
               -0.8767129431971716
            ],
            [
               -0.3573690690690692,
               -0.8751503791856324
            ],
            [
               -0.3545665665665667,
               -0.8735492851110724
            ],
            [
               -0.35176406406406424,
               -0.8719318343142481
            ],
            [
               -0.3489615615615618,
               -0.8703249045160522
            ],
            [
               -0.3461590590590591,
               -0.8687540071707776
            ],
            [
               -0.3433565565565566,
               -0.8672367084724096
            ],
            [
               -0.34055405405405414,
               -0.8657775722546212
            ],
            [
               -0.3377515515515517,
               -0.8643663022233619
            ],
            [
               -0.3349490490490492,
               -0.8629798462186802
            ],
            [
               -0.33214654654654674,
               -0.8615880273597912
            ],
            [
               -0.32934404404404427,
               -0.8601611648739018
            ],
            [
               -0.3265415415415416,
               -0.8586774984416452
            ],
            [
               -0.3237390390390391,
               -0.8571282526332143
            ],
            [
               -0.32093653653653664,
               -0.8555188784361887
            ],
            [
               -0.3181340340340342,
               -0.8538661745103222
            ],
            [
               -0.3153315315315317,
               -0.8521922561279514
            ],
            [
               -0.31252902902902924,
               -0.8505173025524357
            ],
            [
               -0.30972652652652655,
               -0.8488533648870747
            ],
            [
               -0.3069240240240241,
               -0.8472011416618357
            ],
            [
               -0.3041215215215216,
               -0.8455506475923282
            ],
            [
               -0.30131901901901914,
               -0.8438854279469292
            ],
            [
               -0.2985165165165167,
               -0.8421888185443545
            ],
            [
               -0.2957140140140142,
               -0.8404500939817209
            ],
            [
               -0.29291151151151174,
               -0.8386683992170758
            ],
            [
               -0.29010900900900904,
               -0.8368531065482551
            ],
            [
               -0.2873065065065066,
               -0.8350204388931585
            ],
            [
               -0.2845040040040041,
               -0.8331874594149093
            ],
            [
               -0.28170150150150164,
               -0.831365432987727
            ],
            [
               -0.27889899899899917,
               -0.8295548156207435
            ],
            [
               -0.2760964964964967,
               -0.8277436346638682
            ],
            [
               -0.27329399399399423,
               -0.8259099391374016
            ],
            [
               -0.27049149149149154,
               -0.824027674133776
            ],
            [
               -0.2676889889889891,
               -0.8220741966957994
            ],
            [
               -0.2648864864864866,
               -0.8200370763216243
            ],
            [
               -0.26208398398398414,
               -0.8179180052199874
            ],
            [
               -0.25928148148148167,
               -0.8157325314078472
            ],
            [
               -0.2564789789789792,
               -0.8135056415870414
            ],
            [
               -0.2536764764764765,
               -0.8112645395755466
            ],
            [
               -0.25087397397397404,
               -0.8090308637694885
            ],
            [
               -0.24807147147147157,
               -0.8068147704898423
            ],
            [
               -0.2452689689689691,
               -0.8046127149388485
            ],
            [
               -0.24246646646646663,
               -0.8024095751434189
            ],
            [
               -0.23966396396396417,
               -0.8001843665817854
            ],
            [
               -0.2368614614614617,
               -0.7979176369943021
            ],
            [
               -0.234058958958959,
               -0.7955980884699079
            ],
            [
               -0.23125645645645654,
               -0.7932262267560806
            ],
            [
               -0.22845395395395407,
               -0.7908138090880676
            ],
            [
               -0.2256514514514516,
               -0.7883792416919314
            ],
            [
               -0.22284894894894913,
               -0.7859404218785597
            ],
            [
               -0.22004644644644666,
               -0.783507390793623
            ],
            [
               -0.2172439439439442,
               -0.7810772740089322
            ],
            [
               -0.2144414414414415,
               -0.7786332937230046
            ],
            [
               -0.21163893893893904,
               -0.7761483528351317
            ],
            [
               -0.20883643643643657,
               -0.7735922237339524
            ],
            [
               -0.2060339339339341,
               -0.7709401918905132
            ],
            [
               -0.20323143143143163,
               -0.7681804873186127
            ],
            [
               -0.20042892892892916,
               -0.765318156701865
            ],
            [
               -0.19762642642642647,
               -0.7623740909989503
            ],
            [
               -0.194823923923924,
               -0.7593793970319198
            ],
            [
               -0.19202142142142153,
               -0.7563667252595124
            ],
            [
               -0.18921891891891907,
               -0.7533610938037114
            ],
            [
               -0.1864164164164166,
               -0.7503728924872833
            ],
            [
               -0.18361391391391413,
               -0.7473950702183247
            ],
            [
               -0.18081141141141166,
               -0.7444052241922224
            ],
            [
               -0.17800890890890897,
               -0.7413718275688724
            ],
            [
               -0.1752064064064065,
               -0.7382626176487698
            ],
            [
               -0.17240390390390403,
               -0.7350525918179757
            ],
            [
               -0.16960140140140156,
               -0.7317292877819253
            ],
            [
               -0.1667988988988991,
               -0.728293964534285
            ],
            [
               -0.16399639639639663,
               -0.7247586347117274
            ],
            [
               -0.16119389389389416,
               -0.7211401934756603
            ],
            [
               -0.15839139139139147,
               -0.7174537337437038
            ],
            [
               -0.155588888888889,
               -0.7137072774490654
            ],
            [
               -0.15278638638638653,
               -0.7098995661130396
            ],
            [
               -0.14998388388388406,
               -0.7060214548625838
            ],
            [
               -0.1471813813813816,
               -0.7020602156572604
            ],
            [
               -0.14437887887887912,
               -0.6980050864023799
            ],
            [
               -0.14157637637637643,
               -0.693852012757328
            ],
            [
               -0.13877387387387397,
               -0.6896058320473089
            ],
            [
               -0.1359713713713715,
               -0.6852790287415446
            ],
            [
               -0.13316886886886903,
               -0.6808873488067676
            ],
            [
               -0.13036636636636656,
               -0.6764436140126489
            ],
            [
               -0.1275638638638641,
               -0.6719516889215083
            ],
            [
               -0.12476136136136162,
               -0.6674025362904318
            ],
            [
               -0.12195885885885893,
               -0.6627736705832552
            ],
            [
               -0.11915635635635646,
               -0.6580322959041822
            ],
            [
               -0.116353853853854,
               -0.6531413221158646
            ],
            [
               -0.11355135135135153,
               -0.6480666264663694
            ],
            [
               -0.11074884884884906,
               -0.6427836041518071
            ],
            [
               -0.10794634634634659,
               -0.6372812994523234
            ],
            [
               -0.10514384384384412,
               -0.6315631218821058
            ],
            [
               -0.10234134134134143,
               -0.6256440915648909
            ],
            [
               -0.09953883883883896,
               -0.6195454415022003
            ],
            [
               -0.09673633633633649,
               -0.6132879936098976
            ],
            [
               -0.09393383383383402,
               -0.6068858946869832
            ],
            [
               -0.09113133133133156,
               -0.6003420575329423
            ],
            [
               -0.08832882882882909,
               -0.5936461229435211
            ],
            [
               -0.0855263263263264,
               -0.5867751182156237
            ],
            [
               -0.08272382382382393,
               -0.579696407077067
            ],
            [
               -0.07992132132132146,
               -0.5723721183704499
            ],
            [
               -0.07711881881881899,
               -0.5647640463843918
            ],
            [
               -0.07431631631631652,
               -0.5568380148189856
            ],
            [
               -0.07151381381381405,
               -0.5485668426939081
            ],
            [
               -0.06871131131131158,
               -0.5399313033849874
            ],
            [
               -0.0659088088088089,
               -0.5309188068557262
            ],
            [
               -0.06310630630630643,
               -0.5215199495237999
            ],
            [
               -0.06030380380380396,
               -0.5117235379978058
            ],
            [
               -0.05750130130130149,
               -0.5015111292916352
            ],
            [
               -0.05469879879879902,
               -0.4908524171723841
            ],
            [
               -0.05189629629629655,
               -0.47970278463787525
            ],
            [
               -0.04909379379379408,
               -0.46800392413866976
            ],
            [
               -0.04629129129129139,
               -0.4556875937663174
            ],
            [
               -0.043488788788788924,
               -0.4426814793700307
            ],
            [
               -0.040686286286286455,
               -0.4289150765754711
            ],
            [
               -0.037883783783783986,
               -0.41432289132814704
            ],
            [
               -0.03508128128128152,
               -0.39884244862164747
            ],
            [
               -0.03227877877877905,
               -0.3824057820122998
            ],
            [
               -0.02947627627627636,
               -0.3649251369792164
            ],
            [
               -0.02667377377377389,
               -0.34627610533240205
            ],
            [
               -0.02387127127127142,
               -0.3262835956492537
            ],
            [
               -0.021068768768768953,
               -0.30471713320187765
            ],
            [
               -0.018266266266266484,
               -0.28130133679327146
            ],
            [
               -0.015463763763764016,
               -0.25574481546546957
            ],
            [
               -0.012661261261261547,
               -0.22778650545469514
            ],
            [
               -0.009858758758758857,
               -0.19725352764715048
            ],
            [
               -0.007056256256256388,
               -0.1641202658709629
            ],
            [
               -0.004253753753753919,
               -0.128555872602439
            ],
            [
               -0.0014512512512514508,
               -0.0909477860404076
            ],
            [
               0.0013512512512510177,
               -0.05189240038037901
            ],
            [
               0.004153753753753486,
               -0.01215023316114866
            ],
            [
               0.006956256256255955,
               0.027429538862728142
            ],
            [
               0.009758758758758646,
               0.0660032522694145
            ],
            [
               0.012561261261261114,
               0.10282895868693398
            ],
            [
               0.015363763763763583,
               0.13734684873543046
            ],
            [
               0.01816626626626605,
               0.16922904220283463
            ],
            [
               0.02096876876876852,
               0.1983903189514079
            ],
            [
               0.02377127127127099,
               0.22495975063411788
            ],
            [
               0.02657377377377368,
               0.2492214737222196
            ],
            [
               0.029376276276276148,
               0.2715389740106817
            ],
            [
               0.032178778778778616,
               0.29227975644682747
            ],
            [
               0.034981281281281085,
               0.31175564717204585
            ],
            [
               0.03778378378378355,
               0.33018881047005977
            ],
            [
               0.04058628628628602,
               0.34770637041422514
            ],
            [
               0.04338878878878849,
               0.36435929002529
            ],
            [
               0.04619129129129118,
               0.3801557752421453
            ],
            [
               0.04899379379379365,
               0.395097218738071
            ],
            [
               0.05179629629629612,
               0.4092059157728023
            ],
            [
               0.05459879879879859,
               0.4225378149255623
            ],
            [
               0.057401301301301055,
               0.4351790063559776
            ],
            [
               0.060203803803803524,
               0.4472297980547779
            ],
            [
               0.06300630630630621,
               0.4587836053999277
            ],
            [
               0.06580880880880868,
               0.46990864484922323
            ],
            [
               0.06861131131131115,
               0.4806385948051136
            ],
            [
               0.07141381381381362,
               0.4909747719672919
            ],
            [
               0.07421631631631609,
               0.5008982665051466
            ],
            [
               0.07701881881881856,
               0.5103872369859844
            ],
            [
               0.07982132132132103,
               0.5194331683374936
            ],
            [
               0.08262382382382372,
               0.528050667787615
            ],
            [
               0.08542632632632619,
               0.5362779179655207
            ],
            [
               0.08822882882882865,
               0.5441682736172547
            ],
            [
               0.09103133133133112,
               0.5517765125407567
            ],
            [
               0.09383383383383359,
               0.5591449385682622
            ],
            [
               0.09663633633633606,
               0.5662943782644226
            ],
            [
               0.09943883883883853,
               0.5732232378459433
            ],
            [
               0.10224134134134122,
               0.57991488117828
            ],
            [
               0.10504384384384369,
               0.5863506595520541
            ],
            [
               0.10784634634634616,
               0.5925239527083753
            ],
            [
               0.11064884884884862,
               0.5984502087290208
            ],
            [
               0.11345135135135109,
               0.6041692969187796
            ],
            [
               0.11625385385385356,
               0.6097390528530507
            ],
            [
               0.11905635635635625,
               0.6152218427216497
            ],
            [
               0.12185885885885872,
               0.6206683386932293
            ],
            [
               0.12466136136136119,
               0.6261037137128197
            ],
            [
               0.12746386386386366,
               0.6315208097910691
            ],
            [
               0.13026636636636613,
               0.6368827203328119
            ],
            [
               0.1330688688688686,
               0.6421343241308047
            ],
            [
               0.13587137137137106,
               0.6472195255902985
            ],
            [
               0.13867387387387375,
               0.6520991542711893
            ],
            [
               0.14147637637637622,
               0.6567642062511748
            ],
            [
               0.1442788788788787,
               0.661240445055432
            ],
            [
               0.14708138138138116,
               0.6655829084429251
            ],
            [
               0.14988388388388363,
               0.6698618239966477
            ],
            [
               0.1526863863863861,
               0.6741439403369153
            ],
            [
               0.15548888888888857,
               0.6784745999097218
            ],
            [
               0.15829139139139126,
               0.6828656433848078
            ],
            [
               0.16109389389389372,
               0.6872925358756746
            ],
            [
               0.1638963963963962,
               0.6917014558348425
            ],
            [
               0.16669889889889866,
               0.6960242660934005
            ],
            [
               0.16950140140140113,
               0.7001971026476504
            ],
            [
               0.1723039039039036,
               0.7041773789696139
            ],
            [
               0.1751064064064063,
               0.7079545510449105
            ],
            [
               0.17790890890890876,
               0.7115518329281744
            ],
            [
               0.18071141141141123,
               0.7150186437846368
            ],
            [
               0.1835139139139137,
               0.7184161573354374
            ],
            [
               0.18631641641641616,
               0.7218001842607277
            ],
            [
               0.18911891891891863,
               0.7252062418866366
            ],
            [
               0.1919214214214211,
               0.7286409081534616
            ],
            [
               0.1947239239239238,
               0.7320816659949255
            ],
            [
               0.19752642642642626,
               0.7354849818619379
            ],
            [
               0.20032892892892873,
               0.7388000396655344
            ],
            [
               0.2031314314314312,
               0.7419840258111446
            ],
            [
               0.20593393393393367,
               0.7450145492560672
            ],
            [
               0.20873643643643613,
               0.7478957447979199
            ],
            [
               0.2115389389389386,
               0.7506565426145156
            ],
            [
               0.2143414414414413,
               0.7533419116559522
            ],
            [
               0.21714394394394376,
               0.755999913560582
            ],
            [
               0.21994644644644623,
               0.7586685477119236
            ],
            [
               0.2227489489489487,
               0.7613663047072566
            ],
            [
               0.22555145145145117,
               0.7640891134632818
            ],
            [
               0.22835395395395364,
               0.76681435278954
            ],
            [
               0.23115645645645633,
               0.7695104193199508
            ],
            [
               0.2339589589589588,
               0.772148663519319
            ],
            [
               0.23676146146146126,
               0.7747138323536621
            ],
            [
               0.23956396396396373,
               0.7772096896732422
            ],
            [
               0.2423664664664662,
               0.7796580510021397
            ],
            [
               0.24516896896896867,
               0.7820915771379723
            ],
            [
               0.24797147147147114,
               0.7845426619171191
            ],
            [
               0.25077397397397383,
               0.787032001353572
            ],
            [
               0.2535764764764763,
               0.7895605525220261
            ],
            [
               0.25637897897897877,
               0.7921075434390842
            ],
            [
               0.25918148148148124,
               0.7946353087879606
            ],
            [
               0.2619839839839837,
               0.7970995930195611
            ],
            [
               0.2647864864864862,
               0.7994622508806618
            ],
            [
               0.26758898898898864,
               0.8017025191572146
            ],
            [
               0.27039149149149133,
               0.8038234619282311
            ],
            [
               0.2731939939939938,
               0.8058516597488062
            ],
            [
               0.27599649649649627,
               0.8078302507977874
            ],
            [
               0.27879899899899874,
               0.8098073979897454
            ],
            [
               0.2816015015015012,
               0.8118235456379993
            ],
            [
               0.2844040040040037,
               0.8139010667624457
            ],
            [
               0.28720650650650636,
               0.8160390554217088
            ],
            [
               0.29000900900900883,
               0.8182143986241733
            ],
            [
               0.2928115115115113,
               0.8203884107094973
            ],
            [
               0.29561401401401377,
               0.8225168153037447
            ],
            [
               0.29841651651651624,
               0.8245601521527423
            ],
            [
               0.3012190190190187,
               0.8264919186723695
            ],
            [
               0.3040215215215212,
               0.8283027602180656
            ],
            [
               0.30682402402402387,
               0.8300003890767417
            ],
            [
               0.30962652652652634,
               0.8316061473406312
            ],
            [
               0.3124290290290288,
               0.8331498371034712
            ],
            [
               0.3152315315315313,
               0.8346644589146973
            ],
            [
               0.31803403403403374,
               0.8361819375901479
            ],
            [
               0.3208365365365362,
               0.8377300977467445
            ],
            [
               0.3236390390390387,
               0.8393304754097305
            ],
            [
               0.32644154154154137,
               0.8409963181965429
            ],
            [
               0.32924404404404384,
               0.8427304181724519
            ],
            [
               0.3320465465465463,
               0.8445230697918565
            ],
            [
               0.3348490490490488,
               0.8463511006050969
            ],
            [
               0.33765155155155124,
               0.8481792028769869
            ],
            [
               0.3404540540540537,
               0.8499644554909368
            ],
            [
               0.3432565565565564,
               0.851663981753955
            ],
            [
               0.34605905905905887,
               0.8532444344324605
            ],
            [
               0.34886156156156134,
               0.8546909158372874
            ],
            [
               0.3516640640640638,
               0.8560125174267438
            ],
            [
               0.3544665665665663,
               0.8572421983743671
            ],
            [
               0.35726906906906875,
               0.858430179984036
            ],
            [
               0.3600715715715712,
               0.8596320168769828
            ],
            [
               0.3628740740740739,
               0.8608943712102474
            ],
            [
               0.3656765765765764,
               0.8622425839608433
            ],
            [
               0.36847907907907884,
               0.8636739433256043
            ],
            [
               0.3712815815815813,
               0.8651590351664987
            ],
            [
               0.3740840840840838,
               0.8666511269223137
            ],
            [
               0.37688658658658625,
               0.8681009431347589
            ],
            [
               0.3796890890890887,
               0.8694723097909546
            ],
            [
               0.3824915915915914,
               0.8707536618009265
            ],
            [
               0.3852940940940939,
               0.8719615695205868
            ],
            [
               0.38809659659659634,
               0.8731349405716889
            ],
            [
               0.3908990990990988,
               0.8743216098286971
            ],
            [
               0.3937016016016013,
               0.875561630978208
            ],
            [
               0.39650410410410375,
               0.8768728249473084
            ],
            [
               0.39930660660660644,
               0.8782435482315026
            ],
            [
               0.4021091091091089,
               0.8796353516541385
            ],
            [
               0.4049116116116114,
               0.880994928671588
            ],
            [
               0.40771411411411385,
               0.8822715838789402
            ],
            [
               0.4105166166166163,
               0.8834344692695874
            ],
            [
               0.4133191191191188,
               0.8844837485372697
            ],
            [
               0.41612162162162125,
               0.8854517411676036
            ],
            [
               0.41892412412412394,
               0.8863933770738986
            ],
            [
               0.4217266266266264,
               0.8873688787370527
            ],
            [
               0.4245291291291289,
               0.8884242700509098
            ],
            [
               0.42733163163163135,
               0.8895761594920178
            ],
            [
               0.4301341341341338,
               0.8908059357867671
            ],
            [
               0.4329366366366363,
               0.8920654515867742
            ],
            [
               0.435739139139139,
               0.8932924628734186
            ],
            [
               0.43854164164164144,
               0.8944308157565358
            ],
            [
               0.4413441441441439,
               0.8954487414911533
            ],
            [
               0.4441466466466464,
               0.8963492028435248
            ],
            [
               0.44694914914914885,
               0.8971688529162035
            ],
            [
               0.4497516516516513,
               0.8979659517123303
            ],
            [
               0.4525541541541538,
               0.8988012655217753
            ],
            [
               0.4553566566566565,
               0.8997183084525339
            ],
            [
               0.45815915915915895,
               0.9007294852519815
            ],
            [
               0.4609616616616614,
               0.9018126934793714
            ],
            [
               0.4637641641641639,
               0.9029194206216532
            ],
            [
               0.46656666666666635,
               0.9039915218155506
            ],
            [
               0.4693691691691688,
               0.9049809872016751
            ],
            [
               0.4721716716716713,
               0.9058660686843268
            ],
            [
               0.474974174174174,
               0.9066584345360166
            ],
            [
               0.47777667667667645,
               0.9073990955740178
            ],
            [
               0.4805791791791789,
               0.9081446386304556
            ],
            [
               0.4833816816816814,
               0.9089485202966102
            ],
            [
               0.48618418418418385,
               0.9098437367614703
            ],
            [
               0.4889866866866863,
               0.9108325922913091
            ],
            [
               0.491789189189189,
               0.9118867795639661
            ],
            [
               0.4945916916916915,
               0.9129574484399959
            ],
            [
               0.49739419419419395,
               0.9139915985631905
            ],
            [
               0.5001966966966964,
               0.9149491172227316
            ],
            [
               0.5029991991991989,
               0.9158147512218601
            ],
            [
               0.5058017017017014,
               0.9166012109133838
            ],
            [
               0.5086042042042038,
               0.9173427513934519
            ],
            [
               0.5114067067067065,
               0.9180818470406983
            ],
            [
               0.514209209209209,
               0.9188538430630476
            ],
            [
               0.5170117117117115,
               0.9196749787430653
            ],
            [
               0.5198142142142139,
               0.9205378060964525
            ],
            [
               0.5226167167167164,
               0.9214153046791337
            ],
            [
               0.5254192192192189,
               0.9222719036026964
            ],
            [
               0.5282217217217213,
               0.9230772519056195
            ],
            [
               0.531024224224224,
               0.9238177348769262
            ],
            [
               0.5338267267267265,
               0.9245016693339135
            ],
            [
               0.536629229229229,
               0.925156449910676
            ],
            [
               0.5394317317317314,
               0.9258188053327282
            ],
            [
               0.5422342342342339,
               0.9265217338456025
            ],
            [
               0.5450367367367364,
               0.9272827896285186
            ],
            [
               0.547839239239239,
               0.9280978352205173
            ],
            [
               0.5506417417417415,
               0.9289423953140471
            ],
            [
               0.553444244244244,
               0.9297800704894322
            ],
            [
               0.5562467467467465,
               0.9305750428977108
            ],
            [
               0.5590492492492489,
               0.9313043614926476
            ],
            [
               0.5618517517517514,
               0.9319658628110726
            ],
            [
               0.5646542542542539,
               0.9325791576810637
            ],
            [
               0.5674567567567566,
               0.9331795066632481
            ],
            [
               0.570259259259259,
               0.9338067707774261
            ],
            [
               0.5730617617617615,
               0.9344931576874337
            ],
            [
               0.575864264264264,
               0.9352537065773247
            ],
            [
               0.5786667667667664,
               0.9360823595549362
            ],
            [
               0.5814692692692689,
               0.93695449743914
            ],
            [
               0.5842717717717714,
               0.9378346908764571
            ],
            [
               0.587074274274274,
               0.9386868604576447
            ],
            [
               0.5898767767767765,
               0.9394835338190061
            ],
            [
               0.592679279279279,
               0.9402115183696703
            ],
            [
               0.5954817817817815,
               0.9408727602592714
            ],
            [
               0.5982842842842839,
               0.941480858687829
            ],
            [
               0.6010867867867866,
               0.9420550389749051
            ],
            [
               0.6038892892892889,
               0.9426139329802786
            ],
            [
               0.6066917917917916,
               0.9431711707651514
            ],
            [
               0.6094942942942938,
               0.9437337858352645
            ],
            [
               0.6122967967967965,
               0.9443032297200827
            ],
            [
               0.6150992992992992,
               0.9448778617887786
            ],
            [
               0.6179018018018014,
               0.9454554521202715
            ],
            [
               0.6207043043043041,
               0.9460345638522981
            ],
            [
               0.6235068068068064,
               0.9466144511404514
            ],
            [
               0.6263093093093091,
               0.9471939402787471
            ],
            [
               0.6291118118118113,
               0.9477702779739478
            ],
            [
               0.631914314314314,
               0.9483389154410563
            ],
            [
               0.6347168168168167,
               0.9488946780053681
            ],
            [
               0.6375193193193189,
               0.9494340007028398
            ],
            [
               0.6403218218218216,
               0.9499572561034747
            ],
            [
               0.6431243243243239,
               0.9504699786105454
            ],
            [
               0.6459268268268266,
               0.950982130430959
            ],
            [
               0.6487293293293288,
               0.9515053412498197
            ],
            [
               0.6515318318318315,
               0.9520489647340856
            ],
            [
               0.6543343343343342,
               0.9526164345941391
            ],
            [
               0.6571368368368364,
               0.9532034669747834
            ],
            [
               0.6599393393393391,
               0.9537990655732541
            ],
            [
               0.6627418418418414,
               0.9543892329888429
            ],
            [
               0.6655443443443441,
               0.9549621750055738
            ],
            [
               0.6683468468468463,
               0.9555130574972294
            ],
            [
               0.671149349349349,
               0.9560463658226656
            ],
            [
               0.6739518518518517,
               0.9565746854482883
            ],
            [
               0.6767543543543539,
               0.9571140252882907
            ],
            [
               0.6795568568568566,
               0.9576771697777678
            ],
            [
               0.6823593593593589,
               0.9582674449459191
            ],
            [
               0.6851618618618616,
               0.9588753380367047
            ],
            [
               0.6879643643643643,
               0.9594795419295586
            ],
            [
               0.6907668668668665,
               0.9600524746861762
            ],
            [
               0.6935693693693692,
               0.9605686827952938
            ],
            [
               0.6963718718718714,
               0.9610133786747618
            ],
            [
               0.6991743743743741,
               0.9613881416958566
            ],
            [
               0.7019768768768764,
               0.96171165295154
            ],
            [
               0.7047793793793791,
               0.9620149759309616
            ],
            [
               0.7075818818818818,
               0.9623327732815322
            ],
            [
               0.710384384384384,
               0.9626932941969099
            ],
            [
               0.7131868868868867,
               0.9631104465396413
            ],
            [
               0.7159893893893889,
               0.963580588685066
            ],
            [
               0.7187918918918916,
               0.9640850604457863
            ],
            [
               0.7215943943943939,
               0.9645974858064633
            ],
            [
               0.7243968968968966,
               0.9650932307852874
            ],
            [
               0.7271993993993993,
               0.9655576818453263
            ],
            [
               0.7300019019019015,
               0.9659904855229097
            ],
            [
               0.7328044044044042,
               0.9664043877716285
            ],
            [
               0.7356069069069064,
               0.9668192875355085
            ],
            [
               0.7384094094094091,
               0.9672538516964572
            ],
            [
               0.7412119119119114,
               0.9677178931596949
            ],
            [
               0.7440144144144141,
               0.9682083773630962
            ],
            [
               0.7468169169169168,
               0.9687105212996646
            ],
            [
               0.749619419419419,
               0.9692035052886144
            ],
            [
               0.7524219219219217,
               0.969668557957238
            ],
            [
               0.755224424424424,
               0.9700962616652874
            ],
            [
               0.7580269269269266,
               0.9704902092811524
            ],
            [
               0.7608294294294289,
               0.9708655277957124
            ],
            [
               0.7636319319319316,
               0.971242757975226
            ],
            [
               0.7664344344344343,
               0.9716394008209103
            ],
            [
               0.7692369369369365,
               0.972062414765621
            ],
            [
               0.7720394394394392,
               0.9725046829830836
            ],
            [
               0.7748419419419414,
               0.9729470371126819
            ],
            [
               0.7776444444444441,
               0.9733653329851139
            ],
            [
               0.7804469469469468,
               0.9737400964236812
            ],
            [
               0.7832494494494491,
               0.9740651419044258
            ],
            [
               0.7860519519519518,
               0.974351761760126
            ],
            [
               0.788854454454454,
               0.9746265623891271
            ],
            [
               0.7916569569569567,
               0.9749232844119239
            ],
            [
               0.794459459459459,
               0.9752711815052933
            ],
            [
               0.7972619619619616,
               0.9756839290028875
            ],
            [
               0.8000644644644643,
               0.9761530537346469
            ],
            [
               0.8028669669669666,
               0.976648470825524
            ],
            [
               0.8056694694694693,
               0.9771263430476483
            ],
            [
               0.8084719719719715,
               0.977541960114317
            ],
            [
               0.8112744744744742,
               0.9778635524606166
            ],
            [
               0.8140769769769765,
               0.9780825424075233
            ],
            [
               0.8168794794794791,
               0.9782168546117219
            ],
            [
               0.8196819819819818,
               0.9783061806108707
            ],
            [
               0.8224844844844841,
               0.9784007375110421
            ],
            [
               0.8252869869869868,
               0.9785471679675876
            ],
            [
               0.828089489489489,
               0.9787760798268065
            ],
            [
               0.8308919919919917,
               0.9790950459970719
            ],
            [
               0.833694494494494,
               0.9794889420286584
            ],
            [
               0.8364969969969966,
               0.979926991406645
            ],
            [
               0.8392994994994993,
               0.9803737003635985
            ],
            [
               0.8421020020020016,
               0.9807997450645832
            ],
            [
               0.8449045045045043,
               0.981189176512033
            ],
            [
               0.8477070070070065,
               0.9815408697189706
            ],
            [
               0.8505095095095092,
               0.9818643559950101
            ],
            [
               0.8533120120120115,
               0.9821722175044595
            ],
            [
               0.8561145145145141,
               0.9824723562455705
            ],
            [
               0.8589170170170168,
               0.982763293245207
            ],
            [
               0.8617195195195191,
               0.983034311014061
            ],
            [
               0.8645220220220218,
               0.9832702625857878
            ],
            [
               0.867324524524524,
               0.9834590014187575
            ],
            [
               0.8701270270270267,
               0.9835983448080866
            ],
            [
               0.872929529529529,
               0.9836996527764829
            ],
            [
               0.8757320320320316,
               0.9837864062948868
            ],
            [
               0.8785345345345343,
               0.9838880977014629
            ],
            [
               0.8813370370370366,
               0.9840315637222911
            ],
            [
               0.8841395395395393,
               0.9842329050512021
            ],
            [
               0.8869420420420415,
               0.9844929597598066
            ],
            [
               0.8897445445445442,
               0.9847979949434279
            ],
            [
               0.8925470470470469,
               0.9851253412543058
            ],
            [
               0.8953495495495492,
               0.9854518486306524
            ],
            [
               0.8981520520520518,
               0.9857619857844623
            ],
            [
               0.9009545545545541,
               0.986052543337418
            ],
            [
               0.9037570570570568,
               0.9863321870880205
            ],
            [
               0.906559559559559,
               0.9866160685021871
            ],
            [
               0.9093620620620617,
               0.9869176031267847
            ],
            [
               0.9121645645645644,
               0.9872406587205863
            ],
            [
               0.9149670670670667,
               0.98757531970913
            ],
            [
               0.9177695695695693,
               0.98789912361916
            ],
            [
               0.9205720720720716,
               0.9881836519581758
            ],
            [
               0.9233745745745743,
               0.988404334435682
            ],
            [
               0.9261770770770765,
               0.9885500343458432
            ],
            [
               0.9289795795795792,
               0.9886289066026012
            ],
            [
               0.9317820820820819,
               0.9886682036547781
            ],
            [
               0.9345845845845842,
               0.9887077398359639
            ],
            [
               0.9373870870870868,
               0.9887888973348088
            ],
            [
               0.9401895895895891,
               0.9889426046085431
            ],
            [
               0.9429920920920918,
               0.9891801033474871
            ],
            [
               0.945794594594594,
               0.9894894194751335
            ],
            [
               0.9485970970970967,
               0.9898385948324692
            ],
            [
               0.9513995995995994,
               0.990184572995494
            ],
            [
               0.9542021021021017,
               0.9904849058394777
            ],
            [
               0.9570046046046043,
               0.990708720325416
            ],
            [
               0.9598071071071066,
               0.9908438507055736
            ],
            [
               0.9626096096096093,
               0.9908984697708415
            ],
            [
               0.9654121121121115,
               0.9908973920812288
            ],
            [
               0.9682146146146142,
               0.9908748130480295
            ],
            [
               0.9710171171171169,
               0.9908660674536779
            ],
            [
               0.9738196196196192,
               0.9909008353771501
            ],
            [
               0.9766221221221218,
               0.99099926192277
            ],
            [
               0.9794246246246241,
               0.9911711441412115
            ],
            [
               0.9822271271271268,
               0.9914172211136286
            ],
            [
               0.985029629629629,
               0.9917311017580573
            ],
            [
               0.9878321321321317,
               0.9921006135696363
            ],
            [
               0.9906346346346344,
               0.9925081624494504
            ],
            [
               0.9934371371371367,
               0.9929306348328933
            ],
            [
               0.9962396396396394,
               0.9933399783110654
            ],
            [
               0.9990421421421416,
               0.9937055526262667
            ],
            [
               1.0018446446446443,
               0.9939986299930378
            ],
            [
               1.004647147147147,
               0.994198331426322
            ],
            [
               1.0074496496496492,
               0.9942972970749983
            ],
            [
               1.010252152152152,
               0.994304980155352
            ],
            [
               1.0130546546546542,
               0.9942468913285808
            ],
            [
               1.0158571571571569,
               0.9941593306845448
            ],
            [
               1.018659659659659,
               0.9940807235922374
            ],
            [
               1.0214621621621618,
               0.9940420306741696
            ],
            [
               1.0242646646646645,
               0.9940592744745146
            ],
            [
               1.0270671671671667,
               0.9941307218293892
            ],
            [
               1.0298696696696694,
               0.9942397837876268
            ],
            [
               1.0326721721721717,
               0.9943627289057487
            ],
            [
               1.0354746746746744,
               0.994478554362204
            ],
            [
               1.0382771771771766,
               0.9945774879636776
            ],
            [
               1.0410796796796793,
               0.9946649744989801
            ],
            [
               1.043882182182182,
               0.9947595541230275
            ],
            [
               1.0466846846846842,
               0.994885248130914
            ],
            [
               1.049487187187187,
               0.9950611402955888
            ],
            [
               1.0522896896896892,
               0.9952920064929279
            ],
            [
               1.0550921921921919,
               0.9955636320999542
            ],
            [
               1.057894694694694,
               0.9958448869672064
            ],
            [
               1.0606971971971968,
               0.9960962252656537
            ],
            [
               1.0634996996996995,
               0.9962818935052581
            ],
            [
               1.0663022022022017,
               0.9963816413758831
            ],
            [
               1.0691047047047044,
               0.9963977172235262
            ],
            [
               1.0719072072072067,
               0.9963544535228198
            ],
            [
               1.0747097097097094,
               0.9962903087290292
            ],
            [
               1.0775122122122116,
               0.996244936227059
            ],
            [
               1.0803147147147143,
               0.9962457230025606
            ],
            [
               1.083117217217217,
               0.9962985752955927
            ],
            [
               1.0859197197197192,
               0.9963863555793678
            ],
            [
               1.088722222222222,
               0.9964757356831292
            ],
            [
               1.0915247247247242,
               0.996530234261583
            ],
            [
               1.0943272272272269,
               0.996524915873301
            ],
            [
               1.097129729729729,
               0.9964574819610644
            ],
            [
               1.0999322322322318,
               0.996351589572413
            ],
            [
               1.1027347347347345,
               0.9962508488109966
            ],
            [
               1.1055372372372367,
               0.9962051891000826
            ],
            [
               1.1083397397397394,
               0.9962540227781104
            ],
            [
               1.1111422422422417,
               0.9964119021604095
            ],
            [
               1.1139447447447444,
               0.9966616912183309
            ],
            [
               1.116747247247247,
               0.9969578540890637
            ],
            [
               1.1195497497497493,
               0.9972391064891853
            ],
            [
               1.122352252252252,
               0.9974465215204865
            ],
            [
               1.1251547547547542,
               0.9975413055801664
            ],
            [
               1.127957257257257,
               0.9975165060626111
            ],
            [
               1.1307597597597592,
               0.997398867531501
            ],
            [
               1.1335622622622619,
               0.9972402556454086
            ],
            [
               1.1363647647647646,
               0.9971014397657053
            ],
            [
               1.1391672672672668,
               0.9970334432952227
            ],
            [
               1.1419697697697695,
               0.9970623519497036
            ],
            [
               1.1447722722722717,
               0.9971822296562985
            ],
            [
               1.1475747747747744,
               0.9973580918235775
            ],
            [
               1.1503772772772767,
               0.9975376601585574
            ],
            [
               1.1531797797797794,
               0.9976679453680114
            ],
            [
               1.155982282282282,
               0.9977114181594172
            ],
            [
               1.1587847847847843,
               0.9976569743320481
            ],
            [
               1.161587287287287,
               0.9975228212162038
            ],
            [
               1.1643897897897892,
               0.9973510804806253
            ],
            [
               1.167192292292292,
               0.9971963903373412
            ],
            [
               1.1699947947947942,
               0.9971123070080273
            ],
            [
               1.1727972972972969,
               0.9971394574098859
            ],
            [
               1.1755997997997996,
               0.9972982917689602
            ],
            [
               1.1784023023023018,
               0.9975874566936292
            ],
            [
               1.1812048048048045,
               0.9979869794276058
            ],
            [
               1.1840073073073067,
               0.998464257124665
            ],
            [
               1.1868098098098094,
               0.998980600080363
            ],
            [
               1.1896123123123117,
               0.9994966987349164
            ],
            [
               1.1924148148148144,
               0.999976453403025
            ],
            [
               1.195217317317317,
               1.0003895739626265
            ],
            [
               1.1980198198198193,
               1.0007137837719977
            ],
            [
               1.200822322322322,
               1.0009371989547078
            ],
            [
               1.2036248248248242,
               1.0010606958835555
            ],
            [
               1.206427327327327,
               1.0010992687088591
            ],
            [
               1.2092298298298296,
               1.001081001776932
            ],
            [
               1.2120323323323319,
               1.0010426446476384
            ],
            [
               1.2148348348348346,
               1.0010218531995192
            ],
            [
               1.2176373373373368,
               1.001047575869555
            ],
            [
               1.2204398398398395,
               1.001131235612775
            ],
            [
               1.2232423423423417,
               1.0012617253155063
            ],
            [
               1.2260448448448444,
               1.0014065008309472
            ],
            [
               1.2288473473473471,
               1.001519338330779
            ],
            [
               1.2316498498498494,
               1.0015531435100637
            ],
            [
               1.234452352352352,
               1.0014743169046239
            ],
            [
               1.2372548548548543,
               1.0012743108258229
            ],
            [
               1.240057357357357,
               1.0009745620091133
            ],
            [
               1.2428598598598593,
               1.0006228642410697
            ],
            [
               1.245662362362362,
               1.0002818850318942
            ],
            [
               1.2484648648648646,
               1.0000130561378935
            ],
            [
               1.2512673673673669,
               0.9998606083061449
            ],
            [
               1.2540698698698696,
               0.9998405223299215
            ],
            [
               1.2568723723723718,
               0.9999376036560493
            ],
            [
               1.2596748748748745,
               1.0001112766631803
            ],
            [
               1.2624773773773768,
               1.0003079285067522
            ],
            [
               1.2652798798798794,
               1.0004756581333218
            ],
            [
               1.2680823823823821,
               1.0005767673629804
            ],
            [
               1.2708848848848844,
               1.0005944093222428
            ],
            [
               1.273687387387387,
               1.0005320551455759
            ],
            [
               1.2764898898898893,
               1.0004070118289916
            ],
            [
               1.279292392392392,
               1.0002411821026285
            ],
            [
               1.2820948948948943,
               1.0000529095503445
            ],
            [
               1.284897397397397,
               0.9998529106104753
            ],
            [
               1.2876998998998996,
               0.9996453398284416
            ],
            [
               1.2905024024024019,
               0.9994327651744112
            ],
            [
               1.2933049049049046,
               0.9992221558782582
            ],
            [
               1.2961074074074068,
               0.9990285736598578
            ],
            [
               1.2989099099099095,
               0.9988742742323665
            ],
            [
               1.3017124124124118,
               0.998782962929306
            ],
            [
               1.3045149149149144,
               0.9987711811882715
            ],
            [
               1.3073174174174171,
               0.9988403050574425
            ],
            [
               1.3101199199199194,
               0.9989727543776566
            ],
            [
               1.312922422422422,
               0.9991346196501117
            ],
            [
               1.3157249249249243,
               0.9992844950136018
            ],
            [
               1.318527427427427,
               0.9993857798071714
            ],
            [
               1.3213299299299297,
               0.9994180898995565
            ],
            [
               1.324132432432432,
               0.9993834123333051
            ],
            [
               1.3269349349349346,
               0.999304354324574
            ],
            [
               1.3297374374374369,
               0.9992147187439376
            ],
            [
               1.3325399399399396,
               0.9991456306051595
            ],
            [
               1.3353424424424418,
               0.9991123812580186
            ],
            [
               1.3381449449449445,
               0.999107221633898
            ],
            [
               1.3409474474474472,
               0.9991013688805813
            ],
            [
               1.3437499499499495,
               0.9990561108008348
            ],
            [
               1.3465524524524521,
               0.9989393020000269
            ],
            [
               1.3493549549549544,
               0.9987411088162851
            ],
            [
               1.352157457457457,
               0.9984825961299427
            ],
            [
               1.3549599599599593,
               0.9982129255788447
            ],
            [
               1.357762462462462,
               0.9979949187309881
            ],
            [
               1.3605649649649647,
               0.9978831753125276
            ],
            [
               1.363367467467467,
               0.9979022046173937
            ],
            [
               1.3661699699699696,
               0.9980328216947648
            ],
            [
               1.368972472472472,
               0.998212886854218
            ],
            [
               1.3717749749749746,
               0.9983538803827247
            ],
            [
               1.3745774774774768,
               0.9983692671580605
            ],
            [
               1.3773799799799795,
               0.9982060212255569
            ],
            [
               1.3801824824824822,
               0.9978687391225532
            ],
            [
               1.3829849849849845,
               0.9974273405030202
            ],
            [
               1.3857874874874871,
               0.9970041302286005
            ],
            [
               1.3885899899899894,
               0.9967425451050235
            ],
            [
               1.391392492492492,
               0.9967661125270532
            ],
            [
               1.3941949949949943,
               0.9971399011830565
            ],
            [
               1.396997497497497,
               0.9978466723464096
            ],
            [
               1.3998,
               0.9987858987271975
            ]
         ]
      },
      {
         "data": [
            [
               1.3999,
               0.9986018041642987
            ],
            [
               1.397097497497497,
               0.9977683307188817
            ],
            [
               1.3942949949949943,
               0.9970633845434532
            ],
            [
               1.391492492492492,
               0.9965803138475701
            ],
            [
               1.3886899899899894,
               0.996354581098739
            ],
            [
               1.3858874874874871,
               0.9963596117910679
            ],
            [
               1.3830849849849844,
               0.9965198905635636
            ],
            [
               1.3802824824824822,
               0.9967363537239847
            ],
            [
               1.3774799799799795,
               0.9969158028918789
            ],
            [
               1.3746774774774768,
               0.9969954849341535
            ],
            [
               1.3718749749749746,
               0.9969561643641548
            ],
            [
               1.3690724724724719,
               0.996821084711723
            ],
            [
               1.3662699699699696,
               0.9966427490286077
            ],
            [
               1.363467467467467,
               0.9964829660086286
            ],
            [
               1.3606649649649647,
               0.9963930640666959
            ],
            [
               1.357862462462462,
               0.9964002836808256
            ],
            [
               1.3550599599599593,
               0.9965036311186773
            ],
            [
               1.352257457457457,
               0.9966789973484261
            ],
            [
               1.3494549549549544,
               0.996890357075581
            ],
            [
               1.3466524524524521,
               0.9971023275146552
            ],
            [
               1.3438499499499494,
               0.9972896553594076
            ],
            [
               1.3410474474474472,
               0.9974410079497776
            ],
            [
               1.3382449449449445,
               0.9975569511387893
            ],
            [
               1.3354424424424418,
               0.9976442038267942
            ],
            [
               1.3326399399399396,
               0.9977093701876821
            ],
            [
               1.3298374374374369,
               0.9977550501646993
            ],
            [
               1.3270349349349346,
               0.9977797697448986
            ],
            [
               1.324232432432432,
               0.9977812431234546
            ],
            [
               1.3214299299299297,
               0.9977609113680698
            ],
            [
               1.318627427427427,
               0.9977271388782122
            ],
            [
               1.3158249249249243,
               0.997695094544497
            ],
            [
               1.313022422422422,
               0.9976828973086124
            ],
            [
               1.3102199199199194,
               0.9977053896502667
            ],
            [
               1.3074174174174171,
               0.9977681450619805
            ],
            [
               1.3046149149149144,
               0.9978644626726602
            ],
            [
               1.3018124124124117,
               0.9979770454076441
            ],
            [
               1.2990099099099095,
               0.9980841864099207
            ],
            [
               1.2962074074074068,
               0.9981683429346361
            ],
            [
               1.2934049049049046,
               0.9982237627657001
            ],
            [
               1.2906024024024019,
               0.9982598942429227
            ],
            [
               1.2877998998998996,
               0.9982987205351962
            ],
            [
               1.284997397397397,
               0.9983664426721691
            ],
            [
               1.2821948948948942,
               0.9984822508495493
            ],
            [
               1.279392392392392,
               0.9986483616965346
            ],
            [
               1.2765898898898893,
               0.9988454348214445
            ],
            [
               1.273787387387387,
               0.9990358259086555
            ],
            [
               1.2709848848848844,
               0.99917439590424
            ],
            [
               1.2681823823823821,
               0.9992237257544704
            ],
            [
               1.2653798798798794,
               0.9991686418446805
            ],
            [
               1.2625773773773767,
               0.9990247200744268
            ],
            [
               1.2597748748748745,
               0.9988371104084571
            ],
            [
               1.2569723723723718,
               0.9986691325981879
            ],
            [
               1.2541698698698696,
               0.9985836204077202
            ],
            [
               1.2513673673673669,
               0.9986227170705123
            ],
            [
               1.2485648648648646,
               0.9987927519236456
            ],
            [
               1.245762362362362,
               0.9990595426836223
            ],
            [
               1.2429598598598592,
               0.9993563045789849
            ],
            [
               1.240157357357357,
               0.9996023007611102
            ],
            [
               1.2373548548548543,
               0.9997267693979571
            ],
            [
               1.234552352352352,
               0.9996907330460297
            ],
            [
               1.2317498498498494,
               0.999499727649917
            ],
            [
               1.2289473473473471,
               0.9992031990068989
            ],
            [
               1.2261448448448444,
               0.9988804598303965
            ],
            [
               1.2233423423423417,
               0.998617348143758
            ],
            [
               1.2205398398398395,
               0.9984806968076915
            ],
            [
               1.2177373373373368,
               0.9984984447184974
            ],
            [
               1.2149348348348346,
               0.9986514566336225
            ],
            [
               1.2121323323323319,
               0.9988794457863793
            ],
            [
               1.2093298298298296,
               0.9990990040161024
            ],
            [
               1.206527327327327,
               0.9992280504304744
            ],
            [
               1.2037248248248242,
               0.99920917739245
            ],
            [
               1.200922322322322,
               0.9990249430444006
            ],
            [
               1.1981198198198193,
               0.9987008847755708
            ],
            [
               1.195317317317317,
               0.9982959712950125
            ],
            [
               1.1925148148148144,
               0.9978840724146257
            ],
            [
               1.1897123123123117,
               0.9975325790727988
            ],
            [
               1.1869098098098094,
               0.9972847979717309
            ],
            [
               1.1841073073073067,
               0.9971511233141955
            ],
            [
               1.1813048048048045,
               0.997110889361369
            ],
            [
               1.1785023023023018,
               0.9971233168132198
            ],
            [
               1.1756997997997995,
               0.997143236443684
            ],
            [
               1.1728972972972969,
               0.9971361408940319
            ],
            [
               1.1700947947947942,
               0.9970878380262148
            ],
            [
               1.167292292292292,
               0.9970061834902274
            ],
            [
               1.1644897897897892,
               0.9969152140496299
            ],
            [
               1.161687287287287,
               0.9968444882372803
            ],
            [
               1.1588847847847843,
               0.9968177604175016
            ],
            [
               1.156082282282282,
               0.9968449161459841
            ],
            [
               1.1532797797797794,
               0.9969195742265541
            ],
            [
               1.1504772772772767,
               0.9970225500548412
            ],
            [
               1.1476747747747744,
               0.9971293036492951
            ],
            [
               1.1448722722722717,
               0.9972182813499063
            ],
            [
               1.1420697697697695,
               0.9972770632922999
            ],
            [
               1.1392672672672668,
               0.9973043490742856
            ],
            [
               1.1364647647647645,
               0.997307555724484
            ],
            [
               1.1336622622622619,
               0.9972974776678899
            ],
            [
               1.1308597597597592,
               0.9972824502164316
            ],
            [
               1.128057257257257,
               0.9972644404963115
            ],
            [
               1.1252547547547542,
               0.997238532984759
            ],
            [
               1.122452252252252,
               0.9971958009524092
            ],
            [
               1.1196497497497493,
               0.9971281565183924
            ],
            [
               1.116847247247247,
               0.9970329923544844
            ],
            [
               1.1140447447447444,
               0.9969155522857277
            ],
            [
               1.1112422422422417,
               0.9967879253264716
            ],
            [
               1.1084397397397394,
               0.9966649583555395
            ],
            [
               1.1056372372372367,
               0.9965586730422723
            ],
            [
               1.1028347347347345,
               0.9964734476464613
            ],
            [
               1.1000322322322318,
               0.9964040170654406
            ],
            [
               1.097229729729729,
               0.9963373239827388
            ],
            [
               1.0944272272272269,
               0.9962577964412421
            ],
            [
               1.0916247247247242,
               0.9961542744510267
            ],
            [
               1.088822222222222,
               0.9960260670599009
            ],
            [
               1.0860197197197192,
               0.9958857779003317
            ],
            [
               1.083217217217217,
               0.995757554371221
            ],
            [
               1.0804147147147143,
               0.9956709477162785
            ],
            [
               1.0776122122122116,
               0.9956520895953628
            ],
            [
               1.0748097097097093,
               0.995714871708104
            ],
            [
               1.0720072072072067,
               0.9958549228788408
            ],
            [
               1.0692047047047044,
               0.9960483775703938
            ],
            [
               1.0664022022022017,
               0.9962559915424433
            ],
            [
               1.0635996996996995,
               0.9964315597998062
            ],
            [
               1.0607971971971968,
               0.9965323423437696
            ],
            [
               1.057994694694694,
               0.996528682702338
            ],
            [
               1.0551921921921918,
               0.9964103374906518
            ],
            [
               1.0523896896896892,
               0.9961880677689411
            ],
            [
               1.049587187187187,
               0.9958904108748993
            ],
            [
               1.0467846846846842,
               0.9955568169456893
            ],
            [
               1.043982182182182,
               0.9952291349860071
            ],
            [
               1.0411796796796793,
               0.9949435919719457
            ],
            [
               1.0383771771771766,
               0.994724969685664
            ],
            [
               1.0355746746746743,
               0.994583870743125
            ],
            [
               1.0327721721721717,
               0.994517079695601
            ],
            [
               1.0299696696696694,
               0.9945103347970282
            ],
            [
               1.0271671671671667,
               0.9945424794816505
            ],
            [
               1.0243646646646645,
               0.9945899610056527
            ],
            [
               1.0215621621621618,
               0.9946308730366881
            ],
            [
               1.018759659659659,
               0.9946480413444684
            ],
            [
               1.0159571571571568,
               0.9946309018372183
            ],
            [
               1.0131546546546542,
               0.9945760734350585
            ],
            [
               1.010352152152152,
               0.994486622497423
            ],
            [
               1.0075496496496492,
               0.9943701296161184
            ],
            [
               1.004747147147147,
               0.9942358621688706
            ],
            [
               1.0019446446446443,
               0.9940916158435621
            ],
            [
               0.9991421421421416,
               0.9939410225659252
            ],
            [
               0.9963396396396393,
               0.9937821914732904
            ],
            [
               0.9935371371371367,
               0.9936083362081735
            ],
            [
               0.9907346346346344,
               0.993410521879808
            ],
            [
               0.9879321321321317,
               0.9931819485313519
            ],
            [
               0.985129629629629,
               0.9929225037530719
            ],
            [
               0.9823271271271268,
               0.9926419406803432
            ],
            [
               0.9795246246246241,
               0.9923601844245667
            ],
            [
               0.9767221221221218,
               0.9921039948956388
            ],
            [
               0.9739196196196191,
               0.9919003598804624
            ],
            [
               0.9711171171171169,
               0.9917682152588444
            ],
            [
               0.9683146146146142,
               0.9917109606030722
            ],
            [
               0.9655121121121115,
               0.9917123927549553
            ],
            [
               0.9627096096096093,
               0.9917379585099145
            ],
            [
               0.9599071071071066,
               0.9917417615114906
            ],
            [
               0.9571046046046043,
               0.9916779557722027
            ],
            [
               0.9543021021021016,
               0.991513588845181
            ],
            [
               0.9514995995995994,
               0.9912391703665385
            ],
            [
               0.9486970970970967,
               0.9908735723328809
            ],
            [
               0.945894594594594,
               0.9904613061907644
            ],
            [
               0.9430920920920918,
               0.9900623900250224
            ],
            [
               0.9402895895895891,
               0.9897372716148188
            ],
            [
               0.9374870870870868,
               0.9895308970265341
            ],
            [
               0.9346845845845841,
               0.989460461980547
            ],
            [
               0.9318820820820819,
               0.9895104603287593
            ],
            [
               0.9290795795795792,
               0.9896365884718356
            ],
            [
               0.9262770770770765,
               0.9897774839728707
            ],
            [
               0.9234745745745743,
               0.9898709616816851
            ],
            [
               0.9206720720720716,
               0.9898700836013375
            ],
            [
               0.9178695695695693,
               0.9897544790965135
            ],
            [
               0.9150670670670666,
               0.9895337982410878
            ],
            [
               0.9122645645645644,
               0.9892425744470276
            ],
            [
               0.9094620620620617,
               0.9889283438595132
            ],
            [
               0.906659559559559,
               0.9886368198189616
            ],
            [
               0.9038570570570568,
               0.9883986590873618
            ],
            [
               0.9010545545545541,
               0.9882216838196823
            ],
            [
               0.8982520520520518,
               0.9880905903671849
            ],
            [
               0.8954495495495491,
               0.9879737930433391
            ],
            [
               0.8926470470470469,
               0.9878348822659319
            ],
            [
               0.8898445445445442,
               0.9876448908336236
            ],
            [
               0.8870420420420415,
               0.9873915217382475
            ],
            [
               0.8842395395395393,
               0.9870826472698747
            ],
            [
               0.8814370370370366,
               0.986743316233928
            ],
            [
               0.8786345345345343,
               0.9864075553707031
            ],
            [
               0.8758320320320316,
               0.9861077719034824
            ],
            [
               0.873029529529529,
               0.9858651137186188
            ],
            [
               0.8702270270270267,
               0.9856836174920937
            ],
            [
               0.867424524524524,
               0.9855496187442753
            ],
            [
               0.8646220220220218,
               0.985436202931454
            ],
            [
               0.8618195195195191,
               0.9853110025434139
            ],
            [
               0.8590170170170168,
               0.985144830877201
            ],
            [
               0.8562145145145141,
               0.9849186743195936
            ],
            [
               0.8534120120120114,
               0.9846273362664687
            ],
            [
               0.8506095095095092,
               0.9842792048710235
            ],
            [
               0.8478070070070065,
               0.9838927794159115
            ],
            [
               0.8450045045045043,
               0.9834913736242031
            ],
            [
               0.8422020020020016,
               0.9830976338543974
            ],
            [
               0.8393994994994993,
               0.9827291997826114
            ],
            [
               0.8365969969969966,
               0.9823962052497869
            ],
            [
               0.8337944944944939,
               0.9821006521890282
            ],
            [
               0.8309919919919917,
               0.9818372319293053
            ],
            [
               0.828189489489489,
               0.9815950255005487
            ],
            [
               0.8253869869869868,
               0.981359641390391
            ],
            [
               0.8225844844844841,
               0.9811155852155301
            ],
            [
               0.8197819819819818,
               0.9808488145558519
            ],
            [
               0.8169794794794791,
               0.9805493947900256
            ],
            [
               0.8141769769769764,
               0.9802139453988347
            ],
            [
               0.8113744744744742,
               0.979847283021915
            ],
            [
               0.8085719719719715,
               0.9794625236139191
            ],
            [
               0.8057694694694693,
               0.9790790661504555
            ],
            [
               0.8029669669669666,
               0.9787183895340462
            ],
            [
               0.8001644644644643,
               0.978398335504966
            ],
            [
               0.7973619619619616,
               0.9781272697008477
            ],
            [
               0.7945594594594589,
               0.9778999085649401
            ],
            [
               0.7917569569569567,
               0.9776964413828689
            ],
            [
               0.788954454454454,
               0.9774858111454506
            ],
            [
               0.7861519519519518,
               0.9772328158182454
            ],
            [
               0.7833494494494491,
               0.97690741192862
            ],
            [
               0.7805469469469468,
               0.9764936811297288
            ],
            [
               0.7777444444444441,
               0.975995719102012
            ],
            [
               0.7749419419419414,
               0.9754383738155034
            ],
            [
               0.7721394394394392,
               0.9748621604649831
            ],
            [
               0.7693369369369365,
               0.9743134152022582
            ],
            [
               0.7665344344344343,
               0.9738322770918114
            ],
            [
               0.7637319319319316,
               0.9734418974199611
            ],
            [
               0.7609294294294289,
               0.9731420646081829
            ],
            [
               0.7581269269269266,
               0.9729092188408349
            ],
            [
               0.7553244244244239,
               0.9727029599454612
            ],
            [
               0.7525219219219217,
               0.9724771992203524
            ],
            [
               0.749719419419419,
               0.9721926897391394
            ],
            [
               0.7469169169169168,
               0.9718272506903626
            ],
            [
               0.7441144144144141,
               0.971380726087642
            ],
            [
               0.7413119119119114,
               0.9708733651584561
            ],
            [
               0.7385094094094091,
               0.9703383586429154
            ],
            [
               0.7357069069069064,
               0.9698110574338344
            ],
            [
               0.7329044044044042,
               0.9693183642927544
            ],
            [
               0.7301019019019015,
               0.9688716225406434
            ],
            [
               0.7272993993993992,
               0.9684650941142395
            ],
            [
               0.7244968968968966,
               0.9680802368486293
            ],
            [
               0.7216943943943939,
               0.9676940806167073
            ],
            [
               0.7188918918918916,
               0.9672886904425074
            ],
            [
               0.7160893893893889,
               0.9668584147597975
            ],
            [
               0.7132868868868867,
               0.9664124299689058
            ],
            [
               0.710484384384384,
               0.9659717245080172
            ],
            [
               0.7076818818818817,
               0.9655615652923323
            ],
            [
               0.7048793793793791,
               0.9652020227236621
            ],
            [
               0.7020768768768764,
               0.9648997919582235
            ],
            [
               0.6992743743743741,
               0.9646441262133495
            ],
            [
               0.6964718718718714,
               0.9644083415584516
            ],
            [
               0.6936693693693692,
               0.9641565177281507
            ],
            [
               0.6908668668668665,
               0.9638533145333047
            ],
            [
               0.6880643643643642,
               0.9634738072156638
            ],
            [
               0.6852618618618616,
               0.9630102426576984
            ],
            [
               0.6824593593593589,
               0.9624736214497133
            ],
            [
               0.6796568568568566,
               0.9618896802955467
            ],
            [
               0.6768543543543539,
               0.9612906348190758
            ],
            [
               0.6740518518518517,
               0.9607053650510685
            ],
            [
               0.671249349349349,
               0.9601511651184965
            ],
            [
               0.6684468468468463,
               0.9596296084385193
            ],
            [
               0.665644344344344,
               0.9591277020003518
            ],
            [
               0.6628418418418414,
               0.9586237766496212
            ],
            [
               0.6600393393393391,
               0.958096046572
            ],
            [
               0.6572368368368364,
               0.9575309525795542
            ],
            [
               0.6544343343343342,
               0.9569285296477571
            ],
            [
               0.6516318318318315,
               0.9563030511617302
            ],
            [
               0.6488293293293288,
               0.9556787601974998
            ],
            [
               0.6460268268268266,
               0.9550820944420338
            ],
            [
               0.6432243243243239,
               0.9545329365933776
            ],
            [
               0.6404218218218216,
               0.9540377262972862
            ],
            [
               0.6376193193193189,
               0.953586669186444
            ],
            [
               0.6348168168168167,
               0.9531559761524725
            ],
            [
               0.632014314314314,
               0.9527144805812363
            ],
            [
               0.6292118118118113,
               0.9522326122999897
            ],
            [
               0.626409309309309,
               0.951690977134669
            ],
            [
               0.6236068068068064,
               0.9510859173472109
            ],
            [
               0.6208043043043041,
               0.9504303602995087
            ],
            [
               0.6180018018018014,
               0.949749704161862
            ],
            [
               0.6151992992992992,
               0.9490739944102392
            ],
            [
               0.6123967967967965,
               0.9484287564871615
            ],
            [
               0.6095942942942938,
               0.9478272388611281
            ],
            [
               0.6067917917917915,
               0.9472663805018463
            ],
            [
               0.6039892892892889,
               0.9467276908159697
            ],
            [
               0.6011867867867866,
               0.9461827628287637
            ],
            [
               0.5983842842842839,
               0.9456017708750198
            ],
            [
               0.5955817817817814,
               0.9449624344239872
            ],
            [
               0.592779279279279,
               0.9442568081395638
            ],
            [
               0.5899767767767765,
               0.9434939101298693
            ],
            [
               0.587174274274274,
               0.9426974252826509
            ],
            [
               0.5843717717717714,
               0.941899155430541
            ],
            [
               0.5815692692692689,
               0.9411301147957042
            ],
            [
               0.5787667667667664,
               0.940411836133335
            ],
            [
               0.575964264264264,
               0.939750374806639
            ],
            [
               0.5731617617617615,
               0.939134705763398
            ],
            [
               0.570359259259259,
               0.9385399373980762
            ],
            [
               0.5675567567567565,
               0.937934386097777
            ],
            [
               0.5647542542542539,
               0.9372884624225991
            ],
            [
               0.5619517517517514,
               0.9365828244985536
            ],
            [
               0.5591492492492489,
               0.9358134924631402
            ],
            [
               0.5563467467467464,
               0.9349925145965138
            ],
            [
               0.553544244244244,
               0.9341440678594161
            ],
            [
               0.5507417417417415,
               0.9332971881873423
            ],
            [
               0.547939239239239,
               0.9324772808851992
            ],
            [
               0.5451367367367363,
               0.9316988859547438
            ],
            [
               0.5423342342342339,
               0.9309617778475062
            ],
            [
               0.5395317317317314,
               0.9302514835019574
            ],
            [
               0.5367292292292289,
               0.9295439999191232
            ],
            [
               0.5339267267267265,
               0.9288132645678696
            ],
            [
               0.531124224224224,
               0.9280391371552356
            ],
            [
               0.5283217217217213,
               0.9272135204298656
            ],
            [
               0.5255192192192188,
               0.9263428158963961
            ],
            [
               0.5227167167167164,
               0.925446007009089
            ],
            [
               0.5199142142142139,
               0.9245489615960686
            ],
            [
               0.5171117117117114,
               0.9236766620537323
            ],
            [
               0.514309209209209,
               0.9228456766077345
            ],
            [
               0.5115067067067065,
               0.9220591011286189
            ],
            [
               0.5087042042042038,
               0.9213054574107465
            ],
            [
               0.5059017017017013,
               0.9205618553996276
            ],
            [
               0.5030991991991989,
               0.9198004666896208
            ],
            [
               0.5002966966966964,
               0.9189963897294754
            ],
            [
               0.49749419419419394,
               0.9181345980537033
            ],
            [
               0.49469169169169147,
               0.9172139608632833
            ],
            [
               0.491889189189189,
               0.9162472134176928
            ],
            [
               0.4890866866866863,
               0.9152569609322719
            ],
            [
               0.48628418418418384,
               0.914268960759017
            ],
            [
               0.4834816816816814,
               0.9133046995147492
            ],
            [
               0.4806791791791789,
               0.9123754427033993
            ],
            [
               0.47787667667667644,
               0.9114794491603485
            ],
            [
               0.47507417417417397,
               0.9106030698026325
            ],
            [
               0.4722716716716713,
               0.9097252899890179
            ],
            [
               0.4694691691691688,
               0.9088242759450876
            ],
            [
               0.46666666666666634,
               0.9078839394923285
            ],
            [
               0.4638641641641639,
               0.9068985900681333
            ],
            [
               0.4610616616616614,
               0.9058743640465342
            ],
            [
               0.45825915915915894,
               0.9048271072100461
            ],
            [
               0.45545665665665647,
               0.903777434414124
            ],
            [
               0.4526541541541538,
               0.9027444911599646
            ],
            [
               0.4498516516516513,
               0.9017402698305844
            ],
            [
               0.44704914914914884,
               0.900766111409003
            ],
            [
               0.44424664664664637,
               0.8998123383251942
            ],
            [
               0.4414441441441439,
               0.8988610334239898
            ],
            [
               0.43864164164164143,
               0.8978910826226404
            ],
            [
               0.43583913913913896,
               0.8968839900764219
            ],
            [
               0.4330366366366363,
               0.8958288140863925
            ],
            [
               0.4302341341341338,
               0.8947248826709945
            ],
            [
               0.42743163163163134,
               0.8935816179600956
            ],
            [
               0.42462912912912887,
               0.8924156220327203
            ],
            [
               0.4218266266266264,
               0.8912459170433685
            ],
            [
               0.41902412412412393,
               0.8900886911758733
            ],
            [
               0.41622162162162124,
               0.8889529713751659
            ],
            [
               0.41341911911911877,
               0.8878383296438662
            ],
            [
               0.4106166166166163,
               0.8867351407567067
            ],
            [
               0.40781411411411383,
               0.8856272197292024
            ],
            [
               0.40501161161161137,
               0.8844960647814236
            ],
            [
               0.4022091091091089,
               0.8833255658586087
            ],
            [
               0.39940660660660643,
               0.8821059864565087
            ],
            [
               0.39660410410410374,
               0.8808362772103758
            ],
            [
               0.39380160160160127,
               0.8795242468746668
            ],
            [
               0.3909990990990988,
               0.8781846661810356
            ],
            [
               0.38819659659659633,
               0.8768358697220581
            ],
            [
               0.38539409409409386,
               0.8754957350078308
            ],
            [
               0.3825915915915914,
               0.8741779943203508
            ],
            [
               0.3797890890890887,
               0.8728896761393469
            ],
            [
               0.37698658658658624,
               0.8716301387589386
            ],
            [
               0.37418408408408377,
               0.8703917472581669
            ],
            [
               0.3713815815815813,
               0.8691618646314668
            ],
            [
               0.36857907907907883,
               0.867925569368969
            ],
            [
               0.36577657657657636,
               0.8666684265118249
            ],
            [
               0.3629740740740739,
               0.8653787290312432
            ],
            [
               0.3601715715715712,
               0.8640488468474193
            ],
            [
               0.35736906906906873,
               0.8626755967076302
            ],
            [
               0.35456656656656627,
               0.861259794756651
            ],
            [
               0.3517640640640638,
               0.8598053090646035
            ],
            [
               0.34896156156156133,
               0.8583179609526915
            ],
            [
               0.34615905905905886,
               0.8568045431573929
            ],
            [
               0.3433565565565564,
               0.8552720766824432
            ],
            [
               0.3405540540540537,
               0.8537272809532231
            ],
            [
               0.33775155155155123,
               0.8521761416698174
            ],
            [
               0.33494904904904876,
               0.8506234582612401
            ],
            [
               0.3321465465465463,
               0.8490723305237199
            ],
            [
               0.3293440440440438,
               0.8475236596140246
            ],
            [
               0.32654154154154136,
               0.8459758322692817
            ],
            [
               0.32373903903903867,
               0.8444247764377836
            ],
            [
               0.3209365365365362,
               0.8428644993308779
            ],
            [
               0.31813403403403373,
               0.841288065541434
            ],
            [
               0.31533153153153126,
               0.8396888011562204
            ],
            [
               0.3125290290290288,
               0.8380613938818907
            ],
            [
               0.3097265265265263,
               0.8364025592047363
            ],
            [
               0.30692402402402386,
               0.834711076617619
            ],
            [
               0.30412152152152117,
               0.8329872305394187
            ],
            [
               0.3013190190190187,
               0.8312319329698118
            ],
            [
               0.29851651651651623,
               0.8294459564194817
            ],
            [
               0.29571401401401376,
               0.8276296865358513
            ],
            [
               0.2929115115115113,
               0.8257835948281133
            ],
            [
               0.2901090090090088,
               0.8239092919094785
            ],
            [
               0.28730650650650635,
               0.8220106759706952
            ],
            [
               0.28450400400400366,
               0.8200944903340145
            ],
            [
               0.2817015015015012,
               0.8181696659303129
            ],
            [
               0.2788989989989987,
               0.8162451809476138
            ],
            [
               0.27609649649649626,
               0.8143267378578304
            ],
            [
               0.2732939939939938,
               0.8124131532056317
            ],
            [
               0.2704914914914913,
               0.8104937469370762
            ],
            [
               0.26768898898898863,
               0.8085480095640284
            ],
            [
               0.26488648648648616,
               0.8065483368278997
            ],
            [
               0.2620839839839837,
               0.804465737677352
            ],
            [
               0.2592814814814812,
               0.8022773873613663
            ],
            [
               0.25647897897897876,
               0.799974053361797
            ],
            [
               0.2536764764764763,
               0.7975650939685447
            ],
            [
               0.2508739739739738,
               0.7950791113402612
            ],
            [
               0.24807147147147113,
               0.7925594079376926
            ],
            [
               0.24526896896896866,
               0.7900548842571852
            ],
            [
               0.2424664664664662,
               0.7876084880318955
            ],
            [
               0.23966396396396372,
               0.7852462965500896
            ],
            [
               0.23686146146146125,
               0.7829704154604308
            ],
            [
               0.23405895895895878,
               0.7807579918644799
            ],
            [
               0.23125645645645632,
               0.7785669638081848
            ],
            [
               0.22845395395395363,
               0.7763471758849948
            ],
            [
               0.22565145145145116,
               0.7740537957447288
            ],
            [
               0.2228489489489487,
               0.7716591301878056
            ],
            [
               0.22004644644644622,
               0.7691592807067705
            ],
            [
               0.21724394394394375,
               0.766573551252493
            ],
            [
               0.21444144144144128,
               0.7639367093149269
            ],
            [
               0.2116389389389386,
               0.7612864351484897
            ],
            [
               0.20883643643643612,
               0.7586498579531852
            ],
            [
               0.20603393393393366,
               0.7560334456611245
            ],
            [
               0.2032314314314312,
               0.7534195308200727
            ],
            [
               0.20042892892892872,
               0.7507706991481783
            ],
            [
               0.19762642642642625,
               0.7480407782585449
            ],
            [
               0.19482392392392378,
               0.7451890384270389
            ],
            [
               0.1920214214214211,
               0.7421931501049849
            ],
            [
               0.18921891891891862,
               0.7390567946562653
            ],
            [
               0.18641641641641615,
               0.7358094950750814
            ],
            [
               0.18361391391391368,
               0.7324986866364965
            ],
            [
               0.18081141141141122,
               0.7291764858127135
            ],
            [
               0.17800890890890875,
               0.7258852438069051
            ],
            [
               0.17520640640640628,
               0.7226462624689086
            ],
            [
               0.1724039039039036,
               0.719454926594567
            ],
            [
               0.16960140140140112,
               0.7162833637458762
            ],
            [
               0.16679889889889865,
               0.7130893157534465
            ],
            [
               0.16399639639639618,
               0.7098280156665818
            ],
            [
               0.1611938938938937,
               0.7064631327874181
            ],
            [
               0.15839139139139125,
               0.7029734861283753
            ],
            [
               0.15558888888888855,
               0.6993539594410437
            ],
            [
               0.15278638638638609,
               0.6956112228210444
            ],
            [
               0.14998388388388362,
               0.6917566761499293
            ],
            [
               0.14718138138138115,
               0.6877998237771993
            ],
            [
               0.14437887887887868,
               0.6837447989147817
            ],
            [
               0.1415763763763762,
               0.6795911972447805
            ],
            [
               0.13877387387387374,
               0.6753383776284646
            ],
            [
               0.13597137137137105,
               0.6709907465446846
            ],
            [
               0.13316886886886858,
               0.6665609401823743
            ],
            [
               0.13036636636636612,
               0.6620685434731685
            ],
            [
               0.12756386386386365,
               0.6575338135329271
            ],
            [
               0.12476136136136118,
               0.6529681297390105
            ],
            [
               0.12195885885885871,
               0.6483646841873555
            ],
            [
               0.11915635635635624,
               0.6436934814092464
            ],
            [
               0.11635385385385355,
               0.6389036829731108
            ],
            [
               0.11355135135135108,
               0.6339339441879622
            ],
            [
               0.11074884884884861,
               0.6287284203222422
            ],
            [
               0.10794634634634614,
               0.6232536339040152
            ],
            [
               0.10514384384384368,
               0.6175103760657191
            ],
            [
               0.10234134134134121,
               0.6115357955655322
            ],
            [
               0.09953883883883852,
               0.6053936596442601
            ],
            [
               0.09673633633633605,
               0.5991546210748647
            ],
            [
               0.09393383383383358,
               0.5928719301519257
            ],
            [
               0.09113133133133111,
               0.5865601056980821
            ],
            [
               0.08832882882882864,
               0.5801837760083172
            ],
            [
               0.08552632632632617,
               0.5736611315849621
            ],
            [
               0.0827238238238237,
               0.5668819534122701
            ],
            [
               0.07992132132132101,
               0.5597353882930295
            ],
            [
               0.07711881881881855,
               0.5521391302982063
            ],
            [
               0.07431631631631608,
               0.5440606949379388
            ],
            [
               0.07151381381381361,
               0.5355235191843185
            ],
            [
               0.06871131131131114,
               0.5265951781194301
            ],
            [
               0.06590880880880867,
               0.5173607015664144
            ],
            [
               0.0631063063063062,
               0.5078889741509397
            ],
            [
               0.06030380380380351,
               0.49820281925926546
            ],
            [
               0.057501301301301044,
               0.4882626163708065
            ],
            [
               0.054698798798798576,
               0.4779692614346063
            ],
            [
               0.05189629629629611,
               0.46718611555405287
            ],
            [
               0.04909379379379364,
               0.45577321187971775
            ],
            [
               0.04629129129129117,
               0.44362247389803167
            ],
            [
               0.04348878878878848,
               0.43068160118370225
            ],
            [
               0.04068628628628601,
               0.4169571323093151
            ],
            [
               0.03788378378378354,
               0.40249329537215917
            ],
            [
               0.035081281281281074,
               0.38733085038336157
            ],
            [
               0.032278778778778605,
               0.37145693154306336
            ],
            [
               0.029476276276276137,
               0.3547607970263802
            ],
            [
               0.026673773773773668,
               0.3370100987480349
            ],
            [
               0.023871271271270977,
               0.3178577329333241
            ],
            [
               0.02106876876876851,
               0.29688171989335277
            ],
            [
               0.01826626626626604,
               0.27365198571347193
            ],
            [
               0.015463763763763572,
               0.24781075299017652
            ],
            [
               0.012661261261261103,
               0.21914944217998622
            ],
            [
               0.009858758758758634,
               0.187665509436031
            ],
            [
               0.007056256256255944,
               0.1535872432253821
            ],
            [
               0.004253753753753475,
               0.11736185082348516
            ],
            [
               0.0014512512512510067,
               0.07961017016574123
            ],
            [
               -0.0013512512512514618,
               0.04105798128519311
            ],
            [
               -0.00415375375375393,
               0.0024576434874863384
            ],
            [
               -0.006956256256256399,
               -0.03548595158589529
            ],
            [
               -0.009758758758758868,
               -0.07217395091028317
            ],
            [
               -0.012561261261261558,
               -0.10715023811893143
            ],
            [
               -0.015363763763764027,
               -0.14011506222382764
            ],
            [
               -0.018166266266266495,
               -0.17091868879865707
            ],
            [
               -0.020968768768768964,
               -0.1995407095601669
            ],
            [
               -0.023771271271271432,
               -0.22606128839417688
            ],
            [
               -0.0265737737737739,
               -0.25062979261883966
            ],
            [
               -0.02937627627627637,
               -0.27343471075478476
            ],
            [
               -0.03217877877877906,
               -0.29467723624608594
            ],
            [
               -0.03498128128128153,
               -0.3145498654413402
            ],
            [
               -0.037783783783784,
               -0.3332208871984179
            ],
            [
               -0.040586286286286466,
               -0.35082546723395536
            ],
            [
               -0.043388788788788935,
               -0.36746375304685697
            ],
            [
               -0.0461912912912914,
               -0.38320574612762826
            ],
            [
               -0.048993793793794094,
               -0.3981015834994794
            ],
            [
               -0.05179629629629656,
               -0.41219462980470317
            ],
            [
               -0.05459879879879903,
               -0.4255338941337199
            ],
            [
               -0.0574013013013015,
               -0.4381822281374824
            ],
            [
               -0.06020380380380397,
               -0.45021776766678356
            ],
            [
               -0.06300630630630644,
               -0.4617279991927377
            ],
            [
               -0.0658088088088089,
               -0.4727981369813789
            ],
            [
               -0.0686113113113116,
               -0.4834974440854891
            ],
            [
               -0.07141381381381406,
               -0.4938680223755636
            ],
            [
               -0.07421631631631653,
               -0.5039200477182431
            ],
            [
               -0.077018818818819,
               -0.5136355268271147
            ],
            [
               -0.07982132132132147,
               -0.5229799694859957
            ],
            [
               -0.08262382382382394,
               -0.5319187721601474
            ],
            [
               -0.08542632632632641,
               -0.5404334734764804
            ],
            [
               -0.0882288288288291,
               -0.5485329470551714
            ],
            [
               -0.09103133133133157,
               -0.5562561113314224
            ],
            [
               -0.09383383383383403,
               -0.5636653817121996
            ],
            [
               -0.0966363363363365,
               -0.5708329990192709
            ],
            [
               -0.09943883883883897,
               -0.5778245749490851
            ],
            [
               -0.10224134134134144,
               -0.5846849713496186
            ],
            [
               -0.10504384384384413,
               -0.5914307340761966
            ],
            [
               -0.1078463463463466,
               -0.5980510619592959
            ],
            [
               -0.11064884884884907,
               -0.604516486851671
            ],
            [
               -0.11345135135135154,
               -0.6107920286135122
            ],
            [
               -0.116253853853854,
               -0.6168503682094967
            ],
            [
               -0.11905635635635647,
               -0.622680918475311
            ],
            [
               -0.12185885885885894,
               -0.6282923791161953
            ],
            [
               -0.12466136136136163,
               -0.6337087803990027
            ],
            [
               -0.1274638638638641,
               -0.638961261883316
            ],
            [
               -0.13026636636636657,
               -0.6440791074317205
            ],
            [
               -0.13306886886886904,
               -0.6490834533505755
            ],
            [
               -0.1358713713713715,
               -0.6539857097204642
            ],
            [
               -0.13867387387387398,
               -0.658790660585959
            ],
            [
               -0.14147637637637644,
               -0.6635022571215309
            ],
            [
               -0.14427887887887914,
               -0.6681290449555324
            ],
            [
               -0.1470813813813816,
               -0.672686380300107
            ],
            [
               -0.14988388388388407,
               -0.6771939974153339
            ],
            [
               -0.15268638638638654,
               -0.6816695362756678
            ],
            [
               -0.155488888888889,
               -0.6861205143167282
            ],
            [
               -0.15829139139139148,
               -0.6905381729529506
            ],
            [
               -0.16109389389389417,
               -0.6948962338109421
            ],
            [
               -0.16389639639639664,
               -0.6991559537740899
            ],
            [
               -0.1666988988988991,
               -0.7032765477137234
            ],
            [
               -0.16950140140140157,
               -0.7072279071694904
            ],
            [
               -0.17230390390390404,
               -0.7110014014385716
            ],
            [
               -0.1751064064064065,
               -0.7146148822043524
            ],
            [
               -0.17790890890890898,
               -0.7181097730453413
            ],
            [
               -0.18071141141141167,
               -0.7215407350081291
            ],
            [
               -0.18351391391391414,
               -0.7249609543899308
            ],
            [
               -0.1863164164164166,
               -0.7284076864764757
            ],
            [
               -0.18911891891891908,
               -0.7318927188787487
            ],
            [
               -0.19192142142142155,
               -0.735400841799047
            ],
            [
               -0.194723923923924,
               -0.738896751254547
            ],
            [
               -0.19752642642642648,
               -0.7423379791550624
            ],
            [
               -0.20032892892892917,
               -0.7456894278289394
            ],
            [
               -0.20313143143143164,
               -0.7489345948326771
            ],
            [
               -0.2059339339339341,
               -0.7520797826893302
            ],
            [
               -0.20873643643643658,
               -0.7551500742934203
            ],
            [
               -0.21153893893893905,
               -0.7581787425542921
            ],
            [
               -0.21434144144144152,
               -0.7611940342092984
            ],
            [
               -0.2171439439439442,
               -0.7642081238733929
            ],
            [
               -0.21994644644644668,
               -0.7672121811133243
            ],
            [
               -0.22274894894894914,
               -0.7701792463683832
            ],
            [
               -0.2255514514514516,
               -0.773073783527805
            ],
            [
               -0.22835395395395408,
               -0.7758643858787624
            ],
            [
               -0.23115645645645655,
               -0.7785350152899486
            ],
            [
               -0.23395895895895902,
               -0.7810907398242597
            ],
            [
               -0.2367614614614617,
               -0.7835559809513957
            ],
            [
               -0.23956396396396418,
               -0.7859660370280888
            ],
            [
               -0.24236646646646665,
               -0.7883551058251916
            ],
            [
               -0.24516896896896911,
               -0.7907452852457627
            ],
            [
               -0.24797147147147158,
               -0.7931406247790569
            ],
            [
               -0.25077397397397405,
               -0.795528376074748
            ],
            [
               -0.2535764764764765,
               -0.7978868543280899
            ],
            [
               -0.2563789789789792,
               -0.8001967841590512
            ],
            [
               -0.2591814814814817,
               -0.8024516141249478
            ],
            [
               -0.26198398398398415,
               -0.8046625818963845
            ],
            [
               -0.2647864864864866,
               -0.8068562216833628
            ],
            [
               -0.2675889889889891,
               -0.809064853610147
            ],
            [
               -0.27039149149149155,
               -0.8113133463105899
            ],
            [
               -0.27319399399399424,
               -0.8136070730899385
            ],
            [
               -0.2759964964964967,
               -0.8159258462824103
            ],
            [
               -0.2787989989989992,
               -0.8182266979058643
            ],
            [
               -0.28160150150150165,
               -0.8204553085932117
            ],
            [
               -0.2844040040040041,
               -0.822562737571673
            ],
            [
               -0.2872065065065066,
               -0.8245220032662657
            ],
            [
               -0.29000900900900906,
               -0.826338795961796
            ],
            [
               -0.29281151151151175,
               -0.8280523305827194
            ],
            [
               -0.2956140140140142,
               -0.8297255284624088
            ],
            [
               -0.2984165165165167,
               -0.8314272870359336
            ],
            [
               -0.30121901901901915,
               -0.8332123305565394
            ],
            [
               -0.3040215215215216,
               -0.8351050740985839
            ],
            [
               -0.3068240240240241,
               -0.8370927230678461
            ],
            [
               -0.30962652652652656,
               -0.8391298531979767
            ],
            [
               -0.31242902902902925,
               -0.8411529653451524
            ],
            [
               -0.3152315315315317,
               -0.843100252085324
            ],
            [
               -0.3180340340340342,
               -0.8449301528529438
            ],
            [
               -0.32083653653653665,
               -0.8466327700969201
            ],
            [
               -0.3236390390390391,
               -0.848230691220317
            ],
            [
               -0.3264415415415416,
               -0.849769354410651
            ],
            [
               -0.3292440440440443,
               -0.8513005763192745
            ],
            [
               -0.33204654654654675,
               -0.8528650404977856
            ],
            [
               -0.3348490490490492,
               -0.8544797010756219
            ],
            [
               -0.3376515515515517,
               -0.8561341673246713
            ],
            [
               -0.34045405405405416,
               -0.8577968907259057
            ],
            [
               -0.3432565565565566,
               -0.8594285281973351
            ],
            [
               -0.3460590590590591,
               -0.8609974105080823
            ],
            [
               -0.3488615615615618,
               -0.8624914439097853
            ],
            [
               -0.35166406406406425,
               -0.8639221977555067
            ],
            [
               -0.3544665665665667,
               -0.865319847167252
            ],
            [
               -0.3572690690690692,
               -0.8667209916445595
            ],
            [
               -0.36007157157157166,
               -0.8681539572287424
            ],
            [
               -0.3628740740740741,
               -0.8696270922343126
            ],
            [
               -0.3656765765765768,
               -0.8711244711700943
            ],
            [
               -0.3684790790790793,
               -0.8726107289510543
            ],
            [
               -0.37128158158158175,
               -0.8740434274353455
            ],
            [
               -0.3740840840840842,
               -0.8753886006462397
            ],
            [
               -0.3768865865865867,
               -0.8766339232914739
            ],
            [
               -0.37968908908908916,
               -0.8777947342504329
            ],
            [
               -0.38249159159159163,
               -0.878910647802057
            ],
            [
               -0.3852940940940943,
               -0.8800338132505481
            ],
            [
               -0.3880965965965968,
               -0.8812128533242315
            ],
            [
               -0.39089909909909926,
               -0.8824780616631048
            ],
            [
               -0.3937016016016017,
               -0.8838330097127691
            ],
            [
               -0.3965041041041042,
               -0.8852554458583712
            ],
            [
               -0.39930660660660666,
               -0.8867070622854968
            ],
            [
               -0.40210910910910924,
               -0.8881485307061565
            ],
            [
               -0.4049116116116117,
               -0.8895543006712308
            ],
            [
               -0.4077141141141143,
               -0.890921706201562
            ],
            [
               -0.41051661661661676,
               -0.8922709402777252
            ],
            [
               -0.4133191191191192,
               -0.8936357381206852
            ],
            [
               -0.4161216216216217,
               -0.8950480076031238
            ],
            [
               -0.4189241241241243,
               -0.8965219516431504
            ],
            [
               -0.42172662662662674,
               -0.8980436052681176
            ],
            [
               -0.4245291291291292,
               -0.8995699887671098
            ],
            [
               -0.4273316316316318,
               -0.9010388217999121
            ],
            [
               -0.43013413413413426,
               -0.9023860605331853
            ],
            [
               -0.43293663663663673,
               -0.90356568464412
            ],
            [
               -0.4357391391391393,
               -0.9045651714947076
            ],
            [
               -0.4385416416416418,
               -0.9054113254484291
            ],
            [
               -0.44134414414414425,
               -0.906164197491006
            ],
            [
               -0.4441466466466467,
               -0.9069007180814922
            ],
            [
               -0.4469491491491493,
               -0.9076930699901825
            ],
            [
               -0.44975165165165176,
               -0.9085885983467346
            ],
            [
               -0.45255415415415423,
               -0.9095975893465034
            ],
            [
               -0.4553566566566568,
               -0.9106926960551742
            ],
            [
               -0.4581591591591593,
               -0.9118199998078643
            ],
            [
               -0.46096166166166175,
               -0.9129179318790972
            ],
            [
               -0.4637641641641643,
               -0.9139377909993132
            ],
            [
               -0.4665666666666668,
               -0.9148591920589076
            ],
            [
               -0.46936916916916926,
               -0.9156955794005973
            ],
            [
               -0.47217167167167173,
               -0.9164883089795457
            ],
            [
               -0.4749741741741743,
               -0.9172916048313948
            ],
            [
               -0.4777766766766768,
               -0.9181536566608617
            ],
            [
               -0.48057917917917925,
               -0.9191002768590325
            ],
            [
               -0.48338168168168183,
               -0.9201265273939732
            ],
            [
               -0.4861841841841843,
               -0.9211989379746085
            ],
            [
               -0.48898668668668677,
               -0.922267333165828
            ],
            [
               -0.49178918918918935,
               -0.9232820878947648
            ],
            [
               -0.4945916916916918,
               -0.9242108980784389
            ],
            [
               -0.4973941941941943,
               -0.925049433846989
            ],
            [
               -0.5001966966966968,
               -0.9258223999583772
            ],
            [
               -0.5029991991991993,
               -0.9265748001879952
            ],
            [
               -0.5058017017017018,
               -0.9273564731269536
            ],
            [
               -0.5086042042042043,
               -0.9282051460058625
            ],
            [
               -0.5114067067067068,
               -0.9291336414970446
            ],
            [
               -0.5142092092092093,
               -0.9301253850049411
            ],
            [
               -0.5170117117117118,
               -0.9311395384730261
            ],
            [
               -0.5198142142142144,
               -0.9321239016701869
            ],
            [
               -0.5226167167167168,
               -0.9330312365481019
            ],
            [
               -0.5254192192192193,
               -0.9338336835712227
            ],
            [
               -0.5282217217217218,
               -0.9345307277631059
            ],
            [
               -0.5310242242242244,
               -0.935148416186774
            ],
            [
               -0.5338267267267268,
               -0.9357304370100976
            ],
            [
               -0.5366292292292293,
               -0.9363242620230803
            ],
            [
               -0.5394317317317319,
               -0.9369669912301044
            ],
            [
               -0.5422342342342343,
               -0.9376753979343455
            ],
            [
               -0.5450367367367368,
               -0.9384430734399717
            ],
            [
               -0.5478392392392394,
               -0.9392451080021851
            ],
            [
               -0.5506417417417419,
               -0.9400482735003318
            ],
            [
               -0.5534442442442443,
               -0.9408230099770446
            ],
            [
               -0.5562467467467468,
               -0.9415531700435282
            ],
            [
               -0.5590492492492494,
               -0.9422404852976944
            ],
            [
               -0.5618517517517518,
               -0.9429026742354172
            ],
            [
               -0.5646542542542543,
               -0.9435663037090809
            ],
            [
               -0.5674567567567569,
               -0.9442571962219011
            ],
            [
               -0.5702592592592594,
               -0.9449918071618912
            ],
            [
               -0.5730617617617618,
               -0.9457724273433565
            ],
            [
               -0.5758642642642644,
               -0.946587560569294
            ],
            [
               -0.5786667667667669,
               -0.9474169516452476
            ],
            [
               -0.5814692692692693,
               -0.9482391608983567
            ],
            [
               -0.5842717717717718,
               -0.949038823968987
            ],
            [
               -0.5870742742742744,
               -0.9498110176873475
            ],
            [
               -0.5898767767767769,
               -0.9505613225378928
            ],
            [
               -0.5926792792792793,
               -0.9513017792834291
            ],
            [
               -0.5954817817817819,
               -0.9520444023027482
            ],
            [
               -0.5982842842842844,
               -0.9527947320063369
            ],
            [
               -0.6010867867867868,
               -0.9535478261271106
            ],
            [
               -0.6038892892892894,
               -0.9542881703521984
            ],
            [
               -0.6066917917917919,
               -0.9549935835211754
            ],
            [
               -0.6094942942942944,
               -0.9556418038681844
            ],
            [
               -0.6122967967967968,
               -0.9562175452354894
            ],
            [
               -0.6150992992992994,
               -0.9567176917741338
            ],
            [
               -0.6179018018018019,
               -0.9571529649974779
            ],
            [
               -0.6207043043043043,
               -0.9575455901528473
            ],
            [
               -0.6235068068068069,
               -0.9579237862595964
            ],
            [
               -0.6263093093093094,
               -0.9583148692358263
            ],
            [
               -0.6291118118118119,
               -0.9587390891862444
            ],
            [
               -0.6319143143143144,
               -0.9592059497348892
            ],
            [
               -0.6347168168168169,
               -0.9597138481504581
            ],
            [
               -0.6375193193193194,
               -0.960252767243416
            ],
            [
               -0.6403218218218218,
               -0.9608088243980968
            ],
            [
               -0.6431243243243244,
               -0.961369031876392
            ],
            [
               -0.6459268268268269,
               -0.9619247560543839
            ],
            [
               -0.6487293293293294,
               -0.9624729850990714
            ],
            [
               -0.6515318318318319,
               -0.9630153693448653
            ],
            [
               -0.6543343343343344,
               -0.9635557713299612
            ],
            [
               -0.6571368368368369,
               -0.9640974919682983
            ],
            [
               -0.6599393393393395,
               -0.9646413054226604
            ],
            [
               -0.6627418418418419,
               -0.9651849906841227
            ],
            [
               -0.6655443443443444,
               -0.9657243878618977
            ],
            [
               -0.6683468468468469,
               -0.9662553906713807
            ],
            [
               -0.6711493493493494,
               -0.9667759398719975
            ],
            [
               -0.6739518518518519,
               -0.9672871200048055
            ],
            [
               -0.6767543543543544,
               -0.9677928514677744
            ],
            [
               -0.679556856856857,
               -0.9682982515784132
            ],
            [
               -0.6823593593593594,
               -0.9688072870332394
            ],
            [
               -0.6851618618618619,
               -0.9693206499616328
            ],
            [
               -0.6879643643643645,
               -0.969834746238796
            ],
            [
               -0.690766866866867,
               -0.9703423032577708
            ],
            [
               -0.6935693693693694,
               -0.970834521343861
            ],
            [
               -0.696371871871872,
               -0.9713041154056481
            ],
            [
               -0.6991743743743745,
               -0.9717482258130002
            ],
            [
               -0.7019768768768769,
               -0.9721701520665756
            ],
            [
               -0.7047793793793794,
               -0.9725791958772678
            ],
            [
               -0.707581881881882,
               -0.9729884884440219
            ],
            [
               -0.7103843843843844,
               -0.9734113324892376
            ],
            [
               -0.7131868868868869,
               -0.9738571029174334
            ],
            [
               -0.7159893893893895,
               -0.9743279550737978
            ],
            [
               -0.718791891891892,
               -0.9748174160400995
            ],
            [
               -0.7215943943943944,
               -0.9753114271096298
            ],
            [
               -0.724396896896897,
               -0.9757917094572772
            ],
            [
               -0.7271993993993995,
               -0.9762406407242059
            ],
            [
               -0.730001901901902,
               -0.9766463553089442
            ],
            [
               -0.7328044044044044,
               -0.9770066541375526
            ],
            [
               -0.735606906906907,
               -0.9773305725307997
            ],
            [
               -0.7384094094094095,
               -0.9776370427316451
            ],
            [
               -0.7412119119119119,
               -0.9779508477305809
            ],
            [
               -0.7440144144144145,
               -0.9782967950339262
            ],
            [
               -0.746816916916917,
               -0.9786935477483141
            ],
            [
               -0.7496194194194195,
               -0.9791486958404835
            ],
            [
               -0.752421921921922,
               -0.9796563842845798
            ],
            [
               -0.7552244244244245,
               -0.9801981941580871
            ],
            [
               -0.758026926926927,
               -0.9807471484390768
            ],
            [
               -0.7608294294294294,
               -0.9812738955402187
            ],
            [
               -0.763631931931932,
               -0.9817535268022983
            ],
            [
               -0.7664344344344345,
               -0.9821712768340848
            ],
            [
               -0.769236936936937,
               -0.9825256098057124
            ],
            [
               -0.7720394394394395,
               -0.9828278621225088
            ],
            [
               -0.774841941941942,
               -0.9830985285552643
            ],
            [
               -0.7776444444444445,
               -0.9833612028773682
            ],
            [
               -0.780446946946947,
               -0.983635857107551
            ],
            [
               -0.7832494494494495,
               -0.9839333630677958
            ],
            [
               -0.786051951951952,
               -0.9842528416261489
            ],
            [
               -0.7888544544544545,
               -0.9845826353823848
            ],
            [
               -0.791656956956957,
               -0.9849046487673383
            ],
            [
               -0.7944594594594595,
               -0.9852007848118309
            ],
            [
               -0.797261961961962,
               -0.9854595356824242
            ],
            [
               -0.8000644644644646,
               -0.9856806737155686
            ],
            [
               -0.802866966966967,
               -0.9858765012093895
            ],
            [
               -0.8056694694694695,
               -0.986069122952506
            ],
            [
               -0.8084719719719721,
               -0.986284418104434
            ],
            [
               -0.8112744744744745,
               -0.9865444412130238
            ],
            [
               -0.814076976976977,
               -0.9868605411104318
            ],
            [
               -0.8168794794794795,
               -0.9872293554677838
            ],
            [
               -0.819681981981982,
               -0.9876330304368315
            ],
            [
               -0.8224844844844845,
               -0.9880437559840135
            ],
            [
               -0.825286986986987,
               -0.9884313770354953
            ],
            [
               -0.8280894894894896,
               -0.9887718545546553
            ],
            [
               -0.830891991991992,
               -0.989054030841666
            ],
            [
               -0.8336944944944945,
               -0.9892826200676078
            ],
            [
               -0.8364969969969971,
               -0.9894764717474287
            ],
            [
               -0.8392994994994996,
               -0.9896626008835606
            ],
            [
               -0.842102002002002,
               -0.9898677928851812
            ],
            [
               -0.8449045045045045,
               -0.9901103555325426
            ],
            [
               -0.8477070070070071,
               -0.9903945541801799
            ],
            [
               -0.8505095095095095,
               -0.9907094328771575
            ],
            [
               -0.853312012012012,
               -0.9910323521213418
            ],
            [
               -0.8561145145145146,
               -0.9913360982165482
            ],
            [
               -0.8589170170170171,
               -0.9915973105582803
            ],
            [
               -0.8617195195195195,
               -0.9918035856458299
            ],
            [
               -0.8645220220220221,
               -0.9919570711682808
            ],
            [
               -0.8673245245245246,
               -0.9920735078951222
            ],
            [
               -0.870127027027027,
               -0.9921771357864884
            ],
            [
               -0.8729295295295295,
               -0.9922931788462688
            ],
            [
               -0.8757320320320321,
               -0.9924403434031166
            ],
            [
               -0.8785345345345346,
               -0.9926256841395275
            ],
            [
               -0.881337037037037,
               -0.9928433551378104
            ],
            [
               -0.8841395395395396,
               -0.9930774617628978
            ],
            [
               -0.8869420420420421,
               -0.9933079029782912
            ],
            [
               -0.8897445445445445,
               -0.9935171801286826
            ],
            [
               -0.8925470470470471,
               -0.9936959357794026
            ],
            [
               -0.8953495495495496,
               -0.9938455202579242
            ],
            [
               -0.8981520520520521,
               -0.9939769565587824
            ],
            [
               -0.9009545545545545,
               -0.9941069025748759
            ],
            [
               -0.9037570570570571,
               -0.9942521692203272
            ],
            [
               -0.9065595595595596,
               -0.9944247267365238
            ],
            [
               -0.9093620620620622,
               -0.9946288161452292
            ],
            [
               -0.9121645645645646,
               -0.9948609197334899
            ],
            [
               -0.9149670670670671,
               -0.9951122636182651
            ],
            [
               -0.9177695695695696,
               -0.9953726242725319
            ],
            [
               -0.920572072072072,
               -0.9956338111848313
            ],
            [
               -0.9233745745745746,
               -0.99589143174723
            ],
            [
               -0.9261770770770771,
               -0.9961443099011913
            ],
            [
               -0.9289795795795797,
               -0.9963919304373088
            ],
            [
               -0.9317820820820821,
               -0.9966311345538932
            ],
            [
               -0.9345845845845846,
               -0.9968536721749982
            ],
            [
               -0.9373870870870871,
               -0.9970459692436843
            ],
            [
               -0.9401895895895895,
               -0.9971916707542327
            ],
            [
               -0.9429920920920921,
               -0.9972764537760679
            ],
            [
               -0.9457945945945947,
               -0.9972936547022915
            ],
            [
               -0.9485970970970972,
               -0.9972487739986637
            ],
            [
               -0.9513995995995996,
               -0.9971611031524621
            ],
            [
               -0.9542021021021021,
               -0.9970615260273947
            ],
            [
               -0.9570046046046046,
               -0.9969867248258125
            ],
            [
               -0.9598071071071071,
               -0.9969711815739667
            ],
            [
               -0.9626096096096096,
               -0.9970391225519005
            ],
            [
               -0.9654121121121122,
               -0.997198651440587
            ],
            [
               -0.9682146146146147,
               -0.9974397215209811
            ],
            [
               -0.9710171171171171,
               -0.9977365003045442
            ],
            [
               -0.9738196196196196,
               -0.9980534335416473
            ],
            [
               -0.9766221221221221,
               -0.9983533107298517
            ],
            [
               -0.9794246246246247,
               -0.9986051707469086
            ],
            [
               -0.9822271271271271,
               -0.9987900774101968
            ],
            [
               -0.9850296296296297,
               -0.9989035393788248
            ],
            [
               -0.9878321321321322,
               -0.9989543766078166
            ],
            [
               -0.9906346346346346,
               -0.9989608074816786
            ],
            [
               -0.9934371371371371,
               -0.9989451563455543
            ],
            [
               -0.9962396396396396,
               -0.9989287112987391
            ],
            [
               -0.9990421421421422,
               -0.9989279260814686
            ],
            [
               -1.0018446446446447,
               -0.9989525371914743
            ],
            [
               -1.0046471471471472,
               -0.999005509025072
            ],
            [
               -1.0074496496496497,
               -0.9990842511080321
            ],
            [
               -1.0102521521521521,
               -0.9991823932378474
            ],
            [
               -1.0130546546546546,
               -0.9992915410747071
            ],
            [
               -1.015857157157157,
               -0.9994027378487431
            ],
            [
               -1.0186596596596598,
               -0.9995076516620206
            ],
            [
               -1.0214621621621622,
               -0.99959964889184
            ],
            [
               -1.0242646646646647,
               -0.9996748514561092
            ],
            [
               -1.0270671671671672,
               -0.999733067709873
            ],
            [
               -1.0298696696696696,
               -0.9997782697954194
            ],
            [
               -1.032672172172172,
               -0.9998182123709298
            ],
            [
               -1.0354746746746746,
               -0.9998629367265377
            ],
            [
               -1.0382771771771773,
               -0.9999222616342661
            ],
            [
               -1.0410796796796797,
               -1.0000028017890419
            ],
            [
               -1.0438821821821822,
               -1.000105390046122
            ],
            [
               -1.0466846846846847,
               -1.0002238411489064
            ],
            [
               -1.0494871871871871,
               -1.000345704911492
            ],
            [
               -1.0522896896896896,
               -1.0004550736232123
            ],
            [
               -1.055092192192192,
               -1.0005368148488456
            ],
            [
               -1.0578946946946948,
               -1.000581043663844
            ],
            [
               -1.0606971971971972,
               -1.00058644674555
            ],
            [
               -1.0634996996996997,
               -1.000561328999502
            ],
            [
               -1.0663022022022022,
               -1.0005219134879229
            ],
            [
               -1.0691047047047046,
               -1.0004882790067335
            ],
            [
               -1.0719072072072073,
               -1.000479078177278
            ],
            [
               -1.0747097097097096,
               -1.0005065771726227
            ],
            [
               -1.0775122122122123,
               -1.0005734529577968
            ],
            [
               -1.0803147147147147,
               -1.0006722097739642
            ],
            [
               -1.0831172172172172,
               -1.0007872363242178
            ],
            [
               -1.0859197197197197,
               -1.0008987165092003
            ],
            [
               -1.0887222222222221,
               -1.0009871120381715
            ],
            [
               -1.0915247247247248,
               -1.001036915866526
            ],
            [
               -1.094327227227227,
               -1.0010388102073355
            ],
            [
               -1.0971297297297298,
               -1.0009900579413398
            ],
            [
               -1.0999322322322322,
               -1.000893621643994
            ],
            [
               -1.1027347347347347,
               -1.000756870007089
            ],
            [
               -1.1055372372372372,
               -1.0005906567896141
            ],
            [
               -1.1083397397397396,
               -1.0004090919432753
            ],
            [
               -1.1111422422422423,
               -1.0002296913012163
            ],
            [
               -1.1139447447447448,
               -1.00007309840593
            ],
            [
               -1.1167472472472473,
               -0.9999614844178518
            ],
            [
               -1.1195497497497497,
               -0.9999151525249724
            ],
            [
               -1.1223522522522522,
               -0.9999476839931751
            ],
            [
               -1.1251547547547547,
               -1.0000608537953388
            ],
            [
               -1.1279572572572572,
               -1.0002411232310178
            ],
            [
               -1.1307597597597598,
               -1.0004594676943586
            ],
            [
               -1.1335622622622623,
               -1.000675517047765
            ],
            [
               -1.1363647647647648,
               -1.0008456545035975
            ],
            [
               -1.1391672672672672,
               -1.0009332642710398
            ],
            [
               -1.1419697697697697,
               -1.0009182734596025
            ],
            [
               -1.1447722722722722,
               -1.0008029486655572
            ],
            [
               -1.1475747747747747,
               -1.000611764027831
            ],
            [
               -1.1503772772772773,
               -1.0003848727145068
            ],
            [
               -1.1531797797797798,
               -1.000166771444328
            ],
            [
               -1.1559822822822823,
               -0.9999934555088505
            ],
            [
               -1.1587847847847847,
               -0.9998820884125934
            ],
            [
               -1.1615872872872872,
               -0.9998266193664076
            ],
            [
               -1.1643897897897897,
               -0.9998009776702986
            ],
            [
               -1.1671922922922922,
               -0.9997689970379694
            ],
            [
               -1.1699947947947948,
               -0.99969789263505
            ],
            [
               -1.1727972972972973,
               -0.9995707505707416
            ],
            [
               -1.1755997997997998,
               -0.999393627786535
            ],
            [
               -1.1784023023023023,
               -0.9991945384885224
            ],
            [
               -1.1812048048048047,
               -0.999014320937501
            ],
            [
               -1.1840073073073072,
               -0.9988922407364569
            ],
            [
               -1.1868098098098099,
               -0.9988511979217969
            ],
            [
               -1.1896123123123123,
               -0.9988878137427659
            ],
            [
               -1.1924148148148148,
               -0.9989712496659087
            ],
            [
               -1.1952173173173173,
               -0.999051756729489
            ],
            [
               -1.1980198198198198,
               -0.9990765906646013
            ],
            [
               -1.2008223223223222,
               -0.9990082047800946
            ],
            [
               -1.203624824824825,
               -0.998838530618753
            ],
            [
               -1.2064273273273274,
               -0.9985941419366148
            ],
            [
               -1.2092298298298298,
               -0.9983299344782589
            ],
            [
               -1.2120323323323323,
               -0.998112754291353
            ],
            [
               -1.2148348348348348,
               -0.9979999102973653
            ],
            [
               -1.2176373373373373,
               -0.9980194992061439
            ],
            [
               -1.2204398398398397,
               -0.9981592067041856
            ],
            [
               -1.2232423423423424,
               -0.998367723969468
            ],
            [
               -1.2260448448448449,
               -0.9985688990513804
            ],
            [
               -1.2288473473473474,
               -0.998684529503218
            ],
            [
               -1.2316498498498498,
               -0.9986587054000466
            ],
            [
               -1.2344523523523523,
               -0.9984758723074374
            ],
            [
               -1.2372548548548548,
               -0.9981666121067476
            ],
            [
               -1.2400573573573572,
               -0.9977989908764431
            ],
            [
               -1.24285985985986,
               -0.9974579618727744
            ],
            [
               -1.2456623623623624,
               -0.9972192151742652
            ],
            [
               -1.2484648648648649,
               -0.9971257316039213
            ],
            [
               -1.2512673673673673,
               -0.9971744873890022
            ],
            [
               -1.2540698698698698,
               -0.9973175137353745
            ],
            [
               -1.2568723723723723,
               -0.9974768998561905
            ],
            [
               -1.2596748748748747,
               -0.9975688586935012
            ],
            [
               -1.2624773773773774,
               -0.9975291244070271
            ],
            [
               -1.2652798798798799,
               -0.9973316501298828
            ],
            [
               -1.2680823823823824,
               -0.9969948987023719
            ],
            [
               -1.2708848848848848,
               -0.9965741652754312
            ],
            [
               -1.2736873873873873,
               -0.9961429337978709
            ],
            [
               -1.2764898898898898,
               -0.9957697222786728
            ],
            [
               -1.2792923923923925,
               -0.9954980844052573
            ],
            [
               -1.282094894894895,
               -0.995336055042328
            ],
            [
               -1.2848973973973974,
               -0.9952578895847939
            ],
            [
               -1.2876998998998999,
               -0.9952166790025294
            ],
            [
               -1.2905024024024023,
               -0.9951628091663978
            ],
            [
               -1.2933049049049048,
               -0.9950615005657001
            ],
            [
               -1.2961074074074073,
               -0.994903356987116
            ],
            [
               -1.29890990990991,
               -0.9947046523801706
            ],
            [
               -1.3017124124124124,
               -0.9944979412356156
            ],
            [
               -1.304514914914915,
               -0.9943170836718928
            ],
            [
               -1.3073174174174174,
               -0.9941826778558442
            ],
            [
               -1.3101199199199198,
               -0.994093532998303
            ],
            [
               -1.3129224224224223,
               -0.9940273672492124
            ],
            [
               -1.315724924924925,
               -0.9939503072972682
            ],
            [
               -1.3185274274274275,
               -0.9938313498075398
            ],
            [
               -1.32132992992993,
               -0.9936559950865733
            ],
            [
               -1.3241324324324324,
               -0.9934335171360652
            ],
            [
               -1.3269349349349349,
               -0.9931947163144613
            ],
            [
               -1.3297374374374373,
               -0.9929806449807848
            ],
            [
               -1.3325399399399398,
               -0.992826354406418
            ],
            [
               -1.3353424424424425,
               -0.992745840426233
            ],
            [
               -1.338144944944945,
               -0.9927242220842463
            ],
            [
               -1.3409474474474474,
               -0.9927207469049804
            ],
            [
               -1.34374994994995,
               -0.9926823007023404
            ],
            [
               -1.3465524524524524,
               -0.9925631007956699
            ],
            [
               -1.3493549549549548,
               -0.992343640323079
            ],
            [
               -1.3521574574574573,
               -0.9920417481375332
            ],
            [
               -1.35495995995996,
               -0.9917110207498178
            ],
            [
               -1.3577624624624625,
               -0.9914261305261499
            ],
            [
               -1.360564964964965,
               -0.9912591857946633
            ],
            [
               -1.3633674674674674,
               -0.9912547748698846
            ],
            [
               -1.3661699699699699,
               -0.9914122934751928
            ],
            [
               -1.3689724724724723,
               -0.9916821831359022
            ],
            [
               -1.3717749749749748,
               -0.9919783516040238
            ],
            [
               -1.3745774774774775,
               -0.9922037019812864
            ],
            [
               -1.37737997997998,
               -0.9922811452500288
            ],
            [
               -1.3801824824824824,
               -0.9921802753574624
            ],
            [
               -1.382984984984985,
               -0.9919308572462491
            ],
            [
               -1.3857874874874874,
               -0.9916181839015242
            ],
            [
               -1.3885899899899898,
               -0.9913609838042303
            ],
            [
               -1.3913924924924925,
               -0.991278100810363
            ],
            [
               -1.394194994994995,
               -0.9914538250585405
            ],
            [
               -1.3969974974974975,
               -0.9919123279059399
            ],
            [
               -1.3998,
               -0.9926089463494969
            ]
         ]
      }
   ]
}
