# Supplementary material for: Isolation of a planar π-aromatic Bi5− ring in a cobalt-based inverse-sandwich-type complex
Source: Nat Chem. 2025 Jan 20;17(4):547–55. doi: 10.1038/s41557-024-01713-8 (PMC11964920; doi:10.1038/s41557-024-01713-8)
Supplement: Supplementary file 4 — Original magnetic data of compound 1 and origin file of Fig. 3. [file 41557_2024_1713_MOESM4_ESM.zip › sr_and_T/50.csv]

comment	corrected Loops
temperature	3
sr	0.016
angle	0
trans	0
B	M
-1.3999	-0.4662999615386611
-1.3970974974974975	-0.46589855583413087
-1.394294994994995	-0.4653919123611593
-1.3914924924924925	-0.46479090735999146
-1.3886899899899898	-0.46410889185249316
-1.3858874874874874	-0.46336105926928234
-1.3830849849849849	-0.4625637740169058
-1.3802824824824824	-0.4617338888334389
-1.37747997997998	-0.460888078312002
-1.3746774774774775	-0.46004221440158954
-1.371874974974975	-0.459210807112219
-1.3690724724724723	-0.45840653018602845
-1.3662699699699699	-0.4576398473112893
-1.3634674674674674	-0.456918749743011
-1.360664964964965	-0.4562486111612864
-1.3578624624624624	-0.45563216046562194
-1.35505995995996	-0.45506956818932626
-1.3522574574574573	-0.45455863753254566
-1.3494549549549548	-0.454095086847924
-1.3466524524524524	-0.45367290693548407
-1.3438499499499499	-0.4532847738471033
-1.3410474474474474	-0.4529224961620552
-1.338244944944945	-0.45257747492840417
-1.3354424424424425	-0.45224115468236004
-1.3326399399399398	-0.4519054451278421
-1.3298374374374373	-0.4515630951092913
-1.3270349349349349	-0.4512080033326292
-1.3242324324324324	-0.45083545374063655
-1.32142992992993	-0.4504422673628451
-1.3186274274274274	-0.45002686665139724
-1.3158249249249248	-0.4495892525889213
-1.3130224224224223	-0.44913089901704706
-1.3102199199199198	-0.44865457249740925
-1.3074174174174173	-0.4481640894094436
-1.3046149149149149	-0.44766402476301254
-1.3018124124124124	-0.4471593892407019
-1.29900990990991	-0.44665529220100525
-1.2962074074074073	-0.4461566087242261
-1.2934049049049048	-0.4456676682622144
-1.2906024024024023	-0.4451919810952237
-1.2877998998998998	-0.44473201667634865
-1.2849973973973974	-0.4442890451626304
-1.282194894894895	-0.44386305012791855
-1.2793923923923924	-0.4434527167848744
-1.2765898898898898	-0.4430554961868582
-1.2737873873873873	-0.44266774201741854
-1.2709848848848848	-0.4422849128878492
-1.2681823823823823	-0.4419018297251984
-1.2653798798798799	-0.4415129750011568
-1.2625773773773774	-0.4411128183597681
-1.259774874874875	-0.4406961517526373
-1.2569723723723722	-0.4402584165538488
-1.2541698698698698	-0.43979600533520863
-1.2513673673673673	-0.4393065220290741
-1.2485648648648648	-0.43878898604558364
-1.2457623623623624	-0.4382439684617334
-1.24295985985986	-0.4376736515466392
-1.2401573573573572	-0.43708180648782696
-1.2373548548548547	-0.43647368807337067
-1.2345523523523523	-0.43585584908584796
-1.2317498498498498	-0.43523588109194206
-1.2289473473473473	-0.4346220919836764
-1.2261448448448449	-0.4340231338716801
-1.2233423423423422	-0.4334475975935098
-1.2205398398398397	-0.43290359205202966
-1.2177373373373372	-0.4323983277422446
-1.2149348348348348	-0.43193772409750303
-1.2121323323323323	-0.43152605966392693
-1.2093298298298298	-0.4311656826115133
-1.2065273273273274	-0.43085679676732463
-1.2037248248248247	-0.43059733530361677
-1.2009223223223222	-0.43038293055818355
-1.1981198198198197	-0.43020698436038973
-1.1953173173173173	-0.43006083886057395
-1.1925148148148148	-0.42993404340304125
-1.1897123123123123	-0.42981470863969345
-1.1869098098098099	-0.42968993504564684
-1.1841073073073072	-0.42954629945179884
-1.1813048048048047	-0.42937038031469155
-1.1785023023023022	-0.429149300336995
-1.1756997997997998	-0.4288712638355289
-1.1728972972972973	-0.4285260659933934
-1.1700947947947948	-0.4281055518531737
-1.1672922922922924	-0.4276040045918222
-1.1644897897897897	-0.42701844520537474
-1.1616872872872872	-0.4263488291241951
-1.1588847847847847	-0.4255981293423025
-1.1560822822822823	-0.4247723002126212
-1.1532797797797798	-0.423880120945445
-1.1504772772772773	-0.4229329228461378
-1.1476747747747749	-0.4219442092293855
-1.1448722722722722	-0.42092918154237274
-1.1420697697697697	-0.41990418932027734
-1.1392672672672672	-0.41888612500611744
-1.1364647647647648	-0.41789178724210607
-1.1336622622622623	-0.41693723786397974
-1.1308597597597596	-0.4160371784251134
-1.1280572572572574	-0.41520437160809803
-1.1252547547547547	-0.4144491313569348
-1.1224522522522522	-0.4137789030365672
-1.1196497497497497	-0.4131979514942005
-1.1168472472472473	-0.4127071706935241
-1.1140447447447448	-0.41230402378672104
-1.111242242242242	-0.4119826172746246
-1.1084397397397396	-0.41173390749566474
-1.1056372372372372	-0.4115460323020411
-1.1028347347347347	-0.4114047556499069
-1.1000322322322322	-0.4112940081632701
-1.0972297297297298	-0.4111965027248084
-1.0944272272272273	-0.41109440097048894
-1.0916247247247246	-0.4109700043548766
-1.0888222222222221	-0.4108064423069566
-1.0860197197197197	-0.4105883299652346
-1.0832172172172172	-0.4103023690727307
-1.0804147147147147	-0.40993786778780217
-1.0776122122122123	-0.4094871583407556
-1.0748097097097098	-0.4089458955127579
-1.072007207207207	-0.4083132236695797
-1.0692047047047046	-0.40759180535544326
-1.0664022022022022	-0.40678771002677694
-1.0635996996996997	-0.4059101671540589
-1.0607971971971972	-0.40497119341048304
-1.0579946946946948	-0.40398510877319
-1.0551921921921923	-0.40296796087588127
-1.0523896896896896	-0.4019368806845077
-1.0495871871871871	-0.40090939536598247
-1.0467846846846847	-0.3999027259674953
-1.0439821821821822	-0.39893309814813527
-1.0411796796796797	-0.39801509367865484
-1.038377177177177	-0.3971610687702062
-1.0355746746746748	-0.3963806625762362
-1.032772172172172	-0.395680415544783
-1.0299696696696696	-0.39506351283166063
-1.0271671671671672	-0.39452966290199204
-1.0243646646646647	-0.3940751159570636
-1.0215621621621622	-0.39369282115109044
-1.0187596596596595	-0.3933727159410023
-1.0159571571571573	-0.3931021355722899
-1.0131546546546546	-0.3928663258638246
-1.0103521521521521	-0.39264903831195525
-1.0075496496496497	-0.3924331832575439
-1.0047471471471472	-0.39220151458121005
-1.0019446446446447	-0.3919373182027816
-0.9991421421421421	-0.3916250766063274
-0.9963396396396396	-0.39125108269084996
-0.9935371371371371	-0.3908039784104653
-0.9907346346346346	-0.39027519682382683
-0.9879321321321322	-0.38965929018703876
-0.9851296296296297	-0.3889541314287749
-0.9823271271271271	-0.3881609815442429
-0.9795246246246246	-0.38728442092002985
-0.9767221221221221	-0.3863321481280586
-0.9739196196196196	-0.38531465507635365
-0.9711171171171171	-0.3842447923578496
-0.9683146146146147	-0.383137242994555
-0.9655121121121122	-0.38200792635730385
-0.9627096096096096	-0.38087335670856026
-0.9599071071071071	-0.37974998246362895
-0.9571046046046046	-0.3786535328335533
-0.9543021021021021	-0.37759839798567507
-0.9514995995995996	-0.3765970672657036
-0.9486970970970972	-0.3756596474427916
-0.9458945945945947	-0.3747934794818722
-0.9430920920920921	-0.37400286816635453
-0.9402895895895895	-0.37328893416926157
-0.9374870870870871	-0.3726495931032981
-0.9346845845845846	-0.37207966088414596
-0.9318820820820821	-0.3715710796339212
-0.9290795795795797	-0.37111325354495334
-0.9262770770770771	-0.37069347981496725
-0.9234745745745746	-0.37029745612760856
-0.920672072072072	-0.3699098433311842
-0.9178695695695696	-0.36951486007167333
-0.9150670670670671	-0.36909688523136436
-0.9122645645645646	-0.36864104413692805
-0.9094620620620621	-0.368133755611812
-0.9066595595595596	-0.3675632189966701
-0.9038570570570571	-0.36691982314777577
-0.9010545545545545	-0.3661964630120553
-0.898252052052052	-0.3653887535048494
-0.8954495495495496	-0.36449513489790214
-0.8926470470470471	-0.36351686856244403
-0.8898445445445445	-0.3624579265032204
-0.8870420420420421	-0.3613247824661379
-0.8842395395395396	-0.36012611632004615
-0.881437037037037	-0.3588724467383479
-0.8786345345345346	-0.3575757098029198
-0.8758320320320321	-0.3562488029192744
-0.8730295295295295	-0.3549051143040231
-0.870227027027027	-0.3535580582599206
-0.8674245245245246	-0.35222063550776644
-0.8646220220220221	-0.35090503605585277
-0.8618195195195195	-0.3496222995513457
-0.859017017017017	-0.34838204490151825
-0.8562145145145146	-0.34719227733030733
-0.853412012012012	-0.34605927712113654
-0.8506095095095095	-0.34498757027576804
-0.8478070070070071	-0.3439799773798544
-0.8450045045045045	-0.34303773329213877
-0.842202002002002	-0.3421606670355602
-0.8393994994994995	-0.3413474286131968
-0.8365969969969971	-0.34059574752026095
-0.8337944944944945	-0.3399027065621324
-0.830991991991992	-0.3392650142671033
-0.8281894894894896	-0.33867925971104074
-0.825386986986987	-0.33814213491941414
-0.8225844844844845	-0.3376506121113563
-0.819781981981982	-0.33720206579638107
-0.8169794794794795	-0.33679433299213796
-0.814176976976977	-0.3364257084415057
-0.8113744744744745	-0.33609487549266964
-0.8085719719719721	-0.3358007770804606
-0.8057694694694695	-0.33554243482455365
-0.802966966966967	-0.3353187274614565
-0.8001644644644645	-0.3351281424902275
-0.797361961961962	-0.3349685168981525
-0.7945594594594595	-0.334836784034361
-0.791756956956957	-0.33472874404449304
-0.7889544544544544	-0.3346388747355373
-0.786151951951952	-0.33456019831563816
-0.7833494494494495	-0.3344842171994169
-0.780546946946947	-0.3344009290751635
-0.7777444444444445	-0.33429892782225107
-0.774941941941942	-0.33416559280228264
-0.7721394394394395	-0.3339873647067972
-0.7693369369369369	-0.33375010172524516
-0.7665344344344345	-0.33343950550420204
-0.763731931931932	-0.33304160240582315
-0.7609294294294294	-0.3325432621329665
-0.758126926926927	-0.33193273304326193
-0.7553244244244245	-0.3312001715702287
-0.752521921921922	-0.33033814221722035
-0.7497194194194194	-0.3293420646603737
-0.746916916916917	-0.32821058561682265
-0.7441144144144145	-0.3269458552852603
-0.7413119119119119	-0.3255536912827595
-0.7385094094094095	-0.3240436169759643
-0.735706906906907	-0.32242876578792984
-0.7329044044044044	-0.3207256482714013
-0.7301019019019019	-0.31895378426583043
-0.7272993993993995	-0.31713520807129014
-0.724496896896897	-0.3152938600413061
-0.7216943943943944	-0.3134548830832981
-0.718891891891892	-0.31164384703601017
-0.7160893893893895	-0.3098859275651727
-0.7132868868868869	-0.3082050689089291
-0.7104843843843844	-0.3066231613782871
-0.707681881881882	-0.30515926488424744
-0.7048793793793794	-0.3038289088801456
-0.7020768768768769	-0.3026434969842175
-0.6992743743743745	-0.3016098412441143
-0.696471871871872	-0.30072984663257757
-0.6936693693693694	-0.3000003610782076
-0.6908668668668669	-0.2994132003337991
-0.6880643643643645	-0.2989553504961727
-0.6852618618618619	-0.29860934426831554
-0.6824593593593594	-0.2983538003628402
-0.679656856856857	-0.29816410905366353
-0.6768543543543544	-0.29801324105030763
-0.6740518518518519	-0.29787265183694805
-0.6712493493493494	-0.2977132495976163
-0.6684468468468469	-0.29750639201270473
-0.6656443443443444	-0.29722487568731254
-0.6628418418418419	-0.29684388183470345
-0.6600393393393394	-0.2963418431088724
-0.6572368368368369	-0.295701199123214
-0.6544343343343344	-0.2949090121164214
-0.6516318318318319	-0.2939574192886569
-0.6488293293293294	-0.29284390434066015
-0.6460268268268269	-0.29157137747625816
-0.6432243243243244	-0.2901480603148417
-0.6404218218218218	-0.288587179524843
-0.6376193193193194	-0.2869064802432811
-0.6348168168168169	-0.28512757720407494
-0.6320143143143144	-0.2832751676874301
-0.6292118118118118	-0.2813761356779763
-0.6264093093093094	-0.2794585807697869
-0.6236068068068069	-0.27755080821534056
-0.6208043043043043	-0.27568031796738257
-0.6180018018018019	-0.27387283054779155
-0.6151992992992994	-0.2721513860947329
-0.6123967967967968	-0.2705355500459061
-0.6095942942942943	-0.26904075472539457
-0.6067917917917919	-0.2676778007801599
-0.6039892892892894	-0.2664525361706185
-0.6011867867867868	-0.2653657235057314
-0.5983842842842844	-0.2644130992012704
-0.5955817817817819	-0.26358562052062534
-0.5927792792792793	-0.26286988932496924
-0.5899767767767768	-0.2622487346000056
-0.5871742742742744	-0.26170192980665963
-0.5843717717717718	-0.26120701605923624
-0.5815692692692693	-0.2607401982632618
-0.5787667667667669	-0.26027727879512286
-0.5759642642642644	-0.25979459217166634
-0.5731617617617618	-0.2592699044776135
-0.5703592592592593	-0.2586832430706593
-0.5675567567567569	-0.25801762518933624
-0.5647542542542543	-0.2572596584136634
-0.5619517517517518	-0.25639999129106855
-0.5591492492492494	-0.2554335986167682
-0.5563467467467468	-0.2543598925936477
-0.5535442442442443	-0.25318265811537655
-0.5507417417417418	-0.2519098174319478
-0.5479392392392394	-0.25055303618497365
-0.5451367367367368	-0.24912718897040298
-0.5423342342342343	-0.24764970795322921
-0.5395317317317319	-0.2461398424111202
-0.5367292292292293	-0.24461786025400098
-0.5339267267267268	-0.24310422443650426
-0.5311242242242243	-0.24161877768647136
-0.5283217217217218	-0.24017996810868464
-0.5255192192192193	-0.23880414603875003
-0.5227167167167168	-0.23750495912185565
-0.5199142142142144	-0.23629286812881656
-0.5171117117117118	-0.23517480069404634
-0.5143092092092093	-0.23415395419785076
-0.5115067067067068	-0.23322975267409213
-0.5087042042042043	-0.2323979561727808
-0.5059017017017018	-0.23165091471661342
-0.5030991991991993	-0.23097795312278008
-0.5002966966966967	-0.23036586775816628
-0.4974941941941943	-0.22979951196879153
-0.4946916916916918	-0.22926244364540166
-0.49188918918918934	-0.22873760628299147
-0.48908668668668676	-0.22820801403807334
-0.4862841841841843	-0.2276574117052473
-0.4834816816816818	-0.22707088219111174
-0.48067917917917924	-0.22643537687324866
-0.47787667667667677	-0.22574014806064904
-0.4750741741741743	-0.22497706744276474
-0.4722716716716717	-0.22414081971583003
-0.46946916916916925	-0.2232289662702676
-0.4666666666666668	-0.22224187965989292
-0.4638641641641643	-0.2211825552961271
-0.46106166166166174	-0.22005631216938057
-0.45825915915915927	-0.21887039916372858
-0.4554566566566568	-0.21763352749610618
-0.4526541541541542	-0.21635535281002216
-0.44985165165165175	-0.21504593236206626
-0.4470491491491493	-0.21371518348181737
-0.4442466466466467	-0.2123723690382671
-0.44144414414414423	-0.21102563403726643
-0.43864164164164177	-0.20968161478447908
-0.4358391391391393	-0.2083451384040013
-0.4330366366366367	-0.20701902607291706
-0.43023413413413425	-0.2057040083195381
-0.4274316316316318	-0.2043987553659573
-0.4246291291291292	-0.2031000200169856
-0.42182662662662673	-0.2018028852550404
-0.41902412412412426	-0.20050110373510524
-0.4162216216216217	-0.19918751200933427
-0.4134191191191192	-0.19785449874410455
-0.41061661661661675	-0.19649450358458215
-0.4078141141141143	-0.19510052179162185
-0.4050116116116117	-0.19366658939357095
-0.40220910910910923	-0.19218822438062338
-0.39940660660660665	-0.1906628013890649
-0.3966041041041042	-0.18908984029364012
-0.3938016016016017	-0.1874711930178406
-0.39099909909909925	-0.18581111751218118
-0.3881965965965968	-0.18411623303351626
-0.3853940940940943	-0.18239535635321075
-0.3825915915915916	-0.18065922408263252
-0.37978908908908915	-0.17892011168100816
-0.3769865865865867	-0.17719136466007313
-0.3741840840840842	-0.17548686179664882
-0.37138158158158174	-0.1738204336104291
-0.3685790790790793	-0.17220526179840448
-0.3657765765765768	-0.1706532866218206
-0.3629740740740741	-0.1691746493477799
-0.36017157157157165	-0.16777719573943958
-0.3573690690690692	-0.16646606430354202
-0.3545665665665667	-0.1652433796312098
-0.35176406406406424	-0.16410806684557286
-0.3489615615615618	-0.1630557980787659
-0.3461590590590591	-0.16207907625727597
-0.3433565565565566	-0.1611674555207504
-0.34055405405405414	-0.16030789159312234
-0.3377515515515517	-0.15948520962878782
-0.3349490490490492	-0.15868267172633466
-0.33214654654654674	-0.15788262167578726
-0.32934404404404427	-0.15706718079191873
-0.3265415415415416	-0.15621896605766583
-0.3237390390390391	-0.1553218003843853
-0.32093653653653664	-0.1543613846647507
-0.3181340340340342	-0.15332590246971736
-0.3153315315315317	-0.15220653068722217
-0.31252902902902924	-0.15099783302602565
-0.30972652652652655	-0.1496980179706156
-0.3069240240240241	-0.1483090482836888
-0.3041215215215216	-0.146836595284489
-0.30131901901901914	-0.14528983762850206
-0.2985165165165167	-0.14368111090285018
-0.2957140140140142	-0.14202542075185065
-0.29291151151151174	-0.14033983818363643
-0.29010900900900904	-0.138642800923704
-0.2873065065065066	-0.13695334894529404
-0.2845040040040041	-0.1352903254284964
-0.28170150150150164	-0.13367157623555861
-0.27889899899899917	-0.1321131814480327
-0.2760964964964967	-0.13062875155870735
-0.27329399399399423	-0.12922881857383223
-0.27049149149149154	-0.12792034864392032
-0.2676889889889891	-0.12670639804516762
-0.2648864864864866	-0.12558592856922657
-0.26208398398398414	-0.1245537918803042
-0.25928148148148167	-0.12360088543191868
-0.2564789789789792	-0.1227144753898131
-0.2536764764764765	-0.12187867498117397
-0.25087397397397404	-0.12107506007965874
-0.24807147147147157	-0.12028339792203613
-0.2452689689689691	-0.11948245988977745
-0.24246646646646663	-0.11865088549418262
-0.23966396396396417	-0.11776806224579747
-0.2368614614614617	-0.11681498508252497
-0.234058958958959	-0.11577505953058652
-0.23125645645645654	-0.11463481477032006
-0.22845395395395407	-0.11338449620393767
-0.2256514514514516	-0.11201851184374621
-0.22284894894894913	-0.11053571267071623
-0.22004644644644666	-0.1089394938205895
-0.2172439439439442	-0.10723771076553108
-0.2144414414414415	-0.10544241227397863
-0.21163893893893904	-0.1035693995352442
-0.20883643643643657	-0.10163762811210018
-0.2060339339339341	-0.09966847602887653
-0.20323143143143163	-0.09768490703343469
-0.20042892892892916	-0.09571056264369893
-0.19762642642642647	-0.09376881980454854
-0.194823923923924	-0.09188185269517071
-0.19202142142142153	-0.0900697373581264
-0.18921891891891907	-0.08834963635224953
-0.1864164164164166	-0.08673509761123012
-0.18361391391391413	-0.08523549723215172
-0.18081141141141166	-0.08385565019754296
-0.17800890890890897	-0.08259560627836474
-0.1752064064064065	-0.08145064084588369
-0.17240390390390403	-0.08041144234308177
-0.16960140140140156	-0.07946449005757728
-0.1667988988988991	-0.078592607931996
-0.16399639639639663	-0.07777567277215414
-0.16119389389389416	-0.07699144867630407
-0.15839139139139147	-0.07621651408543699
-0.155588888888889	-0.07542724377641019
-0.15278638638638653	-0.07460080556365115
-0.14998388388388406	-0.0737161305569807
-0.1471813813813816	-0.07275481659154887
-0.14437887887887912	-0.07170192688076828
-0.14157637637637643	-0.07054664995559126
-0.13877387387387397	-0.06928279238928828
-0.1359713713713715	-0.06790908245246983
-0.13316886886886903	-0.06642927043398072
-0.13036636636636656	-0.0648520195947149
-0.1275638638638641	-0.06319059026060088
-0.12476136136136162	-0.06146232806073793
-0.12195885885885893	-0.059687975429352884
-0.11915635635635646	-0.05789083288223512
-0.116353853853854	-0.05609580294354695
-0.11355135135135153	-0.05432835467163591
-0.11074884884884906	-0.0526134502982381
-0.10794634634634659	-0.050974477400109436
-0.10514384384384412	-0.04943223017834775
-0.10234134134134143	-0.04800398181187274
-0.09953883883883896	-0.04670268653275525
-0.09673633633633649	-0.04553634516709163
-0.09393383383383402	-0.044507561585542484
-0.09113133133133156	-0.04361331005955797
-0.08832882882882909	-0.04284492521735647
-0.0855263263263264	-0.042188317468318075
-0.08272382382382393	-0.041624407768549844
-0.07992132132132146	-0.041129766795125054
-0.07711881881881899	-0.040677435336717756
-0.07431631631631652	-0.04023789532810409
-0.07151381381381405	-0.039780154755012696
-0.06871131131131158	-0.03927290488728732
-0.0659088088088089	-0.03868570515859122
-0.06310630630630643	-0.03799014963133585
-0.06030380380380396	-0.0371609694271837
-0.05750130130130149	-0.03617702775444339
-0.05469879879879902	-0.03502216813943788
-0.05189629629629655	-0.03368588201570216
-0.04909379379379408	-0.03216376872569507
-0.04629129129129139	-0.030457768973133886
-0.043488788788788924	-0.028576161514999126
-0.040686286286286455	-0.026533322054648735
-0.037883783783783986	-0.024349252528191204
-0.03508128128128152	-0.02204889789966421
-0.03227877877877905	-0.01966127584321175
-0.02947627627627636	-0.01721845196529241
-0.02667377377377389	-0.014754399219410326
-0.02387127127127142	-0.012303784653369718
-0.021068768768768953	-0.009900729428465949
-0.018266266266266484	-0.007577589052625033
-0.015463763763764016	-0.0053637999382426076
-0.012661261261261547	-0.003284835766354854
-0.009858758758758857	-0.0013613128192430538
-0.007056256256256388	0.00039172239191512644
-0.004253753753753919	0.00196529699491375
-0.0014512512512514508	0.003356789024755689
0.0013512512512510177	0.0045699687851893985
0.004153753753753486	0.005614804109372224
0.006956256256255955	0.0065070384026145985
0.009758758758758646	0.007267559033843904
0.012561261261261114	0.00792158159219006
0.015363763763763583	0.008497682431267686
0.01816626626626605	0.009026717519698486
0.02096876876876852	0.00954066968913332
0.02377127127127099	0.01007146876929168
0.02657377377377368	0.010649829739715901
0.029376276276276148	0.011304152897012367
0.032178778778778616	0.012059527191999726
0.034981281281281085	0.012936873459070172
0.03778378378378355	0.013952258428381851
0.04058628628628602	0.015116403422985489
0.04338878878878849	0.016434403784833636
0.04619129129129118	0.01790566666560533
0.04899379379379365	0.01952406619964591
0.05179629629629612	0.021278306591993458
0.05459879879879859	0.023152475641067757
0.057401301301301055	0.025126763987958583
0.060203803803803524	0.02717831922283255
0.06300630630630621	0.02928219911883366
0.06580880880880868	0.03141238488546456
0.06861131131131115	0.033542813555888305
0.07141381381381362	0.03564838849923422
0.07421631631631609	0.037705928565869753
0.07701881881881856	0.03969501945059906
0.07982132132132103	0.04159873535342976
0.08262382382382372	0.04340420473153873
0.08542632632632619	0.04510300062361029
0.08822882882882865	0.046691343406166125
0.09103133133133112	0.048170111603171674
0.09383383383383359	0.04954466419518618
0.09663633633633606	0.05082448544368061
0.09943883883883853	0.05202267025495856
0.10224134134134122	0.05315527427780989
0.10504384384384369	0.05424055801856207
0.10784634634634616	0.055298158072561006
0.11064884884884862	0.05634822097284019
0.11345135135135109	0.0574105360650561
0.11625385385385356	0.058503703215309864
0.11905635635635625	0.059644369089319506
0.12185885885885872	0.06084656231257413
0.12466136136136119	0.0621211531916199
0.12746386386386366	0.06347545805427346
0.13026636636636613	0.06491300189782588
0.1330688688688686	0.06643344619371143
0.13587137137137106	0.06803268167554567
0.13867387387387375	0.06970307902988118
0.14147637637637622	0.0714338839022253
0.1442788788788787	0.07321173679147888
0.14708138138138116	0.07502129346965085
0.14988388388388363	0.07684591772561297
0.1526863863863861	0.0786684156386544
0.15548888888888857	0.08047177933263916
0.15829139139139126	0.08223990828035403
0.16109389389389372	0.08395827769769114
0.1638963963963962	0.08561452630950991
0.16669889889889866	0.08719893965150219
0.16950140140140113	0.08870480991658189
0.1723039039039036	0.09012865894297734
0.1751064064064063	0.09147031702790916
0.17790890890890876	0.09273285657056099
0.18071141141141123	0.09392238582898192
0.1835139139139137	0.09504771405000104
0.18631641641641616	0.09611990464734368
0.18911891891891863	0.09715173773530986
0.1919214214214211	0.09815710698360193
0.1947239239239238	0.09915037829647487
0.19752642642642626	0.10014573913883928
0.20032892892892873	0.10115656738866702
0.2031314314314312	0.10219484739880458
0.20593393393393367	0.10327065856535846
0.20873643643643613	0.1043917582378121
0.2115389389389386	0.10556327642676558
0.2143414414414413	0.10678753466546256
0.21714394394394376	0.10806399578724277
0.21994644644644623	0.10938934553839408
0.2227489489489487	0.11075770110907611
0.22555145145145117	0.11216093608649766
0.22835395395395364	0.11358910625396698
0.23115645645645633	0.11503095629341431
0.2339589589589588	0.11647448398204491
0.23676146146146126	0.11790753605065209
0.23956396396396373	0.11931840859081408
0.2423664664664662	0.12069642481002815
0.24516896896896867	0.12203246403557558
0.24797147147147114	0.12331941810621329
0.25077397397397383	0.124552554563682
0.2535764764764763	0.12572977021757742
0.25637897897897877	0.12685172352389773
0.25918148148148124	0.127921839576577
0.2619839839839837	0.12894618712935893
0.2647864864864862	0.12993323269900578
0.26758898898898864	0.1308934822069491
0.27039149149149133	0.1318390255625031
0.2731939939939938	0.1327830038646958
0.27599649649649627	0.13373902231909307
0.27879899899899874	0.13472053438535656
0.2816015015015012	0.13574022398856847
0.2844040040040037	0.13680941278789555
0.28720650650650636	0.13793751849486577
0.29000900900900883	0.1391315881149659
0.2928115115115113	0.14039592684258262
0.29561401401401377	0.1417318393061774
0.29841651651651624	0.1431374951112726
0.3012190190190187	0.144607925366718
0.3040215215215212	0.14613515132958124
0.30682402402402387	0.14770844070239564
0.30962652652652634	0.14931468170163067
0.3124290290290288	0.15093886001792894
0.3152315315315313	0.1525646194185041
0.31803403403403374	0.15417488318468253
0.3208365365365362	0.15575251098260157
0.3236390390390387	0.15728096424118854
0.32644154154154137	0.15874495272177166
0.32924404404404384	0.1601310357229456
0.3320465465465463	0.16142815323889909
0.3348490490490488	0.1626280652985098
0.33765155155155124	0.1637256815317643
0.3404540540540537	0.16471926757694308
0.3432565565565564	0.1656105200627604
0.34605905905905887	0.16640450735758788
0.34886156156156134	0.16710947884255672
0.3516640640640638	0.16773655090231546
0.3544665665665663	0.16829928290801652
0.35726906906906875	0.16881316097875143
0.3600715715715712	0.16929501106169484
0.3628740740740739	0.16976236571155043
0.3656765765765764	0.1702328107593055
0.36847907907907884	0.17072333876528356
0.3712815815815813	0.1712497357252581
0.3740840840840838	0.1718260259618711
0.37688658658658625	0.1724639975544577
0.3796890890890887	0.17317282715003365
0.3824915915915914	0.1739588187070636
0.3852940940940939	0.17482526583465982
0.38809659659659634	0.17577244211080284
0.3908990990990988	0.17679771831777177
0.3937016016016013	0.17789580015151457
0.39650410410410375	0.1790590748712983
0.39930660660660644	0.18027805077113132
0.4021091091091089	0.18154186946788645
0.4049116116116114	0.1828388679758366
0.40771411411411385	0.18415716549994823
0.4105166166166163	0.18548524891549378
0.4133191191191188	0.1868125310488396
0.41612162162162125	0.1881298571262631
0.41892412412412394	0.1894299370605278
0.4217266266266264	0.1907076845007348
0.4245291291291289	0.19196044764169815
0.42733163163163135	0.19318812150266562
0.4301341341341338	0.1943931365425759
0.4329366366366363	0.19558032386258425
0.435739139139139	0.1967566626292416
0.43854164164164144	0.19793092050637254
0.4413441441441439	0.199113202592805
0.4441466466466464	0.20031442842758818
0.44694914914914885	0.20154575987195603
0.4497516516516513	0.20281800496977478
0.4525541541541538	0.20414102412692262
0.4553566566566565	0.2055231650801606
0.45815915915915895	0.2069707521386923
0.4609616616616614	0.2084876531143028
0.4637641641641639	0.2100749442910138
0.46656666666666635	0.21173068984626964
0.4693691691691688	0.2134498474827641
0.4721716716716713	0.21522430685274657
0.474974174174174	0.21704306186656883
0.47777667667667645	0.21889251239905594
0.4805791791791789	0.2207568854697385
0.4833816816816814	0.22261876089942084
0.48618418418418385	0.22445968194484958
0.4889866866866863	0.22626082767128325
0.491789189189189	0.2280037209948948
0.4945916916916915	0.22967094453168546
0.49739419419419395	0.2312468357038886
0.5001966966966964	0.2327181330109176
0.5029991991991989	0.2340745469561054
0.5058017017017014	0.23530923177374588
0.5086042042042038	0.23641913772139678
0.5114067067067065	0.23740522814939097
0.514209209209209	0.2382725506593556
0.5170117117117115	0.2390301572165979
0.5198142142142139	0.2396908738697976
0.5226167167167164	0.24027092652865953
0.5254192192192189	0.24078943482887735
0.5282217217217213	0.24126779125563866
0.531024224224224	0.24172894720110374
0.5338267267267265	0.24219663132223707
0.536629229229229	0.24269452829971877
0.5394317317317314	0.2432454477706617
0.5422342342342339	0.24387051375350255
0.5450367367367364	0.2445884042826273
0.547839239239239	0.24541466924752456
0.5506417417417415	0.2463611516543094
0.553444244244244	0.24743553380453714
0.5562467467467465	0.24864102536145213
0.5590492492492489	0.24997620512141094
0.5618517517517514	0.25143502272542856
0.5646542542542539	0.25300696074516066
0.5674567567567566	0.2546773517785132
0.570259259259259	0.25642783961018184
0.5730617617617615	0.25823696833938214
0.575864264264264	0.2600808788404725
0.5786667667667664	0.2619340881665884
0.5814692692692689	0.26377032466513955
0.5842717717717714	0.2655633897443819
0.587074274274274	0.2672880164703876
0.5898767767767765	0.2689206955005885
0.592679279279279	0.27044044024958996
0.5954817817817815	0.27182946557133136
0.5982842842842839	0.2730737575284295
0.6010867867867866	0.2741635158719024
0.6038892892892889	0.2750934555128503
0.6066917917917916	0.275862958352309
0.6094942942942938	0.276476072153475
0.6122967967967965	0.2769413584934818
0.6150992992992992	0.27727159702366605
0.6179018018018014	0.27748335811111574
0.6207043043043041	0.27759646026011753
0.6235068068068064	0.2776333323723618
0.6263093093093091	0.2776183037797022
0.6291118118118113	0.27757684698491053
0.631914314314314	0.27753479912067747
0.6347168168168167	0.27751758826719913
0.6375193193193189	0.2775494899717821
0.6403218218218216	0.2776529376417308
0.6431243243243239	0.2778479080173927
0.6459268268268266	0.2781513997859803
0.6487293293293288	0.2785770197015243
0.6515318318318315	0.27913468648162615
0.6543343343343342	0.27983045841798243
0.6571368368368364	0.2806664862294761
0.6599393393393391	0.2816410883665851
0.6627418418418414	0.28274894189819455
0.6655443443443441	0.28398137841712234
0.6683468468468463	0.2853267712104413
0.671149349349349	0.2867709973538437
0.6739518518518517	0.288297956478846
0.6767543543543539	0.289890126772642
0.6795568568568566	0.2915291383194805
0.6823593593593589	0.29319634416770124
0.6851618618618616	0.29487337046946976
0.6879643643643643	0.2965426286277277
0.6907668668668665	0.29818777451279666
0.6935693693693692	0.2997941023782224
0.6963718718718714	0.30134886399805416
0.6991743743743741	0.3028415066443828
0.7019768768768764	0.3042638267005226
0.7047793793793791	0.3056100388398356
0.7075818818818818	0.3068767636778793
0.710384384384384	0.3080629395223883
0.7131868868868867	0.309169666212269
0.7159893893893889	0.3101999909815241
0.7187918918918916	0.3111586477545564
0.7215943943943939	0.3120517622441301
0.7243968968968966	0.3128865356718765
0.7271993993993993	0.3136709198736315
0.7300019019019015	0.31441329601724005
0.7328044044044042	0.3151221681949922
0.7356069069069064	0.31580588181731317
0.7384094094094091	0.31647237510078163
0.7412119119119114	0.3171289700920703
0.7440144144144141	0.3177822076843747
0.7468169169169168	0.3184377290496129
0.749619419419419	0.31910020391068433
0.7524219219219217	0.3197733041902261
0.755224424424424	0.32045971986383165
0.7580269269269266	0.3211612123740044
0.7608294294294289	0.32187869977108435
0.7636319319319316	0.3226123668701209
0.7664344344344343	0.3233617931652044
0.7692369369369365	0.32412609102790013
0.7720394394394392	0.32490404682368806
0.7748419419419414	0.3256942579868119
0.7776444444444441	0.32649525976627125
0.7804469469469468	0.3273056362516951
0.7832494494494491	0.3281241113588301
0.7860519519519518	0.32894961664753813
0.788854454454454	0.3297813341058154
0.7916569569569567	0.33061871330716097
0.794459459459459	0.3314614635839545
0.7972619619619616	0.33230952300900674
0.8000644644644643	0.33316300699991036
0.8028669669669666	0.33402214022206467
0.8056694694694693	0.33488717614033486
0.8084719719719715	0.33575830903866855
0.8112744744744742	0.33663558358279516
0.8140769769769765	0.3375188070428152
0.8168794794794791	0.33840746912735503
0.8196819819819818	0.3393006740232846
0.8224844844844841	0.34019708870499327
0.8252869869869868	0.34109491089998245
0.828089489489489	0.3419918593017133
0.8308919919919917	0.34288518773725196
0.833694494494494	0.3437717240584983
0.8364969969969966	0.34464793356385953
0.8392994994994993	0.345510005803474
0.8421020020020016	0.3463539627049922
0.8449045045045043	0.3471757851055772
0.8477070070070065	0.34797155401331575
0.8505095095095092	0.3487376022684339
0.8533120120120115	0.34947067174894036
0.8561145145145141	0.3501680708802779
0.8589170170170168	0.35082782697443715
0.8617195195195191	0.35144882784745657
0.8645220220220218	0.35203094724857986
0.867324524524524	0.3525751488796672
0.8701270270270267	0.353083564186625
0.872929529529529	0.35355953965956577
0.8757320320320316	0.35400765007593654
0.8785345345345343	0.354433674948938
0.8813370370370366	0.3548445363870064
0.8841395395395393	0.35524819761092624
0.8869420420420415	0.35565352249212484
0.8897445445445442	0.3560700976447931
0.8925470470470469	0.3565080197987802
0.8953495495495492	0.35697765237008017
0.8981520520520518	0.35748935629935724
0.9009545545545541	0.35805320131258106
0.9037570570570568	0.3586786647366659
0.906559559559559	0.3593743258418642
0.9093620620620617	0.36014756434704337
0.9121645645645644	0.36100427218125514
0.9149670670670667	0.36194858781558237
0.9177695695695693	0.36298266243797
0.9205720720720716	0.3641064669212396
0.9233745745745743	0.3653176479184468
0.9261770770770765	0.36661144050622213
0.9289795795795792	0.367980643591035
0.9317820820820819	0.3694156628110039
0.9345845845845842	0.370904623932923
0.9373870870870868	0.3724335577974246
0.9401895895895891	0.3739866557517383
0.9429920920920918	0.3755465922860913
0.945794594594594	0.3770949093215686
0.9485970970970967	0.37861245435600377
0.9513995995995994	0.38007986253671866
0.9542021021021017	0.3814780707732258
0.9570046046046043	0.38278885030742865
0.9598071071071066	0.3839953427978406
0.9626096096096093	0.38508258401579193
0.9654121121121115	0.3860379987537899
0.9682146146146142	0.3868518505548831
0.9710171171171169	0.3875176304178567
0.9738196196196192	0.3880323697297876
0.9766221221221218	0.38839686431961934
0.9794246246246241	0.3886157986887403
0.9822271271271268	0.38869776211168616
0.985029629629629	0.38865515134706835
0.9878321321321317	0.3885039580721404
0.9906346346346344	0.38826344275445346
0.9934371371371367	0.3879557003874861
0.9962396396396394	0.3876051272208883
0.9990421421421416	0.38723780118091605
1.0018446446446443	0.38688079197236525
1.004647147147147	0.3865614197528872
1.0074496496496492	0.38630648365536796
1.010252152152152	0.38614148319876257
1.0130546546546542	0.38608985668474777
1.0158571571571569	0.38617226096105073
1.018659659659659	0.38640591640180727
1.0214621621621618	0.3868040395980962
1.0242646646646645	0.3873753840846981
1.0270671671671667	0.38812390649886774
1.0298696696696694	0.3890485719497608
1.0326721721721717	0.39014330817699616
1.0354746746746744	0.39139711342244776
1.0382771771771766	0.392794317980415
1.0410796796796793	0.39431499429354555
1.043882182182182	0.39593550540141165
1.0466846846846842	0.3976291767057263
1.049487187187187	0.3993670715686907
1.0522896896896892	0.40111884737745135
1.0550921921921919	0.4028536655410293
1.057894694694694	0.4045411265671906
1.0606971971971968	0.4061521999989417
1.0634996996996995	0.4076601186449621
1.0663022022022017	0.4090412072507887
1.0691047047047044	0.4102756175257328
1.0719072072072067	0.411347944223059
1.0747097097097094	0.4122477006885812
1.0775122122122116	0.4129696368300369
1.0803147147147143	0.4135138876681696
1.083117217217217	0.4138859463345801
1.0859197197197192	0.41409646138327044
1.088722222222222	0.41416086437006316
1.0915247247247242	0.4140988396071006
1.0943272272272269	0.4139336536000352
1.097129729729729	0.4136913667141759
1.0999322322322318	0.4133999539010953
1.1027347347347345	0.41308836468236165
1.1055372372372367	0.41278555489716845
1.1083397397397394	0.41251952387815594
1.1111422422422417	0.4123163906687595
1.1139447447447444	0.4121995416245697
1.116747247247247	0.4121888792846251
1.1195497497497493	0.4123001988353423
1.122352252252252	0.41254471394161846
1.1251547547547542	0.41292874834664545
1.127957257257257	0.41345360363721706
1.1307597597597592	0.4141156071538261
1.1335622622622619	0.41490633743143834
1.1363647647647646	0.415813018033496
1.1391672672672668	0.4168190644339252
1.1419697697697695	0.41790476294566337
1.1447722722722717	0.4190480558063253
1.1475747747747744	0.42022540260165303
1.1503772772772767	0.42141268538975485
1.1531797797797794	0.4225861232969544
1.155982282282282	0.4237231620563867
1.1587847847847843	0.42480330497117896
1.161587287287287	0.4258088540728597
1.1643897897897892	0.42672553373078037
1.167192292292292	0.4275429735214437
1.1699947947947942	0.42825503261726844
1.1727972972972969	0.42885995409627053
1.1755997997997996	0.4293603441732323
1.1784023023023018	0.42976297815584386
1.1812048048048045	0.4300784416734123
1.1840073073073067	0.4303206221492094
1.1868098098098094	0.430506071339595
1.1896123123123117	0.4306532648139142
1.1924148148148144	0.430781788298973
1.195217317317317	0.43091148369902105
1.1980198198198193	0.43106158920941984
1.200822322322322	0.43124990820204645
1.2036248248248242	0.431492040457705
1.206427327327327	0.43180070689357153
1.2092298298298296	0.43218519527218835
1.2120323323323319	0.4326509496218143
1.2148348348348346	0.43319932042871384
1.2176373373373368	0.433827486299575
1.2204398398398395	0.43452855098417026
1.2232423423423417	0.4352918126608073
1.2260448448448444	0.43610319549425614
1.2288473473473471	0.43694582694951656
1.2316498498498494	0.4378007384433047
1.234452352352352	0.4386476618734319
1.2372548548548543	0.4394658905862168
1.240057357357357	0.4402351705846527
1.2428598598598593	0.44093658635870364
1.245662362362362	0.4415534056950038
1.2484648648648646	0.44207184920295517
1.2512673673673669	0.44248175302892895
1.2540698698698696	0.4427770972178735
1.2568723723723718	0.4429563772702173
1.2596748748748745	0.4430228024360138
1.2624773773773768	0.44298431095607144
1.2652798798798794	0.4428533995424427
1.2680823823823821	0.44264677161234495
1.2708848848848844	0.4423848158683358
1.273687387387387	0.4420909334764043
1.2764898898898893	0.44179073807147007
1.279292392392392	0.4415111578817188
1.2820948948948943	0.4412794732099298
1.284897397397397	0.441122325185459
1.2876998998998996	0.44106473299856014
1.2905024024024019	0.4411291566966492
1.2933049049049046	0.44133464106337855
1.2961074074074068	0.44169607317513604
1.2989099099099095	0.44222358204842693
1.3017124124124118	0.44292210351718303
1.3045149149149144	0.44379112731555886
1.3073174174174171	0.4448246365279773
1.3101199199199194	0.446011242367894
1.312922422422422	0.4473345099384289
1.3157249249249243	0.4487734634937949
1.318527427427427	0.4503032530350255
1.3213299299299297	0.45189595809329475
1.324132432432432	0.45352149950722875
1.3269349349349346	0.4551486260780172
1.3297374374374369	0.45674594033409627
1.3325399399399396	0.45828292635192164
1.3353424424424418	0.4597309427032002
1.3381449449449445	0.46106414511908633
1.3409474474474472	0.4622603063110592
1.3437499499499495	0.4633015044476936
1.3465524524524521	0.46417465689112053
1.3493549549549544	0.464871881741676
1.352157457457457	0.46539067628776665
1.3549599599599593	0.46573390835229406
1.357762462462462	0.46590962349752896
1.3605649649649647	0.4659306778270723
1.363367467467467	0.46581421244633714
1.3661699699699696	0.46558099127222735
1.368972472472472	0.4652546286082411
1.3717749749749746	0.46486073655095145
1.3745774774774768	0.4644260247397039
1.3773799799799795	0.4639773861245224
1.3801824824824822	0.463541002280338
1.3829849849849845	0.4631415003636715
1.3857874874874871	0.4628011911664517
1.3885899899899894	0.46253941399339993
1.391392492492492	0.4623720094387151
1.3941949949949943	0.462310935763451
1.396997497497497	0.46236403870197595
1.3998	0.46253497839581403
1.3999	0.4662999615386611
1.3971003028053077	0.46589901198310235
1.3943006056106155	0.4653930249247815
1.3915009084159233	0.464792840680373
1.3887012112212311	0.46411176447613284
1.385901514026539	0.4633649392623387
1.3831018168318467	0.4625686767141701
1.3803021196371545	0.46173977837140784
1.3775024224424628	0.46089487217789366
1.3747027252477706	0.46004979078961944
1.3719030280530784	0.4592190144849362
1.3691033308583862	0.4584151984121564
1.366303633663694	0.45764879965464145
1.3635039364690018	0.4569278149558235
1.3607042392743096	0.45625763494556226
1.3579045420796174	0.4556410156203189
1.3551048448849252	0.4550781628516394
1.352305147690233	0.45456692104402263
1.3495054504955408	0.4541030529232158
1.3467057533008486	0.4536805939749681
1.3439060561061564	0.4532922624052891
1.3411063589114642	0.45292990375211906
1.338306661716772	0.4525849485001528
1.3355069645220798	0.4522488612477374
1.3327072673273876	0.451913561117279
1.3299075701326954	0.4515717951177172
1.3271078729380033	0.4512174489516217
1.324308175743311	0.4508457831708234
1.3215084785486189	0.45045358645826045
1.3187087813539267	0.4500392419672232
1.3159090841592345	0.4496027068901013
1.3131093869645423	0.4491454095637213
1.31030968976985	0.4486700722616173
1.3075099925751579	0.44818047120479393
1.3047102953804657	0.4476811480945353
1.3019105981857735	0.44717708951553065
1.2991109009910813	0.44667339179126125
1.296311203796389	0.446174929250096
1.293511506601697	0.4456860433730303
1.2907118094070047	0.44521026897507293
1.2879121122123125	0.44475011149201266
1.2851124150176203	0.444306886707004
1.282312717822928	0.4438806309906126
1.279513020628236	0.4434700865003349
1.2767133234335437	0.4430727619636608
1.2739136262388515	0.44268506583310097
1.2711139290441593	0.4423025049327853
1.2683142318494671	0.4419199383864138
1.265514534654775	0.4415318737818228
1.2627148374600827	0.4411327903213271
1.2599151402653905	0.44071747223352065
1.2571154430706983	0.44028133505186606
1.2543157458760061	0.4398207275317097
1.251516048681314	0.4393331929756546
1.2487163514866217	0.43881767552440526
1.2459166542919295	0.43827465946705385
1.2431169570972374	0.4377062327191365
1.2403172599025452	0.43711606916872225
1.237517562707853	0.4365093284387716
1.2347178655131608	0.43589247558199495
1.2319181683184686	0.4352730271300157
1.2291184711237764	0.43465923358079156
1.2263187739290842	0.4340597116559031
1.223519076734392	0.43348304233869295
1.2207193795396998	0.43293735268611283
1.2179196823450076	0.43242990059258285
1.2151199851503154	0.43196668200921917
1.2123202879556232	0.4315520795606073
1.209520590760931	0.4311885700673678
1.2067208935662388	0.43087650622891266
1.2039211963715466	0.43061398473674667
1.2011214991768548	0.43039680949778336
1.1983218019821626	0.4302185546008842
1.1955221047874705	0.4300707273315168
1.1927224075927783	0.42994302711676263
1.189922710398086	0.429823691959812
1.1871230132033939	0.4296999198912551
1.1843233160087017	0.4295583494051017
1.1815236188140095	0.42938557992295046
1.1787239216193173	0.42916871117683775
1.175924224424625	0.4288958791245462
1.1731245272299329	0.428556765678371
1.1703248300352407	0.42814306016712333
1.1675251328405485	0.4276488520474212
1.1647254356458563	0.4270709368786162
1.161925738451164	0.42640902088101956
1.159126041256472	0.42566581337886716
1.1563263440617797	0.42484700092659966
1.1535266468670875	0.42396110174480206
1.1507269496723953	0.4230192040496742
1.147927252477703	0.42203459673876165
1.145127555283011	0.4210223054886954
1.1423278580883187	0.419998551430637
1.1395281608936265	0.4189801530175317
1.1367284636989343	0.41798389433170163
1.1339287665042421	0.41702588478247105
1.13112906930955	0.41612093583026155
1.1283293721148577	0.4152819800068112
1.1255296749201655	0.4145195560857108
1.1227299777254733	0.4138413818421617
1.1199302805307811	0.41325203251702786
1.117130583336089	0.41275273899776754
1.1143308861413967	0.41234131501135346
1.1115311889467046	0.41201221748214795
1.1087314917520124	0.4117567388505384
1.1059317945573202	0.4115633247958591
1.103132097362628	0.4114180056809336
1.1003324001679358	0.4113049253487467
1.0975327029732436	0.4112069468505223
1.0947330057785514	0.41110631143988785
1.0919333085838592	0.41098532486840517
1.089133611389167	0.4108270437635438
1.0863339141944748	0.41061593471852414
1.0835342169997826	0.41033847968615844
1.0807345198050904	0.4099837033118058
1.0779348226103982	0.40954360088473385
1.075135125415706	0.40901344951191415
1.0723354282210138	0.4083919897659943
1.0695357310263216	0.4076814702419115
1.0667360338316294	0.40688755296371953
1.0639363366369372	0.40601908318994295
1.061136639442245	0.40508773264278175
1.0583369422475528	0.40410753030905416
1.0555372450528606	0.40309429951839154
1.0527375478581684	0.40206502380911574
1.0499378506634762	0.40103716698748304
1.047138153468784	0.4000279746517484
1.0443384562740918	0.3990537852112626
1.0415387590793996	0.398129378050567
1.0387390618847074	0.3972673849840225
1.0359393646900152	0.3964777885790872
1.033139667495323	0.39576752740089594
1.0303399703006308	0.3951402238916671
1.0275402731059387	0.3945960456236232
1.0247405759112465	0.3941317052574762
1.0219408787165543	0.3937405989218393
1.0191411815218625	0.39341307713221874
1.0163414843271703	0.3931368370206168
1.0135417871324781	0.3928974197666995
1.010742089937786	0.3926787929078309
1.0079423927430937	0.39246399382917363
1.0051426955484015	0.39223580833267463
1.0023429983537093	0.39197745685097424
0.9995433011590171	0.39167326066047825
0.9967436039643249	0.39130926136224337
0.9939439067696327	0.39087376889854303
0.9911442095749405	0.3903578163710938
0.9883445123802483	0.3897555037971006
0.9855448151855561	0.38906421751910647
0.982745117990864	0.38828471708311485
0.9799454207961718	0.3874210868049448
0.9771457236014796	0.386480554733844
0.9743460264067874	0.38547318706931893
0.9715463292120952	0.38441147107304996
0.968746632017403	0.3833098039400281
0.9659469348227108	0.382183908773344
0.9631472376280186	0.3810502015989382
0.9603475404333264	0.3799251351512671
0.9575478432386342	0.3788245458915142
0.954748146043942	0.3777630303646161
0.9519484488492498	0.37675337558303457
0.9491487516545576	0.37580606571119624
0.9463490544598654	0.3749288840228895
0.9435493572651732	0.3741266250590173
0.940749660070481	0.37340092729910096
0.9379499628757888	0.3727502316732651
0.9351502656810966	0.3721698660926126
0.9323505684864044	0.37165225108014915
0.9295508712917122	0.3711872167530427
0.92675117409702	0.3707624170380226
0.9239514769023278	0.37036382327196243
0.9211517797076356	0.369976276397244
0.9183520825129434	0.3695840749197372
0.9155523853182512	0.3691715747303206
0.912752688123559	0.3687237768308252
0.9099529909288668	0.36822687994112546
0.9071532937341746	0.36766877684251287
0.9043535965394824	0.3670394760406176
0.9015538993447902	0.3663314337808912
0.898754202150098	0.3655397854634197
0.8959545049554059	0.3646624699017586
0.8931548077607137	0.36370024445813637
0.8903551105660215	0.362656593664695
0.8875554133713293	0.36153753831001545
0.8847557161766371	0.3603513559462517
0.8819560189819449	0.3591082271883308
0.8791563217872527	0.3578198248930102
0.8763566245925605	0.3564988652148014
0.8735569273978683	0.3551586405672971
0.8707572302031761	0.3538125546415472
0.8679575330084839	0.3524736788577438
0.8651578358137917	0.3511543480024453
0.8623581386190995	0.3498658104182839
0.8595584414244073	0.3486179450870784
0.8567587442297151	0.34741905442876847
0.8539590470350229	0.34627573779657866
0.8511593498403307	0.34519284666540256
0.8483596526456385	0.3441735185724429
0.8455599554509463	0.3432192831597872
0.8427602582562546	0.3423302303591315
0.8399605610615624	0.3415052280007178
0.8371608638668702	0.34074217404679846
0.834361166672178	0.34003826733739434
0.8315614694774858	0.33939028024933704
0.8287617722827936	0.3387948170262661
0.8259620750881014	0.3382485427154377
0.8231623778934092	0.3377483695863708
0.820362680698717	0.3372915905100297
0.8175629835040248	0.33687595191759345
0.8147632863093326	0.33649966248125174
0.8119635891146404	0.3361613373937621
0.8091638919199482	0.33585988188564597
0.806364194725256	0.33559432122353394
0.8035644975305638	0.33536358770107677
0.8007648003358716	0.3351662779002267
0.7979651031411794	0.3350003956230166
0.7951654059464872	0.3348630972585664
0.792365708751795	0.3347504568777105
0.7895660115571028	0.33465726799759576
0.7867663143624106	0.3345768977307447
0.7839666171677184	0.3345012069685127
0.7811669199730262	0.3344205474284611
0.778367222778334	0.33432384293643885
0.7755675255836418	0.33419875836632895
0.7727678283889496	0.3340319553981462
0.7699681311942574	0.33380942987102896
0.7671684339995652	0.3335169212035547
0.764368736804873	0.33314038033225685
0.7615690396101809	0.3326664790740298
0.7587693424154887	0.33208314092572067
0.7559696452207965	0.33138007122547225
0.7531699480261043	0.3305492634333706
0.7503702508314121	0.32958545812326334
0.7475705536367199	0.328486532150056
0.7447708564420277	0.3272537973591477
0.7419711592473355	0.325892191083128
0.7391714620526433	0.32441034442768274
0.7363717648579511	0.32282051884558305
0.7335720676632589	0.3211384065611639
0.7307723704685667	0.3193827958360721
0.7279726732738745	0.3175751076382976
0.7251729760791823	0.315738815757775
0.7223732788844901	0.31389876756912116
0.7195735816897979	0.31208042725019103
0.7167738844951057	0.31030906711747547
0.7139741873004135	0.3086089356569477
0.7111744901057213	0.3070024326685591
0.7083747929110291	0.3055093226031297
0.7055750957163369	0.30414601659822127
0.7027753985216447	0.3029249519110996
0.6999757013269525	0.30185409444979633
0.6971760041322603	0.30093658601505013
0.6943763069375681	0.3001705528306928
0.6915766097428759	0.2995490861432953
0.6887769125481837	0.2990603993331144
0.6859772153534915	0.29868815934275766
0.6831775181587993	0.29841198355839477
0.6803778209641071	0.2982080868368726
0.677578123769415	0.29805005742129587
0.6747784265747228	0.2979097352714902
0.6719787293800306	0.29775816207188177
0.6691790321853384	0.29756656904935425
0.6663793349906462	0.2973073668757858
0.663579637795954	0.2969551014327724
0.6607799406012622	0.29648734011425804
0.65798024340657	0.29588545561564455
0.6551805462118778	0.29513527772925
0.6523808490171856	0.2942275884069989
0.6495811518224934	0.29315844108524597
0.6467814546278012	0.29192929177598176
0.643981757433109	0.2905469364630376
0.6411820602384168	0.2890232566283696
0.6383823630437246	0.2873747819873946
0.6355826658490324	0.28562208644860293
0.6327829686543402	0.2837890396574765
0.629983271459648	0.2819019419864716
0.6271835742649559	0.2799885752724444
0.6243838770702637	0.27807720480284454
0.6215841798755715	0.27619556988345967
0.6187844826808793	0.27436990070893796
0.6159847854861871	0.2726239981853637
0.6131850882914949	0.2709784108627598
0.6103853910968027	0.2694497393220251
0.6075856939021105	0.26805009337579816
0.6047859967074183	0.2667867214832546
0.6019862995127261	0.26566182508087377
0.5991866023180339	0.26467256336031597
0.5963869051233417	0.26381124666480765
0.5935872079286495	0.26306570941830526
0.5907875107339573	0.2624198466340341
0.5879878135392651	0.2618542918414654
0.5851881163445729	0.2613472089670823
0.5823884191498807	0.2608751665110953
0.5795887219551885	0.2604140594411711
0.5767890247604963	0.25994004268508425
0.5739893275658041	0.25943044000089566
0.5711896303711119	0.25886459333161843
0.5683899331764197	0.25822462044952993
0.5655902359817275	0.2574960526464529
0.5627905387870353	0.25666832926357774
0.5599908415923431	0.2557351317677827
0.5571911443976509	0.25469454662664853
0.5543914472029587	0.2535490531430136
0.5515917500082665	0.2523053394003824
0.5487920528135743	0.25097395625971824
0.5459923556188822	0.24956882566311306
0.54319265842419	0.24810662508878956
0.5403929612294978	0.24660607464458928
0.5375932640348056	0.24508715680363885
0.5347935668401134	0.24357030104391905
0.5319938696454212	0.24207556657337626
0.529194172450729	0.2406218558801155
0.526394475256037	0.2392261900755301
0.5235947780613448	0.23790307398404678
0.5207950808666526	0.23666397481426835
0.5179953836719604	0.23551693320502953
0.5151956864772682	0.23446631969537335
0.512395989282576	0.23351274346609585
0.5095962920878838	0.23265311380557419
0.5067965948931916	0.23188084843305973
0.5039968976984994	0.2311862168318335
0.5011972005038072	0.23055680134931034
0.49839750330911503	0.2299780542311754
0.49559780611442283	0.22943392515577127
0.49279810891973064	0.22890753136360656
0.48999841172503844	0.22838184122626384
0.48719871453034624	0.22784034210775728
0.48439901733565405	0.2272676646242089
0.48159932014096185	0.22665013783638271
0.47879962294626965	0.22597625339629915
0.47599992575157746	0.22523702105174492
0.47320022855688526	0.22442620299185317
0.47040053136219306	0.2235404200656095
0.46760083416750087	0.22257912867739352
0.46480113697280867	0.22154447290602478
0.4620014397781165	0.22044102185610842
0.4592017425834243	0.21927540719667324
0.4564020453887321	0.21805588006021873
0.4536023481940399	0.21679180978667226
0.4508026509993477	0.21549314926343266
0.4480029538046555	0.21416989274335693
0.4452032566099633	0.21283155197618728
0.4424035594152711	0.2114866752764473
0.4396038622205791	0.21014243183436626
0.4368041650258869	0.20880428026639408
0.43400446783119473	0.20747573625212862
0.43120477063650253	0.20615824930528123
0.42840507344181034	0.20485119349600853
0.42560537624711814	0.20355197151729634
0.42280567905242594	0.2022562261138873
0.42000598185773375	0.20095814781052815
0.41720628466304155	0.19965086331572462
0.41440658746834935	0.19832688514298238
0.41160689027365716	0.19697860005649284
0.40880719307896496	0.1955987720451663
0.40600749588427276	0.19418103474474113
0.40320779868958057	0.1927203485995408
0.40040810149488837	0.19121339956906583
0.39760840430019617	0.18965891877482793
0.394808707105504	0.1880579060364402
0.3920090099108118	0.18641374460651372
0.3892093127161196	0.18473219938849175
0.3864096155214274	0.18302129628926428
0.3836099183267352	0.18129108587990092
0.380810221132043	0.17955329996583932
0.3780105239373508	0.17782091475797243
0.3752108267426586	0.1761076388575484
0.3724111295479664	0.17442734801373252
0.3696114323532742	0.1727934914092068
0.366811735158582	0.17121849594329314
0.3640120379638898	0.16971319552761224
0.3612123407691976	0.16828631175102526
0.3584126435745054	0.16694401042607876
0.3556129463798132	0.16568955556823967
0.352813249185121	0.16452307840131486
0.35001355199042883	0.16344147419176794
0.34721385479573685	0.16243843429318425
0.34441415760104466	0.1615046149612383
0.34161446040635246	0.1606279385300057
0.33881476321166026	0.15979401668184204
0.33601506601696807	0.15898668005239125
0.33321536882227587	0.15818859353295955
0.3304156716275837	0.15738193258361977
0.3276159744328915	0.15654909283714832
0.3248162772381993	0.15567340339917202
0.3220165800435071	0.15473981362793376
0.3192168828488149	0.15373552384890193
0.3164171856541227	0.15265053241071924
0.3136174884594305	0.15147807465016222
0.3108177912647383	0.15021493358264432
0.3080180940700461	0.14886160730126397
0.3052183968753539	0.14742232394041632
0.3024186996806617	0.14590490139622572
0.2996190024859695	0.1443204555300561
0.2968193052912773	0.14268296703666095
0.2940196080965851	0.14100872325943115
0.2912199109018929	0.13931565671844967
0.2884202137072007	0.13762260674322546
0.2856205165125085	0.13594853416581001
0.28282081931781633	0.1343117213694265
0.28002112212312413	0.13272899099114216
0.27722142492843194	0.13121497618841643
0.27442172773373974	0.12978147360093248
0.27162203053904754	0.12843690703209293
0.26882233334435535	0.12718592555676017
0.26602263614966315	0.1260291544032118
0.26322293895497095	0.12496311077323113
0.260423241760279	0.1239802900068028
0.2576235445655868	0.12306942044539151
0.2548238473708946	0.12221587829344824
0.2520241501762024	0.12140224701736858
0.2492244529815102	0.12060899964057659
0.246424755786818	0.1198152769567219
0.2436250585921258	0.11899973042100105
0.2408253613974336	0.11814139548003873
0.2380256642027414	0.11722055949997817
0.2352259670080492	0.11621958832939609
0.232426269813357	0.11512367690617684
0.22962657261866481	0.113921492141011
0.22682687542397262	0.11260568047924206
0.22402717822928042	0.11117321789490406
0.22122748103458822	0.10962558639292122
0.21842778383989603	0.10796876813245668
0.21562808664520383	0.10621305574947114
0.21282838945051163	0.10437268504287218
0.21002869225581944	0.10246530358206851
0.20722899506112724	0.1005112956858576
0.20442929786643504	0.0985329903235164
0.20162960067174285	0.0965537835396535
0.19882990347705065	0.09459721078746959
0.19603020628235845	0.09268600690427183
0.19323050908766626	0.09084119227039304
0.19043081189297406	0.08908122291323946
0.18763111469828186	0.08742123997260239
0.18483141750358967	0.08587245011718776
0.18203172030889747	0.0844416633429672
0.17923202311420527	0.08313100829498862
0.17643232591951308	0.0819378380873315
0.17363262872482088	0.08085483184051852
0.17083293153012868	0.07987028912769199
0.1680332343354367	0.07896860654933038
0.1652335371407445	0.07813091807013034
0.16243383994605232	0.07733587386607528
0.15963414275136012	0.07656052653294036
0.15683444555666792	0.07578128884898817
0.15403474836197573	0.07497492406440381
0.15123505116728353	0.07411952805025435
0.14843535397259133	0.07319546265848742
0.14563565677789914	0.07218620133213047
0.14283595958320694	0.0710790513034001
0.14003626238851474	0.06986572150243239
0.13723656519382255	0.06854271138468732
0.13443686799913035	0.06711150303028654
0.13163717080443815	0.0655785467883486
0.12883747360974596	0.06395503911519601
0.12603777641505376	0.06225649974808833
0.12323807922036156	0.06050216362014702
0.12043838202566937	0.05871421061908423
0.11763868483097717	0.05691686310519362
0.11483898763628497	0.05513538675010277
0.11203929044159278	0.053395034500321986
0.10923959324690058	0.051719976127827645
0.10643989605220838	0.0501322567864371
0.10364019885751619	0.04865082719874687
0.10084050166282399	0.04729068557588313
0.09804080446813179	0.04606216721341661
0.0952411072734396	0.044970412070404975
0.0924414100787474	0.044015033744026315
0.0896417128840552	0.04319000537090325
0.086842015689363	0.04248376943023061
0.08404231849467081	0.041879569533975404
0.08124262129997883	0.041355993421284834
0.07844292410528664	0.040887707883839344
0.07564322691059444	0.04044635857833269
0.07284352971590224	0.040001600945851555
0.07004383252121005	0.03952222302943128
0.06724413532651785	0.03897731708254007
0.06444443813182565	0.03833745465398919
0.06164474093713346	0.03757581941268802
0.05884504374244126	0.036669253361365096
0.056045346547749064	0.03559917523213419
0.05324564935305687	0.03435233463843604
0.05044595215836467	0.03292137179157299
0.047646254963672474	0.03130516003161212
0.04484655776898028	0.02950891677915664
0.04204686057428808	0.02754407745683264
0.039247163379595884	0.02542793610415537
0.03644746618490369	0.023183065454084367
0.03364776899021149	0.02083653779650005
0.030848071795519294	0.018418975684873412
0.028048374600827097	0.01596346814232133
0.0252486774061349	0.01350439323196469
0.022448980211442704	0.011076191469443967
0.019649283016750507	0.008712136431658685
0.01684958582205831	0.00644314898351317
0.014049888627366114	0.004296699803865644
0.011250191432673917	0.002295841414980404
0.00845049423798172	0.00045840584734163344
0.005650797043289524	-0.0012036023925345828
0.002851099848597327	-0.002684395981218264
5.1402653905130435e-05	-0.003984563422617136
-0.0027482945407870663	-0.005110991959963298
-0.005547991735479263	-0.006076559105585141
-0.00834768893017146	-0.006899605991670244
-0.011147386124863434	-0.007603214036740051
-0.013947083319555631	-0.008214313828966443
-0.016746780514247828	-0.008762661361997933
-0.019546477708940024	-0.00927972158288294
-0.02234617490363222	-0.009797502443566763
-0.025145872098324418	-0.010347384170208815
-0.027945569293016614	-0.01095898822979416
-0.03074526648770881	-0.011659128503006882
-0.03354496368240101	-0.012470883556860273
-0.036344660877093204	-0.013412823805814295
-0.0391443580717854	-0.014498420969997622
-0.0419440552664776	-0.015735659846928002
-0.044743752461169795	-0.017126864310442507
-0.04754344965586199	-0.018668740965084498
-0.05034314685055419	-0.020352635356282362
-0.053142844045246385	-0.022164987405515223
-0.05594254123993858	-0.02408796512974627
-0.05874223843463078	-0.026100249012431864
-0.061541935629322975	-0.028177933876626916
-0.06434163282401517	-0.030295510976810495
-0.06714133001870737	-0.032426890425221774
-0.06994102721339956	-0.03454642308779752
-0.07274072440809176	-0.03662988174519324
-0.07554042160278396	-0.0386553635704613
-0.07834011879747615	-0.04060407971738706
-0.08113981599216835	-0.04246100287396788
-0.08393951318686055	-0.04421534979422378
-0.08673921038155274	-0.0458608828164428
-0.08953890757624494	-0.04739602191401604
-0.09233860477093714	-0.04882376659424976
-0.09513830196562933	-0.05015143464305671
-0.09793799916032131	-0.05139023199838679
-0.1007376963550135	-0.05255467463152518
-0.1035373935497057	-0.05366188896325018
-0.1063370907443979	-0.05473082182331645
-0.1091367879390901	-0.05578139410906916
-0.11193648513378229	-0.05683363400108876
-0.11473618232847449	-0.057906825800090544
-0.11753587952316669	-0.05901870917140636
-0.12033557671785888	-0.06018476089373377
-0.12313527391255108	-0.061417587237255086
-0.12593497110724328	-0.0627264500238769
-0.12873466830193547	-0.06411694347371467
-0.13153436549662767	-0.06559083237518078
-0.13433406269131987	-0.06714605521178615
-0.13713375988601206	-0.06877688892839823
-0.13993345708070426	-0.0704742653130656
-0.14273315427539646	-0.07222622278390102
-0.14553285147008865	-0.07401847195531017
-0.14833254866478085	-0.0758350489303336
-0.15113224585947305	-0.07765902699853999
-0.15393194305416524	-0.07947325543375142
-0.15673164024885744	-0.0812610934497715
-0.15953133744354964	-0.08300710809476994
-0.16233103463824183	-0.08469770689843002
-0.16513073183293403	-0.08632167932817511
-0.16793042902762623	-0.0878706254098004
-0.17073012622231842	-0.08933925502878692
-0.17352982341701062	-0.09072554722235734
-0.17632952061170282	-0.0920307649455379
-0.179129217806395	-0.09325932708031823
-0.1819289150010872	-0.09441854558666156
-0.1847286121957794	-0.09551824140816483
-0.1875283093904716	-0.09657025780440981
-0.19032800658516358	-0.09758789397744286
-0.19312770377985577	-0.0985852850210875
-0.19592740097454797	-0.09957675622426777
-0.19872709816924017	-0.10057618052904982
-0.20152679536393237	-0.10159636745976555
-0.20432649255862456	-0.10264851013413451
-0.20712618975331676	-0.10374171412535574
-0.20992588694800896	-0.10488262809815692
-0.21272558414270115	-0.1060751914660649
-0.21552528133739335	-0.10732050902010638
-0.21832497853208555	-0.10861685679414985
-0.22112467572677774	-0.10995981760741862
-0.22392437292146994	-0.11134253901277229
-0.22672407011616214	-0.11275610102601173
-0.22952376731085433	-0.11418997624549497
-0.23232346450554653	-0.11563256099487054
-0.23512316170023873	-0.11707175310170718
-0.23792285889493092	-0.1184955499861416
-0.24072255608962312	-0.1198926399541759
-0.24352225328431532	-0.12125295999755582
-0.2463219504790075	-0.12256819497279497
-0.2491216476736997	-0.12383219569263584
-0.2519213448683919	-0.12504129709440087
-0.2547210420630841	-0.1261945220905735
-0.2575207392577763	-0.12729366176283757
-0.2603204364524685	-0.12834322801142986
-0.2631201336471607	-0.12935028038075982
-0.2659198308418529	-0.13032413430765943
-0.2687195280365451	-0.13127596324267443
-0.2715192252312373	-0.1322183117544156
-0.2743189224259295	-0.1331645406431048
-0.27711861962062145	-0.13412822809546662
-0.27991831681531365	-0.13512255288180264
-0.28271801401000585	-0.13615968644490614
-0.28551771120469804	-0.13725022042490687
-0.28831740839939024	-0.13840265471898808
-0.29111710559408244	-0.13962296865354526
-0.29391680278877463	-0.14091429435778677
-0.29671649998346683	-0.14227670712195997
-0.299516197178159	-0.14370714258468528
-0.3023158943728512	-0.1451994452331424
-0.3051155915675434	-0.14674454714539734
-0.3079152887622356	-0.14833077039204176
-0.3107149859569278	-0.14994424127828915
-0.31351468315162	-0.15156939986931306
-0.3163143803463122	-0.1531895842009597
-0.3191140775410044	-0.15478766540510186
-0.3219137747356966	-0.15634670780687646
-0.3247134719303888	-0.1578506269702815
-0.327513169125081	-0.1592848187232858
-0.3303128663197732	-0.16063673337980564
-0.3331125635144654	-0.16189637164199916
-0.3359122607091576	-0.16305668191522324
-0.3387119579038498	-0.1641138428613608
-0.341511655098542	-0.1650674197804257
-0.3443113522932342	-0.16592038864388267
-0.34711104948792637	-0.16667902708514382
-0.34991074668261857	-0.16735267715241234
-0.35271044387731076	-0.16795338991542846
-0.35551014107200296	-0.16849546686919978
-0.35830983826669516	-0.16899491729178262
-0.36110953546138735	-0.1694688541141945
-0.36390923265607955	-0.16993485330778688
-0.36670892985077175	-0.17041030318752834
-0.3695086270454637	-0.17091177031284313
-0.3723083242401559	-0.17145440783193858
-0.3751080214348481	-0.17205143019900393
-0.3779077186295403	-0.17271367527971138
-0.3807074158242325	-0.17344927107427988
-0.3835071130189247	-0.17426341979053545
-0.3863068102136169	-0.17515830698301177
-0.3891065074083091	-0.17613313815070045
-0.3919062046030013	-0.17718429978055847
-0.3947059017976935	-0.17830563656430615
-0.3975055989923857	-0.179488831623774
-0.4003052961870779	-0.1807238722606625
-0.4031049933817701	-0.1819995801811445
-0.4059046905764623	-0.18330418248341304
-0.4087043877711545	-0.18462589804798632
-0.4115040849658467	-0.18595351340451718
-0.41430378216053887	-0.18727692268766452
-0.41710347935523107	-0.18858760791447743
-0.41990317654992326	-0.18987903844757892
-0.42270287374461546	-0.1911469720406828
-0.42550257093930766	-0.19238964414637647
-0.42830226813399985	-0.19360783702001824
-0.43110196532869205	-0.19480482537353372
-0.43390166252338425	-0.19598620069906475
-0.43670135971807633	-0.19715958166894493
-0.43950105691276853	-0.19833422300271997
-0.4423007541074607	-0.1995205396638656
-0.4451004513021529	-0.20072956701968514
-0.4479001484968451	-0.20197238050790298
-0.4506998456915373	-0.20325950027873171
-0.4534995428862295	-0.20460030713850333
-0.4562992400809217	-0.20600249587140565
-0.4590989372756139	-0.20747159066636994
-0.4618986344703061	-0.20901054497916663
-0.4646983316649983	-0.21061944481109893
-0.4674980288596905	-0.2122953302205542
-0.4702977260543827	-0.21403214507113588
-0.4730974232490749	-0.21582081975609094
-0.4758971204437671	-0.217649486138059
-0.47869681763845917	-0.21950381843063588
-0.48149651483315137	-0.22136748844958318
-0.48429621202784356	-0.22322271879406835
-0.48709590922253576	-0.22505091328228854
-0.48989560641722796	-0.22683334053604018
-0.49269530361192015	-0.22855184412772295
-0.49549500080661235	-0.23018955127520596
-0.49829469800130455	-0.23173155175691965
-0.5010943951959967	-0.23316551953863038
-0.5038940923906889	-0.23448225152636915
-0.5066937895853811	-0.23567610081438234
-0.5094934867800733	-0.23674528566900008
-0.5122931839747655	-0.23769206012851268
-0.5150928811694577	-0.2385227373245372
-0.5178925783641499	-0.23924756223764398
-0.5206922755588421	-0.23988043636981993
-0.5234919727535343	-0.24043850252299417
-0.5262916699482264	-0.2409416032932355
-0.5290913671429186	-0.241411631812807
-0.5318910643376108	-0.24187179750519605
-0.534690761532303	-0.24234583299705983
-0.5374904587269952	-0.24285717072489696
-0.5402901559216874	-0.2434281190910033
-0.5430898531163796	-0.2440790682128481
-0.5458895503110718	-0.2448277543662055
-0.548689247505764	-0.24568861018284538
-0.5514889447004562	-0.24667222460813693
-0.5542886418951484	-0.2477849326710943
-0.5570883390898406	-0.24902855042166547
-0.5598880362845328	-0.25040026512763597
-0.562687733479225	-0.2518926851971122
-0.5654874306739172	-0.2534940485155339
-0.5682871278686092	-0.25518858217610324
-0.5710868250633014	-0.25695700115284503
-0.5738865222579936	-0.2587771285172168
-0.5766862194526858	-0.2606246155133145
-0.579485916647378	-0.2624737363375132
-0.5822856138420702	-0.2642982299377324
-0.5850853110367624	-0.26607215964057557
-0.5878850082314546	-0.2677707609770359
-0.5906847054261468	-0.26937124871411905
-0.593484402620839	-0.2708535557750645
-0.5962840998155312	-0.2722009793707196
-0.5990837970102234	-0.2734007131597725
-0.6018834942049156	-0.2744442484662358
-0.6046831913996078	-0.2753276323443384
-0.6074828885943	-0.2760515754113576
-0.6102825857889922	-0.27662140767460663
-0.6130822829836844	-0.2770468858632291
-0.6158819801783765	-0.2773418608463288
-0.6186816773730687	-0.2775238183954404
-0.6214813745677609	-0.2776133106686974
-0.6242810717624531	-0.27763329921749963
-0.6270807689571453	-0.2776084329339367
-0.6298804661518375	-0.27756428609089995
-0.6326801633465297	-0.2775265824334512
-0.6354798605412219	-0.2775204311517662
-0.638279557735914	-0.2775695995298747
-0.6410792549306062	-0.27769584518057006
-0.6438789521252984	-0.27791832813531575
-0.6466786493199906	-0.27825311977459816
-0.6494783465146828	-0.27871282179558887
-0.652278043709375	-0.27930630427182035
-0.6550777409040672	-0.28003856752436507
-0.6578774380987593	-0.2809107281587894
-0.6606771352934515	-0.28192012538622196
-0.6634768324881437	-0.2830605397898842
-0.6662765296828359	-0.28432251315495155
-0.6690762268775281	-0.2856937549644201
-0.6718759240722203	-0.28715961876816987
-0.6746756212669125	-0.28870362992168475
-0.6774753184616047	-0.2903080452022593
-0.6802750156562969	-0.29195442455290094
-0.6830747128509891	-0.293624195658797
-0.6858744100456813	-0.2952991931833782
-0.6886741072403735	-0.296962156212517
-0.6914738044350657	-0.29859716968821276
-0.6942735016297579	-0.30019003825336826
-0.6970731988244501	-0.30172858386193385
-0.6998728960191423	-0.3032028616124067
-0.7026725932138345	-0.3046052914146695
-0.7054722904085265	-0.3059307061810764
-0.7082719876032187	-0.3071763201310765
-0.7110716847979109	-0.30834162341494636
-0.7138713819926031	-0.30942821151203576
-0.7166710791872953	-0.31043955967592013
-0.7194707763819875	-0.311380754036228
-0.7222704735766797	-0.3122581917986239
-0.7250701707713719	-0.3130792633051324
-0.7278698679660641	-0.313852028541365
-0.7306695651607563	-0.3145849000384683
-0.7334692623554485	-0.3152863430652456
-0.7362689595501407	-0.3159646026030799
-0.7390686567448329	-0.3166274649165438
-0.7418683539395251	-0.31728205965658324
-0.7446680511342173	-0.3179347064449582
-0.7474677483289094	-0.3185908078723146
-0.7502674455236016	-0.3192547888785383
-0.7530671427182938	-0.319930080647182
-0.755866839912986	-0.32061914550100445
-0.7586665371076782	-0.3213235378870987
-0.7614662343023704	-0.32204399542902873
-0.7642659314970626	-0.3227805532274693
-0.7670656286917548	-0.32353267412362563
-0.769865325886447	-0.32429938750087706
-0.7726650230811392	-0.3250794293763515
-0.7754647202758314	-0.32587137700031515
-0.7782644174705236	-0.32667377190215424
-0.7810641146652157	-0.3274852262538976
-0.7838638118599079	-0.32830450851642384
-0.7866635090546001	-0.3291306055367469
-0.7894632062492923	-0.32996275952283155
-0.7922629034439845	-0.3308004795819575
-0.7950626006386766	-0.33164352871930547
-0.7978622978333688	-0.33249188830956855
-0.800661995028061	-0.3333457030365786
-0.8034616922227532	-0.3342052101120902
-0.8062613894174454	-0.3350706572110437
-0.8090610866121376	-0.33594221398133045
-0.8118607838068298	-0.33681988219431447
-0.814660481001522	-0.33770340959932926
-0.8174601781962142	-0.33859221233980896
-0.8202598753909064	-0.33948531039608526
-0.8230595725855986	-0.3403812799613549
-0.8258592697802908	-0.34127822595853435
-0.828658966974983	-0.34217377709564184
-0.8314586641696752	-0.34306510496703224
-0.8342583613643674	-0.3439489677692107
-0.8370580585590595	-0.3448217782448679
-0.8398577557537517	-0.3456796945278999
-0.8426574529484439	-0.34651873166428526
-0.845457150143136	-0.347334890755042
-0.8482568473378282	-0.34812430193132127
-0.8510565445325204	-0.3488833767479446
-0.8538562417272126	-0.3496089650868044
-0.8566559389219048	-0.35029851130840317
-0.859455636116597	-0.3509502041878089
-0.8622553333112892	-0.35156311512637234
-0.8650550305059814	-0.352137319245339
-0.8678547277006736	-0.3526739942414312
-0.8706544248953658	-0.3531754923139472
-0.873454122090058	-0.3536453810512687
-0.8762538192847502	-0.3540884498822945
-0.8790535164794424	-0.3545106795426865
-0.8818532136741346	-0.3549191729613942
-0.8846529108688267	-0.3553220470212461
-0.8874526080635189	-0.3557282857670091
-0.8902523052582111	-0.3561475568008327
-0.8930520024529033	-0.35658999379124334
-0.8958516996475955	-0.35706594919809903
-0.8986513968422877	-0.3575857224502429
-0.9014510940369799	-0.3581592698713276
-0.9042507912316721	-0.35879590359789076
-0.9070504884263643	-0.3595039875373881
-0.9098501856210565	-0.36029063903870495
-0.9126498828157487	-0.361161445361726
-0.9154495800104409	-0.36212020420728513
-0.9182492772051329	-0.3631686974802127
-0.9210489743998251	-0.36430650708820983
-0.9238486715945173	-0.365530880917092
-0.9266483687892095	-0.3668366561661508
-0.9294480659839017	-0.3682162459829528
-0.9322477631785939	-0.36965969382195457
-0.9350474603732861	-0.3711547981934333
-0.9378471575679783	-0.372687308506638
-0.9406468547626705	-0.37424119059203764
-0.9434465519573627	-0.3757989582697626
-0.9462462491520549	-0.37734206508051776
-0.9490459463467471	-0.37885134808341225
-0.9518456435414393	-0.380307513528505
-0.9546453407361315	-0.38169165230838764
-0.9574450379308237	-0.38298577145964485
-0.9602447351255159	-0.3841733266944683
-0.9630444323202081	-0.3852397400609318
-0.9658441295149003	-0.3861728864133615
-0.9686438267095925	-0.38696353246501464
-0.9714435239042847	-0.38760571282175005
-0.9742432210989769	-0.38809702856814776
-0.9770429182936691	-0.38843885568823533
-0.9798426154883613	-0.3886364528236497
-0.9826423126830534	-0.38869896055467446
-0.9854420098777456	-0.38863928746699133
-0.9882417070724377	-0.3884738816538781
-0.9910414042671299	-0.3882223898991557
-0.9938411014618221	-0.3879072104765514
-0.9966407986565143	-0.3875529491632705
-0.9994404958512065	-0.3871857915711608
-1.0022401930458988	-0.3868328081190008
-1.005039890240591	-0.3865212107793324
-1.007839587435283	-0.38627758301709647
-1.0106392846299752	-0.38612710599304767
-1.0134389818246674	-0.38609280504861593
-1.0162386790193596	-0.38619484065878934
-1.0190383762140518	-0.3864498673993192
-1.021838073408744	-0.3868704830155219
-1.0246377706034362	-0.3874647874228706
-1.0274374677981284	-0.38823606846481085
-1.0302371649928206	-0.3891826275801149
-1.0330368621875128	-0.3902977542970103
-1.035836559382205	-0.39156985380478376
-1.0386362565768972	-0.3929827269061703
-1.0414359537715894	-0.39451599659138675
-1.0442356509662816	-0.3961456704723938
-1.0470353481609738	-0.3978448235524695
-1.049835045355666	-0.39958438145665176
-1.0526347425503582	-0.40133398047839564
-1.0554344397450504	-0.4030628777557775
-1.0582341369397426	-0.4047408827031841
-1.0610338341344348	-0.40633927959026017
-1.063833531329127	-0.4078317109452774
-1.0666332285238191	-0.4091949922957219
-1.0694329257185113	-0.41040983063777403
-1.0722326229132033	-0.4114614219030858
-1.0750323201078955	-0.41233990648282
-1.0778320173025877	-0.4130406664569138
-1.08063171449728	-0.4135644534107305
-1.083431411691972	-0.413917341424692
-1.0862311088866643	-0.41411050579729886
-1.0890308060813565	-0.41415983409661883
-1.0918305032760487	-0.4140853820121963
-1.0946302004707409	-0.41391069198277525
-1.097429897665433	-0.41366199749975974
-1.1002295948601253	-0.41336734014456283
-1.1030292920548175	-0.4130556296480776
-1.1058289892495097	-0.41275567943259767
-1.1086286864442019	-0.4124952511183055
-1.111428383638894	-0.41230014129726444
-1.1142280808335863	-0.4121933424911024
-1.1170277780282785	-0.41219430765286175
-1.1198274752229707	-0.4123183439316348
-1.1226271724176629	-0.4125761568151836
-1.125426869612355	-0.41297356036295074
-1.1282265668070472	-0.4135113632337626
-1.1310262640017394	-0.41418543381808204
-1.1338259611964316	-0.41498694123969365
-1.1366256583911238	-0.41590276254004394
-1.139425355585816	-0.41691604024272955
-1.1422250527805082	-0.41800686894793726
-1.1450247499752004	-0.4191530848395259
-1.1478244471698926	-0.4203311281855728
-1.1506241443645848	-0.42151694622589836
-1.153423841559277	-0.42268690237533196
-1.1562235387539692	-0.4238186574912896
-1.1590232359486614	-0.4248919900718904
-1.1618229331433536	-0.4258895246299242
-1.1646226303380458	-0.4267973410433601
-1.167422327532738	-0.42760544228383385
-1.1702220247274302	-0.4283080633985717
-1.1730217219221224	-0.4289038107617187
-1.1758214191168146	-0.42939562718418384
-1.1786211163115068	-0.4297905852250106
-1.1814208135061988	-0.43009951772153765
-1.184220510700891	-0.43033650089155745
-1.1870202078955832	-0.43051821111131366
-1.1898199050902754	-0.4306631814130093
-1.1926196022849676	-0.4307909876793837
-1.1954192994796597	-0.43092139728395795
-1.198218996674352	-0.43107351442138586
-1.2010186938690441	-0.431264956529867
-1.2038183910637363	-0.4315110950156657
-1.2066180882584285	-0.43182439098999625
-1.2094177854531207	-0.43221385301383064
-1.212217482647813	-0.43268463905752913
-1.2150171798425051	-0.433237819203197
-1.2178168770371973	-0.43387030926773773
-1.2206165742318895	-0.4345749787503226
-1.2234162714265817	-0.4353409295737543
-1.226215968621274	-0.4361539352667657
-1.229015665815966	-0.43699702379204686
-1.2318153630106583	-0.437851181417502
-1.2346150602053505	-0.43869615008650586
-1.2374147574000427	-0.4395112868645031
-1.240214454594735	-0.4402764513807288
-1.243014151789427	-0.4409728858544667
-1.2458138489841193	-0.44158405235257714
-1.2486135461788115	-0.44209639337225415
-1.2514132433735037	-0.442499984628791
-1.2542129405681959	-0.44278905294845144
-1.2570126377628879	-0.44296233726854717
-1.25981233495758	-0.443023276734708
-1.2626120321522722	-0.4429800165280245
-1.2654117293469644	-0.44284522909482404
-1.2682114265416566	-0.44263575561563184
-1.2710111237363488	-0.4423720795582259
-1.273810820931041	-0.4420776507388468
-1.2766105181257332	-0.44177808420815085
-1.2794102153204254	-0.44150026325326513
-1.2822099125151176	-0.44127137966881663
-1.2850096097098098	-0.4411179470456852
-1.287809306904502	-0.4410648240535502
-1.2906090040991942	-0.4411342845023095
-1.2934087012938864	-0.4413451693639082
-1.2962083984885786	-0.44171215298080957
-1.2990080956832708	-0.4422451514937947
-1.301807792877963	-0.44294889625181944
-1.3046074900726552	-0.44382268882390125
-1.3074071872673474	-0.4448603474549255
-1.3102068844620396	-0.4460503476557694
-1.3130065816567318	-0.4473761523692306
-1.315806278851424	-0.44881672008621687
-1.3186059760461162	-0.4503471726729899
-1.3214056732408084	-0.4519395987631007
-1.3242053704355006	-0.45356396359187723
-1.3270050676301928	-0.4551890922946765
-1.329804764824885	-0.4567836910961494
-1.3326044620195772	-0.4583173695801945
-1.3354041592142694	-0.45976162738960574
-1.3382038564089616	-0.4610907702464998
-1.3410035536036538	-0.4622827230415749
-1.343803250798346	-0.46331971179334847
-1.3466029479930381	-0.4641887913631807
-1.3494026451877303	-0.464882201724398
-1.3522023423824225	-0.4653975420897277
-1.3550020395771145	-0.46573775904466147
-1.3578017367718067	-0.46591095174838315
-1.360601433966499	-0.4659300039811653
-1.363401131161191	-0.4658120590804606
-1.3662008283558833	-0.4655778593803103
-1.3690005255505755	-0.4652509764429224
-1.3718002227452677	-0.4648569619767081
-1.37459991993996	-0.46442245174791547
-1.377399617134652	-0.46397425592818964
-1.3801993143293443	-0.4635384691762887
[truncated: 6 more rows]
