# Supplementary material for: Isolation of a planar π-aromatic Bi5− ring in a cobalt-based inverse-sandwich-type complex
Source: Nat Chem. 2025 Jan 20;17(4):547–55. doi: 10.1038/s41557-024-01713-8 (PMC11964920; doi:10.1038/s41557-024-01713-8)
Supplement: Supplementary file 4 — Original magnetic data of compound 1 and origin file of Fig. 3. [file 41557_2024_1713_MOESM4_ESM.zip › sr_and_T/50.json]

{
   "comment": "corrected Loops",
   "temperature": 3,
   "measures": [
      {
         "sr": 0.016,
         "angle": 0,
         "trans": 0,
         "cool_t": 1,
         "comment": "to H_stop",
         "data": [
            [
               -1.3999,
               -0.4662999615386611
            ],
            [
               -1.3970974974974975,
               -0.46589855583413087
            ],
            [
               -1.394294994994995,
               -0.4653919123611593
            ],
            [
               -1.3914924924924925,
               -0.46479090735999146
            ],
            [
               -1.3886899899899898,
               -0.46410889185249316
            ],
            [
               -1.3858874874874874,
               -0.46336105926928234
            ],
            [
               -1.3830849849849849,
               -0.4625637740169058
            ],
            [
               -1.3802824824824824,
               -0.4617338888334389
            ],
            [
               -1.37747997997998,
               -0.460888078312002
            ],
            [
               -1.3746774774774775,
               -0.46004221440158954
            ],
            [
               -1.371874974974975,
               -0.459210807112219
            ],
            [
               -1.3690724724724723,
               -0.45840653018602845
            ],
            [
               -1.3662699699699699,
               -0.4576398473112893
            ],
            [
               -1.3634674674674674,
               -0.456918749743011
            ],
            [
               -1.360664964964965,
               -0.4562486111612864
            ],
            [
               -1.3578624624624624,
               -0.45563216046562194
            ],
            [
               -1.35505995995996,
               -0.45506956818932626
            ],
            [
               -1.3522574574574573,
               -0.45455863753254566
            ],
            [
               -1.3494549549549548,
               -0.454095086847924
            ],
            [
               -1.3466524524524524,
               -0.45367290693548407
            ],
            [
               -1.3438499499499499,
               -0.4532847738471033
            ],
            [
               -1.3410474474474474,
               -0.4529224961620552
            ],
            [
               -1.338244944944945,
               -0.45257747492840417
            ],
            [
               -1.3354424424424425,
               -0.45224115468236004
            ],
            [
               -1.3326399399399398,
               -0.4519054451278421
            ],
            [
               -1.3298374374374373,
               -0.4515630951092913
            ],
            [
               -1.3270349349349349,
               -0.4512080033326292
            ],
            [
               -1.3242324324324324,
               -0.45083545374063655
            ],
            [
               -1.32142992992993,
               -0.4504422673628451
            ],
            [
               -1.3186274274274274,
               -0.45002686665139724
            ],
            [
               -1.3158249249249248,
               -0.4495892525889213
            ],
            [
               -1.3130224224224223,
               -0.44913089901704706
            ],
            [
               -1.3102199199199198,
               -0.44865457249740925
            ],
            [
               -1.3074174174174173,
               -0.4481640894094436
            ],
            [
               -1.3046149149149149,
               -0.44766402476301254
            ],
            [
               -1.3018124124124124,
               -0.4471593892407019
            ],
            [
               -1.29900990990991,
               -0.44665529220100525
            ],
            [
               -1.2962074074074073,
               -0.4461566087242261
            ],
            [
               -1.2934049049049048,
               -0.4456676682622144
            ],
            [
               -1.2906024024024023,
               -0.4451919810952237
            ],
            [
               -1.2877998998998998,
               -0.44473201667634865
            ],
            [
               -1.2849973973973974,
               -0.4442890451626304
            ],
            [
               -1.282194894894895,
               -0.44386305012791855
            ],
            [
               -1.2793923923923924,
               -0.4434527167848744
            ],
            [
               -1.2765898898898898,
               -0.4430554961868582
            ],
            [
               -1.2737873873873873,
               -0.44266774201741854
            ],
            [
               -1.2709848848848848,
               -0.4422849128878492
            ],
            [
               -1.2681823823823823,
               -0.4419018297251984
            ],
            [
               -1.2653798798798799,
               -0.4415129750011568
            ],
            [
               -1.2625773773773774,
               -0.4411128183597681
            ],
            [
               -1.259774874874875,
               -0.4406961517526373
            ],
            [
               -1.2569723723723722,
               -0.4402584165538488
            ],
            [
               -1.2541698698698698,
               -0.43979600533520863
            ],
            [
               -1.2513673673673673,
               -0.4393065220290741
            ],
            [
               -1.2485648648648648,
               -0.43878898604558364
            ],
            [
               -1.2457623623623624,
               -0.4382439684617334
            ],
            [
               -1.24295985985986,
               -0.4376736515466392
            ],
            [
               -1.2401573573573572,
               -0.43708180648782696
            ],
            [
               -1.2373548548548547,
               -0.43647368807337067
            ],
            [
               -1.2345523523523523,
               -0.43585584908584796
            ],
            [
               -1.2317498498498498,
               -0.43523588109194206
            ],
            [
               -1.2289473473473473,
               -0.4346220919836764
            ],
            [
               -1.2261448448448449,
               -0.4340231338716801
            ],
            [
               -1.2233423423423422,
               -0.4334475975935098
            ],
            [
               -1.2205398398398397,
               -0.43290359205202966
            ],
            [
               -1.2177373373373372,
               -0.4323983277422446
            ],
            [
               -1.2149348348348348,
               -0.43193772409750303
            ],
            [
               -1.2121323323323323,
               -0.43152605966392693
            ],
            [
               -1.2093298298298298,
               -0.4311656826115133
            ],
            [
               -1.2065273273273274,
               -0.43085679676732463
            ],
            [
               -1.2037248248248247,
               -0.43059733530361677
            ],
            [
               -1.2009223223223222,
               -0.43038293055818355
            ],
            [
               -1.1981198198198197,
               -0.43020698436038973
            ],
            [
               -1.1953173173173173,
               -0.43006083886057395
            ],
            [
               -1.1925148148148148,
               -0.42993404340304125
            ],
            [
               -1.1897123123123123,
               -0.42981470863969345
            ],
            [
               -1.1869098098098099,
               -0.42968993504564684
            ],
            [
               -1.1841073073073072,
               -0.42954629945179884
            ],
            [
               -1.1813048048048047,
               -0.42937038031469155
            ],
            [
               -1.1785023023023022,
               -0.429149300336995
            ],
            [
               -1.1756997997997998,
               -0.4288712638355289
            ],
            [
               -1.1728972972972973,
               -0.4285260659933934
            ],
            [
               -1.1700947947947948,
               -0.4281055518531737
            ],
            [
               -1.1672922922922924,
               -0.4276040045918222
            ],
            [
               -1.1644897897897897,
               -0.42701844520537474
            ],
            [
               -1.1616872872872872,
               -0.4263488291241951
            ],
            [
               -1.1588847847847847,
               -0.4255981293423025
            ],
            [
               -1.1560822822822823,
               -0.4247723002126212
            ],
            [
               -1.1532797797797798,
               -0.423880120945445
            ],
            [
               -1.1504772772772773,
               -0.4229329228461378
            ],
            [
               -1.1476747747747749,
               -0.4219442092293855
            ],
            [
               -1.1448722722722722,
               -0.42092918154237274
            ],
            [
               -1.1420697697697697,
               -0.41990418932027734
            ],
            [
               -1.1392672672672672,
               -0.41888612500611744
            ],
            [
               -1.1364647647647648,
               -0.41789178724210607
            ],
            [
               -1.1336622622622623,
               -0.41693723786397974
            ],
            [
               -1.1308597597597596,
               -0.4160371784251134
            ],
            [
               -1.1280572572572574,
               -0.41520437160809803
            ],
            [
               -1.1252547547547547,
               -0.4144491313569348
            ],
            [
               -1.1224522522522522,
               -0.4137789030365672
            ],
            [
               -1.1196497497497497,
               -0.4131979514942005
            ],
            [
               -1.1168472472472473,
               -0.4127071706935241
            ],
            [
               -1.1140447447447448,
               -0.41230402378672104
            ],
            [
               -1.111242242242242,
               -0.4119826172746246
            ],
            [
               -1.1084397397397396,
               -0.41173390749566474
            ],
            [
               -1.1056372372372372,
               -0.4115460323020411
            ],
            [
               -1.1028347347347347,
               -0.4114047556499069
            ],
            [
               -1.1000322322322322,
               -0.4112940081632701
            ],
            [
               -1.0972297297297298,
               -0.4111965027248084
            ],
            [
               -1.0944272272272273,
               -0.41109440097048894
            ],
            [
               -1.0916247247247246,
               -0.4109700043548766
            ],
            [
               -1.0888222222222221,
               -0.4108064423069566
            ],
            [
               -1.0860197197197197,
               -0.4105883299652346
            ],
            [
               -1.0832172172172172,
               -0.4103023690727307
            ],
            [
               -1.0804147147147147,
               -0.40993786778780217
            ],
            [
               -1.0776122122122123,
               -0.4094871583407556
            ],
            [
               -1.0748097097097098,
               -0.4089458955127579
            ],
            [
               -1.072007207207207,
               -0.4083132236695797
            ],
            [
               -1.0692047047047046,
               -0.40759180535544326
            ],
            [
               -1.0664022022022022,
               -0.40678771002677694
            ],
            [
               -1.0635996996996997,
               -0.4059101671540589
            ],
            [
               -1.0607971971971972,
               -0.40497119341048304
            ],
            [
               -1.0579946946946948,
               -0.40398510877319
            ],
            [
               -1.0551921921921923,
               -0.40296796087588127
            ],
            [
               -1.0523896896896896,
               -0.4019368806845077
            ],
            [
               -1.0495871871871871,
               -0.40090939536598247
            ],
            [
               -1.0467846846846847,
               -0.3999027259674953
            ],
            [
               -1.0439821821821822,
               -0.39893309814813527
            ],
            [
               -1.0411796796796797,
               -0.39801509367865484
            ],
            [
               -1.038377177177177,
               -0.3971610687702062
            ],
            [
               -1.0355746746746748,
               -0.3963806625762362
            ],
            [
               -1.032772172172172,
               -0.395680415544783
            ],
            [
               -1.0299696696696696,
               -0.39506351283166063
            ],
            [
               -1.0271671671671672,
               -0.39452966290199204
            ],
            [
               -1.0243646646646647,
               -0.3940751159570636
            ],
            [
               -1.0215621621621622,
               -0.39369282115109044
            ],
            [
               -1.0187596596596595,
               -0.3933727159410023
            ],
            [
               -1.0159571571571573,
               -0.3931021355722899
            ],
            [
               -1.0131546546546546,
               -0.3928663258638246
            ],
            [
               -1.0103521521521521,
               -0.39264903831195525
            ],
            [
               -1.0075496496496497,
               -0.3924331832575439
            ],
            [
               -1.0047471471471472,
               -0.39220151458121005
            ],
            [
               -1.0019446446446447,
               -0.3919373182027816
            ],
            [
               -0.9991421421421421,
               -0.3916250766063274
            ],
            [
               -0.9963396396396396,
               -0.39125108269084996
            ],
            [
               -0.9935371371371371,
               -0.3908039784104653
            ],
            [
               -0.9907346346346346,
               -0.39027519682382683
            ],
            [
               -0.9879321321321322,
               -0.38965929018703876
            ],
            [
               -0.9851296296296297,
               -0.3889541314287749
            ],
            [
               -0.9823271271271271,
               -0.3881609815442429
            ],
            [
               -0.9795246246246246,
               -0.38728442092002985
            ],
            [
               -0.9767221221221221,
               -0.3863321481280586
            ],
            [
               -0.9739196196196196,
               -0.38531465507635365
            ],
            [
               -0.9711171171171171,
               -0.3842447923578496
            ],
            [
               -0.9683146146146147,
               -0.383137242994555
            ],
            [
               -0.9655121121121122,
               -0.38200792635730385
            ],
            [
               -0.9627096096096096,
               -0.38087335670856026
            ],
            [
               -0.9599071071071071,
               -0.37974998246362895
            ],
            [
               -0.9571046046046046,
               -0.3786535328335533
            ],
            [
               -0.9543021021021021,
               -0.37759839798567507
            ],
            [
               -0.9514995995995996,
               -0.3765970672657036
            ],
            [
               -0.9486970970970972,
               -0.3756596474427916
            ],
            [
               -0.9458945945945947,
               -0.3747934794818722
            ],
            [
               -0.9430920920920921,
               -0.37400286816635453
            ],
            [
               -0.9402895895895895,
               -0.37328893416926157
            ],
            [
               -0.9374870870870871,
               -0.3726495931032981
            ],
            [
               -0.9346845845845846,
               -0.37207966088414596
            ],
            [
               -0.9318820820820821,
               -0.3715710796339212
            ],
            [
               -0.9290795795795797,
               -0.37111325354495334
            ],
            [
               -0.9262770770770771,
               -0.37069347981496725
            ],
            [
               -0.9234745745745746,
               -0.37029745612760856
            ],
            [
               -0.920672072072072,
               -0.3699098433311842
            ],
            [
               -0.9178695695695696,
               -0.36951486007167333
            ],
            [
               -0.9150670670670671,
               -0.36909688523136436
            ],
            [
               -0.9122645645645646,
               -0.36864104413692805
            ],
            [
               -0.9094620620620621,
               -0.368133755611812
            ],
            [
               -0.9066595595595596,
               -0.3675632189966701
            ],
            [
               -0.9038570570570571,
               -0.36691982314777577
            ],
            [
               -0.9010545545545545,
               -0.3661964630120553
            ],
            [
               -0.898252052052052,
               -0.3653887535048494
            ],
            [
               -0.8954495495495496,
               -0.36449513489790214
            ],
            [
               -0.8926470470470471,
               -0.36351686856244403
            ],
            [
               -0.8898445445445445,
               -0.3624579265032204
            ],
            [
               -0.8870420420420421,
               -0.3613247824661379
            ],
            [
               -0.8842395395395396,
               -0.36012611632004615
            ],
            [
               -0.881437037037037,
               -0.3588724467383479
            ],
            [
               -0.8786345345345346,
               -0.3575757098029198
            ],
            [
               -0.8758320320320321,
               -0.3562488029192744
            ],
            [
               -0.8730295295295295,
               -0.3549051143040231
            ],
            [
               -0.870227027027027,
               -0.3535580582599206
            ],
            [
               -0.8674245245245246,
               -0.35222063550776644
            ],
            [
               -0.8646220220220221,
               -0.35090503605585277
            ],
            [
               -0.8618195195195195,
               -0.3496222995513457
            ],
            [
               -0.859017017017017,
               -0.34838204490151825
            ],
            [
               -0.8562145145145146,
               -0.34719227733030733
            ],
            [
               -0.853412012012012,
               -0.34605927712113654
            ],
            [
               -0.8506095095095095,
               -0.34498757027576804
            ],
            [
               -0.8478070070070071,
               -0.3439799773798544
            ],
            [
               -0.8450045045045045,
               -0.34303773329213877
            ],
            [
               -0.842202002002002,
               -0.3421606670355602
            ],
            [
               -0.8393994994994995,
               -0.3413474286131968
            ],
            [
               -0.8365969969969971,
               -0.34059574752026095
            ],
            [
               -0.8337944944944945,
               -0.3399027065621324
            ],
            [
               -0.830991991991992,
               -0.3392650142671033
            ],
            [
               -0.8281894894894896,
               -0.33867925971104074
            ],
            [
               -0.825386986986987,
               -0.33814213491941414
            ],
            [
               -0.8225844844844845,
               -0.3376506121113563
            ],
            [
               -0.819781981981982,
               -0.33720206579638107
            ],
            [
               -0.8169794794794795,
               -0.33679433299213796
            ],
            [
               -0.814176976976977,
               -0.3364257084415057
            ],
            [
               -0.8113744744744745,
               -0.33609487549266964
            ],
            [
               -0.8085719719719721,
               -0.3358007770804606
            ],
            [
               -0.8057694694694695,
               -0.33554243482455365
            ],
            [
               -0.802966966966967,
               -0.3353187274614565
            ],
            [
               -0.8001644644644645,
               -0.3351281424902275
            ],
            [
               -0.797361961961962,
               -0.3349685168981525
            ],
            [
               -0.7945594594594595,
               -0.334836784034361
            ],
            [
               -0.791756956956957,
               -0.33472874404449304
            ],
            [
               -0.7889544544544544,
               -0.3346388747355373
            ],
            [
               -0.786151951951952,
               -0.33456019831563816
            ],
            [
               -0.7833494494494495,
               -0.3344842171994169
            ],
            [
               -0.780546946946947,
               -0.3344009290751635
            ],
            [
               -0.7777444444444445,
               -0.33429892782225107
            ],
            [
               -0.774941941941942,
               -0.33416559280228264
            ],
            [
               -0.7721394394394395,
               -0.3339873647067972
            ],
            [
               -0.7693369369369369,
               -0.33375010172524516
            ],
            [
               -0.7665344344344345,
               -0.33343950550420204
            ],
            [
               -0.763731931931932,
               -0.33304160240582315
            ],
            [
               -0.7609294294294294,
               -0.3325432621329665
            ],
            [
               -0.758126926926927,
               -0.33193273304326193
            ],
            [
               -0.7553244244244245,
               -0.3312001715702287
            ],
            [
               -0.752521921921922,
               -0.33033814221722035
            ],
            [
               -0.7497194194194194,
               -0.3293420646603737
            ],
            [
               -0.746916916916917,
               -0.32821058561682265
            ],
            [
               -0.7441144144144145,
               -0.3269458552852603
            ],
            [
               -0.7413119119119119,
               -0.3255536912827595
            ],
            [
               -0.7385094094094095,
               -0.3240436169759643
            ],
            [
               -0.735706906906907,
               -0.32242876578792984
            ],
            [
               -0.7329044044044044,
               -0.3207256482714013
            ],
            [
               -0.7301019019019019,
               -0.31895378426583043
            ],
            [
               -0.7272993993993995,
               -0.31713520807129014
            ],
            [
               -0.724496896896897,
               -0.3152938600413061
            ],
            [
               -0.7216943943943944,
               -0.3134548830832981
            ],
            [
               -0.718891891891892,
               -0.31164384703601017
            ],
            [
               -0.7160893893893895,
               -0.3098859275651727
            ],
            [
               -0.7132868868868869,
               -0.3082050689089291
            ],
            [
               -0.7104843843843844,
               -0.3066231613782871
            ],
            [
               -0.707681881881882,
               -0.30515926488424744
            ],
            [
               -0.7048793793793794,
               -0.3038289088801456
            ],
            [
               -0.7020768768768769,
               -0.3026434969842175
            ],
            [
               -0.6992743743743745,
               -0.3016098412441143
            ],
            [
               -0.696471871871872,
               -0.30072984663257757
            ],
            [
               -0.6936693693693694,
               -0.3000003610782076
            ],
            [
               -0.6908668668668669,
               -0.2994132003337991
            ],
            [
               -0.6880643643643645,
               -0.2989553504961727
            ],
            [
               -0.6852618618618619,
               -0.29860934426831554
            ],
            [
               -0.6824593593593594,
               -0.2983538003628402
            ],
            [
               -0.679656856856857,
               -0.29816410905366353
            ],
            [
               -0.6768543543543544,
               -0.29801324105030763
            ],
            [
               -0.6740518518518519,
               -0.29787265183694805
            ],
            [
               -0.6712493493493494,
               -0.2977132495976163
            ],
            [
               -0.6684468468468469,
               -0.29750639201270473
            ],
            [
               -0.6656443443443444,
               -0.29722487568731254
            ],
            [
               -0.6628418418418419,
               -0.29684388183470345
            ],
            [
               -0.6600393393393394,
               -0.2963418431088724
            ],
            [
               -0.6572368368368369,
               -0.295701199123214
            ],
            [
               -0.6544343343343344,
               -0.2949090121164214
            ],
            [
               -0.6516318318318319,
               -0.2939574192886569
            ],
            [
               -0.6488293293293294,
               -0.29284390434066015
            ],
            [
               -0.6460268268268269,
               -0.29157137747625816
            ],
            [
               -0.6432243243243244,
               -0.2901480603148417
            ],
            [
               -0.6404218218218218,
               -0.288587179524843
            ],
            [
               -0.6376193193193194,
               -0.2869064802432811
            ],
            [
               -0.6348168168168169,
               -0.28512757720407494
            ],
            [
               -0.6320143143143144,
               -0.2832751676874301
            ],
            [
               -0.6292118118118118,
               -0.2813761356779763
            ],
            [
               -0.6264093093093094,
               -0.2794585807697869
            ],
            [
               -0.6236068068068069,
               -0.27755080821534056
            ],
            [
               -0.6208043043043043,
               -0.27568031796738257
            ],
            [
               -0.6180018018018019,
               -0.27387283054779155
            ],
            [
               -0.6151992992992994,
               -0.2721513860947329
            ],
            [
               -0.6123967967967968,
               -0.2705355500459061
            ],
            [
               -0.6095942942942943,
               -0.26904075472539457
            ],
            [
               -0.6067917917917919,
               -0.2676778007801599
            ],
            [
               -0.6039892892892894,
               -0.2664525361706185
            ],
            [
               -0.6011867867867868,
               -0.2653657235057314
            ],
            [
               -0.5983842842842844,
               -0.2644130992012704
            ],
            [
               -0.5955817817817819,
               -0.26358562052062534
            ],
            [
               -0.5927792792792793,
               -0.26286988932496924
            ],
            [
               -0.5899767767767768,
               -0.2622487346000056
            ],
            [
               -0.5871742742742744,
               -0.26170192980665963
            ],
            [
               -0.5843717717717718,
               -0.26120701605923624
            ],
            [
               -0.5815692692692693,
               -0.2607401982632618
            ],
            [
               -0.5787667667667669,
               -0.26027727879512286
            ],
            [
               -0.5759642642642644,
               -0.25979459217166634
            ],
            [
               -0.5731617617617618,
               -0.2592699044776135
            ],
            [
               -0.5703592592592593,
               -0.2586832430706593
            ],
            [
               -0.5675567567567569,
               -0.25801762518933624
            ],
            [
               -0.5647542542542543,
               -0.2572596584136634
            ],
            [
               -0.5619517517517518,
               -0.25639999129106855
            ],
            [
               -0.5591492492492494,
               -0.2554335986167682
            ],
            [
               -0.5563467467467468,
               -0.2543598925936477
            ],
            [
               -0.5535442442442443,
               -0.25318265811537655
            ],
            [
               -0.5507417417417418,
               -0.2519098174319478
            ],
            [
               -0.5479392392392394,
               -0.25055303618497365
            ],
            [
               -0.5451367367367368,
               -0.24912718897040298
            ],
            [
               -0.5423342342342343,
               -0.24764970795322921
            ],
            [
               -0.5395317317317319,
               -0.2461398424111202
            ],
            [
               -0.5367292292292293,
               -0.24461786025400098
            ],
            [
               -0.5339267267267268,
               -0.24310422443650426
            ],
            [
               -0.5311242242242243,
               -0.24161877768647136
            ],
            [
               -0.5283217217217218,
               -0.24017996810868464
            ],
            [
               -0.5255192192192193,
               -0.23880414603875003
            ],
            [
               -0.5227167167167168,
               -0.23750495912185565
            ],
            [
               -0.5199142142142144,
               -0.23629286812881656
            ],
            [
               -0.5171117117117118,
               -0.23517480069404634
            ],
            [
               -0.5143092092092093,
               -0.23415395419785076
            ],
            [
               -0.5115067067067068,
               -0.23322975267409213
            ],
            [
               -0.5087042042042043,
               -0.2323979561727808
            ],
            [
               -0.5059017017017018,
               -0.23165091471661342
            ],
            [
               -0.5030991991991993,
               -0.23097795312278008
            ],
            [
               -0.5002966966966967,
               -0.23036586775816628
            ],
            [
               -0.4974941941941943,
               -0.22979951196879153
            ],
            [
               -0.4946916916916918,
               -0.22926244364540166
            ],
            [
               -0.49188918918918934,
               -0.22873760628299147
            ],
            [
               -0.48908668668668676,
               -0.22820801403807334
            ],
            [
               -0.4862841841841843,
               -0.2276574117052473
            ],
            [
               -0.4834816816816818,
               -0.22707088219111174
            ],
            [
               -0.48067917917917924,
               -0.22643537687324866
            ],
            [
               -0.47787667667667677,
               -0.22574014806064904
            ],
            [
               -0.4750741741741743,
               -0.22497706744276474
            ],
            [
               -0.4722716716716717,
               -0.22414081971583003
            ],
            [
               -0.46946916916916925,
               -0.2232289662702676
            ],
            [
               -0.4666666666666668,
               -0.22224187965989292
            ],
            [
               -0.4638641641641643,
               -0.2211825552961271
            ],
            [
               -0.46106166166166174,
               -0.22005631216938057
            ],
            [
               -0.45825915915915927,
               -0.21887039916372858
            ],
            [
               -0.4554566566566568,
               -0.21763352749610618
            ],
            [
               -0.4526541541541542,
               -0.21635535281002216
            ],
            [
               -0.44985165165165175,
               -0.21504593236206626
            ],
            [
               -0.4470491491491493,
               -0.21371518348181737
            ],
            [
               -0.4442466466466467,
               -0.2123723690382671
            ],
            [
               -0.44144414414414423,
               -0.21102563403726643
            ],
            [
               -0.43864164164164177,
               -0.20968161478447908
            ],
            [
               -0.4358391391391393,
               -0.2083451384040013
            ],
            [
               -0.4330366366366367,
               -0.20701902607291706
            ],
            [
               -0.43023413413413425,
               -0.2057040083195381
            ],
            [
               -0.4274316316316318,
               -0.2043987553659573
            ],
            [
               -0.4246291291291292,
               -0.2031000200169856
            ],
            [
               -0.42182662662662673,
               -0.2018028852550404
            ],
            [
               -0.41902412412412426,
               -0.20050110373510524
            ],
            [
               -0.4162216216216217,
               -0.19918751200933427
            ],
            [
               -0.4134191191191192,
               -0.19785449874410455
            ],
            [
               -0.41061661661661675,
               -0.19649450358458215
            ],
            [
               -0.4078141141141143,
               -0.19510052179162185
            ],
            [
               -0.4050116116116117,
               -0.19366658939357095
            ],
            [
               -0.40220910910910923,
               -0.19218822438062338
            ],
            [
               -0.39940660660660665,
               -0.1906628013890649
            ],
            [
               -0.3966041041041042,
               -0.18908984029364012
            ],
            [
               -0.3938016016016017,
               -0.1874711930178406
            ],
            [
               -0.39099909909909925,
               -0.18581111751218118
            ],
            [
               -0.3881965965965968,
               -0.18411623303351626
            ],
            [
               -0.3853940940940943,
               -0.18239535635321075
            ],
            [
               -0.3825915915915916,
               -0.18065922408263252
            ],
            [
               -0.37978908908908915,
               -0.17892011168100816
            ],
            [
               -0.3769865865865867,
               -0.17719136466007313
            ],
            [
               -0.3741840840840842,
               -0.17548686179664882
            ],
            [
               -0.37138158158158174,
               -0.1738204336104291
            ],
            [
               -0.3685790790790793,
               -0.17220526179840448
            ],
            [
               -0.3657765765765768,
               -0.1706532866218206
            ],
            [
               -0.3629740740740741,
               -0.1691746493477799
            ],
            [
               -0.36017157157157165,
               -0.16777719573943958
            ],
            [
               -0.3573690690690692,
               -0.16646606430354202
            ],
            [
               -0.3545665665665667,
               -0.1652433796312098
            ],
            [
               -0.35176406406406424,
               -0.16410806684557286
            ],
            [
               -0.3489615615615618,
               -0.1630557980787659
            ],
            [
               -0.3461590590590591,
               -0.16207907625727597
            ],
            [
               -0.3433565565565566,
               -0.1611674555207504
            ],
            [
               -0.34055405405405414,
               -0.16030789159312234
            ],
            [
               -0.3377515515515517,
               -0.15948520962878782
            ],
            [
               -0.3349490490490492,
               -0.15868267172633466
            ],
            [
               -0.33214654654654674,
               -0.15788262167578726
            ],
            [
               -0.32934404404404427,
               -0.15706718079191873
            ],
            [
               -0.3265415415415416,
               -0.15621896605766583
            ],
            [
               -0.3237390390390391,
               -0.1553218003843853
            ],
            [
               -0.32093653653653664,
               -0.1543613846647507
            ],
            [
               -0.3181340340340342,
               -0.15332590246971736
            ],
            [
               -0.3153315315315317,
               -0.15220653068722217
            ],
            [
               -0.31252902902902924,
               -0.15099783302602565
            ],
            [
               -0.30972652652652655,
               -0.1496980179706156
            ],
            [
               -0.3069240240240241,
               -0.1483090482836888
            ],
            [
               -0.3041215215215216,
               -0.146836595284489
            ],
            [
               -0.30131901901901914,
               -0.14528983762850206
            ],
            [
               -0.2985165165165167,
               -0.14368111090285018
            ],
            [
               -0.2957140140140142,
               -0.14202542075185065
            ],
            [
               -0.29291151151151174,
               -0.14033983818363643
            ],
            [
               -0.29010900900900904,
               -0.138642800923704
            ],
            [
               -0.2873065065065066,
               -0.13695334894529404
            ],
            [
               -0.2845040040040041,
               -0.1352903254284964
            ],
            [
               -0.28170150150150164,
               -0.13367157623555861
            ],
            [
               -0.27889899899899917,
               -0.1321131814480327
            ],
            [
               -0.2760964964964967,
               -0.13062875155870735
            ],
            [
               -0.27329399399399423,
               -0.12922881857383223
            ],
            [
               -0.27049149149149154,
               -0.12792034864392032
            ],
            [
               -0.2676889889889891,
               -0.12670639804516762
            ],
            [
               -0.2648864864864866,
               -0.12558592856922657
            ],
            [
               -0.26208398398398414,
               -0.1245537918803042
            ],
            [
               -0.25928148148148167,
               -0.12360088543191868
            ],
            [
               -0.2564789789789792,
               -0.1227144753898131
            ],
            [
               -0.2536764764764765,
               -0.12187867498117397
            ],
            [
               -0.25087397397397404,
               -0.12107506007965874
            ],
            [
               -0.24807147147147157,
               -0.12028339792203613
            ],
            [
               -0.2452689689689691,
               -0.11948245988977745
            ],
            [
               -0.24246646646646663,
               -0.11865088549418262
            ],
            [
               -0.23966396396396417,
               -0.11776806224579747
            ],
            [
               -0.2368614614614617,
               -0.11681498508252497
            ],
            [
               -0.234058958958959,
               -0.11577505953058652
            ],
            [
               -0.23125645645645654,
               -0.11463481477032006
            ],
            [
               -0.22845395395395407,
               -0.11338449620393767
            ],
            [
               -0.2256514514514516,
               -0.11201851184374621
            ],
            [
               -0.22284894894894913,
               -0.11053571267071623
            ],
            [
               -0.22004644644644666,
               -0.1089394938205895
            ],
            [
               -0.2172439439439442,
               -0.10723771076553108
            ],
            [
               -0.2144414414414415,
               -0.10544241227397863
            ],
            [
               -0.21163893893893904,
               -0.1035693995352442
            ],
            [
               -0.20883643643643657,
               -0.10163762811210018
            ],
            [
               -0.2060339339339341,
               -0.09966847602887653
            ],
            [
               -0.20323143143143163,
               -0.09768490703343469
            ],
            [
               -0.20042892892892916,
               -0.09571056264369893
            ],
            [
               -0.19762642642642647,
               -0.09376881980454854
            ],
            [
               -0.194823923923924,
               -0.09188185269517071
            ],
            [
               -0.19202142142142153,
               -0.0900697373581264
            ],
            [
               -0.18921891891891907,
               -0.08834963635224953
            ],
            [
               -0.1864164164164166,
               -0.08673509761123012
            ],
            [
               -0.18361391391391413,
               -0.08523549723215172
            ],
            [
               -0.18081141141141166,
               -0.08385565019754296
            ],
            [
               -0.17800890890890897,
               -0.08259560627836474
            ],
            [
               -0.1752064064064065,
               -0.08145064084588369
            ],
            [
               -0.17240390390390403,
               -0.08041144234308177
            ],
            [
               -0.16960140140140156,
               -0.07946449005757728
            ],
            [
               -0.1667988988988991,
               -0.078592607931996
            ],
            [
               -0.16399639639639663,
               -0.07777567277215414
            ],
            [
               -0.16119389389389416,
               -0.07699144867630407
            ],
            [
               -0.15839139139139147,
               -0.07621651408543699
            ],
            [
               -0.155588888888889,
               -0.07542724377641019
            ],
            [
               -0.15278638638638653,
               -0.07460080556365115
            ],
            [
               -0.14998388388388406,
               -0.0737161305569807
            ],
            [
               -0.1471813813813816,
               -0.07275481659154887
            ],
            [
               -0.14437887887887912,
               -0.07170192688076828
            ],
            [
               -0.14157637637637643,
               -0.07054664995559126
            ],
            [
               -0.13877387387387397,
               -0.06928279238928828
            ],
            [
               -0.1359713713713715,
               -0.06790908245246983
            ],
            [
               -0.13316886886886903,
               -0.06642927043398072
            ],
            [
               -0.13036636636636656,
               -0.0648520195947149
            ],
            [
               -0.1275638638638641,
               -0.06319059026060088
            ],
            [
               -0.12476136136136162,
               -0.06146232806073793
            ],
            [
               -0.12195885885885893,
               -0.059687975429352884
            ],
            [
               -0.11915635635635646,
               -0.05789083288223512
            ],
            [
               -0.116353853853854,
               -0.05609580294354695
            ],
            [
               -0.11355135135135153,
               -0.05432835467163591
            ],
            [
               -0.11074884884884906,
               -0.0526134502982381
            ],
            [
               -0.10794634634634659,
               -0.050974477400109436
            ],
            [
               -0.10514384384384412,
               -0.04943223017834775
            ],
            [
               -0.10234134134134143,
               -0.04800398181187274
            ],
            [
               -0.09953883883883896,
               -0.04670268653275525
            ],
            [
               -0.09673633633633649,
               -0.04553634516709163
            ],
            [
               -0.09393383383383402,
               -0.044507561585542484
            ],
            [
               -0.09113133133133156,
               -0.04361331005955797
            ],
            [
               -0.08832882882882909,
               -0.04284492521735647
            ],
            [
               -0.0855263263263264,
               -0.042188317468318075
            ],
            [
               -0.08272382382382393,
               -0.041624407768549844
            ],
            [
               -0.07992132132132146,
               -0.041129766795125054
            ],
            [
               -0.07711881881881899,
               -0.040677435336717756
            ],
            [
               -0.07431631631631652,
               -0.04023789532810409
            ],
            [
               -0.07151381381381405,
               -0.039780154755012696
            ],
            [
               -0.06871131131131158,
               -0.03927290488728732
            ],
            [
               -0.0659088088088089,
               -0.03868570515859122
            ],
            [
               -0.06310630630630643,
               -0.03799014963133585
            ],
            [
               -0.06030380380380396,
               -0.0371609694271837
            ],
            [
               -0.05750130130130149,
               -0.03617702775444339
            ],
            [
               -0.05469879879879902,
               -0.03502216813943788
            ],
            [
               -0.05189629629629655,
               -0.03368588201570216
            ],
            [
               -0.04909379379379408,
               -0.03216376872569507
            ],
            [
               -0.04629129129129139,
               -0.030457768973133886
            ],
            [
               -0.043488788788788924,
               -0.028576161514999126
            ],
            [
               -0.040686286286286455,
               -0.026533322054648735
            ],
            [
               -0.037883783783783986,
               -0.024349252528191204
            ],
            [
               -0.03508128128128152,
               -0.02204889789966421
            ],
            [
               -0.03227877877877905,
               -0.01966127584321175
            ],
            [
               -0.02947627627627636,
               -0.01721845196529241
            ],
            [
               -0.02667377377377389,
               -0.014754399219410326
            ],
            [
               -0.02387127127127142,
               -0.012303784653369718
            ],
            [
               -0.021068768768768953,
               -0.009900729428465949
            ],
            [
               -0.018266266266266484,
               -0.007577589052625033
            ],
            [
               -0.015463763763764016,
               -0.0053637999382426076
            ],
            [
               -0.012661261261261547,
               -0.003284835766354854
            ],
            [
               -0.009858758758758857,
               -0.0013613128192430538
            ],
            [
               -0.007056256256256388,
               0.00039172239191512644
            ],
            [
               -0.004253753753753919,
               0.00196529699491375
            ],
            [
               -0.0014512512512514508,
               0.003356789024755689
            ],
            [
               0.0013512512512510177,
               0.0045699687851893985
            ],
            [
               0.004153753753753486,
               0.005614804109372224
            ],
            [
               0.006956256256255955,
               0.0065070384026145985
            ],
            [
               0.009758758758758646,
               0.007267559033843904
            ],
            [
               0.012561261261261114,
               0.00792158159219006
            ],
            [
               0.015363763763763583,
               0.008497682431267686
            ],
            [
               0.01816626626626605,
               0.009026717519698486
            ],
            [
               0.02096876876876852,
               0.00954066968913332
            ],
            [
               0.02377127127127099,
               0.01007146876929168
            ],
            [
               0.02657377377377368,
               0.010649829739715901
            ],
            [
               0.029376276276276148,
               0.011304152897012367
            ],
            [
               0.032178778778778616,
               0.012059527191999726
            ],
            [
               0.034981281281281085,
               0.012936873459070172
            ],
            [
               0.03778378378378355,
               0.013952258428381851
            ],
            [
               0.04058628628628602,
               0.015116403422985489
            ],
            [
               0.04338878878878849,
               0.016434403784833636
            ],
            [
               0.04619129129129118,
               0.01790566666560533
            ],
            [
               0.04899379379379365,
               0.01952406619964591
            ],
            [
               0.05179629629629612,
               0.021278306591993458
            ],
            [
               0.05459879879879859,
               0.023152475641067757
            ],
            [
               0.057401301301301055,
               0.025126763987958583
            ],
            [
               0.060203803803803524,
               0.02717831922283255
            ],
            [
               0.06300630630630621,
               0.02928219911883366
            ],
            [
               0.06580880880880868,
               0.03141238488546456
            ],
            [
               0.06861131131131115,
               0.033542813555888305
            ],
            [
               0.07141381381381362,
               0.03564838849923422
            ],
            [
               0.07421631631631609,
               0.037705928565869753
            ],
            [
               0.07701881881881856,
               0.03969501945059906
            ],
            [
               0.07982132132132103,
               0.04159873535342976
            ],
            [
               0.08262382382382372,
               0.04340420473153873
            ],
            [
               0.08542632632632619,
               0.04510300062361029
            ],
            [
               0.08822882882882865,
               0.046691343406166125
            ],
            [
               0.09103133133133112,
               0.048170111603171674
            ],
            [
               0.09383383383383359,
               0.04954466419518618
            ],
            [
               0.09663633633633606,
               0.05082448544368061
            ],
            [
               0.09943883883883853,
               0.05202267025495856
            ],
            [
               0.10224134134134122,
               0.05315527427780989
            ],
            [
               0.10504384384384369,
               0.05424055801856207
            ],
            [
               0.10784634634634616,
               0.055298158072561006
            ],
            [
               0.11064884884884862,
               0.05634822097284019
            ],
            [
               0.11345135135135109,
               0.0574105360650561
            ],
            [
               0.11625385385385356,
               0.058503703215309864
            ],
            [
               0.11905635635635625,
               0.059644369089319506
            ],
            [
               0.12185885885885872,
               0.06084656231257413
            ],
            [
               0.12466136136136119,
               0.0621211531916199
            ],
            [
               0.12746386386386366,
               0.06347545805427346
            ],
            [
               0.13026636636636613,
               0.06491300189782588
            ],
            [
               0.1330688688688686,
               0.06643344619371143
            ],
            [
               0.13587137137137106,
               0.06803268167554567
            ],
            [
               0.13867387387387375,
               0.06970307902988118
            ],
            [
               0.14147637637637622,
               0.0714338839022253
            ],
            [
               0.1442788788788787,
               0.07321173679147888
            ],
            [
               0.14708138138138116,
               0.07502129346965085
            ],
            [
               0.14988388388388363,
               0.07684591772561297
            ],
            [
               0.1526863863863861,
               0.0786684156386544
            ],
            [
               0.15548888888888857,
               0.08047177933263916
            ],
            [
               0.15829139139139126,
               0.08223990828035403
            ],
            [
               0.16109389389389372,
               0.08395827769769114
            ],
            [
               0.1638963963963962,
               0.08561452630950991
            ],
            [
               0.16669889889889866,
               0.08719893965150219
            ],
            [
               0.16950140140140113,
               0.08870480991658189
            ],
            [
               0.1723039039039036,
               0.09012865894297734
            ],
            [
               0.1751064064064063,
               0.09147031702790916
            ],
            [
               0.17790890890890876,
               0.09273285657056099
            ],
            [
               0.18071141141141123,
               0.09392238582898192
            ],
            [
               0.1835139139139137,
               0.09504771405000104
            ],
            [
               0.18631641641641616,
               0.09611990464734368
            ],
            [
               0.18911891891891863,
               0.09715173773530986
            ],
            [
               0.1919214214214211,
               0.09815710698360193
            ],
            [
               0.1947239239239238,
               0.09915037829647487
            ],
            [
               0.19752642642642626,
               0.10014573913883928
            ],
            [
               0.20032892892892873,
               0.10115656738866702
            ],
            [
               0.2031314314314312,
               0.10219484739880458
            ],
            [
               0.20593393393393367,
               0.10327065856535846
            ],
            [
               0.20873643643643613,
               0.1043917582378121
            ],
            [
               0.2115389389389386,
               0.10556327642676558
            ],
            [
               0.2143414414414413,
               0.10678753466546256
            ],
            [
               0.21714394394394376,
               0.10806399578724277
            ],
            [
               0.21994644644644623,
               0.10938934553839408
            ],
            [
               0.2227489489489487,
               0.11075770110907611
            ],
            [
               0.22555145145145117,
               0.11216093608649766
            ],
            [
               0.22835395395395364,
               0.11358910625396698
            ],
            [
               0.23115645645645633,
               0.11503095629341431
            ],
            [
               0.2339589589589588,
               0.11647448398204491
            ],
            [
               0.23676146146146126,
               0.11790753605065209
            ],
            [
               0.23956396396396373,
               0.11931840859081408
            ],
            [
               0.2423664664664662,
               0.12069642481002815
            ],
            [
               0.24516896896896867,
               0.12203246403557558
            ],
            [
               0.24797147147147114,
               0.12331941810621329
            ],
            [
               0.25077397397397383,
               0.124552554563682
            ],
            [
               0.2535764764764763,
               0.12572977021757742
            ],
            [
               0.25637897897897877,
               0.12685172352389773
            ],
            [
               0.25918148148148124,
               0.127921839576577
            ],
            [
               0.2619839839839837,
               0.12894618712935893
            ],
            [
               0.2647864864864862,
               0.12993323269900578
            ],
            [
               0.26758898898898864,
               0.1308934822069491
            ],
            [
               0.27039149149149133,
               0.1318390255625031
            ],
            [
               0.2731939939939938,
               0.1327830038646958
            ],
            [
               0.27599649649649627,
               0.13373902231909307
            ],
            [
               0.27879899899899874,
               0.13472053438535656
            ],
            [
               0.2816015015015012,
               0.13574022398856847
            ],
            [
               0.2844040040040037,
               0.13680941278789555
            ],
            [
               0.28720650650650636,
               0.13793751849486577
            ],
            [
               0.29000900900900883,
               0.1391315881149659
            ],
            [
               0.2928115115115113,
               0.14039592684258262
            ],
            [
               0.29561401401401377,
               0.1417318393061774
            ],
            [
               0.29841651651651624,
               0.1431374951112726
            ],
            [
               0.3012190190190187,
               0.144607925366718
            ],
            [
               0.3040215215215212,
               0.14613515132958124
            ],
            [
               0.30682402402402387,
               0.14770844070239564
            ],
            [
               0.30962652652652634,
               0.14931468170163067
            ],
            [
               0.3124290290290288,
               0.15093886001792894
            ],
            [
               0.3152315315315313,
               0.1525646194185041
            ],
            [
               0.31803403403403374,
               0.15417488318468253
            ],
            [
               0.3208365365365362,
               0.15575251098260157
            ],
            [
               0.3236390390390387,
               0.15728096424118854
            ],
            [
               0.32644154154154137,
               0.15874495272177166
            ],
            [
               0.32924404404404384,
               0.1601310357229456
            ],
            [
               0.3320465465465463,
               0.16142815323889909
            ],
            [
               0.3348490490490488,
               0.1626280652985098
            ],
            [
               0.33765155155155124,
               0.1637256815317643
            ],
            [
               0.3404540540540537,
               0.16471926757694308
            ],
            [
               0.3432565565565564,
               0.1656105200627604
            ],
            [
               0.34605905905905887,
               0.16640450735758788
            ],
            [
               0.34886156156156134,
               0.16710947884255672
            ],
            [
               0.3516640640640638,
               0.16773655090231546
            ],
            [
               0.3544665665665663,
               0.16829928290801652
            ],
            [
               0.35726906906906875,
               0.16881316097875143
            ],
            [
               0.3600715715715712,
               0.16929501106169484
            ],
            [
               0.3628740740740739,
               0.16976236571155043
            ],
            [
               0.3656765765765764,
               0.1702328107593055
            ],
            [
               0.36847907907907884,
               0.17072333876528356
            ],
            [
               0.3712815815815813,
               0.1712497357252581
            ],
            [
               0.3740840840840838,
               0.1718260259618711
            ],
            [
               0.37688658658658625,
               0.1724639975544577
            ],
            [
               0.3796890890890887,
               0.17317282715003365
            ],
            [
               0.3824915915915914,
               0.1739588187070636
            ],
            [
               0.3852940940940939,
               0.17482526583465982
            ],
            [
               0.38809659659659634,
               0.17577244211080284
            ],
            [
               0.3908990990990988,
               0.17679771831777177
            ],
            [
               0.3937016016016013,
               0.17789580015151457
            ],
            [
               0.39650410410410375,
               0.1790590748712983
            ],
            [
               0.39930660660660644,
               0.18027805077113132
            ],
            [
               0.4021091091091089,
               0.18154186946788645
            ],
            [
               0.4049116116116114,
               0.1828388679758366
            ],
            [
               0.40771411411411385,
               0.18415716549994823
            ],
            [
               0.4105166166166163,
               0.18548524891549378
            ],
            [
               0.4133191191191188,
               0.1868125310488396
            ],
            [
               0.41612162162162125,
               0.1881298571262631
            ],
            [
               0.41892412412412394,
               0.1894299370605278
            ],
            [
               0.4217266266266264,
               0.1907076845007348
            ],
            [
               0.4245291291291289,
               0.19196044764169815
            ],
            [
               0.42733163163163135,
               0.19318812150266562
            ],
            [
               0.4301341341341338,
               0.1943931365425759
            ],
            [
               0.4329366366366363,
               0.19558032386258425
            ],
            [
               0.435739139139139,
               0.1967566626292416
            ],
            [
               0.43854164164164144,
               0.19793092050637254
            ],
            [
               0.4413441441441439,
               0.199113202592805
            ],
            [
               0.4441466466466464,
               0.20031442842758818
            ],
            [
               0.44694914914914885,
               0.20154575987195603
            ],
            [
               0.4497516516516513,
               0.20281800496977478
            ],
            [
               0.4525541541541538,
               0.20414102412692262
            ],
            [
               0.4553566566566565,
               0.2055231650801606
            ],
            [
               0.45815915915915895,
               0.2069707521386923
            ],
            [
               0.4609616616616614,
               0.2084876531143028
            ],
            [
               0.4637641641641639,
               0.2100749442910138
            ],
            [
               0.46656666666666635,
               0.21173068984626964
            ],
            [
               0.4693691691691688,
               0.2134498474827641
            ],
            [
               0.4721716716716713,
               0.21522430685274657
            ],
            [
               0.474974174174174,
               0.21704306186656883
            ],
            [
               0.47777667667667645,
               0.21889251239905594
            ],
            [
               0.4805791791791789,
               0.2207568854697385
            ],
            [
               0.4833816816816814,
               0.22261876089942084
            ],
            [
               0.48618418418418385,
               0.22445968194484958
            ],
            [
               0.4889866866866863,
               0.22626082767128325
            ],
            [
               0.491789189189189,
               0.2280037209948948
            ],
            [
               0.4945916916916915,
               0.22967094453168546
            ],
            [
               0.49739419419419395,
               0.2312468357038886
            ],
            [
               0.5001966966966964,
               0.2327181330109176
            ],
            [
               0.5029991991991989,
               0.2340745469561054
            ],
            [
               0.5058017017017014,
               0.23530923177374588
            ],
            [
               0.5086042042042038,
               0.23641913772139678
            ],
            [
               0.5114067067067065,
               0.23740522814939097
            ],
            [
               0.514209209209209,
               0.2382725506593556
            ],
            [
               0.5170117117117115,
               0.2390301572165979
            ],
            [
               0.5198142142142139,
               0.2396908738697976
            ],
            [
               0.5226167167167164,
               0.24027092652865953
            ],
            [
               0.5254192192192189,
               0.24078943482887735
            ],
            [
               0.5282217217217213,
               0.24126779125563866
            ],
            [
               0.531024224224224,
               0.24172894720110374
            ],
            [
               0.5338267267267265,
               0.24219663132223707
            ],
            [
               0.536629229229229,
               0.24269452829971877
            ],
            [
               0.5394317317317314,
               0.2432454477706617
            ],
            [
               0.5422342342342339,
               0.24387051375350255
            ],
            [
               0.5450367367367364,
               0.2445884042826273
            ],
            [
               0.547839239239239,
               0.24541466924752456
            ],
            [
               0.5506417417417415,
               0.2463611516543094
            ],
            [
               0.553444244244244,
               0.24743553380453714
            ],
            [
               0.5562467467467465,
               0.24864102536145213
            ],
            [
               0.5590492492492489,
               0.24997620512141094
            ],
            [
               0.5618517517517514,
               0.25143502272542856
            ],
            [
               0.5646542542542539,
               0.25300696074516066
            ],
            [
               0.5674567567567566,
               0.2546773517785132
            ],
            [
               0.570259259259259,
               0.25642783961018184
            ],
            [
               0.5730617617617615,
               0.25823696833938214
            ],
            [
               0.575864264264264,
               0.2600808788404725
            ],
            [
               0.5786667667667664,
               0.2619340881665884
            ],
            [
               0.5814692692692689,
               0.26377032466513955
            ],
            [
               0.5842717717717714,
               0.2655633897443819
            ],
            [
               0.587074274274274,
               0.2672880164703876
            ],
            [
               0.5898767767767765,
               0.2689206955005885
            ],
            [
               0.592679279279279,
               0.27044044024958996
            ],
            [
               0.5954817817817815,
               0.27182946557133136
            ],
            [
               0.5982842842842839,
               0.2730737575284295
            ],
            [
               0.6010867867867866,
               0.2741635158719024
            ],
            [
               0.6038892892892889,
               0.2750934555128503
            ],
            [
               0.6066917917917916,
               0.275862958352309
            ],
            [
               0.6094942942942938,
               0.276476072153475
            ],
            [
               0.6122967967967965,
               0.2769413584934818
            ],
            [
               0.6150992992992992,
               0.27727159702366605
            ],
            [
               0.6179018018018014,
               0.27748335811111574
            ],
            [
               0.6207043043043041,
               0.27759646026011753
            ],
            [
               0.6235068068068064,
               0.2776333323723618
            ],
            [
               0.6263093093093091,
               0.2776183037797022
            ],
            [
               0.6291118118118113,
               0.27757684698491053
            ],
            [
               0.631914314314314,
               0.27753479912067747
            ],
            [
               0.6347168168168167,
               0.27751758826719913
            ],
            [
               0.6375193193193189,
               0.2775494899717821
            ],
            [
               0.6403218218218216,
               0.2776529376417308
            ],
            [
               0.6431243243243239,
               0.2778479080173927
            ],
            [
               0.6459268268268266,
               0.2781513997859803
            ],
            [
               0.6487293293293288,
               0.2785770197015243
            ],
            [
               0.6515318318318315,
               0.27913468648162615
            ],
            [
               0.6543343343343342,
               0.27983045841798243
            ],
            [
               0.6571368368368364,
               0.2806664862294761
            ],
            [
               0.6599393393393391,
               0.2816410883665851
            ],
            [
               0.6627418418418414,
               0.28274894189819455
            ],
            [
               0.6655443443443441,
               0.28398137841712234
            ],
            [
               0.6683468468468463,
               0.2853267712104413
            ],
            [
               0.671149349349349,
               0.2867709973538437
            ],
            [
               0.6739518518518517,
               0.288297956478846
            ],
            [
               0.6767543543543539,
               0.289890126772642
            ],
            [
               0.6795568568568566,
               0.2915291383194805
            ],
            [
               0.6823593593593589,
               0.29319634416770124
            ],
            [
               0.6851618618618616,
               0.29487337046946976
            ],
            [
               0.6879643643643643,
               0.2965426286277277
            ],
            [
               0.6907668668668665,
               0.29818777451279666
            ],
            [
               0.6935693693693692,
               0.2997941023782224
            ],
            [
               0.6963718718718714,
               0.30134886399805416
            ],
            [
               0.6991743743743741,
               0.3028415066443828
            ],
            [
               0.7019768768768764,
               0.3042638267005226
            ],
            [
               0.7047793793793791,
               0.3056100388398356
            ],
            [
               0.7075818818818818,
               0.3068767636778793
            ],
            [
               0.710384384384384,
               0.3080629395223883
            ],
            [
               0.7131868868868867,
               0.309169666212269
            ],
            [
               0.7159893893893889,
               0.3101999909815241
            ],
            [
               0.7187918918918916,
               0.3111586477545564
            ],
            [
               0.7215943943943939,
               0.3120517622441301
            ],
            [
               0.7243968968968966,
               0.3128865356718765
            ],
            [
               0.7271993993993993,
               0.3136709198736315
            ],
            [
               0.7300019019019015,
               0.31441329601724005
            ],
            [
               0.7328044044044042,
               0.3151221681949922
            ],
            [
               0.7356069069069064,
               0.31580588181731317
            ],
            [
               0.7384094094094091,
               0.31647237510078163
            ],
            [
               0.7412119119119114,
               0.3171289700920703
            ],
            [
               0.7440144144144141,
               0.3177822076843747
            ],
            [
               0.7468169169169168,
               0.3184377290496129
            ],
            [
               0.749619419419419,
               0.31910020391068433
            ],
            [
               0.7524219219219217,
               0.3197733041902261
            ],
            [
               0.755224424424424,
               0.32045971986383165
            ],
            [
               0.7580269269269266,
               0.3211612123740044
            ],
            [
               0.7608294294294289,
               0.32187869977108435
            ],
            [
               0.7636319319319316,
               0.3226123668701209
            ],
            [
               0.7664344344344343,
               0.3233617931652044
            ],
            [
               0.7692369369369365,
               0.32412609102790013
            ],
            [
               0.7720394394394392,
               0.32490404682368806
            ],
            [
               0.7748419419419414,
               0.3256942579868119
            ],
            [
               0.7776444444444441,
               0.32649525976627125
            ],
            [
               0.7804469469469468,
               0.3273056362516951
            ],
            [
               0.7832494494494491,
               0.3281241113588301
            ],
            [
               0.7860519519519518,
               0.32894961664753813
            ],
            [
               0.788854454454454,
               0.3297813341058154
            ],
            [
               0.7916569569569567,
               0.33061871330716097
            ],
            [
               0.794459459459459,
               0.3314614635839545
            ],
            [
               0.7972619619619616,
               0.33230952300900674
            ],
            [
               0.8000644644644643,
               0.33316300699991036
            ],
            [
               0.8028669669669666,
               0.33402214022206467
            ],
            [
               0.8056694694694693,
               0.33488717614033486
            ],
            [
               0.8084719719719715,
               0.33575830903866855
            ],
            [
               0.8112744744744742,
               0.33663558358279516
            ],
            [
               0.8140769769769765,
               0.3375188070428152
            ],
            [
               0.8168794794794791,
               0.33840746912735503
            ],
            [
               0.8196819819819818,
               0.3393006740232846
            ],
            [
               0.8224844844844841,
               0.34019708870499327
            ],
            [
               0.8252869869869868,
               0.34109491089998245
            ],
            [
               0.828089489489489,
               0.3419918593017133
            ],
            [
               0.8308919919919917,
               0.34288518773725196
            ],
            [
               0.833694494494494,
               0.3437717240584983
            ],
            [
               0.8364969969969966,
               0.34464793356385953
            ],
            [
               0.8392994994994993,
               0.345510005803474
            ],
            [
               0.8421020020020016,
               0.3463539627049922
            ],
            [
               0.8449045045045043,
               0.3471757851055772
            ],
            [
               0.8477070070070065,
               0.34797155401331575
            ],
            [
               0.8505095095095092,
               0.3487376022684339
            ],
            [
               0.8533120120120115,
               0.34947067174894036
            ],
            [
               0.8561145145145141,
               0.3501680708802779
            ],
            [
               0.8589170170170168,
               0.35082782697443715
            ],
            [
               0.8617195195195191,
               0.35144882784745657
            ],
            [
               0.8645220220220218,
               0.35203094724857986
            ],
            [
               0.867324524524524,
               0.3525751488796672
            ],
            [
               0.8701270270270267,
               0.353083564186625
            ],
            [
               0.872929529529529,
               0.35355953965956577
            ],
            [
               0.8757320320320316,
               0.35400765007593654
            ],
            [
               0.8785345345345343,
               0.354433674948938
            ],
            [
               0.8813370370370366,
               0.3548445363870064
            ],
            [
               0.8841395395395393,
               0.35524819761092624
            ],
            [
               0.8869420420420415,
               0.35565352249212484
            ],
            [
               0.8897445445445442,
               0.3560700976447931
            ],
            [
               0.8925470470470469,
               0.3565080197987802
            ],
            [
               0.8953495495495492,
               0.35697765237008017
            ],
            [
               0.8981520520520518,
               0.35748935629935724
            ],
            [
               0.9009545545545541,
               0.35805320131258106
            ],
            [
               0.9037570570570568,
               0.3586786647366659
            ],
            [
               0.906559559559559,
               0.3593743258418642
            ],
            [
               0.9093620620620617,
               0.36014756434704337
            ],
            [
               0.9121645645645644,
               0.36100427218125514
            ],
            [
               0.9149670670670667,
               0.36194858781558237
            ],
            [
               0.9177695695695693,
               0.36298266243797
            ],
            [
               0.9205720720720716,
               0.3641064669212396
            ],
            [
               0.9233745745745743,
               0.3653176479184468
            ],
            [
               0.9261770770770765,
               0.36661144050622213
            ],
            [
               0.9289795795795792,
               0.367980643591035
            ],
            [
               0.9317820820820819,
               0.3694156628110039
            ],
            [
               0.9345845845845842,
               0.370904623932923
            ],
            [
               0.9373870870870868,
               0.3724335577974246
            ],
            [
               0.9401895895895891,
               0.3739866557517383
            ],
            [
               0.9429920920920918,
               0.3755465922860913
            ],
            [
               0.945794594594594,
               0.3770949093215686
            ],
            [
               0.9485970970970967,
               0.37861245435600377
            ],
            [
               0.9513995995995994,
               0.38007986253671866
            ],
            [
               0.9542021021021017,
               0.3814780707732258
            ],
            [
               0.9570046046046043,
               0.38278885030742865
            ],
            [
               0.9598071071071066,
               0.3839953427978406
            ],
            [
               0.9626096096096093,
               0.38508258401579193
            ],
            [
               0.9654121121121115,
               0.3860379987537899
            ],
            [
               0.9682146146146142,
               0.3868518505548831
            ],
            [
               0.9710171171171169,
               0.3875176304178567
            ],
            [
               0.9738196196196192,
               0.3880323697297876
            ],
            [
               0.9766221221221218,
               0.38839686431961934
            ],
            [
               0.9794246246246241,
               0.3886157986887403
            ],
            [
               0.9822271271271268,
               0.38869776211168616
            ],
            [
               0.985029629629629,
               0.38865515134706835
            ],
            [
               0.9878321321321317,
               0.3885039580721404
            ],
            [
               0.9906346346346344,
               0.38826344275445346
            ],
            [
               0.9934371371371367,
               0.3879557003874861
            ],
            [
               0.9962396396396394,
               0.3876051272208883
            ],
            [
               0.9990421421421416,
               0.38723780118091605
            ],
            [
               1.0018446446446443,
               0.38688079197236525
            ],
            [
               1.004647147147147,
               0.3865614197528872
            ],
            [
               1.0074496496496492,
               0.38630648365536796
            ],
            [
               1.010252152152152,
               0.38614148319876257
            ],
            [
               1.0130546546546542,
               0.38608985668474777
            ],
            [
               1.0158571571571569,
               0.38617226096105073
            ],
            [
               1.018659659659659,
               0.38640591640180727
            ],
            [
               1.0214621621621618,
               0.3868040395980962
            ],
            [
               1.0242646646646645,
               0.3873753840846981
            ],
            [
               1.0270671671671667,
               0.38812390649886774
            ],
            [
               1.0298696696696694,
               0.3890485719497608
            ],
            [
               1.0326721721721717,
               0.39014330817699616
            ],
            [
               1.0354746746746744,
               0.39139711342244776
            ],
            [
               1.0382771771771766,
               0.392794317980415
            ],
            [
               1.0410796796796793,
               0.39431499429354555
            ],
            [
               1.043882182182182,
               0.39593550540141165
            ],
            [
               1.0466846846846842,
               0.3976291767057263
            ],
            [
               1.049487187187187,
               0.3993670715686907
            ],
            [
               1.0522896896896892,
               0.40111884737745135
            ],
            [
               1.0550921921921919,
               0.4028536655410293
            ],
            [
               1.057894694694694,
               0.4045411265671906
            ],
            [
               1.0606971971971968,
               0.4061521999989417
            ],
            [
               1.0634996996996995,
               0.4076601186449621
            ],
            [
               1.0663022022022017,
               0.4090412072507887
            ],
            [
               1.0691047047047044,
               0.4102756175257328
            ],
            [
               1.0719072072072067,
               0.411347944223059
            ],
            [
               1.0747097097097094,
               0.4122477006885812
            ],
            [
               1.0775122122122116,
               0.4129696368300369
            ],
            [
               1.0803147147147143,
               0.4135138876681696
            ],
            [
               1.083117217217217,
               0.4138859463345801
            ],
            [
               1.0859197197197192,
               0.41409646138327044
            ],
            [
               1.088722222222222,
               0.41416086437006316
            ],
            [
               1.0915247247247242,
               0.4140988396071006
            ],
            [
               1.0943272272272269,
               0.4139336536000352
            ],
            [
               1.097129729729729,
               0.4136913667141759
            ],
            [
               1.0999322322322318,
               0.4133999539010953
            ],
            [
               1.1027347347347345,
               0.41308836468236165
            ],
            [
               1.1055372372372367,
               0.41278555489716845
            ],
            [
               1.1083397397397394,
               0.41251952387815594
            ],
            [
               1.1111422422422417,
               0.4123163906687595
            ],
            [
               1.1139447447447444,
               0.4121995416245697
            ],
            [
               1.116747247247247,
               0.4121888792846251
            ],
            [
               1.1195497497497493,
               0.4123001988353423
            ],
            [
               1.122352252252252,
               0.41254471394161846
            ],
            [
               1.1251547547547542,
               0.41292874834664545
            ],
            [
               1.127957257257257,
               0.41345360363721706
            ],
            [
               1.1307597597597592,
               0.4141156071538261
            ],
            [
               1.1335622622622619,
               0.41490633743143834
            ],
            [
               1.1363647647647646,
               0.415813018033496
            ],
            [
               1.1391672672672668,
               0.4168190644339252
            ],
            [
               1.1419697697697695,
               0.41790476294566337
            ],
            [
               1.1447722722722717,
               0.4190480558063253
            ],
            [
               1.1475747747747744,
               0.42022540260165303
            ],
            [
               1.1503772772772767,
               0.42141268538975485
            ],
            [
               1.1531797797797794,
               0.4225861232969544
            ],
            [
               1.155982282282282,
               0.4237231620563867
            ],
            [
               1.1587847847847843,
               0.42480330497117896
            ],
            [
               1.161587287287287,
               0.4258088540728597
            ],
            [
               1.1643897897897892,
               0.42672553373078037
            ],
            [
               1.167192292292292,
               0.4275429735214437
            ],
            [
               1.1699947947947942,
               0.42825503261726844
            ],
            [
               1.1727972972972969,
               0.42885995409627053
            ],
            [
               1.1755997997997996,
               0.4293603441732323
            ],
            [
               1.1784023023023018,
               0.42976297815584386
            ],
            [
               1.1812048048048045,
               0.4300784416734123
            ],
            [
               1.1840073073073067,
               0.4303206221492094
            ],
            [
               1.1868098098098094,
               0.430506071339595
            ],
            [
               1.1896123123123117,
               0.4306532648139142
            ],
            [
               1.1924148148148144,
               0.430781788298973
            ],
            [
               1.195217317317317,
               0.43091148369902105
            ],
            [
               1.1980198198198193,
               0.43106158920941984
            ],
            [
               1.200822322322322,
               0.43124990820204645
            ],
            [
               1.2036248248248242,
               0.431492040457705
            ],
            [
               1.206427327327327,
               0.43180070689357153
            ],
            [
               1.2092298298298296,
               0.43218519527218835
            ],
            [
               1.2120323323323319,
               0.4326509496218143
            ],
            [
               1.2148348348348346,
               0.43319932042871384
            ],
            [
               1.2176373373373368,
               0.433827486299575
            ],
            [
               1.2204398398398395,
               0.43452855098417026
            ],
            [
               1.2232423423423417,
               0.4352918126608073
            ],
            [
               1.2260448448448444,
               0.43610319549425614
            ],
            [
               1.2288473473473471,
               0.43694582694951656
            ],
            [
               1.2316498498498494,
               0.4378007384433047
            ],
            [
               1.234452352352352,
               0.4386476618734319
            ],
            [
               1.2372548548548543,
               0.4394658905862168
            ],
            [
               1.240057357357357,
               0.4402351705846527
            ],
            [
               1.2428598598598593,
               0.44093658635870364
            ],
            [
               1.245662362362362,
               0.4415534056950038
            ],
            [
               1.2484648648648646,
               0.44207184920295517
            ],
            [
               1.2512673673673669,
               0.44248175302892895
            ],
            [
               1.2540698698698696,
               0.4427770972178735
            ],
            [
               1.2568723723723718,
               0.4429563772702173
            ],
            [
               1.2596748748748745,
               0.4430228024360138
            ],
            [
               1.2624773773773768,
               0.44298431095607144
            ],
            [
               1.2652798798798794,
               0.4428533995424427
            ],
            [
               1.2680823823823821,
               0.44264677161234495
            ],
            [
               1.2708848848848844,
               0.4423848158683358
            ],
            [
               1.273687387387387,
               0.4420909334764043
            ],
            [
               1.2764898898898893,
               0.44179073807147007
            ],
            [
               1.279292392392392,
               0.4415111578817188
            ],
            [
               1.2820948948948943,
               0.4412794732099298
            ],
            [
               1.284897397397397,
               0.441122325185459
            ],
            [
               1.2876998998998996,
               0.44106473299856014
            ],
            [
               1.2905024024024019,
               0.4411291566966492
            ],
            [
               1.2933049049049046,
               0.44133464106337855
            ],
            [
               1.2961074074074068,
               0.44169607317513604
            ],
            [
               1.2989099099099095,
               0.44222358204842693
            ],
            [
               1.3017124124124118,
               0.44292210351718303
            ],
            [
               1.3045149149149144,
               0.44379112731555886
            ],
            [
               1.3073174174174171,
               0.4448246365279773
            ],
            [
               1.3101199199199194,
               0.446011242367894
            ],
            [
               1.312922422422422,
               0.4473345099384289
            ],
            [
               1.3157249249249243,
               0.4487734634937949
            ],
            [
               1.318527427427427,
               0.4503032530350255
            ],
            [
               1.3213299299299297,
               0.45189595809329475
            ],
            [
               1.324132432432432,
               0.45352149950722875
            ],
            [
               1.3269349349349346,
               0.4551486260780172
            ],
            [
               1.3297374374374369,
               0.45674594033409627
            ],
            [
               1.3325399399399396,
               0.45828292635192164
            ],
            [
               1.3353424424424418,
               0.4597309427032002
            ],
            [
               1.3381449449449445,
               0.46106414511908633
            ],
            [
               1.3409474474474472,
               0.4622603063110592
            ],
            [
               1.3437499499499495,
               0.4633015044476936
            ],
            [
               1.3465524524524521,
               0.46417465689112053
            ],
            [
               1.3493549549549544,
               0.464871881741676
            ],
            [
               1.352157457457457,
               0.46539067628776665
            ],
            [
               1.3549599599599593,
               0.46573390835229406
            ],
            [
               1.357762462462462,
               0.46590962349752896
            ],
            [
               1.3605649649649647,
               0.4659306778270723
            ],
            [
               1.363367467467467,
               0.46581421244633714
            ],
            [
               1.3661699699699696,
               0.46558099127222735
            ],
            [
               1.368972472472472,
               0.4652546286082411
            ],
            [
               1.3717749749749746,
               0.46486073655095145
            ],
            [
               1.3745774774774768,
               0.4644260247397039
            ],
            [
               1.3773799799799795,
               0.4639773861245224
            ],
            [
               1.3801824824824822,
               0.463541002280338
            ],
            [
               1.3829849849849845,
               0.4631415003636715
            ],
            [
               1.3857874874874871,
               0.4628011911664517
            ],
            [
               1.3885899899899894,
               0.46253941399339993
            ],
            [
               1.391392492492492,
               0.4623720094387151
            ],
            [
               1.3941949949949943,
               0.462310935763451
            ],
            [
               1.396997497497497,
               0.46236403870197595
            ],
            [
               1.3998,
               0.46253497839581403
            ]
         ]
      },
      {
         "data": [
            [
               1.3999,
               0.4662999615386611
            ],
            [
               1.3971003028053077,
               0.46589901198310235
            ],
            [
               1.3943006056106155,
               0.4653930249247815
            ],
            [
               1.3915009084159233,
               0.464792840680373
            ],
            [
               1.3887012112212311,
               0.46411176447613284
            ],
            [
               1.385901514026539,
               0.4633649392623387
            ],
            [
               1.3831018168318467,
               0.4625686767141701
            ],
            [
               1.3803021196371545,
               0.46173977837140784
            ],
            [
               1.3775024224424628,
               0.46089487217789366
            ],
            [
               1.3747027252477706,
               0.46004979078961944
            ],
            [
               1.3719030280530784,
               0.4592190144849362
            ],
            [
               1.3691033308583862,
               0.4584151984121564
            ],
            [
               1.366303633663694,
               0.45764879965464145
            ],
            [
               1.3635039364690018,
               0.4569278149558235
            ],
            [
               1.3607042392743096,
               0.45625763494556226
            ],
            [
               1.3579045420796174,
               0.4556410156203189
            ],
            [
               1.3551048448849252,
               0.4550781628516394
            ],
            [
               1.352305147690233,
               0.45456692104402263
            ],
            [
               1.3495054504955408,
               0.4541030529232158
            ],
            [
               1.3467057533008486,
               0.4536805939749681
            ],
            [
               1.3439060561061564,
               0.4532922624052891
            ],
            [
               1.3411063589114642,
               0.45292990375211906
            ],
            [
               1.338306661716772,
               0.4525849485001528
            ],
            [
               1.3355069645220798,
               0.4522488612477374
            ],
            [
               1.3327072673273876,
               0.451913561117279
            ],
            [
               1.3299075701326954,
               0.4515717951177172
            ],
            [
               1.3271078729380033,
               0.4512174489516217
            ],
            [
               1.324308175743311,
               0.4508457831708234
            ],
            [
               1.3215084785486189,
               0.45045358645826045
            ],
            [
               1.3187087813539267,
               0.4500392419672232
            ],
            [
               1.3159090841592345,
               0.4496027068901013
            ],
            [
               1.3131093869645423,
               0.4491454095637213
            ],
            [
               1.31030968976985,
               0.4486700722616173
            ],
            [
               1.3075099925751579,
               0.44818047120479393
            ],
            [
               1.3047102953804657,
               0.4476811480945353
            ],
            [
               1.3019105981857735,
               0.44717708951553065
            ],
            [
               1.2991109009910813,
               0.44667339179126125
            ],
            [
               1.296311203796389,
               0.446174929250096
            ],
            [
               1.293511506601697,
               0.4456860433730303
            ],
            [
               1.2907118094070047,
               0.44521026897507293
            ],
            [
               1.2879121122123125,
               0.44475011149201266
            ],
            [
               1.2851124150176203,
               0.444306886707004
            ],
            [
               1.282312717822928,
               0.4438806309906126
            ],
            [
               1.279513020628236,
               0.4434700865003349
            ],
            [
               1.2767133234335437,
               0.4430727619636608
            ],
            [
               1.2739136262388515,
               0.44268506583310097
            ],
            [
               1.2711139290441593,
               0.4423025049327853
            ],
            [
               1.2683142318494671,
               0.4419199383864138
            ],
            [
               1.265514534654775,
               0.4415318737818228
            ],
            [
               1.2627148374600827,
               0.4411327903213271
            ],
            [
               1.2599151402653905,
               0.44071747223352065
            ],
            [
               1.2571154430706983,
               0.44028133505186606
            ],
            [
               1.2543157458760061,
               0.4398207275317097
            ],
            [
               1.251516048681314,
               0.4393331929756546
            ],
            [
               1.2487163514866217,
               0.43881767552440526
            ],
            [
               1.2459166542919295,
               0.43827465946705385
            ],
            [
               1.2431169570972374,
               0.4377062327191365
            ],
            [
               1.2403172599025452,
               0.43711606916872225
            ],
            [
               1.237517562707853,
               0.4365093284387716
            ],
            [
               1.2347178655131608,
               0.43589247558199495
            ],
            [
               1.2319181683184686,
               0.4352730271300157
            ],
            [
               1.2291184711237764,
               0.43465923358079156
            ],
            [
               1.2263187739290842,
               0.4340597116559031
            ],
            [
               1.223519076734392,
               0.43348304233869295
            ],
            [
               1.2207193795396998,
               0.43293735268611283
            ],
            [
               1.2179196823450076,
               0.43242990059258285
            ],
            [
               1.2151199851503154,
               0.43196668200921917
            ],
            [
               1.2123202879556232,
               0.4315520795606073
            ],
            [
               1.209520590760931,
               0.4311885700673678
            ],
            [
               1.2067208935662388,
               0.43087650622891266
            ],
            [
               1.2039211963715466,
               0.43061398473674667
            ],
            [
               1.2011214991768548,
               0.43039680949778336
            ],
            [
               1.1983218019821626,
               0.4302185546008842
            ],
            [
               1.1955221047874705,
               0.4300707273315168
            ],
            [
               1.1927224075927783,
               0.42994302711676263
            ],
            [
               1.189922710398086,
               0.429823691959812
            ],
            [
               1.1871230132033939,
               0.4296999198912551
            ],
            [
               1.1843233160087017,
               0.4295583494051017
            ],
            [
               1.1815236188140095,
               0.42938557992295046
            ],
            [
               1.1787239216193173,
               0.42916871117683775
            ],
            [
               1.175924224424625,
               0.4288958791245462
            ],
            [
               1.1731245272299329,
               0.428556765678371
            ],
            [
               1.1703248300352407,
               0.42814306016712333
            ],
            [
               1.1675251328405485,
               0.4276488520474212
            ],
            [
               1.1647254356458563,
               0.4270709368786162
            ],
            [
               1.161925738451164,
               0.42640902088101956
            ],
            [
               1.159126041256472,
               0.42566581337886716
            ],
            [
               1.1563263440617797,
               0.42484700092659966
            ],
            [
               1.1535266468670875,
               0.42396110174480206
            ],
            [
               1.1507269496723953,
               0.4230192040496742
            ],
            [
               1.147927252477703,
               0.42203459673876165
            ],
            [
               1.145127555283011,
               0.4210223054886954
            ],
            [
               1.1423278580883187,
               0.419998551430637
            ],
            [
               1.1395281608936265,
               0.4189801530175317
            ],
            [
               1.1367284636989343,
               0.41798389433170163
            ],
            [
               1.1339287665042421,
               0.41702588478247105
            ],
            [
               1.13112906930955,
               0.41612093583026155
            ],
            [
               1.1283293721148577,
               0.4152819800068112
            ],
            [
               1.1255296749201655,
               0.4145195560857108
            ],
            [
               1.1227299777254733,
               0.4138413818421617
            ],
            [
               1.1199302805307811,
               0.41325203251702786
            ],
            [
               1.117130583336089,
               0.41275273899776754
            ],
            [
               1.1143308861413967,
               0.41234131501135346
            ],
            [
               1.1115311889467046,
               0.41201221748214795
            ],
            [
               1.1087314917520124,
               0.4117567388505384
            ],
            [
               1.1059317945573202,
               0.4115633247958591
            ],
            [
               1.103132097362628,
               0.4114180056809336
            ],
            [
               1.1003324001679358,
               0.4113049253487467
            ],
            [
               1.0975327029732436,
               0.4112069468505223
            ],
            [
               1.0947330057785514,
               0.41110631143988785
            ],
            [
               1.0919333085838592,
               0.41098532486840517
            ],
            [
               1.089133611389167,
               0.4108270437635438
            ],
            [
               1.0863339141944748,
               0.41061593471852414
            ],
            [
               1.0835342169997826,
               0.41033847968615844
            ],
            [
               1.0807345198050904,
               0.4099837033118058
            ],
            [
               1.0779348226103982,
               0.40954360088473385
            ],
            [
               1.075135125415706,
               0.40901344951191415
            ],
            [
               1.0723354282210138,
               0.4083919897659943
            ],
            [
               1.0695357310263216,
               0.4076814702419115
            ],
            [
               1.0667360338316294,
               0.40688755296371953
            ],
            [
               1.0639363366369372,
               0.40601908318994295
            ],
            [
               1.061136639442245,
               0.40508773264278175
            ],
            [
               1.0583369422475528,
               0.40410753030905416
            ],
            [
               1.0555372450528606,
               0.40309429951839154
            ],
            [
               1.0527375478581684,
               0.40206502380911574
            ],
            [
               1.0499378506634762,
               0.40103716698748304
            ],
            [
               1.047138153468784,
               0.4000279746517484
            ],
            [
               1.0443384562740918,
               0.3990537852112626
            ],
            [
               1.0415387590793996,
               0.398129378050567
            ],
            [
               1.0387390618847074,
               0.3972673849840225
            ],
            [
               1.0359393646900152,
               0.3964777885790872
            ],
            [
               1.033139667495323,
               0.39576752740089594
            ],
            [
               1.0303399703006308,
               0.3951402238916671
            ],
            [
               1.0275402731059387,
               0.3945960456236232
            ],
            [
               1.0247405759112465,
               0.3941317052574762
            ],
            [
               1.0219408787165543,
               0.3937405989218393
            ],
            [
               1.0191411815218625,
               0.39341307713221874
            ],
            [
               1.0163414843271703,
               0.3931368370206168
            ],
            [
               1.0135417871324781,
               0.3928974197666995
            ],
            [
               1.010742089937786,
               0.3926787929078309
            ],
            [
               1.0079423927430937,
               0.39246399382917363
            ],
            [
               1.0051426955484015,
               0.39223580833267463
            ],
            [
               1.0023429983537093,
               0.39197745685097424
            ],
            [
               0.9995433011590171,
               0.39167326066047825
            ],
            [
               0.9967436039643249,
               0.39130926136224337
            ],
            [
               0.9939439067696327,
               0.39087376889854303
            ],
            [
               0.9911442095749405,
               0.3903578163710938
            ],
            [
               0.9883445123802483,
               0.3897555037971006
            ],
            [
               0.9855448151855561,
               0.38906421751910647
            ],
            [
               0.982745117990864,
               0.38828471708311485
            ],
            [
               0.9799454207961718,
               0.3874210868049448
            ],
            [
               0.9771457236014796,
               0.386480554733844
            ],
            [
               0.9743460264067874,
               0.38547318706931893
            ],
            [
               0.9715463292120952,
               0.38441147107304996
            ],
            [
               0.968746632017403,
               0.3833098039400281
            ],
            [
               0.9659469348227108,
               0.382183908773344
            ],
            [
               0.9631472376280186,
               0.3810502015989382
            ],
            [
               0.9603475404333264,
               0.3799251351512671
            ],
            [
               0.9575478432386342,
               0.3788245458915142
            ],
            [
               0.954748146043942,
               0.3777630303646161
            ],
            [
               0.9519484488492498,
               0.37675337558303457
            ],
            [
               0.9491487516545576,
               0.37580606571119624
            ],
            [
               0.9463490544598654,
               0.3749288840228895
            ],
            [
               0.9435493572651732,
               0.3741266250590173
            ],
            [
               0.940749660070481,
               0.37340092729910096
            ],
            [
               0.9379499628757888,
               0.3727502316732651
            ],
            [
               0.9351502656810966,
               0.3721698660926126
            ],
            [
               0.9323505684864044,
               0.37165225108014915
            ],
            [
               0.9295508712917122,
               0.3711872167530427
            ],
            [
               0.92675117409702,
               0.3707624170380226
            ],
            [
               0.9239514769023278,
               0.37036382327196243
            ],
            [
               0.9211517797076356,
               0.369976276397244
            ],
            [
               0.9183520825129434,
               0.3695840749197372
            ],
            [
               0.9155523853182512,
               0.3691715747303206
            ],
            [
               0.912752688123559,
               0.3687237768308252
            ],
            [
               0.9099529909288668,
               0.36822687994112546
            ],
            [
               0.9071532937341746,
               0.36766877684251287
            ],
            [
               0.9043535965394824,
               0.3670394760406176
            ],
            [
               0.9015538993447902,
               0.3663314337808912
            ],
            [
               0.898754202150098,
               0.3655397854634197
            ],
            [
               0.8959545049554059,
               0.3646624699017586
            ],
            [
               0.8931548077607137,
               0.36370024445813637
            ],
            [
               0.8903551105660215,
               0.362656593664695
            ],
            [
               0.8875554133713293,
               0.36153753831001545
            ],
            [
               0.8847557161766371,
               0.3603513559462517
            ],
            [
               0.8819560189819449,
               0.3591082271883308
            ],
            [
               0.8791563217872527,
               0.3578198248930102
            ],
            [
               0.8763566245925605,
               0.3564988652148014
            ],
            [
               0.8735569273978683,
               0.3551586405672971
            ],
            [
               0.8707572302031761,
               0.3538125546415472
            ],
            [
               0.8679575330084839,
               0.3524736788577438
            ],
            [
               0.8651578358137917,
               0.3511543480024453
            ],
            [
               0.8623581386190995,
               0.3498658104182839
            ],
            [
               0.8595584414244073,
               0.3486179450870784
            ],
            [
               0.8567587442297151,
               0.34741905442876847
            ],
            [
               0.8539590470350229,
               0.34627573779657866
            ],
            [
               0.8511593498403307,
               0.34519284666540256
            ],
            [
               0.8483596526456385,
               0.3441735185724429
            ],
            [
               0.8455599554509463,
               0.3432192831597872
            ],
            [
               0.8427602582562546,
               0.3423302303591315
            ],
            [
               0.8399605610615624,
               0.3415052280007178
            ],
            [
               0.8371608638668702,
               0.34074217404679846
            ],
            [
               0.834361166672178,
               0.34003826733739434
            ],
            [
               0.8315614694774858,
               0.33939028024933704
            ],
            [
               0.8287617722827936,
               0.3387948170262661
            ],
            [
               0.8259620750881014,
               0.3382485427154377
            ],
            [
               0.8231623778934092,
               0.3377483695863708
            ],
            [
               0.820362680698717,
               0.3372915905100297
            ],
            [
               0.8175629835040248,
               0.33687595191759345
            ],
            [
               0.8147632863093326,
               0.33649966248125174
            ],
            [
               0.8119635891146404,
               0.3361613373937621
            ],
            [
               0.8091638919199482,
               0.33585988188564597
            ],
            [
               0.806364194725256,
               0.33559432122353394
            ],
            [
               0.8035644975305638,
               0.33536358770107677
            ],
            [
               0.8007648003358716,
               0.3351662779002267
            ],
            [
               0.7979651031411794,
               0.3350003956230166
            ],
            [
               0.7951654059464872,
               0.3348630972585664
            ],
            [
               0.792365708751795,
               0.3347504568777105
            ],
            [
               0.7895660115571028,
               0.33465726799759576
            ],
            [
               0.7867663143624106,
               0.3345768977307447
            ],
            [
               0.7839666171677184,
               0.3345012069685127
            ],
            [
               0.7811669199730262,
               0.3344205474284611
            ],
            [
               0.778367222778334,
               0.33432384293643885
            ],
            [
               0.7755675255836418,
               0.33419875836632895
            ],
            [
               0.7727678283889496,
               0.3340319553981462
            ],
            [
               0.7699681311942574,
               0.33380942987102896
            ],
            [
               0.7671684339995652,
               0.3335169212035547
            ],
            [
               0.764368736804873,
               0.33314038033225685
            ],
            [
               0.7615690396101809,
               0.3326664790740298
            ],
            [
               0.7587693424154887,
               0.33208314092572067
            ],
            [
               0.7559696452207965,
               0.33138007122547225
            ],
            [
               0.7531699480261043,
               0.3305492634333706
            ],
            [
               0.7503702508314121,
               0.32958545812326334
            ],
            [
               0.7475705536367199,
               0.328486532150056
            ],
            [
               0.7447708564420277,
               0.3272537973591477
            ],
            [
               0.7419711592473355,
               0.325892191083128
            ],
            [
               0.7391714620526433,
               0.32441034442768274
            ],
            [
               0.7363717648579511,
               0.32282051884558305
            ],
            [
               0.7335720676632589,
               0.3211384065611639
            ],
            [
               0.7307723704685667,
               0.3193827958360721
            ],
            [
               0.7279726732738745,
               0.3175751076382976
            ],
            [
               0.7251729760791823,
               0.315738815757775
            ],
            [
               0.7223732788844901,
               0.31389876756912116
            ],
            [
               0.7195735816897979,
               0.31208042725019103
            ],
            [
               0.7167738844951057,
               0.31030906711747547
            ],
            [
               0.7139741873004135,
               0.3086089356569477
            ],
            [
               0.7111744901057213,
               0.3070024326685591
            ],
            [
               0.7083747929110291,
               0.3055093226031297
            ],
            [
               0.7055750957163369,
               0.30414601659822127
            ],
            [
               0.7027753985216447,
               0.3029249519110996
            ],
            [
               0.6999757013269525,
               0.30185409444979633
            ],
            [
               0.6971760041322603,
               0.30093658601505013
            ],
            [
               0.6943763069375681,
               0.3001705528306928
            ],
            [
               0.6915766097428759,
               0.2995490861432953
            ],
            [
               0.6887769125481837,
               0.2990603993331144
            ],
            [
               0.6859772153534915,
               0.29868815934275766
            ],
            [
               0.6831775181587993,
               0.29841198355839477
            ],
            [
               0.6803778209641071,
               0.2982080868368726
            ],
            [
               0.677578123769415,
               0.29805005742129587
            ],
            [
               0.6747784265747228,
               0.2979097352714902
            ],
            [
               0.6719787293800306,
               0.29775816207188177
            ],
            [
               0.6691790321853384,
               0.29756656904935425
            ],
            [
               0.6663793349906462,
               0.2973073668757858
            ],
            [
               0.663579637795954,
               0.2969551014327724
            ],
            [
               0.6607799406012622,
               0.29648734011425804
            ],
            [
               0.65798024340657,
               0.29588545561564455
            ],
            [
               0.6551805462118778,
               0.29513527772925
            ],
            [
               0.6523808490171856,
               0.2942275884069989
            ],
            [
               0.6495811518224934,
               0.29315844108524597
            ],
            [
               0.6467814546278012,
               0.29192929177598176
            ],
            [
               0.643981757433109,
               0.2905469364630376
            ],
            [
               0.6411820602384168,
               0.2890232566283696
            ],
            [
               0.6383823630437246,
               0.2873747819873946
            ],
            [
               0.6355826658490324,
               0.28562208644860293
            ],
            [
               0.6327829686543402,
               0.2837890396574765
            ],
            [
               0.629983271459648,
               0.2819019419864716
            ],
            [
               0.6271835742649559,
               0.2799885752724444
            ],
            [
               0.6243838770702637,
               0.27807720480284454
            ],
            [
               0.6215841798755715,
               0.27619556988345967
            ],
            [
               0.6187844826808793,
               0.27436990070893796
            ],
            [
               0.6159847854861871,
               0.2726239981853637
            ],
            [
               0.6131850882914949,
               0.2709784108627598
            ],
            [
               0.6103853910968027,
               0.2694497393220251
            ],
            [
               0.6075856939021105,
               0.26805009337579816
            ],
            [
               0.6047859967074183,
               0.2667867214832546
            ],
            [
               0.6019862995127261,
               0.26566182508087377
            ],
            [
               0.5991866023180339,
               0.26467256336031597
            ],
            [
               0.5963869051233417,
               0.26381124666480765
            ],
            [
               0.5935872079286495,
               0.26306570941830526
            ],
            [
               0.5907875107339573,
               0.2624198466340341
            ],
            [
               0.5879878135392651,
               0.2618542918414654
            ],
            [
               0.5851881163445729,
               0.2613472089670823
            ],
            [
               0.5823884191498807,
               0.2608751665110953
            ],
            [
               0.5795887219551885,
               0.2604140594411711
            ],
            [
               0.5767890247604963,
               0.25994004268508425
            ],
            [
               0.5739893275658041,
               0.25943044000089566
            ],
            [
               0.5711896303711119,
               0.25886459333161843
            ],
            [
               0.5683899331764197,
               0.25822462044952993
            ],
            [
               0.5655902359817275,
               0.2574960526464529
            ],
            [
               0.5627905387870353,
               0.25666832926357774
            ],
            [
               0.5599908415923431,
               0.2557351317677827
            ],
            [
               0.5571911443976509,
               0.25469454662664853
            ],
            [
               0.5543914472029587,
               0.2535490531430136
            ],
            [
               0.5515917500082665,
               0.2523053394003824
            ],
            [
               0.5487920528135743,
               0.25097395625971824
            ],
            [
               0.5459923556188822,
               0.24956882566311306
            ],
            [
               0.54319265842419,
               0.24810662508878956
            ],
            [
               0.5403929612294978,
               0.24660607464458928
            ],
            [
               0.5375932640348056,
               0.24508715680363885
            ],
            [
               0.5347935668401134,
               0.24357030104391905
            ],
            [
               0.5319938696454212,
               0.24207556657337626
            ],
            [
               0.529194172450729,
               0.2406218558801155
            ],
            [
               0.526394475256037,
               0.2392261900755301
            ],
            [
               0.5235947780613448,
               0.23790307398404678
            ],
            [
               0.5207950808666526,
               0.23666397481426835
            ],
            [
               0.5179953836719604,
               0.23551693320502953
            ],
            [
               0.5151956864772682,
               0.23446631969537335
            ],
            [
               0.512395989282576,
               0.23351274346609585
            ],
            [
               0.5095962920878838,
               0.23265311380557419
            ],
            [
               0.5067965948931916,
               0.23188084843305973
            ],
            [
               0.5039968976984994,
               0.2311862168318335
            ],
            [
               0.5011972005038072,
               0.23055680134931034
            ],
            [
               0.49839750330911503,
               0.2299780542311754
            ],
            [
               0.49559780611442283,
               0.22943392515577127
            ],
            [
               0.49279810891973064,
               0.22890753136360656
            ],
            [
               0.48999841172503844,
               0.22838184122626384
            ],
            [
               0.48719871453034624,
               0.22784034210775728
            ],
            [
               0.48439901733565405,
               0.2272676646242089
            ],
            [
               0.48159932014096185,
               0.22665013783638271
            ],
            [
               0.47879962294626965,
               0.22597625339629915
            ],
            [
               0.47599992575157746,
               0.22523702105174492
            ],
            [
               0.47320022855688526,
               0.22442620299185317
            ],
            [
               0.47040053136219306,
               0.2235404200656095
            ],
            [
               0.46760083416750087,
               0.22257912867739352
            ],
            [
               0.46480113697280867,
               0.22154447290602478
            ],
            [
               0.4620014397781165,
               0.22044102185610842
            ],
            [
               0.4592017425834243,
               0.21927540719667324
            ],
            [
               0.4564020453887321,
               0.21805588006021873
            ],
            [
               0.4536023481940399,
               0.21679180978667226
            ],
            [
               0.4508026509993477,
               0.21549314926343266
            ],
            [
               0.4480029538046555,
               0.21416989274335693
            ],
            [
               0.4452032566099633,
               0.21283155197618728
            ],
            [
               0.4424035594152711,
               0.2114866752764473
            ],
            [
               0.4396038622205791,
               0.21014243183436626
            ],
            [
               0.4368041650258869,
               0.20880428026639408
            ],
            [
               0.43400446783119473,
               0.20747573625212862
            ],
            [
               0.43120477063650253,
               0.20615824930528123
            ],
            [
               0.42840507344181034,
               0.20485119349600853
            ],
            [
               0.42560537624711814,
               0.20355197151729634
            ],
            [
               0.42280567905242594,
               0.2022562261138873
            ],
            [
               0.42000598185773375,
               0.20095814781052815
            ],
            [
               0.41720628466304155,
               0.19965086331572462
            ],
            [
               0.41440658746834935,
               0.19832688514298238
            ],
            [
               0.41160689027365716,
               0.19697860005649284
            ],
            [
               0.40880719307896496,
               0.1955987720451663
            ],
            [
               0.40600749588427276,
               0.19418103474474113
            ],
            [
               0.40320779868958057,
               0.1927203485995408
            ],
            [
               0.40040810149488837,
               0.19121339956906583
            ],
            [
               0.39760840430019617,
               0.18965891877482793
            ],
            [
               0.394808707105504,
               0.1880579060364402
            ],
            [
               0.3920090099108118,
               0.18641374460651372
            ],
            [
               0.3892093127161196,
               0.18473219938849175
            ],
            [
               0.3864096155214274,
               0.18302129628926428
            ],
            [
               0.3836099183267352,
               0.18129108587990092
            ],
            [
               0.380810221132043,
               0.17955329996583932
            ],
            [
               0.3780105239373508,
               0.17782091475797243
            ],
            [
               0.3752108267426586,
               0.1761076388575484
            ],
            [
               0.3724111295479664,
               0.17442734801373252
            ],
            [
               0.3696114323532742,
               0.1727934914092068
            ],
            [
               0.366811735158582,
               0.17121849594329314
            ],
            [
               0.3640120379638898,
               0.16971319552761224
            ],
            [
               0.3612123407691976,
               0.16828631175102526
            ],
            [
               0.3584126435745054,
               0.16694401042607876
            ],
            [
               0.3556129463798132,
               0.16568955556823967
            ],
            [
               0.352813249185121,
               0.16452307840131486
            ],
            [
               0.35001355199042883,
               0.16344147419176794
            ],
            [
               0.34721385479573685,
               0.16243843429318425
            ],
            [
               0.34441415760104466,
               0.1615046149612383
            ],
            [
               0.34161446040635246,
               0.1606279385300057
            ],
            [
               0.33881476321166026,
               0.15979401668184204
            ],
            [
               0.33601506601696807,
               0.15898668005239125
            ],
            [
               0.33321536882227587,
               0.15818859353295955
            ],
            [
               0.3304156716275837,
               0.15738193258361977
            ],
            [
               0.3276159744328915,
               0.15654909283714832
            ],
            [
               0.3248162772381993,
               0.15567340339917202
            ],
            [
               0.3220165800435071,
               0.15473981362793376
            ],
            [
               0.3192168828488149,
               0.15373552384890193
            ],
            [
               0.3164171856541227,
               0.15265053241071924
            ],
            [
               0.3136174884594305,
               0.15147807465016222
            ],
            [
               0.3108177912647383,
               0.15021493358264432
            ],
            [
               0.3080180940700461,
               0.14886160730126397
            ],
            [
               0.3052183968753539,
               0.14742232394041632
            ],
            [
               0.3024186996806617,
               0.14590490139622572
            ],
            [
               0.2996190024859695,
               0.1443204555300561
            ],
            [
               0.2968193052912773,
               0.14268296703666095
            ],
            [
               0.2940196080965851,
               0.14100872325943115
            ],
            [
               0.2912199109018929,
               0.13931565671844967
            ],
            [
               0.2884202137072007,
               0.13762260674322546
            ],
            [
               0.2856205165125085,
               0.13594853416581001
            ],
            [
               0.28282081931781633,
               0.1343117213694265
            ],
            [
               0.28002112212312413,
               0.13272899099114216
            ],
            [
               0.27722142492843194,
               0.13121497618841643
            ],
            [
               0.27442172773373974,
               0.12978147360093248
            ],
            [
               0.27162203053904754,
               0.12843690703209293
            ],
            [
               0.26882233334435535,
               0.12718592555676017
            ],
            [
               0.26602263614966315,
               0.1260291544032118
            ],
            [
               0.26322293895497095,
               0.12496311077323113
            ],
            [
               0.260423241760279,
               0.1239802900068028
            ],
            [
               0.2576235445655868,
               0.12306942044539151
            ],
            [
               0.2548238473708946,
               0.12221587829344824
            ],
            [
               0.2520241501762024,
               0.12140224701736858
            ],
            [
               0.2492244529815102,
               0.12060899964057659
            ],
            [
               0.246424755786818,
               0.1198152769567219
            ],
            [
               0.2436250585921258,
               0.11899973042100105
            ],
            [
               0.2408253613974336,
               0.11814139548003873
            ],
            [
               0.2380256642027414,
               0.11722055949997817
            ],
            [
               0.2352259670080492,
               0.11621958832939609
            ],
            [
               0.232426269813357,
               0.11512367690617684
            ],
            [
               0.22962657261866481,
               0.113921492141011
            ],
            [
               0.22682687542397262,
               0.11260568047924206
            ],
            [
               0.22402717822928042,
               0.11117321789490406
            ],
            [
               0.22122748103458822,
               0.10962558639292122
            ],
            [
               0.21842778383989603,
               0.10796876813245668
            ],
            [
               0.21562808664520383,
               0.10621305574947114
            ],
            [
               0.21282838945051163,
               0.10437268504287218
            ],
            [
               0.21002869225581944,
               0.10246530358206851
            ],
            [
               0.20722899506112724,
               0.1005112956858576
            ],
            [
               0.20442929786643504,
               0.0985329903235164
            ],
            [
               0.20162960067174285,
               0.0965537835396535
            ],
            [
               0.19882990347705065,
               0.09459721078746959
            ],
            [
               0.19603020628235845,
               0.09268600690427183
            ],
            [
               0.19323050908766626,
               0.09084119227039304
            ],
            [
               0.19043081189297406,
               0.08908122291323946
            ],
            [
               0.18763111469828186,
               0.08742123997260239
            ],
            [
               0.18483141750358967,
               0.08587245011718776
            ],
            [
               0.18203172030889747,
               0.0844416633429672
            ],
            [
               0.17923202311420527,
               0.08313100829498862
            ],
            [
               0.17643232591951308,
               0.0819378380873315
            ],
            [
               0.17363262872482088,
               0.08085483184051852
            ],
            [
               0.17083293153012868,
               0.07987028912769199
            ],
            [
               0.1680332343354367,
               0.07896860654933038
            ],
            [
               0.1652335371407445,
               0.07813091807013034
            ],
            [
               0.16243383994605232,
               0.07733587386607528
            ],
            [
               0.15963414275136012,
               0.07656052653294036
            ],
            [
               0.15683444555666792,
               0.07578128884898817
            ],
            [
               0.15403474836197573,
               0.07497492406440381
            ],
            [
               0.15123505116728353,
               0.07411952805025435
            ],
            [
               0.14843535397259133,
               0.07319546265848742
            ],
            [
               0.14563565677789914,
               0.07218620133213047
            ],
            [
               0.14283595958320694,
               0.0710790513034001
            ],
            [
               0.14003626238851474,
               0.06986572150243239
            ],
            [
               0.13723656519382255,
               0.06854271138468732
            ],
            [
               0.13443686799913035,
               0.06711150303028654
            ],
            [
               0.13163717080443815,
               0.0655785467883486
            ],
            [
               0.12883747360974596,
               0.06395503911519601
            ],
            [
               0.12603777641505376,
               0.06225649974808833
            ],
            [
               0.12323807922036156,
               0.06050216362014702
            ],
            [
               0.12043838202566937,
               0.05871421061908423
            ],
            [
               0.11763868483097717,
               0.05691686310519362
            ],
            [
               0.11483898763628497,
               0.05513538675010277
            ],
            [
               0.11203929044159278,
               0.053395034500321986
            ],
            [
               0.10923959324690058,
               0.051719976127827645
            ],
            [
               0.10643989605220838,
               0.0501322567864371
            ],
            [
               0.10364019885751619,
               0.04865082719874687
            ],
            [
               0.10084050166282399,
               0.04729068557588313
            ],
            [
               0.09804080446813179,
               0.04606216721341661
            ],
            [
               0.0952411072734396,
               0.044970412070404975
            ],
            [
               0.0924414100787474,
               0.044015033744026315
            ],
            [
               0.0896417128840552,
               0.04319000537090325
            ],
            [
               0.086842015689363,
               0.04248376943023061
            ],
            [
               0.08404231849467081,
               0.041879569533975404
            ],
            [
               0.08124262129997883,
               0.041355993421284834
            ],
            [
               0.07844292410528664,
               0.040887707883839344
            ],
            [
               0.07564322691059444,
               0.04044635857833269
            ],
            [
               0.07284352971590224,
               0.040001600945851555
            ],
            [
               0.07004383252121005,
               0.03952222302943128
            ],
            [
               0.06724413532651785,
               0.03897731708254007
            ],
            [
               0.06444443813182565,
               0.03833745465398919
            ],
            [
               0.06164474093713346,
               0.03757581941268802
            ],
            [
               0.05884504374244126,
               0.036669253361365096
            ],
            [
               0.056045346547749064,
               0.03559917523213419
            ],
            [
               0.05324564935305687,
               0.03435233463843604
            ],
            [
               0.05044595215836467,
               0.03292137179157299
            ],
            [
               0.047646254963672474,
               0.03130516003161212
            ],
            [
               0.04484655776898028,
               0.02950891677915664
            ],
            [
               0.04204686057428808,
               0.02754407745683264
            ],
            [
               0.039247163379595884,
               0.02542793610415537
            ],
            [
               0.03644746618490369,
               0.023183065454084367
            ],
            [
               0.03364776899021149,
               0.02083653779650005
            ],
            [
               0.030848071795519294,
               0.018418975684873412
            ],
            [
               0.028048374600827097,
               0.01596346814232133
            ],
            [
               0.0252486774061349,
               0.01350439323196469
            ],
            [
               0.022448980211442704,
               0.011076191469443967
            ],
            [
               0.019649283016750507,
               0.008712136431658685
            ],
            [
               0.01684958582205831,
               0.00644314898351317
            ],
            [
               0.014049888627366114,
               0.004296699803865644
            ],
            [
               0.011250191432673917,
               0.002295841414980404
            ],
            [
               0.00845049423798172,
               0.00045840584734163344
            ],
            [
               0.005650797043289524,
               -0.0012036023925345828
            ],
            [
               0.002851099848597327,
               -0.002684395981218264
            ],
            [
               5.1402653905130435e-05,
               -0.003984563422617136
            ],
            [
               -0.0027482945407870663,
               -0.005110991959963298
            ],
            [
               -0.005547991735479263,
               -0.006076559105585141
            ],
            [
               -0.00834768893017146,
               -0.006899605991670244
            ],
            [
               -0.011147386124863434,
               -0.007603214036740051
            ],
            [
               -0.013947083319555631,
               -0.008214313828966443
            ],
            [
               -0.016746780514247828,
               -0.008762661361997933
            ],
            [
               -0.019546477708940024,
               -0.00927972158288294
            ],
            [
               -0.02234617490363222,
               -0.009797502443566763
            ],
            [
               -0.025145872098324418,
               -0.010347384170208815
            ],
            [
               -0.027945569293016614,
               -0.01095898822979416
            ],
            [
               -0.03074526648770881,
               -0.011659128503006882
            ],
            [
               -0.03354496368240101,
               -0.012470883556860273
            ],
            [
               -0.036344660877093204,
               -0.013412823805814295
            ],
            [
               -0.0391443580717854,
               -0.014498420969997622
            ],
            [
               -0.0419440552664776,
               -0.015735659846928002
            ],
            [
               -0.044743752461169795,
               -0.017126864310442507
            ],
            [
               -0.04754344965586199,
               -0.018668740965084498
            ],
            [
               -0.05034314685055419,
               -0.020352635356282362
            ],
            [
               -0.053142844045246385,
               -0.022164987405515223
            ],
            [
               -0.05594254123993858,
               -0.02408796512974627
            ],
            [
               -0.05874223843463078,
               -0.026100249012431864
            ],
            [
               -0.061541935629322975,
               -0.028177933876626916
            ],
            [
               -0.06434163282401517,
               -0.030295510976810495
            ],
            [
               -0.06714133001870737,
               -0.032426890425221774
            ],
            [
               -0.06994102721339956,
               -0.03454642308779752
            ],
            [
               -0.07274072440809176,
               -0.03662988174519324
            ],
            [
               -0.07554042160278396,
               -0.0386553635704613
            ],
            [
               -0.07834011879747615,
               -0.04060407971738706
            ],
            [
               -0.08113981599216835,
               -0.04246100287396788
            ],
            [
               -0.08393951318686055,
               -0.04421534979422378
            ],
            [
               -0.08673921038155274,
               -0.0458608828164428
            ],
            [
               -0.08953890757624494,
               -0.04739602191401604
            ],
            [
               -0.09233860477093714,
               -0.04882376659424976
            ],
            [
               -0.09513830196562933,
               -0.05015143464305671
            ],
            [
               -0.09793799916032131,
               -0.05139023199838679
            ],
            [
               -0.1007376963550135,
               -0.05255467463152518
            ],
            [
               -0.1035373935497057,
               -0.05366188896325018
            ],
            [
               -0.1063370907443979,
               -0.05473082182331645
            ],
            [
               -0.1091367879390901,
               -0.05578139410906916
            ],
            [
               -0.11193648513378229,
               -0.05683363400108876
            ],
            [
               -0.11473618232847449,
               -0.057906825800090544
            ],
            [
               -0.11753587952316669,
               -0.05901870917140636
            ],
            [
               -0.12033557671785888,
               -0.06018476089373377
            ],
            [
               -0.12313527391255108,
               -0.061417587237255086
            ],
            [
               -0.12593497110724328,
               -0.0627264500238769
            ],
            [
               -0.12873466830193547,
               -0.06411694347371467
            ],
            [
               -0.13153436549662767,
               -0.06559083237518078
            ],
            [
               -0.13433406269131987,
               -0.06714605521178615
            ],
            [
               -0.13713375988601206,
               -0.06877688892839823
            ],
            [
               -0.13993345708070426,
               -0.0704742653130656
            ],
            [
               -0.14273315427539646,
               -0.07222622278390102
            ],
            [
               -0.14553285147008865,
               -0.07401847195531017
            ],
            [
               -0.14833254866478085,
               -0.0758350489303336
            ],
            [
               -0.15113224585947305,
               -0.07765902699853999
            ],
            [
               -0.15393194305416524,
               -0.07947325543375142
            ],
            [
               -0.15673164024885744,
               -0.0812610934497715
            ],
            [
               -0.15953133744354964,
               -0.08300710809476994
            ],
            [
               -0.16233103463824183,
               -0.08469770689843002
            ],
            [
               -0.16513073183293403,
               -0.08632167932817511
            ],
            [
               -0.16793042902762623,
               -0.0878706254098004
            ],
            [
               -0.17073012622231842,
               -0.08933925502878692
            ],
            [
               -0.17352982341701062,
               -0.09072554722235734
            ],
            [
               -0.17632952061170282,
               -0.0920307649455379
            ],
            [
               -0.179129217806395,
               -0.09325932708031823
            ],
            [
               -0.1819289150010872,
               -0.09441854558666156
            ],
            [
               -0.1847286121957794,
               -0.09551824140816483
            ],
            [
               -0.1875283093904716,
               -0.09657025780440981
            ],
            [
               -0.19032800658516358,
               -0.09758789397744286
            ],
            [
               -0.19312770377985577,
               -0.0985852850210875
            ],
            [
               -0.19592740097454797,
               -0.09957675622426777
            ],
            [
               -0.19872709816924017,
               -0.10057618052904982
            ],
            [
               -0.20152679536393237,
               -0.10159636745976555
            ],
            [
               -0.20432649255862456,
               -0.10264851013413451
            ],
            [
               -0.20712618975331676,
               -0.10374171412535574
            ],
            [
               -0.20992588694800896,
               -0.10488262809815692
            ],
            [
               -0.21272558414270115,
               -0.1060751914660649
            ],
            [
               -0.21552528133739335,
               -0.10732050902010638
            ],
            [
               -0.21832497853208555,
               -0.10861685679414985
            ],
            [
               -0.22112467572677774,
               -0.10995981760741862
            ],
            [
               -0.22392437292146994,
               -0.11134253901277229
            ],
            [
               -0.22672407011616214,
               -0.11275610102601173
            ],
            [
               -0.22952376731085433,
               -0.11418997624549497
            ],
            [
               -0.23232346450554653,
               -0.11563256099487054
            ],
            [
               -0.23512316170023873,
               -0.11707175310170718
            ],
            [
               -0.23792285889493092,
               -0.1184955499861416
            ],
            [
               -0.24072255608962312,
               -0.1198926399541759
            ],
            [
               -0.24352225328431532,
               -0.12125295999755582
            ],
            [
               -0.2463219504790075,
               -0.12256819497279497
            ],
            [
               -0.2491216476736997,
               -0.12383219569263584
            ],
            [
               -0.2519213448683919,
               -0.12504129709440087
            ],
            [
               -0.2547210420630841,
               -0.1261945220905735
            ],
            [
               -0.2575207392577763,
               -0.12729366176283757
            ],
            [
               -0.2603204364524685,
               -0.12834322801142986
            ],
            [
               -0.2631201336471607,
               -0.12935028038075982
            ],
            [
               -0.2659198308418529,
               -0.13032413430765943
            ],
            [
               -0.2687195280365451,
               -0.13127596324267443
            ],
            [
               -0.2715192252312373,
               -0.1322183117544156
            ],
            [
               -0.2743189224259295,
               -0.1331645406431048
            ],
            [
               -0.27711861962062145,
               -0.13412822809546662
            ],
            [
               -0.27991831681531365,
               -0.13512255288180264
            ],
            [
               -0.28271801401000585,
               -0.13615968644490614
            ],
            [
               -0.28551771120469804,
               -0.13725022042490687
            ],
            [
               -0.28831740839939024,
               -0.13840265471898808
            ],
            [
               -0.29111710559408244,
               -0.13962296865354526
            ],
            [
               -0.29391680278877463,
               -0.14091429435778677
            ],
            [
               -0.29671649998346683,
               -0.14227670712195997
            ],
            [
               -0.299516197178159,
               -0.14370714258468528
            ],
            [
               -0.3023158943728512,
               -0.1451994452331424
            ],
            [
               -0.3051155915675434,
               -0.14674454714539734
            ],
            [
               -0.3079152887622356,
               -0.14833077039204176
            ],
            [
               -0.3107149859569278,
               -0.14994424127828915
            ],
            [
               -0.31351468315162,
               -0.15156939986931306
            ],
            [
               -0.3163143803463122,
               -0.1531895842009597
            ],
            [
               -0.3191140775410044,
               -0.15478766540510186
            ],
            [
               -0.3219137747356966,
               -0.15634670780687646
            ],
            [
               -0.3247134719303888,
               -0.1578506269702815
            ],
            [
               -0.327513169125081,
               -0.1592848187232858
            ],
            [
               -0.3303128663197732,
               -0.16063673337980564
            ],
            [
               -0.3331125635144654,
               -0.16189637164199916
            ],
            [
               -0.3359122607091576,
               -0.16305668191522324
            ],
            [
               -0.3387119579038498,
               -0.1641138428613608
            ],
            [
               -0.341511655098542,
               -0.1650674197804257
            ],
            [
               -0.3443113522932342,
               -0.16592038864388267
            ],
            [
               -0.34711104948792637,
               -0.16667902708514382
            ],
            [
               -0.34991074668261857,
               -0.16735267715241234
            ],
            [
               -0.35271044387731076,
               -0.16795338991542846
            ],
            [
               -0.35551014107200296,
               -0.16849546686919978
            ],
            [
               -0.35830983826669516,
               -0.16899491729178262
            ],
            [
               -0.36110953546138735,
               -0.1694688541141945
            ],
            [
               -0.36390923265607955,
               -0.16993485330778688
            ],
            [
               -0.36670892985077175,
               -0.17041030318752834
            ],
            [
               -0.3695086270454637,
               -0.17091177031284313
            ],
            [
               -0.3723083242401559,
               -0.17145440783193858
            ],
            [
               -0.3751080214348481,
               -0.17205143019900393
            ],
            [
               -0.3779077186295403,
               -0.17271367527971138
            ],
            [
               -0.3807074158242325,
               -0.17344927107427988
            ],
            [
               -0.3835071130189247,
               -0.17426341979053545
            ],
            [
               -0.3863068102136169,
               -0.17515830698301177
            ],
            [
               -0.3891065074083091,
               -0.17613313815070045
            ],
            [
               -0.3919062046030013,
               -0.17718429978055847
            ],
            [
               -0.3947059017976935,
               -0.17830563656430615
            ],
            [
               -0.3975055989923857,
               -0.179488831623774
            ],
            [
               -0.4003052961870779,
               -0.1807238722606625
            ],
            [
               -0.4031049933817701,
               -0.1819995801811445
            ],
            [
               -0.4059046905764623,
               -0.18330418248341304
            ],
            [
               -0.4087043877711545,
               -0.18462589804798632
            ],
            [
               -0.4115040849658467,
               -0.18595351340451718
            ],
            [
               -0.41430378216053887,
               -0.18727692268766452
            ],
            [
               -0.41710347935523107,
               -0.18858760791447743
            ],
            [
               -0.41990317654992326,
               -0.18987903844757892
            ],
            [
               -0.42270287374461546,
               -0.1911469720406828
            ],
            [
               -0.42550257093930766,
               -0.19238964414637647
            ],
            [
               -0.42830226813399985,
               -0.19360783702001824
            ],
            [
               -0.43110196532869205,
               -0.19480482537353372
            ],
            [
               -0.43390166252338425,
               -0.19598620069906475
            ],
            [
               -0.43670135971807633,
               -0.19715958166894493
            ],
            [
               -0.43950105691276853,
               -0.19833422300271997
            ],
            [
               -0.4423007541074607,
               -0.1995205396638656
            ],
            [
               -0.4451004513021529,
               -0.20072956701968514
            ],
            [
               -0.4479001484968451,
               -0.20197238050790298
            ],
            [
               -0.4506998456915373,
               -0.20325950027873171
            ],
            [
               -0.4534995428862295,
               -0.20460030713850333
            ],
            [
               -0.4562992400809217,
               -0.20600249587140565
            ],
            [
               -0.4590989372756139,
               -0.20747159066636994
            ],
            [
               -0.4618986344703061,
               -0.20901054497916663
            ],
            [
               -0.4646983316649983,
               -0.21061944481109893
            ],
            [
               -0.4674980288596905,
               -0.2122953302205542
            ],
            [
               -0.4702977260543827,
               -0.21403214507113588
            ],
            [
               -0.4730974232490749,
               -0.21582081975609094
            ],
            [
               -0.4758971204437671,
               -0.217649486138059
            ],
            [
               -0.47869681763845917,
               -0.21950381843063588
            ],
            [
               -0.48149651483315137,
               -0.22136748844958318
            ],
            [
               -0.48429621202784356,
               -0.22322271879406835
            ],
            [
               -0.48709590922253576,
               -0.22505091328228854
            ],
            [
               -0.48989560641722796,
               -0.22683334053604018
            ],
            [
               -0.49269530361192015,
               -0.22855184412772295
            ],
            [
               -0.49549500080661235,
               -0.23018955127520596
            ],
            [
               -0.49829469800130455,
               -0.23173155175691965
            ],
            [
               -0.5010943951959967,
               -0.23316551953863038
            ],
            [
               -0.5038940923906889,
               -0.23448225152636915
            ],
            [
               -0.5066937895853811,
               -0.23567610081438234
            ],
            [
               -0.5094934867800733,
               -0.23674528566900008
            ],
            [
               -0.5122931839747655,
               -0.23769206012851268
            ],
            [
               -0.5150928811694577,
               -0.2385227373245372
            ],
            [
               -0.5178925783641499,
               -0.23924756223764398
            ],
            [
               -0.5206922755588421,
               -0.23988043636981993
            ],
            [
               -0.5234919727535343,
               -0.24043850252299417
            ],
            [
               -0.5262916699482264,
               -0.2409416032932355
            ],
            [
               -0.5290913671429186,
               -0.241411631812807
            ],
            [
               -0.5318910643376108,
               -0.24187179750519605
            ],
            [
               -0.534690761532303,
               -0.24234583299705983
            ],
            [
               -0.5374904587269952,
               -0.24285717072489696
            ],
            [
               -0.5402901559216874,
               -0.2434281190910033
            ],
            [
               -0.5430898531163796,
               -0.2440790682128481
            ],
            [
               -0.5458895503110718,
               -0.2448277543662055
            ],
            [
               -0.548689247505764,
               -0.24568861018284538
            ],
            [
               -0.5514889447004562,
               -0.24667222460813693
            ],
            [
               -0.5542886418951484,
               -0.2477849326710943
            ],
            [
               -0.5570883390898406,
               -0.24902855042166547
            ],
            [
               -0.5598880362845328,
               -0.25040026512763597
            ],
            [
               -0.562687733479225,
               -0.2518926851971122
            ],
            [
               -0.5654874306739172,
               -0.2534940485155339
            ],
            [
               -0.5682871278686092,
               -0.25518858217610324
            ],
            [
               -0.5710868250633014,
               -0.25695700115284503
            ],
            [
               -0.5738865222579936,
               -0.2587771285172168
            ],
            [
               -0.5766862194526858,
               -0.2606246155133145
            ],
            [
               -0.579485916647378,
               -0.2624737363375132
            ],
            [
               -0.5822856138420702,
               -0.2642982299377324
            ],
            [
               -0.5850853110367624,
               -0.26607215964057557
            ],
            [
               -0.5878850082314546,
               -0.2677707609770359
            ],
            [
               -0.5906847054261468,
               -0.26937124871411905
            ],
            [
               -0.593484402620839,
               -0.2708535557750645
            ],
            [
               -0.5962840998155312,
               -0.2722009793707196
            ],
            [
               -0.5990837970102234,
               -0.2734007131597725
            ],
            [
               -0.6018834942049156,
               -0.2744442484662358
            ],
            [
               -0.6046831913996078,
               -0.2753276323443384
            ],
            [
               -0.6074828885943,
               -0.2760515754113576
            ],
            [
               -0.6102825857889922,
               -0.27662140767460663
            ],
            [
               -0.6130822829836844,
               -0.2770468858632291
            ],
            [
               -0.6158819801783765,
               -0.2773418608463288
            ],
            [
               -0.6186816773730687,
               -0.2775238183954404
            ],
            [
               -0.6214813745677609,
               -0.2776133106686974
            ],
            [
               -0.6242810717624531,
               -0.27763329921749963
            ],
            [
               -0.6270807689571453,
               -0.2776084329339367
            ],
            [
               -0.6298804661518375,
               -0.27756428609089995
            ],
            [
               -0.6326801633465297,
               -0.2775265824334512
            ],
            [
               -0.6354798605412219,
               -0.2775204311517662
            ],
            [
               -0.638279557735914,
               -0.2775695995298747
            ],
            [
               -0.6410792549306062,
               -0.27769584518057006
            ],
            [
               -0.6438789521252984,
               -0.27791832813531575
            ],
            [
               -0.6466786493199906,
               -0.27825311977459816
            ],
            [
               -0.6494783465146828,
               -0.27871282179558887
            ],
            [
               -0.652278043709375,
               -0.27930630427182035
            ],
            [
               -0.6550777409040672,
               -0.28003856752436507
            ],
            [
               -0.6578774380987593,
               -0.2809107281587894
            ],
            [
               -0.6606771352934515,
               -0.28192012538622196
            ],
            [
               -0.6634768324881437,
               -0.2830605397898842
            ],
            [
               -0.6662765296828359,
               -0.28432251315495155
            ],
            [
               -0.6690762268775281,
               -0.2856937549644201
            ],
            [
               -0.6718759240722203,
               -0.28715961876816987
            ],
            [
               -0.6746756212669125,
               -0.28870362992168475
            ],
            [
               -0.6774753184616047,
               -0.2903080452022593
            ],
            [
               -0.6802750156562969,
               -0.29195442455290094
            ],
            [
               -0.6830747128509891,
               -0.293624195658797
            ],
            [
               -0.6858744100456813,
               -0.2952991931833782
            ],
            [
               -0.6886741072403735,
               -0.296962156212517
            ],
            [
               -0.6914738044350657,
               -0.29859716968821276
            ],
            [
               -0.6942735016297579,
               -0.30019003825336826
            ],
            [
               -0.6970731988244501,
               -0.30172858386193385
            ],
            [
               -0.6998728960191423,
               -0.3032028616124067
            ],
            [
               -0.7026725932138345,
               -0.3046052914146695
            ],
            [
               -0.7054722904085265,
               -0.3059307061810764
            ],
            [
               -0.7082719876032187,
               -0.3071763201310765
            ],
            [
               -0.7110716847979109,
               -0.30834162341494636
            ],
            [
               -0.7138713819926031,
               -0.30942821151203576
            ],
            [
               -0.7166710791872953,
               -0.31043955967592013
            ],
            [
               -0.7194707763819875,
               -0.311380754036228
            ],
            [
               -0.7222704735766797,
               -0.3122581917986239
            ],
            [
               -0.7250701707713719,
               -0.3130792633051324
            ],
            [
               -0.7278698679660641,
               -0.313852028541365
            ],
            [
               -0.7306695651607563,
               -0.3145849000384683
            ],
            [
               -0.7334692623554485,
               -0.3152863430652456
            ],
            [
               -0.7362689595501407,
               -0.3159646026030799
            ],
            [
               -0.7390686567448329,
               -0.3166274649165438
            ],
            [
               -0.7418683539395251,
               -0.31728205965658324
            ],
            [
               -0.7446680511342173,
               -0.3179347064449582
            ],
            [
               -0.7474677483289094,
               -0.3185908078723146
            ],
            [
               -0.7502674455236016,
               -0.3192547888785383
            ],
            [
               -0.7530671427182938,
               -0.319930080647182
            ],
            [
               -0.755866839912986,
               -0.32061914550100445
            ],
            [
               -0.7586665371076782,
               -0.3213235378870987
            ],
            [
               -0.7614662343023704,
               -0.32204399542902873
            ],
            [
               -0.7642659314970626,
               -0.3227805532274693
            ],
            [
               -0.7670656286917548,
               -0.32353267412362563
            ],
            [
               -0.769865325886447,
               -0.32429938750087706
            ],
            [
               -0.7726650230811392,
               -0.3250794293763515
            ],
            [
               -0.7754647202758314,
               -0.32587137700031515
            ],
            [
               -0.7782644174705236,
               -0.32667377190215424
            ],
            [
               -0.7810641146652157,
               -0.3274852262538976
            ],
            [
               -0.7838638118599079,
               -0.32830450851642384
            ],
            [
               -0.7866635090546001,
               -0.3291306055367469
            ],
            [
               -0.7894632062492923,
               -0.32996275952283155
            ],
            [
               -0.7922629034439845,
               -0.3308004795819575
            ],
            [
               -0.7950626006386766,
               -0.33164352871930547
            ],
            [
               -0.7978622978333688,
               -0.33249188830956855
            ],
            [
               -0.800661995028061,
               -0.3333457030365786
            ],
            [
               -0.8034616922227532,
               -0.3342052101120902
            ],
            [
               -0.8062613894174454,
               -0.3350706572110437
            ],
            [
               -0.8090610866121376,
               -0.33594221398133045
            ],
            [
               -0.8118607838068298,
               -0.33681988219431447
            ],
            [
               -0.814660481001522,
               -0.33770340959932926
            ],
            [
               -0.8174601781962142,
               -0.33859221233980896
            ],
            [
               -0.8202598753909064,
               -0.33948531039608526
            ],
            [
               -0.8230595725855986,
               -0.3403812799613549
            ],
            [
               -0.8258592697802908,
               -0.34127822595853435
            ],
            [
               -0.828658966974983,
               -0.34217377709564184
            ],
            [
               -0.8314586641696752,
               -0.34306510496703224
            ],
            [
               -0.8342583613643674,
               -0.3439489677692107
            ],
            [
               -0.8370580585590595,
               -0.3448217782448679
            ],
            [
               -0.8398577557537517,
               -0.3456796945278999
            ],
            [
               -0.8426574529484439,
               -0.34651873166428526
            ],
            [
               -0.845457150143136,
               -0.347334890755042
            ],
            [
               -0.8482568473378282,
               -0.34812430193132127
            ],
            [
               -0.8510565445325204,
               -0.3488833767479446
            ],
            [
               -0.8538562417272126,
               -0.3496089650868044
            ],
            [
               -0.8566559389219048,
               -0.35029851130840317
            ],
            [
               -0.859455636116597,
               -0.3509502041878089
            ],
            [
               -0.8622553333112892,
               -0.35156311512637234
            ],
            [
               -0.8650550305059814,
               -0.352137319245339
            ],
            [
               -0.8678547277006736,
               -0.3526739942414312
            ],
            [
               -0.8706544248953658,
               -0.3531754923139472
            ],
            [
               -0.873454122090058,
               -0.3536453810512687
            ],
            [
               -0.8762538192847502,
               -0.3540884498822945
            ],
            [
               -0.8790535164794424,
               -0.3545106795426865
            ],
            [
               -0.8818532136741346,
               -0.3549191729613942
            ],
            [
               -0.8846529108688267,
               -0.3553220470212461
            ],
            [
               -0.8874526080635189,
               -0.3557282857670091
            ],
            [
               -0.8902523052582111,
               -0.3561475568008327
            ],
            [
               -0.8930520024529033,
               -0.35658999379124334
            ],
            [
               -0.8958516996475955,
               -0.35706594919809903
            ],
            [
               -0.8986513968422877,
               -0.3575857224502429
            ],
            [
               -0.9014510940369799,
               -0.3581592698713276
            ],
            [
               -0.9042507912316721,
               -0.35879590359789076
            ],
            [
               -0.9070504884263643,
               -0.3595039875373881
            ],
            [
               -0.9098501856210565,
               -0.36029063903870495
            ],
            [
               -0.9126498828157487,
               -0.361161445361726
            ],
            [
               -0.9154495800104409,
               -0.36212020420728513
            ],
            [
               -0.9182492772051329,
               -0.3631686974802127
            ],
            [
               -0.9210489743998251,
               -0.36430650708820983
            ],
            [
               -0.9238486715945173,
               -0.365530880917092
            ],
            [
               -0.9266483687892095,
               -0.3668366561661508
            ],
            [
               -0.9294480659839017,
               -0.3682162459829528
            ],
            [
               -0.9322477631785939,
               -0.36965969382195457
            ],
            [
               -0.9350474603732861,
               -0.3711547981934333
            ],
            [
               -0.9378471575679783,
               -0.372687308506638
            ],
            [
               -0.9406468547626705,
               -0.37424119059203764
            ],
            [
               -0.9434465519573627,
               -0.3757989582697626
            ],
            [
               -0.9462462491520549,
               -0.37734206508051776
            ],
            [
               -0.9490459463467471,
               -0.37885134808341225
            ],
            [
               -0.9518456435414393,
               -0.380307513528505
            ],
            [
               -0.9546453407361315,
               -0.38169165230838764
            ],
            [
               -0.9574450379308237,
               -0.38298577145964485
            ],
            [
               -0.9602447351255159,
               -0.3841733266944683
            ],
            [
               -0.9630444323202081,
               -0.3852397400609318
            ],
            [
               -0.9658441295149003,
               -0.3861728864133615
            ],
            [
               -0.9686438267095925,
               -0.38696353246501464
            ],
            [
               -0.9714435239042847,
               -0.38760571282175005
            ],
            [
               -0.9742432210989769,
               -0.38809702856814776
            ],
            [
               -0.9770429182936691,
               -0.38843885568823533
            ],
            [
               -0.9798426154883613,
               -0.3886364528236497
            ],
            [
               -0.9826423126830534,
               -0.38869896055467446
            ],
            [
               -0.9854420098777456,
               -0.38863928746699133
            ],
            [
               -0.9882417070724377,
               -0.3884738816538781
            ],
            [
               -0.9910414042671299,
               -0.3882223898991557
            ],
            [
               -0.9938411014618221,
               -0.3879072104765514
            ],
            [
               -0.9966407986565143,
               -0.3875529491632705
            ],
            [
               -0.9994404958512065,
               -0.3871857915711608
            ],
            [
               -1.0022401930458988,
               -0.3868328081190008
            ],
            [
               -1.005039890240591,
               -0.3865212107793324
            ],
            [
               -1.007839587435283,
               -0.38627758301709647
            ],
            [
               -1.0106392846299752,
               -0.38612710599304767
            ],
            [
               -1.0134389818246674,
               -0.38609280504861593
            ],
            [
               -1.0162386790193596,
               -0.38619484065878934
            ],
            [
               -1.0190383762140518,
               -0.3864498673993192
            ],
            [
               -1.021838073408744,
               -0.3868704830155219
            ],
            [
               -1.0246377706034362,
               -0.3874647874228706
            ],
            [
               -1.0274374677981284,
               -0.38823606846481085
            ],
            [
               -1.0302371649928206,
               -0.3891826275801149
            ],
            [
               -1.0330368621875128,
               -0.3902977542970103
            ],
            [
               -1.035836559382205,
               -0.39156985380478376
            ],
            [
               -1.0386362565768972,
               -0.3929827269061703
            ],
            [
               -1.0414359537715894,
               -0.39451599659138675
            ],
            [
               -1.0442356509662816,
               -0.3961456704723938
            ],
            [
               -1.0470353481609738,
               -0.3978448235524695
            ],
            [
               -1.049835045355666,
               -0.39958438145665176
            ],
            [
               -1.0526347425503582,
               -0.40133398047839564
            ],
            [
               -1.0554344397450504,
               -0.4030628777557775
            ],
            [
               -1.0582341369397426,
               -0.4047408827031841
            ],
            [
               -1.0610338341344348,
               -0.40633927959026017
            ],
            [
               -1.063833531329127,
               -0.4078317109452774
            ],
            [
               -1.0666332285238191,
               -0.4091949922957219
            ],
            [
               -1.0694329257185113,
               -0.41040983063777403
            ],
            [
               -1.0722326229132033,
               -0.4114614219030858
            ],
            [
               -1.0750323201078955,
               -0.41233990648282
            ],
            [
               -1.0778320173025877,
               -0.4130406664569138
            ],
            [
               -1.08063171449728,
               -0.4135644534107305
            ],
            [
               -1.083431411691972,
               -0.413917341424692
            ],
            [
               -1.0862311088866643,
               -0.41411050579729886
            ],
            [
               -1.0890308060813565,
               -0.41415983409661883
            ],
            [
               -1.0918305032760487,
               -0.4140853820121963
            ],
            [
               -1.0946302004707409,
               -0.41391069198277525
            ],
            [
               -1.097429897665433,
               -0.41366199749975974
            ],
            [
               -1.1002295948601253,
               -0.41336734014456283
            ],
            [
               -1.1030292920548175,
               -0.4130556296480776
            ],
            [
               -1.1058289892495097,
               -0.41275567943259767
            ],
            [
               -1.1086286864442019,
               -0.4124952511183055
            ],
            [
               -1.111428383638894,
               -0.41230014129726444
            ],
            [
               -1.1142280808335863,
               -0.4121933424911024
            ],
            [
               -1.1170277780282785,
               -0.41219430765286175
            ],
            [
               -1.1198274752229707,
               -0.4123183439316348
            ],
            [
               -1.1226271724176629,
               -0.4125761568151836
            ],
            [
               -1.125426869612355,
               -0.41297356036295074
            ],
            [
               -1.1282265668070472,
               -0.4135113632337626
            ],
            [
               -1.1310262640017394,
               -0.41418543381808204
            ],
            [
               -1.1338259611964316,
               -0.41498694123969365
            ],
            [
               -1.1366256583911238,
               -0.41590276254004394
            ],
            [
               -1.139425355585816,
               -0.41691604024272955
            ],
            [
               -1.1422250527805082,
               -0.41800686894793726
            ],
            [
               -1.1450247499752004,
               -0.4191530848395259
            ],
            [
               -1.1478244471698926,
               -0.4203311281855728
            ],
            [
               -1.1506241443645848,
               -0.42151694622589836
            ],
            [
               -1.153423841559277,
               -0.42268690237533196
            ],
            [
               -1.1562235387539692,
               -0.4238186574912896
            ],
            [
               -1.1590232359486614,
               -0.4248919900718904
            ],
            [
               -1.1618229331433536,
               -0.4258895246299242
            ],
            [
               -1.1646226303380458,
               -0.4267973410433601
            ],
            [
               -1.167422327532738,
               -0.42760544228383385
            ],
            [
               -1.1702220247274302,
               -0.4283080633985717
            ],
            [
               -1.1730217219221224,
               -0.4289038107617187
            ],
            [
               -1.1758214191168146,
               -0.42939562718418384
            ],
            [
               -1.1786211163115068,
               -0.4297905852250106
            ],
            [
               -1.1814208135061988,
               -0.43009951772153765
            ],
            [
               -1.184220510700891,
               -0.43033650089155745
            ],
            [
               -1.1870202078955832,
               -0.43051821111131366
            ],
            [
               -1.1898199050902754,
               -0.4306631814130093
            ],
            [
               -1.1926196022849676,
               -0.4307909876793837
            ],
            [
               -1.1954192994796597,
               -0.43092139728395795
            ],
            [
               -1.198218996674352,
               -0.43107351442138586
            ],
            [
               -1.2010186938690441,
               -0.431264956529867
            ],
            [
               -1.2038183910637363,
               -0.4315110950156657
            ],
            [
               -1.2066180882584285,
               -0.43182439098999625
            ],
            [
               -1.2094177854531207,
               -0.43221385301383064
            ],
            [
               -1.212217482647813,
               -0.43268463905752913
            ],
            [
               -1.2150171798425051,
               -0.433237819203197
            ],
            [
               -1.2178168770371973,
               -0.43387030926773773
            ],
            [
               -1.2206165742318895,
               -0.4345749787503226
            ],
            [
               -1.2234162714265817,
               -0.4353409295737543
            ],
            [
               -1.226215968621274,
               -0.4361539352667657
            ],
            [
               -1.229015665815966,
               -0.43699702379204686
            ],
            [
               -1.2318153630106583,
               -0.437851181417502
            ],
            [
               -1.2346150602053505,
               -0.43869615008650586
            ],
            [
               -1.2374147574000427,
               -0.4395112868645031
            ],
            [
               -1.240214454594735,
               -0.4402764513807288
            ],
            [
               -1.243014151789427,
               -0.4409728858544667
            ],
            [
               -1.2458138489841193,
               -0.44158405235257714
            ],
            [
               -1.2486135461788115,
               -0.44209639337225415
            ],
            [
               -1.2514132433735037,
               -0.442499984628791
            ],
            [
               -1.2542129405681959,
               -0.44278905294845144
            ],
            [
               -1.2570126377628879,
               -0.44296233726854717
            ],
            [
               -1.25981233495758,
               -0.443023276734708
            ],
            [
               -1.2626120321522722,
               -0.4429800165280245
            ],
            [
               -1.2654117293469644,
               -0.44284522909482404
            ],
            [
               -1.2682114265416566,
               -0.44263575561563184
            ],
            [
               -1.2710111237363488,
               -0.4423720795582259
            ],
            [
               -1.273810820931041,
               -0.4420776507388468
            ],
            [
               -1.2766105181257332,
               -0.44177808420815085
            ],
            [
               -1.2794102153204254,
               -0.44150026325326513
            ],
            [
               -1.2822099125151176,
               -0.44127137966881663
            ],
            [
               -1.2850096097098098,
               -0.4411179470456852
            ],
            [
               -1.287809306904502,
               -0.4410648240535502
            ],
            [
               -1.2906090040991942,
               -0.4411342845023095
            ],
            [
               -1.2934087012938864,
               -0.4413451693639082
            ],
            [
               -1.2962083984885786,
               -0.44171215298080957
            ],
            [
               -1.2990080956832708,
               -0.4422451514937947
            ],
            [
               -1.301807792877963,
               -0.44294889625181944
            ],
            [
               -1.3046074900726552,
               -0.44382268882390125
            ],
            [
               -1.3074071872673474,
               -0.4448603474549255
            ],
            [
               -1.3102068844620396,
               -0.4460503476557694
            ],
            [
               -1.3130065816567318,
               -0.4473761523692306
            ],
            [
               -1.315806278851424,
               -0.44881672008621687
            ],
            [
               -1.3186059760461162,
               -0.4503471726729899
            ],
            [
               -1.3214056732408084,
               -0.4519395987631007
            ],
            [
               -1.3242053704355006,
               -0.45356396359187723
            ],
            [
               -1.3270050676301928,
               -0.4551890922946765
            ],
            [
               -1.329804764824885,
               -0.4567836910961494
            ],
            [
               -1.3326044620195772,
               -0.4583173695801945
            ],
            [
               -1.3354041592142694,
               -0.45976162738960574
            ],
            [
               -1.3382038564089616,
               -0.4610907702464998
            ],
            [
               -1.3410035536036538,
               -0.4622827230415749
            ],
            [
               -1.343803250798346,
               -0.46331971179334847
            ],
            [
               -1.3466029479930381,
               -0.4641887913631807
            ],
            [
               -1.3494026451877303,
               -0.464882201724398
            ],
            [
               -1.3522023423824225,
               -0.4653975420897277
            ],
            [
               -1.3550020395771145,
               -0.46573775904466147
            ],
            [
               -1.3578017367718067,
               -0.46591095174838315
            ],
            [
               -1.360601433966499,
               -0.4659300039811653
            ],
            [
               -1.363401131161191,
               -0.4658120590804606
            ],
            [
               -1.3662008283558833,
               -0.4655778593803103
            ],
            [
               -1.3690005255505755,
               -0.4652509764429224
            ],
            [
               -1.3718002227452677,
               -0.4648569619767081
            ],
            [
               -1.37459991993996,
               -0.46442245174791547
            ],
            [
               -1.377399617134652,
               -0.46397425592818964
            ],
            [
               -1.3801993143293443,
               -0.4635384691762887
            ],
            [
               -1.3829990115240365,
               -0.4631396322730832
            ],
            [
               -1.3857987087187287,
               -0.4627999746491774
            ],
            [
               -1.3885984059134209,
               -0.46253876297862967
            ],
            [
               -1.391398103108113,
               -0.46237177774292326
            ],
            [
               -1.3941978003028053,
               -0.4623109306688278
            ],
            [
               -1.3969974974974975,
               -0.46236403870197595
            ]
         ]
      }
   ]
}
