# Supplementary material for: Isolation of a planar π-aromatic Bi5− ring in a cobalt-based inverse-sandwich-type complex
Source: Nat Chem. 2025 Jan 20;17(4):547–55. doi: 10.1038/s41557-024-01713-8 (PMC11964920; doi:10.1038/s41557-024-01713-8)
Supplement: Supplementary file 4 — Original magnetic data of compound 1 and origin file of Fig. 3. [file 41557_2024_1713_MOESM4_ESM.zip › sr_and_T/51.csv]

comment	corrected Loops
temperature	3.5
sr	0.128
angle	0
trans	0
B	M
-1.3999	-0.4221388424423976
-1.3970974874874873	-0.4221053989503893
-1.394294974974975	-0.4221286835160269
-1.3914924624624623	-0.42218082169519094
-1.3886899499499499	-0.4222358902421646
-1.3858874374374373	-0.4222748362541843
-1.3830849249249249	-0.42228823888270534
-1.3802824124124122	-0.4222761680229939
-1.3774798998998998	-0.4222452996346187
-1.3746773873873872	-0.4222043087119041
-1.3718748748748748	-0.42215909289690595
-1.3690723623623622	-0.4221094058471983
-1.3662698498498498	-0.42204799243696695
-1.3634673373373372	-0.42196248120370244
-1.3606648248248248	-0.4218393807942103
-1.3578623123123121	-0.42166884364712515
-1.3550597997997997	-0.42144861906072967
-1.3522572872872871	-0.4211858865545984
-1.3494547747747747	-0.4208963388776777
-1.346652262262262	-0.4206007432285284
-1.3438497497497497	-0.4203199716458295
-1.341047237237237	-0.42006992336590615
-1.3382447247247247	-0.4198577466141566
-1.335442212212212	-0.41968033576450264
-1.3326396996996996	-0.41952539066874833
-1.329837187187187	-0.4193746041785123
-1.3270346746746746	-0.41920800728572644
-1.324232162162162	-0.419008287287509
-1.3214296496496496	-0.4187640284305703
-1.318627137137137	-0.4184712244354953
-1.3158246246246246	-0.4181329281690203
-1.313022112112112	-0.41775737469757374
-1.3102195995995995	-0.4173552206643247
-1.307417087087087	-0.4169366376107447
-1.3046145745745745	-0.41650890378588196
-1.301812062062062	-0.4160749297747088
-1.2990095495495495	-0.41563291045676326
-1.2962070370370369	-0.41517708081723353
-1.2934045245245245	-0.41469939102741
-1.2906020120120119	-0.4141918006816681
-1.2877994994994995	-0.4136488050790628
-1.2849969869869868	-0.41306974052957074
-1.2821944744744744	-0.4124603867091135
-1.2793919619619618	-0.41183342712890564
-1.2765894494494494	-0.4112074784301179
-1.2737869369369368	-0.4106046637779737
-1.2709844244244244	-0.41004704822199073
-1.2681819119119118	-0.4095525916184521
-1.2653793993993994	-0.4091314998511742
-1.2625768868868867	-0.40878387244665176
-1.2597743743743743	-0.40849931144092416
-1.2569718618618617	-0.4082587078891568
-1.2541693493493493	-0.4080378715542599
-1.2513668368368367	-0.4078121760959443
-1.2485643243243243	-0.407561112405531
-1.2457618118118117	-0.4072716735762863
-1.2429592992992993	-0.40693983652532867
-1.2401567867867866	-0.4065699552112469
-1.2373542742742742	-0.4061724648344402
-1.2345517617617616	-0.40576072785187484
-1.2317492492492492	-0.4053479950952626
-1.2289467367367366	-0.4049452729923983
-1.2261442242242242	-0.4045604590812096
-1.2233417117117116	-0.40419859746675096
-1.2205391991991992	-0.4038627052568174
-1.2177366866866866	-0.40355447808049055
-1.2149341741741742	-0.40327434565274994
-1.2121316616616615	-0.4030207459730581
-1.2093291491491491	-0.4027889541289427
-1.2065266366366365	-0.402570141460352
-1.203724124124124	-0.40235139930579805
-1.2009216116116115	-0.40211719064371326
-1.198119099099099	-0.401852174292156
-1.1953165865865865	-0.40154476659772215
-1.192514074074074	-0.40119039034255605
-1.1897115615615614	-0.40079329008209125
-1.186909049049049	-0.40036613019218653
-1.1841065365365364	-0.3999272505529799
-1.181304024024024	-0.39949622246809374
-1.1785015115115114	-0.399088955694382
-1.175698998998999	-0.39871382739918365
-1.1728964864864864	-0.398370032105502
-1.170093973973974	-0.3980486553144584
-1.1672914614614613	-0.39773607532031735
-1.164488948948949	-0.3974185044823881
-1.1616864364364363	-0.39708607789441736
-1.158883923923924	-0.39673504427346656
-1.1560814114114113	-0.39636728318811826
-1.153278898898899	-0.39598734929834717
-1.1504763863863863	-0.39559819282036096
-1.1476738738738739	-0.3951972834602299
-1.1448713613613613	-0.39477484343046904
-1.1420688488488488	-0.39431524433217907
-1.1392663363363362	-0.39380153309431004
-1.1364638238238238	-0.3932218790126916
-1.1336613113113112	-0.3925758825370094
-1.1308587987987986	-0.391878475401976
-1.1280562862862862	-0.39115968988184585
-1.1252537737737738	-0.390459751749108
-1.1224512612612612	-0.38982040911281673
-1.1196487487487485	-0.38927468877312993
-1.1168462362362361	-0.3888379496292523
-1.1140437237237237	-0.3885029305831686
-1.111241211211211	-0.3882404810617181
-1.1084386986986985	-0.388006093305907
-1.105636186186186	-0.38775068771990534
-1.1028336736736737	-0.3874328382710875
-1.100031161161161	-0.38702915179381386
-1.0972286486486484	-0.38653998439204723
-1.094426136136136	-0.38598895731657995
-1.0916236236236236	-0.38541644815816006
-1.088821111111111	-0.38486887871972714
-1.0860185985985984	-0.38438672366434573
-1.083216086086086	-0.3839944195525135
-1.0804135735735736	-0.38369471571303565
-1.077611061061061	-0.38346869412815116
-1.0748085485485483	-0.3832811019180327
-1.072006036036036	-0.3830892530833387
-1.0692035235235235	-0.38285294861377556
-1.066401011011011	-0.3825428249946557
-1.0635984984984983	-0.38214522078009633
-1.060795985985986	-0.3816627912858615
-1.0579934734734735	-0.38111132932832165
-1.0551909609609609	-0.3805141992089996
-1.0523884484484483	-0.37989621456810857
-1.0495859359359359	-0.3792786261352173
-1.0467834234234235	-0.37867625843132396
-1.0439809109109108	-0.3780970012695131
-1.0411783983983982	-0.3775431144678754
-1.0383758858858858	-0.37701337188192935
-1.0355733733733734	-0.3765050506517052
-1.0327708608608608	-0.3760151081975304
-1.0299683483483482	-0.37554040884503054
-1.0271658358358358	-0.37507734262856335
-1.0243633233233234	-0.37462143527191644
-1.0215608108108107	-0.37416749600475957
-1.0187582982982981	-0.3737105305100989
-1.0159557857857857	-0.3732472064963744
-1.0131532732732733	-0.37277729154114253
-1.0103507607607607	-0.3723043508033183
-1.007548248248248	-0.37183516842707404
-1.0047457357357357	-0.37137779312672786
-1.0019432232232233	-0.3709386524564772
-0.9991407107107106	-0.37051962706246416
-0.9963381981981981	-0.37011614347949057
-0.9935356856856856	-0.3697171396870738
-0.9907331731731731	-0.36930721806538497
-0.9879306606606606	-0.36887058493746044
-0.9851281481481481	-0.368395718251782
-0.9823256356356356	-0.3678793367708388
-0.9795231231231231	-0.3673283156292592
-0.9767206106106106	-0.3667587175485329
-0.973918098098098	-0.3661919500341653
-0.9711155855855855	-0.3656489669907608
-0.968313073073073	-0.3651441207556764
-0.9655105605605605	-0.3646805029748053
-0.962708048048048	-0.36424828667386683
-0.9599055355355355	-0.3638267649947213
-0.957103023023023	-0.36338970024630485
-0.9543005105105105	-0.36291257083625433
-0.951497997997998	-0.36237965285950674
-0.9486954854854854	-0.3617888165202349
-0.9458929729729728	-0.36115250116327263
-0.9430904604604604	-0.36049440816479644
-0.9402879479479478	-0.3598427133830637
-0.9374854354354354	-0.35922167617608886
-0.9346829229229228	-0.3586440784712925
-0.9318804104104104	-0.35810677822858666
-0.9290778978978977	-0.357590826494876
-0.9262753853853853	-0.35706630268713785
-0.9234728728728727	-0.356500639961897
-0.9206703603603603	-0.3558681494332088
-0.9178678478478477	-0.3551580314435984
-0.9150653353353353	-0.3543785230344458
-0.9122628228228227	-0.35355588291327805
-0.9094603103103103	-0.35272836201992647
-0.9066577977977976	-0.3519367319981041
-0.9038552852852852	-0.35121393064191503
-0.9010527727727726	-0.35057664399503113
-0.8982502602602602	-0.3500211033434328
-0.8954477477477477	-0.34952419176665145
-0.8926452352352352	-0.349049476794085
-0.8898427227227227	-0.34855644363073995
-0.8870402102102102	-0.34801038161877923
-0.8842376976976977	-0.3473902987602077
-0.8814351851851852	-0.3466929041459819
-0.8786326726726726	-0.3459318853412329
-0.8758301601601601	-0.3451330490777162
-0.8730276476476476	-0.34432698932809097
-0.8702251351351351	-0.34354148840537196
-0.8674226226226226	-0.3427957177233935
-0.8646201101101101	-0.3420975725268843
-0.8618175975975975	-0.341444413681484
-0.859015085085085	-0.3408264499936096
-0.8562125725725724	-0.3402312980461086
-0.8534100600600599	-0.3396480946321458
-0.8506075475475474	-0.33906991599494135
-0.8478050350350349	-0.33849400747966435
-0.8450025225225224	-0.33792016477883685
-0.8422000100100099	-0.33734824041328254
-0.8393974974974974	-0.33677597174602186
-0.8365949849849849	-0.33619808935753787
-0.8337924724724723	-0.33560708148547364
-0.8309899599599598	-0.334995293789032
-0.8281874474474473	-0.3343574976349873
-0.8253849349349348	-0.3336928644038602
-0.8225824224224223	-0.33300550407379265
-0.8197799099099098	-0.3323032746829964
-0.8169773973973973	-0.33159523607802716
-0.8141748848848848	-0.3308886547408512
-0.8113723723723723	-0.330186664067276
-0.8085698598598597	-0.32948746735911444
-0.8057673473473472	-0.32878541294592195
-0.8029648348348347	-0.32807357323461434
-0.8001623223223222	-0.3273468782015217
-0.7973598098098097	-0.3266046077173759
-0.7945572972972972	-0.3258512376154106
-0.7917547847847847	-0.32509520670315
-0.7889522722722722	-0.32434593111256976
-0.7861497597597596	-0.323610070202831
-0.7833472472472471	-0.3228883968472825
-0.7805447347347346	-0.3221745053559501
-0.7777422222222221	-0.32145602409625623
-0.7749397097097096	-0.32071816576890194
-0.7721371971971971	-0.3199486238327663
-0.7693346846846846	-0.3191422917350594
-0.7665321721721721	-0.31830423400819324
-0.7637296596596596	-0.31744980828962593
-0.760927147147147	-0.3166016860678457
-0.7581246346346345	-0.3157844805458075
-0.755322122122122	-0.3150184548390295
-0.7525196096096095	-0.3143141057075863
-0.749717097097097	-0.3136691916446855
-0.7469145845845845	-0.31306906937089557
-0.744112072072072	-0.31249024097812356
-0.7413095595595595	-0.31190609459525515
-0.738507047047047	-0.3112932246162246
-0.7357045345345344	-0.31063661505114554
-0.7329020220220219	-0.30993237358112175
-0.7300995095095094	-0.3091874688963329
-0.7272969969969969	-0.3084167995628672
-0.7244944844844844	-0.3076386383460376
-0.7216919719719719	-0.30686984756127406
-0.7188894594594594	-0.3061221718802369
-0.7160869469469469	-0.30540045149714473
-0.7132844344344343	-0.30470293848979885
-0.7104819219219218	-0.3040232659259609
-0.7076794094094093	-0.3033532056434474
-0.7048768968968968	-0.3026852591789598
-0.7020743843843843	-0.3020143443178424
-0.6992718718718718	-0.3013382551863068
-0.6964693593593593	-0.3006570234933838
-0.6936668468468468	-0.29997163898775353
-0.6908643343343343	-0.29928270626600956
-0.6880618218218217	-0.29858951670773476
-0.6852593093093092	-0.2978897701616476
-0.6824567967967967	-0.2971799047347646
-0.6796542842842842	-0.29645579291667595
-0.6768517717717717	-0.2957135006834319
-0.6740492592592592	-0.29494988083563894
-0.6712467467467467	-0.2941629239747044
-0.6684442342342342	-0.29335193555566624
-0.6656417217217216	-0.29251767348273156
-0.6628392092092091	-0.2916625396412276
-0.6600366966966966	-0.29079079720990203
-0.6572341841841841	-0.2899086517993002
-0.6544316716716716	-0.2890239670123998
-0.6516291591591591	-0.2881454367016935
-0.6488266466466466	-0.28728120796505735
-0.6460241341341341	-0.2864371851835537
-0.6432216216216216	-0.2856154531090767
-0.640419109109109	-0.28481334166306255
-0.6376165965965965	-0.2840235597877006
-0.634814084084084	-0.28323555761705416
-0.6320115715715715	-0.28243790981665357
-0.629209059059059	-0.2816211670209921
-0.6264065465465465	-0.2807804191503656
-0.623604034034034	-0.27991683518059735
-0.6208015215215215	-0.27903769718196086
-0.617999009009009	-0.27815486151047436
-0.6151964964964964	-0.2772820288799242
-0.6123939839839839	-0.27643154494516936
-0.6095914714714714	-0.2756115753886937
-0.6067889589589589	-0.27482436732432564
-0.6039864464464464	-0.2740659693979676
-0.6011839339339339	-0.27332735109902956
-0.5983814214214214	-0.27259647962297867
-0.5955789089089089	-0.27186070020039194
-0.5927763963963963	-0.27110878023102597
-0.5899738838838838	-0.27033219506827927
-0.5871713713713713	-0.26952556046977777
-0.5843688588588588	-0.26868642641208845
-0.5815663463463463	-0.26781482561938724
-0.5787638338338338	-0.26691295926571273
-0.5759613213213213	-0.26598521884252296
-0.5731588088088088	-0.2650384717274787
-0.5703562962962963	-0.26408229767250796
-0.5675537837837837	-0.2631287618749089
-0.5647512712712712	-0.2621914016879597
-0.5619487587587587	-0.26128336684446335
-0.5591462462462462	-0.2604149959430571
-0.5563437337337337	-0.25959140588826896
-0.5535412212212212	-0.2588107964979592
-0.5507387087087087	-0.25806406470708615
-0.5479361961961962	-0.25733599796184886
-0.5451336836836836	-0.256607869901818
-0.5423311711711711	-0.2558608372623608
-0.5395286586586586	-0.2550792788727512
-0.5367261461461461	-0.25425321899368686
-0.5339236336336336	-0.25337924684871277
-0.5311211211211211	-0.25245980076158764
-0.5283186086086086	-0.25150118271846494
-0.5255160960960961	-0.25051104459511403
-0.5227135835835836	-0.24949621586938836
-0.519911071071071	-0.24846158030933702
-0.5171085585585585	-0.24741030881226683
-0.514306046046046	-0.24634525096796162
-0.5115035335335335	-0.24527084991603504
-0.508701021021021	-0.2441947250588064
-0.5058985085085085	-0.2431281460633225
-0.503095995995996	-0.24208498135461803
-0.5002934834834833	-0.24107923203803622
-0.49749097097097084	-0.2401217853131296
-0.4946884584584583	-0.23921736321545778
-0.4918859459459458	-0.2383626799127097
-0.4890834334334333	-0.2375465260132072
-0.4862809209209208	-0.2367519505476094
-0.4834784084084083	-0.23596007409983571
-0.48067589589589577	-0.23515453834705807
-0.47787338338338325	-0.2343253492261353
-0.47507087087087074	-0.2334709924460448
-0.47226835835835823	-0.2325981683470963
-0.4694658458458457	-0.23171917716453233
-0.4666633333333332	-0.23084768383729842
-0.4638608208208207	-0.22999409128788623
-0.4610583083083082	-0.22916189454632013
-0.4582557957957957	-0.22834612130112514
-0.45545328328328316	-0.22753435703305386
-0.45265077077077065	-0.22671008020147204
-0.44984825825825814	-0.22585732579777568
-0.4470457457457456	-0.22496527150119688
-0.4442432332332331	-0.224031337255239
-0.4414407207207206	-0.22306181939764275
-0.4386382082082081	-0.22206982489681876
-0.4358356956956956	-0.221071109410318
-0.43303318318318307	-0.22007909761057803
-0.43023067067067056	-0.21910065927143468
-0.42742815815815804	-0.21813402310816393
-0.42462564564564553	-0.21716957265907139
-0.421823133133133	-0.21619336631414082
-0.4190206206206205	-0.21519233018613954
-0.416218108108108	-0.21415947188486667
-0.4134155955955955	-0.2130973618066821
-0.410613083083083	-0.21201858618592911
-0.40781057057057046	-0.21094277930406474
-0.40500805805805795	-0.20989092974092177
-0.40220554554554544	-0.20887859229065003
-0.39940303303303293	-0.2079101154338741
-0.3966005205205205	-0.20697583244324086
-0.3937980080080079	-0.20605337175656385
-0.3909954954954955	-0.20511302837874262
-0.3881929829829829	-0.20412585794402088
-0.3853904704704705	-0.20307220681724264
-0.38258795795795786	-0.20194809364892113
-0.37978544544544546	-0.20076734404904933
-0.37698293293293283	-0.19955854720937477
-0.37418042042042043	-0.19835742974250065
-0.3713779079079078	-0.1971966762260023
-0.3685753953953954	-0.19609612051268704
-0.3657728828828828	-0.19505628293422844
-0.3629703703703704	-0.19405737726416578
-0.36016785785785776	-0.19306437368576718
-0.35736534534534536	-0.19203691625279434
-0.35456283283283274	-0.19094138661085341
-0.35176032032032034	-0.18976164651822663
-0.3489578078078077	-0.1885052362823259
-0.3461552952952953	-0.1872030154645608
-0.3433527827827827	-0.1859020747042059
-0.3405502702702703	-0.18465369281939698
-0.33774775775775767	-0.1834995884146437
-0.33494524524524527	-0.18246027698424377
-0.33214273273273265	-0.18152881541813776
-0.32934022022022025	-0.18067174010514248
-0.3265377077077076	-0.17983700716668155
-0.323735195195195	-0.17896680225481026
-0.3209326826826826	-0.17801176196108787
-0.31813017017017	-0.17694281253724237
-0.3153276576576576	-0.17575756315202012
-0.31252514514514496	-0.17447975641078756
-0.30972263263263256	-0.1731522081774976
-0.30692012012011993	-0.17182540121033524
-0.30411760760760753	-0.17054495040698897
-0.3013150950950949	-0.16934126693251678
-0.2985125825825825	-0.1682239356213871
-0.2957100700700699	-0.16718187144362978
-0.2929075575575575	-0.1661886886102127
-0.29010504504504486	-0.16521137365893318
-0.28730253253253246	-0.16421965522420195
-0.28450002002001984	-0.16319354633876165
-0.28169750750750744	-0.16212729983837654
-0.2788949949949948	-0.16102917653699528
-0.2760924824824824	-0.1599176089666013
-0.2732899699699698	-0.15881521647422997
-0.2704874574574574	-0.1577424881241271
-0.26768494494494477	-0.15671277203093875
-0.26488243243243237	-0.15572962725472422
-0.26207991991991975	-0.1547868366104796
-0.25927740740740735	-0.15387068499952122
-0.2564748948948947	-0.1529636516384119
-0.2536723823823823	-0.1520485118901928
-0.2508698698698697	-0.15111195589275755
-0.2480673573573573	-0.15014710020429273
-0.24526484484484468	-0.14915457606297217
-0.24246233233233228	-0.1481421393743872
-0.23965981981981965	-0.14712293636927481
-0.23685730730730725	-0.1461126971519046
-0.23405479479479463	-0.1451262568068366
-0.23125228228228223	-0.1441739406960713
-0.2284497697697696	-0.14325847451122958
-0.2256472572572572	-0.1423731273868411
-0.22284474474474458	-0.14150169258491635
-0.22004223223223218	-0.1406206099241772
-0.21723971971971956	-0.13970305971507252
-0.21443720720720716	-0.13872431233104937
-0.21163469469469454	-0.1376671627682708
-0.20883218218218214	-0.13652608552249496
-0.2060296696696695	-0.13530892515414777
-0.2032271571571571	-0.13403549575292156
-0.2004246446446445	-0.13273327327763246
-0.1976221321321321	-0.13143120137182757
-0.19481961961961947	-0.13015323142912283
-0.19201710710710707	-0.12891337062385205
-0.18921459459459444	-0.12771363491102555
-0.18641208208208204	-0.12654548205285615
-0.18360956956956942	-0.12539426747310722
-0.18080705705705702	-0.1242453396231607
-0.1780045445445444	-0.12308986886789058
-0.175202032032032	-0.12192856364948856
-0.17239951951951937	-0.12077206695661252
-0.16959700700700697	-0.11963785518653647
-0.16679449449449435	-0.11854456103440442
-0.16399198198198195	-0.11750546486283664
-0.16118946946946933	-0.11652318270765727
-0.15838695695695693	-0.11558723217901995
-0.1555844444444443	-0.11467528975932634
-0.1527819319319319	-0.11375783945968343
-0.14997941941941928	-0.11280490379115082
-0.14717690690690688	-0.11179295504431819
-0.14437439439439426	-0.11071010088183392
-0.14157188188188186	-0.10955820511225722
-0.13876936936936923	-0.10835154447767387
-0.13596685685685683	-0.1071126080136211
-0.1331643443443442	-0.10586640380707169
-0.1303618318318318	-0.10463493133159457
-0.1275593193193192	-0.10343324991724939
-0.12475680680680679	-0.10226793964793907
-0.12195429429429416	-0.1011379466010871
-0.11915178178178176	-0.10003710220984141
-0.11634926926926914	-0.09895722158298081
-0.11354675675675674	-0.09789070757320956
-0.11074424424424412	-0.09683196024067664
-0.10794173173173172	-0.09577744463664939
-0.1051392192192191	-0.09472478752194541
-0.10233670670670669	-0.09367157428443607
-0.09953419419419407	-0.09261451613953597
-0.09673168168168167	-0.09154938951103064
-0.09392916916916905	-0.0904717465769499
-0.09112665665665665	-0.0893780314830826
-0.08832414414414402	-0.08826655640179576
-0.08552163163163162	-0.08713785958874543
-0.082719119119119	-0.08599424586317184
-0.0799166066066066	-0.0848386775241855
-0.07711409409409398	-0.08367348664239044
-0.07431158158158158	-0.08249949178959487
-0.07150906906906895	-0.08131597365118898
-0.06870655655655655	-0.08012163904611491
-0.06590404404404393	-0.0789163025807702
-0.06310153153153153	-0.0777026906922203
-0.06029901901901891	-0.07648764917837869
-0.057496506506506506	-0.07528216558343703
-0.054693993993993884	-0.07409996482128217
-0.05189148148148148	-0.07295488720617732
-0.04908896896896886	-0.07185766475429373
-0.04628645645645646	-0.07081294290955681
-0.04348394394394384	-0.06981737917370912
-0.040681431431431436	-0.06885939596488239
-0.037878918918918814	-0.06792075287965987
-0.03507640640640641	-0.06697965473626644
-0.03227389389389379	-0.06601474733473928
-0.02947138138138139	-0.06500915757369446
-0.026668868868868767	-0.06395373811254118
-0.023866356356356366	-0.06284885575408605
-0.021063843843843744	-0.061704358873693466
-0.018261331331331343	-0.06053770370092243
-0.01545881881881872	-0.05937055213417419
-0.01265630630630632	-0.058224431928331544
-0.009853793793793697	-0.0571162437164085
-0.007051281281281296	-0.05605448311618999
-0.004248768768768674	-0.05503699419003366
-0.001446256256256273	-0.05405086107678009
0.0013562562562563496	-0.05307467557744361
0.00415876876876875	-0.052082926287158104
0.006961281281281373	-0.05105172586286694
0.009763793793793774	-0.04996465651231724
0.012566306306306396	-0.04881731257881383
0.015368818818818797	-0.04761926297477448
0.01817133133133142	-0.04639267352003512
0.02097384384384382	-0.0451676360088904
0.023776356356356443	-0.043975154254190685
0.026578868868868843	-0.042839479618917264
0.029381381381381466	-0.04177182233584409
0.03218389389389387	-0.04076723817233502
0.03498640640640649	-0.03980571039138531
0.03778891891891911	-0.03885729997741927
0.04059143143143151	-0.03789004519491307
0.043393943943944135	-0.0368784217979502
0.046196456456456536	-0.03580992217992679
0.04899896896896916	-0.034687794014258144
0.05180148148148156	-0.03352908626979373
0.05460399399399418	-0.03235856422774841
0.05740650650650658	-0.03120034018155443
0.060209019019019205	-0.03006980836085854
0.0630115315315316	-0.028968415343285037
0.06581404404404423	-0.027882935239504636
0.06861655655655663	-0.0267895090158764
0.07141906906906925	-0.0256611928003474
0.07422158158158165	-0.024476629564114893
0.07702409409409428	-0.02322708503125054
0.07982660660660668	-0.021919602336411215
0.0826291191191193	-0.020575270464492923
0.0854316316316317	-0.01922316683253794
0.08823414414414432	-0.01789191235272075
0.09103665665665672	-0.016601516375008563
0.09383916916916935	-0.015358050137938728
0.09664168168168175	-0.014152725511526354
0.09944419419419437	-0.012965500655912232
0.10224670670670677	-0.011771877772609185
0.10504921921921939	-0.010550586265117734
0.10785173173173179	-0.009289671062125526
0.11065424424424442	-0.007989166235740586
0.11345675675675682	-0.006659777110967213
0.11625926926926944	-0.00531837288569742
0.11906178178178184	-0.003982122858298798
0.12186429429429446	-0.0026634432624464965
0.12466680680680686	-0.0013674648167184
0.12746931931931949	-9.267525013734179e-05
0.13027183183183189	0.001165859229039945
0.1330743443443445	0.002412266037478128
0.1358768568568569	0.003646546374852122
0.13867936936936953	0.004863663929292161
0.14148188188188193	0.0060555347803626924
0.14428439439439456	0.007215195436966193
0.14708690690690696	0.008341469916211042
0.14988941941941958	0.009442135993439682
0.15269193193193198	0.010534047378812417
0.1554944444444446	0.011639754216076381
0.158296956956957	0.012781489365613796
0.16109946946946962	0.013974460909124797
0.16390198198198203	0.015221798417491328
0.16670449449449465	0.016513060721315254
0.16950700700700705	0.017827051144560457
0.17230951951951967	0.019138196388308715
0.17511203203203207	0.020424454645759704
0.1779145445445447	0.021674099849495587
0.1807170570570571	0.02288902808788751
0.18351956956956972	0.02408337343816025
0.18632208208208212	0.0252778250282078
0.18912459459459474	0.02649155099913647
0.19192710710710714	0.02773452184125008
0.19472961961961976	0.029002957393362228
0.19753213213213217	0.0302795995774664
0.2003346446446448	0.03153887271110778
0.2031371571571572	0.03275529407713679
0.2059396696696698	0.033912329125300456
0.2087421821821822	0.03500866284913512
0.21154469469469483	0.036059673845151796
0.21434720720720724	0.03709348428163428
0.21714971971971986	0.038142781754025024
0.21995223223223226	0.039235045717542216
0.22275474474474488	0.04038436806415452
0.22555725725725728	0.04158754008990667
0.2283597697697699	0.04282565966690077
0.2311622822822823	0.044070674420528866
0.23396479479479493	0.045294643497495235
0.23676730730730733	0.04647862468408814
0.23956981981981995	0.04761826676512382
0.24237233233233235	0.04872434118660729
0.24517484484484497	0.04981818072684374
0.24797735735735738	0.05092371107069449
0.25077986986987	0.052058881051011086
0.2535823823823824	0.05322944708997518
0.256384894894895	0.05442721055622435
0.2591874074074074	0.05563324978874218
0.26198991991992004	0.05682497093079297
0.26479243243243245	0.057984508352886766
0.26759494494494507	0.05910556687112495
0.27039745745745747	0.06019634734202606
0.2731999699699701	0.0612775316725892
0.2760024824824825	0.06237596049879479
0.2788049949949951	0.06351605761170759
0.2816075075075075	0.06471177451096793
0.28441002002002014	0.06596162821820345
0.28721253253253254	0.06724837925618748
0.29001504504504516	0.06854340670910108
0.29281755755755756	0.06981438276121649
0.2956200700700702	0.07103389444517116
0.2984225825825826	0.07218648313421722
0.3012250950950952	0.07327218217237297
0.3040276076076076	0.07430578481877181
0.30683012012012023	0.0753123665525468
0.30963263263263263	0.07632060334056251
0.31243514514514525	0.07735588165011742
0.31523765765765766	0.07843500776081158
0.3180401701701703	0.07956363040130732
0.3208426826826827	0.08073657665300815
0.3236451951951953	0.08194048581530877
0.3264477077077077	0.08315764989060065
0.3292502202202203	0.08436992033805712
0.3320527327327327	0.0855618436738862
0.33485524524524535	0.08672265620078085
0.33765775775775775	0.08784718866842711
0.34046027027027037	0.08893595520334491
0.34326278278278277	0.0899946924070465
0.3460652952952954	0.09103345388832307
0.3488678078078078	0.09206519822425385
0.3516703203203204	0.09310377106769835
0.3544728328328328	0.09416133498548296
0.35727534534534544	0.09524559577422126
0.36007785785785784	0.09635747353534485
0.36288037037037046	0.09749000267931895
0.36568288288288286	0.09862909620505361
0.3684853953953955	0.09975636355453787
0.3712879079079079	0.1008535434104666
0.3740904204204205	0.10190751285044158
0.3768929329329329	0.10291449153103543
0.37969544544544553	0.10388213368075133
0.38249795795795793	0.10482871349650069
0.38530047047047056	0.1057794256130436
0.38810298298298296	0.10676068791780685
0.3909054954954956	0.1077939624936487
0.393708008008008	0.10889078382754913
0.3965105205205206	0.11005033235410933
0.3993130330330332	0.11126012414770958
0.4021155455455456	0.1124994552933764
0.40491805805805825	0.11374444979033965
0.40772057057057065	0.11497316936935809
0.4105230830830833	0.11616936816538914
0.4133255955955957	0.11732405056809608
0.4161281081081083	0.11843479798497086
0.4189306206206207	0.11950357712348558
0.4217331331331333	0.12053416877853365
0.4245356456456457	0.12153032764255908
0.42733815815815834	0.12249533719624053
0.43014067067067074	0.12343294936919139
0.43294318318318337	0.12434906545625199
0.43574569569569577	0.1252531684918897
0.4385482082082084	0.12615858836179714
0.4413507207207208	0.12708113704244248
0.4441532332332334	0.12803631186359188
0.4469557457457458	0.1290358709798352
0.44975825825825844	0.13008490005273096
0.45256077077077084	0.13118038710574173
0.45536328328328346	0.13231183764460308
0.45816579579579586	0.13346377450522406
0.4609683083083085	0.13461933361503856
0.4637708208208209	0.1357638238184905
0.4665733333333335	0.13688719072548527
0.4693758458458459	0.13798477709433313
0.47217835835835853	0.1390564262253771
0.47498087087087093	0.14010457506001617
0.47778338338338355	0.14113229812947364
0.48058589589589595	0.1421421738789358
0.4833884084084086	0.14313639375787182
0.486190920920921	0.14411791008443225
0.4889934334334336	0.14509188252536956
0.491795945945946	0.1460664669030502
0.4945984584584586	0.14705220224032184
0.497400970970971	0.14805982904886522
0.5002034834834836	0.14909709628867335
0.503005995995996	0.1501656932806171
0.5058085085085087	0.15125961980956631
0.5086110210210211	0.15236596623791598
0.5114135335335337	0.15346829387364802
0.5142160460460461	0.15455184038398678
0.5170185585585587	0.15560897498372703
0.5198210710710711	0.15664301086789856
0.5226235835835837	0.1576688133801267
0.5254260960960961	0.15870956439613834
0.5282286086086088	0.15979028266136208
0.5310311211211212	0.16092985092396556
0.5338336336336338	0.16213396212911352
0.5366361461461462	0.16339131134491797
0.5394386586586588	0.16467450986643842
0.5422411711711712	0.1659458212234292
0.5450436836836838	0.16716633823795674
0.5478461961961962	0.16830610708693922
0.5506487087087089	0.16935232318471496
0.5534512212212213	0.1703132107523004
0.5562537337337339	0.1712164136837584
0.5590562462462463	0.17210229849538985
0.5618587587587589	0.17301401783906745
0.5646612712712713	0.1739870665579177
0.5674637837837839	0.17504112643764144
0.5702662962962963	0.17617624619815886
0.573068808808809	0.17737409669963192
0.5758713213213213	0.17860359552651184
0.578673833833834	0.1798290497042285
0.5814763463463464	0.18101844187539237
0.584278858858859	0.18214969249459903
0.5870813713713714	0.18321354362784825
0.589883883883884	0.18421282670482603
0.5926863963963964	0.18515892791997968
0.595488908908909	0.1860669384696964
0.5982914214214214	0.18695111194597233
0.6010939339339341	0.18782187628763308
0.6038964464464465	0.18868495056246548
0.6066989589589589	0.18954236505078917
0.6095014714714717	0.19039462531813053
0.6123039839839841	0.19124304572179857
0.6151064964964965	0.19209141609639077
0.6179090090090089	0.1929465461362672
0.6207115215215218	0.19381767926260116
0.6235140340340342	0.19471511417804205
0.6263165465465466	0.19564851987217977
0.629119059059059	0.1966253760741981
0.6319215715715718	0.197649794188197
0.6347240840840842	0.1987217863970647
0.6375265965965966	0.19983694513672967
0.640329109109109	0.20098650272069546
0.6431316216216219	0.2021578223813567
0.6459341341341343	0.20333544236992748
0.6487366466466467	0.2045027694161386
0.651539159159159	0.2056443594664022
0.6543416716716719	0.2067484681347069
0.6571441841841843	0.20780930234877854
0.6599466966966967	0.20882828599252562
0.6627492092092091	0.20981376357444467
0.665551721721722	0.2107789251024496
0.6683542342342343	0.21173825974610913
0.6711567467467467	0.21270337091564093
0.6739592592592591	0.21367931892091743
0.676761771771772	0.21466265086642278
0.6795642842842844	0.21564188737544066
0.6823667967967968	0.2166005507134235
0.6851693093093092	0.2175220396907887
0.687971821821822	0.21839503384364337
0.6907743343343344	0.21921785840550154
0.6935768468468468	0.2200004662403824
0.6963793593593592	0.22076334383275248
0.6991818718718721	0.2215335336303102
0.7019843843843845	0.22233881013952697
0.7047868968968969	0.2232015855250337
0.7075894094094093	0.22413418220846043
0.7103919219219221	0.22513667917020344
0.7131944344344345	0.22619775847720852
0.7159969469469469	0.2272981025241061
0.7187994594594593	0.22841519889421041
0.7216019719719722	0.22952810891397007
0.7244044844844846	0.230620922140659
0.727206996996997	0.2316841700647304
0.7300095095095094	0.23271420303240276
0.7328120220220222	0.23371119065522983
0.7356145345345346	0.23467677288396824
0.738417047047047	0.23561236226049725
0.7412195595595594	0.23651871455698456
0.7440220720720723	0.2373968036895098
0.7468245845845847	0.23824947706481528
0.7496270970970971	0.2390830308432718
0.7524296096096099	0.23990784503633947
0.7552321221221223	0.24073754683789583
0.7580346346346347	0.241586703558377
0.7608371471471471	0.24246759369269758
0.76363965965966	0.24338697720946373
0.7664421721721724	0.24434386075705952
0.7692446846846848	0.24532901014785705
0.7720471971971972	0.2463264851170792
0.77484970970971	0.24731691353721721
0.7776522222222224	0.24828175269749492
0.7804547347347348	0.24920753323012934
0.7832572472472472	0.25008910067852186
0.7860597597597601	0.2509311316551787
0.7888622722722725	0.2517476144278539
0.7916647847847849	0.25255943014442284
0.7944672972972973	0.2533905457121426
0.7972698098098101	0.2542635660754562
0.8000723223223225	0.2551954715527009
0.8028748348348349	0.2561943002115237
0.8056773473473473	0.2572573587885351
0.8084798598598602	0.25837129250450525
0.8112823723723726	0.25951404314928894
0.814084884884885	0.26065840397694734
0.8168873973973974	0.2617765762416746
0.8196899099099102	0.26284489804432326
0.8224924224224226	0.2638478145687314
0.825294934934935	0.26478024510166864
0.8280974474474474	0.26564779782635445
0.8308999599599602	0.26646475283779913
0.8337024724724726	0.2672502782294774
0.836504984984985	0.2680238184977416
0.8393074974974974	0.26880084837386525
0.8421100100100103	0.2695901143141328
0.8449125225225227	0.27039307717327465
0.8477150350350351	0.2712056199614755
0.8505175475475475	0.2720213824023237
0.8533200600600603	0.2728355547308676
0.8561225725725727	0.2736477947832058
0.8589250850850851	0.2744632058456801
0.8617275975975975	0.2752909633320605
0.8645301101101104	0.2761410058945082
0.8673326226226228	0.27701993442969114
0.8701351351351352	0.27792762910927293
0.8729376476476476	0.2788559470072607
0.8757401601601604	0.27979021832895973
0.8785426726726728	0.2807133108586962
0.8813451851851852	0.281611092935097
0.8841476976976976	0.2824775253555215
0.8869502102102105	0.28331758503762683
0.8897527227227229	0.2841468161798732
0.8925552352352353	0.28498735389619406
0.8953577477477477	0.28586143956157267
0.8981602602602605	0.28678435372442296
0.9009627727727729	0.2877590095466457
0.9037652852852853	0.2887740399598542
0.9065677977977977	0.28980617719393387
0.9093703103103106	0.29082638058143073
0.912172822822823	0.2918079492581122
0.9149753353353354	0.2927341656738206
0.9177778478478478	0.293603095389676
0.9205803603603606	0.29442801170113
0.923382872872873	0.2952332618558401
0.9261853853853854	0.2960468165593571
0.9289878978978978	0.2968917871617609
0.9317904104104107	0.29777951744171355
0.9345929229229231	0.29870635440777515
0.9373954354354355	0.29965503819335637
0.9401979479479479	0.3006002019287421
0.9430004604604607	0.30151620432490034
0.9458029729729731	0.30238483199171307
0.9486054854854855	0.3032005118831079
0.9514079979979979	0.3039715147882768
0.9542105105105108	0.30471692081020996
0.9570130230230232	0.3054604339880879
0.9598155355355356	0.3062230587294724
0.962618048048048	0.3070169103689399
0.9654205605605608	0.30784197616262987
0.9682230730730732	0.3086866526849253
0.9710255855855856	0.3095317025006651
0.973828098098098	0.3103562787343467
0.9766306106106108	0.3111441555837735
0.9794331231231233	0.3118883939153109
0.9822356356356357	0.31259327995188346
0.985038148148148	0.31327326050119875
0.9878406606606609	0.31394945572967625
0.9906431731731733	0.3146449001526358
0.9934456856856857	0.3153798112806236
0.9962481981981981	0.31616793761486706
0.9990507107107109	0.31701454677339486
1.0018532232232233	0.31791609085363903
1.0046557357357357	0.31886121198458334
1.0074582482482481	0.31983261536921054
1.010260760760761	0.32080941388381456
1.0130632732732734	0.3217697233292153
1.0158657857857858	0.32269342008256136
1.0186682982982982	0.32356496496155845
1.021470810810811	0.32437603972976053
1.0242733233233234	0.3251275217380237
1.0270758358358358	0.32583018000829556
1.0298783483483482	0.3265035451562458
1.032680860860861	0.3271727424052737
1.0354833733733735	0.3278636239639697
1.0382858858858859	0.328597130430749
1.0410883983983983	0.32938423421043583
1.0438909109109111	0.3302228825978903
1.0466934234234235	0.3310979807324832
1.049495935935936	0.3319847002589398
1.0522984484484483	0.3328544731533314
1.0551009609609612	0.3336822151661815
1.0579034734734736	0.3344528879472775
1.060705985985986	0.33516561294099717
1.0635084984984984	0.33583418544852983
1.0663110110110112	0.3364838244218627
1.0691135235235236	0.3371450371229849
1.071916036036036	0.3378462618098717
1.0747185485485484	0.33860724276704757
1.0775210610610613	0.33943481465569225
1.0803235735735737	0.34032203090975954
1.083126086086086	0.34125060790698475
1.0859285985985985	0.3421957733135669
1.0887311111111113	0.3431320602172137
1.0915336236236237	0.3440385112034717
1.0943361361361361	0.3449021225791942
1.0971386486486485	0.3457190052623102
1.0999411611611614	0.3464934311028725
1.1027436736736738	0.34723545160287356
1.1055461861861862	0.3479579876129402
1.1083486986986986	0.34867418390802646
1.1111512112112114	0.34939550256592034
1.1139537237237238	0.35013065395659687
1.1167562362362362	0.35088518495155635
1.119558748748749	0.351661445071892
1.1223612612612615	0.3524587253272956
1.1251637737737739	0.3532735272875734
1.1279662862862863	0.3541000567966838
1.130768798798799	0.3549310588594848
1.1335713113113115	0.3557589964517302
1.136373823823824	0.35657738228052394
1.1391763363363363	0.3573819051587821
1.1419788488488491	0.3581709571464775
1.1447813613613615	0.35894531558816756
1.147583873873874	0.3597070323391794
1.1503863863863864	0.3604579186162314
1.1531888988988992	0.3611982397703467
1.1559914114114116	0.36192622896838234
1.158793923923924	0.3626387566546059
1.1615964364364364	0.3633330301729085
1.1643989489489492	0.3640087149251811
1.1672014614614616	0.3646695677647862
1.170003973973974	0.3653237097523045
1.1728064864864864	0.3659820754686058
1.1756089989989993	0.3666552484793203
1.1784115115115117	0.3673495949787309
1.181214024024024	0.36806406485272186
1.1840165365365365	0.36878902641845546
1.1868190490490493	0.369507973710942
1.1896215615615617	0.37020202146653025
1.1924240740740741	0.3708560755497254
1.1952265865865865	0.37146480025493245
1.1980290990990994	0.37203630768356616
1.2008316116116118	0.3725920028844062
1.2036341241241242	0.37316212718621433
1.2064366366366366	0.3737779244241554
1.2092391491491494	0.3744625597016473
1.2120416616616618	0.37522352241941004
1.2148441741741742	0.3760489949580677
1.2176466866866866	0.3769095901157983
1.2204491991991995	0.37776526079837597
1.2232517117117119	0.37857556367164713
1.2260542242242243	0.37931034555367427
1.2288567367367367	0.37995770137760054
1.2316592492492495	0.3805268271541623
1.234461761761762	0.3810449354890839
1.2372642742742743	0.3815492291944966
1.2400667867867867	0.38207645050432215
1.2428692992992996	0.38265324098603315
1.245671811811812	0.3832902223403235
1.2484743243243244	0.38398144662865397
1.2512768368368368	0.3847090838595104
1.2540793493493496	0.3854515071947667
1.256881861861862	0.3861918689619078
1.2596843743743744	0.38692418598378403
1.2624868868868868	0.38765488707916257
1.2652893993993997	0.3883993945140342
1.268091911911912	0.3891750593973073
1.2708944244244245	0.3899930512609426
1.2736969369369369	0.39085217833600566
1.2764994494494497	0.39173696060677177
1.279301961961962	0.39262081747053823
1.2821044744744745	0.3934734645996639
1.284906986986987	0.3942701425644405
1.2877094994994998	0.394999623439065
1.2905120120120122	0.3956682906393525
1.2933145245245246	0.39629884445055236
1.296117037037037	0.3969239293211828
1.2989195495495498	0.39757662753106066
1.3017220620620622	0.3982807731341812
1.3045245745745746	0.3990440849746174
1.307327087087087	0.3998561968971253
1.3101295995995998	0.40069209400076133
1.3129321121121122	0.4015197686832945
1.3157346246246246	0.4023096393510509
1.318537137137137	0.40304282263499164
1.32133964964965	0.4037158307211497
1.3241421621621623	0.4043404850169086
1.3269446746746747	0.40493937049250434
1.329747187187187	0.40553849559449007
1.3325496996997	0.4061595547772342
1.3353522122122123	0.4068141213343835
1.3381547247247247	0.4075013079282759
1.3409572372372371	0.4082092313754936
1.34375974974975	0.40891942807941467
1.3465622622622624	0.40961257003066465
1.3493647747747748	0.41027364713316306
1.3521672872872872	0.4108952029034994
1.3549697997998	0.4114780263804718
1.3577723123123124	0.41202958937833434
1.3605748248248248	0.41256116205384585
1.3633773373373372	0.4130847498120782
1.36617984984985	0.4136107593314111
1.3689823623623625	0.41414677705021496
1.3717848748748749	0.41469727983121746
1.3745873873873873	0.41526373437858727
1.3773898998999001	0.41584451483862683
1.3801924124124125	0.4164343599930029
1.382994924924925	0.4170235472906372
1.3857974374374373	0.4175973556427678
1.3885999499499502	0.4181365227115188
1.3914024624624626	0.41861918476772286
1.394204974974975	0.41902427652706686
1.3970074874874874	0.41933575276999224
1.39981	0.41954651943018023
1.39991	0.42121092119204573
1.3971074774774772	0.4208886229221648
1.3943049549549547	0.4208015024007327
1.391502432432432	0.4209361404497732
1.3886999099099095	0.4212336356340547
1.385897387387387	0.42160540798772295
1.3830948648648644	0.4219550619663863
1.3802923423423419	0.4222001484469819
1.3774898198198193	0.4222882388827054
1.3746872972972968	0.42220382860448635
1.3718847747747747	0.42196546139192326
1.369082252252252	0.42161518686004423
1.3662797297297296	0.42120423750830793
1.363477207207207	0.4207792305280779
1.3606746846846844	0.4203723175343688
1.3578721621621619	0.41999698121203755
1.3550696396396393	0.4196492751752276
1.3522671171171168	0.4193128471158641
1.3494645945945942	0.4189654565161938
1.3466620720720717	0.4185849356638871
1.3438595495495491	0.4181533769407542
1.3410570270270266	0.4176593235794781
1.338254504504504	0.4170984779331469
1.335451981981982	0.4164736814412003
1.3326494594594593	0.4157946753338973
1.3298469369369368	0.4150776485981358
1.3270444144144142	0.41434414423028854
1.3242418918918917	0.41361879511559163
1.3214393693693691	0.41292568950152575
1.3186368468468466	0.412283798408859
1.315834324324324	0.4117025457940204
1.3130318018018015	0.41117894116186693
1.310229279279279	0.41069750397390936
1.3074267567567563	0.4102334794816654
1.3046242342342338	0.40975879559927186
1.3018217117117112	0.4092492141237032
1.2990191891891887	0.4086905751616461
1.2962166666666666	0.4080821700835526
1.293414144144144	0.4074361101065179
1.2906116216216215	0.4067728293251834
1.287809099099099	0.4061141413672986
1.2850065765765764	0.40547610427403374
1.2822040540540538	0.40486402975839
1.2794015315315312	0.4042712540110849
1.2765990090090087	0.4036820066172375
1.2737964864864861	0.403077315078986
1.2709939639639636	0.40244185493017226
1.268191441441441	0.4017693601170753
1.2653889189189185	0.4010647459974861
1.262586396396396	0.40034227236244535
1.2597838738738734	0.3996204652633923
1.2569813513513513	0.3989156302395645
1.2541788288288287	0.3982362372765172
1.2513763063063061	0.3975800949675016
1.2485737837837836	0.3969352059336167
1.245771261261261	0.39628388971715334
1.2429687387387385	0.39560864638071436
1.240166216216216	0.3948977044735049
1.2373636936936934	0.3941484182807981
1.2345611711711708	0.3933675400700015
1.2317586486486483	0.39256855195837836
1.2289561261261257	0.39176726043365184
1.2261536036036031	0.3909773650001028
1.2233510810810806	0.3902075474163888
1.2205485585585585	0.38946088818410723
1.217746036036036	0.38873641845864465
1.2149435135135134	0.38803176476839707
1.2121409909909908	0.3873454772723547
1.2093384684684683	0.386677884921533
1.2065359459459457	0.38603007496857944
1.2037334234234232	0.3854015267952929
1.2009309009009006	0.3847876419848814
1.198128378378378	0.3841785894310296
1.1953258558558555	0.3835604253780492
1.192523333333333	0.38291851376310965
1.1897208108108104	0.38224222745888164
1.1869182882882878	0.38152918775340405
1.1841157657657653	0.38078722559502515
1.1813132432432432	0.38003291171759285
1.1785107207207206	0.37928670362170724
1.175708198198198	0.378566069229388
1.1729056756756755	0.37787886971392665
1.170103153153153	0.37721943164672417
1.1673006306306304	0.37656899334110694
1.1644981081081078	0.3759007821818888
1.1616955855855853	0.375188346465466
1.1588930630630627	0.37441450915546015
1.1560905405405402	0.3735779098830702
1.1532880180180176	0.37269474914032735
1.150485495495495	0.3717948708388143
1.1476829729729725	0.3709132211584337
1.14488045045045	0.3700793512469692
1.1420779279279278	0.3693084070769181
1.1392754054054053	0.36859666858426676
1.1364728828828827	0.3679232538371129
1.1336703603603602	0.367257558358466
1.1308678378378376	0.3665700419742236
1.128065315315315	0.3658427797485061
1.1252627927927925	0.365076186371623
1.12246027027027	0.3642895318337283
1.1196577477477474	0.3635149021721255
1.1168552252252248	0.36278644711429736
1.1140527027027023	0.36212836227614065
1.1112501801801797	0.3615455341819401
1.1084476576576572	0.36101996531370634
1.105645135135135	0.3605142603565299
1.1028426126126125	0.3599812020358429
1.10004009009009	0.35937651784398345
1.0972375675675674	0.3586709629460362
1.0944350450450449	0.35785811987370736
1.0916325225225223	0.35695572284697
1.0888299999999997	0.356000364386611
1.0860274774774772	0.3550374491141142
1.0832249549549546	0.3541095790394695
1.080422432432432	0.35324679591651087
1.0776199099099095	0.35246125487719315
1.074817387387387	0.3517473087489222
1.0720148648648644	0.35108622090850305
1.0692123423423419	0.3504533917652673
1.0664098198198197	0.34982548880478676
1.0636072972972972	0.34918530405838905
1.0608047747747746	0.34852328734283416
1.058002252252252	0.34783605471928064
1.0551997297297295	0.3471232398206068
1.052397207207207	0.3463844729705555
1.0495946846846844	0.3456179393642739
1.0467921621621619	0.34482107326200373
1.0439896396396393	0.34399288450056337
1.0411871171171168	0.3431366260985227
1.0383845945945942	0.34226131159557893
1.0355820720720716	0.34138104947391623
1.032779549549549	0.3405120860151979
1.0299770270270265	0.33966845836983006
1.0271745045045044	0.33885784187478396
1.0243719819819819	0.338079241524367
1.0215694594594593	0.3373235780418987
1.0187669369369368	0.3365771658942457
1.0159644144144142	0.33582696793189293
1.0131618918918917	0.33506576740954575
1.010359369369369	0.33429532274711216
1.0075568468468465	0.33352621872366367
1.004754324324324	0.33277428461034847
1.0019518018018014	0.3320547041076528
0.9991492792792789	0.3313758356761272
0.9963467567567563	0.3307349574257402
0.9935442342342338	0.33011755711410223
0.9907417117117117	0.32950059770103635
0.9879391891891891	0.3288588132853425
0.9851366666666665	0.32817201323738
0.982334144144144	0.32743097858066966
0.9795316216216214	0.3266399712733904
0.9767290990990989	0.3258149998012756
0.9739265765765763	0.3249784077832958
0.9711240540540538	0.3241515846588406
0.9683215315315312	0.32334821457172513
0.9655190090090087	0.322570272484913
0.9627164864864861	0.3218080237991518
0.9599139639639636	0.32104392102328666
0.957111441441441	0.32025899125372403
0.9543089189189184	0.31943951470285914
0.9515063963963963	0.3185817670842779
0.9487038738738738	0.3176933265533
0.9459013513513512	0.3167906572544631
0.9430988288288287	0.31589394433898765
0.9402963063063061	0.3150210324870237
0.9374937837837836	0.31418252257980084
0.934691261261261	0.3133795657917172
0.9318887387387385	0.31260487123133507
0.9290862162162159	0.3118462943298069
0.9262836936936933	0.3110915114575045
0.9234811711711708	0.31033200766895974
0.9206786486486482	0.30956498539743854
0.9178761261261257	0.3087926778553748
0.9150736036036036	0.30801958219480075
0.912271081081081	0.30724892656207126
0.9094685585585585	0.30647995835462444
0.9066660360360359	0.3057072936250119
0.9038635135135134	0.3049227355006304
0.9010609909909908	0.30411896658251175
0.8982584684684682	0.303293722518794
0.8954559459459457	0.30245276236527324
0.8926534234234231	0.30161028344181984
0.8898509009009006	0.3007862762895218
0.887048378378378	0.30000138479518174
0.8842458558558555	0.2992707519423685
0.8814433333333329	0.29859876879749575
0.8786408108108104	0.2979764440645903
0.8758382882882882	0.29738233426660854
0.8730357657657657	0.2967868778837607
0.8702332432432431	0.296158924885291
0.8674307207207206	0.29547259141994847
0.864628198198198	0.29471250778204905
0.8618256756756755	0.29387607257866233
0.8590231531531529	0.29297228348264415
0.8562206306306304	0.2920177619285506
0.8534181081081078	0.2910313854564843
0.8506155855855853	0.2900292440281144
0.8478130630630627	0.2890213763055611
0.8450105405405401	0.288011038251611
0.8422080180180176	0.28699636866831735
0.839405495495495	0.2859735491239927
0.8366029729729729	0.2849401546311343
0.8338004504504504	0.28389746358024615
0.8309979279279278	0.2828509815814793
0.8281954054054053	0.28180913841648625
0.8253928828828827	0.28078078294241776
0.8225903603603602	0.2797724998653499
0.8197878378378376	0.2787867827548409
0.816985315315315	0.2778217384777007
0.8141827927927925	0.2768724145760967
0.8113802702702699	0.2759332473906757
0.8085777477477474	0.2750007313189433
0.8057752252252248	0.27407533707274373
0.8029727027027023	0.27316197079508275
0.8001701801801802	0.27226876401959876
0.7973676576576576	0.2714045414185575
0.794565135135135	0.27057574377914095
0.7917626126126125	0.2697837542230899
0.7889600900900899	0.26902344494931524
0.7861575675675674	0.268283387169012
0.7833550450450448	0.2675476785080376
0.7805525225225223	0.2667988951302226
0.7777499999999997	0.26602139910800837
0.7749474774774772	0.2652041900465322
0.7721449549549546	0.2643426713215225
0.769342432432432	0.2634390288440406
0.7665399099099095	0.26250128471348955
0.763737387387387	0.26154138530649684
0.7609348648648648	0.2605728449069731
0.7581323423423423	0.2596084738556283
0.7553298198198197	0.25865860278070946
0.7525272972972972	0.2577300287488536
0.7497247747747746	0.25682571735165843
0.7469222522522521	0.2559451443621643
0.7441197297297295	0.25508507425306814
0.741317207207207	0.25424054901027665
0.7385146846846844	0.2534058824969876
0.7357121621621618	0.25257550258642114
0.7329096396396393	0.25174453984860623
0.7301071171171167	0.25090912010230315
0.7273045945945942	0.25006637613094695
0.7245020720720716	0.24921424851556578
0.7216995495495495	0.24835118952988267
0.718897027027027	0.24747590541950903
0.7160945045045044	0.2465872591309953
0.7132919819819818	0.2456844026987421
0.7104894594594593	0.24476712407018122
0.7076869369369367	0.24383629942756374
0.7048844144144142	0.2428942704343243
0.7020818918918916	0.24194494641907077
0.6992793693693691	0.24099348120733538
0.6964768468468465	0.24004548800720205
0.693674324324324	0.2391059046971686
0.6908718018018014	0.2381777606703103
0.6880692792792789	0.23726117694796975
0.6852667567567567	0.2363529190660824
0.6824642342342342	0.2354467093927434
0.6796617117117116	0.23453431588453708
0.6768591891891891	0.2336072181761256
0.6740566666666665	0.23265847205300608
0.671254144144144	0.23168430610150192
0.6684516216216214	0.23068502199504473
0.6656490990990989	0.22966492996754276
0.6628465765765763	0.22863129551939165
0.6600440540540538	0.22759253844008223
0.6572415315315312	0.22655613838130967
0.6544390090090086	0.2255268013686936
0.6516364864864861	0.22450539604018602
0.6488339639639635	0.22348898225770575
0.6460314414414414	0.22247197103404617
0.6432289189189189	0.2214481442810384
0.6404263963963963	0.22041300722289062
0.6376238738738738	0.2193658172203323
0.6348213513513512	0.21831067342288438
0.6320188288288286	0.21725626385051255
0.6292163063063061	0.21621420694484916
0.6264137837837835	0.21519631244198167
0.623611261261261	0.21421142067119822
0.6208087387387384	0.21326266369927532
0.6180062162162159	0.21234596057301597
0.6152036936936933	0.21145029883589164
0.6124011711711708	0.21055991399006854
0.6095986486486482	0.20965796187578936
0.6067961261261261	0.20873082324336392
0.6039936036036035	0.20777191996341704
0.601191081081081	0.20678395167769412
0.5983885585585584	0.20577880009228108
0.5955860360360359	0.20477492803464478
0.5927835135135133	0.20379277766042928
0.5899809909909908	0.2028492611212228
0.5871784684684682	0.2019527619047041
0.5843759459459457	0.20110001381222087
0.5815734234234231	0.20027578757126666
0.5787709009009008	0.19945559602132673
0.5759683783783782	0.19861082088300258
0.5731658558558557	0.1977149969023884
0.5703633333333331	0.19674966046379266
0.5675608108108106	0.19570828338627544
0.564758288288288	0.1945973424270671
0.5619557657657654	0.1934343684496642
0.5591532432432431	0.1922436412052437
0.5563507207207206	0.19105080055460338
0.553548198198198	0.18987785402652765
0.5507456756756755	0.18873982004301879
0.5479431531531529	0.18764364538571923
0.5451406306306303	0.18658927878800297
0.5423381081081078	0.1855721219149786
0.5395355855855855	0.18458573014475718
0.5367330630630629	0.1836237050252269
0.5339305405405403	0.1826801688704403
0.5311280180180178	0.18174886792141973
0.5283254954954952	0.180821568842369
0.5255229729729727	0.1798867617526923
0.5227204504504503	0.17892962489869174
0.5199179279279278	0.17793375139812959
0.5171154054054052	0.17688444374365223
0.5143128828828827	0.17577269774430707
0.5115103603603601	0.17459858207969284
0.5087078378378376	0.17337274478898845
0.505905315315315	0.1721152652731356
0.5031027927927927	0.17085187678413777
0.5003002702702701	0.16960844656126656
0.4974977477477476	0.16840522305159572
0.494695225225225	0.16725251632403193
0.49189270270270247	0.1661490943103709
0.4890901801801799	0.16508376146399634
0.48628765765765736	0.16403959616088937
0.483485135135135	0.16299948347675153
0.48068261261261247	0.16195117289122002
0.4778800900900899	0.16089025840561658
0.47507756756756736	0.15982017344933538
0.4722750450450448	0.1587492896293978
0.46947252252252225	0.15768617844580468
0.4666699999999997	0.15663471656623795
0.46386747747747736	0.15559078077386515
0.4610649549549548	0.15454176536174444
0.45826243243243225	0.15346923161195714
0.4554599099099097	0.15235396987562527
0.45265738738738714	0.15118195598470568
0.4498548648648646	0.14994937200285494
0.44705234234234204	0.14866513000336198
0.4442498198198197	0.14735008920037118
0.44144729729729715	0.1460331403491569
0.4386447747747746	0.14474523003766737
0.43584225225225204	0.14351293562964468
0.4330397297297295	0.1423532337212454
0.43023720720720693	0.1412706570188834
0.4274346846846844	0.1402572850073689
0.42463216216216204	0.13929522360628493
0.4218296396396395	0.13836064738681947
0.41902711711711693	0.13742825815625465
0.4162245945945944	0.1364751687710231
0.4134220720720718	0.13548363255362053
0.41061954954954927	0.1344425133898428
0.40781702702702693	0.13334774159102686
0.4050145045045044	0.13220211610260374
0.4022119819819818	0.13101470026097511
0.39940945945945927	0.12979982592141426
0.3966069369369367	0.1285755295274966
0.39380441441441416	0.1273612297395776
0.3910018918918916	0.1261746678534664
0.3881993693693693	0.12502850262639198
0.3853968468468467	0.12392732024676634
0.38259432432432416	0.12286599836272777
0.3797918018018016	0.12183021223832258
0.37698927927927905	0.12079937138350205
0.3741867567567565	0.11975154889015102
0.37138423423423395	0.11866924690543201
0.3685817117117116	0.11754439688414381
0.36577918918918906	0.11638102360344788
0.3629766666666665	0.11519456013838686
0.36017414414414395	0.1140077567565036
0.3573716216216214	0.11284419630669634
0.35456909909909884	0.11172126269317045
0.3517665765765763	0.11064470966557816
0.34896405405405395	0.10960660537937433
0.3461615315315314	0.1085874618010656
0.34335900900900884	0.1075620780093578
0.3405564864864863	0.10650743274146318
0.33775396396396373	0.10541024465700266
0.3349514414414412	0.10427182935194063
0.3321489189189186	0.10310864285766808
0.3293463963963963	0.10194819244079079
0.32654387387387374	0.10082142035106084
0.3237413513513512	0.09975377671117636
0.3209388288288286	0.09875763900165108
0.31813630630630607	0.09782836133943695
0.3153337837837835	0.09694515808805187
0.31253126126126096	0.0960765768686564
0.30972873873873863	0.09518894508402914
0.3069262162162161	0.0942553031946391
0.3041236936936935	0.09326222793439798
0.30132117117117097	0.09221261967635114
0.2985186486486484	0.09112375866135214
0.29571612612612586	0.09002133695338999
0.2929136036036035	0.0889313188650655
0.29011108108108097	0.08787203874358895
0.2873085585585584	0.08684877187474965
0.28450603603603586	0.08585220018286605
0.2817035135135133	0.08486101623783415
0.27890099099099075	0.08384773590377731
0.2760984684684682	0.08278596382605924
0.27329594594594586	0.08165708920261594
0.2704934234234233	0.0804547101277906
0.26769090090090075	0.0791858448781047
0.2648883783783782	0.07786892505337628
0.26208585585585564	0.07652939325098146
0.2592833333333331	0.0751942285679138
0.25648081081081053	0.07388680331111092
0.2536782882882882	0.07262317687996112
0.25087576576576565	0.07141040383328112
0.2480732432432431	0.07024685995778657
0.24527072072072054	0.0691241360011714
0.24246819819819798	0.06802980656337537
0.23966567567567543	0.06695035980163727
0.23686315315315287	0.0658737134692467
0.23406063063063054	0.06479095634043736
0.23125810810810798	0.06369716356280519
0.22845558558558543	0.06259129829470633
0.22565306306306288	0.06147532815973
0.22285054054054032	0.060352774930261366
0.22004801801801777	0.05922699867363923
0.2172454954954952	0.058099590065428475
0.21444297297297288	0.056969276348677156
0.21164045045045032	0.05583169429187507
0.20883792792792777	0.054680217848924184
0.20603540540540521	0.05350775872877489
0.20323288288288266	0.05230914499544803
0.2004303603603601	0.05108342557253742
0.19762783783783777	0.04983535301736314
0.19482531531531522	0.048575432695102894
0.19202279279279266	0.04731829081426919
0.1892202702702701	0.04607961901957064
0.18641774774774755	0.04487244578958727
0.183615225225225	0.04370379268477348
0.18081270270270244	0.0425727668501546
0.1780101801801801	0.04147078530444798
0.17520765765765756	0.04038400498511574
0.172405135135135	0.03929732988959478
0.16960261261261245	0.03819881327485952
0.1668000900900899	0.03708306809099299
0.16399756756756734	0.03595253893043748
0.16119504504504478	0.03481612566200143
0.15839252252252245	0.03368549619039274
0.1555899999999999	0.03257021333025267
0.15278747747747734	0.031473261698181265
0.14998495495495479	0.03038852198622849
0.14718243243243223	0.02930118694307171
0.14437990990990968	0.028191201841918367
0.14157738738738712	0.027038825126659283
0.1387748648648648	0.025830663426705258
0.13597234234234223	0.02456429319287562
0.13316981981981968	0.02324993876791759
0.13036729729729712	0.0219085409946857
0.12756477477477457	0.02056666001246099
0.12476225225225201	0.019249661030371512
0.12195972972972946	0.017975206516574305
0.11915720720720713	0.016749026779833587
0.11635468468468457	0.015564264833034469
0.11355216216216202	0.014404593087132989
0.11074963963963946	0.013250120649081598
0.10794711711711691	0.012084224426144985
0.10514459459459435	0.01089913083583921
0.1023420720720718	0.009698453167771903
0.09953954954954947	0.00849584162332273
0.09673702702702691	0.0073101344400818835
0.09393450450450436	0.006158523310997921
0.0911319819819818	0.0050499084251642845
0.08832945945945925	0.003980604330538984
0.08552693693693669	0.0029338645015090647
0.08272441441441436	0.001883529532614614
0.0799218918918918	0.0008008284760583351
0.07711936936936925	-0.0003376311936905685
0.0743168468468467	-0.0015430540638609047
0.07151432432432414	-0.002810884811016656
0.06871180180180159	-0.004121595155099411
0.06590927927927903	-0.005445675013130757
0.0631067567567567	-0.006751442581886036
0.060304234234234144	-0.00801347289934684
0.05750171171171159	-0.009219285472715721
0.054699189189189035	-0.010372468570895743
0.05189666666666648	-0.011491479597885212
0.049094144144143925	-0.012604620313161508
0.04629162162162137	-0.013742761030043182
0.04348909909909904	-0.014931960735473648
0.04068657657657648	-0.016188041141708354
0.03788405405405393	-0.017514468534139793
0.035081531531531374	-0.01890381275385128
0.03227900900900882	-0.020341935628495345
0.029476486486486264	-0.02181326308095627
0.02667396396396371	-0.02330526123654142
0.023871441441441377	-0.02481063000349515
0.021068918918918822	-0.026326609360561415
0.018266396396396267	-0.02785186825283642
0.015463873873873712	-0.029382354390546594
0.012661351351351158	-0.030907917227113058
0.009858828828828603	-0.032411318624000485
0.007056306306306048	-0.03387046320146103
0.004253783783783716	-0.03526355424987232
0.0014512612612611608	-0.036575774433157404
-0.001351261261261394	-0.03780537554763286
-0.004153783783783949	-0.03896700032496364
-0.006956306306306503	-0.04009071511389428
-0.009758828828829058	-0.04121644124423984
-0.012561351351351613	-0.04238488535687934
-0.015363873873873946	-0.04362725163117698
-0.0181663963963965	-0.04495658688743798
-0.020968918918919055	-0.04636334936778552
-0.02377144144144161	-0.04781673540483872
-0.026573963963964164	-0.04927172341411018
-0.02937648648648672	-0.05068015107353607
-0.03217900900900905	-0.05200291862604084
-0.03498153153153161	-0.05321999021678797
-0.03778405405405416	-0.054335398981136485
-0.040586576576576716	-0.05537582084695758
-0.04338909909909927	-0.05638308594879521
-0.046191621621621826	-0.05740272185396672
-0.04899414414414438	-0.058471758843970933
-0.05179666666666671	-0.059609231308002
-0.05459918918918927	-0.06081201244146478
-0.05740171171171182	-0.06205705275097295
-0.06020423423423438	-0.06330922000312439
-0.06300675675675693	-0.0645323169815597
-0.06580927927927949	-0.06569996660205812
-0.06861180180180204	-0.06680316220377869
-0.07141432432432437	-0.06785234276303964
-0.07421684684684693	-0.06887353786928746
-0.07701936936936948	-0.06989991816785651
-0.07982189189189204	-0.07096143912221498
-0.0826244144144146	-0.07207577544194971
-0.08542693693693715	-0.07324327011221532
-0.0882294594594597	-0.07444732937404075
-0.09103198198198204	-0.07565999625028902
-0.09383450450450459	-0.07685086078357012
-0.09663702702702714	-0.07799649630194333
-0.0994395495495497	-0.07908753097172
-0.10224207207207225	-0.08013127360763017
-0.10504459459459481	-0.08114923688367004
-0.10784711711711736	-0.08217048082887418
-0.1106496396396397	-0.08322294073314107
-0.11345216216216225	-0.08432543300827494
-0.1162546846846848	-0.08548271132540375
-0.11905720720720736	-0.08668490559845377
-0.12185972972972992	-0.08791127070905375
-0.12466225225225247	-0.08913685451589692
-0.12746477477477502	-0.09033987425223305
-0.13026729729729736	-0.09150750204856645
-0.1330698198198199	-0.09263839775121296
-0.13587234234234247	-0.09374145427255604
-0.13867486486486502	-0.09483145590939718
-0.14147738738738758	-0.09592329435935504
-0.14427990990991013	-0.09702675227677338
-0.14708243243243246	-0.098143560220328
-0.14988495495495502	-0.09926758854047185
-0.15268747747747757	-0.10038794797440409
-0.15549000000000013	-0.10149380398234037
-0.15829252252252268	-0.10257916940437112
-0.16109504504504524	-0.10364598708091005
-0.1638975675675678	-0.10470441339235792
-0.16670009009009013	-0.105770154885369
-0.16950261261261268	-0.10685968192661388
-0.17230513513513523	-0.10798483587805535
-0.1751076576576578	-0.10914854855538364
-0.17791018018018034	-0.11034305392037541
-0.1807127027027029	-0.11155121024752579
-0.18351522522522545	-0.11275060972885032
-0.1863177477477478	-0.11391932041970443
-0.18912027027027034	-0.11504162777948035
-0.1919227927927929	-0.1161121505967434
-0.19472531531531545	-0.11713718245723687
-0.197527837837838	-0.11813290402551391
-0.20033036036036056	-0.1191209879421648
-0.20313288288288311	-0.12012282867216356
-0.20593540540540545	-0.12115398265738148
-0.208737927927928	-0.122220314484495
-0.21154045045045056	-0.12331685093583583
-0.2143429729729731	-0.12442959197165582
-0.21714549549549567	-0.12553972433478072
-0.21994801801801822	-0.1266290442657096
-0.22275054054054078	-0.12768508653305377
-0.2255530630630631	-0.12870455418451904
-0.22835558558558566	-0.12969411756854443
-0.23115810810810822	-0.13066837574226553
-0.23396063063063077	-0.13164555700541308
-0.23676315315315333	-0.13264216938415568
-0.23956567567567588	-0.1336681230350522
-0.24236819819819821	-0.13472374196146647
-0.24517072072072077	-0.13579957734102027
-0.24797324324324332	-0.13687915380639654
-0.2507757657657659	-0.13794393023807444
-0.25357828828828843	-0.13897907612103982
-0.256380810810811	-0.13997835817642174
-0.25918333333333354	-0.140946610676649
-0.2619858558558559	-0.14189890394589905
-0.26478837837837843	-0.14285646869314989
-0.267590900900901	-0.14384041736347802
-0.27039342342342354	-0.14486503501996167
-0.2731959459459461	-0.14593265413171214
-0.27599846846846865	-0.14703177508051507
-0.2788009909909912	-0.14813921694698357
-0.28160351351351354	-0.14922591680047342
-0.2844060360360361	-0.15026487993423615
-0.28720855855855865	-0.15123906251378932
-0.2900110810810812	-0.15214688293498596
-0.29281360360360376	-0.15300366456335973
-0.2956161261261263	-0.1538384533312312
-0.29841864864864887	-0.15468699820908965
-0.3012211711711712	-0.1555828238891856
-0.30402369369369375	-0.15654890651575576
-0.3068262162162163	-0.15759229441774464
-0.30962873873873886	-0.15870313819152243
-0.3124312612612614	-0.15985827462202767
-0.31523378378378397	-0.16102815698226575
-0.3180363063063065	-0.16218496367418972
-0.32083882882882886	-0.163309447196556
-0.3236413513513514	-0.16439458223594722
-0.32644387387387397	-0.16544516240321278
-0.3292463963963965	-0.16647381474057482
-0.3320489189189191	-0.16749501421528928
-0.33485144144144163	-0.16851922734028196
-0.3376539639639642	-0.16954913152468182
-0.3404564864864865	-0.1705790312861863
-0.3432590090090091	-0.1715974278067796
-0.34606153153153163	-0.17259160772527454
-0.3488640540540542	-0.17355247780246558
-0.35166657657657674	-0.17447789336310587
-0.3544690990990993	-0.17537337941659975
-0.3572716216216216	-0.17625016734213345
-0.3600741441441442	-0.17712147954983287
-0.36287666666666674	-0.177998613861658
-0.3656791891891893	-0.17888838260895817
-0.36848171171171185	-0.179792856014602
-0.3712842342342344	-0.18071138362105005
-0.37408675675675696	-0.18164390229798738
-0.3768892792792793	-0.18259396569386915
-0.37969180180180184	-0.18356998401149854
-0.3824943243243244	-0.1845838428042786
-0.38529684684684695	-0.1856471297178301
-0.3880993693693695	-0.1867662362375307
-0.39090189189189206	-0.187938206352031
-0.3937044144144146	-0.18914911240964788
-0.39650693693693695	-0.19037594164757882
-0.3993094594594595	-0.1915917355013958
-0.40211198198198206	-0.19277248186867185
-0.4049145045045046	-0.1939034872320649
-0.40771702702702717	-0.19498297085687027
-0.4105195495495496	-0.19602147105762774
-0.41332207207207217	-0.19703707158803102
-0.4161245945945947	-0.19804795790589075
-0.4189271171171173	-0.19906485517285127
-0.4217296396396397	-0.20008607862785194
-0.4245321621621623	-0.20109713192108486
-0.42733468468468483	-0.20207525653477637
-0.4301372072072073	-0.2029975790588981
-0.4329397297297298	-0.203850140550574
-0.4357422522522524	-0.2046346279945646
-0.4385447747747748	-0.20537026799149477
-0.4413472972972974	-0.20608990921778664
-0.44414981981981994	-0.206831299376313
-0.4469523423423425	-0.20762627488754842
-0.44975486486486493	-0.20849141664582244
-0.4525573873873875	-0.20942335848771815
-0.45535990990991004	-0.21040045242809985
-0.4581624324324325	-0.211390374988417
-0.46096495495495504	-0.21236121787270062
-0.4637674774774776	-0.2132923532362661
-0.46657000000000015	-0.21418135421392342
-0.4693725225225226	-0.21504452152450154
-0.47217504504504515	-0.2159107112456688
-0.4749775675675677	-0.21681046020335465
-0.47778009009009015	-0.2177640766448416
-0.4805826126126127	-0.2187728178952953
-0.48338513513513526	-0.21981633247805327
-0.4861876576576578	-0.22085749579462016
-0.48899018018018026	-0.2218532916830081
-0.4917927027027028	-0.2227683186721809
-0.49459522522522537	-0.22358653535169565
-0.4973977477477478	-0.22431734266000408
-0.5002002702702704	-0.22499388584642926
-0.5030027927927929	-0.22566396104148428
-0.5058053153153154	-0.22637630412714177
-0.5086078378378379	-0.22716653211285004
-0.5114103603603605	-0.22804711006342676
-0.514212882882883	-0.22900440436389086
-0.5170154054054055	-0.23000359928552977
-0.519817927927928	-0.2309997578350667
-0.5226204504504506	-0.2319514173686717
-0.525422972972973	-0.2328324278796407
-0.5282254954954956	-0.23363845707042302
-0.5310280180180181	-0.2343864263434387
-0.5338305405405407	-0.23510746841108426
-0.5366330630630631	-0.23583603326209873
-0.5394355855855857	-0.23659886109232459
-0.5422381081081082	-0.23740737190765487
-0.5450406306306307	-0.23825570530454637
-0.5478431531531532	-0.2391246688276067
-0.5506456756756758	-0.239989903244683
-0.5534481981981982	-0.24083128966322825
-0.5562507207207208	-0.24164039284988276
-0.5590532432432433	-0.2424235717200554
-0.5618557657657659	-0.24319994960120078
-0.5646582882882883	-0.24399516075388222
-0.5674608108108109	-0.24483309569290562
-0.5702633333333335	-0.24572835601678794
-0.5730658558558559	-0.24668170295888076
-0.5758683783783785	-0.24767966014641124
-0.578670900900901	-0.24869804333670414
-0.5814734234234236	-0.24970802108953244
-0.584275945945946	-0.2506827221515398
-0.5870784684684686	-0.2516025237525706
-0.5898809909909911	-0.25245784889627915
-0.5926835135135136	-0.2532492544004287
-0.5954860360360361	-0.2539854377532193
-0.5982885585585587	-0.25468025097072217
-0.6010910810810811	-0.2553497869531511
-0.6038936036036037	-0.25601019991972146
-0.6066961261261262	-0.2566763738575701
-0.6094986486486488	-0.2573611243721943
-0.6123011711711712	-0.2580744861416527
-0.6151036936936938	-0.25882282208760693
-0.6179062162162163	-0.2596078600271064
-0.6207087387387388	-0.2604261007987391
-0.6235112612612613	-0.2612691484050777
-0.6263137837837839	-0.2621252979722915
-0.6291163063063064	-0.2629822470588548
-0.6319188288288289	-0.26383026742152366
-0.6347213513513514	-0.264664833678438
-0.637523873873874	-0.2654877386269417
-0.6403263963963964	-0.2663061709327736
-0.643128918918919	-0.26712995129951306
-0.6459314414414415	-0.26796784752506936
-0.6487339639639641	-0.2688243178290212
-0.6515364864864865	-0.2696979605092112
-0.6543390090090091	-0.2705823583200296
-0.6571415315315317	-0.2714690895437963
-0.6599440540540541	-0.27235177485441003
-0.6627465765765767	-0.27322950353889647
-0.6655490990990992	-0.27410807814814814
-0.6683516216216216	-0.27499825071557565
-0.6711541441441442	-0.2759112632679294
-0.6739566666666668	-0.27685313888808377
-0.6767591891891893	-0.27781985348734356
-0.6795617117117118	-0.2787954460493664
-0.6823642342342343	-0.27975425453479813
-0.6851667567567569	-0.2806670541467486
-0.6879692792792793	-0.2815094065930432
-0.6907718018018019	-0.2822695444241689
-0.6935743243243244	-0.2829530156296903
-0.696376846846847	-0.2835822056383464
-0.6991793693693694	-0.284190487365308
-0.701981891891892	-0.2848125905827063
-0.7047844144144145	-0.28547418756585113
-0.707586936936937	-0.2861841386777945
-0.7103894594594595	-0.28693211765917864
-0.7131919819819821	-0.28769263367160286
-0.7159945045045045	-0.28843433142249225
-0.7187970270270271	-0.28913160411364086
-0.7215995495495496	-0.289774647605985
-0.7244020720720722	-0.29037446685583096
-0.7272045945945946	-0.29096093125678374
-0.7300071171171172	-0.29157425922495855
-0.7328096396396397	-0.2922525341256332
-0.7356121621621622	-0.29301925507870336
-0.7384146846846847	-0.2938750130637125
-0.7412172072072073	-0.294796101036596
-0.7440197297297299	-0.29574062901554293
-0.7468222522522523	-0.29666026536827356
-0.7496247747747748	-0.29751388767154746
-0.7524272972972974	-0.29827882186591387
-0.7552298198198198	-0.2989561810892258
-0.7580323423423424	-0.29956880039986117
-0.760834864864865	-0.30015272304936785
-0.7636373873873875	-0.30074529092934105
-0.76643990990991	-0.30137391800454366
-0.7692424324324325	-0.30204924518340265
-0.7720449549549551	-0.3027647391545289
-0.7748474774774775	-0.30350248903562776
-0.7776500000000001	-0.3042427831471161
-0.7804525225225226	-0.3049737680889441
-0.7832550450450451	-0.30569754019456324
-0.7860575675675676	-0.30643036449089306
-0.7888600900900902	-0.3071968741294416
-0.7916626126126127	-0.30802030809774034
-0.7944651351351352	-0.3089123189394402
-0.7972676576576577	-0.30986610687552235
-0.8000701801801803	-0.31085553281330985
-0.8028727027027027	-0.31184081509087075
-0.8056752252252253	-0.31277913571635313
-0.8084777477477478	-0.3136367615096363
-0.8112802702702704	-0.3143987175305459
-0.8140827927927928	-0.3150728277397237
-0.8168853153153154	-0.31568679087989254
-0.8196878378378379	-0.3162792524609083
-0.8224903603603604	-0.316887787979464
-0.8252928828828829	-0.31753767528135673
-0.8280954054054055	-0.3182349990389795
-0.8308979279279279	-0.3189661358405563
-0.8337004504504505	-0.31970354039755283
-0.836502972972973	-0.32041571762270454
-0.8393054954954956	-0.3210779954776843
-0.842108018018018	-0.32168060398749504
-0.8449105405405406	-0.3222316070412978
-0.8477130630630632	-0.32275402930270175
-0.8505155855855856	-0.32327843722803923
-0.8533181081081082	-0.32383362540630695
-0.8561206306306307	-0.32443849060711655
-0.8589231531531533	-0.3250975582074937
-0.8617256756756757	-0.32580123343594053
-0.8645281981981983	-0.32653020703417773
-0.8673307207207208	-0.32726213052741776
-0.8701332432432433	-0.32797811978024555
-0.8729357657657658	-0.3286669842328233
-0.8757382882882884	-0.32932612563587255
-0.8785408108108108	-0.3299593759446868
-0.8813433333333334	-0.33057314638455054
-0.8841458558558559	-0.3311727465014734
-0.8869483783783785	-0.33176045951933514
-0.8897509009009009	-0.33233607488985223
-0.8925534234234235	-0.3328994514436537
-0.895355945945946	-0.3334537650144263
-0.8981584684684685	-0.33400774190809274
-0.900960990990991	-0.3345755304087504
-0.9037635135135136	-0.3351737832812551
-0.9065660360360361	-0.33581666513233716
-0.9093685585585587	-0.33651042496776257
-0.9121710810810811	-0.3372495278328019
-0.9149736036036036	-0.33801596880621293
-0.9177761261261261	-0.33878240868309345
-0.9205786486486487	-0.33951850646550835
-0.9233811711711712	-0.3401987157245367
-0.9261836936936938	-0.34080924574601396
-0.9289862162162162	-0.34135206479149344
-0.9317887387387388	-0.3418446895110003
-0.9345912612612612	-0.342315777149151
-0.9373937837837838	-0.34279779938896743
-0.9401963063063064	-0.34331892305930006
-0.9429988288288289	-0.3438963940622161
-0.9458013513513515	-0.3445331848192847
-0.9486038738738739	-0.3452186199995207
-0.9514063963963965	-0.3459324929233654
-0.9542089189189189	-0.3466512104952179
-0.9570114414414415	-0.3473540470604268
-0.959813963963964	-0.3480277522283723
-0.9626164864864866	-0.3486684426206828
-0.9654190090090091	-0.3492806513010928
-0.9682215315315316	-0.349874287344418
-0.9710240540540541	-0.3504607959974298
-0.9738265765765766	-0.35104986679664457
-0.9766290990990991	-0.35164764315685876
-0.9794316216216217	-0.3522567193728596
-0.9822341441441442	-0.352877522581908
-0.9850366666666668	-0.3535102063064241
-0.9878391891891892	-0.35415607404233346
-0.9906417117117118	-0.3548178170329494
-0.9934442342342342	-0.35549837305979987
-0.9962467567567568	-0.35619879603266896
-0.9990492792792793	-0.3569159629208088
-1.0018518018018019	-0.35764108693896196
-1.0046543243243244	-0.35835980811133566
-1.0074568468468468	-0.3590541597151407
-1.0102593693693693	-0.3597061119278612
-1.0130618918918919	-0.360301857729836
-1.0158644144144144	-0.36083569500575646
-1.018666936936937	-0.36131236965400754
-1.0214694594594596	-0.36174708230346436
-1.024271981981982	-0.3621629407095392
-1.0270745045045047	-0.36258631032115013
-1.029877027027027	-0.36304110032259834
-1.0326795495495495	-0.36354336366221757
-1.035482072072072	-0.3640975869305209
-1.0382845945945947	-0.364695682947444
-1.0410871171171172	-0.3653190503428498
-1.0438896396396395	-0.36594328308778695
-1.046692162162162	-0.36654439692377255
-1.0494946846846847	-0.36710498513418593
-1.0522972072072072	-0.36761866536433224
-1.0550997297297298	-0.3680915762201415
-1.0579022522522523	-0.36854044970441285
-1.0607047747747749	-0.36898773254503164
-1.0635072972972974	-0.3694550950146042
-1.06630981981982	-0.36995718822241025
-1.0691123423423423	-0.37049750733858494
-1.0719148648648649	-0.371067650352565
-1.0747173873873874	-0.3716502633977496
-1.07751990990991	-0.37222481579163375
-1.0803224324324325	-0.37277440461608985
-1.0831249549549549	-0.37329136853553296
-1.0859274774774774	-0.3737797692102747
-1.08873	-0.37425373716695826
-1.0915325225225225	-0.37473201703815234
-1.094335045045045	-0.3752303700255956
-1.0971375675675676	-0.3757543556961313
-1.0999400900900902	-0.3762950948760036
-1.1027426126126127	-0.3768298217464899
-1.1055451351351353	-0.37732756381440696
-1.1083476576576576	-0.37775858292471104
-1.1111501801801802	-0.37810482094150316
-1.1139527027027027	-0.378368006924412
-1.1167552252252253	-0.37857255185543653
-1.1195577477477479	-0.37876180131973974
-1.1223602702702702	-0.37898822657633097
-1.1251627927927927	-0.37930008900199647
-1.1279653153153153	-0.3797283738610689
-1.1307678378378379	-0.3802779127648856
-1.1335703603603604	-0.38092550676239884
-1.136372882882883	-0.3816258276987839
-1.1391754054054055	-0.38232353127997704
-1.141977927927928	-0.38296809934138315
-1.1447804504504504	-0.3835270615379382
-1.147582972972973	-0.38399372358372136
-1.1503854954954955	-0.384387216293225
-1.153188018018018	-0.38474504928731984
-1.1559905405405406	-0.38511065128992567
-1.1587930630630632	-0.3855198705492467
-1.1615955855855855	-0.38599062045673366
-1.164398108108108	-0.38651873189743374
-1.1672006306306306	-0.38708099735594087
-1.1700031531531532	-0.387644053915602
-1.1728056756756757	-0.38817592266615336
-1.1756081981981983	-0.38865629117140915
-1.1784107207207208	-0.3890822091366199
-1.1812132432432432	-0.3894675380292269
-1.1840157657657657	-0.38983666566704717
-1.1868182882882883	-0.3902149229777611
-1.1896208108108108	-0.3906191771000265
-1.1924233333333334	-0.3910518939372735
-1.195225855855856	-0.3915006580805767
-1.1980283783783783	-0.3919431848802956
-1.2008309009009008	-0.3923559456309503
-1.2036334234234234	-0.39272330972889163
-1.206435945945946	-0.3930439887497737
-1.2092384684684685	-0.3933325594024784
-1.212040990990991	-0.3936155741303849
-1.2148435135135136	-0.3939236230733479
-1.2176460360360362	-0.3942820475303636
-1.2204485585585585	-0.394703380174054
-1.223251081081081	-0.3951839054613258
-1.2260536036036036	-0.39570526903593334
-1.2288561261261262	-0.39624035304635713
-1.2316586486486487	-0.39676127535676436
-1.2344611711711713	-0.39724681582245774
-1.2372636936936936	-0.39768697099990863
-1.2400662162162162	-0.3980834960899951
-1.2428687387387387	-0.398446756952566
-1.2456712612612613	-0.39879044797026747
-1.2484737837837838	-0.39912630843925995
-1.2512763063063064	-0.39946072798937976
-1.254078828828829	-0.3997942165479808
-1.2568813513513515	-0.40012351360503956
-1.2596838738738738	-0.4004450975029655
-1.2624863963963964	-0.40075840455089
-1.265288918918919	-0.4010673213996509
-1.2680914414414415	-0.4013793339698429
-1.270893963963964	-0.40170274793978306
-1.2736964864864866	-0.40204321442981367
-1.276499009009009	-0.402401073919409
-1.2793015315315315	-0.40277067145909656
-1.282104054054054	-0.40314195867726416
-1.2849065765765766	-0.4035037380574518
-1.2877090990990991	-0.4038472254121677
-1.2905116216216217	-0.4041684934551009
-1.2933141441441443	-0.4044688637158677
-1.2961166666666666	-0.4047532272450068
-1.2989191891891891	-0.4050272099694358
-1.3017217117117117	-0.4052946474679309
-1.3045242342342342	-0.40555673565050726
-1.3073267567567568	-0.4058134816106684
-1.3101292792792794	-0.4060669729882809
-1.312931801801802	-0.4063249720154664
-1.3157343243243242	-0.40660287895627706
-1.3185368468468468	-0.40692246630034473
-1.3213393693693694	-0.4073069121641201
-1.324141891891892	-0.40777318765739007
-1.3269444144144145	-0.4083242031293021
-1.329746936936937	-0.40894372200382784
-1.3325494594594596	-0.409596567437761
-1.335351981981982	-0.4102351186144772
-1.3381545045045045	-0.41081096586172267
-1.340957027027027	-0.41128858554490705
-1.3437595495495496	-0.4116567554572484
-1.3465620720720721	-0.4119336651679289
-1.3493645945945947	-0.41216334250822945
-1.352167117117117	-0.41240367200959066
-1.3549696396396396	-0.41270909428403985
-1.3577721621621621	-0.41311309755763675
-1.3605746846846847	-0.4136160970386508
-1.3633772072072072	-0.41418297120550335
-1.3661797297297298	-0.41475170795934485
-1.3689822522522523	-0.41525114717822603
-1.3717847747747747	-0.4156227891806898
-1.3745872972972972	-0.4158400745682234
-1.3773898198198198	-0.4159190000163879
-1.3801923423423423	-0.4159163499701313
-1.382994864864865	-0.415915494567952
[truncated: 6 more rows]
