# Supplementary material for: Isolation of a planar π-aromatic Bi5− ring in a cobalt-based inverse-sandwich-type complex
Source: Nat Chem. 2025 Jan 20;17(4):547–55. doi: 10.1038/s41557-024-01713-8 (PMC11964920; doi:10.1038/s41557-024-01713-8)
Supplement: Supplementary file 4 — Original magnetic data of compound 1 and origin file of Fig. 3. [file 41557_2024_1713_MOESM4_ESM.zip › sr_and_T/51.json]

{
   "comment": "corrected Loops",
   "temperature": 3.5,
   "measures": [
      {
         "sr": 0.128,
         "angle": 0,
         "trans": 0,
         "cool_t": 1,
         "comment": "to H_stop",
         "data": [
            [
               -1.3999,
               -0.4221388424423976
            ],
            [
               -1.3970974874874873,
               -0.4221053989503893
            ],
            [
               -1.394294974974975,
               -0.4221286835160269
            ],
            [
               -1.3914924624624623,
               -0.42218082169519094
            ],
            [
               -1.3886899499499499,
               -0.4222358902421646
            ],
            [
               -1.3858874374374373,
               -0.4222748362541843
            ],
            [
               -1.3830849249249249,
               -0.42228823888270534
            ],
            [
               -1.3802824124124122,
               -0.4222761680229939
            ],
            [
               -1.3774798998998998,
               -0.4222452996346187
            ],
            [
               -1.3746773873873872,
               -0.4222043087119041
            ],
            [
               -1.3718748748748748,
               -0.42215909289690595
            ],
            [
               -1.3690723623623622,
               -0.4221094058471983
            ],
            [
               -1.3662698498498498,
               -0.42204799243696695
            ],
            [
               -1.3634673373373372,
               -0.42196248120370244
            ],
            [
               -1.3606648248248248,
               -0.4218393807942103
            ],
            [
               -1.3578623123123121,
               -0.42166884364712515
            ],
            [
               -1.3550597997997997,
               -0.42144861906072967
            ],
            [
               -1.3522572872872871,
               -0.4211858865545984
            ],
            [
               -1.3494547747747747,
               -0.4208963388776777
            ],
            [
               -1.346652262262262,
               -0.4206007432285284
            ],
            [
               -1.3438497497497497,
               -0.4203199716458295
            ],
            [
               -1.341047237237237,
               -0.42006992336590615
            ],
            [
               -1.3382447247247247,
               -0.4198577466141566
            ],
            [
               -1.335442212212212,
               -0.41968033576450264
            ],
            [
               -1.3326396996996996,
               -0.41952539066874833
            ],
            [
               -1.329837187187187,
               -0.4193746041785123
            ],
            [
               -1.3270346746746746,
               -0.41920800728572644
            ],
            [
               -1.324232162162162,
               -0.419008287287509
            ],
            [
               -1.3214296496496496,
               -0.4187640284305703
            ],
            [
               -1.318627137137137,
               -0.4184712244354953
            ],
            [
               -1.3158246246246246,
               -0.4181329281690203
            ],
            [
               -1.313022112112112,
               -0.41775737469757374
            ],
            [
               -1.3102195995995995,
               -0.4173552206643247
            ],
            [
               -1.307417087087087,
               -0.4169366376107447
            ],
            [
               -1.3046145745745745,
               -0.41650890378588196
            ],
            [
               -1.301812062062062,
               -0.4160749297747088
            ],
            [
               -1.2990095495495495,
               -0.41563291045676326
            ],
            [
               -1.2962070370370369,
               -0.41517708081723353
            ],
            [
               -1.2934045245245245,
               -0.41469939102741
            ],
            [
               -1.2906020120120119,
               -0.4141918006816681
            ],
            [
               -1.2877994994994995,
               -0.4136488050790628
            ],
            [
               -1.2849969869869868,
               -0.41306974052957074
            ],
            [
               -1.2821944744744744,
               -0.4124603867091135
            ],
            [
               -1.2793919619619618,
               -0.41183342712890564
            ],
            [
               -1.2765894494494494,
               -0.4112074784301179
            ],
            [
               -1.2737869369369368,
               -0.4106046637779737
            ],
            [
               -1.2709844244244244,
               -0.41004704822199073
            ],
            [
               -1.2681819119119118,
               -0.4095525916184521
            ],
            [
               -1.2653793993993994,
               -0.4091314998511742
            ],
            [
               -1.2625768868868867,
               -0.40878387244665176
            ],
            [
               -1.2597743743743743,
               -0.40849931144092416
            ],
            [
               -1.2569718618618617,
               -0.4082587078891568
            ],
            [
               -1.2541693493493493,
               -0.4080378715542599
            ],
            [
               -1.2513668368368367,
               -0.4078121760959443
            ],
            [
               -1.2485643243243243,
               -0.407561112405531
            ],
            [
               -1.2457618118118117,
               -0.4072716735762863
            ],
            [
               -1.2429592992992993,
               -0.40693983652532867
            ],
            [
               -1.2401567867867866,
               -0.4065699552112469
            ],
            [
               -1.2373542742742742,
               -0.4061724648344402
            ],
            [
               -1.2345517617617616,
               -0.40576072785187484
            ],
            [
               -1.2317492492492492,
               -0.4053479950952626
            ],
            [
               -1.2289467367367366,
               -0.4049452729923983
            ],
            [
               -1.2261442242242242,
               -0.4045604590812096
            ],
            [
               -1.2233417117117116,
               -0.40419859746675096
            ],
            [
               -1.2205391991991992,
               -0.4038627052568174
            ],
            [
               -1.2177366866866866,
               -0.40355447808049055
            ],
            [
               -1.2149341741741742,
               -0.40327434565274994
            ],
            [
               -1.2121316616616615,
               -0.4030207459730581
            ],
            [
               -1.2093291491491491,
               -0.4027889541289427
            ],
            [
               -1.2065266366366365,
               -0.402570141460352
            ],
            [
               -1.203724124124124,
               -0.40235139930579805
            ],
            [
               -1.2009216116116115,
               -0.40211719064371326
            ],
            [
               -1.198119099099099,
               -0.401852174292156
            ],
            [
               -1.1953165865865865,
               -0.40154476659772215
            ],
            [
               -1.192514074074074,
               -0.40119039034255605
            ],
            [
               -1.1897115615615614,
               -0.40079329008209125
            ],
            [
               -1.186909049049049,
               -0.40036613019218653
            ],
            [
               -1.1841065365365364,
               -0.3999272505529799
            ],
            [
               -1.181304024024024,
               -0.39949622246809374
            ],
            [
               -1.1785015115115114,
               -0.399088955694382
            ],
            [
               -1.175698998998999,
               -0.39871382739918365
            ],
            [
               -1.1728964864864864,
               -0.398370032105502
            ],
            [
               -1.170093973973974,
               -0.3980486553144584
            ],
            [
               -1.1672914614614613,
               -0.39773607532031735
            ],
            [
               -1.164488948948949,
               -0.3974185044823881
            ],
            [
               -1.1616864364364363,
               -0.39708607789441736
            ],
            [
               -1.158883923923924,
               -0.39673504427346656
            ],
            [
               -1.1560814114114113,
               -0.39636728318811826
            ],
            [
               -1.153278898898899,
               -0.39598734929834717
            ],
            [
               -1.1504763863863863,
               -0.39559819282036096
            ],
            [
               -1.1476738738738739,
               -0.3951972834602299
            ],
            [
               -1.1448713613613613,
               -0.39477484343046904
            ],
            [
               -1.1420688488488488,
               -0.39431524433217907
            ],
            [
               -1.1392663363363362,
               -0.39380153309431004
            ],
            [
               -1.1364638238238238,
               -0.3932218790126916
            ],
            [
               -1.1336613113113112,
               -0.3925758825370094
            ],
            [
               -1.1308587987987986,
               -0.391878475401976
            ],
            [
               -1.1280562862862862,
               -0.39115968988184585
            ],
            [
               -1.1252537737737738,
               -0.390459751749108
            ],
            [
               -1.1224512612612612,
               -0.38982040911281673
            ],
            [
               -1.1196487487487485,
               -0.38927468877312993
            ],
            [
               -1.1168462362362361,
               -0.3888379496292523
            ],
            [
               -1.1140437237237237,
               -0.3885029305831686
            ],
            [
               -1.111241211211211,
               -0.3882404810617181
            ],
            [
               -1.1084386986986985,
               -0.388006093305907
            ],
            [
               -1.105636186186186,
               -0.38775068771990534
            ],
            [
               -1.1028336736736737,
               -0.3874328382710875
            ],
            [
               -1.100031161161161,
               -0.38702915179381386
            ],
            [
               -1.0972286486486484,
               -0.38653998439204723
            ],
            [
               -1.094426136136136,
               -0.38598895731657995
            ],
            [
               -1.0916236236236236,
               -0.38541644815816006
            ],
            [
               -1.088821111111111,
               -0.38486887871972714
            ],
            [
               -1.0860185985985984,
               -0.38438672366434573
            ],
            [
               -1.083216086086086,
               -0.3839944195525135
            ],
            [
               -1.0804135735735736,
               -0.38369471571303565
            ],
            [
               -1.077611061061061,
               -0.38346869412815116
            ],
            [
               -1.0748085485485483,
               -0.3832811019180327
            ],
            [
               -1.072006036036036,
               -0.3830892530833387
            ],
            [
               -1.0692035235235235,
               -0.38285294861377556
            ],
            [
               -1.066401011011011,
               -0.3825428249946557
            ],
            [
               -1.0635984984984983,
               -0.38214522078009633
            ],
            [
               -1.060795985985986,
               -0.3816627912858615
            ],
            [
               -1.0579934734734735,
               -0.38111132932832165
            ],
            [
               -1.0551909609609609,
               -0.3805141992089996
            ],
            [
               -1.0523884484484483,
               -0.37989621456810857
            ],
            [
               -1.0495859359359359,
               -0.3792786261352173
            ],
            [
               -1.0467834234234235,
               -0.37867625843132396
            ],
            [
               -1.0439809109109108,
               -0.3780970012695131
            ],
            [
               -1.0411783983983982,
               -0.3775431144678754
            ],
            [
               -1.0383758858858858,
               -0.37701337188192935
            ],
            [
               -1.0355733733733734,
               -0.3765050506517052
            ],
            [
               -1.0327708608608608,
               -0.3760151081975304
            ],
            [
               -1.0299683483483482,
               -0.37554040884503054
            ],
            [
               -1.0271658358358358,
               -0.37507734262856335
            ],
            [
               -1.0243633233233234,
               -0.37462143527191644
            ],
            [
               -1.0215608108108107,
               -0.37416749600475957
            ],
            [
               -1.0187582982982981,
               -0.3737105305100989
            ],
            [
               -1.0159557857857857,
               -0.3732472064963744
            ],
            [
               -1.0131532732732733,
               -0.37277729154114253
            ],
            [
               -1.0103507607607607,
               -0.3723043508033183
            ],
            [
               -1.007548248248248,
               -0.37183516842707404
            ],
            [
               -1.0047457357357357,
               -0.37137779312672786
            ],
            [
               -1.0019432232232233,
               -0.3709386524564772
            ],
            [
               -0.9991407107107106,
               -0.37051962706246416
            ],
            [
               -0.9963381981981981,
               -0.37011614347949057
            ],
            [
               -0.9935356856856856,
               -0.3697171396870738
            ],
            [
               -0.9907331731731731,
               -0.36930721806538497
            ],
            [
               -0.9879306606606606,
               -0.36887058493746044
            ],
            [
               -0.9851281481481481,
               -0.368395718251782
            ],
            [
               -0.9823256356356356,
               -0.3678793367708388
            ],
            [
               -0.9795231231231231,
               -0.3673283156292592
            ],
            [
               -0.9767206106106106,
               -0.3667587175485329
            ],
            [
               -0.973918098098098,
               -0.3661919500341653
            ],
            [
               -0.9711155855855855,
               -0.3656489669907608
            ],
            [
               -0.968313073073073,
               -0.3651441207556764
            ],
            [
               -0.9655105605605605,
               -0.3646805029748053
            ],
            [
               -0.962708048048048,
               -0.36424828667386683
            ],
            [
               -0.9599055355355355,
               -0.3638267649947213
            ],
            [
               -0.957103023023023,
               -0.36338970024630485
            ],
            [
               -0.9543005105105105,
               -0.36291257083625433
            ],
            [
               -0.951497997997998,
               -0.36237965285950674
            ],
            [
               -0.9486954854854854,
               -0.3617888165202349
            ],
            [
               -0.9458929729729728,
               -0.36115250116327263
            ],
            [
               -0.9430904604604604,
               -0.36049440816479644
            ],
            [
               -0.9402879479479478,
               -0.3598427133830637
            ],
            [
               -0.9374854354354354,
               -0.35922167617608886
            ],
            [
               -0.9346829229229228,
               -0.3586440784712925
            ],
            [
               -0.9318804104104104,
               -0.35810677822858666
            ],
            [
               -0.9290778978978977,
               -0.357590826494876
            ],
            [
               -0.9262753853853853,
               -0.35706630268713785
            ],
            [
               -0.9234728728728727,
               -0.356500639961897
            ],
            [
               -0.9206703603603603,
               -0.3558681494332088
            ],
            [
               -0.9178678478478477,
               -0.3551580314435984
            ],
            [
               -0.9150653353353353,
               -0.3543785230344458
            ],
            [
               -0.9122628228228227,
               -0.35355588291327805
            ],
            [
               -0.9094603103103103,
               -0.35272836201992647
            ],
            [
               -0.9066577977977976,
               -0.3519367319981041
            ],
            [
               -0.9038552852852852,
               -0.35121393064191503
            ],
            [
               -0.9010527727727726,
               -0.35057664399503113
            ],
            [
               -0.8982502602602602,
               -0.3500211033434328
            ],
            [
               -0.8954477477477477,
               -0.34952419176665145
            ],
            [
               -0.8926452352352352,
               -0.349049476794085
            ],
            [
               -0.8898427227227227,
               -0.34855644363073995
            ],
            [
               -0.8870402102102102,
               -0.34801038161877923
            ],
            [
               -0.8842376976976977,
               -0.3473902987602077
            ],
            [
               -0.8814351851851852,
               -0.3466929041459819
            ],
            [
               -0.8786326726726726,
               -0.3459318853412329
            ],
            [
               -0.8758301601601601,
               -0.3451330490777162
            ],
            [
               -0.8730276476476476,
               -0.34432698932809097
            ],
            [
               -0.8702251351351351,
               -0.34354148840537196
            ],
            [
               -0.8674226226226226,
               -0.3427957177233935
            ],
            [
               -0.8646201101101101,
               -0.3420975725268843
            ],
            [
               -0.8618175975975975,
               -0.341444413681484
            ],
            [
               -0.859015085085085,
               -0.3408264499936096
            ],
            [
               -0.8562125725725724,
               -0.3402312980461086
            ],
            [
               -0.8534100600600599,
               -0.3396480946321458
            ],
            [
               -0.8506075475475474,
               -0.33906991599494135
            ],
            [
               -0.8478050350350349,
               -0.33849400747966435
            ],
            [
               -0.8450025225225224,
               -0.33792016477883685
            ],
            [
               -0.8422000100100099,
               -0.33734824041328254
            ],
            [
               -0.8393974974974974,
               -0.33677597174602186
            ],
            [
               -0.8365949849849849,
               -0.33619808935753787
            ],
            [
               -0.8337924724724723,
               -0.33560708148547364
            ],
            [
               -0.8309899599599598,
               -0.334995293789032
            ],
            [
               -0.8281874474474473,
               -0.3343574976349873
            ],
            [
               -0.8253849349349348,
               -0.3336928644038602
            ],
            [
               -0.8225824224224223,
               -0.33300550407379265
            ],
            [
               -0.8197799099099098,
               -0.3323032746829964
            ],
            [
               -0.8169773973973973,
               -0.33159523607802716
            ],
            [
               -0.8141748848848848,
               -0.3308886547408512
            ],
            [
               -0.8113723723723723,
               -0.330186664067276
            ],
            [
               -0.8085698598598597,
               -0.32948746735911444
            ],
            [
               -0.8057673473473472,
               -0.32878541294592195
            ],
            [
               -0.8029648348348347,
               -0.32807357323461434
            ],
            [
               -0.8001623223223222,
               -0.3273468782015217
            ],
            [
               -0.7973598098098097,
               -0.3266046077173759
            ],
            [
               -0.7945572972972972,
               -0.3258512376154106
            ],
            [
               -0.7917547847847847,
               -0.32509520670315
            ],
            [
               -0.7889522722722722,
               -0.32434593111256976
            ],
            [
               -0.7861497597597596,
               -0.323610070202831
            ],
            [
               -0.7833472472472471,
               -0.3228883968472825
            ],
            [
               -0.7805447347347346,
               -0.3221745053559501
            ],
            [
               -0.7777422222222221,
               -0.32145602409625623
            ],
            [
               -0.7749397097097096,
               -0.32071816576890194
            ],
            [
               -0.7721371971971971,
               -0.3199486238327663
            ],
            [
               -0.7693346846846846,
               -0.3191422917350594
            ],
            [
               -0.7665321721721721,
               -0.31830423400819324
            ],
            [
               -0.7637296596596596,
               -0.31744980828962593
            ],
            [
               -0.760927147147147,
               -0.3166016860678457
            ],
            [
               -0.7581246346346345,
               -0.3157844805458075
            ],
            [
               -0.755322122122122,
               -0.3150184548390295
            ],
            [
               -0.7525196096096095,
               -0.3143141057075863
            ],
            [
               -0.749717097097097,
               -0.3136691916446855
            ],
            [
               -0.7469145845845845,
               -0.31306906937089557
            ],
            [
               -0.744112072072072,
               -0.31249024097812356
            ],
            [
               -0.7413095595595595,
               -0.31190609459525515
            ],
            [
               -0.738507047047047,
               -0.3112932246162246
            ],
            [
               -0.7357045345345344,
               -0.31063661505114554
            ],
            [
               -0.7329020220220219,
               -0.30993237358112175
            ],
            [
               -0.7300995095095094,
               -0.3091874688963329
            ],
            [
               -0.7272969969969969,
               -0.3084167995628672
            ],
            [
               -0.7244944844844844,
               -0.3076386383460376
            ],
            [
               -0.7216919719719719,
               -0.30686984756127406
            ],
            [
               -0.7188894594594594,
               -0.3061221718802369
            ],
            [
               -0.7160869469469469,
               -0.30540045149714473
            ],
            [
               -0.7132844344344343,
               -0.30470293848979885
            ],
            [
               -0.7104819219219218,
               -0.3040232659259609
            ],
            [
               -0.7076794094094093,
               -0.3033532056434474
            ],
            [
               -0.7048768968968968,
               -0.3026852591789598
            ],
            [
               -0.7020743843843843,
               -0.3020143443178424
            ],
            [
               -0.6992718718718718,
               -0.3013382551863068
            ],
            [
               -0.6964693593593593,
               -0.3006570234933838
            ],
            [
               -0.6936668468468468,
               -0.29997163898775353
            ],
            [
               -0.6908643343343343,
               -0.29928270626600956
            ],
            [
               -0.6880618218218217,
               -0.29858951670773476
            ],
            [
               -0.6852593093093092,
               -0.2978897701616476
            ],
            [
               -0.6824567967967967,
               -0.2971799047347646
            ],
            [
               -0.6796542842842842,
               -0.29645579291667595
            ],
            [
               -0.6768517717717717,
               -0.2957135006834319
            ],
            [
               -0.6740492592592592,
               -0.29494988083563894
            ],
            [
               -0.6712467467467467,
               -0.2941629239747044
            ],
            [
               -0.6684442342342342,
               -0.29335193555566624
            ],
            [
               -0.6656417217217216,
               -0.29251767348273156
            ],
            [
               -0.6628392092092091,
               -0.2916625396412276
            ],
            [
               -0.6600366966966966,
               -0.29079079720990203
            ],
            [
               -0.6572341841841841,
               -0.2899086517993002
            ],
            [
               -0.6544316716716716,
               -0.2890239670123998
            ],
            [
               -0.6516291591591591,
               -0.2881454367016935
            ],
            [
               -0.6488266466466466,
               -0.28728120796505735
            ],
            [
               -0.6460241341341341,
               -0.2864371851835537
            ],
            [
               -0.6432216216216216,
               -0.2856154531090767
            ],
            [
               -0.640419109109109,
               -0.28481334166306255
            ],
            [
               -0.6376165965965965,
               -0.2840235597877006
            ],
            [
               -0.634814084084084,
               -0.28323555761705416
            ],
            [
               -0.6320115715715715,
               -0.28243790981665357
            ],
            [
               -0.629209059059059,
               -0.2816211670209921
            ],
            [
               -0.6264065465465465,
               -0.2807804191503656
            ],
            [
               -0.623604034034034,
               -0.27991683518059735
            ],
            [
               -0.6208015215215215,
               -0.27903769718196086
            ],
            [
               -0.617999009009009,
               -0.27815486151047436
            ],
            [
               -0.6151964964964964,
               -0.2772820288799242
            ],
            [
               -0.6123939839839839,
               -0.27643154494516936
            ],
            [
               -0.6095914714714714,
               -0.2756115753886937
            ],
            [
               -0.6067889589589589,
               -0.27482436732432564
            ],
            [
               -0.6039864464464464,
               -0.2740659693979676
            ],
            [
               -0.6011839339339339,
               -0.27332735109902956
            ],
            [
               -0.5983814214214214,
               -0.27259647962297867
            ],
            [
               -0.5955789089089089,
               -0.27186070020039194
            ],
            [
               -0.5927763963963963,
               -0.27110878023102597
            ],
            [
               -0.5899738838838838,
               -0.27033219506827927
            ],
            [
               -0.5871713713713713,
               -0.26952556046977777
            ],
            [
               -0.5843688588588588,
               -0.26868642641208845
            ],
            [
               -0.5815663463463463,
               -0.26781482561938724
            ],
            [
               -0.5787638338338338,
               -0.26691295926571273
            ],
            [
               -0.5759613213213213,
               -0.26598521884252296
            ],
            [
               -0.5731588088088088,
               -0.2650384717274787
            ],
            [
               -0.5703562962962963,
               -0.26408229767250796
            ],
            [
               -0.5675537837837837,
               -0.2631287618749089
            ],
            [
               -0.5647512712712712,
               -0.2621914016879597
            ],
            [
               -0.5619487587587587,
               -0.26128336684446335
            ],
            [
               -0.5591462462462462,
               -0.2604149959430571
            ],
            [
               -0.5563437337337337,
               -0.25959140588826896
            ],
            [
               -0.5535412212212212,
               -0.2588107964979592
            ],
            [
               -0.5507387087087087,
               -0.25806406470708615
            ],
            [
               -0.5479361961961962,
               -0.25733599796184886
            ],
            [
               -0.5451336836836836,
               -0.256607869901818
            ],
            [
               -0.5423311711711711,
               -0.2558608372623608
            ],
            [
               -0.5395286586586586,
               -0.2550792788727512
            ],
            [
               -0.5367261461461461,
               -0.25425321899368686
            ],
            [
               -0.5339236336336336,
               -0.25337924684871277
            ],
            [
               -0.5311211211211211,
               -0.25245980076158764
            ],
            [
               -0.5283186086086086,
               -0.25150118271846494
            ],
            [
               -0.5255160960960961,
               -0.25051104459511403
            ],
            [
               -0.5227135835835836,
               -0.24949621586938836
            ],
            [
               -0.519911071071071,
               -0.24846158030933702
            ],
            [
               -0.5171085585585585,
               -0.24741030881226683
            ],
            [
               -0.514306046046046,
               -0.24634525096796162
            ],
            [
               -0.5115035335335335,
               -0.24527084991603504
            ],
            [
               -0.508701021021021,
               -0.2441947250588064
            ],
            [
               -0.5058985085085085,
               -0.2431281460633225
            ],
            [
               -0.503095995995996,
               -0.24208498135461803
            ],
            [
               -0.5002934834834833,
               -0.24107923203803622
            ],
            [
               -0.49749097097097084,
               -0.2401217853131296
            ],
            [
               -0.4946884584584583,
               -0.23921736321545778
            ],
            [
               -0.4918859459459458,
               -0.2383626799127097
            ],
            [
               -0.4890834334334333,
               -0.2375465260132072
            ],
            [
               -0.4862809209209208,
               -0.2367519505476094
            ],
            [
               -0.4834784084084083,
               -0.23596007409983571
            ],
            [
               -0.48067589589589577,
               -0.23515453834705807
            ],
            [
               -0.47787338338338325,
               -0.2343253492261353
            ],
            [
               -0.47507087087087074,
               -0.2334709924460448
            ],
            [
               -0.47226835835835823,
               -0.2325981683470963
            ],
            [
               -0.4694658458458457,
               -0.23171917716453233
            ],
            [
               -0.4666633333333332,
               -0.23084768383729842
            ],
            [
               -0.4638608208208207,
               -0.22999409128788623
            ],
            [
               -0.4610583083083082,
               -0.22916189454632013
            ],
            [
               -0.4582557957957957,
               -0.22834612130112514
            ],
            [
               -0.45545328328328316,
               -0.22753435703305386
            ],
            [
               -0.45265077077077065,
               -0.22671008020147204
            ],
            [
               -0.44984825825825814,
               -0.22585732579777568
            ],
            [
               -0.4470457457457456,
               -0.22496527150119688
            ],
            [
               -0.4442432332332331,
               -0.224031337255239
            ],
            [
               -0.4414407207207206,
               -0.22306181939764275
            ],
            [
               -0.4386382082082081,
               -0.22206982489681876
            ],
            [
               -0.4358356956956956,
               -0.221071109410318
            ],
            [
               -0.43303318318318307,
               -0.22007909761057803
            ],
            [
               -0.43023067067067056,
               -0.21910065927143468
            ],
            [
               -0.42742815815815804,
               -0.21813402310816393
            ],
            [
               -0.42462564564564553,
               -0.21716957265907139
            ],
            [
               -0.421823133133133,
               -0.21619336631414082
            ],
            [
               -0.4190206206206205,
               -0.21519233018613954
            ],
            [
               -0.416218108108108,
               -0.21415947188486667
            ],
            [
               -0.4134155955955955,
               -0.2130973618066821
            ],
            [
               -0.410613083083083,
               -0.21201858618592911
            ],
            [
               -0.40781057057057046,
               -0.21094277930406474
            ],
            [
               -0.40500805805805795,
               -0.20989092974092177
            ],
            [
               -0.40220554554554544,
               -0.20887859229065003
            ],
            [
               -0.39940303303303293,
               -0.2079101154338741
            ],
            [
               -0.3966005205205205,
               -0.20697583244324086
            ],
            [
               -0.3937980080080079,
               -0.20605337175656385
            ],
            [
               -0.3909954954954955,
               -0.20511302837874262
            ],
            [
               -0.3881929829829829,
               -0.20412585794402088
            ],
            [
               -0.3853904704704705,
               -0.20307220681724264
            ],
            [
               -0.38258795795795786,
               -0.20194809364892113
            ],
            [
               -0.37978544544544546,
               -0.20076734404904933
            ],
            [
               -0.37698293293293283,
               -0.19955854720937477
            ],
            [
               -0.37418042042042043,
               -0.19835742974250065
            ],
            [
               -0.3713779079079078,
               -0.1971966762260023
            ],
            [
               -0.3685753953953954,
               -0.19609612051268704
            ],
            [
               -0.3657728828828828,
               -0.19505628293422844
            ],
            [
               -0.3629703703703704,
               -0.19405737726416578
            ],
            [
               -0.36016785785785776,
               -0.19306437368576718
            ],
            [
               -0.35736534534534536,
               -0.19203691625279434
            ],
            [
               -0.35456283283283274,
               -0.19094138661085341
            ],
            [
               -0.35176032032032034,
               -0.18976164651822663
            ],
            [
               -0.3489578078078077,
               -0.1885052362823259
            ],
            [
               -0.3461552952952953,
               -0.1872030154645608
            ],
            [
               -0.3433527827827827,
               -0.1859020747042059
            ],
            [
               -0.3405502702702703,
               -0.18465369281939698
            ],
            [
               -0.33774775775775767,
               -0.1834995884146437
            ],
            [
               -0.33494524524524527,
               -0.18246027698424377
            ],
            [
               -0.33214273273273265,
               -0.18152881541813776
            ],
            [
               -0.32934022022022025,
               -0.18067174010514248
            ],
            [
               -0.3265377077077076,
               -0.17983700716668155
            ],
            [
               -0.323735195195195,
               -0.17896680225481026
            ],
            [
               -0.3209326826826826,
               -0.17801176196108787
            ],
            [
               -0.31813017017017,
               -0.17694281253724237
            ],
            [
               -0.3153276576576576,
               -0.17575756315202012
            ],
            [
               -0.31252514514514496,
               -0.17447975641078756
            ],
            [
               -0.30972263263263256,
               -0.1731522081774976
            ],
            [
               -0.30692012012011993,
               -0.17182540121033524
            ],
            [
               -0.30411760760760753,
               -0.17054495040698897
            ],
            [
               -0.3013150950950949,
               -0.16934126693251678
            ],
            [
               -0.2985125825825825,
               -0.1682239356213871
            ],
            [
               -0.2957100700700699,
               -0.16718187144362978
            ],
            [
               -0.2929075575575575,
               -0.1661886886102127
            ],
            [
               -0.29010504504504486,
               -0.16521137365893318
            ],
            [
               -0.28730253253253246,
               -0.16421965522420195
            ],
            [
               -0.28450002002001984,
               -0.16319354633876165
            ],
            [
               -0.28169750750750744,
               -0.16212729983837654
            ],
            [
               -0.2788949949949948,
               -0.16102917653699528
            ],
            [
               -0.2760924824824824,
               -0.1599176089666013
            ],
            [
               -0.2732899699699698,
               -0.15881521647422997
            ],
            [
               -0.2704874574574574,
               -0.1577424881241271
            ],
            [
               -0.26768494494494477,
               -0.15671277203093875
            ],
            [
               -0.26488243243243237,
               -0.15572962725472422
            ],
            [
               -0.26207991991991975,
               -0.1547868366104796
            ],
            [
               -0.25927740740740735,
               -0.15387068499952122
            ],
            [
               -0.2564748948948947,
               -0.1529636516384119
            ],
            [
               -0.2536723823823823,
               -0.1520485118901928
            ],
            [
               -0.2508698698698697,
               -0.15111195589275755
            ],
            [
               -0.2480673573573573,
               -0.15014710020429273
            ],
            [
               -0.24526484484484468,
               -0.14915457606297217
            ],
            [
               -0.24246233233233228,
               -0.1481421393743872
            ],
            [
               -0.23965981981981965,
               -0.14712293636927481
            ],
            [
               -0.23685730730730725,
               -0.1461126971519046
            ],
            [
               -0.23405479479479463,
               -0.1451262568068366
            ],
            [
               -0.23125228228228223,
               -0.1441739406960713
            ],
            [
               -0.2284497697697696,
               -0.14325847451122958
            ],
            [
               -0.2256472572572572,
               -0.1423731273868411
            ],
            [
               -0.22284474474474458,
               -0.14150169258491635
            ],
            [
               -0.22004223223223218,
               -0.1406206099241772
            ],
            [
               -0.21723971971971956,
               -0.13970305971507252
            ],
            [
               -0.21443720720720716,
               -0.13872431233104937
            ],
            [
               -0.21163469469469454,
               -0.1376671627682708
            ],
            [
               -0.20883218218218214,
               -0.13652608552249496
            ],
            [
               -0.2060296696696695,
               -0.13530892515414777
            ],
            [
               -0.2032271571571571,
               -0.13403549575292156
            ],
            [
               -0.2004246446446445,
               -0.13273327327763246
            ],
            [
               -0.1976221321321321,
               -0.13143120137182757
            ],
            [
               -0.19481961961961947,
               -0.13015323142912283
            ],
            [
               -0.19201710710710707,
               -0.12891337062385205
            ],
            [
               -0.18921459459459444,
               -0.12771363491102555
            ],
            [
               -0.18641208208208204,
               -0.12654548205285615
            ],
            [
               -0.18360956956956942,
               -0.12539426747310722
            ],
            [
               -0.18080705705705702,
               -0.1242453396231607
            ],
            [
               -0.1780045445445444,
               -0.12308986886789058
            ],
            [
               -0.175202032032032,
               -0.12192856364948856
            ],
            [
               -0.17239951951951937,
               -0.12077206695661252
            ],
            [
               -0.16959700700700697,
               -0.11963785518653647
            ],
            [
               -0.16679449449449435,
               -0.11854456103440442
            ],
            [
               -0.16399198198198195,
               -0.11750546486283664
            ],
            [
               -0.16118946946946933,
               -0.11652318270765727
            ],
            [
               -0.15838695695695693,
               -0.11558723217901995
            ],
            [
               -0.1555844444444443,
               -0.11467528975932634
            ],
            [
               -0.1527819319319319,
               -0.11375783945968343
            ],
            [
               -0.14997941941941928,
               -0.11280490379115082
            ],
            [
               -0.14717690690690688,
               -0.11179295504431819
            ],
            [
               -0.14437439439439426,
               -0.11071010088183392
            ],
            [
               -0.14157188188188186,
               -0.10955820511225722
            ],
            [
               -0.13876936936936923,
               -0.10835154447767387
            ],
            [
               -0.13596685685685683,
               -0.1071126080136211
            ],
            [
               -0.1331643443443442,
               -0.10586640380707169
            ],
            [
               -0.1303618318318318,
               -0.10463493133159457
            ],
            [
               -0.1275593193193192,
               -0.10343324991724939
            ],
            [
               -0.12475680680680679,
               -0.10226793964793907
            ],
            [
               -0.12195429429429416,
               -0.1011379466010871
            ],
            [
               -0.11915178178178176,
               -0.10003710220984141
            ],
            [
               -0.11634926926926914,
               -0.09895722158298081
            ],
            [
               -0.11354675675675674,
               -0.09789070757320956
            ],
            [
               -0.11074424424424412,
               -0.09683196024067664
            ],
            [
               -0.10794173173173172,
               -0.09577744463664939
            ],
            [
               -0.1051392192192191,
               -0.09472478752194541
            ],
            [
               -0.10233670670670669,
               -0.09367157428443607
            ],
            [
               -0.09953419419419407,
               -0.09261451613953597
            ],
            [
               -0.09673168168168167,
               -0.09154938951103064
            ],
            [
               -0.09392916916916905,
               -0.0904717465769499
            ],
            [
               -0.09112665665665665,
               -0.0893780314830826
            ],
            [
               -0.08832414414414402,
               -0.08826655640179576
            ],
            [
               -0.08552163163163162,
               -0.08713785958874543
            ],
            [
               -0.082719119119119,
               -0.08599424586317184
            ],
            [
               -0.0799166066066066,
               -0.0848386775241855
            ],
            [
               -0.07711409409409398,
               -0.08367348664239044
            ],
            [
               -0.07431158158158158,
               -0.08249949178959487
            ],
            [
               -0.07150906906906895,
               -0.08131597365118898
            ],
            [
               -0.06870655655655655,
               -0.08012163904611491
            ],
            [
               -0.06590404404404393,
               -0.0789163025807702
            ],
            [
               -0.06310153153153153,
               -0.0777026906922203
            ],
            [
               -0.06029901901901891,
               -0.07648764917837869
            ],
            [
               -0.057496506506506506,
               -0.07528216558343703
            ],
            [
               -0.054693993993993884,
               -0.07409996482128217
            ],
            [
               -0.05189148148148148,
               -0.07295488720617732
            ],
            [
               -0.04908896896896886,
               -0.07185766475429373
            ],
            [
               -0.04628645645645646,
               -0.07081294290955681
            ],
            [
               -0.04348394394394384,
               -0.06981737917370912
            ],
            [
               -0.040681431431431436,
               -0.06885939596488239
            ],
            [
               -0.037878918918918814,
               -0.06792075287965987
            ],
            [
               -0.03507640640640641,
               -0.06697965473626644
            ],
            [
               -0.03227389389389379,
               -0.06601474733473928
            ],
            [
               -0.02947138138138139,
               -0.06500915757369446
            ],
            [
               -0.026668868868868767,
               -0.06395373811254118
            ],
            [
               -0.023866356356356366,
               -0.06284885575408605
            ],
            [
               -0.021063843843843744,
               -0.061704358873693466
            ],
            [
               -0.018261331331331343,
               -0.06053770370092243
            ],
            [
               -0.01545881881881872,
               -0.05937055213417419
            ],
            [
               -0.01265630630630632,
               -0.058224431928331544
            ],
            [
               -0.009853793793793697,
               -0.0571162437164085
            ],
            [
               -0.007051281281281296,
               -0.05605448311618999
            ],
            [
               -0.004248768768768674,
               -0.05503699419003366
            ],
            [
               -0.001446256256256273,
               -0.05405086107678009
            ],
            [
               0.0013562562562563496,
               -0.05307467557744361
            ],
            [
               0.00415876876876875,
               -0.052082926287158104
            ],
            [
               0.006961281281281373,
               -0.05105172586286694
            ],
            [
               0.009763793793793774,
               -0.04996465651231724
            ],
            [
               0.012566306306306396,
               -0.04881731257881383
            ],
            [
               0.015368818818818797,
               -0.04761926297477448
            ],
            [
               0.01817133133133142,
               -0.04639267352003512
            ],
            [
               0.02097384384384382,
               -0.0451676360088904
            ],
            [
               0.023776356356356443,
               -0.043975154254190685
            ],
            [
               0.026578868868868843,
               -0.042839479618917264
            ],
            [
               0.029381381381381466,
               -0.04177182233584409
            ],
            [
               0.03218389389389387,
               -0.04076723817233502
            ],
            [
               0.03498640640640649,
               -0.03980571039138531
            ],
            [
               0.03778891891891911,
               -0.03885729997741927
            ],
            [
               0.04059143143143151,
               -0.03789004519491307
            ],
            [
               0.043393943943944135,
               -0.0368784217979502
            ],
            [
               0.046196456456456536,
               -0.03580992217992679
            ],
            [
               0.04899896896896916,
               -0.034687794014258144
            ],
            [
               0.05180148148148156,
               -0.03352908626979373
            ],
            [
               0.05460399399399418,
               -0.03235856422774841
            ],
            [
               0.05740650650650658,
               -0.03120034018155443
            ],
            [
               0.060209019019019205,
               -0.03006980836085854
            ],
            [
               0.0630115315315316,
               -0.028968415343285037
            ],
            [
               0.06581404404404423,
               -0.027882935239504636
            ],
            [
               0.06861655655655663,
               -0.0267895090158764
            ],
            [
               0.07141906906906925,
               -0.0256611928003474
            ],
            [
               0.07422158158158165,
               -0.024476629564114893
            ],
            [
               0.07702409409409428,
               -0.02322708503125054
            ],
            [
               0.07982660660660668,
               -0.021919602336411215
            ],
            [
               0.0826291191191193,
               -0.020575270464492923
            ],
            [
               0.0854316316316317,
               -0.01922316683253794
            ],
            [
               0.08823414414414432,
               -0.01789191235272075
            ],
            [
               0.09103665665665672,
               -0.016601516375008563
            ],
            [
               0.09383916916916935,
               -0.015358050137938728
            ],
            [
               0.09664168168168175,
               -0.014152725511526354
            ],
            [
               0.09944419419419437,
               -0.012965500655912232
            ],
            [
               0.10224670670670677,
               -0.011771877772609185
            ],
            [
               0.10504921921921939,
               -0.010550586265117734
            ],
            [
               0.10785173173173179,
               -0.009289671062125526
            ],
            [
               0.11065424424424442,
               -0.007989166235740586
            ],
            [
               0.11345675675675682,
               -0.006659777110967213
            ],
            [
               0.11625926926926944,
               -0.00531837288569742
            ],
            [
               0.11906178178178184,
               -0.003982122858298798
            ],
            [
               0.12186429429429446,
               -0.0026634432624464965
            ],
            [
               0.12466680680680686,
               -0.0013674648167184
            ],
            [
               0.12746931931931949,
               -9.267525013734179e-05
            ],
            [
               0.13027183183183189,
               0.001165859229039945
            ],
            [
               0.1330743443443445,
               0.002412266037478128
            ],
            [
               0.1358768568568569,
               0.003646546374852122
            ],
            [
               0.13867936936936953,
               0.004863663929292161
            ],
            [
               0.14148188188188193,
               0.0060555347803626924
            ],
            [
               0.14428439439439456,
               0.007215195436966193
            ],
            [
               0.14708690690690696,
               0.008341469916211042
            ],
            [
               0.14988941941941958,
               0.009442135993439682
            ],
            [
               0.15269193193193198,
               0.010534047378812417
            ],
            [
               0.1554944444444446,
               0.011639754216076381
            ],
            [
               0.158296956956957,
               0.012781489365613796
            ],
            [
               0.16109946946946962,
               0.013974460909124797
            ],
            [
               0.16390198198198203,
               0.015221798417491328
            ],
            [
               0.16670449449449465,
               0.016513060721315254
            ],
            [
               0.16950700700700705,
               0.017827051144560457
            ],
            [
               0.17230951951951967,
               0.019138196388308715
            ],
            [
               0.17511203203203207,
               0.020424454645759704
            ],
            [
               0.1779145445445447,
               0.021674099849495587
            ],
            [
               0.1807170570570571,
               0.02288902808788751
            ],
            [
               0.18351956956956972,
               0.02408337343816025
            ],
            [
               0.18632208208208212,
               0.0252778250282078
            ],
            [
               0.18912459459459474,
               0.02649155099913647
            ],
            [
               0.19192710710710714,
               0.02773452184125008
            ],
            [
               0.19472961961961976,
               0.029002957393362228
            ],
            [
               0.19753213213213217,
               0.0302795995774664
            ],
            [
               0.2003346446446448,
               0.03153887271110778
            ],
            [
               0.2031371571571572,
               0.03275529407713679
            ],
            [
               0.2059396696696698,
               0.033912329125300456
            ],
            [
               0.2087421821821822,
               0.03500866284913512
            ],
            [
               0.21154469469469483,
               0.036059673845151796
            ],
            [
               0.21434720720720724,
               0.03709348428163428
            ],
            [
               0.21714971971971986,
               0.038142781754025024
            ],
            [
               0.21995223223223226,
               0.039235045717542216
            ],
            [
               0.22275474474474488,
               0.04038436806415452
            ],
            [
               0.22555725725725728,
               0.04158754008990667
            ],
            [
               0.2283597697697699,
               0.04282565966690077
            ],
            [
               0.2311622822822823,
               0.044070674420528866
            ],
            [
               0.23396479479479493,
               0.045294643497495235
            ],
            [
               0.23676730730730733,
               0.04647862468408814
            ],
            [
               0.23956981981981995,
               0.04761826676512382
            ],
            [
               0.24237233233233235,
               0.04872434118660729
            ],
            [
               0.24517484484484497,
               0.04981818072684374
            ],
            [
               0.24797735735735738,
               0.05092371107069449
            ],
            [
               0.25077986986987,
               0.052058881051011086
            ],
            [
               0.2535823823823824,
               0.05322944708997518
            ],
            [
               0.256384894894895,
               0.05442721055622435
            ],
            [
               0.2591874074074074,
               0.05563324978874218
            ],
            [
               0.26198991991992004,
               0.05682497093079297
            ],
            [
               0.26479243243243245,
               0.057984508352886766
            ],
            [
               0.26759494494494507,
               0.05910556687112495
            ],
            [
               0.27039745745745747,
               0.06019634734202606
            ],
            [
               0.2731999699699701,
               0.0612775316725892
            ],
            [
               0.2760024824824825,
               0.06237596049879479
            ],
            [
               0.2788049949949951,
               0.06351605761170759
            ],
            [
               0.2816075075075075,
               0.06471177451096793
            ],
            [
               0.28441002002002014,
               0.06596162821820345
            ],
            [
               0.28721253253253254,
               0.06724837925618748
            ],
            [
               0.29001504504504516,
               0.06854340670910108
            ],
            [
               0.29281755755755756,
               0.06981438276121649
            ],
            [
               0.2956200700700702,
               0.07103389444517116
            ],
            [
               0.2984225825825826,
               0.07218648313421722
            ],
            [
               0.3012250950950952,
               0.07327218217237297
            ],
            [
               0.3040276076076076,
               0.07430578481877181
            ],
            [
               0.30683012012012023,
               0.0753123665525468
            ],
            [
               0.30963263263263263,
               0.07632060334056251
            ],
            [
               0.31243514514514525,
               0.07735588165011742
            ],
            [
               0.31523765765765766,
               0.07843500776081158
            ],
            [
               0.3180401701701703,
               0.07956363040130732
            ],
            [
               0.3208426826826827,
               0.08073657665300815
            ],
            [
               0.3236451951951953,
               0.08194048581530877
            ],
            [
               0.3264477077077077,
               0.08315764989060065
            ],
            [
               0.3292502202202203,
               0.08436992033805712
            ],
            [
               0.3320527327327327,
               0.0855618436738862
            ],
            [
               0.33485524524524535,
               0.08672265620078085
            ],
            [
               0.33765775775775775,
               0.08784718866842711
            ],
            [
               0.34046027027027037,
               0.08893595520334491
            ],
            [
               0.34326278278278277,
               0.0899946924070465
            ],
            [
               0.3460652952952954,
               0.09103345388832307
            ],
            [
               0.3488678078078078,
               0.09206519822425385
            ],
            [
               0.3516703203203204,
               0.09310377106769835
            ],
            [
               0.3544728328328328,
               0.09416133498548296
            ],
            [
               0.35727534534534544,
               0.09524559577422126
            ],
            [
               0.36007785785785784,
               0.09635747353534485
            ],
            [
               0.36288037037037046,
               0.09749000267931895
            ],
            [
               0.36568288288288286,
               0.09862909620505361
            ],
            [
               0.3684853953953955,
               0.09975636355453787
            ],
            [
               0.3712879079079079,
               0.1008535434104666
            ],
            [
               0.3740904204204205,
               0.10190751285044158
            ],
            [
               0.3768929329329329,
               0.10291449153103543
            ],
            [
               0.37969544544544553,
               0.10388213368075133
            ],
            [
               0.38249795795795793,
               0.10482871349650069
            ],
            [
               0.38530047047047056,
               0.1057794256130436
            ],
            [
               0.38810298298298296,
               0.10676068791780685
            ],
            [
               0.3909054954954956,
               0.1077939624936487
            ],
            [
               0.393708008008008,
               0.10889078382754913
            ],
            [
               0.3965105205205206,
               0.11005033235410933
            ],
            [
               0.3993130330330332,
               0.11126012414770958
            ],
            [
               0.4021155455455456,
               0.1124994552933764
            ],
            [
               0.40491805805805825,
               0.11374444979033965
            ],
            [
               0.40772057057057065,
               0.11497316936935809
            ],
            [
               0.4105230830830833,
               0.11616936816538914
            ],
            [
               0.4133255955955957,
               0.11732405056809608
            ],
            [
               0.4161281081081083,
               0.11843479798497086
            ],
            [
               0.4189306206206207,
               0.11950357712348558
            ],
            [
               0.4217331331331333,
               0.12053416877853365
            ],
            [
               0.4245356456456457,
               0.12153032764255908
            ],
            [
               0.42733815815815834,
               0.12249533719624053
            ],
            [
               0.43014067067067074,
               0.12343294936919139
            ],
            [
               0.43294318318318337,
               0.12434906545625199
            ],
            [
               0.43574569569569577,
               0.1252531684918897
            ],
            [
               0.4385482082082084,
               0.12615858836179714
            ],
            [
               0.4413507207207208,
               0.12708113704244248
            ],
            [
               0.4441532332332334,
               0.12803631186359188
            ],
            [
               0.4469557457457458,
               0.1290358709798352
            ],
            [
               0.44975825825825844,
               0.13008490005273096
            ],
            [
               0.45256077077077084,
               0.13118038710574173
            ],
            [
               0.45536328328328346,
               0.13231183764460308
            ],
            [
               0.45816579579579586,
               0.13346377450522406
            ],
            [
               0.4609683083083085,
               0.13461933361503856
            ],
            [
               0.4637708208208209,
               0.1357638238184905
            ],
            [
               0.4665733333333335,
               0.13688719072548527
            ],
            [
               0.4693758458458459,
               0.13798477709433313
            ],
            [
               0.47217835835835853,
               0.1390564262253771
            ],
            [
               0.47498087087087093,
               0.14010457506001617
            ],
            [
               0.47778338338338355,
               0.14113229812947364
            ],
            [
               0.48058589589589595,
               0.1421421738789358
            ],
            [
               0.4833884084084086,
               0.14313639375787182
            ],
            [
               0.486190920920921,
               0.14411791008443225
            ],
            [
               0.4889934334334336,
               0.14509188252536956
            ],
            [
               0.491795945945946,
               0.1460664669030502
            ],
            [
               0.4945984584584586,
               0.14705220224032184
            ],
            [
               0.497400970970971,
               0.14805982904886522
            ],
            [
               0.5002034834834836,
               0.14909709628867335
            ],
            [
               0.503005995995996,
               0.1501656932806171
            ],
            [
               0.5058085085085087,
               0.15125961980956631
            ],
            [
               0.5086110210210211,
               0.15236596623791598
            ],
            [
               0.5114135335335337,
               0.15346829387364802
            ],
            [
               0.5142160460460461,
               0.15455184038398678
            ],
            [
               0.5170185585585587,
               0.15560897498372703
            ],
            [
               0.5198210710710711,
               0.15664301086789856
            ],
            [
               0.5226235835835837,
               0.1576688133801267
            ],
            [
               0.5254260960960961,
               0.15870956439613834
            ],
            [
               0.5282286086086088,
               0.15979028266136208
            ],
            [
               0.5310311211211212,
               0.16092985092396556
            ],
            [
               0.5338336336336338,
               0.16213396212911352
            ],
            [
               0.5366361461461462,
               0.16339131134491797
            ],
            [
               0.5394386586586588,
               0.16467450986643842
            ],
            [
               0.5422411711711712,
               0.1659458212234292
            ],
            [
               0.5450436836836838,
               0.16716633823795674
            ],
            [
               0.5478461961961962,
               0.16830610708693922
            ],
            [
               0.5506487087087089,
               0.16935232318471496
            ],
            [
               0.5534512212212213,
               0.1703132107523004
            ],
            [
               0.5562537337337339,
               0.1712164136837584
            ],
            [
               0.5590562462462463,
               0.17210229849538985
            ],
            [
               0.5618587587587589,
               0.17301401783906745
            ],
            [
               0.5646612712712713,
               0.1739870665579177
            ],
            [
               0.5674637837837839,
               0.17504112643764144
            ],
            [
               0.5702662962962963,
               0.17617624619815886
            ],
            [
               0.573068808808809,
               0.17737409669963192
            ],
            [
               0.5758713213213213,
               0.17860359552651184
            ],
            [
               0.578673833833834,
               0.1798290497042285
            ],
            [
               0.5814763463463464,
               0.18101844187539237
            ],
            [
               0.584278858858859,
               0.18214969249459903
            ],
            [
               0.5870813713713714,
               0.18321354362784825
            ],
            [
               0.589883883883884,
               0.18421282670482603
            ],
            [
               0.5926863963963964,
               0.18515892791997968
            ],
            [
               0.595488908908909,
               0.1860669384696964
            ],
            [
               0.5982914214214214,
               0.18695111194597233
            ],
            [
               0.6010939339339341,
               0.18782187628763308
            ],
            [
               0.6038964464464465,
               0.18868495056246548
            ],
            [
               0.6066989589589589,
               0.18954236505078917
            ],
            [
               0.6095014714714717,
               0.19039462531813053
            ],
            [
               0.6123039839839841,
               0.19124304572179857
            ],
            [
               0.6151064964964965,
               0.19209141609639077
            ],
            [
               0.6179090090090089,
               0.1929465461362672
            ],
            [
               0.6207115215215218,
               0.19381767926260116
            ],
            [
               0.6235140340340342,
               0.19471511417804205
            ],
            [
               0.6263165465465466,
               0.19564851987217977
            ],
            [
               0.629119059059059,
               0.1966253760741981
            ],
            [
               0.6319215715715718,
               0.197649794188197
            ],
            [
               0.6347240840840842,
               0.1987217863970647
            ],
            [
               0.6375265965965966,
               0.19983694513672967
            ],
            [
               0.640329109109109,
               0.20098650272069546
            ],
            [
               0.6431316216216219,
               0.2021578223813567
            ],
            [
               0.6459341341341343,
               0.20333544236992748
            ],
            [
               0.6487366466466467,
               0.2045027694161386
            ],
            [
               0.651539159159159,
               0.2056443594664022
            ],
            [
               0.6543416716716719,
               0.2067484681347069
            ],
            [
               0.6571441841841843,
               0.20780930234877854
            ],
            [
               0.6599466966966967,
               0.20882828599252562
            ],
            [
               0.6627492092092091,
               0.20981376357444467
            ],
            [
               0.665551721721722,
               0.2107789251024496
            ],
            [
               0.6683542342342343,
               0.21173825974610913
            ],
            [
               0.6711567467467467,
               0.21270337091564093
            ],
            [
               0.6739592592592591,
               0.21367931892091743
            ],
            [
               0.676761771771772,
               0.21466265086642278
            ],
            [
               0.6795642842842844,
               0.21564188737544066
            ],
            [
               0.6823667967967968,
               0.2166005507134235
            ],
            [
               0.6851693093093092,
               0.2175220396907887
            ],
            [
               0.687971821821822,
               0.21839503384364337
            ],
            [
               0.6907743343343344,
               0.21921785840550154
            ],
            [
               0.6935768468468468,
               0.2200004662403824
            ],
            [
               0.6963793593593592,
               0.22076334383275248
            ],
            [
               0.6991818718718721,
               0.2215335336303102
            ],
            [
               0.7019843843843845,
               0.22233881013952697
            ],
            [
               0.7047868968968969,
               0.2232015855250337
            ],
            [
               0.7075894094094093,
               0.22413418220846043
            ],
            [
               0.7103919219219221,
               0.22513667917020344
            ],
            [
               0.7131944344344345,
               0.22619775847720852
            ],
            [
               0.7159969469469469,
               0.2272981025241061
            ],
            [
               0.7187994594594593,
               0.22841519889421041
            ],
            [
               0.7216019719719722,
               0.22952810891397007
            ],
            [
               0.7244044844844846,
               0.230620922140659
            ],
            [
               0.727206996996997,
               0.2316841700647304
            ],
            [
               0.7300095095095094,
               0.23271420303240276
            ],
            [
               0.7328120220220222,
               0.23371119065522983
            ],
            [
               0.7356145345345346,
               0.23467677288396824
            ],
            [
               0.738417047047047,
               0.23561236226049725
            ],
            [
               0.7412195595595594,
               0.23651871455698456
            ],
            [
               0.7440220720720723,
               0.2373968036895098
            ],
            [
               0.7468245845845847,
               0.23824947706481528
            ],
            [
               0.7496270970970971,
               0.2390830308432718
            ],
            [
               0.7524296096096099,
               0.23990784503633947
            ],
            [
               0.7552321221221223,
               0.24073754683789583
            ],
            [
               0.7580346346346347,
               0.241586703558377
            ],
            [
               0.7608371471471471,
               0.24246759369269758
            ],
            [
               0.76363965965966,
               0.24338697720946373
            ],
            [
               0.7664421721721724,
               0.24434386075705952
            ],
            [
               0.7692446846846848,
               0.24532901014785705
            ],
            [
               0.7720471971971972,
               0.2463264851170792
            ],
            [
               0.77484970970971,
               0.24731691353721721
            ],
            [
               0.7776522222222224,
               0.24828175269749492
            ],
            [
               0.7804547347347348,
               0.24920753323012934
            ],
            [
               0.7832572472472472,
               0.25008910067852186
            ],
            [
               0.7860597597597601,
               0.2509311316551787
            ],
            [
               0.7888622722722725,
               0.2517476144278539
            ],
            [
               0.7916647847847849,
               0.25255943014442284
            ],
            [
               0.7944672972972973,
               0.2533905457121426
            ],
            [
               0.7972698098098101,
               0.2542635660754562
            ],
            [
               0.8000723223223225,
               0.2551954715527009
            ],
            [
               0.8028748348348349,
               0.2561943002115237
            ],
            [
               0.8056773473473473,
               0.2572573587885351
            ],
            [
               0.8084798598598602,
               0.25837129250450525
            ],
            [
               0.8112823723723726,
               0.25951404314928894
            ],
            [
               0.814084884884885,
               0.26065840397694734
            ],
            [
               0.8168873973973974,
               0.2617765762416746
            ],
            [
               0.8196899099099102,
               0.26284489804432326
            ],
            [
               0.8224924224224226,
               0.2638478145687314
            ],
            [
               0.825294934934935,
               0.26478024510166864
            ],
            [
               0.8280974474474474,
               0.26564779782635445
            ],
            [
               0.8308999599599602,
               0.26646475283779913
            ],
            [
               0.8337024724724726,
               0.2672502782294774
            ],
            [
               0.836504984984985,
               0.2680238184977416
            ],
            [
               0.8393074974974974,
               0.26880084837386525
            ],
            [
               0.8421100100100103,
               0.2695901143141328
            ],
            [
               0.8449125225225227,
               0.27039307717327465
            ],
            [
               0.8477150350350351,
               0.2712056199614755
            ],
            [
               0.8505175475475475,
               0.2720213824023237
            ],
            [
               0.8533200600600603,
               0.2728355547308676
            ],
            [
               0.8561225725725727,
               0.2736477947832058
            ],
            [
               0.8589250850850851,
               0.2744632058456801
            ],
            [
               0.8617275975975975,
               0.2752909633320605
            ],
            [
               0.8645301101101104,
               0.2761410058945082
            ],
            [
               0.8673326226226228,
               0.27701993442969114
            ],
            [
               0.8701351351351352,
               0.27792762910927293
            ],
            [
               0.8729376476476476,
               0.2788559470072607
            ],
            [
               0.8757401601601604,
               0.27979021832895973
            ],
            [
               0.8785426726726728,
               0.2807133108586962
            ],
            [
               0.8813451851851852,
               0.281611092935097
            ],
            [
               0.8841476976976976,
               0.2824775253555215
            ],
            [
               0.8869502102102105,
               0.28331758503762683
            ],
            [
               0.8897527227227229,
               0.2841468161798732
            ],
            [
               0.8925552352352353,
               0.28498735389619406
            ],
            [
               0.8953577477477477,
               0.28586143956157267
            ],
            [
               0.8981602602602605,
               0.28678435372442296
            ],
            [
               0.9009627727727729,
               0.2877590095466457
            ],
            [
               0.9037652852852853,
               0.2887740399598542
            ],
            [
               0.9065677977977977,
               0.28980617719393387
            ],
            [
               0.9093703103103106,
               0.29082638058143073
            ],
            [
               0.912172822822823,
               0.2918079492581122
            ],
            [
               0.9149753353353354,
               0.2927341656738206
            ],
            [
               0.9177778478478478,
               0.293603095389676
            ],
            [
               0.9205803603603606,
               0.29442801170113
            ],
            [
               0.923382872872873,
               0.2952332618558401
            ],
            [
               0.9261853853853854,
               0.2960468165593571
            ],
            [
               0.9289878978978978,
               0.2968917871617609
            ],
            [
               0.9317904104104107,
               0.29777951744171355
            ],
            [
               0.9345929229229231,
               0.29870635440777515
            ],
            [
               0.9373954354354355,
               0.29965503819335637
            ],
            [
               0.9401979479479479,
               0.3006002019287421
            ],
            [
               0.9430004604604607,
               0.30151620432490034
            ],
            [
               0.9458029729729731,
               0.30238483199171307
            ],
            [
               0.9486054854854855,
               0.3032005118831079
            ],
            [
               0.9514079979979979,
               0.3039715147882768
            ],
            [
               0.9542105105105108,
               0.30471692081020996
            ],
            [
               0.9570130230230232,
               0.3054604339880879
            ],
            [
               0.9598155355355356,
               0.3062230587294724
            ],
            [
               0.962618048048048,
               0.3070169103689399
            ],
            [
               0.9654205605605608,
               0.30784197616262987
            ],
            [
               0.9682230730730732,
               0.3086866526849253
            ],
            [
               0.9710255855855856,
               0.3095317025006651
            ],
            [
               0.973828098098098,
               0.3103562787343467
            ],
            [
               0.9766306106106108,
               0.3111441555837735
            ],
            [
               0.9794331231231233,
               0.3118883939153109
            ],
            [
               0.9822356356356357,
               0.31259327995188346
            ],
            [
               0.985038148148148,
               0.31327326050119875
            ],
            [
               0.9878406606606609,
               0.31394945572967625
            ],
            [
               0.9906431731731733,
               0.3146449001526358
            ],
            [
               0.9934456856856857,
               0.3153798112806236
            ],
            [
               0.9962481981981981,
               0.31616793761486706
            ],
            [
               0.9990507107107109,
               0.31701454677339486
            ],
            [
               1.0018532232232233,
               0.31791609085363903
            ],
            [
               1.0046557357357357,
               0.31886121198458334
            ],
            [
               1.0074582482482481,
               0.31983261536921054
            ],
            [
               1.010260760760761,
               0.32080941388381456
            ],
            [
               1.0130632732732734,
               0.3217697233292153
            ],
            [
               1.0158657857857858,
               0.32269342008256136
            ],
            [
               1.0186682982982982,
               0.32356496496155845
            ],
            [
               1.021470810810811,
               0.32437603972976053
            ],
            [
               1.0242733233233234,
               0.3251275217380237
            ],
            [
               1.0270758358358358,
               0.32583018000829556
            ],
            [
               1.0298783483483482,
               0.3265035451562458
            ],
            [
               1.032680860860861,
               0.3271727424052737
            ],
            [
               1.0354833733733735,
               0.3278636239639697
            ],
            [
               1.0382858858858859,
               0.328597130430749
            ],
            [
               1.0410883983983983,
               0.32938423421043583
            ],
            [
               1.0438909109109111,
               0.3302228825978903
            ],
            [
               1.0466934234234235,
               0.3310979807324832
            ],
            [
               1.049495935935936,
               0.3319847002589398
            ],
            [
               1.0522984484484483,
               0.3328544731533314
            ],
            [
               1.0551009609609612,
               0.3336822151661815
            ],
            [
               1.0579034734734736,
               0.3344528879472775
            ],
            [
               1.060705985985986,
               0.33516561294099717
            ],
            [
               1.0635084984984984,
               0.33583418544852983
            ],
            [
               1.0663110110110112,
               0.3364838244218627
            ],
            [
               1.0691135235235236,
               0.3371450371229849
            ],
            [
               1.071916036036036,
               0.3378462618098717
            ],
            [
               1.0747185485485484,
               0.33860724276704757
            ],
            [
               1.0775210610610613,
               0.33943481465569225
            ],
            [
               1.0803235735735737,
               0.34032203090975954
            ],
            [
               1.083126086086086,
               0.34125060790698475
            ],
            [
               1.0859285985985985,
               0.3421957733135669
            ],
            [
               1.0887311111111113,
               0.3431320602172137
            ],
            [
               1.0915336236236237,
               0.3440385112034717
            ],
            [
               1.0943361361361361,
               0.3449021225791942
            ],
            [
               1.0971386486486485,
               0.3457190052623102
            ],
            [
               1.0999411611611614,
               0.3464934311028725
            ],
            [
               1.1027436736736738,
               0.34723545160287356
            ],
            [
               1.1055461861861862,
               0.3479579876129402
            ],
            [
               1.1083486986986986,
               0.34867418390802646
            ],
            [
               1.1111512112112114,
               0.34939550256592034
            ],
            [
               1.1139537237237238,
               0.35013065395659687
            ],
            [
               1.1167562362362362,
               0.35088518495155635
            ],
            [
               1.119558748748749,
               0.351661445071892
            ],
            [
               1.1223612612612615,
               0.3524587253272956
            ],
            [
               1.1251637737737739,
               0.3532735272875734
            ],
            [
               1.1279662862862863,
               0.3541000567966838
            ],
            [
               1.130768798798799,
               0.3549310588594848
            ],
            [
               1.1335713113113115,
               0.3557589964517302
            ],
            [
               1.136373823823824,
               0.35657738228052394
            ],
            [
               1.1391763363363363,
               0.3573819051587821
            ],
            [
               1.1419788488488491,
               0.3581709571464775
            ],
            [
               1.1447813613613615,
               0.35894531558816756
            ],
            [
               1.147583873873874,
               0.3597070323391794
            ],
            [
               1.1503863863863864,
               0.3604579186162314
            ],
            [
               1.1531888988988992,
               0.3611982397703467
            ],
            [
               1.1559914114114116,
               0.36192622896838234
            ],
            [
               1.158793923923924,
               0.3626387566546059
            ],
            [
               1.1615964364364364,
               0.3633330301729085
            ],
            [
               1.1643989489489492,
               0.3640087149251811
            ],
            [
               1.1672014614614616,
               0.3646695677647862
            ],
            [
               1.170003973973974,
               0.3653237097523045
            ],
            [
               1.1728064864864864,
               0.3659820754686058
            ],
            [
               1.1756089989989993,
               0.3666552484793203
            ],
            [
               1.1784115115115117,
               0.3673495949787309
            ],
            [
               1.181214024024024,
               0.36806406485272186
            ],
            [
               1.1840165365365365,
               0.36878902641845546
            ],
            [
               1.1868190490490493,
               0.369507973710942
            ],
            [
               1.1896215615615617,
               0.37020202146653025
            ],
            [
               1.1924240740740741,
               0.3708560755497254
            ],
            [
               1.1952265865865865,
               0.37146480025493245
            ],
            [
               1.1980290990990994,
               0.37203630768356616
            ],
            [
               1.2008316116116118,
               0.3725920028844062
            ],
            [
               1.2036341241241242,
               0.37316212718621433
            ],
            [
               1.2064366366366366,
               0.3737779244241554
            ],
            [
               1.2092391491491494,
               0.3744625597016473
            ],
            [
               1.2120416616616618,
               0.37522352241941004
            ],
            [
               1.2148441741741742,
               0.3760489949580677
            ],
            [
               1.2176466866866866,
               0.3769095901157983
            ],
            [
               1.2204491991991995,
               0.37776526079837597
            ],
            [
               1.2232517117117119,
               0.37857556367164713
            ],
            [
               1.2260542242242243,
               0.37931034555367427
            ],
            [
               1.2288567367367367,
               0.37995770137760054
            ],
            [
               1.2316592492492495,
               0.3805268271541623
            ],
            [
               1.234461761761762,
               0.3810449354890839
            ],
            [
               1.2372642742742743,
               0.3815492291944966
            ],
            [
               1.2400667867867867,
               0.38207645050432215
            ],
            [
               1.2428692992992996,
               0.38265324098603315
            ],
            [
               1.245671811811812,
               0.3832902223403235
            ],
            [
               1.2484743243243244,
               0.38398144662865397
            ],
            [
               1.2512768368368368,
               0.3847090838595104
            ],
            [
               1.2540793493493496,
               0.3854515071947667
            ],
            [
               1.256881861861862,
               0.3861918689619078
            ],
            [
               1.2596843743743744,
               0.38692418598378403
            ],
            [
               1.2624868868868868,
               0.38765488707916257
            ],
            [
               1.2652893993993997,
               0.3883993945140342
            ],
            [
               1.268091911911912,
               0.3891750593973073
            ],
            [
               1.2708944244244245,
               0.3899930512609426
            ],
            [
               1.2736969369369369,
               0.39085217833600566
            ],
            [
               1.2764994494494497,
               0.39173696060677177
            ],
            [
               1.279301961961962,
               0.39262081747053823
            ],
            [
               1.2821044744744745,
               0.3934734645996639
            ],
            [
               1.284906986986987,
               0.3942701425644405
            ],
            [
               1.2877094994994998,
               0.394999623439065
            ],
            [
               1.2905120120120122,
               0.3956682906393525
            ],
            [
               1.2933145245245246,
               0.39629884445055236
            ],
            [
               1.296117037037037,
               0.3969239293211828
            ],
            [
               1.2989195495495498,
               0.39757662753106066
            ],
            [
               1.3017220620620622,
               0.3982807731341812
            ],
            [
               1.3045245745745746,
               0.3990440849746174
            ],
            [
               1.307327087087087,
               0.3998561968971253
            ],
            [
               1.3101295995995998,
               0.40069209400076133
            ],
            [
               1.3129321121121122,
               0.4015197686832945
            ],
            [
               1.3157346246246246,
               0.4023096393510509
            ],
            [
               1.318537137137137,
               0.40304282263499164
            ],
            [
               1.32133964964965,
               0.4037158307211497
            ],
            [
               1.3241421621621623,
               0.4043404850169086
            ],
            [
               1.3269446746746747,
               0.40493937049250434
            ],
            [
               1.329747187187187,
               0.40553849559449007
            ],
            [
               1.3325496996997,
               0.4061595547772342
            ],
            [
               1.3353522122122123,
               0.4068141213343835
            ],
            [
               1.3381547247247247,
               0.4075013079282759
            ],
            [
               1.3409572372372371,
               0.4082092313754936
            ],
            [
               1.34375974974975,
               0.40891942807941467
            ],
            [
               1.3465622622622624,
               0.40961257003066465
            ],
            [
               1.3493647747747748,
               0.41027364713316306
            ],
            [
               1.3521672872872872,
               0.4108952029034994
            ],
            [
               1.3549697997998,
               0.4114780263804718
            ],
            [
               1.3577723123123124,
               0.41202958937833434
            ],
            [
               1.3605748248248248,
               0.41256116205384585
            ],
            [
               1.3633773373373372,
               0.4130847498120782
            ],
            [
               1.36617984984985,
               0.4136107593314111
            ],
            [
               1.3689823623623625,
               0.41414677705021496
            ],
            [
               1.3717848748748749,
               0.41469727983121746
            ],
            [
               1.3745873873873873,
               0.41526373437858727
            ],
            [
               1.3773898998999001,
               0.41584451483862683
            ],
            [
               1.3801924124124125,
               0.4164343599930029
            ],
            [
               1.382994924924925,
               0.4170235472906372
            ],
            [
               1.3857974374374373,
               0.4175973556427678
            ],
            [
               1.3885999499499502,
               0.4181365227115188
            ],
            [
               1.3914024624624626,
               0.41861918476772286
            ],
            [
               1.394204974974975,
               0.41902427652706686
            ],
            [
               1.3970074874874874,
               0.41933575276999224
            ],
            [
               1.39981,
               0.41954651943018023
            ]
         ]
      },
      {
         "data": [
            [
               1.39991,
               0.42121092119204573
            ],
            [
               1.3971074774774772,
               0.4208886229221648
            ],
            [
               1.3943049549549547,
               0.4208015024007327
            ],
            [
               1.391502432432432,
               0.4209361404497732
            ],
            [
               1.3886999099099095,
               0.4212336356340547
            ],
            [
               1.385897387387387,
               0.42160540798772295
            ],
            [
               1.3830948648648644,
               0.4219550619663863
            ],
            [
               1.3802923423423419,
               0.4222001484469819
            ],
            [
               1.3774898198198193,
               0.4222882388827054
            ],
            [
               1.3746872972972968,
               0.42220382860448635
            ],
            [
               1.3718847747747747,
               0.42196546139192326
            ],
            [
               1.369082252252252,
               0.42161518686004423
            ],
            [
               1.3662797297297296,
               0.42120423750830793
            ],
            [
               1.363477207207207,
               0.4207792305280779
            ],
            [
               1.3606746846846844,
               0.4203723175343688
            ],
            [
               1.3578721621621619,
               0.41999698121203755
            ],
            [
               1.3550696396396393,
               0.4196492751752276
            ],
            [
               1.3522671171171168,
               0.4193128471158641
            ],
            [
               1.3494645945945942,
               0.4189654565161938
            ],
            [
               1.3466620720720717,
               0.4185849356638871
            ],
            [
               1.3438595495495491,
               0.4181533769407542
            ],
            [
               1.3410570270270266,
               0.4176593235794781
            ],
            [
               1.338254504504504,
               0.4170984779331469
            ],
            [
               1.335451981981982,
               0.4164736814412003
            ],
            [
               1.3326494594594593,
               0.4157946753338973
            ],
            [
               1.3298469369369368,
               0.4150776485981358
            ],
            [
               1.3270444144144142,
               0.41434414423028854
            ],
            [
               1.3242418918918917,
               0.41361879511559163
            ],
            [
               1.3214393693693691,
               0.41292568950152575
            ],
            [
               1.3186368468468466,
               0.412283798408859
            ],
            [
               1.315834324324324,
               0.4117025457940204
            ],
            [
               1.3130318018018015,
               0.41117894116186693
            ],
            [
               1.310229279279279,
               0.41069750397390936
            ],
            [
               1.3074267567567563,
               0.4102334794816654
            ],
            [
               1.3046242342342338,
               0.40975879559927186
            ],
            [
               1.3018217117117112,
               0.4092492141237032
            ],
            [
               1.2990191891891887,
               0.4086905751616461
            ],
            [
               1.2962166666666666,
               0.4080821700835526
            ],
            [
               1.293414144144144,
               0.4074361101065179
            ],
            [
               1.2906116216216215,
               0.4067728293251834
            ],
            [
               1.287809099099099,
               0.4061141413672986
            ],
            [
               1.2850065765765764,
               0.40547610427403374
            ],
            [
               1.2822040540540538,
               0.40486402975839
            ],
            [
               1.2794015315315312,
               0.4042712540110849
            ],
            [
               1.2765990090090087,
               0.4036820066172375
            ],
            [
               1.2737964864864861,
               0.403077315078986
            ],
            [
               1.2709939639639636,
               0.40244185493017226
            ],
            [
               1.268191441441441,
               0.4017693601170753
            ],
            [
               1.2653889189189185,
               0.4010647459974861
            ],
            [
               1.262586396396396,
               0.40034227236244535
            ],
            [
               1.2597838738738734,
               0.3996204652633923
            ],
            [
               1.2569813513513513,
               0.3989156302395645
            ],
            [
               1.2541788288288287,
               0.3982362372765172
            ],
            [
               1.2513763063063061,
               0.3975800949675016
            ],
            [
               1.2485737837837836,
               0.3969352059336167
            ],
            [
               1.245771261261261,
               0.39628388971715334
            ],
            [
               1.2429687387387385,
               0.39560864638071436
            ],
            [
               1.240166216216216,
               0.3948977044735049
            ],
            [
               1.2373636936936934,
               0.3941484182807981
            ],
            [
               1.2345611711711708,
               0.3933675400700015
            ],
            [
               1.2317586486486483,
               0.39256855195837836
            ],
            [
               1.2289561261261257,
               0.39176726043365184
            ],
            [
               1.2261536036036031,
               0.3909773650001028
            ],
            [
               1.2233510810810806,
               0.3902075474163888
            ],
            [
               1.2205485585585585,
               0.38946088818410723
            ],
            [
               1.217746036036036,
               0.38873641845864465
            ],
            [
               1.2149435135135134,
               0.38803176476839707
            ],
            [
               1.2121409909909908,
               0.3873454772723547
            ],
            [
               1.2093384684684683,
               0.386677884921533
            ],
            [
               1.2065359459459457,
               0.38603007496857944
            ],
            [
               1.2037334234234232,
               0.3854015267952929
            ],
            [
               1.2009309009009006,
               0.3847876419848814
            ],
            [
               1.198128378378378,
               0.3841785894310296
            ],
            [
               1.1953258558558555,
               0.3835604253780492
            ],
            [
               1.192523333333333,
               0.38291851376310965
            ],
            [
               1.1897208108108104,
               0.38224222745888164
            ],
            [
               1.1869182882882878,
               0.38152918775340405
            ],
            [
               1.1841157657657653,
               0.38078722559502515
            ],
            [
               1.1813132432432432,
               0.38003291171759285
            ],
            [
               1.1785107207207206,
               0.37928670362170724
            ],
            [
               1.175708198198198,
               0.378566069229388
            ],
            [
               1.1729056756756755,
               0.37787886971392665
            ],
            [
               1.170103153153153,
               0.37721943164672417
            ],
            [
               1.1673006306306304,
               0.37656899334110694
            ],
            [
               1.1644981081081078,
               0.3759007821818888
            ],
            [
               1.1616955855855853,
               0.375188346465466
            ],
            [
               1.1588930630630627,
               0.37441450915546015
            ],
            [
               1.1560905405405402,
               0.3735779098830702
            ],
            [
               1.1532880180180176,
               0.37269474914032735
            ],
            [
               1.150485495495495,
               0.3717948708388143
            ],
            [
               1.1476829729729725,
               0.3709132211584337
            ],
            [
               1.14488045045045,
               0.3700793512469692
            ],
            [
               1.1420779279279278,
               0.3693084070769181
            ],
            [
               1.1392754054054053,
               0.36859666858426676
            ],
            [
               1.1364728828828827,
               0.3679232538371129
            ],
            [
               1.1336703603603602,
               0.367257558358466
            ],
            [
               1.1308678378378376,
               0.3665700419742236
            ],
            [
               1.128065315315315,
               0.3658427797485061
            ],
            [
               1.1252627927927925,
               0.365076186371623
            ],
            [
               1.12246027027027,
               0.3642895318337283
            ],
            [
               1.1196577477477474,
               0.3635149021721255
            ],
            [
               1.1168552252252248,
               0.36278644711429736
            ],
            [
               1.1140527027027023,
               0.36212836227614065
            ],
            [
               1.1112501801801797,
               0.3615455341819401
            ],
            [
               1.1084476576576572,
               0.36101996531370634
            ],
            [
               1.105645135135135,
               0.3605142603565299
            ],
            [
               1.1028426126126125,
               0.3599812020358429
            ],
            [
               1.10004009009009,
               0.35937651784398345
            ],
            [
               1.0972375675675674,
               0.3586709629460362
            ],
            [
               1.0944350450450449,
               0.35785811987370736
            ],
            [
               1.0916325225225223,
               0.35695572284697
            ],
            [
               1.0888299999999997,
               0.356000364386611
            ],
            [
               1.0860274774774772,
               0.3550374491141142
            ],
            [
               1.0832249549549546,
               0.3541095790394695
            ],
            [
               1.080422432432432,
               0.35324679591651087
            ],
            [
               1.0776199099099095,
               0.35246125487719315
            ],
            [
               1.074817387387387,
               0.3517473087489222
            ],
            [
               1.0720148648648644,
               0.35108622090850305
            ],
            [
               1.0692123423423419,
               0.3504533917652673
            ],
            [
               1.0664098198198197,
               0.34982548880478676
            ],
            [
               1.0636072972972972,
               0.34918530405838905
            ],
            [
               1.0608047747747746,
               0.34852328734283416
            ],
            [
               1.058002252252252,
               0.34783605471928064
            ],
            [
               1.0551997297297295,
               0.3471232398206068
            ],
            [
               1.052397207207207,
               0.3463844729705555
            ],
            [
               1.0495946846846844,
               0.3456179393642739
            ],
            [
               1.0467921621621619,
               0.34482107326200373
            ],
            [
               1.0439896396396393,
               0.34399288450056337
            ],
            [
               1.0411871171171168,
               0.3431366260985227
            ],
            [
               1.0383845945945942,
               0.34226131159557893
            ],
            [
               1.0355820720720716,
               0.34138104947391623
            ],
            [
               1.032779549549549,
               0.3405120860151979
            ],
            [
               1.0299770270270265,
               0.33966845836983006
            ],
            [
               1.0271745045045044,
               0.33885784187478396
            ],
            [
               1.0243719819819819,
               0.338079241524367
            ],
            [
               1.0215694594594593,
               0.3373235780418987
            ],
            [
               1.0187669369369368,
               0.3365771658942457
            ],
            [
               1.0159644144144142,
               0.33582696793189293
            ],
            [
               1.0131618918918917,
               0.33506576740954575
            ],
            [
               1.010359369369369,
               0.33429532274711216
            ],
            [
               1.0075568468468465,
               0.33352621872366367
            ],
            [
               1.004754324324324,
               0.33277428461034847
            ],
            [
               1.0019518018018014,
               0.3320547041076528
            ],
            [
               0.9991492792792789,
               0.3313758356761272
            ],
            [
               0.9963467567567563,
               0.3307349574257402
            ],
            [
               0.9935442342342338,
               0.33011755711410223
            ],
            [
               0.9907417117117117,
               0.32950059770103635
            ],
            [
               0.9879391891891891,
               0.3288588132853425
            ],
            [
               0.9851366666666665,
               0.32817201323738
            ],
            [
               0.982334144144144,
               0.32743097858066966
            ],
            [
               0.9795316216216214,
               0.3266399712733904
            ],
            [
               0.9767290990990989,
               0.3258149998012756
            ],
            [
               0.9739265765765763,
               0.3249784077832958
            ],
            [
               0.9711240540540538,
               0.3241515846588406
            ],
            [
               0.9683215315315312,
               0.32334821457172513
            ],
            [
               0.9655190090090087,
               0.322570272484913
            ],
            [
               0.9627164864864861,
               0.3218080237991518
            ],
            [
               0.9599139639639636,
               0.32104392102328666
            ],
            [
               0.957111441441441,
               0.32025899125372403
            ],
            [
               0.9543089189189184,
               0.31943951470285914
            ],
            [
               0.9515063963963963,
               0.3185817670842779
            ],
            [
               0.9487038738738738,
               0.3176933265533
            ],
            [
               0.9459013513513512,
               0.3167906572544631
            ],
            [
               0.9430988288288287,
               0.31589394433898765
            ],
            [
               0.9402963063063061,
               0.3150210324870237
            ],
            [
               0.9374937837837836,
               0.31418252257980084
            ],
            [
               0.934691261261261,
               0.3133795657917172
            ],
            [
               0.9318887387387385,
               0.31260487123133507
            ],
            [
               0.9290862162162159,
               0.3118462943298069
            ],
            [
               0.9262836936936933,
               0.3110915114575045
            ],
            [
               0.9234811711711708,
               0.31033200766895974
            ],
            [
               0.9206786486486482,
               0.30956498539743854
            ],
            [
               0.9178761261261257,
               0.3087926778553748
            ],
            [
               0.9150736036036036,
               0.30801958219480075
            ],
            [
               0.912271081081081,
               0.30724892656207126
            ],
            [
               0.9094685585585585,
               0.30647995835462444
            ],
            [
               0.9066660360360359,
               0.3057072936250119
            ],
            [
               0.9038635135135134,
               0.3049227355006304
            ],
            [
               0.9010609909909908,
               0.30411896658251175
            ],
            [
               0.8982584684684682,
               0.303293722518794
            ],
            [
               0.8954559459459457,
               0.30245276236527324
            ],
            [
               0.8926534234234231,
               0.30161028344181984
            ],
            [
               0.8898509009009006,
               0.3007862762895218
            ],
            [
               0.887048378378378,
               0.30000138479518174
            ],
            [
               0.8842458558558555,
               0.2992707519423685
            ],
            [
               0.8814433333333329,
               0.29859876879749575
            ],
            [
               0.8786408108108104,
               0.2979764440645903
            ],
            [
               0.8758382882882882,
               0.29738233426660854
            ],
            [
               0.8730357657657657,
               0.2967868778837607
            ],
            [
               0.8702332432432431,
               0.296158924885291
            ],
            [
               0.8674307207207206,
               0.29547259141994847
            ],
            [
               0.864628198198198,
               0.29471250778204905
            ],
            [
               0.8618256756756755,
               0.29387607257866233
            ],
            [
               0.8590231531531529,
               0.29297228348264415
            ],
            [
               0.8562206306306304,
               0.2920177619285506
            ],
            [
               0.8534181081081078,
               0.2910313854564843
            ],
            [
               0.8506155855855853,
               0.2900292440281144
            ],
            [
               0.8478130630630627,
               0.2890213763055611
            ],
            [
               0.8450105405405401,
               0.288011038251611
            ],
            [
               0.8422080180180176,
               0.28699636866831735
            ],
            [
               0.839405495495495,
               0.2859735491239927
            ],
            [
               0.8366029729729729,
               0.2849401546311343
            ],
            [
               0.8338004504504504,
               0.28389746358024615
            ],
            [
               0.8309979279279278,
               0.2828509815814793
            ],
            [
               0.8281954054054053,
               0.28180913841648625
            ],
            [
               0.8253928828828827,
               0.28078078294241776
            ],
            [
               0.8225903603603602,
               0.2797724998653499
            ],
            [
               0.8197878378378376,
               0.2787867827548409
            ],
            [
               0.816985315315315,
               0.2778217384777007
            ],
            [
               0.8141827927927925,
               0.2768724145760967
            ],
            [
               0.8113802702702699,
               0.2759332473906757
            ],
            [
               0.8085777477477474,
               0.2750007313189433
            ],
            [
               0.8057752252252248,
               0.27407533707274373
            ],
            [
               0.8029727027027023,
               0.27316197079508275
            ],
            [
               0.8001701801801802,
               0.27226876401959876
            ],
            [
               0.7973676576576576,
               0.2714045414185575
            ],
            [
               0.794565135135135,
               0.27057574377914095
            ],
            [
               0.7917626126126125,
               0.2697837542230899
            ],
            [
               0.7889600900900899,
               0.26902344494931524
            ],
            [
               0.7861575675675674,
               0.268283387169012
            ],
            [
               0.7833550450450448,
               0.2675476785080376
            ],
            [
               0.7805525225225223,
               0.2667988951302226
            ],
            [
               0.7777499999999997,
               0.26602139910800837
            ],
            [
               0.7749474774774772,
               0.2652041900465322
            ],
            [
               0.7721449549549546,
               0.2643426713215225
            ],
            [
               0.769342432432432,
               0.2634390288440406
            ],
            [
               0.7665399099099095,
               0.26250128471348955
            ],
            [
               0.763737387387387,
               0.26154138530649684
            ],
            [
               0.7609348648648648,
               0.2605728449069731
            ],
            [
               0.7581323423423423,
               0.2596084738556283
            ],
            [
               0.7553298198198197,
               0.25865860278070946
            ],
            [
               0.7525272972972972,
               0.2577300287488536
            ],
            [
               0.7497247747747746,
               0.25682571735165843
            ],
            [
               0.7469222522522521,
               0.2559451443621643
            ],
            [
               0.7441197297297295,
               0.25508507425306814
            ],
            [
               0.741317207207207,
               0.25424054901027665
            ],
            [
               0.7385146846846844,
               0.2534058824969876
            ],
            [
               0.7357121621621618,
               0.25257550258642114
            ],
            [
               0.7329096396396393,
               0.25174453984860623
            ],
            [
               0.7301071171171167,
               0.25090912010230315
            ],
            [
               0.7273045945945942,
               0.25006637613094695
            ],
            [
               0.7245020720720716,
               0.24921424851556578
            ],
            [
               0.7216995495495495,
               0.24835118952988267
            ],
            [
               0.718897027027027,
               0.24747590541950903
            ],
            [
               0.7160945045045044,
               0.2465872591309953
            ],
            [
               0.7132919819819818,
               0.2456844026987421
            ],
            [
               0.7104894594594593,
               0.24476712407018122
            ],
            [
               0.7076869369369367,
               0.24383629942756374
            ],
            [
               0.7048844144144142,
               0.2428942704343243
            ],
            [
               0.7020818918918916,
               0.24194494641907077
            ],
            [
               0.6992793693693691,
               0.24099348120733538
            ],
            [
               0.6964768468468465,
               0.24004548800720205
            ],
            [
               0.693674324324324,
               0.2391059046971686
            ],
            [
               0.6908718018018014,
               0.2381777606703103
            ],
            [
               0.6880692792792789,
               0.23726117694796975
            ],
            [
               0.6852667567567567,
               0.2363529190660824
            ],
            [
               0.6824642342342342,
               0.2354467093927434
            ],
            [
               0.6796617117117116,
               0.23453431588453708
            ],
            [
               0.6768591891891891,
               0.2336072181761256
            ],
            [
               0.6740566666666665,
               0.23265847205300608
            ],
            [
               0.671254144144144,
               0.23168430610150192
            ],
            [
               0.6684516216216214,
               0.23068502199504473
            ],
            [
               0.6656490990990989,
               0.22966492996754276
            ],
            [
               0.6628465765765763,
               0.22863129551939165
            ],
            [
               0.6600440540540538,
               0.22759253844008223
            ],
            [
               0.6572415315315312,
               0.22655613838130967
            ],
            [
               0.6544390090090086,
               0.2255268013686936
            ],
            [
               0.6516364864864861,
               0.22450539604018602
            ],
            [
               0.6488339639639635,
               0.22348898225770575
            ],
            [
               0.6460314414414414,
               0.22247197103404617
            ],
            [
               0.6432289189189189,
               0.2214481442810384
            ],
            [
               0.6404263963963963,
               0.22041300722289062
            ],
            [
               0.6376238738738738,
               0.2193658172203323
            ],
            [
               0.6348213513513512,
               0.21831067342288438
            ],
            [
               0.6320188288288286,
               0.21725626385051255
            ],
            [
               0.6292163063063061,
               0.21621420694484916
            ],
            [
               0.6264137837837835,
               0.21519631244198167
            ],
            [
               0.623611261261261,
               0.21421142067119822
            ],
            [
               0.6208087387387384,
               0.21326266369927532
            ],
            [
               0.6180062162162159,
               0.21234596057301597
            ],
            [
               0.6152036936936933,
               0.21145029883589164
            ],
            [
               0.6124011711711708,
               0.21055991399006854
            ],
            [
               0.6095986486486482,
               0.20965796187578936
            ],
            [
               0.6067961261261261,
               0.20873082324336392
            ],
            [
               0.6039936036036035,
               0.20777191996341704
            ],
            [
               0.601191081081081,
               0.20678395167769412
            ],
            [
               0.5983885585585584,
               0.20577880009228108
            ],
            [
               0.5955860360360359,
               0.20477492803464478
            ],
            [
               0.5927835135135133,
               0.20379277766042928
            ],
            [
               0.5899809909909908,
               0.2028492611212228
            ],
            [
               0.5871784684684682,
               0.2019527619047041
            ],
            [
               0.5843759459459457,
               0.20110001381222087
            ],
            [
               0.5815734234234231,
               0.20027578757126666
            ],
            [
               0.5787709009009008,
               0.19945559602132673
            ],
            [
               0.5759683783783782,
               0.19861082088300258
            ],
            [
               0.5731658558558557,
               0.1977149969023884
            ],
            [
               0.5703633333333331,
               0.19674966046379266
            ],
            [
               0.5675608108108106,
               0.19570828338627544
            ],
            [
               0.564758288288288,
               0.1945973424270671
            ],
            [
               0.5619557657657654,
               0.1934343684496642
            ],
            [
               0.5591532432432431,
               0.1922436412052437
            ],
            [
               0.5563507207207206,
               0.19105080055460338
            ],
            [
               0.553548198198198,
               0.18987785402652765
            ],
            [
               0.5507456756756755,
               0.18873982004301879
            ],
            [
               0.5479431531531529,
               0.18764364538571923
            ],
            [
               0.5451406306306303,
               0.18658927878800297
            ],
            [
               0.5423381081081078,
               0.1855721219149786
            ],
            [
               0.5395355855855855,
               0.18458573014475718
            ],
            [
               0.5367330630630629,
               0.1836237050252269
            ],
            [
               0.5339305405405403,
               0.1826801688704403
            ],
            [
               0.5311280180180178,
               0.18174886792141973
            ],
            [
               0.5283254954954952,
               0.180821568842369
            ],
            [
               0.5255229729729727,
               0.1798867617526923
            ],
            [
               0.5227204504504503,
               0.17892962489869174
            ],
            [
               0.5199179279279278,
               0.17793375139812959
            ],
            [
               0.5171154054054052,
               0.17688444374365223
            ],
            [
               0.5143128828828827,
               0.17577269774430707
            ],
            [
               0.5115103603603601,
               0.17459858207969284
            ],
            [
               0.5087078378378376,
               0.17337274478898845
            ],
            [
               0.505905315315315,
               0.1721152652731356
            ],
            [
               0.5031027927927927,
               0.17085187678413777
            ],
            [
               0.5003002702702701,
               0.16960844656126656
            ],
            [
               0.4974977477477476,
               0.16840522305159572
            ],
            [
               0.494695225225225,
               0.16725251632403193
            ],
            [
               0.49189270270270247,
               0.1661490943103709
            ],
            [
               0.4890901801801799,
               0.16508376146399634
            ],
            [
               0.48628765765765736,
               0.16403959616088937
            ],
            [
               0.483485135135135,
               0.16299948347675153
            ],
            [
               0.48068261261261247,
               0.16195117289122002
            ],
            [
               0.4778800900900899,
               0.16089025840561658
            ],
            [
               0.47507756756756736,
               0.15982017344933538
            ],
            [
               0.4722750450450448,
               0.1587492896293978
            ],
            [
               0.46947252252252225,
               0.15768617844580468
            ],
            [
               0.4666699999999997,
               0.15663471656623795
            ],
            [
               0.46386747747747736,
               0.15559078077386515
            ],
            [
               0.4610649549549548,
               0.15454176536174444
            ],
            [
               0.45826243243243225,
               0.15346923161195714
            ],
            [
               0.4554599099099097,
               0.15235396987562527
            ],
            [
               0.45265738738738714,
               0.15118195598470568
            ],
            [
               0.4498548648648646,
               0.14994937200285494
            ],
            [
               0.44705234234234204,
               0.14866513000336198
            ],
            [
               0.4442498198198197,
               0.14735008920037118
            ],
            [
               0.44144729729729715,
               0.1460331403491569
            ],
            [
               0.4386447747747746,
               0.14474523003766737
            ],
            [
               0.43584225225225204,
               0.14351293562964468
            ],
            [
               0.4330397297297295,
               0.1423532337212454
            ],
            [
               0.43023720720720693,
               0.1412706570188834
            ],
            [
               0.4274346846846844,
               0.1402572850073689
            ],
            [
               0.42463216216216204,
               0.13929522360628493
            ],
            [
               0.4218296396396395,
               0.13836064738681947
            ],
            [
               0.41902711711711693,
               0.13742825815625465
            ],
            [
               0.4162245945945944,
               0.1364751687710231
            ],
            [
               0.4134220720720718,
               0.13548363255362053
            ],
            [
               0.41061954954954927,
               0.1344425133898428
            ],
            [
               0.40781702702702693,
               0.13334774159102686
            ],
            [
               0.4050145045045044,
               0.13220211610260374
            ],
            [
               0.4022119819819818,
               0.13101470026097511
            ],
            [
               0.39940945945945927,
               0.12979982592141426
            ],
            [
               0.3966069369369367,
               0.1285755295274966
            ],
            [
               0.39380441441441416,
               0.1273612297395776
            ],
            [
               0.3910018918918916,
               0.1261746678534664
            ],
            [
               0.3881993693693693,
               0.12502850262639198
            ],
            [
               0.3853968468468467,
               0.12392732024676634
            ],
            [
               0.38259432432432416,
               0.12286599836272777
            ],
            [
               0.3797918018018016,
               0.12183021223832258
            ],
            [
               0.37698927927927905,
               0.12079937138350205
            ],
            [
               0.3741867567567565,
               0.11975154889015102
            ],
            [
               0.37138423423423395,
               0.11866924690543201
            ],
            [
               0.3685817117117116,
               0.11754439688414381
            ],
            [
               0.36577918918918906,
               0.11638102360344788
            ],
            [
               0.3629766666666665,
               0.11519456013838686
            ],
            [
               0.36017414414414395,
               0.1140077567565036
            ],
            [
               0.3573716216216214,
               0.11284419630669634
            ],
            [
               0.35456909909909884,
               0.11172126269317045
            ],
            [
               0.3517665765765763,
               0.11064470966557816
            ],
            [
               0.34896405405405395,
               0.10960660537937433
            ],
            [
               0.3461615315315314,
               0.1085874618010656
            ],
            [
               0.34335900900900884,
               0.1075620780093578
            ],
            [
               0.3405564864864863,
               0.10650743274146318
            ],
            [
               0.33775396396396373,
               0.10541024465700266
            ],
            [
               0.3349514414414412,
               0.10427182935194063
            ],
            [
               0.3321489189189186,
               0.10310864285766808
            ],
            [
               0.3293463963963963,
               0.10194819244079079
            ],
            [
               0.32654387387387374,
               0.10082142035106084
            ],
            [
               0.3237413513513512,
               0.09975377671117636
            ],
            [
               0.3209388288288286,
               0.09875763900165108
            ],
            [
               0.31813630630630607,
               0.09782836133943695
            ],
            [
               0.3153337837837835,
               0.09694515808805187
            ],
            [
               0.31253126126126096,
               0.0960765768686564
            ],
            [
               0.30972873873873863,
               0.09518894508402914
            ],
            [
               0.3069262162162161,
               0.0942553031946391
            ],
            [
               0.3041236936936935,
               0.09326222793439798
            ],
            [
               0.30132117117117097,
               0.09221261967635114
            ],
            [
               0.2985186486486484,
               0.09112375866135214
            ],
            [
               0.29571612612612586,
               0.09002133695338999
            ],
            [
               0.2929136036036035,
               0.0889313188650655
            ],
            [
               0.29011108108108097,
               0.08787203874358895
            ],
            [
               0.2873085585585584,
               0.08684877187474965
            ],
            [
               0.28450603603603586,
               0.08585220018286605
            ],
            [
               0.2817035135135133,
               0.08486101623783415
            ],
            [
               0.27890099099099075,
               0.08384773590377731
            ],
            [
               0.2760984684684682,
               0.08278596382605924
            ],
            [
               0.27329594594594586,
               0.08165708920261594
            ],
            [
               0.2704934234234233,
               0.0804547101277906
            ],
            [
               0.26769090090090075,
               0.0791858448781047
            ],
            [
               0.2648883783783782,
               0.07786892505337628
            ],
            [
               0.26208585585585564,
               0.07652939325098146
            ],
            [
               0.2592833333333331,
               0.0751942285679138
            ],
            [
               0.25648081081081053,
               0.07388680331111092
            ],
            [
               0.2536782882882882,
               0.07262317687996112
            ],
            [
               0.25087576576576565,
               0.07141040383328112
            ],
            [
               0.2480732432432431,
               0.07024685995778657
            ],
            [
               0.24527072072072054,
               0.0691241360011714
            ],
            [
               0.24246819819819798,
               0.06802980656337537
            ],
            [
               0.23966567567567543,
               0.06695035980163727
            ],
            [
               0.23686315315315287,
               0.0658737134692467
            ],
            [
               0.23406063063063054,
               0.06479095634043736
            ],
            [
               0.23125810810810798,
               0.06369716356280519
            ],
            [
               0.22845558558558543,
               0.06259129829470633
            ],
            [
               0.22565306306306288,
               0.06147532815973
            ],
            [
               0.22285054054054032,
               0.060352774930261366
            ],
            [
               0.22004801801801777,
               0.05922699867363923
            ],
            [
               0.2172454954954952,
               0.058099590065428475
            ],
            [
               0.21444297297297288,
               0.056969276348677156
            ],
            [
               0.21164045045045032,
               0.05583169429187507
            ],
            [
               0.20883792792792777,
               0.054680217848924184
            ],
            [
               0.20603540540540521,
               0.05350775872877489
            ],
            [
               0.20323288288288266,
               0.05230914499544803
            ],
            [
               0.2004303603603601,
               0.05108342557253742
            ],
            [
               0.19762783783783777,
               0.04983535301736314
            ],
            [
               0.19482531531531522,
               0.048575432695102894
            ],
            [
               0.19202279279279266,
               0.04731829081426919
            ],
            [
               0.1892202702702701,
               0.04607961901957064
            ],
            [
               0.18641774774774755,
               0.04487244578958727
            ],
            [
               0.183615225225225,
               0.04370379268477348
            ],
            [
               0.18081270270270244,
               0.0425727668501546
            ],
            [
               0.1780101801801801,
               0.04147078530444798
            ],
            [
               0.17520765765765756,
               0.04038400498511574
            ],
            [
               0.172405135135135,
               0.03929732988959478
            ],
            [
               0.16960261261261245,
               0.03819881327485952
            ],
            [
               0.1668000900900899,
               0.03708306809099299
            ],
            [
               0.16399756756756734,
               0.03595253893043748
            ],
            [
               0.16119504504504478,
               0.03481612566200143
            ],
            [
               0.15839252252252245,
               0.03368549619039274
            ],
            [
               0.1555899999999999,
               0.03257021333025267
            ],
            [
               0.15278747747747734,
               0.031473261698181265
            ],
            [
               0.14998495495495479,
               0.03038852198622849
            ],
            [
               0.14718243243243223,
               0.02930118694307171
            ],
            [
               0.14437990990990968,
               0.028191201841918367
            ],
            [
               0.14157738738738712,
               0.027038825126659283
            ],
            [
               0.1387748648648648,
               0.025830663426705258
            ],
            [
               0.13597234234234223,
               0.02456429319287562
            ],
            [
               0.13316981981981968,
               0.02324993876791759
            ],
            [
               0.13036729729729712,
               0.0219085409946857
            ],
            [
               0.12756477477477457,
               0.02056666001246099
            ],
            [
               0.12476225225225201,
               0.019249661030371512
            ],
            [
               0.12195972972972946,
               0.017975206516574305
            ],
            [
               0.11915720720720713,
               0.016749026779833587
            ],
            [
               0.11635468468468457,
               0.015564264833034469
            ],
            [
               0.11355216216216202,
               0.014404593087132989
            ],
            [
               0.11074963963963946,
               0.013250120649081598
            ],
            [
               0.10794711711711691,
               0.012084224426144985
            ],
            [
               0.10514459459459435,
               0.01089913083583921
            ],
            [
               0.1023420720720718,
               0.009698453167771903
            ],
            [
               0.09953954954954947,
               0.00849584162332273
            ],
            [
               0.09673702702702691,
               0.0073101344400818835
            ],
            [
               0.09393450450450436,
               0.006158523310997921
            ],
            [
               0.0911319819819818,
               0.0050499084251642845
            ],
            [
               0.08832945945945925,
               0.003980604330538984
            ],
            [
               0.08552693693693669,
               0.0029338645015090647
            ],
            [
               0.08272441441441436,
               0.001883529532614614
            ],
            [
               0.0799218918918918,
               0.0008008284760583351
            ],
            [
               0.07711936936936925,
               -0.0003376311936905685
            ],
            [
               0.0743168468468467,
               -0.0015430540638609047
            ],
            [
               0.07151432432432414,
               -0.002810884811016656
            ],
            [
               0.06871180180180159,
               -0.004121595155099411
            ],
            [
               0.06590927927927903,
               -0.005445675013130757
            ],
            [
               0.0631067567567567,
               -0.006751442581886036
            ],
            [
               0.060304234234234144,
               -0.00801347289934684
            ],
            [
               0.05750171171171159,
               -0.009219285472715721
            ],
            [
               0.054699189189189035,
               -0.010372468570895743
            ],
            [
               0.05189666666666648,
               -0.011491479597885212
            ],
            [
               0.049094144144143925,
               -0.012604620313161508
            ],
            [
               0.04629162162162137,
               -0.013742761030043182
            ],
            [
               0.04348909909909904,
               -0.014931960735473648
            ],
            [
               0.04068657657657648,
               -0.016188041141708354
            ],
            [
               0.03788405405405393,
               -0.017514468534139793
            ],
            [
               0.035081531531531374,
               -0.01890381275385128
            ],
            [
               0.03227900900900882,
               -0.020341935628495345
            ],
            [
               0.029476486486486264,
               -0.02181326308095627
            ],
            [
               0.02667396396396371,
               -0.02330526123654142
            ],
            [
               0.023871441441441377,
               -0.02481063000349515
            ],
            [
               0.021068918918918822,
               -0.026326609360561415
            ],
            [
               0.018266396396396267,
               -0.02785186825283642
            ],
            [
               0.015463873873873712,
               -0.029382354390546594
            ],
            [
               0.012661351351351158,
               -0.030907917227113058
            ],
            [
               0.009858828828828603,
               -0.032411318624000485
            ],
            [
               0.007056306306306048,
               -0.03387046320146103
            ],
            [
               0.004253783783783716,
               -0.03526355424987232
            ],
            [
               0.0014512612612611608,
               -0.036575774433157404
            ],
            [
               -0.001351261261261394,
               -0.03780537554763286
            ],
            [
               -0.004153783783783949,
               -0.03896700032496364
            ],
            [
               -0.006956306306306503,
               -0.04009071511389428
            ],
            [
               -0.009758828828829058,
               -0.04121644124423984
            ],
            [
               -0.012561351351351613,
               -0.04238488535687934
            ],
            [
               -0.015363873873873946,
               -0.04362725163117698
            ],
            [
               -0.0181663963963965,
               -0.04495658688743798
            ],
            [
               -0.020968918918919055,
               -0.04636334936778552
            ],
            [
               -0.02377144144144161,
               -0.04781673540483872
            ],
            [
               -0.026573963963964164,
               -0.04927172341411018
            ],
            [
               -0.02937648648648672,
               -0.05068015107353607
            ],
            [
               -0.03217900900900905,
               -0.05200291862604084
            ],
            [
               -0.03498153153153161,
               -0.05321999021678797
            ],
            [
               -0.03778405405405416,
               -0.054335398981136485
            ],
            [
               -0.040586576576576716,
               -0.05537582084695758
            ],
            [
               -0.04338909909909927,
               -0.05638308594879521
            ],
            [
               -0.046191621621621826,
               -0.05740272185396672
            ],
            [
               -0.04899414414414438,
               -0.058471758843970933
            ],
            [
               -0.05179666666666671,
               -0.059609231308002
            ],
            [
               -0.05459918918918927,
               -0.06081201244146478
            ],
            [
               -0.05740171171171182,
               -0.06205705275097295
            ],
            [
               -0.06020423423423438,
               -0.06330922000312439
            ],
            [
               -0.06300675675675693,
               -0.0645323169815597
            ],
            [
               -0.06580927927927949,
               -0.06569996660205812
            ],
            [
               -0.06861180180180204,
               -0.06680316220377869
            ],
            [
               -0.07141432432432437,
               -0.06785234276303964
            ],
            [
               -0.07421684684684693,
               -0.06887353786928746
            ],
            [
               -0.07701936936936948,
               -0.06989991816785651
            ],
            [
               -0.07982189189189204,
               -0.07096143912221498
            ],
            [
               -0.0826244144144146,
               -0.07207577544194971
            ],
            [
               -0.08542693693693715,
               -0.07324327011221532
            ],
            [
               -0.0882294594594597,
               -0.07444732937404075
            ],
            [
               -0.09103198198198204,
               -0.07565999625028902
            ],
            [
               -0.09383450450450459,
               -0.07685086078357012
            ],
            [
               -0.09663702702702714,
               -0.07799649630194333
            ],
            [
               -0.0994395495495497,
               -0.07908753097172
            ],
            [
               -0.10224207207207225,
               -0.08013127360763017
            ],
            [
               -0.10504459459459481,
               -0.08114923688367004
            ],
            [
               -0.10784711711711736,
               -0.08217048082887418
            ],
            [
               -0.1106496396396397,
               -0.08322294073314107
            ],
            [
               -0.11345216216216225,
               -0.08432543300827494
            ],
            [
               -0.1162546846846848,
               -0.08548271132540375
            ],
            [
               -0.11905720720720736,
               -0.08668490559845377
            ],
            [
               -0.12185972972972992,
               -0.08791127070905375
            ],
            [
               -0.12466225225225247,
               -0.08913685451589692
            ],
            [
               -0.12746477477477502,
               -0.09033987425223305
            ],
            [
               -0.13026729729729736,
               -0.09150750204856645
            ],
            [
               -0.1330698198198199,
               -0.09263839775121296
            ],
            [
               -0.13587234234234247,
               -0.09374145427255604
            ],
            [
               -0.13867486486486502,
               -0.09483145590939718
            ],
            [
               -0.14147738738738758,
               -0.09592329435935504
            ],
            [
               -0.14427990990991013,
               -0.09702675227677338
            ],
            [
               -0.14708243243243246,
               -0.098143560220328
            ],
            [
               -0.14988495495495502,
               -0.09926758854047185
            ],
            [
               -0.15268747747747757,
               -0.10038794797440409
            ],
            [
               -0.15549000000000013,
               -0.10149380398234037
            ],
            [
               -0.15829252252252268,
               -0.10257916940437112
            ],
            [
               -0.16109504504504524,
               -0.10364598708091005
            ],
            [
               -0.1638975675675678,
               -0.10470441339235792
            ],
            [
               -0.16670009009009013,
               -0.105770154885369
            ],
            [
               -0.16950261261261268,
               -0.10685968192661388
            ],
            [
               -0.17230513513513523,
               -0.10798483587805535
            ],
            [
               -0.1751076576576578,
               -0.10914854855538364
            ],
            [
               -0.17791018018018034,
               -0.11034305392037541
            ],
            [
               -0.1807127027027029,
               -0.11155121024752579
            ],
            [
               -0.18351522522522545,
               -0.11275060972885032
            ],
            [
               -0.1863177477477478,
               -0.11391932041970443
            ],
            [
               -0.18912027027027034,
               -0.11504162777948035
            ],
            [
               -0.1919227927927929,
               -0.1161121505967434
            ],
            [
               -0.19472531531531545,
               -0.11713718245723687
            ],
            [
               -0.197527837837838,
               -0.11813290402551391
            ],
            [
               -0.20033036036036056,
               -0.1191209879421648
            ],
            [
               -0.20313288288288311,
               -0.12012282867216356
            ],
            [
               -0.20593540540540545,
               -0.12115398265738148
            ],
            [
               -0.208737927927928,
               -0.122220314484495
            ],
            [
               -0.21154045045045056,
               -0.12331685093583583
            ],
            [
               -0.2143429729729731,
               -0.12442959197165582
            ],
            [
               -0.21714549549549567,
               -0.12553972433478072
            ],
            [
               -0.21994801801801822,
               -0.1266290442657096
            ],
            [
               -0.22275054054054078,
               -0.12768508653305377
            ],
            [
               -0.2255530630630631,
               -0.12870455418451904
            ],
            [
               -0.22835558558558566,
               -0.12969411756854443
            ],
            [
               -0.23115810810810822,
               -0.13066837574226553
            ],
            [
               -0.23396063063063077,
               -0.13164555700541308
            ],
            [
               -0.23676315315315333,
               -0.13264216938415568
            ],
            [
               -0.23956567567567588,
               -0.1336681230350522
            ],
            [
               -0.24236819819819821,
               -0.13472374196146647
            ],
            [
               -0.24517072072072077,
               -0.13579957734102027
            ],
            [
               -0.24797324324324332,
               -0.13687915380639654
            ],
            [
               -0.2507757657657659,
               -0.13794393023807444
            ],
            [
               -0.25357828828828843,
               -0.13897907612103982
            ],
            [
               -0.256380810810811,
               -0.13997835817642174
            ],
            [
               -0.25918333333333354,
               -0.140946610676649
            ],
            [
               -0.2619858558558559,
               -0.14189890394589905
            ],
            [
               -0.26478837837837843,
               -0.14285646869314989
            ],
            [
               -0.267590900900901,
               -0.14384041736347802
            ],
            [
               -0.27039342342342354,
               -0.14486503501996167
            ],
            [
               -0.2731959459459461,
               -0.14593265413171214
            ],
            [
               -0.27599846846846865,
               -0.14703177508051507
            ],
            [
               -0.2788009909909912,
               -0.14813921694698357
            ],
            [
               -0.28160351351351354,
               -0.14922591680047342
            ],
            [
               -0.2844060360360361,
               -0.15026487993423615
            ],
            [
               -0.28720855855855865,
               -0.15123906251378932
            ],
            [
               -0.2900110810810812,
               -0.15214688293498596
            ],
            [
               -0.29281360360360376,
               -0.15300366456335973
            ],
            [
               -0.2956161261261263,
               -0.1538384533312312
            ],
            [
               -0.29841864864864887,
               -0.15468699820908965
            ],
            [
               -0.3012211711711712,
               -0.1555828238891856
            ],
            [
               -0.30402369369369375,
               -0.15654890651575576
            ],
            [
               -0.3068262162162163,
               -0.15759229441774464
            ],
            [
               -0.30962873873873886,
               -0.15870313819152243
            ],
            [
               -0.3124312612612614,
               -0.15985827462202767
            ],
            [
               -0.31523378378378397,
               -0.16102815698226575
            ],
            [
               -0.3180363063063065,
               -0.16218496367418972
            ],
            [
               -0.32083882882882886,
               -0.163309447196556
            ],
            [
               -0.3236413513513514,
               -0.16439458223594722
            ],
            [
               -0.32644387387387397,
               -0.16544516240321278
            ],
            [
               -0.3292463963963965,
               -0.16647381474057482
            ],
            [
               -0.3320489189189191,
               -0.16749501421528928
            ],
            [
               -0.33485144144144163,
               -0.16851922734028196
            ],
            [
               -0.3376539639639642,
               -0.16954913152468182
            ],
            [
               -0.3404564864864865,
               -0.1705790312861863
            ],
            [
               -0.3432590090090091,
               -0.1715974278067796
            ],
            [
               -0.34606153153153163,
               -0.17259160772527454
            ],
            [
               -0.3488640540540542,
               -0.17355247780246558
            ],
            [
               -0.35166657657657674,
               -0.17447789336310587
            ],
            [
               -0.3544690990990993,
               -0.17537337941659975
            ],
            [
               -0.3572716216216216,
               -0.17625016734213345
            ],
            [
               -0.3600741441441442,
               -0.17712147954983287
            ],
            [
               -0.36287666666666674,
               -0.177998613861658
            ],
            [
               -0.3656791891891893,
               -0.17888838260895817
            ],
            [
               -0.36848171171171185,
               -0.179792856014602
            ],
            [
               -0.3712842342342344,
               -0.18071138362105005
            ],
            [
               -0.37408675675675696,
               -0.18164390229798738
            ],
            [
               -0.3768892792792793,
               -0.18259396569386915
            ],
            [
               -0.37969180180180184,
               -0.18356998401149854
            ],
            [
               -0.3824943243243244,
               -0.1845838428042786
            ],
            [
               -0.38529684684684695,
               -0.1856471297178301
            ],
            [
               -0.3880993693693695,
               -0.1867662362375307
            ],
            [
               -0.39090189189189206,
               -0.187938206352031
            ],
            [
               -0.3937044144144146,
               -0.18914911240964788
            ],
            [
               -0.39650693693693695,
               -0.19037594164757882
            ],
            [
               -0.3993094594594595,
               -0.1915917355013958
            ],
            [
               -0.40211198198198206,
               -0.19277248186867185
            ],
            [
               -0.4049145045045046,
               -0.1939034872320649
            ],
            [
               -0.40771702702702717,
               -0.19498297085687027
            ],
            [
               -0.4105195495495496,
               -0.19602147105762774
            ],
            [
               -0.41332207207207217,
               -0.19703707158803102
            ],
            [
               -0.4161245945945947,
               -0.19804795790589075
            ],
            [
               -0.4189271171171173,
               -0.19906485517285127
            ],
            [
               -0.4217296396396397,
               -0.20008607862785194
            ],
            [
               -0.4245321621621623,
               -0.20109713192108486
            ],
            [
               -0.42733468468468483,
               -0.20207525653477637
            ],
            [
               -0.4301372072072073,
               -0.2029975790588981
            ],
            [
               -0.4329397297297298,
               -0.203850140550574
            ],
            [
               -0.4357422522522524,
               -0.2046346279945646
            ],
            [
               -0.4385447747747748,
               -0.20537026799149477
            ],
            [
               -0.4413472972972974,
               -0.20608990921778664
            ],
            [
               -0.44414981981981994,
               -0.206831299376313
            ],
            [
               -0.4469523423423425,
               -0.20762627488754842
            ],
            [
               -0.44975486486486493,
               -0.20849141664582244
            ],
            [
               -0.4525573873873875,
               -0.20942335848771815
            ],
            [
               -0.45535990990991004,
               -0.21040045242809985
            ],
            [
               -0.4581624324324325,
               -0.211390374988417
            ],
            [
               -0.46096495495495504,
               -0.21236121787270062
            ],
            [
               -0.4637674774774776,
               -0.2132923532362661
            ],
            [
               -0.46657000000000015,
               -0.21418135421392342
            ],
            [
               -0.4693725225225226,
               -0.21504452152450154
            ],
            [
               -0.47217504504504515,
               -0.2159107112456688
            ],
            [
               -0.4749775675675677,
               -0.21681046020335465
            ],
            [
               -0.47778009009009015,
               -0.2177640766448416
            ],
            [
               -0.4805826126126127,
               -0.2187728178952953
            ],
            [
               -0.48338513513513526,
               -0.21981633247805327
            ],
            [
               -0.4861876576576578,
               -0.22085749579462016
            ],
            [
               -0.48899018018018026,
               -0.2218532916830081
            ],
            [
               -0.4917927027027028,
               -0.2227683186721809
            ],
            [
               -0.49459522522522537,
               -0.22358653535169565
            ],
            [
               -0.4973977477477478,
               -0.22431734266000408
            ],
            [
               -0.5002002702702704,
               -0.22499388584642926
            ],
            [
               -0.5030027927927929,
               -0.22566396104148428
            ],
            [
               -0.5058053153153154,
               -0.22637630412714177
            ],
            [
               -0.5086078378378379,
               -0.22716653211285004
            ],
            [
               -0.5114103603603605,
               -0.22804711006342676
            ],
            [
               -0.514212882882883,
               -0.22900440436389086
            ],
            [
               -0.5170154054054055,
               -0.23000359928552977
            ],
            [
               -0.519817927927928,
               -0.2309997578350667
            ],
            [
               -0.5226204504504506,
               -0.2319514173686717
            ],
            [
               -0.525422972972973,
               -0.2328324278796407
            ],
            [
               -0.5282254954954956,
               -0.23363845707042302
            ],
            [
               -0.5310280180180181,
               -0.2343864263434387
            ],
            [
               -0.5338305405405407,
               -0.23510746841108426
            ],
            [
               -0.5366330630630631,
               -0.23583603326209873
            ],
            [
               -0.5394355855855857,
               -0.23659886109232459
            ],
            [
               -0.5422381081081082,
               -0.23740737190765487
            ],
            [
               -0.5450406306306307,
               -0.23825570530454637
            ],
            [
               -0.5478431531531532,
               -0.2391246688276067
            ],
            [
               -0.5506456756756758,
               -0.239989903244683
            ],
            [
               -0.5534481981981982,
               -0.24083128966322825
            ],
            [
               -0.5562507207207208,
               -0.24164039284988276
            ],
            [
               -0.5590532432432433,
               -0.2424235717200554
            ],
            [
               -0.5618557657657659,
               -0.24319994960120078
            ],
            [
               -0.5646582882882883,
               -0.24399516075388222
            ],
            [
               -0.5674608108108109,
               -0.24483309569290562
            ],
            [
               -0.5702633333333335,
               -0.24572835601678794
            ],
            [
               -0.5730658558558559,
               -0.24668170295888076
            ],
            [
               -0.5758683783783785,
               -0.24767966014641124
            ],
            [
               -0.578670900900901,
               -0.24869804333670414
            ],
            [
               -0.5814734234234236,
               -0.24970802108953244
            ],
            [
               -0.584275945945946,
               -0.2506827221515398
            ],
            [
               -0.5870784684684686,
               -0.2516025237525706
            ],
            [
               -0.5898809909909911,
               -0.25245784889627915
            ],
            [
               -0.5926835135135136,
               -0.2532492544004287
            ],
            [
               -0.5954860360360361,
               -0.2539854377532193
            ],
            [
               -0.5982885585585587,
               -0.25468025097072217
            ],
            [
               -0.6010910810810811,
               -0.2553497869531511
            ],
            [
               -0.6038936036036037,
               -0.25601019991972146
            ],
            [
               -0.6066961261261262,
               -0.2566763738575701
            ],
            [
               -0.6094986486486488,
               -0.2573611243721943
            ],
            [
               -0.6123011711711712,
               -0.2580744861416527
            ],
            [
               -0.6151036936936938,
               -0.25882282208760693
            ],
            [
               -0.6179062162162163,
               -0.2596078600271064
            ],
            [
               -0.6207087387387388,
               -0.2604261007987391
            ],
            [
               -0.6235112612612613,
               -0.2612691484050777
            ],
            [
               -0.6263137837837839,
               -0.2621252979722915
            ],
            [
               -0.6291163063063064,
               -0.2629822470588548
            ],
            [
               -0.6319188288288289,
               -0.26383026742152366
            ],
            [
               -0.6347213513513514,
               -0.264664833678438
            ],
            [
               -0.637523873873874,
               -0.2654877386269417
            ],
            [
               -0.6403263963963964,
               -0.2663061709327736
            ],
            [
               -0.643128918918919,
               -0.26712995129951306
            ],
            [
               -0.6459314414414415,
               -0.26796784752506936
            ],
            [
               -0.6487339639639641,
               -0.2688243178290212
            ],
            [
               -0.6515364864864865,
               -0.2696979605092112
            ],
            [
               -0.6543390090090091,
               -0.2705823583200296
            ],
            [
               -0.6571415315315317,
               -0.2714690895437963
            ],
            [
               -0.6599440540540541,
               -0.27235177485441003
            ],
            [
               -0.6627465765765767,
               -0.27322950353889647
            ],
            [
               -0.6655490990990992,
               -0.27410807814814814
            ],
            [
               -0.6683516216216216,
               -0.27499825071557565
            ],
            [
               -0.6711541441441442,
               -0.2759112632679294
            ],
            [
               -0.6739566666666668,
               -0.27685313888808377
            ],
            [
               -0.6767591891891893,
               -0.27781985348734356
            ],
            [
               -0.6795617117117118,
               -0.2787954460493664
            ],
            [
               -0.6823642342342343,
               -0.27975425453479813
            ],
            [
               -0.6851667567567569,
               -0.2806670541467486
            ],
            [
               -0.6879692792792793,
               -0.2815094065930432
            ],
            [
               -0.6907718018018019,
               -0.2822695444241689
            ],
            [
               -0.6935743243243244,
               -0.2829530156296903
            ],
            [
               -0.696376846846847,
               -0.2835822056383464
            ],
            [
               -0.6991793693693694,
               -0.284190487365308
            ],
            [
               -0.701981891891892,
               -0.2848125905827063
            ],
            [
               -0.7047844144144145,
               -0.28547418756585113
            ],
            [
               -0.707586936936937,
               -0.2861841386777945
            ],
            [
               -0.7103894594594595,
               -0.28693211765917864
            ],
            [
               -0.7131919819819821,
               -0.28769263367160286
            ],
            [
               -0.7159945045045045,
               -0.28843433142249225
            ],
            [
               -0.7187970270270271,
               -0.28913160411364086
            ],
            [
               -0.7215995495495496,
               -0.289774647605985
            ],
            [
               -0.7244020720720722,
               -0.29037446685583096
            ],
            [
               -0.7272045945945946,
               -0.29096093125678374
            ],
            [
               -0.7300071171171172,
               -0.29157425922495855
            ],
            [
               -0.7328096396396397,
               -0.2922525341256332
            ],
            [
               -0.7356121621621622,
               -0.29301925507870336
            ],
            [
               -0.7384146846846847,
               -0.2938750130637125
            ],
            [
               -0.7412172072072073,
               -0.294796101036596
            ],
            [
               -0.7440197297297299,
               -0.29574062901554293
            ],
            [
               -0.7468222522522523,
               -0.29666026536827356
            ],
            [
               -0.7496247747747748,
               -0.29751388767154746
            ],
            [
               -0.7524272972972974,
               -0.29827882186591387
            ],
            [
               -0.7552298198198198,
               -0.2989561810892258
            ],
            [
               -0.7580323423423424,
               -0.29956880039986117
            ],
            [
               -0.760834864864865,
               -0.30015272304936785
            ],
            [
               -0.7636373873873875,
               -0.30074529092934105
            ],
            [
               -0.76643990990991,
               -0.30137391800454366
            ],
            [
               -0.7692424324324325,
               -0.30204924518340265
            ],
            [
               -0.7720449549549551,
               -0.3027647391545289
            ],
            [
               -0.7748474774774775,
               -0.30350248903562776
            ],
            [
               -0.7776500000000001,
               -0.3042427831471161
            ],
            [
               -0.7804525225225226,
               -0.3049737680889441
            ],
            [
               -0.7832550450450451,
               -0.30569754019456324
            ],
            [
               -0.7860575675675676,
               -0.30643036449089306
            ],
            [
               -0.7888600900900902,
               -0.3071968741294416
            ],
            [
               -0.7916626126126127,
               -0.30802030809774034
            ],
            [
               -0.7944651351351352,
               -0.3089123189394402
            ],
            [
               -0.7972676576576577,
               -0.30986610687552235
            ],
            [
               -0.8000701801801803,
               -0.31085553281330985
            ],
            [
               -0.8028727027027027,
               -0.31184081509087075
            ],
            [
               -0.8056752252252253,
               -0.31277913571635313
            ],
            [
               -0.8084777477477478,
               -0.3136367615096363
            ],
            [
               -0.8112802702702704,
               -0.3143987175305459
            ],
            [
               -0.8140827927927928,
               -0.3150728277397237
            ],
            [
               -0.8168853153153154,
               -0.31568679087989254
            ],
            [
               -0.8196878378378379,
               -0.3162792524609083
            ],
            [
               -0.8224903603603604,
               -0.316887787979464
            ],
            [
               -0.8252928828828829,
               -0.31753767528135673
            ],
            [
               -0.8280954054054055,
               -0.3182349990389795
            ],
            [
               -0.8308979279279279,
               -0.3189661358405563
            ],
            [
               -0.8337004504504505,
               -0.31970354039755283
            ],
            [
               -0.836502972972973,
               -0.32041571762270454
            ],
            [
               -0.8393054954954956,
               -0.3210779954776843
            ],
            [
               -0.842108018018018,
               -0.32168060398749504
            ],
            [
               -0.8449105405405406,
               -0.3222316070412978
            ],
            [
               -0.8477130630630632,
               -0.32275402930270175
            ],
            [
               -0.8505155855855856,
               -0.32327843722803923
            ],
            [
               -0.8533181081081082,
               -0.32383362540630695
            ],
            [
               -0.8561206306306307,
               -0.32443849060711655
            ],
            [
               -0.8589231531531533,
               -0.3250975582074937
            ],
            [
               -0.8617256756756757,
               -0.32580123343594053
            ],
            [
               -0.8645281981981983,
               -0.32653020703417773
            ],
            [
               -0.8673307207207208,
               -0.32726213052741776
            ],
            [
               -0.8701332432432433,
               -0.32797811978024555
            ],
            [
               -0.8729357657657658,
               -0.3286669842328233
            ],
            [
               -0.8757382882882884,
               -0.32932612563587255
            ],
            [
               -0.8785408108108108,
               -0.3299593759446868
            ],
            [
               -0.8813433333333334,
               -0.33057314638455054
            ],
            [
               -0.8841458558558559,
               -0.3311727465014734
            ],
            [
               -0.8869483783783785,
               -0.33176045951933514
            ],
            [
               -0.8897509009009009,
               -0.33233607488985223
            ],
            [
               -0.8925534234234235,
               -0.3328994514436537
            ],
            [
               -0.895355945945946,
               -0.3334537650144263
            ],
            [
               -0.8981584684684685,
               -0.33400774190809274
            ],
            [
               -0.900960990990991,
               -0.3345755304087504
            ],
            [
               -0.9037635135135136,
               -0.3351737832812551
            ],
            [
               -0.9065660360360361,
               -0.33581666513233716
            ],
            [
               -0.9093685585585587,
               -0.33651042496776257
            ],
            [
               -0.9121710810810811,
               -0.3372495278328019
            ],
            [
               -0.9149736036036036,
               -0.33801596880621293
            ],
            [
               -0.9177761261261261,
               -0.33878240868309345
            ],
            [
               -0.9205786486486487,
               -0.33951850646550835
            ],
            [
               -0.9233811711711712,
               -0.3401987157245367
            ],
            [
               -0.9261836936936938,
               -0.34080924574601396
            ],
            [
               -0.9289862162162162,
               -0.34135206479149344
            ],
            [
               -0.9317887387387388,
               -0.3418446895110003
            ],
            [
               -0.9345912612612612,
               -0.342315777149151
            ],
            [
               -0.9373937837837838,
               -0.34279779938896743
            ],
            [
               -0.9401963063063064,
               -0.34331892305930006
            ],
            [
               -0.9429988288288289,
               -0.3438963940622161
            ],
            [
               -0.9458013513513515,
               -0.3445331848192847
            ],
            [
               -0.9486038738738739,
               -0.3452186199995207
            ],
            [
               -0.9514063963963965,
               -0.3459324929233654
            ],
            [
               -0.9542089189189189,
               -0.3466512104952179
            ],
            [
               -0.9570114414414415,
               -0.3473540470604268
            ],
            [
               -0.959813963963964,
               -0.3480277522283723
            ],
            [
               -0.9626164864864866,
               -0.3486684426206828
            ],
            [
               -0.9654190090090091,
               -0.3492806513010928
            ],
            [
               -0.9682215315315316,
               -0.349874287344418
            ],
            [
               -0.9710240540540541,
               -0.3504607959974298
            ],
            [
               -0.9738265765765766,
               -0.35104986679664457
            ],
            [
               -0.9766290990990991,
               -0.35164764315685876
            ],
            [
               -0.9794316216216217,
               -0.3522567193728596
            ],
            [
               -0.9822341441441442,
               -0.352877522581908
            ],
            [
               -0.9850366666666668,
               -0.3535102063064241
            ],
            [
               -0.9878391891891892,
               -0.35415607404233346
            ],
            [
               -0.9906417117117118,
               -0.3548178170329494
            ],
            [
               -0.9934442342342342,
               -0.35549837305979987
            ],
            [
               -0.9962467567567568,
               -0.35619879603266896
            ],
            [
               -0.9990492792792793,
               -0.3569159629208088
            ],
            [
               -1.0018518018018019,
               -0.35764108693896196
            ],
            [
               -1.0046543243243244,
               -0.35835980811133566
            ],
            [
               -1.0074568468468468,
               -0.3590541597151407
            ],
            [
               -1.0102593693693693,
               -0.3597061119278612
            ],
            [
               -1.0130618918918919,
               -0.360301857729836
            ],
            [
               -1.0158644144144144,
               -0.36083569500575646
            ],
            [
               -1.018666936936937,
               -0.36131236965400754
            ],
            [
               -1.0214694594594596,
               -0.36174708230346436
            ],
            [
               -1.024271981981982,
               -0.3621629407095392
            ],
            [
               -1.0270745045045047,
               -0.36258631032115013
            ],
            [
               -1.029877027027027,
               -0.36304110032259834
            ],
            [
               -1.0326795495495495,
               -0.36354336366221757
            ],
            [
               -1.035482072072072,
               -0.3640975869305209
            ],
            [
               -1.0382845945945947,
               -0.364695682947444
            ],
            [
               -1.0410871171171172,
               -0.3653190503428498
            ],
            [
               -1.0438896396396395,
               -0.36594328308778695
            ],
            [
               -1.046692162162162,
               -0.36654439692377255
            ],
            [
               -1.0494946846846847,
               -0.36710498513418593
            ],
            [
               -1.0522972072072072,
               -0.36761866536433224
            ],
            [
               -1.0550997297297298,
               -0.3680915762201415
            ],
            [
               -1.0579022522522523,
               -0.36854044970441285
            ],
            [
               -1.0607047747747749,
               -0.36898773254503164
            ],
            [
               -1.0635072972972974,
               -0.3694550950146042
            ],
            [
               -1.06630981981982,
               -0.36995718822241025
            ],
            [
               -1.0691123423423423,
               -0.37049750733858494
            ],
            [
               -1.0719148648648649,
               -0.371067650352565
            ],
            [
               -1.0747173873873874,
               -0.3716502633977496
            ],
            [
               -1.07751990990991,
               -0.37222481579163375
            ],
            [
               -1.0803224324324325,
               -0.37277440461608985
            ],
            [
               -1.0831249549549549,
               -0.37329136853553296
            ],
            [
               -1.0859274774774774,
               -0.3737797692102747
            ],
            [
               -1.08873,
               -0.37425373716695826
            ],
            [
               -1.0915325225225225,
               -0.37473201703815234
            ],
            [
               -1.094335045045045,
               -0.3752303700255956
            ],
            [
               -1.0971375675675676,
               -0.3757543556961313
            ],
            [
               -1.0999400900900902,
               -0.3762950948760036
            ],
            [
               -1.1027426126126127,
               -0.3768298217464899
            ],
            [
               -1.1055451351351353,
               -0.37732756381440696
            ],
            [
               -1.1083476576576576,
               -0.37775858292471104
            ],
            [
               -1.1111501801801802,
               -0.37810482094150316
            ],
            [
               -1.1139527027027027,
               -0.378368006924412
            ],
            [
               -1.1167552252252253,
               -0.37857255185543653
            ],
            [
               -1.1195577477477479,
               -0.37876180131973974
            ],
            [
               -1.1223602702702702,
               -0.37898822657633097
            ],
            [
               -1.1251627927927927,
               -0.37930008900199647
            ],
            [
               -1.1279653153153153,
               -0.3797283738610689
            ],
            [
               -1.1307678378378379,
               -0.3802779127648856
            ],
            [
               -1.1335703603603604,
               -0.38092550676239884
            ],
            [
               -1.136372882882883,
               -0.3816258276987839
            ],
            [
               -1.1391754054054055,
               -0.38232353127997704
            ],
            [
               -1.141977927927928,
               -0.38296809934138315
            ],
            [
               -1.1447804504504504,
               -0.3835270615379382
            ],
            [
               -1.147582972972973,
               -0.38399372358372136
            ],
            [
               -1.1503854954954955,
               -0.384387216293225
            ],
            [
               -1.153188018018018,
               -0.38474504928731984
            ],
            [
               -1.1559905405405406,
               -0.38511065128992567
            ],
            [
               -1.1587930630630632,
               -0.3855198705492467
            ],
            [
               -1.1615955855855855,
               -0.38599062045673366
            ],
            [
               -1.164398108108108,
               -0.38651873189743374
            ],
            [
               -1.1672006306306306,
               -0.38708099735594087
            ],
            [
               -1.1700031531531532,
               -0.387644053915602
            ],
            [
               -1.1728056756756757,
               -0.38817592266615336
            ],
            [
               -1.1756081981981983,
               -0.38865629117140915
            ],
            [
               -1.1784107207207208,
               -0.3890822091366199
            ],
            [
               -1.1812132432432432,
               -0.3894675380292269
            ],
            [
               -1.1840157657657657,
               -0.38983666566704717
            ],
            [
               -1.1868182882882883,
               -0.3902149229777611
            ],
            [
               -1.1896208108108108,
               -0.3906191771000265
            ],
            [
               -1.1924233333333334,
               -0.3910518939372735
            ],
            [
               -1.195225855855856,
               -0.3915006580805767
            ],
            [
               -1.1980283783783783,
               -0.3919431848802956
            ],
            [
               -1.2008309009009008,
               -0.3923559456309503
            ],
            [
               -1.2036334234234234,
               -0.39272330972889163
            ],
            [
               -1.206435945945946,
               -0.3930439887497737
            ],
            [
               -1.2092384684684685,
               -0.3933325594024784
            ],
            [
               -1.212040990990991,
               -0.3936155741303849
            ],
            [
               -1.2148435135135136,
               -0.3939236230733479
            ],
            [
               -1.2176460360360362,
               -0.3942820475303636
            ],
            [
               -1.2204485585585585,
               -0.394703380174054
            ],
            [
               -1.223251081081081,
               -0.3951839054613258
            ],
            [
               -1.2260536036036036,
               -0.39570526903593334
            ],
            [
               -1.2288561261261262,
               -0.39624035304635713
            ],
            [
               -1.2316586486486487,
               -0.39676127535676436
            ],
            [
               -1.2344611711711713,
               -0.39724681582245774
            ],
            [
               -1.2372636936936936,
               -0.39768697099990863
            ],
            [
               -1.2400662162162162,
               -0.3980834960899951
            ],
            [
               -1.2428687387387387,
               -0.398446756952566
            ],
            [
               -1.2456712612612613,
               -0.39879044797026747
            ],
            [
               -1.2484737837837838,
               -0.39912630843925995
            ],
            [
               -1.2512763063063064,
               -0.39946072798937976
            ],
            [
               -1.254078828828829,
               -0.3997942165479808
            ],
            [
               -1.2568813513513515,
               -0.40012351360503956
            ],
            [
               -1.2596838738738738,
               -0.4004450975029655
            ],
            [
               -1.2624863963963964,
               -0.40075840455089
            ],
            [
               -1.265288918918919,
               -0.4010673213996509
            ],
            [
               -1.2680914414414415,
               -0.4013793339698429
            ],
            [
               -1.270893963963964,
               -0.40170274793978306
            ],
            [
               -1.2736964864864866,
               -0.40204321442981367
            ],
            [
               -1.276499009009009,
               -0.402401073919409
            ],
            [
               -1.2793015315315315,
               -0.40277067145909656
            ],
            [
               -1.282104054054054,
               -0.40314195867726416
            ],
            [
               -1.2849065765765766,
               -0.4035037380574518
            ],
            [
               -1.2877090990990991,
               -0.4038472254121677
            ],
            [
               -1.2905116216216217,
               -0.4041684934551009
            ],
            [
               -1.2933141441441443,
               -0.4044688637158677
            ],
            [
               -1.2961166666666666,
               -0.4047532272450068
            ],
            [
               -1.2989191891891891,
               -0.4050272099694358
            ],
            [
               -1.3017217117117117,
               -0.4052946474679309
            ],
            [
               -1.3045242342342342,
               -0.40555673565050726
            ],
            [
               -1.3073267567567568,
               -0.4058134816106684
            ],
            [
               -1.3101292792792794,
               -0.4060669729882809
            ],
            [
               -1.312931801801802,
               -0.4063249720154664
            ],
            [
               -1.3157343243243242,
               -0.40660287895627706
            ],
            [
               -1.3185368468468468,
               -0.40692246630034473
            ],
            [
               -1.3213393693693694,
               -0.4073069121641201
            ],
            [
               -1.324141891891892,
               -0.40777318765739007
            ],
            [
               -1.3269444144144145,
               -0.4083242031293021
            ],
            [
               -1.329746936936937,
               -0.40894372200382784
            ],
            [
               -1.3325494594594596,
               -0.409596567437761
            ],
            [
               -1.335351981981982,
               -0.4102351186144772
            ],
            [
               -1.3381545045045045,
               -0.41081096586172267
            ],
            [
               -1.340957027027027,
               -0.41128858554490705
            ],
            [
               -1.3437595495495496,
               -0.4116567554572484
            ],
            [
               -1.3465620720720721,
               -0.4119336651679289
            ],
            [
               -1.3493645945945947,
               -0.41216334250822945
            ],
            [
               -1.352167117117117,
               -0.41240367200959066
            ],
            [
               -1.3549696396396396,
               -0.41270909428403985
            ],
            [
               -1.3577721621621621,
               -0.41311309755763675
            ],
            [
               -1.3605746846846847,
               -0.4136160970386508
            ],
            [
               -1.3633772072072072,
               -0.41418297120550335
            ],
            [
               -1.3661797297297298,
               -0.41475170795934485
            ],
            [
               -1.3689822522522523,
               -0.41525114717822603
            ],
            [
               -1.3717847747747747,
               -0.4156227891806898
            ],
            [
               -1.3745872972972972,
               -0.4158400745682234
            ],
            [
               -1.3773898198198198,
               -0.4159190000163879
            ],
            [
               -1.3801923423423423,
               -0.4159163499701313
            ],
            [
               -1.382994864864865,
               -0.415915494567952
            ],
            [
               -1.3857973873873874,
               -0.4160035062343839
            ],
            [
               -1.38859990990991,
               -0.41624609158980536
            ],
            [
               -1.3914024324324323,
               -0.41666764813116103
            ],
            [
               -1.394204954954955,
               -0.41724236259489705
            ],
            [
               -1.3970074774774774,
               -0.41789908600346676
            ],
            [
               -1.39981,
               -0.41853872246800455
            ]
         ]
      }
   ]
}
