# Supplementary material for: Isolation of a planar π-aromatic Bi5− ring in a cobalt-based inverse-sandwich-type complex
Source: Nat Chem. 2025 Jan 20;17(4):547–55. doi: 10.1038/s41557-024-01713-8 (PMC11964920; doi:10.1038/s41557-024-01713-8)
Supplement: Supplementary file 4 — Original magnetic data of compound 1 and origin file of Fig. 3. [file 41557_2024_1713_MOESM4_ESM.zip › sr_and_T/52.csv]

comment	corrected Loops
temperature	3.5
sr	0.064
angle	0
trans	0
B	M
-1.3999	-0.42170216529655824
-1.3970974874874873	-0.42176050571772483
-1.394294974974975	-0.42201350595580855
-1.3914924624624623	-0.42240343085664
-1.3886899499499499	-0.42285186107124373
-1.3858874374374373	-0.42327572518155676
-1.3830849249249249	-0.4236042397120674
-1.3802824124124122	-0.4237923187499686
-1.3774798998998998	-0.4238270450005992
-1.3746773873873872	-0.4237257706489346
-1.3718748748748748	-0.42352676363728436
-1.3690723623623622	-0.42327535941420213
-1.3662698498498498	-0.42300974257920687
-1.3634673373373372	-0.4227504486585473
-1.3606648248248248	-0.42249647008680047
-1.3578623123123121	-0.42222883172530434
-1.3550597997997997	-0.4219202569261268
-1.3522572872872871	-0.4215477226618217
-1.3494547747747747	-0.4211038271108676
-1.346652262262262	-0.42060322159988683
-1.3438497497497497	-0.4200818054632751
-1.341047237237237	-0.4195885417103611
-1.3382447247247247	-0.419172008380998
-1.335442212212212	-0.41886550043652604
-1.3326396996996996	-0.4186751294689727
-1.329837187187187	-0.41857471500131604
-1.3270346746746746	-0.41850946576742243
-1.324232162162162	-0.41840798961101044
-1.3214296496496496	-0.41819973332180826
-1.318627137137137	-0.4178332464028499
-1.3158246246246246	-0.41729021113801656
-1.313022112112112	-0.4165911694253188
-1.3102195995995995	-0.41579107813768024
-1.307417087087087	-0.41496564922423285
-1.3046145745745745	-0.4141920805527245
-1.301812062062062	-0.41352947798208994
-1.2990095495495495	-0.4130044764440318
-1.2962070370370369	-0.41260617419547074
-1.2934045245245245	-0.4122918572519254
-1.2906020120120119	-0.4120018524937419
-1.2877994994994995	-0.41167912804557605
-1.2849969869869868	-0.41128778514315334
-1.2821944744744744	-0.41082483556491034
-1.2793919619619618	-0.41032160388622974
-1.2765894494494494	-0.4098341877926085
-1.2737869369369368	-0.4094257382117038
-1.2709844244244244	-0.40914587201983876
-1.2681819119119118	-0.4090135040523749
-1.2653793993993994	-0.4090084499479263
-1.2625768868868867	-0.4090745586762651
-1.2597743743743743	-0.40913365531318024
-1.2569718618618617	-0.4091062731234967
-1.2541693493493493	-0.40893305452866113
-1.2513668368368367	-0.4085904673409445
-1.2485643243243243	-0.4080962030142403
-1.2457618118118117	-0.4075027716675653
-1.2429592992992993	-0.40688140452401755
-1.2401567867867866	-0.40630129200532106
-1.2373542742742742	-0.4058105110632352
-1.2345517617617616	-0.40542432082640967
-1.2317492492492492	-0.40512406310368376
-1.2289467367367366	-0.40486649132803465
-1.2261442242242242	-0.4046000732608631
-1.2233417117117116	-0.40428272194447235
-1.2205391991991992	-0.4038951627273185
-1.2177366866866866	-0.40344578868411884
-1.2149341741741742	-0.4029658173247388
-1.2121316616616615	-0.40249683494011523
-1.2093291491491491	-0.40207530618575127
-1.2065266366366365	-0.4017195148567102
-1.203724124124124	-0.40142341441076057
-1.2009216116116115	-0.4011593670889616
-1.198119099099099	-0.40088861157590083
-1.1953165865865865	-0.40057560479450594
-1.192514074074074	-0.4002010579725517
-1.1897115615615614	-0.39976898015407836
-1.186909049049049	-0.3993051757886521
-1.1841065365365364	-0.39884767303710844
-1.181304024024024	-0.3984324321702838
-1.1785015115115114	-0.3980793977490692
-1.175698998998999	-0.39778391085307263
-1.1728964864864864	-0.3975166922897936
-1.170093973973974	-0.39723265651884665
-1.1672914614614613	-0.39688573119371107
-1.164488948948949	-0.3964447047381163
-1.1616864364364363	-0.3959046576867492
-1.158883923923924	-0.3952899330195718
-1.1560814114114113	-0.394647408571584
-1.153278898898899	-0.3940321077675274
-1.1504763863863863	-0.393489814479391
-1.1476738738738739	-0.39304244566626034
-1.1448713613613613	-0.3926811001810574
-1.1420688488488488	-0.39236920950897525
-1.1392663363363362	-0.3920548905639071
-1.1364638238238238	-0.3916885474454138
-1.1336613113113112	-0.39124000330937536
-1.1308587987987986	-0.3907095504674232
-1.1280562862862862	-0.39012924884995426
-1.1252537737737738	-0.389553936611407
-1.1224512612612612	-0.38904471205379454
-1.1196487487487485	-0.388650032291216
-1.1168462362362361	-0.3883902930569362
-1.1140437237237237	-0.38825060407752776
-1.111241211211211	-0.3881838643928165
-1.1084386986986985	-0.38812304210059667
-1.105636186186186	-0.3879988070226049
-1.1028336736736737	-0.38775720722816076
-1.100031161161161	-0.3873723243510382
-1.0972286486486484	-0.38685062704550455
-1.094426136136136	-0.386226419498211
-1.0916236236236236	-0.3855504548609807
-1.088821111111111	-0.38487561078907695
-1.0860185985985984	-0.3842439942651056
-1.083216086086086	-0.38367892078800314
-1.0804135735735736	-0.38318332013814704
-1.077611061061061	-0.38274396164128577
-1.0748085485485483	-0.38233919587440146
-1.072006036036036	-0.38194718345357515
-1.0692035235235235	-0.38155195353808014
-1.066401011011011	-0.38114584372550686
-1.0635984984984983	-0.38072839337992814
-1.060795985985986	-0.3803030136859621
-1.0579934734734735	-0.37987331841924865
-1.0551909609609609	-0.37944074742842093
-1.0523884484484483	-0.3790042474809432
-1.0495859359359359	-0.378561709016458
-1.0467834234234235	-0.37811205169564277
-1.0439809109109108	-0.3776566257695708
-1.0411783983983982	-0.37719901086769125
-1.0383758858858858	-0.37674313850592944
-1.0355733733733734	-0.3762905533943728
-1.0327708608608608	-0.3758381621144551
-1.0299683483483482	-0.3753777479081991
-1.0271658358358358	-0.37489786267355973
-1.0243633233233234	-0.3743877009811175
-1.0215608108108107	-0.3738416273179749
-1.0187582982982981	-0.37326256658091517
-1.0159557857857857	-0.37266270529798795
-1.0131532732732733	-0.3720608428457419
-1.0103507607607607	-0.3714769700393006
-1.007548248248248	-0.37092577516417724
-1.0047457357357357	-0.3704113422680444
-1.0019432232232233	-0.36992506116321644
-0.9991407107107106	-0.3694477553972819
-0.9963381981981981	-0.3689555862185193
-0.9935356856856856	-0.3684279173284908
-0.9907331731731731	-0.36785453138214164
-0.9879306606606606	-0.3672396873800341
-0.9851281481481481	-0.3666014984465227
-0.9823256356356356	-0.36596667034282915
-0.9795231231231231	-0.3653622366688132
-0.9767206106106106	-0.36480699494572033
-0.973918098098098	-0.36430550117509186
-0.9711155855855855	-0.36384664798485666
-0.968313073073073	-0.36340730903506546
-0.9655105605605605	-0.36295980983252707
-0.962708048048048	-0.3624806816133219
-0.9599055355355355	-0.3619577276841398
-0.957103023023023	-0.3613930332867368
-0.9543005105105105	-0.36080097318649984
-0.951497997997998	-0.36020201954157627
-0.9486954854854854	-0.359614614886131
-0.9458929729729728	-0.35904803961787035
-0.9430904604604604	-0.35849883803778493
-0.9402879479479478	-0.3579521004508581
-0.9374854354354354	-0.3573871751324381
-0.9346829229229228	-0.35678580632035317
-0.9318804104104104	-0.35613981383377435
-0.9290778978978977	-0.35545555314934996
-0.9262753853853853	-0.35475347855345485
-0.9234728728728727	-0.3540628003933478
-0.9206703603603603	-0.3534129047282437
-0.9178678478478477	-0.3528243152885008
-0.9150653353353353	-0.35230214843433005
-0.9122628228228227	-0.3518341924687546
-0.9094603103103103	-0.35139422167154244
-0.9066577977977976	-0.3509494542392235
-0.9038552852852852	-0.3504697535269088
-0.9010527727727726	-0.349935679366811
-0.8982502602602602	-0.3493429598439499
-0.8954477477477477	-0.34870218748858917
-0.8926452352352352	-0.3480341099823643
-0.8898427227227227	-0.34736225335284143
-0.8870402102102102	-0.3467053450198796
-0.8842376976976977	-0.34607189086359536
-0.8814351851851852	-0.3454583948183355
-0.8786326726726726	-0.34485142959588755
-0.8758301601601601	-0.34423252962738093
-0.8730276476476476	-0.3435840928956405
-0.8702251351351351	-0.3428943722380886
-0.8674226226226226	-0.3421601819394726
-0.8646201101101101	-0.34138688902406256
-0.8618175975975975	-0.3405862269795392
-0.859015085085085	-0.33977311123430765
-0.8562125725725724	-0.33896274810425286
-0.8534100600600599	-0.33816892415847866
-0.8506075475475474	-0.3374036504224379
-0.8478050350350349	-0.3366776322749311
-0.8450025225225224	-0.3360006386052016
-0.8422000100100099	-0.33538091560777306
-0.8393974974974974	-0.33482329921678433
-0.8365949849849849	-0.3343264133307108
-0.8337924724724723	-0.3338799900525905
-0.8309899599599598	-0.3334636280947443
-0.8281874474474473	-0.3330480655477107
-0.8253849349349348	-0.3325993277510606
-0.8225824224224223	-0.3320851480027561
-0.8197799099099098	-0.33148218076767266
-0.8169773973973973	-0.3307820530829376
-0.8141748848848848	-0.3299944220251607
-0.8113723723723723	-0.3291459196903882
-0.8085698598598597	-0.3282749695067564
-0.8057673473473472	-0.32742361494898775
-0.8029648348348347	-0.32662835900488807
-0.8001623223223222	-0.3259123096535429
-0.7973598098098097	-0.32528057861270054
-0.7945572972972972	-0.3247200005616503
-0.7917547847847847	-0.32420309544220693
-0.7889522722722722	-0.323695119788184
-0.7861497597597596	-0.32316233743849987
-0.7833472472472471	-0.3225794547509476
-0.7805447347347346	-0.32193451704810927
-0.7777422222222221	-0.3212303097178424
-0.7749397097097096	-0.3204822167870377
-0.7721371971971971	-0.3197133162298226
-0.7693346846846846	-0.318948045640984
-0.7665321721721721	-0.3182059631061922
-0.7637296596596596	-0.31749696808600625
-0.760927147147147	-0.3168189251914544
-0.7581246346346345	-0.31615807537203655
-0.755322122122122	-0.3154920470469996
-0.7525196096096095	-0.3147947900003282
-0.749717097097097	-0.31404241049004755
-0.7469145845845845	-0.313218723801131
-0.744112072072072	-0.3123193797818581
-0.7413095595595595	-0.3113536616757254
-0.738507047047047	-0.3103434895132555
-0.7357045345345344	-0.309319721429396
-0.7329020220220219	-0.3083164417059122
-0.7300995095095094	-0.3073644211200577
-0.7272969969969969	-0.30648519554548426
-0.7244944844844844	-0.3056871318303598
-0.7216919719719719	-0.3049644144186823
-0.7188894594594594	-0.3042991745583271
-0.7160869469469469	-0.303666174596652
-0.7132844344344343	-0.303038782617187
-0.7104819219219218	-0.3023946388857237
-0.7076794094094093	-0.3017195449844704
-0.7048768968968968	-0.30100867757243543
-0.7020743843843843	-0.3002650736489748
-0.6992718718718718	-0.29949618540304446
-0.6964693593593593	-0.2987098784559836
-0.6936668468468468	-0.2979113488850226
-0.6908643343343343	-0.2971020204995256
-0.6880618218218217	-0.2962806929504894
-0.6852593093093092	-0.2954463209288962
-0.6824567967967967	-0.2946011381670445
-0.6796542842842842	-0.2937526511739649
-0.6768517717717717	-0.29291340564337787
-0.6740492592592592	-0.2920982569619648
-0.6712467467467467	-0.2913198662408424
-0.6684442342342342	-0.29058393074981437
-0.6656417217217216	-0.2898859335320525
-0.6628392092092091	-0.2892108238747043
-0.6600366966966966	-0.28853611199064244
-0.6572341841841841	-0.2878376808272123
-0.6544316716716716	-0.28709659833355383
-0.6516291591591591	-0.28630473319988003
-0.6488266466466466	-0.2854672408948691
-0.6460241341341341	-0.28460094330520014
-0.6432216216216216	-0.2837289725961999
-0.640419109109109	-0.2828733323610215
-0.6376165965965965	-0.28204779320286333
-0.634814084084084	-0.2812534962346652
-0.6320115715715715	-0.280478771193882
-0.629209059059059	-0.27970326082647734
-0.6264065465465465	-0.27890495836607765
-0.623604034034034	-0.2780677299897446
-0.6208015215215215	-0.2771866870628369
-0.617999009009009	-0.27626949125578726
-0.6151964964964964	-0.27533309225523395
-0.6123939839839839	-0.2743970311668561
-0.6095914714714714	-0.2734757188347955
-0.6067889589589589	-0.27257255105388667
-0.6039864464464464	-0.27167816211822715
-0.6011839339339339	-0.27077370670891787
-0.5983814214214214	-0.26983826664848487
-0.5955789089089089	-0.2688579239070793
-0.5927763963963963	-0.2678332834922037
-0.5899738838838838	-0.2667825696560664
-0.5871713713713713	-0.2657387846200161
-0.5843688588588588	-0.2647413807223783
-0.5815663463463463	-0.2638248040290324
-0.5787638338338338	-0.2630074665648826
-0.5759613213213213	-0.2622847627933381
-0.5731588088088088	-0.26162860492195894
-0.5703562962962963	-0.26099395436951955
-0.5675537837837837	-0.2603306109892025
-0.5647512712712712	-0.25959681030548054
-0.5619487587587587	-0.2587705396325364
-0.5591462462462462	-0.2578551379984225
-0.5563437337337337	-0.2568774917300448
-0.5535412212212212	-0.25587941943675163
-0.5507387087087087	-0.2549049255384793
-0.5479361961961962	-0.25398722653964645
-0.5451336836836836	-0.2531394398298046
-0.5423311711711711	-0.2523515973855365
-0.5395286586586586	-0.25159462356900386
-0.5367261461461461	-0.25082976137096713
-0.5339236336336336	-0.25002033327811135
-0.5311211211211211	-0.24914216844473858
-0.5283186086086086	-0.2481896494968795
-0.5255160960960961	-0.24717587673955577
-0.5227135835835836	-0.24612737318921274
-0.519911071071071	-0.2450754207932465
-0.5171085585585585	-0.24404700358228582
-0.514306046046046	-0.2430581991093277
-0.5115035335335335	-0.24211181676009041
-0.508701021021021	-0.24119953593242294
-0.5058985085085085	-0.24030729638867887
-0.503095995995996	-0.2394217345705586
-0.5002934834834833	-0.23853532475694916
-0.49749097097097084	-0.23764855541427454
-0.4946884584584583	-0.23676865744137887
-0.4918859459459458	-0.23590565425953425
-0.4890834334334333	-0.23506738475697297
-0.4862809209209208	-0.23425538142392188
-0.4834784084084083	-0.23346303841214033
-0.48067589589589577	-0.23267659055225454
-0.47787338338338325	-0.23187840714861563
-0.47507087087087074	-0.2310513554160435
-0.47226835835835823	-0.23018275315931314
-0.4694658458458457	-0.22926674646934864
-0.4666633333333332	-0.22830464588338684
-0.4638608208208207	-0.2273035334920892
-0.4610583083083082	-0.22627400604311243
-0.4582557957957957	-0.22522804913600514
-0.45545328328328316	-0.22417773197047275
-0.45265077077077065	-0.22313483759087582
-0.44984825825825814	-0.22211097302124505
-0.4470457457457456	-0.22111740141881409
-0.4442432332332331	-0.2201639502515973
-0.4414407207207206	-0.21925684095456444
-0.4386382082082081	-0.21839595202237105
-0.4358356956956956	-0.21757257411822706
-0.43303318318318307	-0.21676887554780944
-0.43023067067067056	-0.215959942015028
-0.42742815815815804	-0.21511845932111473
-0.42462564564564553	-0.2142211308437234
-0.421823133133133	-0.21325512046324568
-0.4190206206206205	-0.21222251098663403
-0.416218108108108	-0.21114113544188562
-0.4134155955955955	-0.21004111073220277
-0.410613083083083	-0.20895769465392477
-0.40781057057057046	-0.20792228027745185
-0.40500805805805795	-0.20695402726847245
-0.40220554554554544	-0.2060545521559316
-0.39940303303303293	-0.20520725154302344
-0.3966005205205205	-0.20438146614198094
-0.3937980080080079	-0.20354024225530687
-0.3909954954954955	-0.20264938106033503
-0.3881929829829829	-0.20168513304790814
-0.3853904704704705	-0.20063840207294803
-0.38258795795795786	-0.19951449803864185
-0.37978544544544546	-0.19832892442831873
-0.37698293293293283	-0.1971009233819372
-0.37418042042042043	-0.1958471192024004
-0.3713779079079078	-0.1945774075684925
-0.3685753953953954	-0.19329431760754234
-0.3657728828828828	-0.19199576020266418
-0.3629703703703704	-0.19067983269718558
-0.36016785785785776	-0.18934961212094847
-0.35736534534534536	-0.18801589111910044
-0.35456283283283274	-0.1866965807100277
-0.35176032032032034	-0.18541274768678095
-0.3489578078078077	-0.18418253152960484
-0.3461552952952953	-0.18301504249514877
-0.3433527827827827	-0.18190646960883505
-0.3405502702702703	-0.1808399668818752
-0.33774775775775767	-0.17978965321099694
-0.33494524524524527	-0.1787276711863035
-0.33214273273273265	-0.17763217636822048
-0.32934022022022025	-0.17649374282144636
-0.3265377077077076	-0.17531811482175497
-0.323735195195195	-0.17412437231721767
-0.3209326826826826	-0.17293903909113495
-0.31813017017017	-0.1717879676587465
-0.3153276576576576	-0.17068855356031543
-0.31252514514514496	-0.1696447263449964
-0.30972263263263256	-0.16864626843919128
-0.30692012012011993	-0.16767261842518721
-0.30411760760760753	-0.1666998758720466
-0.3013150950950949	-0.16570870677723393
-0.2985125825825825	-0.16469057805485898
-0.2957100700700699	-0.16365030799965696
-0.2929075575575575	-0.16260412063807983
-0.29010504504504486	-0.16157384399478736
-0.28730253253253246	-0.16057912822492493
-0.28450002002001984	-0.15963018707834087
-0.28169750750750744	-0.15872339245739897
-0.2788949949949948	-0.1578411415939377
-0.2760924824824824	-0.15695606660621697
-0.2732899699699698	-0.1560382977496113
-0.2704874574574574	-0.1550635506106488
-0.26768494494494477	-0.1540195712722784
-0.26488243243243237	-0.1529090040136627
-0.26207991991991975	-0.15174786569424548
-0.25927740740740735	-0.1505601633000445
-0.2564748948948947	-0.1493703560513081
-0.2536723823823823	-0.14819598815576973
-0.2508698698698697	-0.14704272370296856
-0.2480673573573573	-0.14590324595193516
-0.24526484484484468	-0.1447602876216082
-0.24246233233233228	-0.14359280736403357
-0.23965981981981965	-0.14238339776575037
-0.23685730730730725	-0.14112467245065785
-0.23405479479479463	-0.13982272005412621
-0.23125228228228223	-0.1384966125826781
-0.2284497697697696	-0.1371741339672502
-0.2256472572572572	-0.1358849963456763
-0.22284474474474458	-0.1346535147589747
-0.22004223223223218	-0.13349282031762166
-0.21723971971971956	-0.1324021923753284
-0.21443720720720716	-0.13136814561418647
-0.21163469469469454	-0.13036880752009306
-0.20883218218218214	-0.1293801921801842
-0.2060296696696695	-0.12838248526011026
-0.2032271571571571	-0.12736453436388895
-0.2004246446446445	-0.1263253497805411
-0.1976221321321321	-0.1252723681466401
-0.19481961961961947	-0.12421722534627194
-0.19201710710710707	-0.12317052570497172
-0.18921459459459444	-0.12213736230366184
-0.18641208208208204	-0.12111506184395754
-0.18360956956956942	-0.12009388638520024
-0.18080705705705702	-0.11906045189649805
-0.1780045445445444	-0.11800271978802856
-0.175202032032032	-0.11691486453725342
-0.17239951951951937	-0.11580029766660921
-0.16959700700700697	-0.11467165661499534
-0.16679449449449435	-0.11354749913595136
-0.16399198198198195	-0.11244650427068259
-0.16118946946946933	-0.11138084557493716
-0.15838695695695693	-0.11035079480137555
-0.1555844444444443	-0.10934239128379414
-0.1527819319319319	-0.10832921157243236
-0.14997941941941928	-0.10727810972495838
-0.14717690690690688	-0.10615760414149145
-0.14437439439439426	-0.10494671819259499
-0.14157188188188186	-0.10364181246366949
-0.13876936936936923	-0.1022593816600233
-0.13596685685685683	-0.10083382910064059
-0.1331643443443442	-0.09941059383992207
-0.1303618318318318	-0.0980363034527536
-0.1275593193193192	-0.09674848130306846
-0.12475680680680679	-0.09556749365825817
-0.12195429429429416	-0.09449282264062614
-0.11915178178178176	-0.0935045602402515
-0.11634926926926914	-0.09256957679330141
-0.11354675675675674	-0.09165054145359797
-0.11074424424424412	-0.09071523213304039
-0.10794173173173172	-0.08974357991485893
-0.1051392192192191	-0.08873063755937383
-0.10233670670670669	-0.08768491360641534
-0.09953419419419407	-0.08662289326200134
-0.09673168168168167	-0.08556166105090324
-0.09392916916916905	-0.08451202602590574
-0.09112665665665665	-0.08347429499990994
-0.08832414414414402	-0.08243793736975613
-0.08552163163163162	-0.08138512717597213
-0.082719119119119	-0.08029692855985121
-0.0799166066066066	-0.07916008479306297
-0.07711409409409398	-0.07797221836466861
-0.07431158158158158	-0.07674378262182496
-0.07150906906906895	-0.07549614291404316
-0.06870655655655655	-0.07425637290821274
-0.06590404404404393	-0.07305035031006224
-0.06310153153153153	-0.07189622088828723
-0.06029901901901891	-0.070800134281514
-0.057496506506506506	-0.06975541065030083
-0.054693993993993884	-0.06874522427968172
-0.05189148148148148	-0.06774783446441357
-0.04908896896896886	-0.06674268407508582
-0.04628645645645646	-0.06571552977260292
-0.04348394394394384	-0.06466118921476921
-0.040681431431431436	-0.06358332898174224
-0.037878918918918814	-0.06249168438112196
-0.03507640640640641	-0.06139788105654487
-0.03227389389389379	-0.06031137515328239
-0.02947138138138139	-0.05923685184323657
-0.026668868868868767	-0.058173806076551315
-0.023866356356356366	-0.0571182024296254
-0.021063843843843744	-0.05606536400419232
-0.018261331331331343	-0.05501282890105236
-0.01545881881881872	-0.053961971516797436
-0.01265630630630632	-0.052917685552866967
-0.009853793793793697	-0.051886185242860094
-0.007051281281281296	-0.05087173099726794
-0.004248768768768674	-0.049873558447347255
-0.001446256256256273	-0.04888431198121884
0.0013562562562563496	-0.04789083374140951
0.00415876876876875	-0.04687737575396772
0.006961281281281373	-0.04583044144986642
0.009763793793793774	-0.04474381149670986
0.012566306306306396	-0.04362209475043777
0.015368818818818797	-0.042481459513042885
0.01817133133133142	-0.04134696681069433
0.02097384384384382	-0.04024692377506783
0.023776356356356443	-0.039205601032028914
0.026578868868868843	-0.03823622750576622
0.029381381381381466	-0.03733620649258412
0.03218389389389387	-0.03648596526883757
0.03498640640640649	-0.035651901468941205
0.03778891891891911	-0.034792792130453165
0.04059143143143151	-0.033868099064074064
0.043393943943944135	-0.032846102018796064
0.046196456456456536	-0.03170985823744438
0.04899896896896916	-0.030459598007978206
0.05180148148148156	-0.029111140592317564
0.05460399399399418	-0.027690973565030808
0.05740650650650658	-0.02622948405851394
0.060209019019019205	-0.024754233896818134
0.0630115315315316	-0.02328503496170581
0.06581404404404423	-0.021831964571248696
0.06861655655655663	-0.02039655522373207
0.07141906906906925	-0.0189754657623456
0.07422158158158165	-0.017565255597493556
0.07702409409409428	-0.016166626118606364
0.07982660660660668	-0.01478672236517009
0.0826291191191193	-0.013438722395277602
0.0854316316316317	-0.012138788624041774
0.08823414414414432	-0.010901267653799618
0.09103665665665672	-0.009733572412681246
0.09383916916916935	-0.008632312546115739
0.09664168168168175	-0.0075819248784343984
0.09944419419419437	-0.006556388190184503
0.10224670670670677	-0.005523772999087739
0.10504921921921939	-0.0044526057403702635
0.10785173173173179	-0.0033185239577986914
0.11065424424424442	-0.002109594622294486
0.11345675675675682	-0.000828982914826859
0.11625926926926944	0.0005056950734726451
0.11906178178178184	0.0018661970947713713
0.12186429429429446	0.00321976117635403
0.12466680680680686	0.00453607640923398
0.12746931931931949	0.005793535733469135
0.13027183183183189	0.006983406413199389
0.1330743443443445	0.008111085214621117
0.1358768568568569	0.009194306256447182
0.13867936936936953	0.010258862713245664
0.14148188188188193	0.011332924094835994
0.14428439439439456	0.012441266422001218
0.14708690690690696	0.013600647953410705
0.14988941941941958	0.01481720316057511
0.15269193193193198	0.01608620059451893
0.1554944444444446	0.017393955903348246
0.158296956956957	0.018721243706479263
0.16109946946946962	0.02004730703266533
0.16390198198198203	0.021353557353949726
0.16670449449449465	0.02262626575674781
0.16950700700700705	0.023857889741293214
0.17230951951951967	0.025047057332420075
0.17511203203203207	0.026197539872798326
0.1779145445445447	0.027316714694404165
0.1807170570570571	0.02841402140124899
0.18351956956956972	0.029499771863399027
0.18632208208208212	0.030584444480409645
0.18912459459459474	0.03167835803815178
0.19192710710710714	0.032791456219085746
0.19472961961961976	0.03393289207603778
0.19753213213213217	0.035110194864058364
0.2003346446446448	0.036327999482422046
0.2031371571571572	0.037586557450593694
0.2059396696696698	0.038880447903620774
0.2087421821821822	0.04019799446632066
0.21154469469469483	0.041521824632391735
0.21434720720720724	0.04283078164654919
0.21714971971971986	0.044103061466232274
0.21995223223223226	0.045320083941529865
0.22275474474474488	0.04647032018114727
0.22555725725725728	0.04755217951918006
0.2283597697697699	0.048575164723636155
0.2311622822822823	0.04955883159194935
0.23396479479479493	0.05052957525235052
0.23676730730730733	0.0515157961839976
0.23956981981981995	0.0525424365548286
0.24237233233233235	0.05362609725734979
0.24517484484484497	0.054771872457269666
0.24797735735735738	0.05597267067799572
0.25077986986987	0.05721120950084041
0.2535823823823824	0.05846421930871715
0.256384894894895	0.059707842296586655
0.2591874074074074	0.06092291851682097
0.26198991991992004	0.06209889831757576
0.26479243243243245	0.06323550352888391
0.26759494494494507	0.06434187490302656
0.27039745745745747	0.06543361706333223
0.2731999699699701	0.06652868990163252
0.2760024824824825	0.06764333960166996
0.2788049949949951	0.06878914297378891
0.2816075075075075	0.06997179741362786
0.28441002002002014	0.07119167019878142
0.28721253253253254	0.07244552966106438
0.29001504504504516	0.07372851712393497
0.29281755755755756	0.07503541135274183
0.2956200700700702	0.07636059758897612
0.2984225825825826	0.0776967635914223
0.3012250950950952	0.07903299176642714
0.3040276076076076	0.08035335637914148
0.30683012012012023	0.08163717759215894
0.30963263263263263	0.08286166266106465
0.31243514514514525	0.08400687030121451
0.31523765765765766	0.08506200104349415
0.3180401701701703	0.08603125603801498
0.3208426826826827	0.08693721150992717
0.3236451951951953	0.08781999880297753
0.3264477077077077	0.08873154402905087
0.3292502202202203	0.08972548570157479
0.3320527327327327	0.09084477761391146
0.33485524524524535	0.0921099709683526
0.33765775775775775	0.09351140580518263
0.34046027027027037	0.09500787204464672
0.34326278278278277	0.09653282786594614
0.3460652952952954	0.09800733863202332
0.3488678078078078	0.09935703563398018
0.3516703203203204	0.10052912359991795
0.3544728328328328	0.1015051868545957
0.35727534534534544	0.10230639426427418
0.36007785785785784	0.10298950737213913
0.36288037037037046	0.10363440191738243
0.36568288288288286	0.10432600919549795
0.3684853953953955	0.10513506987026233
0.3712879079079079	0.10610244968567334
0.3740904204204205	0.10723087893706695
0.3768929329329329	0.10848607210654149
0.37969544544544553	0.10980676915756321
0.38249795795795793	0.11112096499856017
0.38530047047047056	0.11236406738168886
0.38810298298298296	0.11349434453862428
0.3909054954954956	0.11450187150909291
0.393708008008008	0.11540900130002602
0.3965105205205206	0.11626265844553463
0.3993130330330332	0.1171208543094942
0.4021155455455456	0.11803719940104818
0.40491805805805825	0.11904750147729543
0.40772057057057065	0.12016175693224115
0.4105230830830833	0.12136323434332527
0.4133255955955957	0.12261439162839202
0.4161281081081083	0.12386760805903513
0.4189306206206207	0.12507760790393338
0.4217331331331333	0.1262122535279742
0.4245356456456457	0.12725907846398035
0.42733815815815834	0.12822626054206593
0.43014067067067074	0.1291382946155306
0.43294318318318337	0.13002797883939501
0.43574569569569577	0.13092713666291275
0.4385482082082084	0.13185859591181218
0.4413507207207208	0.1328313791478741
0.4441532332332334	0.13384004118674897
0.4469557457457458	0.13486793144916143
0.44975825825825844	0.13589317368749051
0.45256077077077084	0.1368955752958848
0.45536328328328346	0.13786260330895833
0.45816579579579586	0.1387929555966126
0.4609683083083085	0.139696965771611
0.4637708208208209	0.14059390510428987
0.4665733333333335	0.14150698228430267
0.4693758458458459	0.14245733801154958
0.47217835835835853	0.1434585047071148
0.47498087087087093	0.1445126464035487
0.47778338338338355	0.14560946698396596
0.48058589589589595	0.14672807522408293
0.4833884084084086	0.1478414425459599
0.486190920920921	0.14892250772363375
0.4889934334334336	0.14995058472083708
0.491795945945946	0.15091660258846823
0.4945984584584586	0.1518258954609731
0.497400970970971	0.15269775412154887
0.5002034834834836	0.1535616684688565
0.503005995995996	0.15445098776763494
0.5058085085085087	0.1553954151772742
0.5086110210210211	0.15641414535031545
0.5114135335335337	0.1575114103685941
0.5142160460460461	0.15867568173769803
0.5170185585585587	0.15988287536390045
0.5198210710710711	0.16110283571835818
0.5226235835835837	0.1623074242745888
0.5254260960960961	0.1634779935001587
0.5282286086086088	0.16461008818983763
0.5310311211211212	0.1657139150459006
0.5338336336336338	0.16681030180041648
0.5366361461461462	0.1679232089751675
0.5394386586586588	0.1690709627175959
0.5422411711711712	0.17025888843547685
0.5450436836836838	0.17147574162559492
0.5478461961961962	0.1726952877310864
0.5506487087087089	0.17388285253897148
0.5534512212212213	0.17500509687985413
0.5562537337337339	0.17604015500647507
0.5590562462462463	0.17698499439607163
0.5618587587587589	0.17785754493936257
0.5646612712712713	0.17869264620353414
0.5674637837837839	0.17953274379307457
0.5702662962962963	0.18041595464746257
0.573068808808809	0.1813650708862386
0.5758713213213213	0.18238094316649195
0.578673833833834	0.18344246418179436
0.5814763463463464	0.18451339503172998
0.584278858858859	0.18555413371896431
0.5870813713713714	0.18653488876572985
0.589883883883884	0.1874461338043092
0.5926863963963964	0.1883029126248001
0.595488908908909	0.18914137216559793
0.5982914214214214	0.1900082951908907
0.6010939339339341	0.19094664900231723
0.6038964464464465	0.19198154453270966
0.6066989589589589	0.19311104305072732
0.6095014714714717	0.1943048938421445
0.6123039839839841	0.19551191487725433
0.6151064964964965	0.1966740540096906
0.6179090090090089	0.1977430239884066
0.6207115215215218	0.19869448178094834
0.6235140340340342	0.1995353470903603
0.6263165465465466	0.20030187296061067
0.629119059059059	0.20104889584672622
0.6319215715715718	0.20183344011244797
0.6347240840840842	0.2026976692929441
0.6375265965965966	0.20365647283240354
0.640329109109109	0.20469362639671046
0.6431316216216219	0.20576785451604382
0.6459341341341343	0.20682704681565103
0.6487366466466467	0.20782628566414513
0.651539159159159	0.20874405192784234
0.6543416716716719	0.20959141272251533
0.6571441841841843	0.21041105558494275
0.6599466966966967	0.21126610672697263
0.6627492092092091	0.2122218243738528
0.665551721721722	0.21332552273196742
0.6683542342342343	0.2145907519957783
0.6711567467467467	0.21599061175984965
0.6739592592592591	0.21746244001944792
0.676761771771772	0.21892278300306836
0.6795642842842844	0.2202885130336967
0.6823667967967968	0.22149813334734011
0.6851693093093092	0.22252723502110575
0.687971821821822	0.2233937675002092
0.6907743343343344	0.22415173677601258
0.6935768468468468	0.2248752710786426
0.6963793593593592	0.2256377110071985
0.6991818718718721	0.22649170391176188
0.7019843843843845	0.2274558529626095
0.7047868968968969	0.22851145607185555
0.7075894094094093	0.22960989687675287
0.7103919219219221	0.2306882101174357
0.7131944344344345	0.23168811856504395
0.7159969469469469	0.23257304072321364
0.7187994594594593	0.23333837092561832
0.7216019719719722	0.23401243674517813
0.7244044844844846	0.23464827936446345
0.727206996996997	0.2353089646537514
0.7300095095095094	0.23605079370047596
0.7328120220220222	0.23690911845260487
0.7356145345345346	0.23789046379243786
0.738417047047047	0.2389726810923024
0.7412195595595594	0.24011253437652832
0.7440220720720723	0.24125812991360637
0.7468245845845847	0.2423624805581859
0.7496270970970971	0.24339449579471809
0.7524296096096099	0.24434471706977967
0.7552321221221223	0.24522479986634937
0.7580346346346347	0.24606154930544624
0.7608371471471471	0.24688772639214904
0.76363965965966	0.24773249780456275
0.7664421721721724	0.2486141910995791
0.7692446846846848	0.2495370832735751
0.7720471971971972	0.2504926281993384
0.77484970970971	0.25146422880118674
0.7776522222222224	0.2524337468309677
0.7804547347347348	0.25338763546081977
0.7832572472472472	0.25432090454206335
0.7860597597597601	0.25523793269075173
0.7888622722722725	0.2561501531126863
0.7916647847847849	0.2570715583783705
0.7944672972972973	0.2580135447126607
0.7972698098098101	0.25898071661947264
0.8000723223223225	0.2599689061668907
0.8028748348348349	0.2609659615105574
0.8056773473473473	0.2619550387131608
0.8084798598598602	0.2629194193698523
0.8112823723723726	0.26384746068446324
0.814084884884885	0.26473626361424546
0.8168873973973974	0.26559301030558574
0.8196899099099102	0.26643356610585145
0.8224924224224226	0.26727868685368505
0.825294934934935	0.268148819365539
0.8280974474474474	0.2690588609467752
0.8308999599599602	0.27001425328431516
0.8337024724724726	0.27100942605589706
0.836504984984985	0.27202897412598814
0.8393074974974974	0.27305122207625876
0.8421100100100103	0.27405320288259216
0.8449125225225227	0.2750157290268496
0.8477150350350351	0.27592726197642203
0.8505175475475475	0.2767856790937352
0.8533200600600603	0.2775976761728896
0.8561225725725727	0.2783762334106562
0.8589250850850851	0.2791370993018488
0.8617275975975975	0.27989544648583087
0.8645301101101104	0.28066366580984436
0.8673326226226228	0.2814507574807733
0.8701351351351352	0.28226312903138
0.8729376476476476	0.28310605101464104
0.8757401601601604	0.2839847610865564
0.8785426726726728	0.28490435507063955
0.8813451851851852	0.2858681256369357
0.8841476976976976	0.28687473019043996
0.8869502102102105	0.2879152262013263
0.8897527227227229	0.2889713418147555
0.8925552352352353	0.2900161854597131
0.8953577477477477	0.2910179385969118
0.8981602602602605	0.291946099678864
0.9009627727727729	0.2927788672416963
0.9037652852852853	0.2935096130304302
0.9065677977977977	0.294150365062684
0.9093703103103106	0.2947308747232271
0.912172822822823	0.29529303349843344
0.9149753353353354	0.29588179094850453
0.9177778478478478	0.2965348696644224
0.9205803603603606	0.2972740861894191
0.923382872872873	0.29810076129073126
0.9261853853853854	0.29899659263210276
0.9289878978978978	0.2999297809501355
0.9317904104104107	0.3008646291893603
0.9345929229229231	0.3017717720747436
0.9373954354354355	0.30263599416235676
0.9401979479479479	0.3034593421454234
0.9430004604604607	0.30425871179676817
0.9458029729729731	0.30505882989343736
0.9486054854854855	0.30588300010534414
0.9514079979979979	0.3067446688066126
0.9542105105105108	0.3076425649897444
0.9570130230230232	0.3085609728610878
0.9598155355355356	0.3094749957804338
0.962618048048048	0.3103590237076673
0.9654205605605608	0.3111955650304524
0.9682230730730732	0.31198149291887506
0.9710255855855856	0.312729619295547
0.973828098098098	0.3134650556566312
0.9766306106106108	0.31421753290365617
0.9794331231231233	0.3150121635336362
0.9822356356356357	0.3158616095457162
0.985038148148148	0.31676212121994407
0.9878406606606609	0.3176946175438229
0.9906431731731733	0.31863033402664903
0.9934456856856857	0.3195391222391091
0.9962481981981981	0.3203977207019745
0.9990507107107109	0.32119546109318414
1.0018532232232233	0.32193584475377046
1.0046557357357357	0.32263386097053703
1.0074582482482481	0.32331031255447495
1.010260760760761	0.3239852915868749
1.0130632732732734	0.32467303307466894
1.0158657857857858	0.3253796802958822
1.0186682982982982	0.326104312072461
1.021470810810811	0.32684236182543064
1.0242733233233234	0.3275897487577037
1.0270758358358358	0.3283459223552846
1.0298783483483482	0.3291146052982848
1.032680860860861	0.32990205417562296
1.0354833733733735	0.33071372404827193
1.0382858858858859	0.33155089924070014
1.0410883983983983	0.3324088729826678
1.0438909109109111	0.3332776155332015
1.0466934234234235	0.33414481922753636
1.049495935935936	0.33500017000331
1.0522984484484483	0.33583909295141656
1.0551009609609612	0.3366643170906273
1.0579034734734736	0.3374843955948447
1.060705985985986	0.33830952011800486
1.0635084984984984	0.3391461232133545
1.0663110110110112	0.33999240676969256
1.0691135235235236	0.3408367761188098
1.071916036036036	0.34166020264891583
1.0747185485485484	0.34244209471329146
1.0775210610610613	0.3431678464037844
1.0803235735735737	0.3438353972900358
1.083126086086086	0.34445823397253295
1.0859285985985985	0.34506333091144925
1.0887311111111113	0.34568424032540734
1.0915336236236237	0.3463513164158282
1.0943361361361361	0.3470822543474803
1.0971386486486485	0.34787626603174737
1.0999411611611614	0.34871418059563447
1.1027436736736738	0.3495648395278228
1.1055461861861862	0.35039597881706375
1.1083486986986986	0.3511861040424817
1.1111512112112114	0.35193328836834337
1.1139537237237238	0.3526576206977291
1.1167562362362362	0.35339600045548847
1.119558748748749	0.3541905006408727
1.1223612612612615	0.35507376742210905
1.1251637737737739	0.35605611844562834
1.1279662862862863	0.35711869671556845
1.130768798798799	0.35821527672308734
1.1335713113113115	0.3592826394702557
1.136373823823824	0.36025669124664805
1.1391763363363363	0.3610895974387436
1.1419788488488491	0.36176277789623684
1.1447813613613615	0.36229182681238203
1.147583873873874	0.36272190086739153
1.1503863863863864	0.3631150681925273
1.1531888988988992	0.36353357334563713
1.1559914114114116	0.3640241541992566
1.158793923923924	0.3646080725435148
1.1615964364364364	0.36527956441861326
1.1643989489489492	0.36601263804108886
1.1672014614614616	0.3667734698020862
1.170003973973974	0.36753394958115543
1.1728064864864864	0.3682817452747891
1.1756089989989993	0.36902361911700826
1.1784115115115117	0.3697811459689909
1.181214024024024	0.3705806234770023
1.1840165365365365	0.37144093416318763
1.1868190490490493	0.37236377001390636
1.1896215615615617	0.37332976675535956
1.1924240740740741	0.3743020364959763
1.1952265865865865	0.37523604852964126
1.1980290990990994	0.3760926513436779
1.2008316116116118	0.3768499714058511
1.2036341241241242	0.3775103000338722
1.2064366366366366	0.3780997359598131
1.2092391491491494	0.37866071202797247
1.2120416616616618	0.37923980435086113
1.2148441741741742	0.3798746585901292
1.2176466866866866	0.38058402747507536
1.2204491991991995	0.381363790034395
1.2232517117117119	0.3821898334573756
1.2260542242242243	0.38302650779397396
1.2288567367367367	0.383837724513082
1.2316592492492495	0.38459716369999425
1.234461761761762	0.38529461438711976
1.2372642742742743	0.3859369375488846
1.2400667867867867	0.386543966959612
1.2428692992992996	0.3871412211654777
1.245671811811812	0.38775209658295184
1.2484743243243244	0.3883920476660566
1.2512768368368368	0.3890662784834617
1.2540793493493496	0.3897710838019252
1.256881861861862	0.39049770639718406
1.2596843743743744	0.39123685660663393
1.2624868868868868	0.39198207348350483
1.2652893993993997	0.39273080900326574
1.268091911911912	0.3934831649480125
1.2708944244244245	0.3942391809038893
1.2736969369369369	0.3949960973579782
1.2764994494494497	0.39574693006187783
1.279301961961962	0.3964810670186768
1.2821044744744745	0.39718671771920344
1.284906986986987	0.3978542712205559
1.2877094994994998	0.39847926064397343
1.2905120120120122	0.39906381463684804
1.2933145245245246	0.39961610757892285
1.296117037037037	0.40014812794891974
1.2989195495495498	0.40067273092897315
1.3017220620620622	0.40120116093247343
1.3045245745745746	0.4017419348069145
1.307327087087087	0.40230129397258324
1.3101295995995998	0.40288465547644564
1.3129321121121122	0.4034979580399565
1.3157346246246246	0.40414776001581054
1.318537137137137	0.4048394560370904
1.32133964964965	0.4055738643990551
1.3241421621621623	0.4063433534566252
1.3269446746746747	0.40712923458499384
1.329747187187187	0.40790207096535896
1.3325496996997	0.40862578045619974
1.3353522122122123	0.40926515618446824
1.3381547247247247	0.40979510499308486
1.3409572372372371	0.41020899301857294
1.34375974974975	0.41052336577017
1.3465622622622624	0.4107771043652488
1.3493647747747748	0.4110246054368089
1.3521672872872872	0.41132437765526964
1.3549697997998	0.4117259538353545
1.3577723123123124	0.4122587095128431
1.3605748248248248	0.41292578381802975
1.3633773373373372	0.4137048880504216
1.36617984984985	0.41455576800472993
1.3689823623623625	0.41543207731444326
1.3717848748748749	0.4162940575896362
1.3745873873873873	0.41711815444640354
1.3773898998999001	0.41790063589638654
1.3801924124124125	0.41865414995689615
1.382994924924925	0.41939839047564853
1.3857974374374373	0.42014793971985837
1.3885999499499502	0.4209013238895278
1.3914024624624626	0.42163503820639514
1.394204974974975	0.4223048410308921
1.3970074874874874	0.4228544157140871
1.39981	0.42322922014978215
1.39991	0.42382704500059915
1.3971074774774772	0.42376591182207063
1.3943049549549547	0.42371507003988607
1.391502432432432	0.4236251576018677
1.3886999099099095	0.4234529895840509
1.385897387387387	0.4231720547683827
1.3830948648648644	0.42277768455762416
1.3802923423423419	0.4222856688623665
1.3774898198198193	0.42172517807824383
1.3746872972972968	0.42112857706971846
1.3718847747747747	0.4205215483336325
1.369082252252252	0.41991664537769124
1.3662797297297296	0.41931211296369036
1.363477207207207	0.41869599090610016
1.3606746846846844	0.41805377148313655
1.3578721621621619	0.41737676976394683
1.3550696396396393	0.4166682271708642
1.3522671171171168	0.4159450104401038
1.3494645945945942	0.4152342826718256
1.3466620720720717	0.4145661970796418
1.3438595495495491	0.41396495288827856
1.3410570270270266	0.41344105766580785
1.338254504504504	0.41298722976126634
1.335451981981982	0.4125792143869307
1.3326494594594593	0.4121812730651407
1.3298469369369368	0.41175472615722497
1.3270444144144142	0.41126710082463275
1.3242418918918917	0.41069938302173525
1.3214393693693691	0.4100495574868388
1.3186368468468466	0.4093317825957043
1.315834324324324	0.40857179843588143
1.3130318018018015	0.4078001239309073
1.310229279279279	0.4070450072100416
1.3074267567567563	0.4063268947312499
1.3046242342342338	0.4056555168565302
1.3018217117117112	0.40502981848470193
1.2990191891891887	0.40444018774084844
1.2962166666666666	0.40387197384953805
1.293414144144144	0.403309218051174
1.2906116216216215	0.4027377816311979
1.287809099099099	0.40214747336358747
1.2850065765765764	0.40153316156235824
1.2822040540540538	0.40089506523156604
1.2794015315315312	0.40023842054071557
1.2765990090090087	0.3995725853793616
1.2737964864864861	0.3989095113752097
1.2709939639639636	0.3982615086732517
1.268191441441441	0.39763841167615843
1.2653889189189185	0.3970445762361516
1.262586396396396	0.3964764603236277
1.2597838738738734	0.3959216840810096
1.2569813513513513	0.39536029533954864
1.2541788288288287	0.394768456315728
1.2513763063063061	0.39412402900172844
1.2485737837837836	0.3934127994183145
1.245771261261261	0.3926336162825877
1.2429687387387385	0.39180074445133456
1.240166216216216	0.39094232060908857
1.2373636936936934	0.3900948323459437
1.2345611711711708	0.38929473703198847
1.2317586486486483	0.38856932126932664
1.2289561261261257	0.38792933497979776
1.2261536036036031	0.38736562668005453
1.2233510810810806	0.38685099448233795
1.2205485585585585	0.3863470170505161
1.217746036036036	0.385814163405792
1.2149435135135134	0.3852224514710704
1.2121409909909908	0.38455966770078376
1.2093384684684683	0.38383478082439154
1.2065359459459457	0.38307551830473113
1.2037334234234232	0.3823207356728502
1.2009309009009006	0.3816097001972495
1.198128378378378	0.38097128246098444
1.1953258558558555	0.3804160420296398
1.192523333333333	0.37993331658048274
1.1897208108108104	0.37949395373562617
1.1869182882882878	0.3790577144412721
1.1841157657657653	0.37858311154594526
1.1813132432432432	0.3780368926078092
1.1785107207207206	0.3774006659837989
1.175708198198198	0.3766731722419972
1.1729056756756755	0.3758680730552752
1.170103153153153	0.3750084255415737
1.1673006306306304	0.3741198392481321
1.1644981081081078	0.37322445523113285
1.1616955855855853	0.3723373545708749
1.1588930630630627	0.37146602478959784
1.1560905405405402	0.3706124418859261
1.1532880180180176	0.36977652032427477
1.150485495495495	0.36895938454864197
1.1476829729729725	0.36816517627591794
1.14488045045045	0.367400792168808
1.1420779279279278	0.36667377553532976
1.1392754054054053	0.3659892636685584
1.1364728828828827	0.3653471961340815
1.1336703603603602	0.3647408437485815
1.1308678378378376	0.3641572111910531
1.128065315315315	0.36357920547401196
1.1252627927927925	0.36298889156959463
1.12246027027027	0.36237086549135417
1.1196577477477474	0.3617148368055068
1.1168552252252248	0.36101686595096666
1.1140527027027023	0.36027918659490465
1.1112501801801797	0.3595089686794897
1.1084476576576572	0.3587165975140723
1.105645135135135	0.35791400882474117
1.1028426126126125	0.35711338723404695
1.10004009009009	0.35632623897084736
1.0972375675675674	0.3555626348549306
1.0944350450450449	0.3548303827470654
1.0916325225225223	0.3541340357635058
1.0888299999999997	0.35347388969263865
1.0860274774774772	0.35284533533382956
1.0832249549549546	0.35223898454047875
1.080422432432432	0.35164182667913424
1.0776199099099095	0.35103933716607916
1.074817387387387	0.35041807978759315
1.0720148648648644	0.34976808336055865
1.0692123423423419	0.34908426143509164
1.0664098198198197	0.3483664190621284
1.0636072972972972	0.3476178738778936
1.0608047747747746	0.34684323607010964
1.058002252252252	0.34604623823157893
1.0551997297297295	0.3452285266166785
1.052397207207207	0.34438998173673896
1.0495946846846844	0.3435305324319882
1.0467921621621619	0.34265277988276804
1.0439896396396393	0.3417643090971618
1.0411871171171168	0.34087852819117087
1.0383845945945942	0.3400132939793426
1.0355820720720716	0.33918733920376637
1.032779549549549	0.338415356821524
1.0299770270270265	0.3377032131985835
1.0271745045045044	0.33704490813113014
1.0243719819819819	0.3364224847929965
1.0215694594594593	0.3358092255174234
1.0187669369369368	0.33517542848810145
1.0159644144144142	0.3344952015128272
1.0131618918918917	0.33375233850019975
1.010359369369369	0.33294360605895756
1.0075568468468465	0.3320785853904865
1.004754324324324	0.33117631239849177
1.0019518018018014	0.33025995599186037
0.9991492792792789	0.3293513215684152
0.9963467567567563	0.3284668739759761
0.9935442342342338	0.32761628449083136
0.9907417117117117	0.32680348271874365
0.9879391891891891	0.32602922629512243
0.9851366666666665	0.3252936606545242
0.982334144144144	0.32459744087398196
0.9795316216216214	0.3239406963754472
0.9767290990990989	0.3233201661745808
0.9739265765765763	0.32272580271294987
0.9711240540540538	0.322138632005575
0.9683215315315312	0.3215314300438271
0.9655190090090087	0.3208728605371477
0.9627164864864861	0.3201344179634379
0.9599139639639636	0.31929830455960556
0.957111441441441	0.31836371475287306
0.9543089189189184	0.31734920396014854
0.9515063963963963	0.31628988092139326
0.9487038738738738	0.31522976831434646
0.9459013513513512	0.3142112921289828
0.9430988288288287	0.3132649178644923
0.9402963063063061	0.3124020514799965
0.9374937837837836	0.3116133857040878
0.934691261261261	0.31087318006458703
0.9318887387387385	0.3101480726213101
0.9290862162162159	0.3094075751406735
0.9262836936936933	0.30863290343192135
0.9234811711711708	0.3078214208963729
0.9206786486486482	0.306985513298422
0.9178761261261257	0.30614662943484267
0.9150736036036036	0.30532684156037165
0.912271081081081	0.30454102990037935
0.9094685585585585	0.30379241666557616
0.9066660360360359	0.3030728150788371
0.9038635135135134	0.3023671265345365
0.9010609909909908	0.3016600007374981
0.8982584684684682	0.30094178277400563
0.8954559459459457	0.30021121740729845
0.8926534234234231	0.29947374769500756
0.8898509009009006	0.29873612117844506
0.887048378378378	0.29799967755998386
0.8842458558558555	0.2972554653553896
0.8814433333333329	0.296483860400146
0.8786408108108104	0.29565973762936176
0.8758382882882882	0.2947620289191585
0.8730357657657657	0.2937845001349143
0.8702332432432431	0.29274359241066406
0.8674307207207206	0.2916796682084265
0.864628198198198	0.2906499383695702
0.8618256756756755	0.2897141452820724
0.8590231531531529	0.28891680385608876
0.8562206306306304	0.288271475395115
0.8534181081081078	0.28775249024680377
0.8506155855855853	0.2872976233917277
0.8478130630630627	0.286821976831116
0.8450105405405401	0.2862397382533928
0.8422080180180176	0.28548774213698025
0.839405495495495	0.28454381079799673
0.8366029729729729	0.2834340992419156
0.8338004504504504	0.2822268005057589
0.8309979279279278	0.2810136490096544
0.8281954054054053	0.2798844124974431
0.8253928828828827	0.2789017876076352
0.8225903603603602	0.27808407939315155
0.8197878378378376	0.27740073630540657
0.816985315315315	0.27678194184738764
0.8141827927927925	0.2761392446675488
0.8113802702702699	0.2753909601828582
0.8085777477477474	0.2744847994431202
0.8057752252252248	0.27341123645566795
0.8029727027027023	0.2722041287128418
0.8001701801801802	0.2709290638860766
0.7973676576576576	0.2696635510209554
0.794565135135135	0.26847538161295065
0.7917626126126125	0.2674056300529031
0.7889600900900899	0.26646090417888707
0.7861575675675674	0.2656162926656848
0.7833550450450448	0.2648270667817763
0.7805525225225223	0.2640446714321711
0.7777499999999997	0.2632316298407462
0.7749474774774772	0.262370860960332
0.7721449549549546	0.2614671462812576
0.769342432432432	0.26054124238041926
0.7665399099099095	0.2596194664841752
0.763737387387387	0.2587227508514658
0.7609348648648648	0.25785888446094674
0.7581323423423423	0.25702016772950104
0.7553298198198197	0.2561866240094716
0.7525272972972972	0.255333014461733
0.7497247747747746	0.25443682970973514
0.7469222522522521	0.2534844714750145
0.7441197297297295	0.2524738543677338
0.741317207207207	0.2514131756007522
0.7385146846846844	0.2503170039861331
0.7357121621621618	0.24920161612044353
0.7329096396396393	0.24808143118892406
0.7301071171171167	0.24696759207783842
0.7273045945945942	0.2458686127007376
0.7245020720720716	0.24479206233327927
0.7216995495495495	0.24374588139075964
0.718897027027027	0.24273824921942072
0.7160945045045044	0.2417757750213727
0.7132919819819818	0.2408607551630571
0.7104894594594593	0.23998888021913983
0.7076869369369367	0.2391487724177536
0.7048844144144142	0.23832405550054614
0.7020818918918916	0.23749756957581686
0.6992793693693691	0.23665630383898925
0.6964768468468465	0.23579509857182213
0.693674324324324	0.23491744338145
0.6908718018018014	0.23403273186860135
0.6880692792792789	0.23315076180825464
0.6852667567567567	0.2322755361455168
0.6824642342342342	0.23140098199755604
0.6796617117117116	0.2305107570637054
0.6768591891891891	0.2295829265829201
0.6740566666666665	0.2285984187877909
0.671254144144144	0.227550485501211
0.6684516216216214	0.22645157858375434
0.6656490990990989	0.22533450578128553
0.6628465765765763	0.2242464137777482
0.6600440540540538	0.2232365643332441
0.6572415315315312	0.22234121284505234
0.6544390090090086	0.22157032049867256
0.6516364864864861	0.22090074802437928
0.6488339639639635	0.2202788957177828
0.6460314414414414	0.2196329264351405
0.6432289189189189	0.2188916138824844
0.6404263963963963	0.21800451667124165
0.6376238738738738	0.2169574070918193
0.6348213513513512	0.2157780134316797
0.6320188288288286	0.21452988155688876
0.6292163063063061	0.21329570165262782
0.6264137837837835	0.21215467563873286
0.623611261261261	0.21116039341638557
0.6208087387387384	0.21032562914303354
0.6180062162162159	0.2096184655376544
0.6152036936936933	0.20897082413223927
0.6124011711711708	0.2082968559379034
0.6095986486486482	0.20751584263169992
0.6067961261261261	0.20657310821396796
0.6039936036036035	0.20545324368802836
0.601191081081081	0.204182385767787
0.5983885585585584	0.2028195551839262
0.5955860360360359	0.20144012563080527
0.5927835135135133	0.20011645518387092
0.5899809909909908	0.1989010620764549
0.5871784684684682	0.19781649451686267
0.5843759459459457	0.19685374561944521
0.5815734234234231	0.1959784997352095
0.5787709009009008	0.1951424685860224
0.5759683783783782	0.19429613050658565
0.5731658558558557	0.1933994602416992
0.5703633333333331	0.19242845664581298
0.5675608108108106	0.19137689712439637
0.564758288288288	0.19025417486492868
0.5619557657657654	0.18908087472147608
0.5591532432432431	0.18788377912022164
0.5563507207207206	0.18669143645127378
0.553548198198198	0.18553064209756231
0.5507456756756755	0.18442357588290612
0.5479431531531529	0.18338516894603632
0.5451406306306303	0.1824205600356194
0.5423381081081078	0.18152303814031073
0.5395355855855855	0.18067332210644874
0.5367330630630629	0.17984109572769832
0.5339305405405403	0.17898926752889333
0.5311280180180178	0.17808056664431465
0.5283254954954952	0.17708513470598156
0.5255229729729727	0.17598712721558937
0.5227204504504503	0.17478831549214777
0.5199179279279278	0.17350738212581082
0.5171154054054052	0.1721748521658471
0.5143128828828827	0.1708249944151917
0.5115103603603601	0.1694870706732859
0.5087078378378376	0.16817860865597697
0.505905315315315	0.16690277823418417
0.5031027927927927	0.16565062758320045
0.5003002702702701	0.1644073202382139
0.4974977477477476	0.16316015951926902
0.494695225225225	0.16190557008780063
0.49189270270270247	0.16065255468222345
0.4890901801801799	0.15942134903541638
0.48628765765765736	0.15823764944010446
0.483485135135135	0.1571243157230886
0.48068261261261247	0.1560933288650719
0.4778800900900899	0.1551407063220239
0.47507756756756736	0.1542460820558488
0.4722750450450448	0.15337709562170623
0.46947252252252225	0.15249715200821784
0.4666699999999997	0.1515740563820702
0.46386747747747736	0.15058684669737898
0.4610649549549548	0.1495288788534277
0.45826243243243225	0.14840657877129806
0.4554599099099097	0.14723476507439198
0.45265738738738714	0.1460305357881628
0.4498548648648646	0.14480803252446378
0.44705234234234204	0.14357586383597257
0.4442498198198197	0.14233781384049712
0.44144729729729715	0.14109613058678652
0.4386447747747746	0.139855680302424
0.43584225225225204	0.13862693623723998
0.4330397297297295	0.13742624868886963
0.43023720720720693	0.1362729243943971
0.4274346846846844	0.13518391721976408
0.42463216216216204	0.13416792126677038
0.4218296396396395	0.13322099595360776
0.41902711711711693	0.13232541651821528
0.4162245945945944	0.13145239219731425
0.4134220720720718	0.13056800754405595
0.41061954954954927	0.12964067761204015
0.40781702702702693	0.12864793388026255
0.4050145045045044	0.12758062434697617
0.4022119819819818	0.12644350113325192
0.39940945945945927	0.12525234953470898
0.3966069369369367	0.12402886309198949
0.39380441441441416	0.1227950364570578
0.3910018918918916	0.12156877004917366
0.3881993693693693	0.12036173728403965
0.3853968468468467	0.11917963535264559
0.38259432432432416	0.11802408814156556
0.3797918018018016	0.11689500323660623
0.37698927927927905	0.11579224311484138
0.3741867567567565	0.11471597953756352
0.37138423423423395	0.11366581282811472
0.3685817117117116	0.1126393404891905
0.36577918918918906	0.11163110110030833
0.3629766666666665	0.11063261097321081
0.36017414414414395	0.1096336592847445
0.3573716216216214	0.10862438689659981
0.35456909909909884	0.10759723930765808
0.3517665765765763	0.10654786469447725
0.34896405405405395	0.10547445688798601
0.3461615315315314	0.10437575677023264
0.34335900900900884	0.10324862420762237
0.3405564864864863	0.10208645982346598
0.33775396396396373	0.10087959053862389
0.3349514414414412	0.09961804116661899
0.3321489189189186	0.0982961236532191
0.3293463963963963	0.09691735965014492
0.32654387387387374	0.09549779403761594
0.3237413513513512	0.09406599850692143
0.3209388288288286	0.092658999768648
0.31813630630630607	0.09131472476902414
0.3153337837837835	0.0900628786845778
0.31253126126126096	0.08891697385377006
0.30972873873873863	0.08787016926931307
0.3069262162162161	0.08689660126444587
0.3041236936936935	0.08595824776007382
0.30132117117117097	0.0850155807595348
0.2985186486486484	0.08403891956937432
0.29571612612612586	0.08301697917924933
0.2929136036036035	0.08195980713468642
0.29011108108108097	0.08089494675360337
0.2873085585585584	0.07985776225193653
0.28450603603603586	0.07887875152250301
0.2817035135135133	0.07797173915058458
0.27890099099099075	0.07712671799486959
0.2760984684684682	0.07630979765533447
0.27329594594594586	0.07547060555999574
0.2704934234234233	0.07455521434771073
0.26769090090090075	0.07352093855546721
0.2648883783783782	0.07234869215313955
0.26208585585585564	0.07104923285752923
0.2592833333333331	0.06966135248468475
0.25648081081081053	0.06824238575204444
0.2536782882882882	0.06685361478591795
0.25087576576576565	0.06554459731018902
0.2480732432432431	0.06434073211757396
0.24527072072072054	0.06323743510028529
0.24246819819819798	0.06220242829770162
0.23966567567567543	0.06118539533560208
0.23686315315315287	0.06013226840961944
0.23406063063063054	0.05900022475063288
0.23125810810810798	0.0577693789030983
0.22845558558558543	0.0564481423554371
0.22565306306306288	0.0550709758888871
0.22285054054054032	0.053689286235380496
0.22004801801801777	0.05235797691538224
0.2172454954954952	0.05112121261705671
0.21444297297297288	0.05000106143643446
0.21164045045045032	0.048991853759180304
0.20883792792792777	0.04806158377713382
0.20603540540540521	0.04715987857644649
0.20323288288288266	0.0462304215848478
0.2004303603603601	0.04522463777493946
0.19762783783783777	0.0441131794498234
0.19482531531531522	0.04289234883534282
0.19202279279279266	0.04158390579927318
0.1892202702702701	0.040228412758364085
0.18641774774774755	0.038873941640520604
0.183615225225225	0.03756318444112966
0.18081270270270244	0.03632244452520572
0.1780101801801801	0.035155502169573916
0.17520765765765756	0.03404404088142393
0.172405135135135	0.032954512456622675
0.16960261261261245	0.031849486317556186
0.1668000900900899	0.030700186406107832
0.16399756756756734	0.02949647458123339
0.16119504504504478	0.02825116841011066
0.15839252252252245	0.026997156245681386
0.1555899999999999	0.025777877888628453
0.15278747747747734	0.02463377402469763
0.14998495495495479	0.02358865518087294
0.14718243243243223	0.022640156790057597
0.14437990990990968	0.021757408279896195
0.14157738738738712	0.02088700822297246
0.1387748648648648	0.019965943870099756
0.13597234234234223	0.018937958684819345
0.13316981981981968	0.017768725308275113
0.13036729729729712	0.01645541037360254
0.12756477477477457	0.015027790562303855
0.12476225225225201	0.013540541312519139
0.12195972972972946	0.012058923474862315
0.11915720720720713	0.010642031124281637
0.11635468468468457	0.009328426141292034
0.11355216216216202	0.008128162215717383
0.11074963963963946	0.007023157274701652
0.10794711711711691	0.00597526789482955
0.10514459459459435	0.004939092645638299
0.1023420720720718	0.003875229627562593
0.09953954954954947	0.0027598402475192962
0.09673702702702691	0.0015878521191588502
0.09393450450450436	0.0003694415618711311
0.0911319819819818	-0.0008782307004678302
0.08832945945945925	-0.002140499857500644
0.08552693693693669	-0.003412107932555586
0.08272441441441436	-0.004698877731821649
0.0799218918918918	-0.006013561165201353
0.07711936936936925	-0.007367563112469444
0.0743168468468467	-0.00876191549173011
0.07151432432432414	-0.010181319514989629
0.06871180180180159	-0.011594105101254137
0.06590927927927903	-0.01295889323545707
0.0631067567567567	-0.014236302072428653
0.060304234234234144	-0.015402071799879957
0.05750171171171159	-0.01645720618009411
0.054699189189189035	-0.017431448031057728
0.05189666666666648	-0.018378415320292607
0.049094144144143925	-0.019363369263693475
0.04629162162162137	-0.0204469845842144
0.04348909909909904	-0.021669838623428805
0.04068657657657648	-0.023042175465725512
0.03788405405405393	-0.024541885509310912
0.035081531531531374	-0.026121109057357483
0.03227900900900882	-0.027719263766143698
0.029476486486486264	-0.029278461098698416
0.02667396396396371	-0.03075678975220897
0.023871441441441377	-0.03213591105531305
0.021068918918918822	-0.033421447588169284
0.018266396396396267	-0.03463702076761638
0.015463873873873712	-0.03581469128916481
0.012661351351351158	-0.03698536500696148
0.009858828828828603	-0.0381722412406747
0.007056306306306048	-0.039388861264949615
0.004253783783783716	-0.04064137830171516
0.0014512612612611608	-0.041933055079656334
-0.001351261261261394	-0.043268289612713784
-0.004153783783783949	-0.04465390235625577
-0.006956306306306503	-0.04609678091451869
-0.009758828828829058	-0.04759871512782832
-0.012561351351351613	-0.049150672585488
-0.015363873873873946	-0.05072929403870852
-0.0181663963963965	-0.052297798779824156
-0.020968918918919055	-0.05381197475828503
-0.02377144144144161	-0.05523003379071889
-0.026573963963964164	-0.05652353870371235
-0.02937648648648672	-0.05768595276282984
-0.03217900900900905	-0.058735894981222614
-0.03498153153153161	-0.05971375500932613
-0.03778405405405416	-0.060672402071864695
-0.040586576576576716	-0.06166460136439095
-0.04338909909909927	-0.06273078350632016
-0.046191621621621826	-0.06389064925759541
-0.04899414414414438	-0.06514080134448363
-0.05179666666666671	-0.06645863525794521
-0.05459918918918927	-0.06781077066734859
-0.05740171171171182	-0.06916302285855991
-0.06020423423423438	-0.07048870517010924
-0.06300675675675693	-0.0717729356860044
-0.06580927927927949	-0.07301222811921959
-0.06861180180180204	-0.07421037118262297
-0.07141432432432437	-0.07537282129262612
-0.07421684684684693	-0.07650213857447691
-0.07701936936936948	-0.07759632624101026
-0.07982189189189204	-0.07865059052789092
-0.0826244144144146	-0.07966156279062492
-0.08542693693693715	-0.08063198776655345
-0.0882294594594597	-0.08157366956578865
-0.09103198198198204	-0.08250714298514372
-0.09383450450450459	-0.08345782542425728
-0.09663702702702714	-0.08444979872155334
-0.0994395495495497	-0.08549933232386714
-0.10224207207207225	-0.08661042272805114
-0.10504459459459481	-0.08777393084643403
-0.10784711711711736	-0.08897061715976512
-0.1106496396396397	-0.09017699322873596
-0.11345216216216225	-0.09137194850258279
-0.1162546846846848	-0.09254192776420311
-0.11905720720720736	-0.09368308083765625
-0.12185972972972992	-0.09480001769687613
-0.12466225225225247	-0.09590209980499798
-0.12746477477477502	-0.09699907509529926
-0.13026729729729736	-0.09809798084088928
-0.1330698198198199	-0.09920255789854926
-0.13587234234234247	-0.1003152207267452
-0.13867486486486502	-0.10144040001393989
-0.14147738738738758	-0.10258732944734783
-0.14427990990991013	-0.10377041582666852
-0.14708243243243246	-0.10500622798621856
-0.14988495495495502	-0.10630754902436096
-0.15268747747747757	-0.1076763220908013
-0.15549000000000013	-0.10909812518672463
-0.15829252252252268	-0.11054067004379542
-0.16109504504504524	-0.1119577088107524
-0.1638975675675678	-0.1132979887613943
-0.16670009009009013	-0.1145171116642536
-0.16950261261261268	-0.11558896824855769
-0.17230513513513523	-0.11651328147272233
-0.1751076576576578	-0.1173168028848599
-0.17791018018018034	-0.1180475633554447
-0.1807127027027029	-0.11876368130315257
-0.18351522522522545	-0.11951988288324816
-0.1863177477477478	-0.12035554238062113
-0.18912027027027034	-0.12128749888678331
-0.1919227927927929	-0.1223093481921893
-0.19472531531531545	-0.1233968827577529
-0.197527837837838	-0.12451753737155558
-0.20033036036036056	-0.1256406781005886
-0.20313288288288311	-0.12674563650338722
-0.20593540540540545	-0.1278254435317872
-0.208737927927928	-0.12888582686236055
-0.21154045045045056	-0.12994060435605737
-0.2143429729729731	-0.1310055947894369
-0.21714549549549567	-0.1320932851839131
-0.21994801801801822	-0.13320979537594824
-0.22275054054054078	-0.13435452153835759
-0.2255530630630631	-0.13552172704225451
-0.22835558558558566	-0.1367027301506888
-0.23115810810810822	-0.13788742777702545
-0.23396063063063077	-0.13906459302289975
-0.23676315315315333	-0.14022132663915388
-0.23956567567567588	-0.14134275738252766
-0.24236819819819821	-0.14241319911281503
-0.24517072072072077	-0.14341937369676605
-0.24797324324324332	-0.14435521485594638
-0.2507757657657659	-0.14522664820683406
-0.25357828828828843	-0.14605413420309477
-0.256380810810811	-0.1468710426999421
-0.25918333333333354	-0.14771714301508354
-0.2619858558558559	-0.14862829219876106
-0.26478837837837843	-0.14962514395220172
-0.267590900900901	-0.1507046706944798
-0.27039342342342354	-0.15183798734844856
-0.2731959459459461	-0.15297630946223228
-0.27599846846846865	-0.15406429596070703
-0.2788009909909912	-0.1550573414195877
-0.28160351351351354	-0.15593755087176786
-0.2844060360360361	-0.156722904821047
-0.28720855855855865	-0.15746576146501456
-0.2900110810810812	-0.15823997359984288
-0.29281360360360376	-0.15911959207353232
-0.2956161261261263	-0.16015518424658481
-0.29841864864864887	-0.16135513323034478
-0.3012211711711712	-0.16267831952887835
-0.30402369369369375	-0.1640414690484837
-0.3068262162162163	-0.16534005337228075
-0.30962873873873886	-0.1664772972856602
-0.3124312612612614	-0.16739298419720394
-0.31523378378378397	-0.16808334464182395
-0.3180363063063065	-0.1686056091000453
-0.32083882882882886	-0.16906518910200796
-0.3236413513513514	-0.1695886179430478
-0.32644387387387397	-0.17028974448668954
-0.3292463963963965	-0.17123885560021213
-0.3320489189189191	-0.17244368818378775
-0.33485144144144163	-0.1738478605544158
-0.3376539639639642	-0.17534713504851462
-0.3404564864864865	-0.17681867977098786
-0.3432590090090091	-0.17815472896972706
-0.34606153153153163	-0.1792908878442362
-0.3488640540540542	-0.18022111107628813
-0.35166657657657674	-0.18099551704572536
-0.3544690990990993	-0.1817023787169031
-0.3572716216216216	-0.18244025813746845
-0.3600741441441442	-0.18328893283310188
-0.36287666666666674	-0.18428774379572788
-0.3656791891891893	-0.18542737499641093
-0.36848171171171185	-0.18665674964554713
-0.3712842342342344	-0.18790208723067747
-0.37408675675675696	-0.18909163892624758
-0.3768892792792793	-0.19017823496240904
-0.37969180180180184	-0.1911528579224303
-0.3824943243243244	-0.1920455487465924
-0.38529684684684695	-0.1929140087201332
-0.3880993693693695	-0.19382399064241462
-0.39090189189189206	-0.19482785634223077
-0.3937044144144146	-0.1959479038194729
-0.39650693693693695	-0.1971692899608073
-0.3993094594594595	-0.19844425620637862
-0.40211198198198206	-0.19970593081699795
-0.4049145045045046	-0.20088728198675165
-0.40771702702702717	-0.20193958056936911
-0.4105195495495496	-0.20284524365011347
-0.41332207207207217	-0.20362187645302998
-0.4161245945945947	-0.20431701458863494
-0.4189271171171173	-0.20499564310515295
-0.4217296396396397	-0.20572430429991062
-0.4245321621621623	-0.20655610110267852
-0.42733468468468483	-0.20752016701905662
-0.4301372072072073	-0.2086175760667175
-0.4329397297297298	-0.20982377704860422
-0.4357422522522524	-0.21109602702988028
-0.4385447747747748	-0.21238336756720733
-0.4413472972972974	-0.21363656565424316
-0.44414981981981994	-0.21481599874978752
-0.4469523423423425	-0.21589639461196442
-0.44975486486486493	-0.21686829242221517
-0.4525573873873875	-0.21773679907782273
-0.45535990990991004	-0.2185185501575292
-0.4581624324324325	-0.2192377813828491
-0.46096495495495504	-0.21992221098785447
-0.4637674774774776	-0.22059918950231883
-0.46657000000000015	-0.2212924069444362
-0.4693725225225226	-0.22201938820068146
-0.47217504504504515	-0.22279000558257755
-0.4749775675675677	-0.2236062059312015
-0.47778009009009015	-0.2244630191430328
-0.4805826126126127	-0.22535067735169767
-0.48338513513513526	-0.22625739248221177
-0.4861876576576578	-0.2271721242261464
-0.48899018018018026	-0.22808662769342958
-0.4917927027027028	-0.22899625299959958
-0.49459522522522537	-0.2298993457097902
-0.4973977477477478	-0.23079555380518113
-0.5002002702702704	-0.23168372669608794
-0.5030027927927929	-0.23256025264939995
-0.5058053153153154	-0.23341855129921785
-0.5086078378378379	-0.23425004795853888
-0.5114103603603605	-0.23504643216168275
-0.514212882882883	-0.23580252353920994
-0.5170154054054055	-0.23651880324081198
-0.519817927927928	-0.23720271730920506
-0.5226204504504506	-0.23786821104618638
-0.525422972972973	-0.23853349629327047
-0.5282254954954956	-0.23921760615186471
-0.5310280180180181	-0.23993666990152096
-0.5338305405405407	-0.2407009208135109
-0.5366330630630631	-0.24151320954380162
-0.5394355855855857	-0.24236932230710784
-0.5422381081081082	-0.24325985883538404
-0.5450406306306307	-0.24417299150136307
-0.5478431531531532	-0.24509724093557528
-0.5506456756756758	-0.24602351184933935
-0.5534481981981982	-0.24694597912865335
-0.5562507207207208	-0.24786186203250093
-0.5590532432432433	-0.24877050756472663
-0.5618557657657659	-0.24967238719363893
-0.5646582882882883	-0.2505685365164979
-0.5674608108108109	-0.2514606748738819
-0.5702633333333335	-0.25235185258370363
-0.5730658558558559	-0.2532471457291413
-0.5758683783783785	-0.2541537899854086
-0.578670900900901	-0.2550802819947442
-0.5814734234234236	-0.2560343476217204
-0.584275945945946	-0.2570201588920392
-0.5870784684684686	-0.2580356020370952
-0.5898809909909911	-0.25907059128550236
-0.5926835135135136	-0.2601072857684691
-0.5954860360360361	-0.2611226038916199
-0.5982885585585587	-0.2620927561130165
-0.6010910810810811	-0.26299883079126507
-0.6038936036036037	-0.2638319905863964
-0.6066961261261262	-0.2645967458622783
-0.6094986486486488	-0.26531113892412383
-0.6123011711711712	-0.26600343481671884
-0.6151036936936938	-0.2667058791149953
-0.6179062162162163	-0.26744697936832884
-0.6207087387387388	-0.26824431979405383
-0.6235112612612613	-0.2690999331084202
-0.6263137837837839	-0.2699996786766803
-0.6291163063063064	-0.27091703412869084
-0.6319188288288289	-0.27182046935543525
-0.6347213513513514	-0.2726824885820742
-0.637523873873874	-0.27348783011222355
-0.6403263963963964	-0.2742384158674729
-0.643128918918919	-0.27495346166626755
-0.6459314414414415	-0.2756644977942201
-0.6487339639639641	-0.2764065405002657
-0.6515364864864865	-0.27720785960449146
-0.6543390090090091	-0.27808132373484384
-0.6571415315315317	-0.2790199698383168
-0.6599440540540541	-0.2799982885700898
-0.6627465765765767	-0.2809790488876537
-0.6655490990990992	-0.2819237884911082
-0.6683516216216216	-0.28280389481253965
-0.6711541441441442	-0.2836088939899568
-0.6739566666666668	-0.28434929557761324
-0.6767591891891893	-0.28505293336057347
-0.6795617117117118	-0.285755740296878
-0.6823642342342343	-0.2864896878210501
-0.6851667567567569	-0.2872716287854593
-0.6879692792792793	-0.28809665101404036
-0.6907718018018019	-0.28893826318346527
-0.6935743243243244	-0.28975565372654233
-0.696376846846847	-0.2905060166230702
-0.6991793693693694	-0.2911582381783602
-0.701981891891892	-0.29170365523529806
-0.7047844144144145	-0.2921603615942332
-0.707586936936937	-0.29256946313875043
-0.7103894594594595	-0.29298418805963633
-0.7131919819819821	-0.2934550598409178
-0.7159945045045045	-0.2940156868671293
-0.7187970270270271	-0.2946736459667807
-0.7215995495495496	-0.29540941663982945
-0.7244020720720722	-0.2961838064772835
-0.7272045945945946	-0.29695158399938393
-0.7300071171171172	-0.2976769830114283
-0.7328096396396397	-0.29834604966742495
-0.7356121621621622	-0.298971732188274
-0.7384146846846847	-0.29958990259863394
-0.7412172072072073	-0.3002474362229395
-0.7440197297297299	-0.30098611365448047
-0.7468222522522523	-0.30182758061481674
-0.7496247747747748	-0.30276439401555455
-0.7524272972972974	-0.30376032528698427
-0.7552298198198198	-0.3047601526067183
-0.7580323423423424	-0.305706085724225
-0.760834864864865	-0.30655573177463413
-0.7636373873873875	-0.3072958705169919
-0.76643990990991	-0.30794750048020925
-0.7692424324324325	-0.3085602912026134
-0.7720449549549551	-0.309197895498196
-0.7748474774774775	-0.309918486180801
-0.7776500000000001	-0.31075645171818167
-0.7804525225225226	-0.311710905308239
-0.7832550450450451	-0.3127446105653202
-0.7860575675675676	-0.31379374666649396
-0.7888600900900902	-0.31478562553450695
-0.7916626126126127	-0.3156590683154493
-0.7944651351351352	-0.31638138852219255
-0.7972676576576577	-0.3169570287168354
-0.8000701801801803	-0.3174254840267865
-0.8028727027027027	-0.3178493893467398
-0.8056752252252253	-0.31829653357084475
-0.8084777477477478	-0.3188212202946481
-0.8112802702702704	-0.3194503588402111
-0.8140827927927928	-0.3201780238567725
-0.8168853153153154	-0.32096954352351714
-0.8196878378378379	-0.3217733348984959
-0.8224903603603604	-0.32253657342792974
-0.8252928828828829	-0.32321996363168604
-0.8280954054054055	-0.32380752552547354
-0.8308979279279279	-0.32430911593142653
-0.8337004504504505	-0.3247557189907089
-0.836502972972973	-0.325189613876273
-0.8393054954954956	-0.3256527506219157
-0.842108018018018	-0.32617675369978705
-0.8449105405405406	-0.3267770315852703
-0.8477130630630632	-0.32745191930112405
-0.8505155855855856	-0.3281861861529374
-0.8533181081081082	-0.32895711176354414
-0.8561206306306307	-0.32974095822300953
-0.8589231531531533	-0.33051804032441534
-0.8617256756756757	-0.3312754604563185
-0.8645281981981983	-0.3320075400664878
-0.8673307207207208	-0.33271468290637773
-0.8701332432432433	-0.33340164135898187
-0.8729357657657658	-0.33407593621489695
-0.8757382882882884	-0.33474669685338887
-0.8785408108108108	-0.33542372128961084
-0.8813433333333334	-0.3361163403975844
-0.8841458558558559	-0.3368318029363636
-0.8869483783783785	-0.33757329729394003
-0.8897509009009009	-0.3383381778905047
-0.8925534234234235	-0.3391172194412735
-0.895355945945946	-0.3398956091076486
-0.8981584684684685	-0.3406558918791869
-0.900960990990991	-0.34138236860056337
-0.9037635135135136	-0.3420657844695343
-0.9065660360360361	-0.3427068209900963
-0.9093685585585587	-0.34331708939962
-0.9121710810810811	-0.343917005095551
-0.9149736036036036	-0.34453089409477966
-0.9177761261261261	-0.3451806134167926
-0.9205786486486487	-0.34587952234360164
-0.9233811711711712	-0.3466286068208455
-0.9261836936936938	-0.34741592581256153
-0.9289862162162162	-0.3482195211945356
-0.9317887387387388	-0.34901286027027034
-0.9345912612612612	-0.3497711294218626
-0.9373937837837838	-0.35047652155962183
-0.9401963063063064	-0.35112110552226794
-0.9429988288288289	-0.35170675689997066
-0.9458013513513515	-0.3522426354276803
-0.9486038738738739	-0.35274145034782545
-0.9514063963963965	-0.3532160008304811
-0.9542089189189189	-0.35367715073540573
-0.9570114414414415	-0.35413365125811036
-0.959813963963964	-0.35459337277239633
-0.9626164864864866	-0.35506489414910625
-0.9654190090090091	-0.35555826947760216
-0.9682215315315316	-0.3560841979083369
-0.9710240540540541	-0.35665159552410786
-0.9738265765765766	-0.3572643896019898
-0.9766290990990991	-0.35791887801886213
-0.9794316216216217	-0.3586029818123415
-0.9822341441441442	-0.3592981360766577
-0.9850366666666668	-0.35998360924110295
-0.9878391891891892	-0.36064206792516706
-0.9906417117117118	-0.3612645956760657
-0.9934442342342342	-0.36185339110647663
-0.9962467567567568	-0.36242105079075937
-0.9990492792792793	-0.3629864717627881
-1.0018518018018019	-0.36356859486410886
-1.0046543243243244	-0.36418002100757363
-1.0074568468468468	-0.36482265502441447
-1.0102593693693693	-0.36548689367979004
-1.0130618918918919	-0.3661546783266182
-1.0158644144144144	-0.3668053907034964
-1.018666936936937	-0.3674225597751173
-1.0214694594594596	-0.36799903838268355
-1.024271981981982	-0.36853882672794325
-1.0270745045045047	-0.3690548959023323
-1.029877027027027	-0.3695637891976661
-1.0326795495495495	-0.3700789455077964
-1.035482072072072	-0.37060517573575125
-1.0382845945945947	-0.3711363453474539
-1.0410871171171172	-0.37165719694205024
-1.0438896396396395	-0.37214877583833683
-1.046692162162162	-0.3725956192015233
-1.0494946846846847	-0.3729922001852709
-1.0522972072072072	-0.3733463261965859
-1.0550997297297298	-0.3736782079215738
-1.0579022522522523	-0.37401538889779695
-1.0607047747747749	-0.37438513811045926
-1.0635072972972974	-0.374806766333995
-1.06630981981982	-0.375286334724795
-1.0691123423423423	-0.37581538799370706
-1.0719148648648649	-0.3763739689368526
-1.0747173873873874	-0.37693674735356275
-1.07751990990991	-0.37748012429476774
-1.0803224324324325	-0.3779879811422955
-1.0831249549549549	-0.37845437420938044
-1.0859274774774774	-0.3788826736002371
-1.08873	-0.3792819542768874
-1.0915325225225225	-0.3796623820863271
-1.094335045045045	-0.3800315619418697
-1.0971375675675676	-0.3803932659194632
-1.0999400900900902	-0.3807488657300093
-1.1027426126126127	-0.3811005921027242
-1.1055451351351353	-0.3814549086994672
-1.1083476576576576	-0.38182415607790354
-1.1111501801801802	-0.3822252593075762
-1.1139527027027027	-0.3826754713020306
-1.1167552252252253	-0.3831863982855548
-1.1195577477477479	-0.3837584290580326
-1.1223602702702702	-0.3843778059053742
-1.1251627927927927	-0.38501784564879316
-1.1279653153153153	-0.38564447080312836
-1.1307678378378379	-0.3862247067761546
-1.1335703603603604	-0.38673567815953347
-1.136372882882883	-0.3871713112295705
-1.1391754054054055	-0.3875445626920101
-1.141977927927928	-0.3878843585921924
-1.1447804504504504	-0.3882280870467594
-1.147582972972973	-0.38861188094381116
-1.1503854954954955	-0.3890615799759072
-1.153188018018018	-0.38958696140914795
-1.1559905405405406	-0.3901806947650973
-1.1587930630630632	-0.3908219141407122
-1.1615955855855855	-0.391482860602005
-1.164398108108108	-0.3921362166071197
-1.1672006306306306	-0.39276079396654173
-1.1700031531531532	-0.39334408541440335
-1.1728056756756757	-0.3938814952249807
-1.1756081981981983	-0.3943733186571968
-1.1784107207207208	-0.3948212716706432
-1.1812132432432432	-0.3952263223757507
-1.1840157657657657	-0.39558879355272836
-1.1868182882882883	-0.39591052815477623
-1.1896208108108108	-0.3961978307041568
-1.1924233333333334	-0.3964633758443903
-1.195225855855856	-0.39672555429954537
-1.1980283783783783	-0.39700473224634125
-1.2008309009009008	-0.39731725979303223
-1.2036334234234234	-0.39766923997969483
-1.206435945945946	-0.39805256075987205
-1.2092384684684685	-0.39844523171896606
-1.212040990990991	-0.39881673788125105
-1.2148435135135136	-0.39913734791614364
-1.2176460360360362	-0.3993887184583581
-1.2204485585585585	-0.399572327190578
-1.223251081081081	-0.39971260934378217
-1.2260536036036036	-0.39985314010768747
-1.2288561261261262	-0.4000463707202677
-1.2316586486486487	-0.4003395878398238
-1.2344611711711713	-0.4007611842803849
-1.2372636936936936	-0.4013114823532803
-1.2400662162162162	-0.40196112540309936
-1.2428687387387387	-0.4026577985163743
-1.2456712612612613	-0.40333946512084873
-1.2484737837837838	-0.4039502501383838
-1.2512763063063064	-0.404454247959793
-1.254078828828829	-0.4048431827360951
-1.2568813513513515	-0.40513580237488866
-1.2596838738738738	-0.40536951358747164
-1.2624863963963964	-0.405587203109833
-1.265288918918919	-0.4058236393447435
-1.2680914414414415	-0.4060958378530056
-1.270893963963964	-0.4064003206309492
-1.2736964864864866	-0.406717803154543
-1.276499009009009	-0.40702331851641294
-1.2793015315315315	-0.4072979861562127
-1.282104054054054	-0.4075381546020933
-1.2849065765765766	-0.40775864096212555
-1.2877090990990991	-0.4079889011069531
-1.2905116216216217	-0.40826346168904126
-1.2933141441441443	-0.4086099693318408
-1.2961166666666666	-0.4090390708082162
-1.2989191891891891	-0.40953973987017767
-1.3017217117117117	-0.4100818196672932
-1.3045242342342342	-0.41062508809919707
-1.3073267567567568	-0.41113191818966643
-1.3101292792792794	-0.4115793577197664
-1.312931801801802	-0.4119666142302896
-1.3157343243243242	-0.41231544498712347
-1.3185368468468468	-0.41266330080589175
-1.3213393693693694	-0.41305146247275293
-1.324141891891892	-0.41351203584869334
-1.3269444144144145	-0.41405799788503705
-1.329746936936937	-0.41467941614300075
-1.3325494594594596	-0.41534687597082576
-1.335351981981982	-0.41602075789728654
-1.3381545045045045	-0.4166631211056362
-1.340957027027027	-0.4172481927404127
-1.3437595495495496	-0.417768070964359
-1.3465620720720721	-0.41823198982945287
-1.3493645945945947	-0.41865975303735126
-1.352167117117117	-0.41907194110247104
-1.3549696396396396	-0.4194805523053201
-1.3577721621621621	-0.4198835030031258
-1.3605746846846847	-0.42026498428487724
-1.3633772072072072	-0.42060155481614625
-1.3661797297297298	-0.42087178120965707
-1.3689822522522523	-0.42106593317536045
-1.3717847747747747	-0.42119215166207125
-1.3745872972972972	-0.4212766679452946
-1.3773898198198198	-0.4213576678086941
-1.3801923423423423	-0.42147458415706285
-1.382994864864865	-0.4216562211973296
[truncated: 6 more rows]
