# Supplementary material for: Isolation of a planar π-aromatic Bi5− ring in a cobalt-based inverse-sandwich-type complex
Source: Nat Chem. 2025 Jan 20;17(4):547–55. doi: 10.1038/s41557-024-01713-8 (PMC11964920; doi:10.1038/s41557-024-01713-8)
Supplement: Supplementary file 4 — Original magnetic data of compound 1 and origin file of Fig. 3. [file 41557_2024_1713_MOESM4_ESM.zip › sr_and_T/52.json]

{
   "comment": "corrected Loops",
   "temperature": 3.5,
   "measures": [
      {
         "sr": 0.064,
         "angle": 0,
         "trans": 0,
         "cool_t": 1,
         "comment": "to H_stop",
         "data": [
            [
               -1.3999,
               -0.42170216529655824
            ],
            [
               -1.3970974874874873,
               -0.42176050571772483
            ],
            [
               -1.394294974974975,
               -0.42201350595580855
            ],
            [
               -1.3914924624624623,
               -0.42240343085664
            ],
            [
               -1.3886899499499499,
               -0.42285186107124373
            ],
            [
               -1.3858874374374373,
               -0.42327572518155676
            ],
            [
               -1.3830849249249249,
               -0.4236042397120674
            ],
            [
               -1.3802824124124122,
               -0.4237923187499686
            ],
            [
               -1.3774798998998998,
               -0.4238270450005992
            ],
            [
               -1.3746773873873872,
               -0.4237257706489346
            ],
            [
               -1.3718748748748748,
               -0.42352676363728436
            ],
            [
               -1.3690723623623622,
               -0.42327535941420213
            ],
            [
               -1.3662698498498498,
               -0.42300974257920687
            ],
            [
               -1.3634673373373372,
               -0.4227504486585473
            ],
            [
               -1.3606648248248248,
               -0.42249647008680047
            ],
            [
               -1.3578623123123121,
               -0.42222883172530434
            ],
            [
               -1.3550597997997997,
               -0.4219202569261268
            ],
            [
               -1.3522572872872871,
               -0.4215477226618217
            ],
            [
               -1.3494547747747747,
               -0.4211038271108676
            ],
            [
               -1.346652262262262,
               -0.42060322159988683
            ],
            [
               -1.3438497497497497,
               -0.4200818054632751
            ],
            [
               -1.341047237237237,
               -0.4195885417103611
            ],
            [
               -1.3382447247247247,
               -0.419172008380998
            ],
            [
               -1.335442212212212,
               -0.41886550043652604
            ],
            [
               -1.3326396996996996,
               -0.4186751294689727
            ],
            [
               -1.329837187187187,
               -0.41857471500131604
            ],
            [
               -1.3270346746746746,
               -0.41850946576742243
            ],
            [
               -1.324232162162162,
               -0.41840798961101044
            ],
            [
               -1.3214296496496496,
               -0.41819973332180826
            ],
            [
               -1.318627137137137,
               -0.4178332464028499
            ],
            [
               -1.3158246246246246,
               -0.41729021113801656
            ],
            [
               -1.313022112112112,
               -0.4165911694253188
            ],
            [
               -1.3102195995995995,
               -0.41579107813768024
            ],
            [
               -1.307417087087087,
               -0.41496564922423285
            ],
            [
               -1.3046145745745745,
               -0.4141920805527245
            ],
            [
               -1.301812062062062,
               -0.41352947798208994
            ],
            [
               -1.2990095495495495,
               -0.4130044764440318
            ],
            [
               -1.2962070370370369,
               -0.41260617419547074
            ],
            [
               -1.2934045245245245,
               -0.4122918572519254
            ],
            [
               -1.2906020120120119,
               -0.4120018524937419
            ],
            [
               -1.2877994994994995,
               -0.41167912804557605
            ],
            [
               -1.2849969869869868,
               -0.41128778514315334
            ],
            [
               -1.2821944744744744,
               -0.41082483556491034
            ],
            [
               -1.2793919619619618,
               -0.41032160388622974
            ],
            [
               -1.2765894494494494,
               -0.4098341877926085
            ],
            [
               -1.2737869369369368,
               -0.4094257382117038
            ],
            [
               -1.2709844244244244,
               -0.40914587201983876
            ],
            [
               -1.2681819119119118,
               -0.4090135040523749
            ],
            [
               -1.2653793993993994,
               -0.4090084499479263
            ],
            [
               -1.2625768868868867,
               -0.4090745586762651
            ],
            [
               -1.2597743743743743,
               -0.40913365531318024
            ],
            [
               -1.2569718618618617,
               -0.4091062731234967
            ],
            [
               -1.2541693493493493,
               -0.40893305452866113
            ],
            [
               -1.2513668368368367,
               -0.4085904673409445
            ],
            [
               -1.2485643243243243,
               -0.4080962030142403
            ],
            [
               -1.2457618118118117,
               -0.4075027716675653
            ],
            [
               -1.2429592992992993,
               -0.40688140452401755
            ],
            [
               -1.2401567867867866,
               -0.40630129200532106
            ],
            [
               -1.2373542742742742,
               -0.4058105110632352
            ],
            [
               -1.2345517617617616,
               -0.40542432082640967
            ],
            [
               -1.2317492492492492,
               -0.40512406310368376
            ],
            [
               -1.2289467367367366,
               -0.40486649132803465
            ],
            [
               -1.2261442242242242,
               -0.4046000732608631
            ],
            [
               -1.2233417117117116,
               -0.40428272194447235
            ],
            [
               -1.2205391991991992,
               -0.4038951627273185
            ],
            [
               -1.2177366866866866,
               -0.40344578868411884
            ],
            [
               -1.2149341741741742,
               -0.4029658173247388
            ],
            [
               -1.2121316616616615,
               -0.40249683494011523
            ],
            [
               -1.2093291491491491,
               -0.40207530618575127
            ],
            [
               -1.2065266366366365,
               -0.4017195148567102
            ],
            [
               -1.203724124124124,
               -0.40142341441076057
            ],
            [
               -1.2009216116116115,
               -0.4011593670889616
            ],
            [
               -1.198119099099099,
               -0.40088861157590083
            ],
            [
               -1.1953165865865865,
               -0.40057560479450594
            ],
            [
               -1.192514074074074,
               -0.4002010579725517
            ],
            [
               -1.1897115615615614,
               -0.39976898015407836
            ],
            [
               -1.186909049049049,
               -0.3993051757886521
            ],
            [
               -1.1841065365365364,
               -0.39884767303710844
            ],
            [
               -1.181304024024024,
               -0.3984324321702838
            ],
            [
               -1.1785015115115114,
               -0.3980793977490692
            ],
            [
               -1.175698998998999,
               -0.39778391085307263
            ],
            [
               -1.1728964864864864,
               -0.3975166922897936
            ],
            [
               -1.170093973973974,
               -0.39723265651884665
            ],
            [
               -1.1672914614614613,
               -0.39688573119371107
            ],
            [
               -1.164488948948949,
               -0.3964447047381163
            ],
            [
               -1.1616864364364363,
               -0.3959046576867492
            ],
            [
               -1.158883923923924,
               -0.3952899330195718
            ],
            [
               -1.1560814114114113,
               -0.394647408571584
            ],
            [
               -1.153278898898899,
               -0.3940321077675274
            ],
            [
               -1.1504763863863863,
               -0.393489814479391
            ],
            [
               -1.1476738738738739,
               -0.39304244566626034
            ],
            [
               -1.1448713613613613,
               -0.3926811001810574
            ],
            [
               -1.1420688488488488,
               -0.39236920950897525
            ],
            [
               -1.1392663363363362,
               -0.3920548905639071
            ],
            [
               -1.1364638238238238,
               -0.3916885474454138
            ],
            [
               -1.1336613113113112,
               -0.39124000330937536
            ],
            [
               -1.1308587987987986,
               -0.3907095504674232
            ],
            [
               -1.1280562862862862,
               -0.39012924884995426
            ],
            [
               -1.1252537737737738,
               -0.389553936611407
            ],
            [
               -1.1224512612612612,
               -0.38904471205379454
            ],
            [
               -1.1196487487487485,
               -0.388650032291216
            ],
            [
               -1.1168462362362361,
               -0.3883902930569362
            ],
            [
               -1.1140437237237237,
               -0.38825060407752776
            ],
            [
               -1.111241211211211,
               -0.3881838643928165
            ],
            [
               -1.1084386986986985,
               -0.38812304210059667
            ],
            [
               -1.105636186186186,
               -0.3879988070226049
            ],
            [
               -1.1028336736736737,
               -0.38775720722816076
            ],
            [
               -1.100031161161161,
               -0.3873723243510382
            ],
            [
               -1.0972286486486484,
               -0.38685062704550455
            ],
            [
               -1.094426136136136,
               -0.386226419498211
            ],
            [
               -1.0916236236236236,
               -0.3855504548609807
            ],
            [
               -1.088821111111111,
               -0.38487561078907695
            ],
            [
               -1.0860185985985984,
               -0.3842439942651056
            ],
            [
               -1.083216086086086,
               -0.38367892078800314
            ],
            [
               -1.0804135735735736,
               -0.38318332013814704
            ],
            [
               -1.077611061061061,
               -0.38274396164128577
            ],
            [
               -1.0748085485485483,
               -0.38233919587440146
            ],
            [
               -1.072006036036036,
               -0.38194718345357515
            ],
            [
               -1.0692035235235235,
               -0.38155195353808014
            ],
            [
               -1.066401011011011,
               -0.38114584372550686
            ],
            [
               -1.0635984984984983,
               -0.38072839337992814
            ],
            [
               -1.060795985985986,
               -0.3803030136859621
            ],
            [
               -1.0579934734734735,
               -0.37987331841924865
            ],
            [
               -1.0551909609609609,
               -0.37944074742842093
            ],
            [
               -1.0523884484484483,
               -0.3790042474809432
            ],
            [
               -1.0495859359359359,
               -0.378561709016458
            ],
            [
               -1.0467834234234235,
               -0.37811205169564277
            ],
            [
               -1.0439809109109108,
               -0.3776566257695708
            ],
            [
               -1.0411783983983982,
               -0.37719901086769125
            ],
            [
               -1.0383758858858858,
               -0.37674313850592944
            ],
            [
               -1.0355733733733734,
               -0.3762905533943728
            ],
            [
               -1.0327708608608608,
               -0.3758381621144551
            ],
            [
               -1.0299683483483482,
               -0.3753777479081991
            ],
            [
               -1.0271658358358358,
               -0.37489786267355973
            ],
            [
               -1.0243633233233234,
               -0.3743877009811175
            ],
            [
               -1.0215608108108107,
               -0.3738416273179749
            ],
            [
               -1.0187582982982981,
               -0.37326256658091517
            ],
            [
               -1.0159557857857857,
               -0.37266270529798795
            ],
            [
               -1.0131532732732733,
               -0.3720608428457419
            ],
            [
               -1.0103507607607607,
               -0.3714769700393006
            ],
            [
               -1.007548248248248,
               -0.37092577516417724
            ],
            [
               -1.0047457357357357,
               -0.3704113422680444
            ],
            [
               -1.0019432232232233,
               -0.36992506116321644
            ],
            [
               -0.9991407107107106,
               -0.3694477553972819
            ],
            [
               -0.9963381981981981,
               -0.3689555862185193
            ],
            [
               -0.9935356856856856,
               -0.3684279173284908
            ],
            [
               -0.9907331731731731,
               -0.36785453138214164
            ],
            [
               -0.9879306606606606,
               -0.3672396873800341
            ],
            [
               -0.9851281481481481,
               -0.3666014984465227
            ],
            [
               -0.9823256356356356,
               -0.36596667034282915
            ],
            [
               -0.9795231231231231,
               -0.3653622366688132
            ],
            [
               -0.9767206106106106,
               -0.36480699494572033
            ],
            [
               -0.973918098098098,
               -0.36430550117509186
            ],
            [
               -0.9711155855855855,
               -0.36384664798485666
            ],
            [
               -0.968313073073073,
               -0.36340730903506546
            ],
            [
               -0.9655105605605605,
               -0.36295980983252707
            ],
            [
               -0.962708048048048,
               -0.3624806816133219
            ],
            [
               -0.9599055355355355,
               -0.3619577276841398
            ],
            [
               -0.957103023023023,
               -0.3613930332867368
            ],
            [
               -0.9543005105105105,
               -0.36080097318649984
            ],
            [
               -0.951497997997998,
               -0.36020201954157627
            ],
            [
               -0.9486954854854854,
               -0.359614614886131
            ],
            [
               -0.9458929729729728,
               -0.35904803961787035
            ],
            [
               -0.9430904604604604,
               -0.35849883803778493
            ],
            [
               -0.9402879479479478,
               -0.3579521004508581
            ],
            [
               -0.9374854354354354,
               -0.3573871751324381
            ],
            [
               -0.9346829229229228,
               -0.35678580632035317
            ],
            [
               -0.9318804104104104,
               -0.35613981383377435
            ],
            [
               -0.9290778978978977,
               -0.35545555314934996
            ],
            [
               -0.9262753853853853,
               -0.35475347855345485
            ],
            [
               -0.9234728728728727,
               -0.3540628003933478
            ],
            [
               -0.9206703603603603,
               -0.3534129047282437
            ],
            [
               -0.9178678478478477,
               -0.3528243152885008
            ],
            [
               -0.9150653353353353,
               -0.35230214843433005
            ],
            [
               -0.9122628228228227,
               -0.3518341924687546
            ],
            [
               -0.9094603103103103,
               -0.35139422167154244
            ],
            [
               -0.9066577977977976,
               -0.3509494542392235
            ],
            [
               -0.9038552852852852,
               -0.3504697535269088
            ],
            [
               -0.9010527727727726,
               -0.349935679366811
            ],
            [
               -0.8982502602602602,
               -0.3493429598439499
            ],
            [
               -0.8954477477477477,
               -0.34870218748858917
            ],
            [
               -0.8926452352352352,
               -0.3480341099823643
            ],
            [
               -0.8898427227227227,
               -0.34736225335284143
            ],
            [
               -0.8870402102102102,
               -0.3467053450198796
            ],
            [
               -0.8842376976976977,
               -0.34607189086359536
            ],
            [
               -0.8814351851851852,
               -0.3454583948183355
            ],
            [
               -0.8786326726726726,
               -0.34485142959588755
            ],
            [
               -0.8758301601601601,
               -0.34423252962738093
            ],
            [
               -0.8730276476476476,
               -0.3435840928956405
            ],
            [
               -0.8702251351351351,
               -0.3428943722380886
            ],
            [
               -0.8674226226226226,
               -0.3421601819394726
            ],
            [
               -0.8646201101101101,
               -0.34138688902406256
            ],
            [
               -0.8618175975975975,
               -0.3405862269795392
            ],
            [
               -0.859015085085085,
               -0.33977311123430765
            ],
            [
               -0.8562125725725724,
               -0.33896274810425286
            ],
            [
               -0.8534100600600599,
               -0.33816892415847866
            ],
            [
               -0.8506075475475474,
               -0.3374036504224379
            ],
            [
               -0.8478050350350349,
               -0.3366776322749311
            ],
            [
               -0.8450025225225224,
               -0.3360006386052016
            ],
            [
               -0.8422000100100099,
               -0.33538091560777306
            ],
            [
               -0.8393974974974974,
               -0.33482329921678433
            ],
            [
               -0.8365949849849849,
               -0.3343264133307108
            ],
            [
               -0.8337924724724723,
               -0.3338799900525905
            ],
            [
               -0.8309899599599598,
               -0.3334636280947443
            ],
            [
               -0.8281874474474473,
               -0.3330480655477107
            ],
            [
               -0.8253849349349348,
               -0.3325993277510606
            ],
            [
               -0.8225824224224223,
               -0.3320851480027561
            ],
            [
               -0.8197799099099098,
               -0.33148218076767266
            ],
            [
               -0.8169773973973973,
               -0.3307820530829376
            ],
            [
               -0.8141748848848848,
               -0.3299944220251607
            ],
            [
               -0.8113723723723723,
               -0.3291459196903882
            ],
            [
               -0.8085698598598597,
               -0.3282749695067564
            ],
            [
               -0.8057673473473472,
               -0.32742361494898775
            ],
            [
               -0.8029648348348347,
               -0.32662835900488807
            ],
            [
               -0.8001623223223222,
               -0.3259123096535429
            ],
            [
               -0.7973598098098097,
               -0.32528057861270054
            ],
            [
               -0.7945572972972972,
               -0.3247200005616503
            ],
            [
               -0.7917547847847847,
               -0.32420309544220693
            ],
            [
               -0.7889522722722722,
               -0.323695119788184
            ],
            [
               -0.7861497597597596,
               -0.32316233743849987
            ],
            [
               -0.7833472472472471,
               -0.3225794547509476
            ],
            [
               -0.7805447347347346,
               -0.32193451704810927
            ],
            [
               -0.7777422222222221,
               -0.3212303097178424
            ],
            [
               -0.7749397097097096,
               -0.3204822167870377
            ],
            [
               -0.7721371971971971,
               -0.3197133162298226
            ],
            [
               -0.7693346846846846,
               -0.318948045640984
            ],
            [
               -0.7665321721721721,
               -0.3182059631061922
            ],
            [
               -0.7637296596596596,
               -0.31749696808600625
            ],
            [
               -0.760927147147147,
               -0.3168189251914544
            ],
            [
               -0.7581246346346345,
               -0.31615807537203655
            ],
            [
               -0.755322122122122,
               -0.3154920470469996
            ],
            [
               -0.7525196096096095,
               -0.3147947900003282
            ],
            [
               -0.749717097097097,
               -0.31404241049004755
            ],
            [
               -0.7469145845845845,
               -0.313218723801131
            ],
            [
               -0.744112072072072,
               -0.3123193797818581
            ],
            [
               -0.7413095595595595,
               -0.3113536616757254
            ],
            [
               -0.738507047047047,
               -0.3103434895132555
            ],
            [
               -0.7357045345345344,
               -0.309319721429396
            ],
            [
               -0.7329020220220219,
               -0.3083164417059122
            ],
            [
               -0.7300995095095094,
               -0.3073644211200577
            ],
            [
               -0.7272969969969969,
               -0.30648519554548426
            ],
            [
               -0.7244944844844844,
               -0.3056871318303598
            ],
            [
               -0.7216919719719719,
               -0.3049644144186823
            ],
            [
               -0.7188894594594594,
               -0.3042991745583271
            ],
            [
               -0.7160869469469469,
               -0.303666174596652
            ],
            [
               -0.7132844344344343,
               -0.303038782617187
            ],
            [
               -0.7104819219219218,
               -0.3023946388857237
            ],
            [
               -0.7076794094094093,
               -0.3017195449844704
            ],
            [
               -0.7048768968968968,
               -0.30100867757243543
            ],
            [
               -0.7020743843843843,
               -0.3002650736489748
            ],
            [
               -0.6992718718718718,
               -0.29949618540304446
            ],
            [
               -0.6964693593593593,
               -0.2987098784559836
            ],
            [
               -0.6936668468468468,
               -0.2979113488850226
            ],
            [
               -0.6908643343343343,
               -0.2971020204995256
            ],
            [
               -0.6880618218218217,
               -0.2962806929504894
            ],
            [
               -0.6852593093093092,
               -0.2954463209288962
            ],
            [
               -0.6824567967967967,
               -0.2946011381670445
            ],
            [
               -0.6796542842842842,
               -0.2937526511739649
            ],
            [
               -0.6768517717717717,
               -0.29291340564337787
            ],
            [
               -0.6740492592592592,
               -0.2920982569619648
            ],
            [
               -0.6712467467467467,
               -0.2913198662408424
            ],
            [
               -0.6684442342342342,
               -0.29058393074981437
            ],
            [
               -0.6656417217217216,
               -0.2898859335320525
            ],
            [
               -0.6628392092092091,
               -0.2892108238747043
            ],
            [
               -0.6600366966966966,
               -0.28853611199064244
            ],
            [
               -0.6572341841841841,
               -0.2878376808272123
            ],
            [
               -0.6544316716716716,
               -0.28709659833355383
            ],
            [
               -0.6516291591591591,
               -0.28630473319988003
            ],
            [
               -0.6488266466466466,
               -0.2854672408948691
            ],
            [
               -0.6460241341341341,
               -0.28460094330520014
            ],
            [
               -0.6432216216216216,
               -0.2837289725961999
            ],
            [
               -0.640419109109109,
               -0.2828733323610215
            ],
            [
               -0.6376165965965965,
               -0.28204779320286333
            ],
            [
               -0.634814084084084,
               -0.2812534962346652
            ],
            [
               -0.6320115715715715,
               -0.280478771193882
            ],
            [
               -0.629209059059059,
               -0.27970326082647734
            ],
            [
               -0.6264065465465465,
               -0.27890495836607765
            ],
            [
               -0.623604034034034,
               -0.2780677299897446
            ],
            [
               -0.6208015215215215,
               -0.2771866870628369
            ],
            [
               -0.617999009009009,
               -0.27626949125578726
            ],
            [
               -0.6151964964964964,
               -0.27533309225523395
            ],
            [
               -0.6123939839839839,
               -0.2743970311668561
            ],
            [
               -0.6095914714714714,
               -0.2734757188347955
            ],
            [
               -0.6067889589589589,
               -0.27257255105388667
            ],
            [
               -0.6039864464464464,
               -0.27167816211822715
            ],
            [
               -0.6011839339339339,
               -0.27077370670891787
            ],
            [
               -0.5983814214214214,
               -0.26983826664848487
            ],
            [
               -0.5955789089089089,
               -0.2688579239070793
            ],
            [
               -0.5927763963963963,
               -0.2678332834922037
            ],
            [
               -0.5899738838838838,
               -0.2667825696560664
            ],
            [
               -0.5871713713713713,
               -0.2657387846200161
            ],
            [
               -0.5843688588588588,
               -0.2647413807223783
            ],
            [
               -0.5815663463463463,
               -0.2638248040290324
            ],
            [
               -0.5787638338338338,
               -0.2630074665648826
            ],
            [
               -0.5759613213213213,
               -0.2622847627933381
            ],
            [
               -0.5731588088088088,
               -0.26162860492195894
            ],
            [
               -0.5703562962962963,
               -0.26099395436951955
            ],
            [
               -0.5675537837837837,
               -0.2603306109892025
            ],
            [
               -0.5647512712712712,
               -0.25959681030548054
            ],
            [
               -0.5619487587587587,
               -0.2587705396325364
            ],
            [
               -0.5591462462462462,
               -0.2578551379984225
            ],
            [
               -0.5563437337337337,
               -0.2568774917300448
            ],
            [
               -0.5535412212212212,
               -0.25587941943675163
            ],
            [
               -0.5507387087087087,
               -0.2549049255384793
            ],
            [
               -0.5479361961961962,
               -0.25398722653964645
            ],
            [
               -0.5451336836836836,
               -0.2531394398298046
            ],
            [
               -0.5423311711711711,
               -0.2523515973855365
            ],
            [
               -0.5395286586586586,
               -0.25159462356900386
            ],
            [
               -0.5367261461461461,
               -0.25082976137096713
            ],
            [
               -0.5339236336336336,
               -0.25002033327811135
            ],
            [
               -0.5311211211211211,
               -0.24914216844473858
            ],
            [
               -0.5283186086086086,
               -0.2481896494968795
            ],
            [
               -0.5255160960960961,
               -0.24717587673955577
            ],
            [
               -0.5227135835835836,
               -0.24612737318921274
            ],
            [
               -0.519911071071071,
               -0.2450754207932465
            ],
            [
               -0.5171085585585585,
               -0.24404700358228582
            ],
            [
               -0.514306046046046,
               -0.2430581991093277
            ],
            [
               -0.5115035335335335,
               -0.24211181676009041
            ],
            [
               -0.508701021021021,
               -0.24119953593242294
            ],
            [
               -0.5058985085085085,
               -0.24030729638867887
            ],
            [
               -0.503095995995996,
               -0.2394217345705586
            ],
            [
               -0.5002934834834833,
               -0.23853532475694916
            ],
            [
               -0.49749097097097084,
               -0.23764855541427454
            ],
            [
               -0.4946884584584583,
               -0.23676865744137887
            ],
            [
               -0.4918859459459458,
               -0.23590565425953425
            ],
            [
               -0.4890834334334333,
               -0.23506738475697297
            ],
            [
               -0.4862809209209208,
               -0.23425538142392188
            ],
            [
               -0.4834784084084083,
               -0.23346303841214033
            ],
            [
               -0.48067589589589577,
               -0.23267659055225454
            ],
            [
               -0.47787338338338325,
               -0.23187840714861563
            ],
            [
               -0.47507087087087074,
               -0.2310513554160435
            ],
            [
               -0.47226835835835823,
               -0.23018275315931314
            ],
            [
               -0.4694658458458457,
               -0.22926674646934864
            ],
            [
               -0.4666633333333332,
               -0.22830464588338684
            ],
            [
               -0.4638608208208207,
               -0.2273035334920892
            ],
            [
               -0.4610583083083082,
               -0.22627400604311243
            ],
            [
               -0.4582557957957957,
               -0.22522804913600514
            ],
            [
               -0.45545328328328316,
               -0.22417773197047275
            ],
            [
               -0.45265077077077065,
               -0.22313483759087582
            ],
            [
               -0.44984825825825814,
               -0.22211097302124505
            ],
            [
               -0.4470457457457456,
               -0.22111740141881409
            ],
            [
               -0.4442432332332331,
               -0.2201639502515973
            ],
            [
               -0.4414407207207206,
               -0.21925684095456444
            ],
            [
               -0.4386382082082081,
               -0.21839595202237105
            ],
            [
               -0.4358356956956956,
               -0.21757257411822706
            ],
            [
               -0.43303318318318307,
               -0.21676887554780944
            ],
            [
               -0.43023067067067056,
               -0.215959942015028
            ],
            [
               -0.42742815815815804,
               -0.21511845932111473
            ],
            [
               -0.42462564564564553,
               -0.2142211308437234
            ],
            [
               -0.421823133133133,
               -0.21325512046324568
            ],
            [
               -0.4190206206206205,
               -0.21222251098663403
            ],
            [
               -0.416218108108108,
               -0.21114113544188562
            ],
            [
               -0.4134155955955955,
               -0.21004111073220277
            ],
            [
               -0.410613083083083,
               -0.20895769465392477
            ],
            [
               -0.40781057057057046,
               -0.20792228027745185
            ],
            [
               -0.40500805805805795,
               -0.20695402726847245
            ],
            [
               -0.40220554554554544,
               -0.2060545521559316
            ],
            [
               -0.39940303303303293,
               -0.20520725154302344
            ],
            [
               -0.3966005205205205,
               -0.20438146614198094
            ],
            [
               -0.3937980080080079,
               -0.20354024225530687
            ],
            [
               -0.3909954954954955,
               -0.20264938106033503
            ],
            [
               -0.3881929829829829,
               -0.20168513304790814
            ],
            [
               -0.3853904704704705,
               -0.20063840207294803
            ],
            [
               -0.38258795795795786,
               -0.19951449803864185
            ],
            [
               -0.37978544544544546,
               -0.19832892442831873
            ],
            [
               -0.37698293293293283,
               -0.1971009233819372
            ],
            [
               -0.37418042042042043,
               -0.1958471192024004
            ],
            [
               -0.3713779079079078,
               -0.1945774075684925
            ],
            [
               -0.3685753953953954,
               -0.19329431760754234
            ],
            [
               -0.3657728828828828,
               -0.19199576020266418
            ],
            [
               -0.3629703703703704,
               -0.19067983269718558
            ],
            [
               -0.36016785785785776,
               -0.18934961212094847
            ],
            [
               -0.35736534534534536,
               -0.18801589111910044
            ],
            [
               -0.35456283283283274,
               -0.1866965807100277
            ],
            [
               -0.35176032032032034,
               -0.18541274768678095
            ],
            [
               -0.3489578078078077,
               -0.18418253152960484
            ],
            [
               -0.3461552952952953,
               -0.18301504249514877
            ],
            [
               -0.3433527827827827,
               -0.18190646960883505
            ],
            [
               -0.3405502702702703,
               -0.1808399668818752
            ],
            [
               -0.33774775775775767,
               -0.17978965321099694
            ],
            [
               -0.33494524524524527,
               -0.1787276711863035
            ],
            [
               -0.33214273273273265,
               -0.17763217636822048
            ],
            [
               -0.32934022022022025,
               -0.17649374282144636
            ],
            [
               -0.3265377077077076,
               -0.17531811482175497
            ],
            [
               -0.323735195195195,
               -0.17412437231721767
            ],
            [
               -0.3209326826826826,
               -0.17293903909113495
            ],
            [
               -0.31813017017017,
               -0.1717879676587465
            ],
            [
               -0.3153276576576576,
               -0.17068855356031543
            ],
            [
               -0.31252514514514496,
               -0.1696447263449964
            ],
            [
               -0.30972263263263256,
               -0.16864626843919128
            ],
            [
               -0.30692012012011993,
               -0.16767261842518721
            ],
            [
               -0.30411760760760753,
               -0.1666998758720466
            ],
            [
               -0.3013150950950949,
               -0.16570870677723393
            ],
            [
               -0.2985125825825825,
               -0.16469057805485898
            ],
            [
               -0.2957100700700699,
               -0.16365030799965696
            ],
            [
               -0.2929075575575575,
               -0.16260412063807983
            ],
            [
               -0.29010504504504486,
               -0.16157384399478736
            ],
            [
               -0.28730253253253246,
               -0.16057912822492493
            ],
            [
               -0.28450002002001984,
               -0.15963018707834087
            ],
            [
               -0.28169750750750744,
               -0.15872339245739897
            ],
            [
               -0.2788949949949948,
               -0.1578411415939377
            ],
            [
               -0.2760924824824824,
               -0.15695606660621697
            ],
            [
               -0.2732899699699698,
               -0.1560382977496113
            ],
            [
               -0.2704874574574574,
               -0.1550635506106488
            ],
            [
               -0.26768494494494477,
               -0.1540195712722784
            ],
            [
               -0.26488243243243237,
               -0.1529090040136627
            ],
            [
               -0.26207991991991975,
               -0.15174786569424548
            ],
            [
               -0.25927740740740735,
               -0.1505601633000445
            ],
            [
               -0.2564748948948947,
               -0.1493703560513081
            ],
            [
               -0.2536723823823823,
               -0.14819598815576973
            ],
            [
               -0.2508698698698697,
               -0.14704272370296856
            ],
            [
               -0.2480673573573573,
               -0.14590324595193516
            ],
            [
               -0.24526484484484468,
               -0.1447602876216082
            ],
            [
               -0.24246233233233228,
               -0.14359280736403357
            ],
            [
               -0.23965981981981965,
               -0.14238339776575037
            ],
            [
               -0.23685730730730725,
               -0.14112467245065785
            ],
            [
               -0.23405479479479463,
               -0.13982272005412621
            ],
            [
               -0.23125228228228223,
               -0.1384966125826781
            ],
            [
               -0.2284497697697696,
               -0.1371741339672502
            ],
            [
               -0.2256472572572572,
               -0.1358849963456763
            ],
            [
               -0.22284474474474458,
               -0.1346535147589747
            ],
            [
               -0.22004223223223218,
               -0.13349282031762166
            ],
            [
               -0.21723971971971956,
               -0.1324021923753284
            ],
            [
               -0.21443720720720716,
               -0.13136814561418647
            ],
            [
               -0.21163469469469454,
               -0.13036880752009306
            ],
            [
               -0.20883218218218214,
               -0.1293801921801842
            ],
            [
               -0.2060296696696695,
               -0.12838248526011026
            ],
            [
               -0.2032271571571571,
               -0.12736453436388895
            ],
            [
               -0.2004246446446445,
               -0.1263253497805411
            ],
            [
               -0.1976221321321321,
               -0.1252723681466401
            ],
            [
               -0.19481961961961947,
               -0.12421722534627194
            ],
            [
               -0.19201710710710707,
               -0.12317052570497172
            ],
            [
               -0.18921459459459444,
               -0.12213736230366184
            ],
            [
               -0.18641208208208204,
               -0.12111506184395754
            ],
            [
               -0.18360956956956942,
               -0.12009388638520024
            ],
            [
               -0.18080705705705702,
               -0.11906045189649805
            ],
            [
               -0.1780045445445444,
               -0.11800271978802856
            ],
            [
               -0.175202032032032,
               -0.11691486453725342
            ],
            [
               -0.17239951951951937,
               -0.11580029766660921
            ],
            [
               -0.16959700700700697,
               -0.11467165661499534
            ],
            [
               -0.16679449449449435,
               -0.11354749913595136
            ],
            [
               -0.16399198198198195,
               -0.11244650427068259
            ],
            [
               -0.16118946946946933,
               -0.11138084557493716
            ],
            [
               -0.15838695695695693,
               -0.11035079480137555
            ],
            [
               -0.1555844444444443,
               -0.10934239128379414
            ],
            [
               -0.1527819319319319,
               -0.10832921157243236
            ],
            [
               -0.14997941941941928,
               -0.10727810972495838
            ],
            [
               -0.14717690690690688,
               -0.10615760414149145
            ],
            [
               -0.14437439439439426,
               -0.10494671819259499
            ],
            [
               -0.14157188188188186,
               -0.10364181246366949
            ],
            [
               -0.13876936936936923,
               -0.1022593816600233
            ],
            [
               -0.13596685685685683,
               -0.10083382910064059
            ],
            [
               -0.1331643443443442,
               -0.09941059383992207
            ],
            [
               -0.1303618318318318,
               -0.0980363034527536
            ],
            [
               -0.1275593193193192,
               -0.09674848130306846
            ],
            [
               -0.12475680680680679,
               -0.09556749365825817
            ],
            [
               -0.12195429429429416,
               -0.09449282264062614
            ],
            [
               -0.11915178178178176,
               -0.0935045602402515
            ],
            [
               -0.11634926926926914,
               -0.09256957679330141
            ],
            [
               -0.11354675675675674,
               -0.09165054145359797
            ],
            [
               -0.11074424424424412,
               -0.09071523213304039
            ],
            [
               -0.10794173173173172,
               -0.08974357991485893
            ],
            [
               -0.1051392192192191,
               -0.08873063755937383
            ],
            [
               -0.10233670670670669,
               -0.08768491360641534
            ],
            [
               -0.09953419419419407,
               -0.08662289326200134
            ],
            [
               -0.09673168168168167,
               -0.08556166105090324
            ],
            [
               -0.09392916916916905,
               -0.08451202602590574
            ],
            [
               -0.09112665665665665,
               -0.08347429499990994
            ],
            [
               -0.08832414414414402,
               -0.08243793736975613
            ],
            [
               -0.08552163163163162,
               -0.08138512717597213
            ],
            [
               -0.082719119119119,
               -0.08029692855985121
            ],
            [
               -0.0799166066066066,
               -0.07916008479306297
            ],
            [
               -0.07711409409409398,
               -0.07797221836466861
            ],
            [
               -0.07431158158158158,
               -0.07674378262182496
            ],
            [
               -0.07150906906906895,
               -0.07549614291404316
            ],
            [
               -0.06870655655655655,
               -0.07425637290821274
            ],
            [
               -0.06590404404404393,
               -0.07305035031006224
            ],
            [
               -0.06310153153153153,
               -0.07189622088828723
            ],
            [
               -0.06029901901901891,
               -0.070800134281514
            ],
            [
               -0.057496506506506506,
               -0.06975541065030083
            ],
            [
               -0.054693993993993884,
               -0.06874522427968172
            ],
            [
               -0.05189148148148148,
               -0.06774783446441357
            ],
            [
               -0.04908896896896886,
               -0.06674268407508582
            ],
            [
               -0.04628645645645646,
               -0.06571552977260292
            ],
            [
               -0.04348394394394384,
               -0.06466118921476921
            ],
            [
               -0.040681431431431436,
               -0.06358332898174224
            ],
            [
               -0.037878918918918814,
               -0.06249168438112196
            ],
            [
               -0.03507640640640641,
               -0.06139788105654487
            ],
            [
               -0.03227389389389379,
               -0.06031137515328239
            ],
            [
               -0.02947138138138139,
               -0.05923685184323657
            ],
            [
               -0.026668868868868767,
               -0.058173806076551315
            ],
            [
               -0.023866356356356366,
               -0.0571182024296254
            ],
            [
               -0.021063843843843744,
               -0.05606536400419232
            ],
            [
               -0.018261331331331343,
               -0.05501282890105236
            ],
            [
               -0.01545881881881872,
               -0.053961971516797436
            ],
            [
               -0.01265630630630632,
               -0.052917685552866967
            ],
            [
               -0.009853793793793697,
               -0.051886185242860094
            ],
            [
               -0.007051281281281296,
               -0.05087173099726794
            ],
            [
               -0.004248768768768674,
               -0.049873558447347255
            ],
            [
               -0.001446256256256273,
               -0.04888431198121884
            ],
            [
               0.0013562562562563496,
               -0.04789083374140951
            ],
            [
               0.00415876876876875,
               -0.04687737575396772
            ],
            [
               0.006961281281281373,
               -0.04583044144986642
            ],
            [
               0.009763793793793774,
               -0.04474381149670986
            ],
            [
               0.012566306306306396,
               -0.04362209475043777
            ],
            [
               0.015368818818818797,
               -0.042481459513042885
            ],
            [
               0.01817133133133142,
               -0.04134696681069433
            ],
            [
               0.02097384384384382,
               -0.04024692377506783
            ],
            [
               0.023776356356356443,
               -0.039205601032028914
            ],
            [
               0.026578868868868843,
               -0.03823622750576622
            ],
            [
               0.029381381381381466,
               -0.03733620649258412
            ],
            [
               0.03218389389389387,
               -0.03648596526883757
            ],
            [
               0.03498640640640649,
               -0.035651901468941205
            ],
            [
               0.03778891891891911,
               -0.034792792130453165
            ],
            [
               0.04059143143143151,
               -0.033868099064074064
            ],
            [
               0.043393943943944135,
               -0.032846102018796064
            ],
            [
               0.046196456456456536,
               -0.03170985823744438
            ],
            [
               0.04899896896896916,
               -0.030459598007978206
            ],
            [
               0.05180148148148156,
               -0.029111140592317564
            ],
            [
               0.05460399399399418,
               -0.027690973565030808
            ],
            [
               0.05740650650650658,
               -0.02622948405851394
            ],
            [
               0.060209019019019205,
               -0.024754233896818134
            ],
            [
               0.0630115315315316,
               -0.02328503496170581
            ],
            [
               0.06581404404404423,
               -0.021831964571248696
            ],
            [
               0.06861655655655663,
               -0.02039655522373207
            ],
            [
               0.07141906906906925,
               -0.0189754657623456
            ],
            [
               0.07422158158158165,
               -0.017565255597493556
            ],
            [
               0.07702409409409428,
               -0.016166626118606364
            ],
            [
               0.07982660660660668,
               -0.01478672236517009
            ],
            [
               0.0826291191191193,
               -0.013438722395277602
            ],
            [
               0.0854316316316317,
               -0.012138788624041774
            ],
            [
               0.08823414414414432,
               -0.010901267653799618
            ],
            [
               0.09103665665665672,
               -0.009733572412681246
            ],
            [
               0.09383916916916935,
               -0.008632312546115739
            ],
            [
               0.09664168168168175,
               -0.0075819248784343984
            ],
            [
               0.09944419419419437,
               -0.006556388190184503
            ],
            [
               0.10224670670670677,
               -0.005523772999087739
            ],
            [
               0.10504921921921939,
               -0.0044526057403702635
            ],
            [
               0.10785173173173179,
               -0.0033185239577986914
            ],
            [
               0.11065424424424442,
               -0.002109594622294486
            ],
            [
               0.11345675675675682,
               -0.000828982914826859
            ],
            [
               0.11625926926926944,
               0.0005056950734726451
            ],
            [
               0.11906178178178184,
               0.0018661970947713713
            ],
            [
               0.12186429429429446,
               0.00321976117635403
            ],
            [
               0.12466680680680686,
               0.00453607640923398
            ],
            [
               0.12746931931931949,
               0.005793535733469135
            ],
            [
               0.13027183183183189,
               0.006983406413199389
            ],
            [
               0.1330743443443445,
               0.008111085214621117
            ],
            [
               0.1358768568568569,
               0.009194306256447182
            ],
            [
               0.13867936936936953,
               0.010258862713245664
            ],
            [
               0.14148188188188193,
               0.011332924094835994
            ],
            [
               0.14428439439439456,
               0.012441266422001218
            ],
            [
               0.14708690690690696,
               0.013600647953410705
            ],
            [
               0.14988941941941958,
               0.01481720316057511
            ],
            [
               0.15269193193193198,
               0.01608620059451893
            ],
            [
               0.1554944444444446,
               0.017393955903348246
            ],
            [
               0.158296956956957,
               0.018721243706479263
            ],
            [
               0.16109946946946962,
               0.02004730703266533
            ],
            [
               0.16390198198198203,
               0.021353557353949726
            ],
            [
               0.16670449449449465,
               0.02262626575674781
            ],
            [
               0.16950700700700705,
               0.023857889741293214
            ],
            [
               0.17230951951951967,
               0.025047057332420075
            ],
            [
               0.17511203203203207,
               0.026197539872798326
            ],
            [
               0.1779145445445447,
               0.027316714694404165
            ],
            [
               0.1807170570570571,
               0.02841402140124899
            ],
            [
               0.18351956956956972,
               0.029499771863399027
            ],
            [
               0.18632208208208212,
               0.030584444480409645
            ],
            [
               0.18912459459459474,
               0.03167835803815178
            ],
            [
               0.19192710710710714,
               0.032791456219085746
            ],
            [
               0.19472961961961976,
               0.03393289207603778
            ],
            [
               0.19753213213213217,
               0.035110194864058364
            ],
            [
               0.2003346446446448,
               0.036327999482422046
            ],
            [
               0.2031371571571572,
               0.037586557450593694
            ],
            [
               0.2059396696696698,
               0.038880447903620774
            ],
            [
               0.2087421821821822,
               0.04019799446632066
            ],
            [
               0.21154469469469483,
               0.041521824632391735
            ],
            [
               0.21434720720720724,
               0.04283078164654919
            ],
            [
               0.21714971971971986,
               0.044103061466232274
            ],
            [
               0.21995223223223226,
               0.045320083941529865
            ],
            [
               0.22275474474474488,
               0.04647032018114727
            ],
            [
               0.22555725725725728,
               0.04755217951918006
            ],
            [
               0.2283597697697699,
               0.048575164723636155
            ],
            [
               0.2311622822822823,
               0.04955883159194935
            ],
            [
               0.23396479479479493,
               0.05052957525235052
            ],
            [
               0.23676730730730733,
               0.0515157961839976
            ],
            [
               0.23956981981981995,
               0.0525424365548286
            ],
            [
               0.24237233233233235,
               0.05362609725734979
            ],
            [
               0.24517484484484497,
               0.054771872457269666
            ],
            [
               0.24797735735735738,
               0.05597267067799572
            ],
            [
               0.25077986986987,
               0.05721120950084041
            ],
            [
               0.2535823823823824,
               0.05846421930871715
            ],
            [
               0.256384894894895,
               0.059707842296586655
            ],
            [
               0.2591874074074074,
               0.06092291851682097
            ],
            [
               0.26198991991992004,
               0.06209889831757576
            ],
            [
               0.26479243243243245,
               0.06323550352888391
            ],
            [
               0.26759494494494507,
               0.06434187490302656
            ],
            [
               0.27039745745745747,
               0.06543361706333223
            ],
            [
               0.2731999699699701,
               0.06652868990163252
            ],
            [
               0.2760024824824825,
               0.06764333960166996
            ],
            [
               0.2788049949949951,
               0.06878914297378891
            ],
            [
               0.2816075075075075,
               0.06997179741362786
            ],
            [
               0.28441002002002014,
               0.07119167019878142
            ],
            [
               0.28721253253253254,
               0.07244552966106438
            ],
            [
               0.29001504504504516,
               0.07372851712393497
            ],
            [
               0.29281755755755756,
               0.07503541135274183
            ],
            [
               0.2956200700700702,
               0.07636059758897612
            ],
            [
               0.2984225825825826,
               0.0776967635914223
            ],
            [
               0.3012250950950952,
               0.07903299176642714
            ],
            [
               0.3040276076076076,
               0.08035335637914148
            ],
            [
               0.30683012012012023,
               0.08163717759215894
            ],
            [
               0.30963263263263263,
               0.08286166266106465
            ],
            [
               0.31243514514514525,
               0.08400687030121451
            ],
            [
               0.31523765765765766,
               0.08506200104349415
            ],
            [
               0.3180401701701703,
               0.08603125603801498
            ],
            [
               0.3208426826826827,
               0.08693721150992717
            ],
            [
               0.3236451951951953,
               0.08781999880297753
            ],
            [
               0.3264477077077077,
               0.08873154402905087
            ],
            [
               0.3292502202202203,
               0.08972548570157479
            ],
            [
               0.3320527327327327,
               0.09084477761391146
            ],
            [
               0.33485524524524535,
               0.0921099709683526
            ],
            [
               0.33765775775775775,
               0.09351140580518263
            ],
            [
               0.34046027027027037,
               0.09500787204464672
            ],
            [
               0.34326278278278277,
               0.09653282786594614
            ],
            [
               0.3460652952952954,
               0.09800733863202332
            ],
            [
               0.3488678078078078,
               0.09935703563398018
            ],
            [
               0.3516703203203204,
               0.10052912359991795
            ],
            [
               0.3544728328328328,
               0.1015051868545957
            ],
            [
               0.35727534534534544,
               0.10230639426427418
            ],
            [
               0.36007785785785784,
               0.10298950737213913
            ],
            [
               0.36288037037037046,
               0.10363440191738243
            ],
            [
               0.36568288288288286,
               0.10432600919549795
            ],
            [
               0.3684853953953955,
               0.10513506987026233
            ],
            [
               0.3712879079079079,
               0.10610244968567334
            ],
            [
               0.3740904204204205,
               0.10723087893706695
            ],
            [
               0.3768929329329329,
               0.10848607210654149
            ],
            [
               0.37969544544544553,
               0.10980676915756321
            ],
            [
               0.38249795795795793,
               0.11112096499856017
            ],
            [
               0.38530047047047056,
               0.11236406738168886
            ],
            [
               0.38810298298298296,
               0.11349434453862428
            ],
            [
               0.3909054954954956,
               0.11450187150909291
            ],
            [
               0.393708008008008,
               0.11540900130002602
            ],
            [
               0.3965105205205206,
               0.11626265844553463
            ],
            [
               0.3993130330330332,
               0.1171208543094942
            ],
            [
               0.4021155455455456,
               0.11803719940104818
            ],
            [
               0.40491805805805825,
               0.11904750147729543
            ],
            [
               0.40772057057057065,
               0.12016175693224115
            ],
            [
               0.4105230830830833,
               0.12136323434332527
            ],
            [
               0.4133255955955957,
               0.12261439162839202
            ],
            [
               0.4161281081081083,
               0.12386760805903513
            ],
            [
               0.4189306206206207,
               0.12507760790393338
            ],
            [
               0.4217331331331333,
               0.1262122535279742
            ],
            [
               0.4245356456456457,
               0.12725907846398035
            ],
            [
               0.42733815815815834,
               0.12822626054206593
            ],
            [
               0.43014067067067074,
               0.1291382946155306
            ],
            [
               0.43294318318318337,
               0.13002797883939501
            ],
            [
               0.43574569569569577,
               0.13092713666291275
            ],
            [
               0.4385482082082084,
               0.13185859591181218
            ],
            [
               0.4413507207207208,
               0.1328313791478741
            ],
            [
               0.4441532332332334,
               0.13384004118674897
            ],
            [
               0.4469557457457458,
               0.13486793144916143
            ],
            [
               0.44975825825825844,
               0.13589317368749051
            ],
            [
               0.45256077077077084,
               0.1368955752958848
            ],
            [
               0.45536328328328346,
               0.13786260330895833
            ],
            [
               0.45816579579579586,
               0.1387929555966126
            ],
            [
               0.4609683083083085,
               0.139696965771611
            ],
            [
               0.4637708208208209,
               0.14059390510428987
            ],
            [
               0.4665733333333335,
               0.14150698228430267
            ],
            [
               0.4693758458458459,
               0.14245733801154958
            ],
            [
               0.47217835835835853,
               0.1434585047071148
            ],
            [
               0.47498087087087093,
               0.1445126464035487
            ],
            [
               0.47778338338338355,
               0.14560946698396596
            ],
            [
               0.48058589589589595,
               0.14672807522408293
            ],
            [
               0.4833884084084086,
               0.1478414425459599
            ],
            [
               0.486190920920921,
               0.14892250772363375
            ],
            [
               0.4889934334334336,
               0.14995058472083708
            ],
            [
               0.491795945945946,
               0.15091660258846823
            ],
            [
               0.4945984584584586,
               0.1518258954609731
            ],
            [
               0.497400970970971,
               0.15269775412154887
            ],
            [
               0.5002034834834836,
               0.1535616684688565
            ],
            [
               0.503005995995996,
               0.15445098776763494
            ],
            [
               0.5058085085085087,
               0.1553954151772742
            ],
            [
               0.5086110210210211,
               0.15641414535031545
            ],
            [
               0.5114135335335337,
               0.1575114103685941
            ],
            [
               0.5142160460460461,
               0.15867568173769803
            ],
            [
               0.5170185585585587,
               0.15988287536390045
            ],
            [
               0.5198210710710711,
               0.16110283571835818
            ],
            [
               0.5226235835835837,
               0.1623074242745888
            ],
            [
               0.5254260960960961,
               0.1634779935001587
            ],
            [
               0.5282286086086088,
               0.16461008818983763
            ],
            [
               0.5310311211211212,
               0.1657139150459006
            ],
            [
               0.5338336336336338,
               0.16681030180041648
            ],
            [
               0.5366361461461462,
               0.1679232089751675
            ],
            [
               0.5394386586586588,
               0.1690709627175959
            ],
            [
               0.5422411711711712,
               0.17025888843547685
            ],
            [
               0.5450436836836838,
               0.17147574162559492
            ],
            [
               0.5478461961961962,
               0.1726952877310864
            ],
            [
               0.5506487087087089,
               0.17388285253897148
            ],
            [
               0.5534512212212213,
               0.17500509687985413
            ],
            [
               0.5562537337337339,
               0.17604015500647507
            ],
            [
               0.5590562462462463,
               0.17698499439607163
            ],
            [
               0.5618587587587589,
               0.17785754493936257
            ],
            [
               0.5646612712712713,
               0.17869264620353414
            ],
            [
               0.5674637837837839,
               0.17953274379307457
            ],
            [
               0.5702662962962963,
               0.18041595464746257
            ],
            [
               0.573068808808809,
               0.1813650708862386
            ],
            [
               0.5758713213213213,
               0.18238094316649195
            ],
            [
               0.578673833833834,
               0.18344246418179436
            ],
            [
               0.5814763463463464,
               0.18451339503172998
            ],
            [
               0.584278858858859,
               0.18555413371896431
            ],
            [
               0.5870813713713714,
               0.18653488876572985
            ],
            [
               0.589883883883884,
               0.1874461338043092
            ],
            [
               0.5926863963963964,
               0.1883029126248001
            ],
            [
               0.595488908908909,
               0.18914137216559793
            ],
            [
               0.5982914214214214,
               0.1900082951908907
            ],
            [
               0.6010939339339341,
               0.19094664900231723
            ],
            [
               0.6038964464464465,
               0.19198154453270966
            ],
            [
               0.6066989589589589,
               0.19311104305072732
            ],
            [
               0.6095014714714717,
               0.1943048938421445
            ],
            [
               0.6123039839839841,
               0.19551191487725433
            ],
            [
               0.6151064964964965,
               0.1966740540096906
            ],
            [
               0.6179090090090089,
               0.1977430239884066
            ],
            [
               0.6207115215215218,
               0.19869448178094834
            ],
            [
               0.6235140340340342,
               0.1995353470903603
            ],
            [
               0.6263165465465466,
               0.20030187296061067
            ],
            [
               0.629119059059059,
               0.20104889584672622
            ],
            [
               0.6319215715715718,
               0.20183344011244797
            ],
            [
               0.6347240840840842,
               0.2026976692929441
            ],
            [
               0.6375265965965966,
               0.20365647283240354
            ],
            [
               0.640329109109109,
               0.20469362639671046
            ],
            [
               0.6431316216216219,
               0.20576785451604382
            ],
            [
               0.6459341341341343,
               0.20682704681565103
            ],
            [
               0.6487366466466467,
               0.20782628566414513
            ],
            [
               0.651539159159159,
               0.20874405192784234
            ],
            [
               0.6543416716716719,
               0.20959141272251533
            ],
            [
               0.6571441841841843,
               0.21041105558494275
            ],
            [
               0.6599466966966967,
               0.21126610672697263
            ],
            [
               0.6627492092092091,
               0.2122218243738528
            ],
            [
               0.665551721721722,
               0.21332552273196742
            ],
            [
               0.6683542342342343,
               0.2145907519957783
            ],
            [
               0.6711567467467467,
               0.21599061175984965
            ],
            [
               0.6739592592592591,
               0.21746244001944792
            ],
            [
               0.676761771771772,
               0.21892278300306836
            ],
            [
               0.6795642842842844,
               0.2202885130336967
            ],
            [
               0.6823667967967968,
               0.22149813334734011
            ],
            [
               0.6851693093093092,
               0.22252723502110575
            ],
            [
               0.687971821821822,
               0.2233937675002092
            ],
            [
               0.6907743343343344,
               0.22415173677601258
            ],
            [
               0.6935768468468468,
               0.2248752710786426
            ],
            [
               0.6963793593593592,
               0.2256377110071985
            ],
            [
               0.6991818718718721,
               0.22649170391176188
            ],
            [
               0.7019843843843845,
               0.2274558529626095
            ],
            [
               0.7047868968968969,
               0.22851145607185555
            ],
            [
               0.7075894094094093,
               0.22960989687675287
            ],
            [
               0.7103919219219221,
               0.2306882101174357
            ],
            [
               0.7131944344344345,
               0.23168811856504395
            ],
            [
               0.7159969469469469,
               0.23257304072321364
            ],
            [
               0.7187994594594593,
               0.23333837092561832
            ],
            [
               0.7216019719719722,
               0.23401243674517813
            ],
            [
               0.7244044844844846,
               0.23464827936446345
            ],
            [
               0.727206996996997,
               0.2353089646537514
            ],
            [
               0.7300095095095094,
               0.23605079370047596
            ],
            [
               0.7328120220220222,
               0.23690911845260487
            ],
            [
               0.7356145345345346,
               0.23789046379243786
            ],
            [
               0.738417047047047,
               0.2389726810923024
            ],
            [
               0.7412195595595594,
               0.24011253437652832
            ],
            [
               0.7440220720720723,
               0.24125812991360637
            ],
            [
               0.7468245845845847,
               0.2423624805581859
            ],
            [
               0.7496270970970971,
               0.24339449579471809
            ],
            [
               0.7524296096096099,
               0.24434471706977967
            ],
            [
               0.7552321221221223,
               0.24522479986634937
            ],
            [
               0.7580346346346347,
               0.24606154930544624
            ],
            [
               0.7608371471471471,
               0.24688772639214904
            ],
            [
               0.76363965965966,
               0.24773249780456275
            ],
            [
               0.7664421721721724,
               0.2486141910995791
            ],
            [
               0.7692446846846848,
               0.2495370832735751
            ],
            [
               0.7720471971971972,
               0.2504926281993384
            ],
            [
               0.77484970970971,
               0.25146422880118674
            ],
            [
               0.7776522222222224,
               0.2524337468309677
            ],
            [
               0.7804547347347348,
               0.25338763546081977
            ],
            [
               0.7832572472472472,
               0.25432090454206335
            ],
            [
               0.7860597597597601,
               0.25523793269075173
            ],
            [
               0.7888622722722725,
               0.2561501531126863
            ],
            [
               0.7916647847847849,
               0.2570715583783705
            ],
            [
               0.7944672972972973,
               0.2580135447126607
            ],
            [
               0.7972698098098101,
               0.25898071661947264
            ],
            [
               0.8000723223223225,
               0.2599689061668907
            ],
            [
               0.8028748348348349,
               0.2609659615105574
            ],
            [
               0.8056773473473473,
               0.2619550387131608
            ],
            [
               0.8084798598598602,
               0.2629194193698523
            ],
            [
               0.8112823723723726,
               0.26384746068446324
            ],
            [
               0.814084884884885,
               0.26473626361424546
            ],
            [
               0.8168873973973974,
               0.26559301030558574
            ],
            [
               0.8196899099099102,
               0.26643356610585145
            ],
            [
               0.8224924224224226,
               0.26727868685368505
            ],
            [
               0.825294934934935,
               0.268148819365539
            ],
            [
               0.8280974474474474,
               0.2690588609467752
            ],
            [
               0.8308999599599602,
               0.27001425328431516
            ],
            [
               0.8337024724724726,
               0.27100942605589706
            ],
            [
               0.836504984984985,
               0.27202897412598814
            ],
            [
               0.8393074974974974,
               0.27305122207625876
            ],
            [
               0.8421100100100103,
               0.27405320288259216
            ],
            [
               0.8449125225225227,
               0.2750157290268496
            ],
            [
               0.8477150350350351,
               0.27592726197642203
            ],
            [
               0.8505175475475475,
               0.2767856790937352
            ],
            [
               0.8533200600600603,
               0.2775976761728896
            ],
            [
               0.8561225725725727,
               0.2783762334106562
            ],
            [
               0.8589250850850851,
               0.2791370993018488
            ],
            [
               0.8617275975975975,
               0.27989544648583087
            ],
            [
               0.8645301101101104,
               0.28066366580984436
            ],
            [
               0.8673326226226228,
               0.2814507574807733
            ],
            [
               0.8701351351351352,
               0.28226312903138
            ],
            [
               0.8729376476476476,
               0.28310605101464104
            ],
            [
               0.8757401601601604,
               0.2839847610865564
            ],
            [
               0.8785426726726728,
               0.28490435507063955
            ],
            [
               0.8813451851851852,
               0.2858681256369357
            ],
            [
               0.8841476976976976,
               0.28687473019043996
            ],
            [
               0.8869502102102105,
               0.2879152262013263
            ],
            [
               0.8897527227227229,
               0.2889713418147555
            ],
            [
               0.8925552352352353,
               0.2900161854597131
            ],
            [
               0.8953577477477477,
               0.2910179385969118
            ],
            [
               0.8981602602602605,
               0.291946099678864
            ],
            [
               0.9009627727727729,
               0.2927788672416963
            ],
            [
               0.9037652852852853,
               0.2935096130304302
            ],
            [
               0.9065677977977977,
               0.294150365062684
            ],
            [
               0.9093703103103106,
               0.2947308747232271
            ],
            [
               0.912172822822823,
               0.29529303349843344
            ],
            [
               0.9149753353353354,
               0.29588179094850453
            ],
            [
               0.9177778478478478,
               0.2965348696644224
            ],
            [
               0.9205803603603606,
               0.2972740861894191
            ],
            [
               0.923382872872873,
               0.29810076129073126
            ],
            [
               0.9261853853853854,
               0.29899659263210276
            ],
            [
               0.9289878978978978,
               0.2999297809501355
            ],
            [
               0.9317904104104107,
               0.3008646291893603
            ],
            [
               0.9345929229229231,
               0.3017717720747436
            ],
            [
               0.9373954354354355,
               0.30263599416235676
            ],
            [
               0.9401979479479479,
               0.3034593421454234
            ],
            [
               0.9430004604604607,
               0.30425871179676817
            ],
            [
               0.9458029729729731,
               0.30505882989343736
            ],
            [
               0.9486054854854855,
               0.30588300010534414
            ],
            [
               0.9514079979979979,
               0.3067446688066126
            ],
            [
               0.9542105105105108,
               0.3076425649897444
            ],
            [
               0.9570130230230232,
               0.3085609728610878
            ],
            [
               0.9598155355355356,
               0.3094749957804338
            ],
            [
               0.962618048048048,
               0.3103590237076673
            ],
            [
               0.9654205605605608,
               0.3111955650304524
            ],
            [
               0.9682230730730732,
               0.31198149291887506
            ],
            [
               0.9710255855855856,
               0.312729619295547
            ],
            [
               0.973828098098098,
               0.3134650556566312
            ],
            [
               0.9766306106106108,
               0.31421753290365617
            ],
            [
               0.9794331231231233,
               0.3150121635336362
            ],
            [
               0.9822356356356357,
               0.3158616095457162
            ],
            [
               0.985038148148148,
               0.31676212121994407
            ],
            [
               0.9878406606606609,
               0.3176946175438229
            ],
            [
               0.9906431731731733,
               0.31863033402664903
            ],
            [
               0.9934456856856857,
               0.3195391222391091
            ],
            [
               0.9962481981981981,
               0.3203977207019745
            ],
            [
               0.9990507107107109,
               0.32119546109318414
            ],
            [
               1.0018532232232233,
               0.32193584475377046
            ],
            [
               1.0046557357357357,
               0.32263386097053703
            ],
            [
               1.0074582482482481,
               0.32331031255447495
            ],
            [
               1.010260760760761,
               0.3239852915868749
            ],
            [
               1.0130632732732734,
               0.32467303307466894
            ],
            [
               1.0158657857857858,
               0.3253796802958822
            ],
            [
               1.0186682982982982,
               0.326104312072461
            ],
            [
               1.021470810810811,
               0.32684236182543064
            ],
            [
               1.0242733233233234,
               0.3275897487577037
            ],
            [
               1.0270758358358358,
               0.3283459223552846
            ],
            [
               1.0298783483483482,
               0.3291146052982848
            ],
            [
               1.032680860860861,
               0.32990205417562296
            ],
            [
               1.0354833733733735,
               0.33071372404827193
            ],
            [
               1.0382858858858859,
               0.33155089924070014
            ],
            [
               1.0410883983983983,
               0.3324088729826678
            ],
            [
               1.0438909109109111,
               0.3332776155332015
            ],
            [
               1.0466934234234235,
               0.33414481922753636
            ],
            [
               1.049495935935936,
               0.33500017000331
            ],
            [
               1.0522984484484483,
               0.33583909295141656
            ],
            [
               1.0551009609609612,
               0.3366643170906273
            ],
            [
               1.0579034734734736,
               0.3374843955948447
            ],
            [
               1.060705985985986,
               0.33830952011800486
            ],
            [
               1.0635084984984984,
               0.3391461232133545
            ],
            [
               1.0663110110110112,
               0.33999240676969256
            ],
            [
               1.0691135235235236,
               0.3408367761188098
            ],
            [
               1.071916036036036,
               0.34166020264891583
            ],
            [
               1.0747185485485484,
               0.34244209471329146
            ],
            [
               1.0775210610610613,
               0.3431678464037844
            ],
            [
               1.0803235735735737,
               0.3438353972900358
            ],
            [
               1.083126086086086,
               0.34445823397253295
            ],
            [
               1.0859285985985985,
               0.34506333091144925
            ],
            [
               1.0887311111111113,
               0.34568424032540734
            ],
            [
               1.0915336236236237,
               0.3463513164158282
            ],
            [
               1.0943361361361361,
               0.3470822543474803
            ],
            [
               1.0971386486486485,
               0.34787626603174737
            ],
            [
               1.0999411611611614,
               0.34871418059563447
            ],
            [
               1.1027436736736738,
               0.3495648395278228
            ],
            [
               1.1055461861861862,
               0.35039597881706375
            ],
            [
               1.1083486986986986,
               0.3511861040424817
            ],
            [
               1.1111512112112114,
               0.35193328836834337
            ],
            [
               1.1139537237237238,
               0.3526576206977291
            ],
            [
               1.1167562362362362,
               0.35339600045548847
            ],
            [
               1.119558748748749,
               0.3541905006408727
            ],
            [
               1.1223612612612615,
               0.35507376742210905
            ],
            [
               1.1251637737737739,
               0.35605611844562834
            ],
            [
               1.1279662862862863,
               0.35711869671556845
            ],
            [
               1.130768798798799,
               0.35821527672308734
            ],
            [
               1.1335713113113115,
               0.3592826394702557
            ],
            [
               1.136373823823824,
               0.36025669124664805
            ],
            [
               1.1391763363363363,
               0.3610895974387436
            ],
            [
               1.1419788488488491,
               0.36176277789623684
            ],
            [
               1.1447813613613615,
               0.36229182681238203
            ],
            [
               1.147583873873874,
               0.36272190086739153
            ],
            [
               1.1503863863863864,
               0.3631150681925273
            ],
            [
               1.1531888988988992,
               0.36353357334563713
            ],
            [
               1.1559914114114116,
               0.3640241541992566
            ],
            [
               1.158793923923924,
               0.3646080725435148
            ],
            [
               1.1615964364364364,
               0.36527956441861326
            ],
            [
               1.1643989489489492,
               0.36601263804108886
            ],
            [
               1.1672014614614616,
               0.3667734698020862
            ],
            [
               1.170003973973974,
               0.36753394958115543
            ],
            [
               1.1728064864864864,
               0.3682817452747891
            ],
            [
               1.1756089989989993,
               0.36902361911700826
            ],
            [
               1.1784115115115117,
               0.3697811459689909
            ],
            [
               1.181214024024024,
               0.3705806234770023
            ],
            [
               1.1840165365365365,
               0.37144093416318763
            ],
            [
               1.1868190490490493,
               0.37236377001390636
            ],
            [
               1.1896215615615617,
               0.37332976675535956
            ],
            [
               1.1924240740740741,
               0.3743020364959763
            ],
            [
               1.1952265865865865,
               0.37523604852964126
            ],
            [
               1.1980290990990994,
               0.3760926513436779
            ],
            [
               1.2008316116116118,
               0.3768499714058511
            ],
            [
               1.2036341241241242,
               0.3775103000338722
            ],
            [
               1.2064366366366366,
               0.3780997359598131
            ],
            [
               1.2092391491491494,
               0.37866071202797247
            ],
            [
               1.2120416616616618,
               0.37923980435086113
            ],
            [
               1.2148441741741742,
               0.3798746585901292
            ],
            [
               1.2176466866866866,
               0.38058402747507536
            ],
            [
               1.2204491991991995,
               0.381363790034395
            ],
            [
               1.2232517117117119,
               0.3821898334573756
            ],
            [
               1.2260542242242243,
               0.38302650779397396
            ],
            [
               1.2288567367367367,
               0.383837724513082
            ],
            [
               1.2316592492492495,
               0.38459716369999425
            ],
            [
               1.234461761761762,
               0.38529461438711976
            ],
            [
               1.2372642742742743,
               0.3859369375488846
            ],
            [
               1.2400667867867867,
               0.386543966959612
            ],
            [
               1.2428692992992996,
               0.3871412211654777
            ],
            [
               1.245671811811812,
               0.38775209658295184
            ],
            [
               1.2484743243243244,
               0.3883920476660566
            ],
            [
               1.2512768368368368,
               0.3890662784834617
            ],
            [
               1.2540793493493496,
               0.3897710838019252
            ],
            [
               1.256881861861862,
               0.39049770639718406
            ],
            [
               1.2596843743743744,
               0.39123685660663393
            ],
            [
               1.2624868868868868,
               0.39198207348350483
            ],
            [
               1.2652893993993997,
               0.39273080900326574
            ],
            [
               1.268091911911912,
               0.3934831649480125
            ],
            [
               1.2708944244244245,
               0.3942391809038893
            ],
            [
               1.2736969369369369,
               0.3949960973579782
            ],
            [
               1.2764994494494497,
               0.39574693006187783
            ],
            [
               1.279301961961962,
               0.3964810670186768
            ],
            [
               1.2821044744744745,
               0.39718671771920344
            ],
            [
               1.284906986986987,
               0.3978542712205559
            ],
            [
               1.2877094994994998,
               0.39847926064397343
            ],
            [
               1.2905120120120122,
               0.39906381463684804
            ],
            [
               1.2933145245245246,
               0.39961610757892285
            ],
            [
               1.296117037037037,
               0.40014812794891974
            ],
            [
               1.2989195495495498,
               0.40067273092897315
            ],
            [
               1.3017220620620622,
               0.40120116093247343
            ],
            [
               1.3045245745745746,
               0.4017419348069145
            ],
            [
               1.307327087087087,
               0.40230129397258324
            ],
            [
               1.3101295995995998,
               0.40288465547644564
            ],
            [
               1.3129321121121122,
               0.4034979580399565
            ],
            [
               1.3157346246246246,
               0.40414776001581054
            ],
            [
               1.318537137137137,
               0.4048394560370904
            ],
            [
               1.32133964964965,
               0.4055738643990551
            ],
            [
               1.3241421621621623,
               0.4063433534566252
            ],
            [
               1.3269446746746747,
               0.40712923458499384
            ],
            [
               1.329747187187187,
               0.40790207096535896
            ],
            [
               1.3325496996997,
               0.40862578045619974
            ],
            [
               1.3353522122122123,
               0.40926515618446824
            ],
            [
               1.3381547247247247,
               0.40979510499308486
            ],
            [
               1.3409572372372371,
               0.41020899301857294
            ],
            [
               1.34375974974975,
               0.41052336577017
            ],
            [
               1.3465622622622624,
               0.4107771043652488
            ],
            [
               1.3493647747747748,
               0.4110246054368089
            ],
            [
               1.3521672872872872,
               0.41132437765526964
            ],
            [
               1.3549697997998,
               0.4117259538353545
            ],
            [
               1.3577723123123124,
               0.4122587095128431
            ],
            [
               1.3605748248248248,
               0.41292578381802975
            ],
            [
               1.3633773373373372,
               0.4137048880504216
            ],
            [
               1.36617984984985,
               0.41455576800472993
            ],
            [
               1.3689823623623625,
               0.41543207731444326
            ],
            [
               1.3717848748748749,
               0.4162940575896362
            ],
            [
               1.3745873873873873,
               0.41711815444640354
            ],
            [
               1.3773898998999001,
               0.41790063589638654
            ],
            [
               1.3801924124124125,
               0.41865414995689615
            ],
            [
               1.382994924924925,
               0.41939839047564853
            ],
            [
               1.3857974374374373,
               0.42014793971985837
            ],
            [
               1.3885999499499502,
               0.4209013238895278
            ],
            [
               1.3914024624624626,
               0.42163503820639514
            ],
            [
               1.394204974974975,
               0.4223048410308921
            ],
            [
               1.3970074874874874,
               0.4228544157140871
            ],
            [
               1.39981,
               0.42322922014978215
            ]
         ]
      },
      {
         "data": [
            [
               1.39991,
               0.42382704500059915
            ],
            [
               1.3971074774774772,
               0.42376591182207063
            ],
            [
               1.3943049549549547,
               0.42371507003988607
            ],
            [
               1.391502432432432,
               0.4236251576018677
            ],
            [
               1.3886999099099095,
               0.4234529895840509
            ],
            [
               1.385897387387387,
               0.4231720547683827
            ],
            [
               1.3830948648648644,
               0.42277768455762416
            ],
            [
               1.3802923423423419,
               0.4222856688623665
            ],
            [
               1.3774898198198193,
               0.42172517807824383
            ],
            [
               1.3746872972972968,
               0.42112857706971846
            ],
            [
               1.3718847747747747,
               0.4205215483336325
            ],
            [
               1.369082252252252,
               0.41991664537769124
            ],
            [
               1.3662797297297296,
               0.41931211296369036
            ],
            [
               1.363477207207207,
               0.41869599090610016
            ],
            [
               1.3606746846846844,
               0.41805377148313655
            ],
            [
               1.3578721621621619,
               0.41737676976394683
            ],
            [
               1.3550696396396393,
               0.4166682271708642
            ],
            [
               1.3522671171171168,
               0.4159450104401038
            ],
            [
               1.3494645945945942,
               0.4152342826718256
            ],
            [
               1.3466620720720717,
               0.4145661970796418
            ],
            [
               1.3438595495495491,
               0.41396495288827856
            ],
            [
               1.3410570270270266,
               0.41344105766580785
            ],
            [
               1.338254504504504,
               0.41298722976126634
            ],
            [
               1.335451981981982,
               0.4125792143869307
            ],
            [
               1.3326494594594593,
               0.4121812730651407
            ],
            [
               1.3298469369369368,
               0.41175472615722497
            ],
            [
               1.3270444144144142,
               0.41126710082463275
            ],
            [
               1.3242418918918917,
               0.41069938302173525
            ],
            [
               1.3214393693693691,
               0.4100495574868388
            ],
            [
               1.3186368468468466,
               0.4093317825957043
            ],
            [
               1.315834324324324,
               0.40857179843588143
            ],
            [
               1.3130318018018015,
               0.4078001239309073
            ],
            [
               1.310229279279279,
               0.4070450072100416
            ],
            [
               1.3074267567567563,
               0.4063268947312499
            ],
            [
               1.3046242342342338,
               0.4056555168565302
            ],
            [
               1.3018217117117112,
               0.40502981848470193
            ],
            [
               1.2990191891891887,
               0.40444018774084844
            ],
            [
               1.2962166666666666,
               0.40387197384953805
            ],
            [
               1.293414144144144,
               0.403309218051174
            ],
            [
               1.2906116216216215,
               0.4027377816311979
            ],
            [
               1.287809099099099,
               0.40214747336358747
            ],
            [
               1.2850065765765764,
               0.40153316156235824
            ],
            [
               1.2822040540540538,
               0.40089506523156604
            ],
            [
               1.2794015315315312,
               0.40023842054071557
            ],
            [
               1.2765990090090087,
               0.3995725853793616
            ],
            [
               1.2737964864864861,
               0.3989095113752097
            ],
            [
               1.2709939639639636,
               0.3982615086732517
            ],
            [
               1.268191441441441,
               0.39763841167615843
            ],
            [
               1.2653889189189185,
               0.3970445762361516
            ],
            [
               1.262586396396396,
               0.3964764603236277
            ],
            [
               1.2597838738738734,
               0.3959216840810096
            ],
            [
               1.2569813513513513,
               0.39536029533954864
            ],
            [
               1.2541788288288287,
               0.394768456315728
            ],
            [
               1.2513763063063061,
               0.39412402900172844
            ],
            [
               1.2485737837837836,
               0.3934127994183145
            ],
            [
               1.245771261261261,
               0.3926336162825877
            ],
            [
               1.2429687387387385,
               0.39180074445133456
            ],
            [
               1.240166216216216,
               0.39094232060908857
            ],
            [
               1.2373636936936934,
               0.3900948323459437
            ],
            [
               1.2345611711711708,
               0.38929473703198847
            ],
            [
               1.2317586486486483,
               0.38856932126932664
            ],
            [
               1.2289561261261257,
               0.38792933497979776
            ],
            [
               1.2261536036036031,
               0.38736562668005453
            ],
            [
               1.2233510810810806,
               0.38685099448233795
            ],
            [
               1.2205485585585585,
               0.3863470170505161
            ],
            [
               1.217746036036036,
               0.385814163405792
            ],
            [
               1.2149435135135134,
               0.3852224514710704
            ],
            [
               1.2121409909909908,
               0.38455966770078376
            ],
            [
               1.2093384684684683,
               0.38383478082439154
            ],
            [
               1.2065359459459457,
               0.38307551830473113
            ],
            [
               1.2037334234234232,
               0.3823207356728502
            ],
            [
               1.2009309009009006,
               0.3816097001972495
            ],
            [
               1.198128378378378,
               0.38097128246098444
            ],
            [
               1.1953258558558555,
               0.3804160420296398
            ],
            [
               1.192523333333333,
               0.37993331658048274
            ],
            [
               1.1897208108108104,
               0.37949395373562617
            ],
            [
               1.1869182882882878,
               0.3790577144412721
            ],
            [
               1.1841157657657653,
               0.37858311154594526
            ],
            [
               1.1813132432432432,
               0.3780368926078092
            ],
            [
               1.1785107207207206,
               0.3774006659837989
            ],
            [
               1.175708198198198,
               0.3766731722419972
            ],
            [
               1.1729056756756755,
               0.3758680730552752
            ],
            [
               1.170103153153153,
               0.3750084255415737
            ],
            [
               1.1673006306306304,
               0.3741198392481321
            ],
            [
               1.1644981081081078,
               0.37322445523113285
            ],
            [
               1.1616955855855853,
               0.3723373545708749
            ],
            [
               1.1588930630630627,
               0.37146602478959784
            ],
            [
               1.1560905405405402,
               0.3706124418859261
            ],
            [
               1.1532880180180176,
               0.36977652032427477
            ],
            [
               1.150485495495495,
               0.36895938454864197
            ],
            [
               1.1476829729729725,
               0.36816517627591794
            ],
            [
               1.14488045045045,
               0.367400792168808
            ],
            [
               1.1420779279279278,
               0.36667377553532976
            ],
            [
               1.1392754054054053,
               0.3659892636685584
            ],
            [
               1.1364728828828827,
               0.3653471961340815
            ],
            [
               1.1336703603603602,
               0.3647408437485815
            ],
            [
               1.1308678378378376,
               0.3641572111910531
            ],
            [
               1.128065315315315,
               0.36357920547401196
            ],
            [
               1.1252627927927925,
               0.36298889156959463
            ],
            [
               1.12246027027027,
               0.36237086549135417
            ],
            [
               1.1196577477477474,
               0.3617148368055068
            ],
            [
               1.1168552252252248,
               0.36101686595096666
            ],
            [
               1.1140527027027023,
               0.36027918659490465
            ],
            [
               1.1112501801801797,
               0.3595089686794897
            ],
            [
               1.1084476576576572,
               0.3587165975140723
            ],
            [
               1.105645135135135,
               0.35791400882474117
            ],
            [
               1.1028426126126125,
               0.35711338723404695
            ],
            [
               1.10004009009009,
               0.35632623897084736
            ],
            [
               1.0972375675675674,
               0.3555626348549306
            ],
            [
               1.0944350450450449,
               0.3548303827470654
            ],
            [
               1.0916325225225223,
               0.3541340357635058
            ],
            [
               1.0888299999999997,
               0.35347388969263865
            ],
            [
               1.0860274774774772,
               0.35284533533382956
            ],
            [
               1.0832249549549546,
               0.35223898454047875
            ],
            [
               1.080422432432432,
               0.35164182667913424
            ],
            [
               1.0776199099099095,
               0.35103933716607916
            ],
            [
               1.074817387387387,
               0.35041807978759315
            ],
            [
               1.0720148648648644,
               0.34976808336055865
            ],
            [
               1.0692123423423419,
               0.34908426143509164
            ],
            [
               1.0664098198198197,
               0.3483664190621284
            ],
            [
               1.0636072972972972,
               0.3476178738778936
            ],
            [
               1.0608047747747746,
               0.34684323607010964
            ],
            [
               1.058002252252252,
               0.34604623823157893
            ],
            [
               1.0551997297297295,
               0.3452285266166785
            ],
            [
               1.052397207207207,
               0.34438998173673896
            ],
            [
               1.0495946846846844,
               0.3435305324319882
            ],
            [
               1.0467921621621619,
               0.34265277988276804
            ],
            [
               1.0439896396396393,
               0.3417643090971618
            ],
            [
               1.0411871171171168,
               0.34087852819117087
            ],
            [
               1.0383845945945942,
               0.3400132939793426
            ],
            [
               1.0355820720720716,
               0.33918733920376637
            ],
            [
               1.032779549549549,
               0.338415356821524
            ],
            [
               1.0299770270270265,
               0.3377032131985835
            ],
            [
               1.0271745045045044,
               0.33704490813113014
            ],
            [
               1.0243719819819819,
               0.3364224847929965
            ],
            [
               1.0215694594594593,
               0.3358092255174234
            ],
            [
               1.0187669369369368,
               0.33517542848810145
            ],
            [
               1.0159644144144142,
               0.3344952015128272
            ],
            [
               1.0131618918918917,
               0.33375233850019975
            ],
            [
               1.010359369369369,
               0.33294360605895756
            ],
            [
               1.0075568468468465,
               0.3320785853904865
            ],
            [
               1.004754324324324,
               0.33117631239849177
            ],
            [
               1.0019518018018014,
               0.33025995599186037
            ],
            [
               0.9991492792792789,
               0.3293513215684152
            ],
            [
               0.9963467567567563,
               0.3284668739759761
            ],
            [
               0.9935442342342338,
               0.32761628449083136
            ],
            [
               0.9907417117117117,
               0.32680348271874365
            ],
            [
               0.9879391891891891,
               0.32602922629512243
            ],
            [
               0.9851366666666665,
               0.3252936606545242
            ],
            [
               0.982334144144144,
               0.32459744087398196
            ],
            [
               0.9795316216216214,
               0.3239406963754472
            ],
            [
               0.9767290990990989,
               0.3233201661745808
            ],
            [
               0.9739265765765763,
               0.32272580271294987
            ],
            [
               0.9711240540540538,
               0.322138632005575
            ],
            [
               0.9683215315315312,
               0.3215314300438271
            ],
            [
               0.9655190090090087,
               0.3208728605371477
            ],
            [
               0.9627164864864861,
               0.3201344179634379
            ],
            [
               0.9599139639639636,
               0.31929830455960556
            ],
            [
               0.957111441441441,
               0.31836371475287306
            ],
            [
               0.9543089189189184,
               0.31734920396014854
            ],
            [
               0.9515063963963963,
               0.31628988092139326
            ],
            [
               0.9487038738738738,
               0.31522976831434646
            ],
            [
               0.9459013513513512,
               0.3142112921289828
            ],
            [
               0.9430988288288287,
               0.3132649178644923
            ],
            [
               0.9402963063063061,
               0.3124020514799965
            ],
            [
               0.9374937837837836,
               0.3116133857040878
            ],
            [
               0.934691261261261,
               0.31087318006458703
            ],
            [
               0.9318887387387385,
               0.3101480726213101
            ],
            [
               0.9290862162162159,
               0.3094075751406735
            ],
            [
               0.9262836936936933,
               0.30863290343192135
            ],
            [
               0.9234811711711708,
               0.3078214208963729
            ],
            [
               0.9206786486486482,
               0.306985513298422
            ],
            [
               0.9178761261261257,
               0.30614662943484267
            ],
            [
               0.9150736036036036,
               0.30532684156037165
            ],
            [
               0.912271081081081,
               0.30454102990037935
            ],
            [
               0.9094685585585585,
               0.30379241666557616
            ],
            [
               0.9066660360360359,
               0.3030728150788371
            ],
            [
               0.9038635135135134,
               0.3023671265345365
            ],
            [
               0.9010609909909908,
               0.3016600007374981
            ],
            [
               0.8982584684684682,
               0.30094178277400563
            ],
            [
               0.8954559459459457,
               0.30021121740729845
            ],
            [
               0.8926534234234231,
               0.29947374769500756
            ],
            [
               0.8898509009009006,
               0.29873612117844506
            ],
            [
               0.887048378378378,
               0.29799967755998386
            ],
            [
               0.8842458558558555,
               0.2972554653553896
            ],
            [
               0.8814433333333329,
               0.296483860400146
            ],
            [
               0.8786408108108104,
               0.29565973762936176
            ],
            [
               0.8758382882882882,
               0.2947620289191585
            ],
            [
               0.8730357657657657,
               0.2937845001349143
            ],
            [
               0.8702332432432431,
               0.29274359241066406
            ],
            [
               0.8674307207207206,
               0.2916796682084265
            ],
            [
               0.864628198198198,
               0.2906499383695702
            ],
            [
               0.8618256756756755,
               0.2897141452820724
            ],
            [
               0.8590231531531529,
               0.28891680385608876
            ],
            [
               0.8562206306306304,
               0.288271475395115
            ],
            [
               0.8534181081081078,
               0.28775249024680377
            ],
            [
               0.8506155855855853,
               0.2872976233917277
            ],
            [
               0.8478130630630627,
               0.286821976831116
            ],
            [
               0.8450105405405401,
               0.2862397382533928
            ],
            [
               0.8422080180180176,
               0.28548774213698025
            ],
            [
               0.839405495495495,
               0.28454381079799673
            ],
            [
               0.8366029729729729,
               0.2834340992419156
            ],
            [
               0.8338004504504504,
               0.2822268005057589
            ],
            [
               0.8309979279279278,
               0.2810136490096544
            ],
            [
               0.8281954054054053,
               0.2798844124974431
            ],
            [
               0.8253928828828827,
               0.2789017876076352
            ],
            [
               0.8225903603603602,
               0.27808407939315155
            ],
            [
               0.8197878378378376,
               0.27740073630540657
            ],
            [
               0.816985315315315,
               0.27678194184738764
            ],
            [
               0.8141827927927925,
               0.2761392446675488
            ],
            [
               0.8113802702702699,
               0.2753909601828582
            ],
            [
               0.8085777477477474,
               0.2744847994431202
            ],
            [
               0.8057752252252248,
               0.27341123645566795
            ],
            [
               0.8029727027027023,
               0.2722041287128418
            ],
            [
               0.8001701801801802,
               0.2709290638860766
            ],
            [
               0.7973676576576576,
               0.2696635510209554
            ],
            [
               0.794565135135135,
               0.26847538161295065
            ],
            [
               0.7917626126126125,
               0.2674056300529031
            ],
            [
               0.7889600900900899,
               0.26646090417888707
            ],
            [
               0.7861575675675674,
               0.2656162926656848
            ],
            [
               0.7833550450450448,
               0.2648270667817763
            ],
            [
               0.7805525225225223,
               0.2640446714321711
            ],
            [
               0.7777499999999997,
               0.2632316298407462
            ],
            [
               0.7749474774774772,
               0.262370860960332
            ],
            [
               0.7721449549549546,
               0.2614671462812576
            ],
            [
               0.769342432432432,
               0.26054124238041926
            ],
            [
               0.7665399099099095,
               0.2596194664841752
            ],
            [
               0.763737387387387,
               0.2587227508514658
            ],
            [
               0.7609348648648648,
               0.25785888446094674
            ],
            [
               0.7581323423423423,
               0.25702016772950104
            ],
            [
               0.7553298198198197,
               0.2561866240094716
            ],
            [
               0.7525272972972972,
               0.255333014461733
            ],
            [
               0.7497247747747746,
               0.25443682970973514
            ],
            [
               0.7469222522522521,
               0.2534844714750145
            ],
            [
               0.7441197297297295,
               0.2524738543677338
            ],
            [
               0.741317207207207,
               0.2514131756007522
            ],
            [
               0.7385146846846844,
               0.2503170039861331
            ],
            [
               0.7357121621621618,
               0.24920161612044353
            ],
            [
               0.7329096396396393,
               0.24808143118892406
            ],
            [
               0.7301071171171167,
               0.24696759207783842
            ],
            [
               0.7273045945945942,
               0.2458686127007376
            ],
            [
               0.7245020720720716,
               0.24479206233327927
            ],
            [
               0.7216995495495495,
               0.24374588139075964
            ],
            [
               0.718897027027027,
               0.24273824921942072
            ],
            [
               0.7160945045045044,
               0.2417757750213727
            ],
            [
               0.7132919819819818,
               0.2408607551630571
            ],
            [
               0.7104894594594593,
               0.23998888021913983
            ],
            [
               0.7076869369369367,
               0.2391487724177536
            ],
            [
               0.7048844144144142,
               0.23832405550054614
            ],
            [
               0.7020818918918916,
               0.23749756957581686
            ],
            [
               0.6992793693693691,
               0.23665630383898925
            ],
            [
               0.6964768468468465,
               0.23579509857182213
            ],
            [
               0.693674324324324,
               0.23491744338145
            ],
            [
               0.6908718018018014,
               0.23403273186860135
            ],
            [
               0.6880692792792789,
               0.23315076180825464
            ],
            [
               0.6852667567567567,
               0.2322755361455168
            ],
            [
               0.6824642342342342,
               0.23140098199755604
            ],
            [
               0.6796617117117116,
               0.2305107570637054
            ],
            [
               0.6768591891891891,
               0.2295829265829201
            ],
            [
               0.6740566666666665,
               0.2285984187877909
            ],
            [
               0.671254144144144,
               0.227550485501211
            ],
            [
               0.6684516216216214,
               0.22645157858375434
            ],
            [
               0.6656490990990989,
               0.22533450578128553
            ],
            [
               0.6628465765765763,
               0.2242464137777482
            ],
            [
               0.6600440540540538,
               0.2232365643332441
            ],
            [
               0.6572415315315312,
               0.22234121284505234
            ],
            [
               0.6544390090090086,
               0.22157032049867256
            ],
            [
               0.6516364864864861,
               0.22090074802437928
            ],
            [
               0.6488339639639635,
               0.2202788957177828
            ],
            [
               0.6460314414414414,
               0.2196329264351405
            ],
            [
               0.6432289189189189,
               0.2188916138824844
            ],
            [
               0.6404263963963963,
               0.21800451667124165
            ],
            [
               0.6376238738738738,
               0.2169574070918193
            ],
            [
               0.6348213513513512,
               0.2157780134316797
            ],
            [
               0.6320188288288286,
               0.21452988155688876
            ],
            [
               0.6292163063063061,
               0.21329570165262782
            ],
            [
               0.6264137837837835,
               0.21215467563873286
            ],
            [
               0.623611261261261,
               0.21116039341638557
            ],
            [
               0.6208087387387384,
               0.21032562914303354
            ],
            [
               0.6180062162162159,
               0.2096184655376544
            ],
            [
               0.6152036936936933,
               0.20897082413223927
            ],
            [
               0.6124011711711708,
               0.2082968559379034
            ],
            [
               0.6095986486486482,
               0.20751584263169992
            ],
            [
               0.6067961261261261,
               0.20657310821396796
            ],
            [
               0.6039936036036035,
               0.20545324368802836
            ],
            [
               0.601191081081081,
               0.204182385767787
            ],
            [
               0.5983885585585584,
               0.2028195551839262
            ],
            [
               0.5955860360360359,
               0.20144012563080527
            ],
            [
               0.5927835135135133,
               0.20011645518387092
            ],
            [
               0.5899809909909908,
               0.1989010620764549
            ],
            [
               0.5871784684684682,
               0.19781649451686267
            ],
            [
               0.5843759459459457,
               0.19685374561944521
            ],
            [
               0.5815734234234231,
               0.1959784997352095
            ],
            [
               0.5787709009009008,
               0.1951424685860224
            ],
            [
               0.5759683783783782,
               0.19429613050658565
            ],
            [
               0.5731658558558557,
               0.1933994602416992
            ],
            [
               0.5703633333333331,
               0.19242845664581298
            ],
            [
               0.5675608108108106,
               0.19137689712439637
            ],
            [
               0.564758288288288,
               0.19025417486492868
            ],
            [
               0.5619557657657654,
               0.18908087472147608
            ],
            [
               0.5591532432432431,
               0.18788377912022164
            ],
            [
               0.5563507207207206,
               0.18669143645127378
            ],
            [
               0.553548198198198,
               0.18553064209756231
            ],
            [
               0.5507456756756755,
               0.18442357588290612
            ],
            [
               0.5479431531531529,
               0.18338516894603632
            ],
            [
               0.5451406306306303,
               0.1824205600356194
            ],
            [
               0.5423381081081078,
               0.18152303814031073
            ],
            [
               0.5395355855855855,
               0.18067332210644874
            ],
            [
               0.5367330630630629,
               0.17984109572769832
            ],
            [
               0.5339305405405403,
               0.17898926752889333
            ],
            [
               0.5311280180180178,
               0.17808056664431465
            ],
            [
               0.5283254954954952,
               0.17708513470598156
            ],
            [
               0.5255229729729727,
               0.17598712721558937
            ],
            [
               0.5227204504504503,
               0.17478831549214777
            ],
            [
               0.5199179279279278,
               0.17350738212581082
            ],
            [
               0.5171154054054052,
               0.1721748521658471
            ],
            [
               0.5143128828828827,
               0.1708249944151917
            ],
            [
               0.5115103603603601,
               0.1694870706732859
            ],
            [
               0.5087078378378376,
               0.16817860865597697
            ],
            [
               0.505905315315315,
               0.16690277823418417
            ],
            [
               0.5031027927927927,
               0.16565062758320045
            ],
            [
               0.5003002702702701,
               0.1644073202382139
            ],
            [
               0.4974977477477476,
               0.16316015951926902
            ],
            [
               0.494695225225225,
               0.16190557008780063
            ],
            [
               0.49189270270270247,
               0.16065255468222345
            ],
            [
               0.4890901801801799,
               0.15942134903541638
            ],
            [
               0.48628765765765736,
               0.15823764944010446
            ],
            [
               0.483485135135135,
               0.1571243157230886
            ],
            [
               0.48068261261261247,
               0.1560933288650719
            ],
            [
               0.4778800900900899,
               0.1551407063220239
            ],
            [
               0.47507756756756736,
               0.1542460820558488
            ],
            [
               0.4722750450450448,
               0.15337709562170623
            ],
            [
               0.46947252252252225,
               0.15249715200821784
            ],
            [
               0.4666699999999997,
               0.1515740563820702
            ],
            [
               0.46386747747747736,
               0.15058684669737898
            ],
            [
               0.4610649549549548,
               0.1495288788534277
            ],
            [
               0.45826243243243225,
               0.14840657877129806
            ],
            [
               0.4554599099099097,
               0.14723476507439198
            ],
            [
               0.45265738738738714,
               0.1460305357881628
            ],
            [
               0.4498548648648646,
               0.14480803252446378
            ],
            [
               0.44705234234234204,
               0.14357586383597257
            ],
            [
               0.4442498198198197,
               0.14233781384049712
            ],
            [
               0.44144729729729715,
               0.14109613058678652
            ],
            [
               0.4386447747747746,
               0.139855680302424
            ],
            [
               0.43584225225225204,
               0.13862693623723998
            ],
            [
               0.4330397297297295,
               0.13742624868886963
            ],
            [
               0.43023720720720693,
               0.1362729243943971
            ],
            [
               0.4274346846846844,
               0.13518391721976408
            ],
            [
               0.42463216216216204,
               0.13416792126677038
            ],
            [
               0.4218296396396395,
               0.13322099595360776
            ],
            [
               0.41902711711711693,
               0.13232541651821528
            ],
            [
               0.4162245945945944,
               0.13145239219731425
            ],
            [
               0.4134220720720718,
               0.13056800754405595
            ],
            [
               0.41061954954954927,
               0.12964067761204015
            ],
            [
               0.40781702702702693,
               0.12864793388026255
            ],
            [
               0.4050145045045044,
               0.12758062434697617
            ],
            [
               0.4022119819819818,
               0.12644350113325192
            ],
            [
               0.39940945945945927,
               0.12525234953470898
            ],
            [
               0.3966069369369367,
               0.12402886309198949
            ],
            [
               0.39380441441441416,
               0.1227950364570578
            ],
            [
               0.3910018918918916,
               0.12156877004917366
            ],
            [
               0.3881993693693693,
               0.12036173728403965
            ],
            [
               0.3853968468468467,
               0.11917963535264559
            ],
            [
               0.38259432432432416,
               0.11802408814156556
            ],
            [
               0.3797918018018016,
               0.11689500323660623
            ],
            [
               0.37698927927927905,
               0.11579224311484138
            ],
            [
               0.3741867567567565,
               0.11471597953756352
            ],
            [
               0.37138423423423395,
               0.11366581282811472
            ],
            [
               0.3685817117117116,
               0.1126393404891905
            ],
            [
               0.36577918918918906,
               0.11163110110030833
            ],
            [
               0.3629766666666665,
               0.11063261097321081
            ],
            [
               0.36017414414414395,
               0.1096336592847445
            ],
            [
               0.3573716216216214,
               0.10862438689659981
            ],
            [
               0.35456909909909884,
               0.10759723930765808
            ],
            [
               0.3517665765765763,
               0.10654786469447725
            ],
            [
               0.34896405405405395,
               0.10547445688798601
            ],
            [
               0.3461615315315314,
               0.10437575677023264
            ],
            [
               0.34335900900900884,
               0.10324862420762237
            ],
            [
               0.3405564864864863,
               0.10208645982346598
            ],
            [
               0.33775396396396373,
               0.10087959053862389
            ],
            [
               0.3349514414414412,
               0.09961804116661899
            ],
            [
               0.3321489189189186,
               0.0982961236532191
            ],
            [
               0.3293463963963963,
               0.09691735965014492
            ],
            [
               0.32654387387387374,
               0.09549779403761594
            ],
            [
               0.3237413513513512,
               0.09406599850692143
            ],
            [
               0.3209388288288286,
               0.092658999768648
            ],
            [
               0.31813630630630607,
               0.09131472476902414
            ],
            [
               0.3153337837837835,
               0.0900628786845778
            ],
            [
               0.31253126126126096,
               0.08891697385377006
            ],
            [
               0.30972873873873863,
               0.08787016926931307
            ],
            [
               0.3069262162162161,
               0.08689660126444587
            ],
            [
               0.3041236936936935,
               0.08595824776007382
            ],
            [
               0.30132117117117097,
               0.0850155807595348
            ],
            [
               0.2985186486486484,
               0.08403891956937432
            ],
            [
               0.29571612612612586,
               0.08301697917924933
            ],
            [
               0.2929136036036035,
               0.08195980713468642
            ],
            [
               0.29011108108108097,
               0.08089494675360337
            ],
            [
               0.2873085585585584,
               0.07985776225193653
            ],
            [
               0.28450603603603586,
               0.07887875152250301
            ],
            [
               0.2817035135135133,
               0.07797173915058458
            ],
            [
               0.27890099099099075,
               0.07712671799486959
            ],
            [
               0.2760984684684682,
               0.07630979765533447
            ],
            [
               0.27329594594594586,
               0.07547060555999574
            ],
            [
               0.2704934234234233,
               0.07455521434771073
            ],
            [
               0.26769090090090075,
               0.07352093855546721
            ],
            [
               0.2648883783783782,
               0.07234869215313955
            ],
            [
               0.26208585585585564,
               0.07104923285752923
            ],
            [
               0.2592833333333331,
               0.06966135248468475
            ],
            [
               0.25648081081081053,
               0.06824238575204444
            ],
            [
               0.2536782882882882,
               0.06685361478591795
            ],
            [
               0.25087576576576565,
               0.06554459731018902
            ],
            [
               0.2480732432432431,
               0.06434073211757396
            ],
            [
               0.24527072072072054,
               0.06323743510028529
            ],
            [
               0.24246819819819798,
               0.06220242829770162
            ],
            [
               0.23966567567567543,
               0.06118539533560208
            ],
            [
               0.23686315315315287,
               0.06013226840961944
            ],
            [
               0.23406063063063054,
               0.05900022475063288
            ],
            [
               0.23125810810810798,
               0.0577693789030983
            ],
            [
               0.22845558558558543,
               0.0564481423554371
            ],
            [
               0.22565306306306288,
               0.0550709758888871
            ],
            [
               0.22285054054054032,
               0.053689286235380496
            ],
            [
               0.22004801801801777,
               0.05235797691538224
            ],
            [
               0.2172454954954952,
               0.05112121261705671
            ],
            [
               0.21444297297297288,
               0.05000106143643446
            ],
            [
               0.21164045045045032,
               0.048991853759180304
            ],
            [
               0.20883792792792777,
               0.04806158377713382
            ],
            [
               0.20603540540540521,
               0.04715987857644649
            ],
            [
               0.20323288288288266,
               0.0462304215848478
            ],
            [
               0.2004303603603601,
               0.04522463777493946
            ],
            [
               0.19762783783783777,
               0.0441131794498234
            ],
            [
               0.19482531531531522,
               0.04289234883534282
            ],
            [
               0.19202279279279266,
               0.04158390579927318
            ],
            [
               0.1892202702702701,
               0.040228412758364085
            ],
            [
               0.18641774774774755,
               0.038873941640520604
            ],
            [
               0.183615225225225,
               0.03756318444112966
            ],
            [
               0.18081270270270244,
               0.03632244452520572
            ],
            [
               0.1780101801801801,
               0.035155502169573916
            ],
            [
               0.17520765765765756,
               0.03404404088142393
            ],
            [
               0.172405135135135,
               0.032954512456622675
            ],
            [
               0.16960261261261245,
               0.031849486317556186
            ],
            [
               0.1668000900900899,
               0.030700186406107832
            ],
            [
               0.16399756756756734,
               0.02949647458123339
            ],
            [
               0.16119504504504478,
               0.02825116841011066
            ],
            [
               0.15839252252252245,
               0.026997156245681386
            ],
            [
               0.1555899999999999,
               0.025777877888628453
            ],
            [
               0.15278747747747734,
               0.02463377402469763
            ],
            [
               0.14998495495495479,
               0.02358865518087294
            ],
            [
               0.14718243243243223,
               0.022640156790057597
            ],
            [
               0.14437990990990968,
               0.021757408279896195
            ],
            [
               0.14157738738738712,
               0.02088700822297246
            ],
            [
               0.1387748648648648,
               0.019965943870099756
            ],
            [
               0.13597234234234223,
               0.018937958684819345
            ],
            [
               0.13316981981981968,
               0.017768725308275113
            ],
            [
               0.13036729729729712,
               0.01645541037360254
            ],
            [
               0.12756477477477457,
               0.015027790562303855
            ],
            [
               0.12476225225225201,
               0.013540541312519139
            ],
            [
               0.12195972972972946,
               0.012058923474862315
            ],
            [
               0.11915720720720713,
               0.010642031124281637
            ],
            [
               0.11635468468468457,
               0.009328426141292034
            ],
            [
               0.11355216216216202,
               0.008128162215717383
            ],
            [
               0.11074963963963946,
               0.007023157274701652
            ],
            [
               0.10794711711711691,
               0.00597526789482955
            ],
            [
               0.10514459459459435,
               0.004939092645638299
            ],
            [
               0.1023420720720718,
               0.003875229627562593
            ],
            [
               0.09953954954954947,
               0.0027598402475192962
            ],
            [
               0.09673702702702691,
               0.0015878521191588502
            ],
            [
               0.09393450450450436,
               0.0003694415618711311
            ],
            [
               0.0911319819819818,
               -0.0008782307004678302
            ],
            [
               0.08832945945945925,
               -0.002140499857500644
            ],
            [
               0.08552693693693669,
               -0.003412107932555586
            ],
            [
               0.08272441441441436,
               -0.004698877731821649
            ],
            [
               0.0799218918918918,
               -0.006013561165201353
            ],
            [
               0.07711936936936925,
               -0.007367563112469444
            ],
            [
               0.0743168468468467,
               -0.00876191549173011
            ],
            [
               0.07151432432432414,
               -0.010181319514989629
            ],
            [
               0.06871180180180159,
               -0.011594105101254137
            ],
            [
               0.06590927927927903,
               -0.01295889323545707
            ],
            [
               0.0631067567567567,
               -0.014236302072428653
            ],
            [
               0.060304234234234144,
               -0.015402071799879957
            ],
            [
               0.05750171171171159,
               -0.01645720618009411
            ],
            [
               0.054699189189189035,
               -0.017431448031057728
            ],
            [
               0.05189666666666648,
               -0.018378415320292607
            ],
            [
               0.049094144144143925,
               -0.019363369263693475
            ],
            [
               0.04629162162162137,
               -0.0204469845842144
            ],
            [
               0.04348909909909904,
               -0.021669838623428805
            ],
            [
               0.04068657657657648,
               -0.023042175465725512
            ],
            [
               0.03788405405405393,
               -0.024541885509310912
            ],
            [
               0.035081531531531374,
               -0.026121109057357483
            ],
            [
               0.03227900900900882,
               -0.027719263766143698
            ],
            [
               0.029476486486486264,
               -0.029278461098698416
            ],
            [
               0.02667396396396371,
               -0.03075678975220897
            ],
            [
               0.023871441441441377,
               -0.03213591105531305
            ],
            [
               0.021068918918918822,
               -0.033421447588169284
            ],
            [
               0.018266396396396267,
               -0.03463702076761638
            ],
            [
               0.015463873873873712,
               -0.03581469128916481
            ],
            [
               0.012661351351351158,
               -0.03698536500696148
            ],
            [
               0.009858828828828603,
               -0.0381722412406747
            ],
            [
               0.007056306306306048,
               -0.039388861264949615
            ],
            [
               0.004253783783783716,
               -0.04064137830171516
            ],
            [
               0.0014512612612611608,
               -0.041933055079656334
            ],
            [
               -0.001351261261261394,
               -0.043268289612713784
            ],
            [
               -0.004153783783783949,
               -0.04465390235625577
            ],
            [
               -0.006956306306306503,
               -0.04609678091451869
            ],
            [
               -0.009758828828829058,
               -0.04759871512782832
            ],
            [
               -0.012561351351351613,
               -0.049150672585488
            ],
            [
               -0.015363873873873946,
               -0.05072929403870852
            ],
            [
               -0.0181663963963965,
               -0.052297798779824156
            ],
            [
               -0.020968918918919055,
               -0.05381197475828503
            ],
            [
               -0.02377144144144161,
               -0.05523003379071889
            ],
            [
               -0.026573963963964164,
               -0.05652353870371235
            ],
            [
               -0.02937648648648672,
               -0.05768595276282984
            ],
            [
               -0.03217900900900905,
               -0.058735894981222614
            ],
            [
               -0.03498153153153161,
               -0.05971375500932613
            ],
            [
               -0.03778405405405416,
               -0.060672402071864695
            ],
            [
               -0.040586576576576716,
               -0.06166460136439095
            ],
            [
               -0.04338909909909927,
               -0.06273078350632016
            ],
            [
               -0.046191621621621826,
               -0.06389064925759541
            ],
            [
               -0.04899414414414438,
               -0.06514080134448363
            ],
            [
               -0.05179666666666671,
               -0.06645863525794521
            ],
            [
               -0.05459918918918927,
               -0.06781077066734859
            ],
            [
               -0.05740171171171182,
               -0.06916302285855991
            ],
            [
               -0.06020423423423438,
               -0.07048870517010924
            ],
            [
               -0.06300675675675693,
               -0.0717729356860044
            ],
            [
               -0.06580927927927949,
               -0.07301222811921959
            ],
            [
               -0.06861180180180204,
               -0.07421037118262297
            ],
            [
               -0.07141432432432437,
               -0.07537282129262612
            ],
            [
               -0.07421684684684693,
               -0.07650213857447691
            ],
            [
               -0.07701936936936948,
               -0.07759632624101026
            ],
            [
               -0.07982189189189204,
               -0.07865059052789092
            ],
            [
               -0.0826244144144146,
               -0.07966156279062492
            ],
            [
               -0.08542693693693715,
               -0.08063198776655345
            ],
            [
               -0.0882294594594597,
               -0.08157366956578865
            ],
            [
               -0.09103198198198204,
               -0.08250714298514372
            ],
            [
               -0.09383450450450459,
               -0.08345782542425728
            ],
            [
               -0.09663702702702714,
               -0.08444979872155334
            ],
            [
               -0.0994395495495497,
               -0.08549933232386714
            ],
            [
               -0.10224207207207225,
               -0.08661042272805114
            ],
            [
               -0.10504459459459481,
               -0.08777393084643403
            ],
            [
               -0.10784711711711736,
               -0.08897061715976512
            ],
            [
               -0.1106496396396397,
               -0.09017699322873596
            ],
            [
               -0.11345216216216225,
               -0.09137194850258279
            ],
            [
               -0.1162546846846848,
               -0.09254192776420311
            ],
            [
               -0.11905720720720736,
               -0.09368308083765625
            ],
            [
               -0.12185972972972992,
               -0.09480001769687613
            ],
            [
               -0.12466225225225247,
               -0.09590209980499798
            ],
            [
               -0.12746477477477502,
               -0.09699907509529926
            ],
            [
               -0.13026729729729736,
               -0.09809798084088928
            ],
            [
               -0.1330698198198199,
               -0.09920255789854926
            ],
            [
               -0.13587234234234247,
               -0.1003152207267452
            ],
            [
               -0.13867486486486502,
               -0.10144040001393989
            ],
            [
               -0.14147738738738758,
               -0.10258732944734783
            ],
            [
               -0.14427990990991013,
               -0.10377041582666852
            ],
            [
               -0.14708243243243246,
               -0.10500622798621856
            ],
            [
               -0.14988495495495502,
               -0.10630754902436096
            ],
            [
               -0.15268747747747757,
               -0.1076763220908013
            ],
            [
               -0.15549000000000013,
               -0.10909812518672463
            ],
            [
               -0.15829252252252268,
               -0.11054067004379542
            ],
            [
               -0.16109504504504524,
               -0.1119577088107524
            ],
            [
               -0.1638975675675678,
               -0.1132979887613943
            ],
            [
               -0.16670009009009013,
               -0.1145171116642536
            ],
            [
               -0.16950261261261268,
               -0.11558896824855769
            ],
            [
               -0.17230513513513523,
               -0.11651328147272233
            ],
            [
               -0.1751076576576578,
               -0.1173168028848599
            ],
            [
               -0.17791018018018034,
               -0.1180475633554447
            ],
            [
               -0.1807127027027029,
               -0.11876368130315257
            ],
            [
               -0.18351522522522545,
               -0.11951988288324816
            ],
            [
               -0.1863177477477478,
               -0.12035554238062113
            ],
            [
               -0.18912027027027034,
               -0.12128749888678331
            ],
            [
               -0.1919227927927929,
               -0.1223093481921893
            ],
            [
               -0.19472531531531545,
               -0.1233968827577529
            ],
            [
               -0.197527837837838,
               -0.12451753737155558
            ],
            [
               -0.20033036036036056,
               -0.1256406781005886
            ],
            [
               -0.20313288288288311,
               -0.12674563650338722
            ],
            [
               -0.20593540540540545,
               -0.1278254435317872
            ],
            [
               -0.208737927927928,
               -0.12888582686236055
            ],
            [
               -0.21154045045045056,
               -0.12994060435605737
            ],
            [
               -0.2143429729729731,
               -0.1310055947894369
            ],
            [
               -0.21714549549549567,
               -0.1320932851839131
            ],
            [
               -0.21994801801801822,
               -0.13320979537594824
            ],
            [
               -0.22275054054054078,
               -0.13435452153835759
            ],
            [
               -0.2255530630630631,
               -0.13552172704225451
            ],
            [
               -0.22835558558558566,
               -0.1367027301506888
            ],
            [
               -0.23115810810810822,
               -0.13788742777702545
            ],
            [
               -0.23396063063063077,
               -0.13906459302289975
            ],
            [
               -0.23676315315315333,
               -0.14022132663915388
            ],
            [
               -0.23956567567567588,
               -0.14134275738252766
            ],
            [
               -0.24236819819819821,
               -0.14241319911281503
            ],
            [
               -0.24517072072072077,
               -0.14341937369676605
            ],
            [
               -0.24797324324324332,
               -0.14435521485594638
            ],
            [
               -0.2507757657657659,
               -0.14522664820683406
            ],
            [
               -0.25357828828828843,
               -0.14605413420309477
            ],
            [
               -0.256380810810811,
               -0.1468710426999421
            ],
            [
               -0.25918333333333354,
               -0.14771714301508354
            ],
            [
               -0.2619858558558559,
               -0.14862829219876106
            ],
            [
               -0.26478837837837843,
               -0.14962514395220172
            ],
            [
               -0.267590900900901,
               -0.1507046706944798
            ],
            [
               -0.27039342342342354,
               -0.15183798734844856
            ],
            [
               -0.2731959459459461,
               -0.15297630946223228
            ],
            [
               -0.27599846846846865,
               -0.15406429596070703
            ],
            [
               -0.2788009909909912,
               -0.1550573414195877
            ],
            [
               -0.28160351351351354,
               -0.15593755087176786
            ],
            [
               -0.2844060360360361,
               -0.156722904821047
            ],
            [
               -0.28720855855855865,
               -0.15746576146501456
            ],
            [
               -0.2900110810810812,
               -0.15823997359984288
            ],
            [
               -0.29281360360360376,
               -0.15911959207353232
            ],
            [
               -0.2956161261261263,
               -0.16015518424658481
            ],
            [
               -0.29841864864864887,
               -0.16135513323034478
            ],
            [
               -0.3012211711711712,
               -0.16267831952887835
            ],
            [
               -0.30402369369369375,
               -0.1640414690484837
            ],
            [
               -0.3068262162162163,
               -0.16534005337228075
            ],
            [
               -0.30962873873873886,
               -0.1664772972856602
            ],
            [
               -0.3124312612612614,
               -0.16739298419720394
            ],
            [
               -0.31523378378378397,
               -0.16808334464182395
            ],
            [
               -0.3180363063063065,
               -0.1686056091000453
            ],
            [
               -0.32083882882882886,
               -0.16906518910200796
            ],
            [
               -0.3236413513513514,
               -0.1695886179430478
            ],
            [
               -0.32644387387387397,
               -0.17028974448668954
            ],
            [
               -0.3292463963963965,
               -0.17123885560021213
            ],
            [
               -0.3320489189189191,
               -0.17244368818378775
            ],
            [
               -0.33485144144144163,
               -0.1738478605544158
            ],
            [
               -0.3376539639639642,
               -0.17534713504851462
            ],
            [
               -0.3404564864864865,
               -0.17681867977098786
            ],
            [
               -0.3432590090090091,
               -0.17815472896972706
            ],
            [
               -0.34606153153153163,
               -0.1792908878442362
            ],
            [
               -0.3488640540540542,
               -0.18022111107628813
            ],
            [
               -0.35166657657657674,
               -0.18099551704572536
            ],
            [
               -0.3544690990990993,
               -0.1817023787169031
            ],
            [
               -0.3572716216216216,
               -0.18244025813746845
            ],
            [
               -0.3600741441441442,
               -0.18328893283310188
            ],
            [
               -0.36287666666666674,
               -0.18428774379572788
            ],
            [
               -0.3656791891891893,
               -0.18542737499641093
            ],
            [
               -0.36848171171171185,
               -0.18665674964554713
            ],
            [
               -0.3712842342342344,
               -0.18790208723067747
            ],
            [
               -0.37408675675675696,
               -0.18909163892624758
            ],
            [
               -0.3768892792792793,
               -0.19017823496240904
            ],
            [
               -0.37969180180180184,
               -0.1911528579224303
            ],
            [
               -0.3824943243243244,
               -0.1920455487465924
            ],
            [
               -0.38529684684684695,
               -0.1929140087201332
            ],
            [
               -0.3880993693693695,
               -0.19382399064241462
            ],
            [
               -0.39090189189189206,
               -0.19482785634223077
            ],
            [
               -0.3937044144144146,
               -0.1959479038194729
            ],
            [
               -0.39650693693693695,
               -0.1971692899608073
            ],
            [
               -0.3993094594594595,
               -0.19844425620637862
            ],
            [
               -0.40211198198198206,
               -0.19970593081699795
            ],
            [
               -0.4049145045045046,
               -0.20088728198675165
            ],
            [
               -0.40771702702702717,
               -0.20193958056936911
            ],
            [
               -0.4105195495495496,
               -0.20284524365011347
            ],
            [
               -0.41332207207207217,
               -0.20362187645302998
            ],
            [
               -0.4161245945945947,
               -0.20431701458863494
            ],
            [
               -0.4189271171171173,
               -0.20499564310515295
            ],
            [
               -0.4217296396396397,
               -0.20572430429991062
            ],
            [
               -0.4245321621621623,
               -0.20655610110267852
            ],
            [
               -0.42733468468468483,
               -0.20752016701905662
            ],
            [
               -0.4301372072072073,
               -0.2086175760667175
            ],
            [
               -0.4329397297297298,
               -0.20982377704860422
            ],
            [
               -0.4357422522522524,
               -0.21109602702988028
            ],
            [
               -0.4385447747747748,
               -0.21238336756720733
            ],
            [
               -0.4413472972972974,
               -0.21363656565424316
            ],
            [
               -0.44414981981981994,
               -0.21481599874978752
            ],
            [
               -0.4469523423423425,
               -0.21589639461196442
            ],
            [
               -0.44975486486486493,
               -0.21686829242221517
            ],
            [
               -0.4525573873873875,
               -0.21773679907782273
            ],
            [
               -0.45535990990991004,
               -0.2185185501575292
            ],
            [
               -0.4581624324324325,
               -0.2192377813828491
            ],
            [
               -0.46096495495495504,
               -0.21992221098785447
            ],
            [
               -0.4637674774774776,
               -0.22059918950231883
            ],
            [
               -0.46657000000000015,
               -0.2212924069444362
            ],
            [
               -0.4693725225225226,
               -0.22201938820068146
            ],
            [
               -0.47217504504504515,
               -0.22279000558257755
            ],
            [
               -0.4749775675675677,
               -0.2236062059312015
            ],
            [
               -0.47778009009009015,
               -0.2244630191430328
            ],
            [
               -0.4805826126126127,
               -0.22535067735169767
            ],
            [
               -0.48338513513513526,
               -0.22625739248221177
            ],
            [
               -0.4861876576576578,
               -0.2271721242261464
            ],
            [
               -0.48899018018018026,
               -0.22808662769342958
            ],
            [
               -0.4917927027027028,
               -0.22899625299959958
            ],
            [
               -0.49459522522522537,
               -0.2298993457097902
            ],
            [
               -0.4973977477477478,
               -0.23079555380518113
            ],
            [
               -0.5002002702702704,
               -0.23168372669608794
            ],
            [
               -0.5030027927927929,
               -0.23256025264939995
            ],
            [
               -0.5058053153153154,
               -0.23341855129921785
            ],
            [
               -0.5086078378378379,
               -0.23425004795853888
            ],
            [
               -0.5114103603603605,
               -0.23504643216168275
            ],
            [
               -0.514212882882883,
               -0.23580252353920994
            ],
            [
               -0.5170154054054055,
               -0.23651880324081198
            ],
            [
               -0.519817927927928,
               -0.23720271730920506
            ],
            [
               -0.5226204504504506,
               -0.23786821104618638
            ],
            [
               -0.525422972972973,
               -0.23853349629327047
            ],
            [
               -0.5282254954954956,
               -0.23921760615186471
            ],
            [
               -0.5310280180180181,
               -0.23993666990152096
            ],
            [
               -0.5338305405405407,
               -0.2407009208135109
            ],
            [
               -0.5366330630630631,
               -0.24151320954380162
            ],
            [
               -0.5394355855855857,
               -0.24236932230710784
            ],
            [
               -0.5422381081081082,
               -0.24325985883538404
            ],
            [
               -0.5450406306306307,
               -0.24417299150136307
            ],
            [
               -0.5478431531531532,
               -0.24509724093557528
            ],
            [
               -0.5506456756756758,
               -0.24602351184933935
            ],
            [
               -0.5534481981981982,
               -0.24694597912865335
            ],
            [
               -0.5562507207207208,
               -0.24786186203250093
            ],
            [
               -0.5590532432432433,
               -0.24877050756472663
            ],
            [
               -0.5618557657657659,
               -0.24967238719363893
            ],
            [
               -0.5646582882882883,
               -0.2505685365164979
            ],
            [
               -0.5674608108108109,
               -0.2514606748738819
            ],
            [
               -0.5702633333333335,
               -0.25235185258370363
            ],
            [
               -0.5730658558558559,
               -0.2532471457291413
            ],
            [
               -0.5758683783783785,
               -0.2541537899854086
            ],
            [
               -0.578670900900901,
               -0.2550802819947442
            ],
            [
               -0.5814734234234236,
               -0.2560343476217204
            ],
            [
               -0.584275945945946,
               -0.2570201588920392
            ],
            [
               -0.5870784684684686,
               -0.2580356020370952
            ],
            [
               -0.5898809909909911,
               -0.25907059128550236
            ],
            [
               -0.5926835135135136,
               -0.2601072857684691
            ],
            [
               -0.5954860360360361,
               -0.2611226038916199
            ],
            [
               -0.5982885585585587,
               -0.2620927561130165
            ],
            [
               -0.6010910810810811,
               -0.26299883079126507
            ],
            [
               -0.6038936036036037,
               -0.2638319905863964
            ],
            [
               -0.6066961261261262,
               -0.2645967458622783
            ],
            [
               -0.6094986486486488,
               -0.26531113892412383
            ],
            [
               -0.6123011711711712,
               -0.26600343481671884
            ],
            [
               -0.6151036936936938,
               -0.2667058791149953
            ],
            [
               -0.6179062162162163,
               -0.26744697936832884
            ],
            [
               -0.6207087387387388,
               -0.26824431979405383
            ],
            [
               -0.6235112612612613,
               -0.2690999331084202
            ],
            [
               -0.6263137837837839,
               -0.2699996786766803
            ],
            [
               -0.6291163063063064,
               -0.27091703412869084
            ],
            [
               -0.6319188288288289,
               -0.27182046935543525
            ],
            [
               -0.6347213513513514,
               -0.2726824885820742
            ],
            [
               -0.637523873873874,
               -0.27348783011222355
            ],
            [
               -0.6403263963963964,
               -0.2742384158674729
            ],
            [
               -0.643128918918919,
               -0.27495346166626755
            ],
            [
               -0.6459314414414415,
               -0.2756644977942201
            ],
            [
               -0.6487339639639641,
               -0.2764065405002657
            ],
            [
               -0.6515364864864865,
               -0.27720785960449146
            ],
            [
               -0.6543390090090091,
               -0.27808132373484384
            ],
            [
               -0.6571415315315317,
               -0.2790199698383168
            ],
            [
               -0.6599440540540541,
               -0.2799982885700898
            ],
            [
               -0.6627465765765767,
               -0.2809790488876537
            ],
            [
               -0.6655490990990992,
               -0.2819237884911082
            ],
            [
               -0.6683516216216216,
               -0.28280389481253965
            ],
            [
               -0.6711541441441442,
               -0.2836088939899568
            ],
            [
               -0.6739566666666668,
               -0.28434929557761324
            ],
            [
               -0.6767591891891893,
               -0.28505293336057347
            ],
            [
               -0.6795617117117118,
               -0.285755740296878
            ],
            [
               -0.6823642342342343,
               -0.2864896878210501
            ],
            [
               -0.6851667567567569,
               -0.2872716287854593
            ],
            [
               -0.6879692792792793,
               -0.28809665101404036
            ],
            [
               -0.6907718018018019,
               -0.28893826318346527
            ],
            [
               -0.6935743243243244,
               -0.28975565372654233
            ],
            [
               -0.696376846846847,
               -0.2905060166230702
            ],
            [
               -0.6991793693693694,
               -0.2911582381783602
            ],
            [
               -0.701981891891892,
               -0.29170365523529806
            ],
            [
               -0.7047844144144145,
               -0.2921603615942332
            ],
            [
               -0.707586936936937,
               -0.29256946313875043
            ],
            [
               -0.7103894594594595,
               -0.29298418805963633
            ],
            [
               -0.7131919819819821,
               -0.2934550598409178
            ],
            [
               -0.7159945045045045,
               -0.2940156868671293
            ],
            [
               -0.7187970270270271,
               -0.2946736459667807
            ],
            [
               -0.7215995495495496,
               -0.29540941663982945
            ],
            [
               -0.7244020720720722,
               -0.2961838064772835
            ],
            [
               -0.7272045945945946,
               -0.29695158399938393
            ],
            [
               -0.7300071171171172,
               -0.2976769830114283
            ],
            [
               -0.7328096396396397,
               -0.29834604966742495
            ],
            [
               -0.7356121621621622,
               -0.298971732188274
            ],
            [
               -0.7384146846846847,
               -0.29958990259863394
            ],
            [
               -0.7412172072072073,
               -0.3002474362229395
            ],
            [
               -0.7440197297297299,
               -0.30098611365448047
            ],
            [
               -0.7468222522522523,
               -0.30182758061481674
            ],
            [
               -0.7496247747747748,
               -0.30276439401555455
            ],
            [
               -0.7524272972972974,
               -0.30376032528698427
            ],
            [
               -0.7552298198198198,
               -0.3047601526067183
            ],
            [
               -0.7580323423423424,
               -0.305706085724225
            ],
            [
               -0.760834864864865,
               -0.30655573177463413
            ],
            [
               -0.7636373873873875,
               -0.3072958705169919
            ],
            [
               -0.76643990990991,
               -0.30794750048020925
            ],
            [
               -0.7692424324324325,
               -0.3085602912026134
            ],
            [
               -0.7720449549549551,
               -0.309197895498196
            ],
            [
               -0.7748474774774775,
               -0.309918486180801
            ],
            [
               -0.7776500000000001,
               -0.31075645171818167
            ],
            [
               -0.7804525225225226,
               -0.311710905308239
            ],
            [
               -0.7832550450450451,
               -0.3127446105653202
            ],
            [
               -0.7860575675675676,
               -0.31379374666649396
            ],
            [
               -0.7888600900900902,
               -0.31478562553450695
            ],
            [
               -0.7916626126126127,
               -0.3156590683154493
            ],
            [
               -0.7944651351351352,
               -0.31638138852219255
            ],
            [
               -0.7972676576576577,
               -0.3169570287168354
            ],
            [
               -0.8000701801801803,
               -0.3174254840267865
            ],
            [
               -0.8028727027027027,
               -0.3178493893467398
            ],
            [
               -0.8056752252252253,
               -0.31829653357084475
            ],
            [
               -0.8084777477477478,
               -0.3188212202946481
            ],
            [
               -0.8112802702702704,
               -0.3194503588402111
            ],
            [
               -0.8140827927927928,
               -0.3201780238567725
            ],
            [
               -0.8168853153153154,
               -0.32096954352351714
            ],
            [
               -0.8196878378378379,
               -0.3217733348984959
            ],
            [
               -0.8224903603603604,
               -0.32253657342792974
            ],
            [
               -0.8252928828828829,
               -0.32321996363168604
            ],
            [
               -0.8280954054054055,
               -0.32380752552547354
            ],
            [
               -0.8308979279279279,
               -0.32430911593142653
            ],
            [
               -0.8337004504504505,
               -0.3247557189907089
            ],
            [
               -0.836502972972973,
               -0.325189613876273
            ],
            [
               -0.8393054954954956,
               -0.3256527506219157
            ],
            [
               -0.842108018018018,
               -0.32617675369978705
            ],
            [
               -0.8449105405405406,
               -0.3267770315852703
            ],
            [
               -0.8477130630630632,
               -0.32745191930112405
            ],
            [
               -0.8505155855855856,
               -0.3281861861529374
            ],
            [
               -0.8533181081081082,
               -0.32895711176354414
            ],
            [
               -0.8561206306306307,
               -0.32974095822300953
            ],
            [
               -0.8589231531531533,
               -0.33051804032441534
            ],
            [
               -0.8617256756756757,
               -0.3312754604563185
            ],
            [
               -0.8645281981981983,
               -0.3320075400664878
            ],
            [
               -0.8673307207207208,
               -0.33271468290637773
            ],
            [
               -0.8701332432432433,
               -0.33340164135898187
            ],
            [
               -0.8729357657657658,
               -0.33407593621489695
            ],
            [
               -0.8757382882882884,
               -0.33474669685338887
            ],
            [
               -0.8785408108108108,
               -0.33542372128961084
            ],
            [
               -0.8813433333333334,
               -0.3361163403975844
            ],
            [
               -0.8841458558558559,
               -0.3368318029363636
            ],
            [
               -0.8869483783783785,
               -0.33757329729394003
            ],
            [
               -0.8897509009009009,
               -0.3383381778905047
            ],
            [
               -0.8925534234234235,
               -0.3391172194412735
            ],
            [
               -0.895355945945946,
               -0.3398956091076486
            ],
            [
               -0.8981584684684685,
               -0.3406558918791869
            ],
            [
               -0.900960990990991,
               -0.34138236860056337
            ],
            [
               -0.9037635135135136,
               -0.3420657844695343
            ],
            [
               -0.9065660360360361,
               -0.3427068209900963
            ],
            [
               -0.9093685585585587,
               -0.34331708939962
            ],
            [
               -0.9121710810810811,
               -0.343917005095551
            ],
            [
               -0.9149736036036036,
               -0.34453089409477966
            ],
            [
               -0.9177761261261261,
               -0.3451806134167926
            ],
            [
               -0.9205786486486487,
               -0.34587952234360164
            ],
            [
               -0.9233811711711712,
               -0.3466286068208455
            ],
            [
               -0.9261836936936938,
               -0.34741592581256153
            ],
            [
               -0.9289862162162162,
               -0.3482195211945356
            ],
            [
               -0.9317887387387388,
               -0.34901286027027034
            ],
            [
               -0.9345912612612612,
               -0.3497711294218626
            ],
            [
               -0.9373937837837838,
               -0.35047652155962183
            ],
            [
               -0.9401963063063064,
               -0.35112110552226794
            ],
            [
               -0.9429988288288289,
               -0.35170675689997066
            ],
            [
               -0.9458013513513515,
               -0.3522426354276803
            ],
            [
               -0.9486038738738739,
               -0.35274145034782545
            ],
            [
               -0.9514063963963965,
               -0.3532160008304811
            ],
            [
               -0.9542089189189189,
               -0.35367715073540573
            ],
            [
               -0.9570114414414415,
               -0.35413365125811036
            ],
            [
               -0.959813963963964,
               -0.35459337277239633
            ],
            [
               -0.9626164864864866,
               -0.35506489414910625
            ],
            [
               -0.9654190090090091,
               -0.35555826947760216
            ],
            [
               -0.9682215315315316,
               -0.3560841979083369
            ],
            [
               -0.9710240540540541,
               -0.35665159552410786
            ],
            [
               -0.9738265765765766,
               -0.3572643896019898
            ],
            [
               -0.9766290990990991,
               -0.35791887801886213
            ],
            [
               -0.9794316216216217,
               -0.3586029818123415
            ],
            [
               -0.9822341441441442,
               -0.3592981360766577
            ],
            [
               -0.9850366666666668,
               -0.35998360924110295
            ],
            [
               -0.9878391891891892,
               -0.36064206792516706
            ],
            [
               -0.9906417117117118,
               -0.3612645956760657
            ],
            [
               -0.9934442342342342,
               -0.36185339110647663
            ],
            [
               -0.9962467567567568,
               -0.36242105079075937
            ],
            [
               -0.9990492792792793,
               -0.3629864717627881
            ],
            [
               -1.0018518018018019,
               -0.36356859486410886
            ],
            [
               -1.0046543243243244,
               -0.36418002100757363
            ],
            [
               -1.0074568468468468,
               -0.36482265502441447
            ],
            [
               -1.0102593693693693,
               -0.36548689367979004
            ],
            [
               -1.0130618918918919,
               -0.3661546783266182
            ],
            [
               -1.0158644144144144,
               -0.3668053907034964
            ],
            [
               -1.018666936936937,
               -0.3674225597751173
            ],
            [
               -1.0214694594594596,
               -0.36799903838268355
            ],
            [
               -1.024271981981982,
               -0.36853882672794325
            ],
            [
               -1.0270745045045047,
               -0.3690548959023323
            ],
            [
               -1.029877027027027,
               -0.3695637891976661
            ],
            [
               -1.0326795495495495,
               -0.3700789455077964
            ],
            [
               -1.035482072072072,
               -0.37060517573575125
            ],
            [
               -1.0382845945945947,
               -0.3711363453474539
            ],
            [
               -1.0410871171171172,
               -0.37165719694205024
            ],
            [
               -1.0438896396396395,
               -0.37214877583833683
            ],
            [
               -1.046692162162162,
               -0.3725956192015233
            ],
            [
               -1.0494946846846847,
               -0.3729922001852709
            ],
            [
               -1.0522972072072072,
               -0.3733463261965859
            ],
            [
               -1.0550997297297298,
               -0.3736782079215738
            ],
            [
               -1.0579022522522523,
               -0.37401538889779695
            ],
            [
               -1.0607047747747749,
               -0.37438513811045926
            ],
            [
               -1.0635072972972974,
               -0.374806766333995
            ],
            [
               -1.06630981981982,
               -0.375286334724795
            ],
            [
               -1.0691123423423423,
               -0.37581538799370706
            ],
            [
               -1.0719148648648649,
               -0.3763739689368526
            ],
            [
               -1.0747173873873874,
               -0.37693674735356275
            ],
            [
               -1.07751990990991,
               -0.37748012429476774
            ],
            [
               -1.0803224324324325,
               -0.3779879811422955
            ],
            [
               -1.0831249549549549,
               -0.37845437420938044
            ],
            [
               -1.0859274774774774,
               -0.3788826736002371
            ],
            [
               -1.08873,
               -0.3792819542768874
            ],
            [
               -1.0915325225225225,
               -0.3796623820863271
            ],
            [
               -1.094335045045045,
               -0.3800315619418697
            ],
            [
               -1.0971375675675676,
               -0.3803932659194632
            ],
            [
               -1.0999400900900902,
               -0.3807488657300093
            ],
            [
               -1.1027426126126127,
               -0.3811005921027242
            ],
            [
               -1.1055451351351353,
               -0.3814549086994672
            ],
            [
               -1.1083476576576576,
               -0.38182415607790354
            ],
            [
               -1.1111501801801802,
               -0.3822252593075762
            ],
            [
               -1.1139527027027027,
               -0.3826754713020306
            ],
            [
               -1.1167552252252253,
               -0.3831863982855548
            ],
            [
               -1.1195577477477479,
               -0.3837584290580326
            ],
            [
               -1.1223602702702702,
               -0.3843778059053742
            ],
            [
               -1.1251627927927927,
               -0.38501784564879316
            ],
            [
               -1.1279653153153153,
               -0.38564447080312836
            ],
            [
               -1.1307678378378379,
               -0.3862247067761546
            ],
            [
               -1.1335703603603604,
               -0.38673567815953347
            ],
            [
               -1.136372882882883,
               -0.3871713112295705
            ],
            [
               -1.1391754054054055,
               -0.3875445626920101
            ],
            [
               -1.141977927927928,
               -0.3878843585921924
            ],
            [
               -1.1447804504504504,
               -0.3882280870467594
            ],
            [
               -1.147582972972973,
               -0.38861188094381116
            ],
            [
               -1.1503854954954955,
               -0.3890615799759072
            ],
            [
               -1.153188018018018,
               -0.38958696140914795
            ],
            [
               -1.1559905405405406,
               -0.3901806947650973
            ],
            [
               -1.1587930630630632,
               -0.3908219141407122
            ],
            [
               -1.1615955855855855,
               -0.391482860602005
            ],
            [
               -1.164398108108108,
               -0.3921362166071197
            ],
            [
               -1.1672006306306306,
               -0.39276079396654173
            ],
            [
               -1.1700031531531532,
               -0.39334408541440335
            ],
            [
               -1.1728056756756757,
               -0.3938814952249807
            ],
            [
               -1.1756081981981983,
               -0.3943733186571968
            ],
            [
               -1.1784107207207208,
               -0.3948212716706432
            ],
            [
               -1.1812132432432432,
               -0.3952263223757507
            ],
            [
               -1.1840157657657657,
               -0.39558879355272836
            ],
            [
               -1.1868182882882883,
               -0.39591052815477623
            ],
            [
               -1.1896208108108108,
               -0.3961978307041568
            ],
            [
               -1.1924233333333334,
               -0.3964633758443903
            ],
            [
               -1.195225855855856,
               -0.39672555429954537
            ],
            [
               -1.1980283783783783,
               -0.39700473224634125
            ],
            [
               -1.2008309009009008,
               -0.39731725979303223
            ],
            [
               -1.2036334234234234,
               -0.39766923997969483
            ],
            [
               -1.206435945945946,
               -0.39805256075987205
            ],
            [
               -1.2092384684684685,
               -0.39844523171896606
            ],
            [
               -1.212040990990991,
               -0.39881673788125105
            ],
            [
               -1.2148435135135136,
               -0.39913734791614364
            ],
            [
               -1.2176460360360362,
               -0.3993887184583581
            ],
            [
               -1.2204485585585585,
               -0.399572327190578
            ],
            [
               -1.223251081081081,
               -0.39971260934378217
            ],
            [
               -1.2260536036036036,
               -0.39985314010768747
            ],
            [
               -1.2288561261261262,
               -0.4000463707202677
            ],
            [
               -1.2316586486486487,
               -0.4003395878398238
            ],
            [
               -1.2344611711711713,
               -0.4007611842803849
            ],
            [
               -1.2372636936936936,
               -0.4013114823532803
            ],
            [
               -1.2400662162162162,
               -0.40196112540309936
            ],
            [
               -1.2428687387387387,
               -0.4026577985163743
            ],
            [
               -1.2456712612612613,
               -0.40333946512084873
            ],
            [
               -1.2484737837837838,
               -0.4039502501383838
            ],
            [
               -1.2512763063063064,
               -0.404454247959793
            ],
            [
               -1.254078828828829,
               -0.4048431827360951
            ],
            [
               -1.2568813513513515,
               -0.40513580237488866
            ],
            [
               -1.2596838738738738,
               -0.40536951358747164
            ],
            [
               -1.2624863963963964,
               -0.405587203109833
            ],
            [
               -1.265288918918919,
               -0.4058236393447435
            ],
            [
               -1.2680914414414415,
               -0.4060958378530056
            ],
            [
               -1.270893963963964,
               -0.4064003206309492
            ],
            [
               -1.2736964864864866,
               -0.406717803154543
            ],
            [
               -1.276499009009009,
               -0.40702331851641294
            ],
            [
               -1.2793015315315315,
               -0.4072979861562127
            ],
            [
               -1.282104054054054,
               -0.4075381546020933
            ],
            [
               -1.2849065765765766,
               -0.40775864096212555
            ],
            [
               -1.2877090990990991,
               -0.4079889011069531
            ],
            [
               -1.2905116216216217,
               -0.40826346168904126
            ],
            [
               -1.2933141441441443,
               -0.4086099693318408
            ],
            [
               -1.2961166666666666,
               -0.4090390708082162
            ],
            [
               -1.2989191891891891,
               -0.40953973987017767
            ],
            [
               -1.3017217117117117,
               -0.4100818196672932
            ],
            [
               -1.3045242342342342,
               -0.41062508809919707
            ],
            [
               -1.3073267567567568,
               -0.41113191818966643
            ],
            [
               -1.3101292792792794,
               -0.4115793577197664
            ],
            [
               -1.312931801801802,
               -0.4119666142302896
            ],
            [
               -1.3157343243243242,
               -0.41231544498712347
            ],
            [
               -1.3185368468468468,
               -0.41266330080589175
            ],
            [
               -1.3213393693693694,
               -0.41305146247275293
            ],
            [
               -1.324141891891892,
               -0.41351203584869334
            ],
            [
               -1.3269444144144145,
               -0.41405799788503705
            ],
            [
               -1.329746936936937,
               -0.41467941614300075
            ],
            [
               -1.3325494594594596,
               -0.41534687597082576
            ],
            [
               -1.335351981981982,
               -0.41602075789728654
            ],
            [
               -1.3381545045045045,
               -0.4166631211056362
            ],
            [
               -1.340957027027027,
               -0.4172481927404127
            ],
            [
               -1.3437595495495496,
               -0.417768070964359
            ],
            [
               -1.3465620720720721,
               -0.41823198982945287
            ],
            [
               -1.3493645945945947,
               -0.41865975303735126
            ],
            [
               -1.352167117117117,
               -0.41907194110247104
            ],
            [
               -1.3549696396396396,
               -0.4194805523053201
            ],
            [
               -1.3577721621621621,
               -0.4198835030031258
            ],
            [
               -1.3605746846846847,
               -0.42026498428487724
            ],
            [
               -1.3633772072072072,
               -0.42060155481614625
            ],
            [
               -1.3661797297297298,
               -0.42087178120965707
            ],
            [
               -1.3689822522522523,
               -0.42106593317536045
            ],
            [
               -1.3717847747747747,
               -0.42119215166207125
            ],
            [
               -1.3745872972972972,
               -0.4212766679452946
            ],
            [
               -1.3773898198198198,
               -0.4213576678086941
            ],
            [
               -1.3801923423423423,
               -0.42147458415706285
            ],
            [
               -1.382994864864865,
               -0.4216562211973296
            ],
            [
               -1.3857973873873874,
               -0.421911612689557
            ],
            [
               -1.38859990990991,
               -0.42222672014572915
            ],
            [
               -1.3914024324324323,
               -0.42256824114520575
            ],
            [
               -1.394204954954955,
               -0.4228935246679799
            ],
            [
               -1.3970074774774774,
               -0.42316362398527374
            ],
            [
               -1.39981,
               -0.4233554985748992
            ]
         ]
      }
   ]
}
