# Supplementary material for: Isolation of a planar π-aromatic Bi5− ring in a cobalt-based inverse-sandwich-type complex
Source: Nat Chem. 2025 Jan 20;17(4):547–55. doi: 10.1038/s41557-024-01713-8 (PMC11964920; doi:10.1038/s41557-024-01713-8)
Supplement: Supplementary file 4 — Original magnetic data of compound 1 and origin file of Fig. 3. [file 41557_2024_1713_MOESM4_ESM.zip › sr_and_T/53.csv]

comment	corrected Loops
temperature	3.5
sr	0.032
angle	0
trans	0
B	M
-1.3999	-0.42372739472051324
-1.3970974874874873	-0.4237951157833577
-1.394294974974975	-0.42390890344816656
-1.3914924624624623	-0.42403505393522944
-1.3886899499499499	-0.4241446677018095
-1.3858874374374373	-0.4242126671106702
-1.3830849249249249	-0.4242164808350042
-1.3802824124124122	-0.4241360003437802
-1.3774798998998998	-0.4239556086427331
-1.3746773873873872	-0.42366789943289995
-1.3718748748748748	-0.42327764565916237
-1.3690723623623622	-0.42280409338046276
-1.3662698498498498	-0.42227998029967995
-1.3634673373373372	-0.4217467223318413
-1.3606648248248248	-0.42124660074928255
-1.3578623123123121	-0.4208139890910567
-1.3550597997997997	-0.4204682021956495
-1.3522572872872871	-0.4202101813791552
-1.3494547747747747	-0.4200240381436564
-1.346652262262262	-0.4198828676640002
-1.3438497497497497	-0.4197567917398949
-1.341047237237237	-0.4196204422298996
-1.3382447247247247	-0.4194573525983193
-1.335442212212212	-0.41925992587923966
-1.3326396996996996	-0.41902537537897677
-1.329837187187187	-0.4187496581196549
-1.3270346746746746	-0.4184223195107718
-1.324232162162162	-0.4180249620304479
-1.3214296496496496	-0.41753475539410145
-1.318627137137137	-0.416932442776482
-1.3158246246246246	-0.4162123619990922
-1.313022112112112	-0.41539082000004846
-1.3102195995995995	-0.41450923123129024
-1.307417087087087	-0.4136298316213727
-1.3046145745745745	-0.41282411311329903
-1.301812062062062	-0.4121566369418208
-1.2990095495495495	-0.411668714607067
-1.2962070370370369	-0.4113669180223789
-1.2934045245245245	-0.4112202478966366
-1.2906020120120119	-0.4111673384077372
-1.2877994994994995	-0.41113205011233867
-1.2849969869869868	-0.4110431676022124
-1.2821944744744744	-0.41085254413836225
-1.2793919619619618	-0.41054640349720695
-1.2765894494494494	-0.41014654137026063
-1.2737869369369368	-0.40970124159496357
-1.2709844244244244	-0.4092688646658813
-1.2681819119119118	-0.40889927325882003
-1.2653793993993994	-0.4086188254293053
-1.2625768868868867	-0.40842341596835585
-1.2597743743743743	-0.40828139598772695
-1.2569718618618617	-0.40814501989860863
-1.2541693493493493	-0.4079663938227872
-1.2513668368368367	-0.4077125908775818
-1.2485643243243243	-0.407375059254257
-1.2457618118118117	-0.40697049382362926
-1.2429592992992993	-0.40653326602788664
-1.2401567867867866	-0.4061023240510615
-1.2373542742742742	-0.405707249817011
-1.2345517617617616	-0.40535831669409017
-1.2317492492492492	-0.40504390623587583
-1.2289467367367366	-0.4047360393368531
-1.2261442242242242	-0.404401951295177
-1.2233417117117116	-0.4040175510577637
-1.2205391991991992	-0.403577954469561
-1.2177366866866866	-0.4031012809720994
-1.2149341741741742	-0.4026242067610373
-1.2121316616616615	-0.40219059194899287
-1.2093291491491491	-0.4018368907169624
-1.2065266366366365	-0.40157920722406226
-1.203724124124124	-0.4014063890680376
-1.2009216116116115	-0.40128161103900073
-1.198119099099099	-0.4011521394144033
-1.1953165865865865	-0.40096429602249584
-1.192514074074074	-0.40067894156143713
-1.1897115615615614	-0.40028262305424545
-1.186909049049049	-0.39979092871389477
-1.1841065365365364	-0.39924309590126406
-1.181304024024024	-0.39868969833682644
-1.1785015115115114	-0.3981773901385727
-1.175698998998999	-0.39773551743171875
-1.1728964864864864	-0.39736867555669386
-1.170093973973974	-0.3970572603650516
-1.1672914614614613	-0.3967654255382964
-1.164488948948949	-0.39645349146523434
-1.1616864364364363	-0.39609052748723483
-1.158883923923924	-0.39566296243597787
-1.1560814114114113	-0.3951765920126774
-1.153278898898899	-0.3946517104880397
-1.1504763863863863	-0.3941134876419585
-1.1476738738738739	-0.39358132643105015
-1.1448713613613613	-0.39306122845288627
-1.1420688488488488	-0.39254406888930193
-1.1392663363363362	-0.39201052700854877
-1.1364638238238238	-0.39144097065104977
-1.1336613113113112	-0.3908266966918553
-1.1308587987987986	-0.39017825058347977
-1.1280562862862862	-0.3895273511440709
-1.1252537737737738	-0.38892100069334035
-1.1224512612612612	-0.3884090082013092
-1.1196487487487485	-0.38802852153153833
-1.1168462362362361	-0.38779045017677494
-1.1140437237237237	-0.38767239294353373
-1.111241211211211	-0.38762089235073705
-1.1084386986986985	-0.3875630435413746
-1.105636186186186	-0.38742455371180096
-1.1028336736736737	-0.38714920977555933
-1.100031161161161	-0.38671406900044425
-1.0972286486486484	-0.3861357833001673
-1.094426136136136	-0.38546600233121864
-1.0916236236236236	-0.3847770153698542
-1.088821111111111	-0.3841417040122118
-1.0860185985985984	-0.3836135859829328
-1.083216086086086	-0.38321270002263297
-1.0804135735735736	-0.3829213156169866
-1.077611061061061	-0.38269049178095216
-1.0748085485485483	-0.38245527045364014
-1.072006036036036	-0.38215377157581876
-1.0692035235235235	-0.3817444283539624
-1.066401011011011	-0.38121636028643613
-1.0635984984984983	-0.38059016131131795
-1.060795985985986	-0.37990943677111455
-1.0579934734734735	-0.37922627442575996
-1.0551909609609609	-0.3785855788472676
-1.0523884484484483	-0.3780133013235182
-1.0495859359359359	-0.3775120639667512
-1.0467834234234235	-0.3770650458013186
-1.0439809109109108	-0.3766461629690473
-1.0411783983983982	-0.3762324858893633
-1.0383758858858858	-0.3758141873670373
-1.0355733733733734	-0.37539831366758614
-1.0327708608608608	-0.3750049647408026
-1.0299683483483482	-0.374657268296404
-1.0271658358358358	-0.3743688670979589
-1.0243633233233234	-0.3741336910825037
-1.0215608108108107	-0.3739221660244987
-1.0187582982982981	-0.3736858956638768
-1.0159557857857857	-0.3733699374075944
-1.0131532732732733	-0.372929055432343
-1.0103507607607607	-0.37234272400529433
-1.007548248248248	-0.3716237547401027
-1.0047457357357357	-0.37081725749605887
-1.0019432232232233	-0.36998965588394206
-0.9991407107107106	-0.36921069784805394
-0.9963381981981981	-0.36853377059218273
-0.9935356856856856	-0.36798054741840447
-0.9907331731731731	-0.36753479115395815
-0.9879306606606606	-0.367147370529609
-0.9851281481481481	-0.3667510846519353
-0.9823256356356356	-0.3662808434539585
-0.9795231231231231	-0.3656930976709277
-0.9767206106106106	-0.36497867961098396
-0.973918098098098	-0.3641653111290507
-0.9711155855855855	-0.3633092717852586
-0.968313073073073	-0.3624790491012444
-0.9655105605605605	-0.3617361495318929
-0.962708048048048	-0.3611189034225183
-0.9599055355355355	-0.3606338903195724
-0.957103023023023	-0.36025699587320914
-0.9543005105105105	-0.3599429911766381
-0.951497997997998	-0.35963994068530514
-0.9486954854854854	-0.35930352209303307
-0.9458929729729728	-0.3589068190916421
-0.9430904604604604	-0.3584430750324227
-0.9402879479479478	-0.3579215351614434
-0.9374854354354354	-0.35735890282222404
-0.9346829229229228	-0.35677025763541126
-0.9318804104104104	-0.35616310911800364
-0.9290778978978977	-0.3555367162968879
-0.9262753853853853	-0.35488651442485075
-0.9234728728728727	-0.35421133578746156
-0.9206703603603603	-0.3535199109096544
-0.9178678478478477	-0.3528333452144463
-0.9150653353353353	-0.3521818121613933
-0.9122628228228227	-0.35159601260798234
-0.9094603103103103	-0.351096153551411
-0.9066577977977976	-0.3506824528989061
-0.9038552852852852	-0.3503309706070713
-0.9010527727727726	-0.34999691841286407
-0.8982502602602602	-0.3496250602227403
-0.8954477477477477	-0.34916427565428954
-0.8926452352352352	-0.34858173948175153
-0.8898427227227227	-0.3478720841662065
-0.8870402102102102	-0.3470584427178559
-0.8842376976976977	-0.3461849223117667
-0.8814351851851852	-0.34530293219730535
-0.8786326726726726	-0.3444558814345241
-0.8758301601601601	-0.34366732689004653
-0.8730276476476476	-0.34293646730040483
-0.8702251351351351	-0.3422423335629361
-0.8674226226226226	-0.3415549910161707
-0.8646201101101101	-0.3408496026901676
-0.8618175975975975	-0.3401181751261133
-0.859015085085085	-0.3393745989690117
-0.8562125725725724	-0.33865095126180644
-0.8534100600600599	-0.33798613982479564
-0.8506075475475474	-0.3374107604107076
-0.8478050350350349	-0.33693352081637484
-0.8450025225225224	-0.3365342215836937
-0.8422000100100099	-0.3361661648556652
-0.8393974974974974	-0.33576769547245966
-0.8365949849849849	-0.3352794372114096
-0.8337924724724723	-0.33466175118418806
-0.8309899599599598	-0.33390672348448125
-0.8281874474474473	-0.333040681326808
-0.8253849349349348	-0.332116286994947
-0.8225824224224223	-0.331196649952077
-0.8197799099099098	-0.33033649541077403
-0.8169773973973973	-0.3295663664120394
-0.8141748848848848	-0.3288848099508047
-0.8113723723723723	-0.32826085970759766
-0.8085698598598597	-0.3276457671744173
-0.8057673473473472	-0.326989968077966
-0.8029648348348347	-0.3262596720370027
-0.8001623223223222	-0.3254477292092214
-0.7973598098098097	-0.3245754283059811
-0.7945572972972972	-0.3236849144945504
-0.7917547847847847	-0.322824959342518
-0.7889522722722722	-0.3220348719517696
-0.7861497597597596	-0.321331773544815
-0.7833472472472471	-0.320705188358377
-0.7805447347347346	-0.3201204165567647
-0.7777422222222221	-0.3195293134252103
-0.7749397097097096	-0.31888484097231873
-0.7721371971971971	-0.3181547795320917
-0.7693346846846846	-0.3173305242532686
-0.7665321721721721	-0.31642866903196976
-0.7637296596596596	-0.315485435839193
-0.760927147147147	-0.3145461391004405
-0.7581246346346345	-0.31365312202261264
-0.755322122122122	-0.3128356559647806
-0.7525196096096095	-0.3121042729336334
-0.749717097097097	-0.3114503691435966
-0.7469145845845845	-0.31085028947455784
-0.744112072072072	-0.3102720128347911
-0.7413095595595595	-0.30968227843664176
-0.738507047047047	-0.30905246325994096
-0.7357045345345344	-0.30836241305568757
-0.7329020220220219	-0.3076023055047382
-0.7300995095095094	-0.3067731264857444
-0.7272969969969969	-0.30588633149590205
-0.7244944844844844	-0.30496286703261066
-0.7216919719719719	-0.3040312502623638
-0.7188894594594594	-0.30312419155080117
-0.7160869469469469	-0.30227350202537373
-0.7132844344344343	-0.30150372444241424
-0.7104819219219218	-0.30082578343025457
-0.7076794094094093	-0.30023255752132594
-0.7048768968968968	-0.2996982573780964
-0.7020743843843843	-0.29918269414204035
-0.6992718718718718	-0.2986400944115476
-0.6964693593593593	-0.2980305098111584
-0.6936668468468468	-0.2973306701406129
-0.6908643343343343	-0.2965408565277543
-0.6880618218218217	-0.2956852567329077
-0.6852593093093092	-0.2948051352740837
-0.6824567967967967	-0.29394645123861696
-0.6796542842842842	-0.29314551943316436
-0.6768517717717717	-0.29241721921644404
-0.6740492592592592	-0.29174970755507446
-0.6712467467467467	-0.2911076687496751
-0.6684442342342342	-0.29044340109780664
-0.6656417217217216	-0.2897123875640142
-0.6628392092092091	-0.28888833667936753
-0.6600366966966966	-0.2879726329879104
-0.6572341841841841	-0.28699480128605603
-0.6544316716716716	-0.2860034799201967
-0.6516291591591591	-0.28505058681015016
-0.6488266466466466	-0.2841737763680139
-0.6460241341341341	-0.28338307401245544
-0.6432216216216216	-0.28265640475454035
-0.640419109109109	-0.2819459225641606
-0.6376165965965965	-0.28119348348972817
-0.634814084084084	-0.28035045856217133
-0.6320115715715715	-0.27939542208041357
-0.629209059059059	-0.27834368284596944
-0.6264065465465465	-0.2772450764526361
-0.623604034034034	-0.27617015922695887
-0.6208015215215215	-0.27518875134921106
-0.617999009009009	-0.2743474228614676
-0.6151964964964964	-0.2736531079003911
-0.6123939839839839	-0.2730683267072769
-0.6095914714714714	-0.2725199894104535
-0.6067889589589589	-0.27191953668150814
-0.6039864464464464	-0.27118857051058043
-0.6011839339339339	-0.27028229174974316
-0.5983814214214214	-0.2692035870603249
-0.5955789089089089	-0.26800335100608574
-0.5927763963963963	-0.26676674733332095
-0.5899738838838838	-0.26558933671564144
-0.5871713713713713	-0.26455002980613695
-0.5843688588588588	-0.26368874721879854
-0.5815663463463463	-0.2629952249756692
-0.5787638338338338	-0.2624120665178785
-0.5759613213213213	-0.26185095009383375
-0.5731588088088088	-0.2612171271221595
-0.5703562962962963	-0.26043510423537586
-0.5675537837837837	-0.259468303435747
-0.5647512712712712	-0.2583274891505123
-0.5619487587587587	-0.2570661618956096
-0.5591462462462462	-0.2557648775853564
-0.5563437337337337	-0.2545094404855759
-0.5535412212212212	-0.2533693071513279
-0.5507387087087087	-0.25238202251892894
-0.5479361961961962	-0.2515473662195786
-0.5451336836836836	-0.2508318596991257
-0.5423311711711711	-0.2501813252375804
-0.5395286586586586	-0.24953715746955596
-0.5367261461461461	-0.248851383578635
-0.5339236336336336	-0.24809649337056883
-0.5311211211211211	-0.24726800883628208
-0.5283186086086086	-0.24638013835705852
-0.5255160960960961	-0.24545687227888424
-0.5227135835835836	-0.24452195130988108
-0.519911071071071	-0.2435910418863111
-0.5171085585585585	-0.24266832864869947
-0.514306046046046	-0.24174803194079697
-0.5115035335335335	-0.24081966547035083
-0.508701021021021	-0.23987469988477716
-0.5058985085085085	-0.23891201176687393
-0.503095995995996	-0.23794009848551712
-0.5002934834834833	-0.23697527151403863
-0.49749097097097084	-0.236036468574361
-0.4946884584584583	-0.23513848024665618
-0.4918859459459458	-0.23428591532335774
-0.4890834334334333	-0.23346999190207696
-0.4862809209209208	-0.23266934266933892
-0.4834784084084083	-0.23185476539569438
-0.48067589589589577	-0.23099663105819468
-0.47787338338338325	-0.23007285093364271
-0.47507087087087074	-0.2290751317637001
-0.47226835835835823	-0.22801174674175018
-0.4694658458458457	-0.22690605229784844
-0.4666633333333332	-0.22579117784942349
-0.4638608208208207	-0.22470235438047703
-0.4610583083083082	-0.22366893478626337
-0.4582557957957957	-0.22270814483819135
-0.45545328328328316	-0.22182202061437095
-0.45265077077077065	-0.22099803389793915
-0.44984825825825814	-0.2202128797058749
-0.4470457457457456	-0.21943810611137982
-0.4442432332332331	-0.21864592728770715
-0.4414407207207206	-0.21781374748913962
-0.4386382082082081	-0.21692653959294195
-0.4358356956956956	-0.2159770365649446
-0.43303318318318307	-0.21496442110124903
-0.43023067067067056	-0.2138925900154981
-0.42742815815815804	-0.21276900029952528
-0.42462564564564553	-0.21160461404644437
-0.421823133133133	-0.21041474532776405
-0.4190206206206205	-0.20921995925733106
-0.416218108108108	-0.2080458581900695
-0.4134155955955955	-0.20692077823494437
-0.410613083083083	-0.20587109815253446
-0.40781057057057046	-0.20491483076520145
-0.40500805805805795	-0.20405509039034564
-0.40220554554554544	-0.2032755500912936
-0.39940303303303293	-0.20253986249210343
-0.3966005205205205	-0.2017961630239955
-0.3937980080080079	-0.20098639319583123
-0.3909954954954955	-0.20005866514796045
-0.3881929829829829	-0.19897971857875096
-0.3853904704704705	-0.19774411495989386
-0.38258795795795786	-0.19637738158934792
-0.37978544544544546	-0.19493177466198752
-0.37698293293293283	-0.1934753013311301
-0.37418042042042043	-0.19207656114243166
-0.3713779079079078	-0.19078925172628647
-0.3685753953953954	-0.18964041113665142
-0.3657728828828828	-0.18862552501219132
-0.3629703703703704	-0.18771175243160354
-0.36016785785785776	-0.18684825552361028
-0.35736534534534536	-0.18598062543928318
-0.35456283283283274	-0.1850652806847496
-0.35176032032032034	-0.1840798121461844
-0.3489578078078077	-0.18302653139655622
-0.3461552952952953	-0.1819285504265633
-0.3433527827827827	-0.1808199458377091
-0.3405502702702703	-0.17973326111710142
-0.33774775775775767	-0.17868827032289092
-0.33494524524524527	-0.17768538704422576
-0.33214273273273265	-0.1767055546730144
-0.32934022022022025	-0.17571640671281796
-0.3265377077077076	-0.17468258760558897
-0.323735195195195	-0.17357695425005493
-0.3209326826826826	-0.17238926393534426
-0.31813017017017	-0.17112987812623293
-0.3153276576576576	-0.16982763058040728
-0.31252514514514496	-0.16852277982310238
-0.30972263263263256	-0.16725733194913028
-0.30692012012011993	-0.16606558744460143
-0.30411760760760753	-0.1649674248895886
-0.3013150950950949	-0.16396577381545563
-0.2985125825825825	-0.1630483528503499
-0.2957100700700699	-0.16219252671757378
-0.2929075575575575	-0.1613714386067422
-0.29010504504504486	-0.16055956047467368
-0.28730253253253246	-0.15973638171338067
-0.28450002002001984	-0.15888784157482372
-0.28169750750750744	-0.15800594405377288
-0.2788949949949948	-0.15708747983938154
-0.2760924824824824	-0.15613278902395578
-0.2732899699699698	-0.15514510132000003
-0.2704874574574574	-0.1541304145163256
-0.26768494494494477	-0.15309739854298088
-0.26488243243243237	-0.1520566612801043
-0.26207991991991975	-0.15101895316324476
-0.25927740740740735	-0.1499924166868596
-0.2564748948948947	-0.14897957161917075
-0.2536723823823823	-0.1479751024274515
-0.2508698698698697	-0.1469654924075513
-0.2480673573573573	-0.1459310944499037
-0.24526484484484468	-0.14485047754302827
-0.24246233233233228	-0.14370609918907384
-0.23965981981981965	-0.14248981062306865
-0.23685730730730725	-0.14120660737569313
-0.23405479479479463	-0.13987543995488305
-0.23125228228228223	-0.1385266739791411
-0.2284497697697696	-0.13719668737377078
-0.2256472572572572	-0.1359208331782159
-0.22284474474474458	-0.13472636664351167
-0.22004223223223218	-0.13362685874730973
-0.21723971971971956	-0.13261917127651712
-0.21443720720720716	-0.13168343593965626
-0.21163469469469454	-0.13078587332945202
-0.20883218218218214	-0.12988386163192306
-0.2060296696696695	-0.12893246557632437
-0.2032271571571571	-0.12789160129338428
-0.2004246446446445	-0.12673302421779342
-0.1976221321321321	-0.12544628723475837
-0.19481961961961947	-0.1240427134514187
-0.19201710710710707	-0.12255635834933365
-0.18921459459459444	-0.1210410657387116
-0.18641208208208204	-0.11956320216089039
-0.18360956956956942	-0.11819052418488679
-0.18080705705705702	-0.11697875391248425
-0.1780045445445444	-0.11595849731547242
-0.175202032032032	-0.11512573466341541
-0.17239951951951937	-0.11443889145926273
-0.16959700700700697	-0.11382431647654762
-0.16679449449449435	-0.11319001331088185
-0.16399198198198195	-0.11244516784246894
-0.16118946946946933	-0.11152106030212672
-0.15838695695695693	-0.11038801789876768
-0.1555844444444443	-0.10906358784302267
-0.1527819319319319	-0.10760911195366213
-0.14997941941941928	-0.1061149110312738
-0.14717690690690688	-0.10467751268473924
-0.14437439439439426	-0.1033748120227777
-0.14157188188188186	-0.10224593398351434
-0.13876936936936923	-0.1012814980874967
-0.13596685685685683	-0.10042718590535948
-0.1331643443443442	-0.09959974682500888
-0.1303618318318318	-0.09871095520873169
-0.1275593193193192	-0.09769265957606282
-0.12475680680680679	-0.09651569871228871
-0.12195429429429416	-0.09519725340538143
-0.11915178178178176	-0.09379463889322809
-0.11634926926926914	-0.09238758390631824
-0.11354675675675674	-0.09105444840619603
-0.11074424424424412	-0.08984955498832897
-0.10794173173173172	-0.08878832515595236
-0.1051392192192191	-0.08784439231245533
-0.10233670670670669	-0.08695911916881893
-0.09953419419419407	-0.08606016727191973
-0.09673168168168167	-0.08508313391898464
-0.09392916916916905	-0.08398958467019679
-0.09112665665665665	-0.08277622878276208
-0.08832414414414402	-0.08147299283763271
-0.08552163163163162	-0.08013133035376957
-0.082719119119119	-0.07880709225109533
-0.0799166066066066	-0.07754373497387618
-0.07711409409409398	-0.07636115296867552
-0.07431158158158158	-0.07525323511052845
-0.07150906906906895	-0.0741941575732169
-0.06870655655655655	-0.07315050562000974
-0.06590404404404393	-0.07209453584630376
-0.06310153153153153	-0.07101380161713994
-0.06029901901901891	-0.06991392787577011
-0.057496506506506506	-0.06881393540582792
-0.054693993993993884	-0.06773623671200041
-0.05189148148148148	-0.0666953048229767
-0.04908896896896886	-0.06568941914149468
-0.04628645645645646	-0.06469871327885479
-0.04348394394394384	-0.06369043463899571
-0.040681431431431436	-0.06262970602365542
-0.037878918918918814	-0.0614920778730258
-0.03507640640640641	-0.060273468404012265
-0.03227389389389379	-0.0589939358931863
-0.02947138138138139	-0.057693805838466006
-0.026668868868868767	-0.05642325876538806
-0.023866356356356366	-0.05522868176667611
-0.021063843843843744	-0.054140152910190587
-0.018261331331331343	-0.053164014142462135
-0.01545881881881872	-0.05228275618733674
-0.01265630630630632	-0.05146199425546766
-0.009853793793793697	-0.050661992844595105
-0.007051281281281296	-0.049849780327505255
-0.004248768768768674	-0.04900783753381582
-0.001446256256256273	-0.0481366382935019
0.0013562562562563496	-0.04725049785630986
0.00415876876876875	-0.04636849318202818
0.006961281281281373	-0.04550387569188308
0.009763793793793774	-0.044655856366825786
0.012566306306306396	-0.043806772712483344
0.015368818818818797	-0.042925762806867274
0.01817133133133142	-0.04197782128515576
0.02097384384384382	-0.04093525235709655
0.023776356356356443	-0.03978767803873168
0.026578868868868843	-0.038547175443682524
0.029381381381381466	-0.037246653105218075
0.03218389389389387	-0.035931720321150995
0.03498640640640649	-0.03464835923209314
0.03778891891891911	-0.033430026957575576
0.04059143143143151	-0.03228799745461913
0.043393943943944135	-0.03120777200415037
0.046196456456456536	-0.03015257859334658
0.04899896896896916	-0.02907292097994857
0.05180148148148156	-0.02791945532830553
0.05460399399399418	-0.026655647049784847
0.05740650650650658	-0.02526688809656541
0.060209019019019205	-0.023763903191722724
0.0630115315315316	-0.0221799452929215
0.06581404404404423	-0.020562954225457064
0.06861655655655663	-0.018965049224079544
0.07141906906906925	-0.01743215148813021
0.07422158158158165	-0.015996148517801123
0.07702409409409428	-0.01467102294018302
0.07982660660660668	-0.01345313610731691
0.0826291191191193	-0.012324771881154883
0.0854316316316317	-0.011259405839119163
0.08823414414414432	-0.01022709136223332
0.09103665665665672	-0.00919877483709769
0.09383916916916935	-0.008149046964530449
0.09664168168168175	-0.0070575245644518
0.09944419419419437	-0.005909494151559613
0.10224670670670677	-0.004696507673084105
0.10504921921921939	-0.003417324118955123
0.10785173173173179	-0.002079091163363578
0.11065424424424442	-0.0006981819477531181
0.11345675675675682	0.0007001435632824626
0.11625926926926944	0.002083967823849564
0.11906178178178184	0.003419076698269352
0.12186429429429446	0.004674995343157962
0.12466680680680686	0.005831545981828112
0.12746931931931949	0.006884326338198354
0.13027183183183189	0.007847493722788701
0.1330743443443445	0.008752723354231162
0.1358768568568569	0.009644100835089042
0.13867936936936953	0.010569782098003855
0.14148188188188193	0.011572206913051386
0.14428439439439456	0.012679190933573059
0.14708690690690696	0.013898152125830787
0.14988941941941958	0.015215021711184162
0.15269193193193198	0.01659820593803779
0.1554944444444446	0.018006615231603518
0.158296956956957	0.01939964471340494
0.16109946946946962	0.02074641825447271
0.16390198198198203	0.022031793843850178
0.16670449449449465	0.02325755084612796
0.16950700700700705	0.024438594107816125
0.17230951951951967	0.025595506222432285
0.17511203203203207	0.02674590106074687
0.1779145445445447	0.027897415812725646
0.1807170570570571	0.029044675968361078
0.18351956956956972	0.030171302596649296
0.18632208208208212	0.031256378757914205
0.18912459459459474	0.03228327036303369
0.19192710710710714	0.03324780843984204
0.19472961961961976	0.03416290578325931
0.19753213213213217	0.03505772618103992
0.2003346446446448	0.03597125255640776
0.2031371571571572	0.03694197405185917
0.2059396696696698	0.0379968172985069
0.2087421821821822	0.03914289263817394
0.21154469469469483	0.040364913041439965
0.21434720720720724	0.04162944688221121
0.21714971971971986	0.04289499556228127
0.21995223223223226	0.04412493563124076
0.22275474474474488	0.045299286359944124
0.22555725725725728	0.04642145421241023
0.2283597697697699	0.04751756133575863
0.2311622822822823	0.04862826533831044
0.23396479479479493	0.04979540641966751
0.23676730730730733	0.0510475888286131
0.23956981981981995	0.052389315739752584
0.24237233233233235	0.05379733855606744
0.24517484484484497	0.055225713383814545
0.24797735735735738	0.05661833940811167
0.25077986986987	0.05792534229411006
0.2535823823823824	0.059118338661005465
0.256384894894895	0.06019982120421635
0.2591874074074074	0.06120360227821442
0.26198991991992004	0.0621859338977262
0.26479243243243245	0.06320975472854018
0.26759494494494507	0.06432661776588927
0.27039745745745747	0.06556157342095176
0.2731999699699701	0.0669054056641854
0.2760024824824825	0.06831642948853223
0.2788049949949951	0.06973124653533158
0.2816075075075075	0.07108129099716537
0.28441002002002014	0.07231044808777803
0.28721253253253254	0.07338892050155976
0.29001504504504516	0.07431981932327819
0.29281755755755756	0.07513719724008827
0.2956200700700702	0.07589669248934439
0.2984225825825826	0.07666186326665098
0.3012250950950952	0.07749013758023071
0.3040276076076076	0.0784219307136399
0.30683012012012023	0.07947513455063426
0.30963263263263263	0.0806453865760634
0.31243514514514525	0.08191089377175748
0.31523765765765766	0.08323960502183142
0.3180401701701703	0.08459640602624924
0.3208426826826827	0.0859486453871336
0.3236451951951953	0.08726933597971792
0.3264477077077077	0.0885383665584174
0.3292502202202203	0.08974264078411043
0.3320527327327327	0.09087607960041422
0.33485524524524535	0.09193997014736222
0.33765775775775775	0.09294349875938224
0.34046027027027037	0.09390380302522172
0.34326278278278277	0.09484476792727176
0.3460652952952954	0.09579413573304846
0.3488678078078078	0.09677915315009705
0.3516703203203204	0.09782165585857644
0.3544728328328328	0.09893388608976555
0.35727534534534544	0.10011626156493386
0.36007785785785784	0.1013577661879792
0.36288037037037046	0.10263881272969033
0.36568288288288286	0.10393565032589935
0.3684853953953955	0.10522495820649413
0.3712879079079079	0.10648734806739718
0.3740904204204205	0.10770904975999568
0.3768929329329329	0.10888184363673037
0.37969544544544553	0.11000199367341157
0.38249795795795793	0.11106923273801783
0.38530047047047056	0.11208662428884902
0.38810298298298296	0.11306146930032057
0.3909054954954956	0.11400663545038231
0.393708008008008	0.11494113120959937
0.3965105205205206	0.11588872982454762
0.3993130330330332	0.11687405715050636
0.4021155455455456	0.11791661523833191
0.40491805805805825	0.11902432354369771
0.40772057057057065	0.12018884761874188
0.4105230830830833	0.12138488659560814
0.4133255955955957	0.12257461023330124
0.4161281081081083	0.1237168154418225
0.4189306206206207	0.12477863238008538
0.4217331331331333	0.1257463820988941
0.4245356456456457	0.12663198429456235
0.42733815815815834	0.12747232856466714
0.43014067067067074	0.12832103002936185
0.43294318318318337	0.12923439217325955
0.43574569569569577	0.13025541062162957
0.4385482082082084	0.1314005626394905
0.4413507207207208	0.1326535598249603
0.4441532332332334	0.13396829749329697
0.4469557457457458	0.1352804848894524
0.44975825825825844	0.13652475146136023
0.45256077077077084	0.13765227254699508
0.45536328328328346	0.13864373342347297
0.45816579579579586	0.13951385143301556
0.4609683083083085	0.14030626453574324
0.4637708208208209	0.14108053894719705
0.4665733333333335	0.141895398172108
0.4693758458458459	0.14279328141517017
0.47217835835835853	0.14379070399010022
0.47498087087087093	0.1448768673245126
0.47778338338338355	0.14602025884003866
0.48058589589589595	0.14718050755862214
0.4833884084084086	0.14832132624637812
0.486190920920921	0.14942039952879954
0.4889934334334336	0.15047347663792263
0.491795945945946	0.1514921359330219
0.4945984584584586	0.15249688938264983
0.497400970970971	0.15350871505540523
0.5002034834834836	0.15454228874765663
0.503005995995996	0.15560314806647102
0.5058085085085087	0.15668922880492805
0.5086110210210211	0.15779539216854857
0.5114135335335337	0.15891842275381282
0.5142160460460461	0.16005994547820757
0.5170185585585587	0.16122576602677433
0.5198210710710711	0.16242183420124714
0.5226235835835837	0.1636486594162985
0.5254260960960961	0.16489688979147066
0.5282286086086088	0.16614650730449526
0.5310311211211212	0.16737074710140562
0.5338336336336338	0.1685439139413813
0.5366361461461462	0.16965049632687373
0.5394386586586588	0.17069209679656605
0.5422411711711712	0.17168912350989188
0.5450436836836838	0.17267585759227363
0.5478461961961962	0.17368987474568692
0.5506487087087089	0.17475901284647027
0.5534512212212213	0.17589029980705548
0.5562537337337339	0.17706496666455235
0.5590562462462463	0.17824187440800585
0.5618587587587589	0.17936893216448355
0.5646612712712713	0.18039930268999127
0.5674637837837839	0.18130735575752174
0.5702662962962963	0.18209912452134816
0.573068808808809	0.18281358189437508
0.5758713213213213	0.1835139103199975
0.578673833833834	0.18427115517817869
0.5814763463463464	0.18514515034336249
0.584278858858859	0.18616853200852182
0.5870813713713714	0.18733868687231842
0.589883883883884	0.1886199295659776
0.5926863963963964	0.18995492646909587
0.595488908908909	0.1912814788978106
0.5982914214214214	0.19254921464762853
0.6010939339339341	0.1937310140203813
0.6038964464464465	0.19482598101099466
0.6066989589589589	0.19585374655651322
0.6095014714714717	0.1968428160885681
0.6123039839839841	0.19781754530621712
0.6151064964964965	0.19878853155806242
0.6179090090090089	0.19974972497359814
0.6207115215215218	0.20068296640388733
0.6235140340340342	0.20156789969299752
0.6263165465465466	0.20239327035591867
0.629119059059059	0.20316518286276444
0.6319215715715718	0.203909068154114
0.6347240840840842	0.20466445384455212
0.6375265965965966	0.20547426650348447
0.640329109109109	0.20637237282148624
0.6431316216216219	0.20737368291126168
0.6459341341341343	0.20847019500426847
0.6487366466466467	0.2096342225202893
0.651539159159159	0.21082750253356128
0.6543416716716719	0.21201286199361788
0.6571441841841843	0.21316433416738856
0.6599466966966967	0.21427233114312397
0.6627492092092091	0.2153423993740973
0.665551721721722	0.2163884896690449
0.6683542342342343	0.21742367108135252
0.6711567467467467	0.2184520817454759
0.6739592592592591	0.2194653368281954
0.676761771771772	0.22044483476100504
0.6795642842842844	0.2213690914165348
0.6823667967967968	0.22222325416973546
0.6851693093093092	0.22300704324189916
0.687971821821822	0.22373787737976447
0.6907743343343344	0.22444768278929597
0.6935768468468468	0.22517422043816404
0.6963793593593592	0.22594983727221374
0.6991818718718721	0.22679158397179983
0.7019843843843845	0.2276962515278698
0.7047868968968969	0.22864218579644427
0.7075894094094093	0.2295973435406445
0.7103919219219221	0.23053081544701293
0.7131944344344345	0.23142377116513066
0.7159969469469469	0.2322759458076353
0.7187994594594593	0.23310534150543896
0.7216019719719722	0.23394121835216755
0.7244044844844846	0.2348128476282826
0.727206996996997	0.23573804393991454
0.7300095095095094	0.23671562828112178
0.7328120220220222	0.23772464290736647
0.7356145345345346	0.2387307991957716
0.738417047047047	0.23969810380715825
0.7412195595595594	0.2406017581032412
0.7440220720720723	0.24143790400170098
0.7468245845845847	0.24222677882487087
0.7496270970970971	0.24300800468193473
0.7524296096096099	0.24382933836376974
0.7552321221221223	0.24473236822444522
0.7580346346346347	0.2457396480014866
0.7608371471471471	0.2468472877648427
0.76363965965966	0.24802526169692804
0.7664421721721724	0.24922524772828794
0.7692446846846848	0.2503934991332055
0.7720471971971972	0.2514848047956459
0.77484970970971	0.2524734480293599
0.7776522222222224	0.25335820468316333
0.7804547347347348	0.25416039553174147
0.7832572472472472	0.2549161433072186
0.7860597597597601	0.25566559242459963
0.7888622722722725	0.25644246355664757
0.7916647847847849	0.2572668313887427
0.7944672972972973	0.2581426957116135
0.7972698098098101	0.2590602754606888
0.8000723223223225	0.26000155774449973
0.8028748348348349	0.26094690118738506
0.8056773473473473	0.2618805738746001
0.8084798598598602	0.26279385472211536
0.8112823723723726	0.2636853866086585
0.814084884884885	0.26455942421570244
0.8168873973973974	0.2654231510267081
0.8196899099099102	0.266284232340151
0.8224924224224226	0.26714932848665207
0.825294934934935	0.2680236710801298
0.8280974474474474	0.2689112941745708
0.8308999599599602	0.2698153130667109
0.8337024724724726	0.27073779647059143
0.836504984984985	0.2716791614121359
0.8393074974974974	0.27263741844899636
0.8421100100100103	0.2736078001342598
0.8449125225225227	0.2745832123058498
0.8477150350350351	0.27555559663560153
0.8505175475475475	0.2765178497129559
0.8533200600600603	0.2774656226102621
0.8561225725725727	0.2783982891980745
0.8589250850850851	0.27931865887967117
0.8617275975975975	0.2802315097666013
0.8645301101101104	0.2811415180177732
0.8673326226226228	0.2820514325928918
0.8701351351351352	0.28296125513418247
0.8729376476476476	0.28386874995407874
0.8757401601601604	0.28477100334748695
0.8785426726726728	0.2856662382878894
0.8813451851851852	0.2865549128535736
0.8841476976976976	0.2874394016371946
0.8869502102102105	0.2883222014397393
0.8897527227227229	0.28920336381662926
0.8925552352352353	0.29007840348402747
0.8953577477477477	0.2909379827360383
0.8981602602602605	0.2917701271014235
0.9009627727727729	0.2925647290408236
0.9037652852852853	0.29331899995664656
0.9065677977977977	0.2940417836698463
0.9093703103103106	0.294754615635022
0.912172822822823	0.29548823403961233
0.9149753353353354	0.296274736517627
0.9177778478478478	0.2971372605605973
0.9205803603603606	0.29808034006473627
0.923382872872873	0.2990844231749176
0.9261853853853854	0.3001071767522865
0.9289878978978978	0.3010923014512218
0.9317904104104107	0.3019841771445252
0.9345929229229231	0.30274452219762615
0.9373954354354355	0.3033661346505477
0.9401979479479479	0.30387916046373603
0.9430004604604607	0.30434721095468037
0.9458029729729731	0.3048535364233787
0.9486054854854855	0.3054804982994035
0.9514079979979979	0.3062878100113838
0.9542105105105108	0.3072956902346965
0.9570130230230232	0.308477909391801
0.9598155355355356	0.30976700363368526
0.962618048048048	0.3110704696476409
0.9654205605605608	0.3122935834563799
0.9682230730730732	0.3133625772387021
0.9710255855855856	0.31424184574883857
0.973828098098098	0.3149406511264963
0.9766306106106108	0.3155078886536411
0.9794331231231233	0.3160169092557375
0.9822356356356357	0.316545123518275
0.985038148148148	0.31715433711387475
0.9878406606606609	0.3178771795077133
0.9906431731731733	0.3187128503041509
0.9934456856856857	0.31963245339879637
0.9962481981981981	0.3205913687519895
0.9990507107107109	0.3215442814750249
1.0018532232232233	0.32245814207359713
1.0046557357357357	0.32331946380957177
1.0074582482482481	0.32413449839905517
1.010260760760761	0.3249232095935847
1.0130632732732734	0.3257098065456446
1.0158657857857858	0.3265133633439993
1.0186682982982982	0.3273415937842419
1.021470810810811	0.3281894423168767
1.0242733233233234	0.32904235532346426
1.0270758358358358	0.32988255119239823
1.0298783483483482	0.3306958064335236
1.032680860860861	0.3314764086108001
1.0354833733733735	0.3322288434292194
1.0382858858858859	0.3329660731443786
1.0410883983983983	0.3337054278374858
1.0438909109109111	0.3344637699064056
1.0466934234234235	0.33525354103306426
1.049495935935936	0.336080671224212
1.0522984484484483	0.33694444225202347
1.0551009609609612	0.3378386425661161
1.0579034734734736	0.3387530271734694
1.060705985985986	0.3396742989578215
1.0635084984984984	0.3405864189040948
1.0663110110110112	0.3414707256033677
1.0691135235235236	0.34230675769893304
1.071916036036036	0.3430745950513105
1.0747185485485484	0.3437589451746587
1.0775210610610613	0.34435430943361584
1.0803235735735737	0.3448697313504765
1.083126086086086	0.34533123537886445
1.0859285985985985	0.3457803512287052
1.0887311111111113	0.3462680871870583
1.0915336236236237	0.3468451055831568
1.0943361361361361	0.347550220178467
1.0971386486486485	0.34840019881627887
1.0999411611611614	0.3493838680597737
1.1027436736736738	0.35046259461816287
1.1055461861861862	0.3515775809299817
1.1083486986986986	0.35266252445528296
1.1111512112112114	0.3536586185774721
1.1139537237237238	0.35452810506186894
1.1167562362362362	0.3552628752006504
1.119558748748749	0.3558858926562842
1.1223612612612615	0.35644511115277067
1.1251637737737739	0.35700153605457613
1.1279662862862863	0.35761456778159956
1.130768798798799	0.3583283602569086
1.1335713113113115	0.3591624954884622
1.136373823823824	0.36010898412171666
1.1391763363363363	0.3611358570574293
1.1419788488488491	0.3621959253536903
1.1447813613613615	0.36323811322455546
1.147583873873874	0.3642183885722013
1.1503863863863864	0.3651077556186769
1.1531888988988992	0.36589582869772513
1.1559914114114116	0.3665898166684378
1.158793923923924	0.36720992284710224
1.1615964364364364	0.367782899978822
1.1643989489489492	0.3683356522928902
1.1672014614614616	0.3688903918005028
1.170003973973974	0.3694621276755484
1.1728064864864864	0.3700584620781581
1.1756089989989993	0.3706810326313408
1.1784115115115117	0.37132764103118043
1.181214024024024	0.3719941733975266
1.1840165365365365	0.3726757662145325
1.1868190490490493	0.37336713991969916
1.1896215615615617	0.37406243085023866
1.1924240740740741	0.37475506257127583
1.1952265865865865	0.37543815089771476
1.1980290990990994	0.37610566587629785
1.2008316116116118	0.37675418585392717
1.2036341241241242	0.37738471787656414
1.2064366366366366	0.3780038606189775
1.2092391491491494	0.3786236362257261
1.2120416616616618	0.37925962471527247
1.2148441741741742	0.37992752633543964
1.2176466866866866	0.38063881676801076
1.2204491991991995	0.38139658238501334
1.2232517117117119	0.38219278038427607
1.2260542242242243	0.38300797623102273
1.2288567367367367	0.3838140767211897
1.2316592492492495	0.38457981156183685
1.234461761761762	0.38527791220308427
1.2372642742742743	0.3858923221317134
1.2400667867867867	0.3864235492260121
1.2428692992992996	0.38689054924943195
1.245671811811812	0.3873282872291098
1.2484743243243244	0.3877811945657716
1.2512768368368368	0.38829384943222706
1.2540793493493496	0.38890104362605177
1.256881861861862	0.3896197004909398
1.2596843743743744	0.39044475175338544
1.2624868868868868	0.39135012688376836
1.2652893993993997	0.39229469772721
1.268091911911912	0.3932317131340279
1.2708944244244245	0.39411932824183266
1.2736969369369369	0.394929557324068
1.2764994494494497	0.39565344619337706
1.279301961961962	0.3963013369128464
1.2821044744744745	0.3968984651214916
1.284906986986987	0.39747738057619675
1.2877094994994998	0.39806944528983146
1.2905120120120122	0.39869772820819005
1.2933145245245246	0.39937299258481024
1.296117037037037	0.4000933927174521
1.2989195495495498	0.40084733089339697
1.3017220620620622	0.40161805707075676
1.3045245745745746	0.40238828958821465
1.307327087087087	0.4031434548771108
1.3101295995995998	0.40387292430880595
1.3129321121121122	0.40456954330872763
1.3157346246246246	0.40522843872347514
1.318537137137137	0.40584628836791264
1.32133964964965	0.4064218720566291
1.3241421621621623	0.4069579521287869
1.3269446746746747	0.4074636786679583
1.329747187187187	0.40795615248257366
1.3325496996997	0.408459782141772
1.3353522122122123	0.4090027038486599
1.3381547247247247	0.40961060951796235
1.3409572372372371	0.4102994694275579
1.34375974974975	0.41106939842257895
1.3465622622622624	0.4119019561242516
1.3493647747747748	0.4127623854790282
1.3521672872872872	0.41360686778959865
1.3549697997998	0.41439324149933576
1.3577723123123124	0.4150923412657603
1.3605748248248248	0.4156966318523386
1.3633773373373372	0.4162233618262317
1.36617984984985	0.4167109328044793
1.3689823623623625	0.4172091448358104
1.3717848748748749	0.4177658285193092
1.3745873873873873	0.418413516649667
1.3773898998999001	0.4191598644399355
1.3801924124124125	0.4199844650180099
1.382994924924925	0.4208428543687905
1.3857974374374373	0.4216764405295889
1.3885999499499502	0.4224254708025847
1.3914024624624626	0.42304146090931516
1.394204974974975	0.4234959303766882
1.3970074874874874	0.42378363058712465
1.39981	0.4239202324646208
1.39991	0.42421648083500424
1.3971074774774772	0.4241156410785042
1.3943049549549547	0.4238826805245076
1.391502432432432	0.4235094336728351
1.3886999099099095	0.4230038858870162
1.385897387387387	0.4223860938003659
1.3830948648648644	0.42168317135798083
1.3802923423423419	0.42092480808808685
1.3774898198198193	0.42014012989867444
1.3746872972972968	0.41935591292045954
1.3718847747747747	0.4185955586521331
1.369082252252252	0.4178780607705921
1.3662797297297296	0.41721647270656986
1.363477207207207	0.4166159569714853
1.3606746846846844	0.41607207804297114
1.3578721621621619	0.415570305029359
1.3550696396396393	0.41508754882212595
1.3522671171171168	0.4145959868754575
1.3494645945945942	0.41406862473660677
1.3466620720720717	0.4134853118484696
1.3438595495495491	0.4128375655692015
1.3410570270270266	0.4121307338687629
1.338254504504504	0.4113827230561016
1.335451981981982	0.41061952031328613
1.3326494594594593	0.4098687208317683
1.3298469369369368	0.4091528922296871
1.3270444144144142	0.4084846566120831
1.3242418918918917	0.40786481884514814
1.3214393693693691	0.4072838979344723
1.3186368468468466	0.4067263490032346
1.315834324324324	0.40617595040886834
1.3130318018018015	0.4056205391585791
1.310229279279279	0.40505459481847
1.3074267567567563	0.40447897878208317
1.3046242342342338	0.4038981507396629
1.3018217117117112	0.4033160610056118
1.2990191891891887	0.4027323620372777
1.2962166666666666	0.40214045113544883
1.293414144144144	0.40152820047638693
1.2906116216216215	0.40088127638454096
1.287809099099099	0.40018801959932315
1.2850065765765764	0.39944426306474534
1.2822040540540538	0.39865640123748763
1.2794015315315312	0.39784151775898013
1.2765990090090087	0.3970242703854347
1.2737964864864861	0.3962312417126914
1.2709939639639636	0.395484275922847
1.268191441441441	0.39479468508593163
1.2653889189189185	0.3941600135166917
1.262586396396396	0.3935643552872574
1.2597838738738734	0.39298223493888146
1.2569813513513513	0.39238507208957474
1.2541788288288287	0.3917485382033375
1.2513763063063061	0.3910588725694163
1.2485737837837836	0.39031651042809523
1.245771261261261	0.38953609730873634
1.2429687387387385	0.38874291300060165
1.240166216216216	0.3879666464736823
1.2373636936936934	0.3872341100978565
1.2345611711711708	0.3865627013030419
1.2317586486486483	0.3859561755164629
1.2289561261261257	0.38540367093571926
1.2261536036036031	0.384882100979131
1.2233510810810806	0.38436122241833653
1.2205485585585585	0.38381009661111015
1.217746036036036	0.38320342002537666
1.2149435135135134	0.38252634270631364
1.2121409909909908	0.38177685363334973
1.2093384684684683	0.38096544788170317
1.2065359459459457	0.3801124263123964
1.2037334234234232	0.3792436539597707
1.2009309009009006	0.37838581618415973
1.198128378378378	0.3775621418665665
1.1953258558558555	0.3767892716655675
1.192523333333333	0.37607555460105796
1.1897208108108104	0.37542069190340877
1.1869182882882878	0.37481641893438394
1.1841157657657653	0.3742478683082995
1.1813132432432432	0.37369536136419423
1.1785107207207206	0.37313654358987997
1.175708198198198	0.37254890268387447
1.1729056756756755	0.37191269861851084
1.170103153153153	0.37121416734779733
1.1673006306306304	0.3704485852940737
1.1644981081081078	0.36962251651293215
1.1616955855855853	0.3687544485917868
1.1588930630630627	0.36787316615216054
1.1560905405405402	0.36701364072648207
1.1532880180180176	0.36621085475865794
1.150485495495495	0.3654926523246845
1.1476829729729725	0.3648731996627686
1.14488045045045	0.36434874925128885
1.1420779279279278	0.3638970332175613
1.1392754054054053	0.36348080985390585
1.1364728828828827	0.36305504098835106
1.1336703603603602	0.36257617618055143
1.1308678378378376	0.36201136404285245
1.128065315315315	0.3613453206685611
1.1252627927927925	0.36058312087477773
1.12246027027027	0.3597482130136625
1.1196577477477474	0.3588762088934314
1.1168552252252248	0.35800610913868974
1.1140527027027023	0.3571712687868971
1.1112501801801797	0.35639240231466784
1.1084476576576572	0.3556742816149292
1.105645135135135	0.35500669742379026
1.1028426126126125	0.3543690648827031
1.10004009009009	0.3537371101777792
1.0972375675675674	0.35308964150874905
1.0944350450450449	0.35241357917002203
1.0916325225225223	0.3517060999264201
1.0888299999999997	0.3509736930054958
1.0860274774774772	0.35022881949949136
1.0832249549549546	0.34948544662355224
1.080422432432432	0.34875485238604836
1.0776199099099095	0.3480427862203494
1.074817387387387	0.34734848799619417
1.0720148648648644	0.3466654425737085
1.0692123423423419	0.3459832920662434
1.0664098198198197	0.3452901629352222
1.0636072972972972	0.34457478412404313
1.0608047747747746	0.34382806252131454
1.058002252252252	0.343044081665516
1.0551997297297295	0.34222066273467067
1.052397207207207	0.3413596204486368
1.0495946846846844	0.34046670816915336
1.0467921621621619	0.33955109572049985
1.0439896396396393	0.33862418940990135
1.0411871171171168	0.33769775699239846
1.0383845945945942	0.33678162963456937
1.0355820720720716	0.33588158789041545
1.032779549549549	0.33499822069942337
1.0299770270270265	0.3341274289407374
1.0271745045045044	0.33326279036870093
1.0243719819819819	0.3323993203632717
1.0215694594594593	0.33153748873411737
1.0187669369369368	0.3306859700583088
1.0159644144144142	0.32986173325713153
1.0131618918918917	0.32908676998096376
1.010359369369369	0.32838186172381134
1.0075568468468465	0.3277589489256414
1.004754324324324	0.3272144693744807
1.0019518018018014	0.32672612649463645
0.9991492792792789	0.32625479087053955
0.9963467567567563	0.32575178071693184
0.9935442342342338	0.325170028314757
0.9907417117117117	0.32447618692750535
0.9879391891891891	0.3236600945669845
0.9851366666666665	0.3227384859592019
0.982334144144144	0.3217513762452599
0.9795316216216214	0.320751708498224
0.9767290990990989	0.3197909933037244
0.9739265765765763	0.31890506750374215
0.9711240540540538	0.3181042576950359
0.9683215315315312	0.3173710338106811
0.9655190090090087	0.3166660060487479
0.9627164864864861	0.31594053817559653
0.9599139639639636	0.31515214772325606
0.957111441441441	0.31427793538395987
0.9543089189189184	0.31332186157672276
0.9515063963963963	0.31231360944367537
0.9487038738738738	0.3112994351605983
0.9459013513513512	0.310327949301063
0.9430988288288287	0.30943536712861197
0.9402963063063061	0.308634888336677
0.9374937837837836	0.30791348021250037
0.934691261261261	0.3072369053418761
0.9318887387387385	0.30656116516168824
0.9290862162162159	0.3058465073621445
0.9262836936936933	0.30506942779951746
0.9234811711711708	0.3042289001414993
0.9206786486486482	0.30334508869258886
0.9178761261261257	0.30245133510768957
0.9150736036036036	0.30158239152734284
0.912271081081081	0.3007629740615878
0.9094685585585585	0.30000039178977933
0.9066660360360359	0.2992834253743939
0.9038635135135134	0.29858737675640334
0.9010609909909908	0.29788309551836156
0.8982584684684682	0.29714654551815334
0.8954559459459457	0.29636551403475486
0.8926534234234231	0.29554132319759896
0.8898509009009006	0.29468538098803365
0.887048378378378	0.29381235841009534
0.8842458558558555	0.2929329787609267
0.8814433333333329	0.2920494224181468
0.8786408108108104	0.2911552000976996
0.8758382882882882	0.29023948077859996
0.8730357657657657	0.28929399812154016
0.8702332432432431	0.288319522951766
0.8674307207207206	0.28732893251249303
0.864628198198198	0.2863451422387225
0.8618256756756755	0.28539415322186373
0.8590231531531529	0.28449547220365456
0.8562206306306304	0.2836534153694611
0.8534181081081078	0.2828528004853216
0.8506155855855853	0.28206120139875235
0.8478130630630627	0.2812377072383997
0.8450105405405401	0.28034576429568575
0.8422080180180176	0.2793660283616417
0.839405495495495	0.2783048426391865
0.8366029729729729	0.27719515277206663
0.8338004504504504	0.27608902290526255
0.8309979279279278	0.2750436583951149
0.8281954054054053	0.2741050499682518
0.8253928828828827	0.27329427009847407
0.8225903603603602	0.272600740001749
0.8197878378378376	0.2719846552475677
0.816985315315315	0.27138789827210075
0.8141827927927925	0.2707501129406041
0.8113802702702699	0.27002503700830616
0.8085777477477474	0.26919218996364297
0.8057752252252248	0.2682605757336687
0.8029727027027023	0.26726364668120467
0.8001701801801802	0.266247523726502
0.7973676576576576	0.2652564802168843
0.794565135135135	0.2643203438783115
0.7917626126126125	0.2634475914744802
0.7889600900900899	0.2626258543001092
0.7861575675675674	0.26182904566786547
0.7833550450450448	0.2610282109058991
0.7805525225225223	0.2602021650789172
0.7777499999999997	0.2593443138201775
0.7749474774774772	0.2584635685786211
0.7721449549549546	0.2575794010394427
0.769342432432432	0.25671308530996434
0.7665399099099095	0.2558783851909676
0.763737387387387	0.25507499402007455
0.7609348648648648	0.254286971358923
0.7581323423423423	0.2534866600682135
0.7553298198198197	0.2526427337660812
0.7525272972972972	0.25172972848953923
0.7497247747747746	0.2507360448574748
0.7469222522522521	0.2496680242207556
0.7441197297297295	0.2485490311255537
0.741317207207207	0.24741403068633447
0.7385146846846844	0.24630141842437836
0.7357121621621618	0.2452444721302502
0.7329096396396393	0.24426463537805285
0.7301071171171167	0.2433680608882708
0.7273045945945942	0.24254577202542807
0.7245020720720716	0.24177682023617247
0.7216995495495495	0.24103321079709966
0.718897027027027	0.2402852457855447
0.7160945045045044	0.239506211064299
0.7132919819819818	0.23867580835315488
0.7104894594594593	0.23778217763398832
0.7076869369369367	0.236822617727156
0.7048844144144142	0.23580316879804925
0.7020818918918916	0.23473715973677287
0.6992793693693691	0.2336427869231168
0.6964768468468465	0.2325398872180589
0.693674324324324	0.23144630864048177
0.6908718018018014	0.23037456770641396
0.6880692792792789	0.22932964594855712
0.6852667567567567	0.22830866766119057
0.6824642342342342	0.22730276358666596
0.6796617117117116	0.22630075417664855
0.6768591891891891	0.22529360427023665
0.6740566666666665	0.22427818363847127
0.671254144144144	0.22325893023212004
0.6684516216216214	0.22224660998031256
0.6656490990990989	0.2212543470983116
0.6628465765765763	0.22029213814662668
0.6600440540540538	0.21936177303351953
0.6572415315315312	0.2184541589412656
0.6544390090090086	0.21755037992277554
0.6516364864864861	0.21662659507699414
0.6488339639639635	0.21566148085436318
0.6460314414414414	0.2146438573239996
0.6432289189189189	0.21357782524021904
0.6404263963963963	0.21248336068953264
0.6376238738738738	0.2113917210999328
0.6348213513513512	0.21033676785618266
0.6320188288288286	0.20934480777739728
0.6292163063063061	0.20842624950853292
0.6264137837837835	0.20757196355878535
0.623611261261261	0.20675580085782777
0.6208087387387384	0.20594270565497974
0.6180062162162159	0.20509992537225646
0.6152036936936933	0.20420764784604634
0.6124011711711708	0.20326542752130466
0.6095986486486482	0.20229204094084186
0.6067961261261261	0.20131855300008233
0.6039936036036035	0.20037668136417686
0.601191081081081	0.1994862374919268
0.5983885585585584	0.1986459027942637
0.5955860360360359	0.19783066479348968
0.5927835135135133	0.19699716085139396
0.5899809909909908	0.1960956182846149
0.5871784684684682	0.19508487746271766
0.5843759459459457	0.19394587301832522
0.5815734234234231	0.1926893101882022
0.5787709009009008	0.1913550081805084
0.5759683783783782	0.19000293759351566
0.5731658558558557	0.18869853182163057
0.5703633333333331	0.18749658363316973
0.5675608108108106	0.18642840175121791
0.564758288288288	0.18549580290858883
0.5619557657657654	0.1846733325987734
0.5591532432432431	0.18391756485956984
0.5563507207207206	0.18318024793760257
0.553548198198198	0.18242108520377118
0.5507456756756755	0.18161633581132458
0.5479431531531529	0.18076099928415104
0.5451406306306303	0.17986454828515885
0.5423381081081078	0.17894225401225364
0.5395355855855855	0.17800544326555243
0.5367330630630629	0.17705415905454075
0.5339305405405403	0.17607469022036748
0.5311280180180178	0.1750426827427812
0.5283254954954952	0.17393065942950928
0.5255229729729727	0.1727173746402855
0.5227204504504503	0.17139593774850587
0.5199179279279278	0.16997815129061397
0.5171154054054052	0.16849379284192914
0.5143128828828827	0.16698515861151633
0.5115103603603601	0.16549855683200085
0.5087078378378376	0.16407518272207752
0.505905315315315	0.1627437564819402
0.5031027927927927	0.16151656483776777
0.5003002702702701	0.16038942662243125
0.4974977477477476	0.15934499688449913
0.494695225225225	0.15835806645291298
0.49189270270270247	0.1574012766313423
0.4890901801801799	0.15644992633560006
0.48628765765765736	0.1554851175975531
0.483485135135135	0.1544951123290274
0.48068261261261247	0.15347523915143704
0.4778800900900899	0.1524268823173699
0.47507756756756736	0.1513560238387801
0.4722750450450448	0.15027161164295083
0.46947252252252225	0.14918383871126706
0.4666699999999997	0.14810234869830724
0.46386747747747736	0.14703445596112777
0.4610649549549548	0.14598361933820161
0.45826243243243225	0.14494852830165708
0.4554599099099097	0.14392314668375294
0.45265738738738714	0.1428978748581239
0.4498548648648646	0.14186168209461167
0.44705234234234204	0.14080473967001514
0.4442498198198197	0.13972088331593036
0.44144729729729715	0.1386092420829402
0.4386447747747746	0.1374745995875553
0.43584225225225204	0.1363264243804627
0.4330397297297295	0.13517688324498311
0.43023720720720693	0.13403839826792605
0.4274346846846844	0.13292134555532303
0.42463216216216204	0.13183232988541696
0.4218296396396395	0.13077319820529498
0.41902711711711693	0.1297407089456707
0.4162245945945944	0.1287266656510764
0.4134220720720718	0.12771838981049372
0.41061954954954927	0.12669959143151865
0.40781702702702693	0.12565186782702517
0.4050145045045044	0.12455708060619011
0.4022119819819818	0.12340064701345951
0.39940945945945927	0.12217536469826132
0.3966069369369367	0.12088491600574999
0.39380441441441416	0.11954588597405155
0.3910018918918916	0.11818717782133081
0.3881993693693693	0.11684621192511113
0.3853968468468467	0.11556217066892055
0.38259432432432416	0.11436755549681016
0.3797918018018016	0.11328010981092251
0.37698927927927905	0.1122974092385331
0.3741867567567565	0.11139595454982315
0.37138423423423395	0.11053548053683393
0.3685817117117116	0.10966771478238957
0.36577918918918906	0.10874743981324791
0.3629766666666665	0.1077428971835091
0.36017414414414395	0.10664263474218127
0.3573716216216214	0.10545687452108232
0.35456909909909884	0.10421309602138656
0.3517665765765763	0.10294728366844991
0.34896405405405395	0.10169360391736482
0.3461615315315314	0.1004757094980866
0.34335900900900884	0.09930225518987057
0.3405564864864863	0.09816774406943074
0.33775396396396373	0.09705799546683702
0.3349514414414412	0.09595796069949114
0.3321489189189186	0.09485885437756403
0.3293463963963963	0.0937618886390903
0.32654387387387374	0.09267719133919078
0.3237413513513512	0.09161830740714466
0.3209388288288286	0.09059438194968977
0.31813630630630607	0.0896030911906856
0.3153337837837835	0.08862725826025447
0.31253126126126096	0.08763688294512895
0.30972873873873863	0.0865964291801084
0.3069262162162161	0.08547530160745276
0.3041236936936935	0.08425817721175433
0.30132117117117097	0.08295170123042012
0.2985186486486484	0.0815850917297753
0.29571612612612586	0.08020409592267752
0.2929136036036035	0.07885987304421144
0.29011108108108097	0.07759602741706256
0.2873085585585584	0.07643762678659577
0.28450603603603586	0.07538541315018837
0.2817035135135133	0.07441676452947915
0.27890099099099075	0.07349285643600906
0.2760984684684682	0.07256960611054919
0.27329594594594586	0.07160896643730902
0.2704934234234233	0.07058727005779936
0.26769090090090075	0.06949850780058814
0.2648883783783782	0.06835220642041567
0.26208585585585564	0.0671673132765847
0.2592833333333331	0.06596461112104407
0.25648081081081053	0.06476033799217873
0.2536782882882882	0.06356289927654113
0.25087576576576565	0.062373190326214134
0.2480732432432431	0.06118764617640543
0.24527072072072054	0.060002225428102185
0.24246819819819798	0.05881542648956989
0.23966567567567543	0.05762910948551747
0.23686315315315287	0.056447033290929205
0.23406063063063054	0.0552721203256909
0.23125810810810798	0.05410406565086817
0.22845558558558543	0.05293875827426936
0.22565306306306288	0.051770141757979615
0.22285054054054032	0.0505939591420379
0.22004801801801777	0.049411807064986935
0.2172454954954952	0.04823352051550783
0.21444297297297288	0.04707634322783716
0.21164045045045032	0.04596049686820686
0.20883792792792777	0.044902229090989065
0.20603540540540521	0.04390662684269986
0.20323288288288266	0.042962919642928865
0.2004303603603601	0.04204442412100878
0.19762783783783777	0.04111382496275667
0.19482531531531522	0.04013262339060253
0.19202279279279266	0.039071973628424295
0.1892202702702701	0.03792138181109844
0.18641774774774755	0.03669219310196953
0.183615225225225	0.03541435898484796
0.18081270270270244	0.03412716992448661
0.1780101801801801	0.03286672243037736
0.17520765765765756	0.03165413144779694
0.172405135135135	0.030488430115347576
0.16960261261261245	0.029346688796512477
0.1668000900900899	0.028191566705464965
0.16399756756756734	0.02698404131200527
0.16119504504504478	0.02569727374790387
0.15839252252252245	0.024327080772882703
0.1555899999999999	0.022895485363579715
0.15278747747747734	0.021445999241409996
0.14998495495495479	0.02003194253824253
0.14718243243243223	0.018701356482711984
0.14437990990990968	0.017483173244778938
0.14157738738738712	0.01637891130436031
0.1387748648648648	0.015362402595614666
0.13597234234234223	0.014387516340781448
0.13316981981981968	0.013401359602798701
0.13036729729729712	0.012358808572217439
0.12756477477477457	0.011233960739110704
0.12476225225225201	0.010025240413202241
0.12195972972972946	0.008753020955101776
0.11915720720720713	0.007451019696037231
0.11635468468468457	0.006154590997148435
0.11355216216216202	0.004889808699291287
0.11074963963963946	0.00366669941195108
0.10794711711711691	0.002478406141383116
0.10514459459459435	0.0013060053279191908
0.1023420720720718	0.00012687260596389027
0.09953954954954947	-0.00107651864939462
0.09673702702702691	-0.002310393980837322
0.09393450450450436	-0.0035680100686560356
0.0911319819819818	-0.004832801321257074
0.08832945945945925	-0.006084973737413679
0.08552693693693669	-0.007309094319707721
0.08272441441441436	-0.008500023232332787
0.0799218918918918	-0.009665225084698081
0.07711936936936925	-0.010822787078716423
0.0743168468468467	-0.011995900659615644
0.07151432432432414	-0.013205656948026834
0.06871180180180159	-0.014464440611978546
0.06590927927927903	-0.01577189992220218
0.0631067567567567	-0.017114585703350227
0.060304234234234144	-0.018469218068223547
0.05750171171171159	-0.019808526761872003
0.054699189189189035	-0.021108004084041176
0.05189666666666648	-0.022351829857125638
0.049094144144143925	-0.023536618822340483
0.04629162162162137	-0.02467231536360376
0.04348909909909904	-0.0257802858674388
0.04068657657657648	-0.026889240572242512
0.03788405405405393	-0.028029950641577983
0.035081531531531374	-0.029229807524081997
0.03227900900900882	-0.03050816331092343
0.029476486486486264	-0.03187317437029341
0.02667396396396371	-0.03332060511521018
0.023871441441441377	-0.03483475587240359
0.021068918918918822	-0.03639135692739415
0.018266396396396267	-0.037961927163860765
0.015463873873873712	-0.03951877437550916
0.012661351351351158	-0.04103960113183924
0.009858828828828603	-0.04251067658887686
0.007056306306306048	-0.043927809722516475
0.004253783783783716	-0.04529490027112926
0.0014512612612611608	-0.04662053177006342
-0.001351261261261394	-0.04791370152064478
-0.004153783783783949	-0.04918012621131579
-0.006956306306306503	-0.050420452699450835
-0.009758828828829058	-0.051631114575858006
-0.012561351351351613	-0.05280765425944406
-0.015363873873873946	-0.05394937005646172
-0.0181663963963965	-0.05506349486545847
-0.020968918918919055	-0.05616704585666188
-0.02377144144144161	-0.05728509857992947
-0.026573963963964164	-0.058445391910967204
-0.02937648648648672	-0.059670506954048685
-0.03217900900900905	-0.06096992385026917
-0.03498153153153161	-0.06233463789369542
-0.03778405405405416	-0.06373650670250536
-0.040586576576576716	-0.0651331938856376
-0.04338909909909927	-0.06647784792542627
-0.046191621621621826	-0.06773105879124203
-0.04899414414414438	-0.06887171432270223
-0.05179666666666671	-0.06990348388924561
-0.05459918918918927	-0.07085481213388717
-0.05740171171171182	-0.07177218420314052
-0.06020423423423438	-0.07270844505042617
-0.06300675675675693	-0.07370947180470466
-0.06580927927927949	-0.07480301205382239
-0.06861180180180204	-0.07599283464944595
-0.07141432432432437	-0.07725970063769061
-0.07421684684684693	-0.07856857684501695
-0.07701936936936948	-0.0798796547200169
-0.07982189189189204	-0.08115969337528367
-0.0826244144144146	-0.08239029238649109
-0.08542693693693715	-0.08357085224059746
-0.0882294594594597	-0.08471578409042196
-0.09103198198198204	-0.0858473694956729
-0.09383450450450459	-0.08698694112533883
-0.09663702702702714	-0.08814736984944155
-0.0994395495495497	-0.08932915603863584
-0.10224207207207225	-0.09052102964422554
-0.10504459459459481	-0.09170438587392227
-0.10784711711711736	-0.09285967434807496
-0.1106496396396397	-0.09397240885454144
-0.11345216216216225	-0.09503686802482131
-0.1162546846846848	-0.0960565983340847
-0.11905720720720736	-0.09704207741987952
-0.12185972972972992	-0.09800686987150403
-0.12466225225225247	-0.09896396602031043
-0.12746477477477502	-0.0999236504782543
-0.13026729729729736	-0.10089339230245697
-0.1330698198198199	-0.10187926514524626
-0.13587234234234247	-0.10288771034576105
-0.13867486486486502	-0.103926333625952
-0.14147738738738758	-0.10500291921135513
-0.14427990990991013	-0.10612273995160498
-0.14708243243243246	-0.1072851562627628
-0.14988495495495502	-0.10848103439437812
-0.15268747747747757	-0.10969242562266734
-0.15549000000000013	-0.1108952315036143
-0.15829252252252268	-0.11206448976022548
-0.16109504504504524	-0.11318086378778791
-0.1638975675675678	-0.11423631985651111
-0.16670009009009013	-0.11523708258562454
-0.16950261261261268	-0.11620276131972473
-0.17230513513513523	-0.11716176388490696
-0.1751076576576578	-0.11814432251951035
-0.17791018018018034	-0.11917521309457191
-0.1807127027027029	-0.12026828299500558
-0.18351522522522545	-0.12142421437765877
-0.1863177477477478	-0.1226318062482541
-0.18912027027027034	-0.12387189467676146
-0.1919227927927929	-0.12512227703579598
-0.19472531531531545	-0.12636192575484922
-0.197527837837838	-0.12757336196081503
-0.20033036036036056	-0.1287430368686278
-0.20313288288288311	-0.12986051189211206
-0.20593540540540545	-0.13091772923665673
-0.208737927927928	-0.131909502638621
-0.21154045045045056	-0.13283559534090394
-0.2143429729729731	-0.13370371732468078
-0.21714549549549567	-0.13453193276203046
-0.21994801801801822	-0.13534873710465944
-0.22275054054054078	-0.13618962740922613
-0.2255530630630631	-0.13709021173055913
-0.22835558558558566	-0.13807735332666804
-0.23115810810810822	-0.13916095159652897
-0.23396063063063077	-0.14032923037854594
-0.23676315315315333	-0.14154962291748907
-0.23956567567567588	-0.1427756875693702
-0.24236819819819821	-0.14395848761329166
-0.24517072072072077	-0.1450592282634413
-0.24797324324324332	-0.1460592927211003
-0.2507757657657659	-0.14696446616158276
-0.25357828828828843	-0.1478019351498857
-0.256380810810811	-0.14861102340247856
-0.25918333333333354	-0.14943075440294673
-0.2619858558558559	-0.15028844469968095
-0.26478837837837843	-0.15119318859892783
-0.267590900900901	-0.15213636513115703
-0.27039342342342354	-0.15309875943786966
-0.2731959459459461	-0.1540614402358922
-0.27599846846846865	-0.15501607454871624
-0.2788009909909912	-0.15597046656369962
-0.28160351351351354	-0.15694680438654474
-0.2844060360360361	-0.1579728274118387
-0.28720855855855865	-0.15906892343785373
-0.2900110810810812	-0.16023599322787907
-0.29281360360360376	-0.16144904968449247
-0.2956161261261263	-0.1626598021377692
-0.29841864864864887	-0.16380843101607756
-0.3012211711711712	-0.16484141004382913
-0.30402369369369375	-0.16572976992212496
-0.3068262162162163	-0.16648155095880834
-0.30962873873873886	-0.1671436947481103
-0.3124312612612614	-0.1677918667391517
-0.31523378378378397	-0.1685106447125022
-0.3180363063063065	-0.16936982783030696
-0.32083882882882886	-0.17040415724874824
-0.3236413513513514	-0.17160290612509466
-0.32644387387387397	-0.1729128014280087
-0.3292463963963965	-0.17425353223321827
-0.3320489189189191	-0.17554106247124202
-0.33485144144144163	-0.17671145142917621
-0.3376539639639642	-0.17773774872834536
-0.3404564864864865	-0.1786348339035686
-0.3432590090090091	-0.17945105229207547
-0.34606153153153163	-0.1802498265381287
-0.3488640540540542	-0.18108764541752775
-0.35166657657657674	-0.18199587331806433
-0.3544690990990993	-0.18297235202781303
-0.3572716216216216	-0.18398530456171758
-0.3600741441441442	-0.1849877957356345
-0.36287666666666674	-0.18593741415851206
-0.3656791891891893	-0.18681413272052605
-0.36848171171171185	-0.18763004005330897
-0.3712842342342344	-0.18842753018554592
-0.37408675675675696	-0.18926656934595754
-0.3768892792792793	-0.19020542633275017
-0.37969180180180184	-0.1912814635595439
-0.3824943243243244	-0.19249850110131905
-0.38529684684684695	-0.1938249492717572
-0.3880993693693695	-0.19520318938215364
-0.39090189189189206	-0.19656687033828302
-0.3937044144144146	-0.19786019495665774
-0.39650693693693695	-0.19905276380406645
-0.3993094594594595	-0.20014525598320654
-0.40211198198198206	-0.20116451371654775
-0.4049145045045046	-0.20215028443469807
-0.40771702702702717	-0.20313866960811844
-0.4105195495495496	-0.20414828165377308
-0.41332207207207217	-0.20517393197272815
-0.4161245945945947	-0.20618983040064998
-0.4189271171171173	-0.2071608095657258
-0.4217296396396397	-0.2080572350387987
-0.4245321621621623	-0.20886801994823023
-0.42733468468468483	-0.20960693860813495
-0.4301372072072073	-0.2103099139297966
-0.4329397297297298	-0.21102422672018084
-0.4357422522522524	-0.21179348534682263
-0.4385447747747748	-0.2126436810977954
-0.4413472972972974	-0.21357523094606268
-0.44414981981981994	-0.21456375254372162
-0.4469523423423425	-0.21556921346358893
-0.44975486486486493	-0.21655015733171545
-0.4525573873873875	-0.21747796820463305
-0.45535990990991004	-0.2183461878655616
-0.4581624324324325	-0.2191717044705105
-0.46096495495495504	-0.2199875269112861
-0.4637674774774776	-0.220829817044504
-0.46657000000000015	-0.22172383711323496
-0.4693725225225226	-0.2226738056721408
-0.47217504504504515	-0.22366025242097343
-0.4749775675675677	-0.224645836494903
-0.47778009009009015	-0.2255876723988114
-0.4805826126126127	-0.22645200173574587
-0.48338513513513526	-0.22722629506925318
-0.4861876576576578	-0.22792478642982594
-0.48899018018018026	-0.22858567484000392
-0.4917927027027028	-0.2292609789181289
-0.49459522522522537	-0.23000236104669503
-0.4973977477477478	-0.23084738702801166
-0.5002002702702704	-0.23181032982571004
-0.5030027927927929	-0.23287996157735047
-0.5058053153153154	-0.2340244368342873
-0.5086078378378379	-0.2352011730975212
-0.5114103603603605	-0.23636830047111534
-0.514212882882883	-0.23749415430821896
-0.5170154054054055	-0.2385623450293013
-0.519817927927928	-0.23957168662130035
-0.5226204504504506	-0.2405320296022746
-0.525422972972973	-0.24145820949392094
-0.5282254954954956	-0.2423645432965844
-0.5310280180180181	-0.24326161482689612
-0.5338305405405407	-0.24415585099265125
-0.5366330630630631	-0.24505114420983043
-0.5394355855855857	-0.24595101633600414
-0.5422381081081082	-0.24685981007566038
-0.5450406306306307	-0.24778207754979742
-0.5478431531531532	-0.24872037432764726
-0.5506456756756758	-0.24967258918067203
-0.5534481981981982	-0.2506303355655658
-0.5562507207207208	-0.2515796180728187
-0.5590532432432433	-0.25250408248355316
-0.5618557657657659	-0.25339002909478225
-0.5646582882882883	-0.25423148593478395
-0.5674608108108109	-0.2550333857758408
-0.5702633333333335	-0.25581141091889625
-0.5730658558558559	-0.2565882008161393
-0.5758683783783785	-0.25738694970787335
-0.578670900900901	-0.2582244497433507
-0.5814734234234236	-0.25910595258446734
-0.584275945945946	-0.26002367886285027
-0.5870784684684686	-0.2609595700469963
-0.5898809909909911	-0.26189138529544165
-0.5926835135135136	-0.2628000381556429
-0.5954860360360361	-0.26367559399569507
-0.5982885585585587	-0.2645197981858439
-0.6010910810810811	-0.26534423231694315
-0.6038936036036037	-0.266164769928224
-0.6066961261261262	-0.26699436041534363
-0.6094986486486488	-0.267836816909231
-0.6123011711711712	-0.2686839779607121
-0.6151036936936938	-0.26951745064034927
-0.6179062162162163	-0.27031452812231826
-0.6207087387387388	-0.27105637577823294
-0.6235112612612613	-0.27173572578412775
-0.6263137837837839	-0.27236141433725347
-0.6291163063063064	-0.2729581077616826
-0.6319188288288289	-0.2735611432984092
-0.6347213513513514	-0.2742080117838296
-0.637523873873874	-0.2749290861261632
-0.6403263963963964	-0.27574039502549097
-0.643128918918919	-0.2766405104513753
-0.6459314414414415	-0.2776122348618605
-0.6487339639639641	-0.27862823097029354
-0.6515364864864865	-0.27965856228768415
-0.6543390090090091	-0.28067768765835044
-0.6571415315315317	-0.28166888154062875
-0.6599440540540541	-0.28262513435516123
-0.6627465765765767	-0.2835469032455509
-0.6655490990990992	-0.28443815011050255
-0.6683516216216216	-0.2853025512537215
-0.6711541441441442	-0.28614146450144284
-0.6739566666666668	-0.28695434792036234
-0.6767591891891893	-0.28774120616413645
-0.6795617117117118	-0.28850573510092437
-0.6823642342342343	-0.28925748979225085
-0.6851667567567569	-0.29001174366208227
-0.6879692792792793	-0.290786604470227
-0.6907718018018019	-0.29159806382067044
-0.6935743243243244	-0.29245456031127415
-0.696376846846847	-0.29335298729274617
-0.6991793693693694	-0.29427773151087
-0.701981891891892	-0.2952033976422236
-0.7047844144144145	-0.29610067546803676
-0.707586936936937	-0.2969437550388959
-0.7103894594594595	-0.29771715118507047
-0.7131919819819821	-0.29841994381810877
-0.7159945045045045	-0.29906621834894465
-0.7187970270270271	-0.29968163307717277
-0.7215995495495496	-0.3002971669613207
-0.7244020720720722	-0.3009418533194873
-0.7272045945945946	-0.3016364673680667
-0.7300071171171172	-0.3023897007384755
-0.7328096396396397	-0.3031975136073951
-0.7356121621621622	-0.30404541151910236
-0.7384146846846847	-0.30491265806827805
-0.7412172072072073	-0.3057771096542935
-0.7440197297297299	-0.306619481448808
-0.7468222522522523	-0.3074262999491916
-0.7496247747747748	-0.30819134542618165
-0.7524272972972974	-0.30891581448807237
-0.7552298198198198	-0.30960760336130244
-0.7580323423423424	-0.3102800246021824
-0.760834864864865	-0.3109500440871801
-0.7636373873873875	-0.3116359404451359
-0.76643990990991	-0.31235429656345215
-0.7692424324324325	-0.3131164808655097
-0.7720449549549551	-0.3139251805613583
-0.7748474774774775	-0.31477192127240505
-0.7776500000000001	-0.3156366306078766
-0.7804525225225226	-0.31649002850526764
-0.7832550450450451	-0.31729894985736384
-0.7860575675675676	-0.31803378964301354
-0.7888600900900902	-0.31867640003014064
-0.7916626126126127	-0.31922628726554325
-0.7944651351351352	-0.31970309131193575
-0.7972676576576577	-0.3201441353931569
-0.8000701801801803	-0.3205971322312148
-0.8028727027027027	-0.3211095660625578
-0.8056752252252253	-0.3217173890274424
-0.8084777477477478	-0.3224360923132532
-0.8112802702702704	-0.3232567451165733
-0.8140827927927928	-0.32414831698628677
-0.8168853153153154	-0.32506585241253727
-0.8196878378378379	-0.32596235919505956
-0.8224903603603604	-0.3268011269098312
-0.8252928828828829	-0.32756498109577714
-0.8280954054054055	-0.32825980170114066
-0.8308979279279279	-0.32891127592476155
-0.8337004504504505	-0.32955584352823575
-0.836502972972973	-0.33022853570729005
-0.8393054954954956	-0.3309513750850477
-0.842108018018018	-0.3317258862988791
-0.8449105405405406	-0.3325320778841261
-0.8477130630630632	-0.3333343341648083
-0.8505155855855856	-0.33409256500096185
-0.8533181081081082	-0.3347753261930485
-0.8561206306306307	-0.3353709423480179
-0.8589231531531533	-0.3358931579794969
-0.8617256756756757	-0.3363793855470153
-0.8645281981981983	-0.33688177117500817
-0.8673307207207208	-0.3374534327585157
-0.8701332432432433	-0.33813370982241464
-0.8729357657657658	-0.33893665087017155
-0.8757382882882884	-0.3398461199289675
-0.8785408108108108	-0.3408190573468828
-0.8813433333333334	-0.3417961062107334
-0.8841458558558559	-0.3427166882880931
-0.8869483783783785	-0.34353430766163784
-0.8897509009009009	-0.34422776969596947
-0.8925534234234235	-0.3448051699285233
-0.895355945945946	-0.34529960479723454
-0.8981584684684685	-0.3457579773040169
-0.900960990990991	-0.3462263038094321
-0.9037635135135136	-0.3467359643863477
-0.9065660360360361	-0.34729505562608787
-0.9093685585585587	-0.34788746659040715
-0.9121710810810811	-0.3484799480107442
-0.9149736036036036	-0.34903497757735025
-0.9177761261261261	-0.3495253864419374
-0.9205786486486487	-0.34994607678977985
-0.9233811711711712	-0.3503189492395892
-0.9261836936936938	-0.3506891656323493
-0.9289862162162162	-0.35111351412721137
-0.9317887387387388	-0.3516441263785042
-0.9345912612612612	-0.35231235475422573
-0.9373937837837838	-0.35311774740462987
-0.9401963063063064	-0.35402568146383395
-0.9429988288288289	-0.35497471155962035
-0.9458013513513515	-0.35589179969006735
-0.9486038738738739	-0.3567111885563251
-0.9514063963963965	-0.35739150937679975
-0.9542089189189189	-0.3579261594483151
-0.9570114414414415	-0.35834393646117535
-0.959813963963964	-0.35869980079758956
-0.9626164864864866	-0.3590585810601037
-0.9654190090090091	-0.3594765379614707
-0.9682215315315316	-0.3599863038786605
-0.9710240540540541	-0.36058962473972533
-0.9738265765765766	-0.3612598782147063
-0.9766290990990991	-0.36195328654566383
-0.9794316216216217	-0.3626250371315718
-0.9822341441441442	-0.3632450182076151
-0.9850366666666668	-0.36380804648332854
-0.9878391891891892	-0.3643352580352157
-0.9906417117117118	-0.3648661891796846
-0.9934442342342342	-0.3654440890595352
-0.9962467567567568	-0.3660992255649804
-0.9990492792792793	-0.36683566527463574
-1.0018518018018019	-0.3676259934144971
-1.0046543243243244	-0.3684160049088193
-1.0074568468468468	-0.36913830248158064
-1.0102593693693693	-0.3697309478870381
-1.0130618918918919	-0.3701556937445498
-1.0158644144144144	-0.37041037200314664
-1.018666936936937	-0.3705317055341898
-1.0214694594594596	-0.37058761072291624
-1.024271981981982	-0.37066110839202415
-1.0270745045045047	-0.370830337732424
-1.029877027027027	-0.3711501810336163
-1.0326795495495495	-0.371640397866727
-1.035482072072072	-0.3722831757756355
-1.0382845945945947	-0.373030274502378
-1.0410871171171172	-0.37381730537729585
-1.0438896396396395	-0.37458090537156474
-1.046692162162162	-0.3752740944266395
-1.0494946846846847	-0.37587598289123625
-1.0522972072072072	-0.3763938595980554
-1.0550997297297298	-0.3768579171987243
-1.0579022522522523	-0.3773107887784477
-1.0607047747747749	-0.3777951678635204
-1.0635072972972974	-0.37834285146300783
-1.06630981981982	-0.37896770186878215
-1.0691123423423423	-0.37966364035309275
-1.0719148648648649	-0.38040734256822695
-1.0747173873873874	-0.3811642206342448
-1.07751990990991	-0.3818957882604407
-1.0803224324324325	-0.3825666231213939
-1.0831249549549549	-0.3831496853926686
-1.0859274774774774	-0.3836294493839537
-1.08873	-0.38400290237682433
-1.0915325225225225	-0.3842788124058413
-1.094335045045045	-0.38447575287224667
-1.0971375675675676	-0.38461929333160905
-1.0999400900900902	-0.3847386603058496
-1.1027426126126127	-0.3848631440264746
-1.1055451351351353	-0.38501859973645736
-1.1083476576576576	-0.3852245040531801
-1.1111501801801802	-0.38549207137698593
-1.1139527027027027	-0.38582382250876246
-1.1167552252252253	-0.386214708175185
-1.1195577477477479	-0.3866544957466873
-1.1223602702702702	-0.38713076731417195
-1.1251627927927927	-0.3876317001121232
-1.1279653153153153	-0.3881478964460886
-1.1307678378378379	-0.38867288514652976
-1.1335703603603604	-0.38920240678128104
-1.136372882882883	-0.38973303238869317
-1.1391754054054055	-0.39026087315805236
-1.141977927927928	-0.390781026242085
-1.1447804504504504	-0.39128801101906996
-1.147582972972973	-0.39177694408583075
-1.1503854954954955	-0.3922448033780819
-1.153188018018018	-0.3926910325264167
-1.1559905405405406	-0.3931170074780924
-1.1587930630630632	-0.3935244392419607
-1.1615955855855855	-0.39391339243116097
-1.164398108108108	-0.39428097918089666
-1.1672006306306306	-0.3946217251287164
-1.1700031531531532	-0.3949300465325477
-1.1728056756756757	-0.3952043823639322
-1.1756081981981983	-0.3954516205674966
-1.1784107207207208	-0.39568992989432583
-1.1812132432432432	-0.3959482515760495
-1.1840157657657657	-0.39626158808601664
-1.1868182882882883	-0.3966626356523969
-1.1896208108108108	-0.39717179115883083
-1.1924233333333334	-0.39778857482591345
-1.195225855855856	-0.3984875992516842
-1.1980283783783783	-0.39922121367663854
-1.2008309009009008	-0.39992906456823807
-1.2036334234234234	-0.4005525861531001
-1.206435945945946	-0.4010505952110949
-1.2092384684684685	-0.40141138235255847
-1.212040990990991	-0.4016573369294686
-1.2148435135135136	-0.40184013052987144
-1.2176460360360362	-0.4020272689562532
-1.2204485585585585	-0.40228354985032555
-1.223251081081081	-0.40265273829779513
-1.2260536036036036	-0.40314496186841486
-1.2288561261261262	-0.4037337843586436
-1.2316586486486487	-0.4043640614994163
-1.2344611711711713	-0.40496837927201257
-1.2372636936936936	-0.4054871733484636
-1.2400662162162162	-0.40588641259348146
-1.2428687387387387	-0.4061674266913915
-1.2456712612612613	-0.40636588005687224
-1.2484737837837838	-0.4065402868598623
-1.2512763063063064	-0.4067537419913254
-1.254078828828829	-0.4070546504999085
-1.2568813513513515	-0.40746248809034424
-1.2596838738738738	-0.4079629372080362
-1.2624863963963964	-0.40851367257493365
-1.265288918918919	-0.4090586271944383
-1.2680914414414415	-0.4095458856366302
-1.270893963963964	-0.4099433009338358
-1.2736964864864866	-0.4102468427018924
-1.276499009009009	-0.4104792302695808
-1.2793015315315315	-0.4106797160907033
-1.282104054054054	-0.41088884380381063
-1.2849065765765766	-0.41113362307277757
-1.2877090990990991	-0.41141831140931706
-1.2905116216216217	-0.4117239781295917
-1.2933141441441443	-0.4120169478155742
-1.2961166666666666	-0.4122631328428412
-1.2989191891891891	-0.4124432131722985
-1.3017217117117117	-0.4125632937433289
-1.3045242342342342	-0.41265716490526616
-1.3073267567567568	-0.4127790940444104
-1.3101292792792794	-0.4129892374919166
-1.312931801801802	-0.4133362222646918
-1.3157343243243242	-0.4138423962687797
-1.3185368468468468	-0.41449638803253763
-1.3213393693693694	-0.41525526304209937
-1.324141891891892	-0.41605551350645764
-1.3269444144144145	-0.4168293843566958
-1.329746936936937	-0.4175215025953728
-1.3325494594594596	-0.4181009010836093
-1.335351981981982	-0.4185652105991795
-1.3381545045045045	-0.41893642382053786
-1.340957027027027	-0.4192503107071085
-1.3437595495495496	-0.41954340760871334
-1.3465620720720721	-0.41984194888321
-1.3493645945945947	-0.4201560882255515
-1.352167117117117	-0.42048069112705533
-1.3549696396396396	-0.42080162479056793
-1.3577721621621621	-0.42110464325320585
-1.3605746846846847	-0.42138326025063755
-1.3633772072072072	-0.4216426046077554
-1.3661797297297298	-0.4218978893611496
-1.3689822522522523	-0.4221681794069986
-1.3717847747747747	-0.42246787919841955
-1.3745872972972972	-0.4227991880158255
-1.3773898198198198	-0.4231484299097892
-1.3801923423423423	-0.4234878143701495
-1.382994864864865	-0.4237823182085071
[truncated: 6 more rows]
