# Supplementary material for: Isolation of a planar π-aromatic Bi5− ring in a cobalt-based inverse-sandwich-type complex
Source: Nat Chem. 2025 Jan 20;17(4):547–55. doi: 10.1038/s41557-024-01713-8 (PMC11964920; doi:10.1038/s41557-024-01713-8)
Supplement: Supplementary file 4 — Original magnetic data of compound 1 and origin file of Fig. 3. [file 41557_2024_1713_MOESM4_ESM.zip › sr_and_T/53.json]

{
   "comment": "corrected Loops",
   "temperature": 3.5,
   "measures": [
      {
         "sr": 0.032,
         "angle": 0,
         "trans": 0,
         "cool_t": 1,
         "comment": "to H_stop",
         "data": [
            [
               -1.3999,
               -0.42372739472051324
            ],
            [
               -1.3970974874874873,
               -0.4237951157833577
            ],
            [
               -1.394294974974975,
               -0.42390890344816656
            ],
            [
               -1.3914924624624623,
               -0.42403505393522944
            ],
            [
               -1.3886899499499499,
               -0.4241446677018095
            ],
            [
               -1.3858874374374373,
               -0.4242126671106702
            ],
            [
               -1.3830849249249249,
               -0.4242164808350042
            ],
            [
               -1.3802824124124122,
               -0.4241360003437802
            ],
            [
               -1.3774798998998998,
               -0.4239556086427331
            ],
            [
               -1.3746773873873872,
               -0.42366789943289995
            ],
            [
               -1.3718748748748748,
               -0.42327764565916237
            ],
            [
               -1.3690723623623622,
               -0.42280409338046276
            ],
            [
               -1.3662698498498498,
               -0.42227998029967995
            ],
            [
               -1.3634673373373372,
               -0.4217467223318413
            ],
            [
               -1.3606648248248248,
               -0.42124660074928255
            ],
            [
               -1.3578623123123121,
               -0.4208139890910567
            ],
            [
               -1.3550597997997997,
               -0.4204682021956495
            ],
            [
               -1.3522572872872871,
               -0.4202101813791552
            ],
            [
               -1.3494547747747747,
               -0.4200240381436564
            ],
            [
               -1.346652262262262,
               -0.4198828676640002
            ],
            [
               -1.3438497497497497,
               -0.4197567917398949
            ],
            [
               -1.341047237237237,
               -0.4196204422298996
            ],
            [
               -1.3382447247247247,
               -0.4194573525983193
            ],
            [
               -1.335442212212212,
               -0.41925992587923966
            ],
            [
               -1.3326396996996996,
               -0.41902537537897677
            ],
            [
               -1.329837187187187,
               -0.4187496581196549
            ],
            [
               -1.3270346746746746,
               -0.4184223195107718
            ],
            [
               -1.324232162162162,
               -0.4180249620304479
            ],
            [
               -1.3214296496496496,
               -0.41753475539410145
            ],
            [
               -1.318627137137137,
               -0.416932442776482
            ],
            [
               -1.3158246246246246,
               -0.4162123619990922
            ],
            [
               -1.313022112112112,
               -0.41539082000004846
            ],
            [
               -1.3102195995995995,
               -0.41450923123129024
            ],
            [
               -1.307417087087087,
               -0.4136298316213727
            ],
            [
               -1.3046145745745745,
               -0.41282411311329903
            ],
            [
               -1.301812062062062,
               -0.4121566369418208
            ],
            [
               -1.2990095495495495,
               -0.411668714607067
            ],
            [
               -1.2962070370370369,
               -0.4113669180223789
            ],
            [
               -1.2934045245245245,
               -0.4112202478966366
            ],
            [
               -1.2906020120120119,
               -0.4111673384077372
            ],
            [
               -1.2877994994994995,
               -0.41113205011233867
            ],
            [
               -1.2849969869869868,
               -0.4110431676022124
            ],
            [
               -1.2821944744744744,
               -0.41085254413836225
            ],
            [
               -1.2793919619619618,
               -0.41054640349720695
            ],
            [
               -1.2765894494494494,
               -0.41014654137026063
            ],
            [
               -1.2737869369369368,
               -0.40970124159496357
            ],
            [
               -1.2709844244244244,
               -0.4092688646658813
            ],
            [
               -1.2681819119119118,
               -0.40889927325882003
            ],
            [
               -1.2653793993993994,
               -0.4086188254293053
            ],
            [
               -1.2625768868868867,
               -0.40842341596835585
            ],
            [
               -1.2597743743743743,
               -0.40828139598772695
            ],
            [
               -1.2569718618618617,
               -0.40814501989860863
            ],
            [
               -1.2541693493493493,
               -0.4079663938227872
            ],
            [
               -1.2513668368368367,
               -0.4077125908775818
            ],
            [
               -1.2485643243243243,
               -0.407375059254257
            ],
            [
               -1.2457618118118117,
               -0.40697049382362926
            ],
            [
               -1.2429592992992993,
               -0.40653326602788664
            ],
            [
               -1.2401567867867866,
               -0.4061023240510615
            ],
            [
               -1.2373542742742742,
               -0.405707249817011
            ],
            [
               -1.2345517617617616,
               -0.40535831669409017
            ],
            [
               -1.2317492492492492,
               -0.40504390623587583
            ],
            [
               -1.2289467367367366,
               -0.4047360393368531
            ],
            [
               -1.2261442242242242,
               -0.404401951295177
            ],
            [
               -1.2233417117117116,
               -0.4040175510577637
            ],
            [
               -1.2205391991991992,
               -0.403577954469561
            ],
            [
               -1.2177366866866866,
               -0.4031012809720994
            ],
            [
               -1.2149341741741742,
               -0.4026242067610373
            ],
            [
               -1.2121316616616615,
               -0.40219059194899287
            ],
            [
               -1.2093291491491491,
               -0.4018368907169624
            ],
            [
               -1.2065266366366365,
               -0.40157920722406226
            ],
            [
               -1.203724124124124,
               -0.4014063890680376
            ],
            [
               -1.2009216116116115,
               -0.40128161103900073
            ],
            [
               -1.198119099099099,
               -0.4011521394144033
            ],
            [
               -1.1953165865865865,
               -0.40096429602249584
            ],
            [
               -1.192514074074074,
               -0.40067894156143713
            ],
            [
               -1.1897115615615614,
               -0.40028262305424545
            ],
            [
               -1.186909049049049,
               -0.39979092871389477
            ],
            [
               -1.1841065365365364,
               -0.39924309590126406
            ],
            [
               -1.181304024024024,
               -0.39868969833682644
            ],
            [
               -1.1785015115115114,
               -0.3981773901385727
            ],
            [
               -1.175698998998999,
               -0.39773551743171875
            ],
            [
               -1.1728964864864864,
               -0.39736867555669386
            ],
            [
               -1.170093973973974,
               -0.3970572603650516
            ],
            [
               -1.1672914614614613,
               -0.3967654255382964
            ],
            [
               -1.164488948948949,
               -0.39645349146523434
            ],
            [
               -1.1616864364364363,
               -0.39609052748723483
            ],
            [
               -1.158883923923924,
               -0.39566296243597787
            ],
            [
               -1.1560814114114113,
               -0.3951765920126774
            ],
            [
               -1.153278898898899,
               -0.3946517104880397
            ],
            [
               -1.1504763863863863,
               -0.3941134876419585
            ],
            [
               -1.1476738738738739,
               -0.39358132643105015
            ],
            [
               -1.1448713613613613,
               -0.39306122845288627
            ],
            [
               -1.1420688488488488,
               -0.39254406888930193
            ],
            [
               -1.1392663363363362,
               -0.39201052700854877
            ],
            [
               -1.1364638238238238,
               -0.39144097065104977
            ],
            [
               -1.1336613113113112,
               -0.3908266966918553
            ],
            [
               -1.1308587987987986,
               -0.39017825058347977
            ],
            [
               -1.1280562862862862,
               -0.3895273511440709
            ],
            [
               -1.1252537737737738,
               -0.38892100069334035
            ],
            [
               -1.1224512612612612,
               -0.3884090082013092
            ],
            [
               -1.1196487487487485,
               -0.38802852153153833
            ],
            [
               -1.1168462362362361,
               -0.38779045017677494
            ],
            [
               -1.1140437237237237,
               -0.38767239294353373
            ],
            [
               -1.111241211211211,
               -0.38762089235073705
            ],
            [
               -1.1084386986986985,
               -0.3875630435413746
            ],
            [
               -1.105636186186186,
               -0.38742455371180096
            ],
            [
               -1.1028336736736737,
               -0.38714920977555933
            ],
            [
               -1.100031161161161,
               -0.38671406900044425
            ],
            [
               -1.0972286486486484,
               -0.3861357833001673
            ],
            [
               -1.094426136136136,
               -0.38546600233121864
            ],
            [
               -1.0916236236236236,
               -0.3847770153698542
            ],
            [
               -1.088821111111111,
               -0.3841417040122118
            ],
            [
               -1.0860185985985984,
               -0.3836135859829328
            ],
            [
               -1.083216086086086,
               -0.38321270002263297
            ],
            [
               -1.0804135735735736,
               -0.3829213156169866
            ],
            [
               -1.077611061061061,
               -0.38269049178095216
            ],
            [
               -1.0748085485485483,
               -0.38245527045364014
            ],
            [
               -1.072006036036036,
               -0.38215377157581876
            ],
            [
               -1.0692035235235235,
               -0.3817444283539624
            ],
            [
               -1.066401011011011,
               -0.38121636028643613
            ],
            [
               -1.0635984984984983,
               -0.38059016131131795
            ],
            [
               -1.060795985985986,
               -0.37990943677111455
            ],
            [
               -1.0579934734734735,
               -0.37922627442575996
            ],
            [
               -1.0551909609609609,
               -0.3785855788472676
            ],
            [
               -1.0523884484484483,
               -0.3780133013235182
            ],
            [
               -1.0495859359359359,
               -0.3775120639667512
            ],
            [
               -1.0467834234234235,
               -0.3770650458013186
            ],
            [
               -1.0439809109109108,
               -0.3766461629690473
            ],
            [
               -1.0411783983983982,
               -0.3762324858893633
            ],
            [
               -1.0383758858858858,
               -0.3758141873670373
            ],
            [
               -1.0355733733733734,
               -0.37539831366758614
            ],
            [
               -1.0327708608608608,
               -0.3750049647408026
            ],
            [
               -1.0299683483483482,
               -0.374657268296404
            ],
            [
               -1.0271658358358358,
               -0.3743688670979589
            ],
            [
               -1.0243633233233234,
               -0.3741336910825037
            ],
            [
               -1.0215608108108107,
               -0.3739221660244987
            ],
            [
               -1.0187582982982981,
               -0.3736858956638768
            ],
            [
               -1.0159557857857857,
               -0.3733699374075944
            ],
            [
               -1.0131532732732733,
               -0.372929055432343
            ],
            [
               -1.0103507607607607,
               -0.37234272400529433
            ],
            [
               -1.007548248248248,
               -0.3716237547401027
            ],
            [
               -1.0047457357357357,
               -0.37081725749605887
            ],
            [
               -1.0019432232232233,
               -0.36998965588394206
            ],
            [
               -0.9991407107107106,
               -0.36921069784805394
            ],
            [
               -0.9963381981981981,
               -0.36853377059218273
            ],
            [
               -0.9935356856856856,
               -0.36798054741840447
            ],
            [
               -0.9907331731731731,
               -0.36753479115395815
            ],
            [
               -0.9879306606606606,
               -0.367147370529609
            ],
            [
               -0.9851281481481481,
               -0.3667510846519353
            ],
            [
               -0.9823256356356356,
               -0.3662808434539585
            ],
            [
               -0.9795231231231231,
               -0.3656930976709277
            ],
            [
               -0.9767206106106106,
               -0.36497867961098396
            ],
            [
               -0.973918098098098,
               -0.3641653111290507
            ],
            [
               -0.9711155855855855,
               -0.3633092717852586
            ],
            [
               -0.968313073073073,
               -0.3624790491012444
            ],
            [
               -0.9655105605605605,
               -0.3617361495318929
            ],
            [
               -0.962708048048048,
               -0.3611189034225183
            ],
            [
               -0.9599055355355355,
               -0.3606338903195724
            ],
            [
               -0.957103023023023,
               -0.36025699587320914
            ],
            [
               -0.9543005105105105,
               -0.3599429911766381
            ],
            [
               -0.951497997997998,
               -0.35963994068530514
            ],
            [
               -0.9486954854854854,
               -0.35930352209303307
            ],
            [
               -0.9458929729729728,
               -0.3589068190916421
            ],
            [
               -0.9430904604604604,
               -0.3584430750324227
            ],
            [
               -0.9402879479479478,
               -0.3579215351614434
            ],
            [
               -0.9374854354354354,
               -0.35735890282222404
            ],
            [
               -0.9346829229229228,
               -0.35677025763541126
            ],
            [
               -0.9318804104104104,
               -0.35616310911800364
            ],
            [
               -0.9290778978978977,
               -0.3555367162968879
            ],
            [
               -0.9262753853853853,
               -0.35488651442485075
            ],
            [
               -0.9234728728728727,
               -0.35421133578746156
            ],
            [
               -0.9206703603603603,
               -0.3535199109096544
            ],
            [
               -0.9178678478478477,
               -0.3528333452144463
            ],
            [
               -0.9150653353353353,
               -0.3521818121613933
            ],
            [
               -0.9122628228228227,
               -0.35159601260798234
            ],
            [
               -0.9094603103103103,
               -0.351096153551411
            ],
            [
               -0.9066577977977976,
               -0.3506824528989061
            ],
            [
               -0.9038552852852852,
               -0.3503309706070713
            ],
            [
               -0.9010527727727726,
               -0.34999691841286407
            ],
            [
               -0.8982502602602602,
               -0.3496250602227403
            ],
            [
               -0.8954477477477477,
               -0.34916427565428954
            ],
            [
               -0.8926452352352352,
               -0.34858173948175153
            ],
            [
               -0.8898427227227227,
               -0.3478720841662065
            ],
            [
               -0.8870402102102102,
               -0.3470584427178559
            ],
            [
               -0.8842376976976977,
               -0.3461849223117667
            ],
            [
               -0.8814351851851852,
               -0.34530293219730535
            ],
            [
               -0.8786326726726726,
               -0.3444558814345241
            ],
            [
               -0.8758301601601601,
               -0.34366732689004653
            ],
            [
               -0.8730276476476476,
               -0.34293646730040483
            ],
            [
               -0.8702251351351351,
               -0.3422423335629361
            ],
            [
               -0.8674226226226226,
               -0.3415549910161707
            ],
            [
               -0.8646201101101101,
               -0.3408496026901676
            ],
            [
               -0.8618175975975975,
               -0.3401181751261133
            ],
            [
               -0.859015085085085,
               -0.3393745989690117
            ],
            [
               -0.8562125725725724,
               -0.33865095126180644
            ],
            [
               -0.8534100600600599,
               -0.33798613982479564
            ],
            [
               -0.8506075475475474,
               -0.3374107604107076
            ],
            [
               -0.8478050350350349,
               -0.33693352081637484
            ],
            [
               -0.8450025225225224,
               -0.3365342215836937
            ],
            [
               -0.8422000100100099,
               -0.3361661648556652
            ],
            [
               -0.8393974974974974,
               -0.33576769547245966
            ],
            [
               -0.8365949849849849,
               -0.3352794372114096
            ],
            [
               -0.8337924724724723,
               -0.33466175118418806
            ],
            [
               -0.8309899599599598,
               -0.33390672348448125
            ],
            [
               -0.8281874474474473,
               -0.333040681326808
            ],
            [
               -0.8253849349349348,
               -0.332116286994947
            ],
            [
               -0.8225824224224223,
               -0.331196649952077
            ],
            [
               -0.8197799099099098,
               -0.33033649541077403
            ],
            [
               -0.8169773973973973,
               -0.3295663664120394
            ],
            [
               -0.8141748848848848,
               -0.3288848099508047
            ],
            [
               -0.8113723723723723,
               -0.32826085970759766
            ],
            [
               -0.8085698598598597,
               -0.3276457671744173
            ],
            [
               -0.8057673473473472,
               -0.326989968077966
            ],
            [
               -0.8029648348348347,
               -0.3262596720370027
            ],
            [
               -0.8001623223223222,
               -0.3254477292092214
            ],
            [
               -0.7973598098098097,
               -0.3245754283059811
            ],
            [
               -0.7945572972972972,
               -0.3236849144945504
            ],
            [
               -0.7917547847847847,
               -0.322824959342518
            ],
            [
               -0.7889522722722722,
               -0.3220348719517696
            ],
            [
               -0.7861497597597596,
               -0.321331773544815
            ],
            [
               -0.7833472472472471,
               -0.320705188358377
            ],
            [
               -0.7805447347347346,
               -0.3201204165567647
            ],
            [
               -0.7777422222222221,
               -0.3195293134252103
            ],
            [
               -0.7749397097097096,
               -0.31888484097231873
            ],
            [
               -0.7721371971971971,
               -0.3181547795320917
            ],
            [
               -0.7693346846846846,
               -0.3173305242532686
            ],
            [
               -0.7665321721721721,
               -0.31642866903196976
            ],
            [
               -0.7637296596596596,
               -0.315485435839193
            ],
            [
               -0.760927147147147,
               -0.3145461391004405
            ],
            [
               -0.7581246346346345,
               -0.31365312202261264
            ],
            [
               -0.755322122122122,
               -0.3128356559647806
            ],
            [
               -0.7525196096096095,
               -0.3121042729336334
            ],
            [
               -0.749717097097097,
               -0.3114503691435966
            ],
            [
               -0.7469145845845845,
               -0.31085028947455784
            ],
            [
               -0.744112072072072,
               -0.3102720128347911
            ],
            [
               -0.7413095595595595,
               -0.30968227843664176
            ],
            [
               -0.738507047047047,
               -0.30905246325994096
            ],
            [
               -0.7357045345345344,
               -0.30836241305568757
            ],
            [
               -0.7329020220220219,
               -0.3076023055047382
            ],
            [
               -0.7300995095095094,
               -0.3067731264857444
            ],
            [
               -0.7272969969969969,
               -0.30588633149590205
            ],
            [
               -0.7244944844844844,
               -0.30496286703261066
            ],
            [
               -0.7216919719719719,
               -0.3040312502623638
            ],
            [
               -0.7188894594594594,
               -0.30312419155080117
            ],
            [
               -0.7160869469469469,
               -0.30227350202537373
            ],
            [
               -0.7132844344344343,
               -0.30150372444241424
            ],
            [
               -0.7104819219219218,
               -0.30082578343025457
            ],
            [
               -0.7076794094094093,
               -0.30023255752132594
            ],
            [
               -0.7048768968968968,
               -0.2996982573780964
            ],
            [
               -0.7020743843843843,
               -0.29918269414204035
            ],
            [
               -0.6992718718718718,
               -0.2986400944115476
            ],
            [
               -0.6964693593593593,
               -0.2980305098111584
            ],
            [
               -0.6936668468468468,
               -0.2973306701406129
            ],
            [
               -0.6908643343343343,
               -0.2965408565277543
            ],
            [
               -0.6880618218218217,
               -0.2956852567329077
            ],
            [
               -0.6852593093093092,
               -0.2948051352740837
            ],
            [
               -0.6824567967967967,
               -0.29394645123861696
            ],
            [
               -0.6796542842842842,
               -0.29314551943316436
            ],
            [
               -0.6768517717717717,
               -0.29241721921644404
            ],
            [
               -0.6740492592592592,
               -0.29174970755507446
            ],
            [
               -0.6712467467467467,
               -0.2911076687496751
            ],
            [
               -0.6684442342342342,
               -0.29044340109780664
            ],
            [
               -0.6656417217217216,
               -0.2897123875640142
            ],
            [
               -0.6628392092092091,
               -0.28888833667936753
            ],
            [
               -0.6600366966966966,
               -0.2879726329879104
            ],
            [
               -0.6572341841841841,
               -0.28699480128605603
            ],
            [
               -0.6544316716716716,
               -0.2860034799201967
            ],
            [
               -0.6516291591591591,
               -0.28505058681015016
            ],
            [
               -0.6488266466466466,
               -0.2841737763680139
            ],
            [
               -0.6460241341341341,
               -0.28338307401245544
            ],
            [
               -0.6432216216216216,
               -0.28265640475454035
            ],
            [
               -0.640419109109109,
               -0.2819459225641606
            ],
            [
               -0.6376165965965965,
               -0.28119348348972817
            ],
            [
               -0.634814084084084,
               -0.28035045856217133
            ],
            [
               -0.6320115715715715,
               -0.27939542208041357
            ],
            [
               -0.629209059059059,
               -0.27834368284596944
            ],
            [
               -0.6264065465465465,
               -0.2772450764526361
            ],
            [
               -0.623604034034034,
               -0.27617015922695887
            ],
            [
               -0.6208015215215215,
               -0.27518875134921106
            ],
            [
               -0.617999009009009,
               -0.2743474228614676
            ],
            [
               -0.6151964964964964,
               -0.2736531079003911
            ],
            [
               -0.6123939839839839,
               -0.2730683267072769
            ],
            [
               -0.6095914714714714,
               -0.2725199894104535
            ],
            [
               -0.6067889589589589,
               -0.27191953668150814
            ],
            [
               -0.6039864464464464,
               -0.27118857051058043
            ],
            [
               -0.6011839339339339,
               -0.27028229174974316
            ],
            [
               -0.5983814214214214,
               -0.2692035870603249
            ],
            [
               -0.5955789089089089,
               -0.26800335100608574
            ],
            [
               -0.5927763963963963,
               -0.26676674733332095
            ],
            [
               -0.5899738838838838,
               -0.26558933671564144
            ],
            [
               -0.5871713713713713,
               -0.26455002980613695
            ],
            [
               -0.5843688588588588,
               -0.26368874721879854
            ],
            [
               -0.5815663463463463,
               -0.2629952249756692
            ],
            [
               -0.5787638338338338,
               -0.2624120665178785
            ],
            [
               -0.5759613213213213,
               -0.26185095009383375
            ],
            [
               -0.5731588088088088,
               -0.2612171271221595
            ],
            [
               -0.5703562962962963,
               -0.26043510423537586
            ],
            [
               -0.5675537837837837,
               -0.259468303435747
            ],
            [
               -0.5647512712712712,
               -0.2583274891505123
            ],
            [
               -0.5619487587587587,
               -0.2570661618956096
            ],
            [
               -0.5591462462462462,
               -0.2557648775853564
            ],
            [
               -0.5563437337337337,
               -0.2545094404855759
            ],
            [
               -0.5535412212212212,
               -0.2533693071513279
            ],
            [
               -0.5507387087087087,
               -0.25238202251892894
            ],
            [
               -0.5479361961961962,
               -0.2515473662195786
            ],
            [
               -0.5451336836836836,
               -0.2508318596991257
            ],
            [
               -0.5423311711711711,
               -0.2501813252375804
            ],
            [
               -0.5395286586586586,
               -0.24953715746955596
            ],
            [
               -0.5367261461461461,
               -0.248851383578635
            ],
            [
               -0.5339236336336336,
               -0.24809649337056883
            ],
            [
               -0.5311211211211211,
               -0.24726800883628208
            ],
            [
               -0.5283186086086086,
               -0.24638013835705852
            ],
            [
               -0.5255160960960961,
               -0.24545687227888424
            ],
            [
               -0.5227135835835836,
               -0.24452195130988108
            ],
            [
               -0.519911071071071,
               -0.2435910418863111
            ],
            [
               -0.5171085585585585,
               -0.24266832864869947
            ],
            [
               -0.514306046046046,
               -0.24174803194079697
            ],
            [
               -0.5115035335335335,
               -0.24081966547035083
            ],
            [
               -0.508701021021021,
               -0.23987469988477716
            ],
            [
               -0.5058985085085085,
               -0.23891201176687393
            ],
            [
               -0.503095995995996,
               -0.23794009848551712
            ],
            [
               -0.5002934834834833,
               -0.23697527151403863
            ],
            [
               -0.49749097097097084,
               -0.236036468574361
            ],
            [
               -0.4946884584584583,
               -0.23513848024665618
            ],
            [
               -0.4918859459459458,
               -0.23428591532335774
            ],
            [
               -0.4890834334334333,
               -0.23346999190207696
            ],
            [
               -0.4862809209209208,
               -0.23266934266933892
            ],
            [
               -0.4834784084084083,
               -0.23185476539569438
            ],
            [
               -0.48067589589589577,
               -0.23099663105819468
            ],
            [
               -0.47787338338338325,
               -0.23007285093364271
            ],
            [
               -0.47507087087087074,
               -0.2290751317637001
            ],
            [
               -0.47226835835835823,
               -0.22801174674175018
            ],
            [
               -0.4694658458458457,
               -0.22690605229784844
            ],
            [
               -0.4666633333333332,
               -0.22579117784942349
            ],
            [
               -0.4638608208208207,
               -0.22470235438047703
            ],
            [
               -0.4610583083083082,
               -0.22366893478626337
            ],
            [
               -0.4582557957957957,
               -0.22270814483819135
            ],
            [
               -0.45545328328328316,
               -0.22182202061437095
            ],
            [
               -0.45265077077077065,
               -0.22099803389793915
            ],
            [
               -0.44984825825825814,
               -0.2202128797058749
            ],
            [
               -0.4470457457457456,
               -0.21943810611137982
            ],
            [
               -0.4442432332332331,
               -0.21864592728770715
            ],
            [
               -0.4414407207207206,
               -0.21781374748913962
            ],
            [
               -0.4386382082082081,
               -0.21692653959294195
            ],
            [
               -0.4358356956956956,
               -0.2159770365649446
            ],
            [
               -0.43303318318318307,
               -0.21496442110124903
            ],
            [
               -0.43023067067067056,
               -0.2138925900154981
            ],
            [
               -0.42742815815815804,
               -0.21276900029952528
            ],
            [
               -0.42462564564564553,
               -0.21160461404644437
            ],
            [
               -0.421823133133133,
               -0.21041474532776405
            ],
            [
               -0.4190206206206205,
               -0.20921995925733106
            ],
            [
               -0.416218108108108,
               -0.2080458581900695
            ],
            [
               -0.4134155955955955,
               -0.20692077823494437
            ],
            [
               -0.410613083083083,
               -0.20587109815253446
            ],
            [
               -0.40781057057057046,
               -0.20491483076520145
            ],
            [
               -0.40500805805805795,
               -0.20405509039034564
            ],
            [
               -0.40220554554554544,
               -0.2032755500912936
            ],
            [
               -0.39940303303303293,
               -0.20253986249210343
            ],
            [
               -0.3966005205205205,
               -0.2017961630239955
            ],
            [
               -0.3937980080080079,
               -0.20098639319583123
            ],
            [
               -0.3909954954954955,
               -0.20005866514796045
            ],
            [
               -0.3881929829829829,
               -0.19897971857875096
            ],
            [
               -0.3853904704704705,
               -0.19774411495989386
            ],
            [
               -0.38258795795795786,
               -0.19637738158934792
            ],
            [
               -0.37978544544544546,
               -0.19493177466198752
            ],
            [
               -0.37698293293293283,
               -0.1934753013311301
            ],
            [
               -0.37418042042042043,
               -0.19207656114243166
            ],
            [
               -0.3713779079079078,
               -0.19078925172628647
            ],
            [
               -0.3685753953953954,
               -0.18964041113665142
            ],
            [
               -0.3657728828828828,
               -0.18862552501219132
            ],
            [
               -0.3629703703703704,
               -0.18771175243160354
            ],
            [
               -0.36016785785785776,
               -0.18684825552361028
            ],
            [
               -0.35736534534534536,
               -0.18598062543928318
            ],
            [
               -0.35456283283283274,
               -0.1850652806847496
            ],
            [
               -0.35176032032032034,
               -0.1840798121461844
            ],
            [
               -0.3489578078078077,
               -0.18302653139655622
            ],
            [
               -0.3461552952952953,
               -0.1819285504265633
            ],
            [
               -0.3433527827827827,
               -0.1808199458377091
            ],
            [
               -0.3405502702702703,
               -0.17973326111710142
            ],
            [
               -0.33774775775775767,
               -0.17868827032289092
            ],
            [
               -0.33494524524524527,
               -0.17768538704422576
            ],
            [
               -0.33214273273273265,
               -0.1767055546730144
            ],
            [
               -0.32934022022022025,
               -0.17571640671281796
            ],
            [
               -0.3265377077077076,
               -0.17468258760558897
            ],
            [
               -0.323735195195195,
               -0.17357695425005493
            ],
            [
               -0.3209326826826826,
               -0.17238926393534426
            ],
            [
               -0.31813017017017,
               -0.17112987812623293
            ],
            [
               -0.3153276576576576,
               -0.16982763058040728
            ],
            [
               -0.31252514514514496,
               -0.16852277982310238
            ],
            [
               -0.30972263263263256,
               -0.16725733194913028
            ],
            [
               -0.30692012012011993,
               -0.16606558744460143
            ],
            [
               -0.30411760760760753,
               -0.1649674248895886
            ],
            [
               -0.3013150950950949,
               -0.16396577381545563
            ],
            [
               -0.2985125825825825,
               -0.1630483528503499
            ],
            [
               -0.2957100700700699,
               -0.16219252671757378
            ],
            [
               -0.2929075575575575,
               -0.1613714386067422
            ],
            [
               -0.29010504504504486,
               -0.16055956047467368
            ],
            [
               -0.28730253253253246,
               -0.15973638171338067
            ],
            [
               -0.28450002002001984,
               -0.15888784157482372
            ],
            [
               -0.28169750750750744,
               -0.15800594405377288
            ],
            [
               -0.2788949949949948,
               -0.15708747983938154
            ],
            [
               -0.2760924824824824,
               -0.15613278902395578
            ],
            [
               -0.2732899699699698,
               -0.15514510132000003
            ],
            [
               -0.2704874574574574,
               -0.1541304145163256
            ],
            [
               -0.26768494494494477,
               -0.15309739854298088
            ],
            [
               -0.26488243243243237,
               -0.1520566612801043
            ],
            [
               -0.26207991991991975,
               -0.15101895316324476
            ],
            [
               -0.25927740740740735,
               -0.1499924166868596
            ],
            [
               -0.2564748948948947,
               -0.14897957161917075
            ],
            [
               -0.2536723823823823,
               -0.1479751024274515
            ],
            [
               -0.2508698698698697,
               -0.1469654924075513
            ],
            [
               -0.2480673573573573,
               -0.1459310944499037
            ],
            [
               -0.24526484484484468,
               -0.14485047754302827
            ],
            [
               -0.24246233233233228,
               -0.14370609918907384
            ],
            [
               -0.23965981981981965,
               -0.14248981062306865
            ],
            [
               -0.23685730730730725,
               -0.14120660737569313
            ],
            [
               -0.23405479479479463,
               -0.13987543995488305
            ],
            [
               -0.23125228228228223,
               -0.1385266739791411
            ],
            [
               -0.2284497697697696,
               -0.13719668737377078
            ],
            [
               -0.2256472572572572,
               -0.1359208331782159
            ],
            [
               -0.22284474474474458,
               -0.13472636664351167
            ],
            [
               -0.22004223223223218,
               -0.13362685874730973
            ],
            [
               -0.21723971971971956,
               -0.13261917127651712
            ],
            [
               -0.21443720720720716,
               -0.13168343593965626
            ],
            [
               -0.21163469469469454,
               -0.13078587332945202
            ],
            [
               -0.20883218218218214,
               -0.12988386163192306
            ],
            [
               -0.2060296696696695,
               -0.12893246557632437
            ],
            [
               -0.2032271571571571,
               -0.12789160129338428
            ],
            [
               -0.2004246446446445,
               -0.12673302421779342
            ],
            [
               -0.1976221321321321,
               -0.12544628723475837
            ],
            [
               -0.19481961961961947,
               -0.1240427134514187
            ],
            [
               -0.19201710710710707,
               -0.12255635834933365
            ],
            [
               -0.18921459459459444,
               -0.1210410657387116
            ],
            [
               -0.18641208208208204,
               -0.11956320216089039
            ],
            [
               -0.18360956956956942,
               -0.11819052418488679
            ],
            [
               -0.18080705705705702,
               -0.11697875391248425
            ],
            [
               -0.1780045445445444,
               -0.11595849731547242
            ],
            [
               -0.175202032032032,
               -0.11512573466341541
            ],
            [
               -0.17239951951951937,
               -0.11443889145926273
            ],
            [
               -0.16959700700700697,
               -0.11382431647654762
            ],
            [
               -0.16679449449449435,
               -0.11319001331088185
            ],
            [
               -0.16399198198198195,
               -0.11244516784246894
            ],
            [
               -0.16118946946946933,
               -0.11152106030212672
            ],
            [
               -0.15838695695695693,
               -0.11038801789876768
            ],
            [
               -0.1555844444444443,
               -0.10906358784302267
            ],
            [
               -0.1527819319319319,
               -0.10760911195366213
            ],
            [
               -0.14997941941941928,
               -0.1061149110312738
            ],
            [
               -0.14717690690690688,
               -0.10467751268473924
            ],
            [
               -0.14437439439439426,
               -0.1033748120227777
            ],
            [
               -0.14157188188188186,
               -0.10224593398351434
            ],
            [
               -0.13876936936936923,
               -0.1012814980874967
            ],
            [
               -0.13596685685685683,
               -0.10042718590535948
            ],
            [
               -0.1331643443443442,
               -0.09959974682500888
            ],
            [
               -0.1303618318318318,
               -0.09871095520873169
            ],
            [
               -0.1275593193193192,
               -0.09769265957606282
            ],
            [
               -0.12475680680680679,
               -0.09651569871228871
            ],
            [
               -0.12195429429429416,
               -0.09519725340538143
            ],
            [
               -0.11915178178178176,
               -0.09379463889322809
            ],
            [
               -0.11634926926926914,
               -0.09238758390631824
            ],
            [
               -0.11354675675675674,
               -0.09105444840619603
            ],
            [
               -0.11074424424424412,
               -0.08984955498832897
            ],
            [
               -0.10794173173173172,
               -0.08878832515595236
            ],
            [
               -0.1051392192192191,
               -0.08784439231245533
            ],
            [
               -0.10233670670670669,
               -0.08695911916881893
            ],
            [
               -0.09953419419419407,
               -0.08606016727191973
            ],
            [
               -0.09673168168168167,
               -0.08508313391898464
            ],
            [
               -0.09392916916916905,
               -0.08398958467019679
            ],
            [
               -0.09112665665665665,
               -0.08277622878276208
            ],
            [
               -0.08832414414414402,
               -0.08147299283763271
            ],
            [
               -0.08552163163163162,
               -0.08013133035376957
            ],
            [
               -0.082719119119119,
               -0.07880709225109533
            ],
            [
               -0.0799166066066066,
               -0.07754373497387618
            ],
            [
               -0.07711409409409398,
               -0.07636115296867552
            ],
            [
               -0.07431158158158158,
               -0.07525323511052845
            ],
            [
               -0.07150906906906895,
               -0.0741941575732169
            ],
            [
               -0.06870655655655655,
               -0.07315050562000974
            ],
            [
               -0.06590404404404393,
               -0.07209453584630376
            ],
            [
               -0.06310153153153153,
               -0.07101380161713994
            ],
            [
               -0.06029901901901891,
               -0.06991392787577011
            ],
            [
               -0.057496506506506506,
               -0.06881393540582792
            ],
            [
               -0.054693993993993884,
               -0.06773623671200041
            ],
            [
               -0.05189148148148148,
               -0.0666953048229767
            ],
            [
               -0.04908896896896886,
               -0.06568941914149468
            ],
            [
               -0.04628645645645646,
               -0.06469871327885479
            ],
            [
               -0.04348394394394384,
               -0.06369043463899571
            ],
            [
               -0.040681431431431436,
               -0.06262970602365542
            ],
            [
               -0.037878918918918814,
               -0.0614920778730258
            ],
            [
               -0.03507640640640641,
               -0.060273468404012265
            ],
            [
               -0.03227389389389379,
               -0.0589939358931863
            ],
            [
               -0.02947138138138139,
               -0.057693805838466006
            ],
            [
               -0.026668868868868767,
               -0.05642325876538806
            ],
            [
               -0.023866356356356366,
               -0.05522868176667611
            ],
            [
               -0.021063843843843744,
               -0.054140152910190587
            ],
            [
               -0.018261331331331343,
               -0.053164014142462135
            ],
            [
               -0.01545881881881872,
               -0.05228275618733674
            ],
            [
               -0.01265630630630632,
               -0.05146199425546766
            ],
            [
               -0.009853793793793697,
               -0.050661992844595105
            ],
            [
               -0.007051281281281296,
               -0.049849780327505255
            ],
            [
               -0.004248768768768674,
               -0.04900783753381582
            ],
            [
               -0.001446256256256273,
               -0.0481366382935019
            ],
            [
               0.0013562562562563496,
               -0.04725049785630986
            ],
            [
               0.00415876876876875,
               -0.04636849318202818
            ],
            [
               0.006961281281281373,
               -0.04550387569188308
            ],
            [
               0.009763793793793774,
               -0.044655856366825786
            ],
            [
               0.012566306306306396,
               -0.043806772712483344
            ],
            [
               0.015368818818818797,
               -0.042925762806867274
            ],
            [
               0.01817133133133142,
               -0.04197782128515576
            ],
            [
               0.02097384384384382,
               -0.04093525235709655
            ],
            [
               0.023776356356356443,
               -0.03978767803873168
            ],
            [
               0.026578868868868843,
               -0.038547175443682524
            ],
            [
               0.029381381381381466,
               -0.037246653105218075
            ],
            [
               0.03218389389389387,
               -0.035931720321150995
            ],
            [
               0.03498640640640649,
               -0.03464835923209314
            ],
            [
               0.03778891891891911,
               -0.033430026957575576
            ],
            [
               0.04059143143143151,
               -0.03228799745461913
            ],
            [
               0.043393943943944135,
               -0.03120777200415037
            ],
            [
               0.046196456456456536,
               -0.03015257859334658
            ],
            [
               0.04899896896896916,
               -0.02907292097994857
            ],
            [
               0.05180148148148156,
               -0.02791945532830553
            ],
            [
               0.05460399399399418,
               -0.026655647049784847
            ],
            [
               0.05740650650650658,
               -0.02526688809656541
            ],
            [
               0.060209019019019205,
               -0.023763903191722724
            ],
            [
               0.0630115315315316,
               -0.0221799452929215
            ],
            [
               0.06581404404404423,
               -0.020562954225457064
            ],
            [
               0.06861655655655663,
               -0.018965049224079544
            ],
            [
               0.07141906906906925,
               -0.01743215148813021
            ],
            [
               0.07422158158158165,
               -0.015996148517801123
            ],
            [
               0.07702409409409428,
               -0.01467102294018302
            ],
            [
               0.07982660660660668,
               -0.01345313610731691
            ],
            [
               0.0826291191191193,
               -0.012324771881154883
            ],
            [
               0.0854316316316317,
               -0.011259405839119163
            ],
            [
               0.08823414414414432,
               -0.01022709136223332
            ],
            [
               0.09103665665665672,
               -0.00919877483709769
            ],
            [
               0.09383916916916935,
               -0.008149046964530449
            ],
            [
               0.09664168168168175,
               -0.0070575245644518
            ],
            [
               0.09944419419419437,
               -0.005909494151559613
            ],
            [
               0.10224670670670677,
               -0.004696507673084105
            ],
            [
               0.10504921921921939,
               -0.003417324118955123
            ],
            [
               0.10785173173173179,
               -0.002079091163363578
            ],
            [
               0.11065424424424442,
               -0.0006981819477531181
            ],
            [
               0.11345675675675682,
               0.0007001435632824626
            ],
            [
               0.11625926926926944,
               0.002083967823849564
            ],
            [
               0.11906178178178184,
               0.003419076698269352
            ],
            [
               0.12186429429429446,
               0.004674995343157962
            ],
            [
               0.12466680680680686,
               0.005831545981828112
            ],
            [
               0.12746931931931949,
               0.006884326338198354
            ],
            [
               0.13027183183183189,
               0.007847493722788701
            ],
            [
               0.1330743443443445,
               0.008752723354231162
            ],
            [
               0.1358768568568569,
               0.009644100835089042
            ],
            [
               0.13867936936936953,
               0.010569782098003855
            ],
            [
               0.14148188188188193,
               0.011572206913051386
            ],
            [
               0.14428439439439456,
               0.012679190933573059
            ],
            [
               0.14708690690690696,
               0.013898152125830787
            ],
            [
               0.14988941941941958,
               0.015215021711184162
            ],
            [
               0.15269193193193198,
               0.01659820593803779
            ],
            [
               0.1554944444444446,
               0.018006615231603518
            ],
            [
               0.158296956956957,
               0.01939964471340494
            ],
            [
               0.16109946946946962,
               0.02074641825447271
            ],
            [
               0.16390198198198203,
               0.022031793843850178
            ],
            [
               0.16670449449449465,
               0.02325755084612796
            ],
            [
               0.16950700700700705,
               0.024438594107816125
            ],
            [
               0.17230951951951967,
               0.025595506222432285
            ],
            [
               0.17511203203203207,
               0.02674590106074687
            ],
            [
               0.1779145445445447,
               0.027897415812725646
            ],
            [
               0.1807170570570571,
               0.029044675968361078
            ],
            [
               0.18351956956956972,
               0.030171302596649296
            ],
            [
               0.18632208208208212,
               0.031256378757914205
            ],
            [
               0.18912459459459474,
               0.03228327036303369
            ],
            [
               0.19192710710710714,
               0.03324780843984204
            ],
            [
               0.19472961961961976,
               0.03416290578325931
            ],
            [
               0.19753213213213217,
               0.03505772618103992
            ],
            [
               0.2003346446446448,
               0.03597125255640776
            ],
            [
               0.2031371571571572,
               0.03694197405185917
            ],
            [
               0.2059396696696698,
               0.0379968172985069
            ],
            [
               0.2087421821821822,
               0.03914289263817394
            ],
            [
               0.21154469469469483,
               0.040364913041439965
            ],
            [
               0.21434720720720724,
               0.04162944688221121
            ],
            [
               0.21714971971971986,
               0.04289499556228127
            ],
            [
               0.21995223223223226,
               0.04412493563124076
            ],
            [
               0.22275474474474488,
               0.045299286359944124
            ],
            [
               0.22555725725725728,
               0.04642145421241023
            ],
            [
               0.2283597697697699,
               0.04751756133575863
            ],
            [
               0.2311622822822823,
               0.04862826533831044
            ],
            [
               0.23396479479479493,
               0.04979540641966751
            ],
            [
               0.23676730730730733,
               0.0510475888286131
            ],
            [
               0.23956981981981995,
               0.052389315739752584
            ],
            [
               0.24237233233233235,
               0.05379733855606744
            ],
            [
               0.24517484484484497,
               0.055225713383814545
            ],
            [
               0.24797735735735738,
               0.05661833940811167
            ],
            [
               0.25077986986987,
               0.05792534229411006
            ],
            [
               0.2535823823823824,
               0.059118338661005465
            ],
            [
               0.256384894894895,
               0.06019982120421635
            ],
            [
               0.2591874074074074,
               0.06120360227821442
            ],
            [
               0.26198991991992004,
               0.0621859338977262
            ],
            [
               0.26479243243243245,
               0.06320975472854018
            ],
            [
               0.26759494494494507,
               0.06432661776588927
            ],
            [
               0.27039745745745747,
               0.06556157342095176
            ],
            [
               0.2731999699699701,
               0.0669054056641854
            ],
            [
               0.2760024824824825,
               0.06831642948853223
            ],
            [
               0.2788049949949951,
               0.06973124653533158
            ],
            [
               0.2816075075075075,
               0.07108129099716537
            ],
            [
               0.28441002002002014,
               0.07231044808777803
            ],
            [
               0.28721253253253254,
               0.07338892050155976
            ],
            [
               0.29001504504504516,
               0.07431981932327819
            ],
            [
               0.29281755755755756,
               0.07513719724008827
            ],
            [
               0.2956200700700702,
               0.07589669248934439
            ],
            [
               0.2984225825825826,
               0.07666186326665098
            ],
            [
               0.3012250950950952,
               0.07749013758023071
            ],
            [
               0.3040276076076076,
               0.0784219307136399
            ],
            [
               0.30683012012012023,
               0.07947513455063426
            ],
            [
               0.30963263263263263,
               0.0806453865760634
            ],
            [
               0.31243514514514525,
               0.08191089377175748
            ],
            [
               0.31523765765765766,
               0.08323960502183142
            ],
            [
               0.3180401701701703,
               0.08459640602624924
            ],
            [
               0.3208426826826827,
               0.0859486453871336
            ],
            [
               0.3236451951951953,
               0.08726933597971792
            ],
            [
               0.3264477077077077,
               0.0885383665584174
            ],
            [
               0.3292502202202203,
               0.08974264078411043
            ],
            [
               0.3320527327327327,
               0.09087607960041422
            ],
            [
               0.33485524524524535,
               0.09193997014736222
            ],
            [
               0.33765775775775775,
               0.09294349875938224
            ],
            [
               0.34046027027027037,
               0.09390380302522172
            ],
            [
               0.34326278278278277,
               0.09484476792727176
            ],
            [
               0.3460652952952954,
               0.09579413573304846
            ],
            [
               0.3488678078078078,
               0.09677915315009705
            ],
            [
               0.3516703203203204,
               0.09782165585857644
            ],
            [
               0.3544728328328328,
               0.09893388608976555
            ],
            [
               0.35727534534534544,
               0.10011626156493386
            ],
            [
               0.36007785785785784,
               0.1013577661879792
            ],
            [
               0.36288037037037046,
               0.10263881272969033
            ],
            [
               0.36568288288288286,
               0.10393565032589935
            ],
            [
               0.3684853953953955,
               0.10522495820649413
            ],
            [
               0.3712879079079079,
               0.10648734806739718
            ],
            [
               0.3740904204204205,
               0.10770904975999568
            ],
            [
               0.3768929329329329,
               0.10888184363673037
            ],
            [
               0.37969544544544553,
               0.11000199367341157
            ],
            [
               0.38249795795795793,
               0.11106923273801783
            ],
            [
               0.38530047047047056,
               0.11208662428884902
            ],
            [
               0.38810298298298296,
               0.11306146930032057
            ],
            [
               0.3909054954954956,
               0.11400663545038231
            ],
            [
               0.393708008008008,
               0.11494113120959937
            ],
            [
               0.3965105205205206,
               0.11588872982454762
            ],
            [
               0.3993130330330332,
               0.11687405715050636
            ],
            [
               0.4021155455455456,
               0.11791661523833191
            ],
            [
               0.40491805805805825,
               0.11902432354369771
            ],
            [
               0.40772057057057065,
               0.12018884761874188
            ],
            [
               0.4105230830830833,
               0.12138488659560814
            ],
            [
               0.4133255955955957,
               0.12257461023330124
            ],
            [
               0.4161281081081083,
               0.1237168154418225
            ],
            [
               0.4189306206206207,
               0.12477863238008538
            ],
            [
               0.4217331331331333,
               0.1257463820988941
            ],
            [
               0.4245356456456457,
               0.12663198429456235
            ],
            [
               0.42733815815815834,
               0.12747232856466714
            ],
            [
               0.43014067067067074,
               0.12832103002936185
            ],
            [
               0.43294318318318337,
               0.12923439217325955
            ],
            [
               0.43574569569569577,
               0.13025541062162957
            ],
            [
               0.4385482082082084,
               0.1314005626394905
            ],
            [
               0.4413507207207208,
               0.1326535598249603
            ],
            [
               0.4441532332332334,
               0.13396829749329697
            ],
            [
               0.4469557457457458,
               0.1352804848894524
            ],
            [
               0.44975825825825844,
               0.13652475146136023
            ],
            [
               0.45256077077077084,
               0.13765227254699508
            ],
            [
               0.45536328328328346,
               0.13864373342347297
            ],
            [
               0.45816579579579586,
               0.13951385143301556
            ],
            [
               0.4609683083083085,
               0.14030626453574324
            ],
            [
               0.4637708208208209,
               0.14108053894719705
            ],
            [
               0.4665733333333335,
               0.141895398172108
            ],
            [
               0.4693758458458459,
               0.14279328141517017
            ],
            [
               0.47217835835835853,
               0.14379070399010022
            ],
            [
               0.47498087087087093,
               0.1448768673245126
            ],
            [
               0.47778338338338355,
               0.14602025884003866
            ],
            [
               0.48058589589589595,
               0.14718050755862214
            ],
            [
               0.4833884084084086,
               0.14832132624637812
            ],
            [
               0.486190920920921,
               0.14942039952879954
            ],
            [
               0.4889934334334336,
               0.15047347663792263
            ],
            [
               0.491795945945946,
               0.1514921359330219
            ],
            [
               0.4945984584584586,
               0.15249688938264983
            ],
            [
               0.497400970970971,
               0.15350871505540523
            ],
            [
               0.5002034834834836,
               0.15454228874765663
            ],
            [
               0.503005995995996,
               0.15560314806647102
            ],
            [
               0.5058085085085087,
               0.15668922880492805
            ],
            [
               0.5086110210210211,
               0.15779539216854857
            ],
            [
               0.5114135335335337,
               0.15891842275381282
            ],
            [
               0.5142160460460461,
               0.16005994547820757
            ],
            [
               0.5170185585585587,
               0.16122576602677433
            ],
            [
               0.5198210710710711,
               0.16242183420124714
            ],
            [
               0.5226235835835837,
               0.1636486594162985
            ],
            [
               0.5254260960960961,
               0.16489688979147066
            ],
            [
               0.5282286086086088,
               0.16614650730449526
            ],
            [
               0.5310311211211212,
               0.16737074710140562
            ],
            [
               0.5338336336336338,
               0.1685439139413813
            ],
            [
               0.5366361461461462,
               0.16965049632687373
            ],
            [
               0.5394386586586588,
               0.17069209679656605
            ],
            [
               0.5422411711711712,
               0.17168912350989188
            ],
            [
               0.5450436836836838,
               0.17267585759227363
            ],
            [
               0.5478461961961962,
               0.17368987474568692
            ],
            [
               0.5506487087087089,
               0.17475901284647027
            ],
            [
               0.5534512212212213,
               0.17589029980705548
            ],
            [
               0.5562537337337339,
               0.17706496666455235
            ],
            [
               0.5590562462462463,
               0.17824187440800585
            ],
            [
               0.5618587587587589,
               0.17936893216448355
            ],
            [
               0.5646612712712713,
               0.18039930268999127
            ],
            [
               0.5674637837837839,
               0.18130735575752174
            ],
            [
               0.5702662962962963,
               0.18209912452134816
            ],
            [
               0.573068808808809,
               0.18281358189437508
            ],
            [
               0.5758713213213213,
               0.1835139103199975
            ],
            [
               0.578673833833834,
               0.18427115517817869
            ],
            [
               0.5814763463463464,
               0.18514515034336249
            ],
            [
               0.584278858858859,
               0.18616853200852182
            ],
            [
               0.5870813713713714,
               0.18733868687231842
            ],
            [
               0.589883883883884,
               0.1886199295659776
            ],
            [
               0.5926863963963964,
               0.18995492646909587
            ],
            [
               0.595488908908909,
               0.1912814788978106
            ],
            [
               0.5982914214214214,
               0.19254921464762853
            ],
            [
               0.6010939339339341,
               0.1937310140203813
            ],
            [
               0.6038964464464465,
               0.19482598101099466
            ],
            [
               0.6066989589589589,
               0.19585374655651322
            ],
            [
               0.6095014714714717,
               0.1968428160885681
            ],
            [
               0.6123039839839841,
               0.19781754530621712
            ],
            [
               0.6151064964964965,
               0.19878853155806242
            ],
            [
               0.6179090090090089,
               0.19974972497359814
            ],
            [
               0.6207115215215218,
               0.20068296640388733
            ],
            [
               0.6235140340340342,
               0.20156789969299752
            ],
            [
               0.6263165465465466,
               0.20239327035591867
            ],
            [
               0.629119059059059,
               0.20316518286276444
            ],
            [
               0.6319215715715718,
               0.203909068154114
            ],
            [
               0.6347240840840842,
               0.20466445384455212
            ],
            [
               0.6375265965965966,
               0.20547426650348447
            ],
            [
               0.640329109109109,
               0.20637237282148624
            ],
            [
               0.6431316216216219,
               0.20737368291126168
            ],
            [
               0.6459341341341343,
               0.20847019500426847
            ],
            [
               0.6487366466466467,
               0.2096342225202893
            ],
            [
               0.651539159159159,
               0.21082750253356128
            ],
            [
               0.6543416716716719,
               0.21201286199361788
            ],
            [
               0.6571441841841843,
               0.21316433416738856
            ],
            [
               0.6599466966966967,
               0.21427233114312397
            ],
            [
               0.6627492092092091,
               0.2153423993740973
            ],
            [
               0.665551721721722,
               0.2163884896690449
            ],
            [
               0.6683542342342343,
               0.21742367108135252
            ],
            [
               0.6711567467467467,
               0.2184520817454759
            ],
            [
               0.6739592592592591,
               0.2194653368281954
            ],
            [
               0.676761771771772,
               0.22044483476100504
            ],
            [
               0.6795642842842844,
               0.2213690914165348
            ],
            [
               0.6823667967967968,
               0.22222325416973546
            ],
            [
               0.6851693093093092,
               0.22300704324189916
            ],
            [
               0.687971821821822,
               0.22373787737976447
            ],
            [
               0.6907743343343344,
               0.22444768278929597
            ],
            [
               0.6935768468468468,
               0.22517422043816404
            ],
            [
               0.6963793593593592,
               0.22594983727221374
            ],
            [
               0.6991818718718721,
               0.22679158397179983
            ],
            [
               0.7019843843843845,
               0.2276962515278698
            ],
            [
               0.7047868968968969,
               0.22864218579644427
            ],
            [
               0.7075894094094093,
               0.2295973435406445
            ],
            [
               0.7103919219219221,
               0.23053081544701293
            ],
            [
               0.7131944344344345,
               0.23142377116513066
            ],
            [
               0.7159969469469469,
               0.2322759458076353
            ],
            [
               0.7187994594594593,
               0.23310534150543896
            ],
            [
               0.7216019719719722,
               0.23394121835216755
            ],
            [
               0.7244044844844846,
               0.2348128476282826
            ],
            [
               0.727206996996997,
               0.23573804393991454
            ],
            [
               0.7300095095095094,
               0.23671562828112178
            ],
            [
               0.7328120220220222,
               0.23772464290736647
            ],
            [
               0.7356145345345346,
               0.2387307991957716
            ],
            [
               0.738417047047047,
               0.23969810380715825
            ],
            [
               0.7412195595595594,
               0.2406017581032412
            ],
            [
               0.7440220720720723,
               0.24143790400170098
            ],
            [
               0.7468245845845847,
               0.24222677882487087
            ],
            [
               0.7496270970970971,
               0.24300800468193473
            ],
            [
               0.7524296096096099,
               0.24382933836376974
            ],
            [
               0.7552321221221223,
               0.24473236822444522
            ],
            [
               0.7580346346346347,
               0.2457396480014866
            ],
            [
               0.7608371471471471,
               0.2468472877648427
            ],
            [
               0.76363965965966,
               0.24802526169692804
            ],
            [
               0.7664421721721724,
               0.24922524772828794
            ],
            [
               0.7692446846846848,
               0.2503934991332055
            ],
            [
               0.7720471971971972,
               0.2514848047956459
            ],
            [
               0.77484970970971,
               0.2524734480293599
            ],
            [
               0.7776522222222224,
               0.25335820468316333
            ],
            [
               0.7804547347347348,
               0.25416039553174147
            ],
            [
               0.7832572472472472,
               0.2549161433072186
            ],
            [
               0.7860597597597601,
               0.25566559242459963
            ],
            [
               0.7888622722722725,
               0.25644246355664757
            ],
            [
               0.7916647847847849,
               0.2572668313887427
            ],
            [
               0.7944672972972973,
               0.2581426957116135
            ],
            [
               0.7972698098098101,
               0.2590602754606888
            ],
            [
               0.8000723223223225,
               0.26000155774449973
            ],
            [
               0.8028748348348349,
               0.26094690118738506
            ],
            [
               0.8056773473473473,
               0.2618805738746001
            ],
            [
               0.8084798598598602,
               0.26279385472211536
            ],
            [
               0.8112823723723726,
               0.2636853866086585
            ],
            [
               0.814084884884885,
               0.26455942421570244
            ],
            [
               0.8168873973973974,
               0.2654231510267081
            ],
            [
               0.8196899099099102,
               0.266284232340151
            ],
            [
               0.8224924224224226,
               0.26714932848665207
            ],
            [
               0.825294934934935,
               0.2680236710801298
            ],
            [
               0.8280974474474474,
               0.2689112941745708
            ],
            [
               0.8308999599599602,
               0.2698153130667109
            ],
            [
               0.8337024724724726,
               0.27073779647059143
            ],
            [
               0.836504984984985,
               0.2716791614121359
            ],
            [
               0.8393074974974974,
               0.27263741844899636
            ],
            [
               0.8421100100100103,
               0.2736078001342598
            ],
            [
               0.8449125225225227,
               0.2745832123058498
            ],
            [
               0.8477150350350351,
               0.27555559663560153
            ],
            [
               0.8505175475475475,
               0.2765178497129559
            ],
            [
               0.8533200600600603,
               0.2774656226102621
            ],
            [
               0.8561225725725727,
               0.2783982891980745
            ],
            [
               0.8589250850850851,
               0.27931865887967117
            ],
            [
               0.8617275975975975,
               0.2802315097666013
            ],
            [
               0.8645301101101104,
               0.2811415180177732
            ],
            [
               0.8673326226226228,
               0.2820514325928918
            ],
            [
               0.8701351351351352,
               0.28296125513418247
            ],
            [
               0.8729376476476476,
               0.28386874995407874
            ],
            [
               0.8757401601601604,
               0.28477100334748695
            ],
            [
               0.8785426726726728,
               0.2856662382878894
            ],
            [
               0.8813451851851852,
               0.2865549128535736
            ],
            [
               0.8841476976976976,
               0.2874394016371946
            ],
            [
               0.8869502102102105,
               0.2883222014397393
            ],
            [
               0.8897527227227229,
               0.28920336381662926
            ],
            [
               0.8925552352352353,
               0.29007840348402747
            ],
            [
               0.8953577477477477,
               0.2909379827360383
            ],
            [
               0.8981602602602605,
               0.2917701271014235
            ],
            [
               0.9009627727727729,
               0.2925647290408236
            ],
            [
               0.9037652852852853,
               0.29331899995664656
            ],
            [
               0.9065677977977977,
               0.2940417836698463
            ],
            [
               0.9093703103103106,
               0.294754615635022
            ],
            [
               0.912172822822823,
               0.29548823403961233
            ],
            [
               0.9149753353353354,
               0.296274736517627
            ],
            [
               0.9177778478478478,
               0.2971372605605973
            ],
            [
               0.9205803603603606,
               0.29808034006473627
            ],
            [
               0.923382872872873,
               0.2990844231749176
            ],
            [
               0.9261853853853854,
               0.3001071767522865
            ],
            [
               0.9289878978978978,
               0.3010923014512218
            ],
            [
               0.9317904104104107,
               0.3019841771445252
            ],
            [
               0.9345929229229231,
               0.30274452219762615
            ],
            [
               0.9373954354354355,
               0.3033661346505477
            ],
            [
               0.9401979479479479,
               0.30387916046373603
            ],
            [
               0.9430004604604607,
               0.30434721095468037
            ],
            [
               0.9458029729729731,
               0.3048535364233787
            ],
            [
               0.9486054854854855,
               0.3054804982994035
            ],
            [
               0.9514079979979979,
               0.3062878100113838
            ],
            [
               0.9542105105105108,
               0.3072956902346965
            ],
            [
               0.9570130230230232,
               0.308477909391801
            ],
            [
               0.9598155355355356,
               0.30976700363368526
            ],
            [
               0.962618048048048,
               0.3110704696476409
            ],
            [
               0.9654205605605608,
               0.3122935834563799
            ],
            [
               0.9682230730730732,
               0.3133625772387021
            ],
            [
               0.9710255855855856,
               0.31424184574883857
            ],
            [
               0.973828098098098,
               0.3149406511264963
            ],
            [
               0.9766306106106108,
               0.3155078886536411
            ],
            [
               0.9794331231231233,
               0.3160169092557375
            ],
            [
               0.9822356356356357,
               0.316545123518275
            ],
            [
               0.985038148148148,
               0.31715433711387475
            ],
            [
               0.9878406606606609,
               0.3178771795077133
            ],
            [
               0.9906431731731733,
               0.3187128503041509
            ],
            [
               0.9934456856856857,
               0.31963245339879637
            ],
            [
               0.9962481981981981,
               0.3205913687519895
            ],
            [
               0.9990507107107109,
               0.3215442814750249
            ],
            [
               1.0018532232232233,
               0.32245814207359713
            ],
            [
               1.0046557357357357,
               0.32331946380957177
            ],
            [
               1.0074582482482481,
               0.32413449839905517
            ],
            [
               1.010260760760761,
               0.3249232095935847
            ],
            [
               1.0130632732732734,
               0.3257098065456446
            ],
            [
               1.0158657857857858,
               0.3265133633439993
            ],
            [
               1.0186682982982982,
               0.3273415937842419
            ],
            [
               1.021470810810811,
               0.3281894423168767
            ],
            [
               1.0242733233233234,
               0.32904235532346426
            ],
            [
               1.0270758358358358,
               0.32988255119239823
            ],
            [
               1.0298783483483482,
               0.3306958064335236
            ],
            [
               1.032680860860861,
               0.3314764086108001
            ],
            [
               1.0354833733733735,
               0.3322288434292194
            ],
            [
               1.0382858858858859,
               0.3329660731443786
            ],
            [
               1.0410883983983983,
               0.3337054278374858
            ],
            [
               1.0438909109109111,
               0.3344637699064056
            ],
            [
               1.0466934234234235,
               0.33525354103306426
            ],
            [
               1.049495935935936,
               0.336080671224212
            ],
            [
               1.0522984484484483,
               0.33694444225202347
            ],
            [
               1.0551009609609612,
               0.3378386425661161
            ],
            [
               1.0579034734734736,
               0.3387530271734694
            ],
            [
               1.060705985985986,
               0.3396742989578215
            ],
            [
               1.0635084984984984,
               0.3405864189040948
            ],
            [
               1.0663110110110112,
               0.3414707256033677
            ],
            [
               1.0691135235235236,
               0.34230675769893304
            ],
            [
               1.071916036036036,
               0.3430745950513105
            ],
            [
               1.0747185485485484,
               0.3437589451746587
            ],
            [
               1.0775210610610613,
               0.34435430943361584
            ],
            [
               1.0803235735735737,
               0.3448697313504765
            ],
            [
               1.083126086086086,
               0.34533123537886445
            ],
            [
               1.0859285985985985,
               0.3457803512287052
            ],
            [
               1.0887311111111113,
               0.3462680871870583
            ],
            [
               1.0915336236236237,
               0.3468451055831568
            ],
            [
               1.0943361361361361,
               0.347550220178467
            ],
            [
               1.0971386486486485,
               0.34840019881627887
            ],
            [
               1.0999411611611614,
               0.3493838680597737
            ],
            [
               1.1027436736736738,
               0.35046259461816287
            ],
            [
               1.1055461861861862,
               0.3515775809299817
            ],
            [
               1.1083486986986986,
               0.35266252445528296
            ],
            [
               1.1111512112112114,
               0.3536586185774721
            ],
            [
               1.1139537237237238,
               0.35452810506186894
            ],
            [
               1.1167562362362362,
               0.3552628752006504
            ],
            [
               1.119558748748749,
               0.3558858926562842
            ],
            [
               1.1223612612612615,
               0.35644511115277067
            ],
            [
               1.1251637737737739,
               0.35700153605457613
            ],
            [
               1.1279662862862863,
               0.35761456778159956
            ],
            [
               1.130768798798799,
               0.3583283602569086
            ],
            [
               1.1335713113113115,
               0.3591624954884622
            ],
            [
               1.136373823823824,
               0.36010898412171666
            ],
            [
               1.1391763363363363,
               0.3611358570574293
            ],
            [
               1.1419788488488491,
               0.3621959253536903
            ],
            [
               1.1447813613613615,
               0.36323811322455546
            ],
            [
               1.147583873873874,
               0.3642183885722013
            ],
            [
               1.1503863863863864,
               0.3651077556186769
            ],
            [
               1.1531888988988992,
               0.36589582869772513
            ],
            [
               1.1559914114114116,
               0.3665898166684378
            ],
            [
               1.158793923923924,
               0.36720992284710224
            ],
            [
               1.1615964364364364,
               0.367782899978822
            ],
            [
               1.1643989489489492,
               0.3683356522928902
            ],
            [
               1.1672014614614616,
               0.3688903918005028
            ],
            [
               1.170003973973974,
               0.3694621276755484
            ],
            [
               1.1728064864864864,
               0.3700584620781581
            ],
            [
               1.1756089989989993,
               0.3706810326313408
            ],
            [
               1.1784115115115117,
               0.37132764103118043
            ],
            [
               1.181214024024024,
               0.3719941733975266
            ],
            [
               1.1840165365365365,
               0.3726757662145325
            ],
            [
               1.1868190490490493,
               0.37336713991969916
            ],
            [
               1.1896215615615617,
               0.37406243085023866
            ],
            [
               1.1924240740740741,
               0.37475506257127583
            ],
            [
               1.1952265865865865,
               0.37543815089771476
            ],
            [
               1.1980290990990994,
               0.37610566587629785
            ],
            [
               1.2008316116116118,
               0.37675418585392717
            ],
            [
               1.2036341241241242,
               0.37738471787656414
            ],
            [
               1.2064366366366366,
               0.3780038606189775
            ],
            [
               1.2092391491491494,
               0.3786236362257261
            ],
            [
               1.2120416616616618,
               0.37925962471527247
            ],
            [
               1.2148441741741742,
               0.37992752633543964
            ],
            [
               1.2176466866866866,
               0.38063881676801076
            ],
            [
               1.2204491991991995,
               0.38139658238501334
            ],
            [
               1.2232517117117119,
               0.38219278038427607
            ],
            [
               1.2260542242242243,
               0.38300797623102273
            ],
            [
               1.2288567367367367,
               0.3838140767211897
            ],
            [
               1.2316592492492495,
               0.38457981156183685
            ],
            [
               1.234461761761762,
               0.38527791220308427
            ],
            [
               1.2372642742742743,
               0.3858923221317134
            ],
            [
               1.2400667867867867,
               0.3864235492260121
            ],
            [
               1.2428692992992996,
               0.38689054924943195
            ],
            [
               1.245671811811812,
               0.3873282872291098
            ],
            [
               1.2484743243243244,
               0.3877811945657716
            ],
            [
               1.2512768368368368,
               0.38829384943222706
            ],
            [
               1.2540793493493496,
               0.38890104362605177
            ],
            [
               1.256881861861862,
               0.3896197004909398
            ],
            [
               1.2596843743743744,
               0.39044475175338544
            ],
            [
               1.2624868868868868,
               0.39135012688376836
            ],
            [
               1.2652893993993997,
               0.39229469772721
            ],
            [
               1.268091911911912,
               0.3932317131340279
            ],
            [
               1.2708944244244245,
               0.39411932824183266
            ],
            [
               1.2736969369369369,
               0.394929557324068
            ],
            [
               1.2764994494494497,
               0.39565344619337706
            ],
            [
               1.279301961961962,
               0.3963013369128464
            ],
            [
               1.2821044744744745,
               0.3968984651214916
            ],
            [
               1.284906986986987,
               0.39747738057619675
            ],
            [
               1.2877094994994998,
               0.39806944528983146
            ],
            [
               1.2905120120120122,
               0.39869772820819005
            ],
            [
               1.2933145245245246,
               0.39937299258481024
            ],
            [
               1.296117037037037,
               0.4000933927174521
            ],
            [
               1.2989195495495498,
               0.40084733089339697
            ],
            [
               1.3017220620620622,
               0.40161805707075676
            ],
            [
               1.3045245745745746,
               0.40238828958821465
            ],
            [
               1.307327087087087,
               0.4031434548771108
            ],
            [
               1.3101295995995998,
               0.40387292430880595
            ],
            [
               1.3129321121121122,
               0.40456954330872763
            ],
            [
               1.3157346246246246,
               0.40522843872347514
            ],
            [
               1.318537137137137,
               0.40584628836791264
            ],
            [
               1.32133964964965,
               0.4064218720566291
            ],
            [
               1.3241421621621623,
               0.4069579521287869
            ],
            [
               1.3269446746746747,
               0.4074636786679583
            ],
            [
               1.329747187187187,
               0.40795615248257366
            ],
            [
               1.3325496996997,
               0.408459782141772
            ],
            [
               1.3353522122122123,
               0.4090027038486599
            ],
            [
               1.3381547247247247,
               0.40961060951796235
            ],
            [
               1.3409572372372371,
               0.4102994694275579
            ],
            [
               1.34375974974975,
               0.41106939842257895
            ],
            [
               1.3465622622622624,
               0.4119019561242516
            ],
            [
               1.3493647747747748,
               0.4127623854790282
            ],
            [
               1.3521672872872872,
               0.41360686778959865
            ],
            [
               1.3549697997998,
               0.41439324149933576
            ],
            [
               1.3577723123123124,
               0.4150923412657603
            ],
            [
               1.3605748248248248,
               0.4156966318523386
            ],
            [
               1.3633773373373372,
               0.4162233618262317
            ],
            [
               1.36617984984985,
               0.4167109328044793
            ],
            [
               1.3689823623623625,
               0.4172091448358104
            ],
            [
               1.3717848748748749,
               0.4177658285193092
            ],
            [
               1.3745873873873873,
               0.418413516649667
            ],
            [
               1.3773898998999001,
               0.4191598644399355
            ],
            [
               1.3801924124124125,
               0.4199844650180099
            ],
            [
               1.382994924924925,
               0.4208428543687905
            ],
            [
               1.3857974374374373,
               0.4216764405295889
            ],
            [
               1.3885999499499502,
               0.4224254708025847
            ],
            [
               1.3914024624624626,
               0.42304146090931516
            ],
            [
               1.394204974974975,
               0.4234959303766882
            ],
            [
               1.3970074874874874,
               0.42378363058712465
            ],
            [
               1.39981,
               0.4239202324646208
            ]
         ]
      },
      {
         "data": [
            [
               1.39991,
               0.42421648083500424
            ],
            [
               1.3971074774774772,
               0.4241156410785042
            ],
            [
               1.3943049549549547,
               0.4238826805245076
            ],
            [
               1.391502432432432,
               0.4235094336728351
            ],
            [
               1.3886999099099095,
               0.4230038858870162
            ],
            [
               1.385897387387387,
               0.4223860938003659
            ],
            [
               1.3830948648648644,
               0.42168317135798083
            ],
            [
               1.3802923423423419,
               0.42092480808808685
            ],
            [
               1.3774898198198193,
               0.42014012989867444
            ],
            [
               1.3746872972972968,
               0.41935591292045954
            ],
            [
               1.3718847747747747,
               0.4185955586521331
            ],
            [
               1.369082252252252,
               0.4178780607705921
            ],
            [
               1.3662797297297296,
               0.41721647270656986
            ],
            [
               1.363477207207207,
               0.4166159569714853
            ],
            [
               1.3606746846846844,
               0.41607207804297114
            ],
            [
               1.3578721621621619,
               0.415570305029359
            ],
            [
               1.3550696396396393,
               0.41508754882212595
            ],
            [
               1.3522671171171168,
               0.4145959868754575
            ],
            [
               1.3494645945945942,
               0.41406862473660677
            ],
            [
               1.3466620720720717,
               0.4134853118484696
            ],
            [
               1.3438595495495491,
               0.4128375655692015
            ],
            [
               1.3410570270270266,
               0.4121307338687629
            ],
            [
               1.338254504504504,
               0.4113827230561016
            ],
            [
               1.335451981981982,
               0.41061952031328613
            ],
            [
               1.3326494594594593,
               0.4098687208317683
            ],
            [
               1.3298469369369368,
               0.4091528922296871
            ],
            [
               1.3270444144144142,
               0.4084846566120831
            ],
            [
               1.3242418918918917,
               0.40786481884514814
            ],
            [
               1.3214393693693691,
               0.4072838979344723
            ],
            [
               1.3186368468468466,
               0.4067263490032346
            ],
            [
               1.315834324324324,
               0.40617595040886834
            ],
            [
               1.3130318018018015,
               0.4056205391585791
            ],
            [
               1.310229279279279,
               0.40505459481847
            ],
            [
               1.3074267567567563,
               0.40447897878208317
            ],
            [
               1.3046242342342338,
               0.4038981507396629
            ],
            [
               1.3018217117117112,
               0.4033160610056118
            ],
            [
               1.2990191891891887,
               0.4027323620372777
            ],
            [
               1.2962166666666666,
               0.40214045113544883
            ],
            [
               1.293414144144144,
               0.40152820047638693
            ],
            [
               1.2906116216216215,
               0.40088127638454096
            ],
            [
               1.287809099099099,
               0.40018801959932315
            ],
            [
               1.2850065765765764,
               0.39944426306474534
            ],
            [
               1.2822040540540538,
               0.39865640123748763
            ],
            [
               1.2794015315315312,
               0.39784151775898013
            ],
            [
               1.2765990090090087,
               0.3970242703854347
            ],
            [
               1.2737964864864861,
               0.3962312417126914
            ],
            [
               1.2709939639639636,
               0.395484275922847
            ],
            [
               1.268191441441441,
               0.39479468508593163
            ],
            [
               1.2653889189189185,
               0.3941600135166917
            ],
            [
               1.262586396396396,
               0.3935643552872574
            ],
            [
               1.2597838738738734,
               0.39298223493888146
            ],
            [
               1.2569813513513513,
               0.39238507208957474
            ],
            [
               1.2541788288288287,
               0.3917485382033375
            ],
            [
               1.2513763063063061,
               0.3910588725694163
            ],
            [
               1.2485737837837836,
               0.39031651042809523
            ],
            [
               1.245771261261261,
               0.38953609730873634
            ],
            [
               1.2429687387387385,
               0.38874291300060165
            ],
            [
               1.240166216216216,
               0.3879666464736823
            ],
            [
               1.2373636936936934,
               0.3872341100978565
            ],
            [
               1.2345611711711708,
               0.3865627013030419
            ],
            [
               1.2317586486486483,
               0.3859561755164629
            ],
            [
               1.2289561261261257,
               0.38540367093571926
            ],
            [
               1.2261536036036031,
               0.384882100979131
            ],
            [
               1.2233510810810806,
               0.38436122241833653
            ],
            [
               1.2205485585585585,
               0.38381009661111015
            ],
            [
               1.217746036036036,
               0.38320342002537666
            ],
            [
               1.2149435135135134,
               0.38252634270631364
            ],
            [
               1.2121409909909908,
               0.38177685363334973
            ],
            [
               1.2093384684684683,
               0.38096544788170317
            ],
            [
               1.2065359459459457,
               0.3801124263123964
            ],
            [
               1.2037334234234232,
               0.3792436539597707
            ],
            [
               1.2009309009009006,
               0.37838581618415973
            ],
            [
               1.198128378378378,
               0.3775621418665665
            ],
            [
               1.1953258558558555,
               0.3767892716655675
            ],
            [
               1.192523333333333,
               0.37607555460105796
            ],
            [
               1.1897208108108104,
               0.37542069190340877
            ],
            [
               1.1869182882882878,
               0.37481641893438394
            ],
            [
               1.1841157657657653,
               0.3742478683082995
            ],
            [
               1.1813132432432432,
               0.37369536136419423
            ],
            [
               1.1785107207207206,
               0.37313654358987997
            ],
            [
               1.175708198198198,
               0.37254890268387447
            ],
            [
               1.1729056756756755,
               0.37191269861851084
            ],
            [
               1.170103153153153,
               0.37121416734779733
            ],
            [
               1.1673006306306304,
               0.3704485852940737
            ],
            [
               1.1644981081081078,
               0.36962251651293215
            ],
            [
               1.1616955855855853,
               0.3687544485917868
            ],
            [
               1.1588930630630627,
               0.36787316615216054
            ],
            [
               1.1560905405405402,
               0.36701364072648207
            ],
            [
               1.1532880180180176,
               0.36621085475865794
            ],
            [
               1.150485495495495,
               0.3654926523246845
            ],
            [
               1.1476829729729725,
               0.3648731996627686
            ],
            [
               1.14488045045045,
               0.36434874925128885
            ],
            [
               1.1420779279279278,
               0.3638970332175613
            ],
            [
               1.1392754054054053,
               0.36348080985390585
            ],
            [
               1.1364728828828827,
               0.36305504098835106
            ],
            [
               1.1336703603603602,
               0.36257617618055143
            ],
            [
               1.1308678378378376,
               0.36201136404285245
            ],
            [
               1.128065315315315,
               0.3613453206685611
            ],
            [
               1.1252627927927925,
               0.36058312087477773
            ],
            [
               1.12246027027027,
               0.3597482130136625
            ],
            [
               1.1196577477477474,
               0.3588762088934314
            ],
            [
               1.1168552252252248,
               0.35800610913868974
            ],
            [
               1.1140527027027023,
               0.3571712687868971
            ],
            [
               1.1112501801801797,
               0.35639240231466784
            ],
            [
               1.1084476576576572,
               0.3556742816149292
            ],
            [
               1.105645135135135,
               0.35500669742379026
            ],
            [
               1.1028426126126125,
               0.3543690648827031
            ],
            [
               1.10004009009009,
               0.3537371101777792
            ],
            [
               1.0972375675675674,
               0.35308964150874905
            ],
            [
               1.0944350450450449,
               0.35241357917002203
            ],
            [
               1.0916325225225223,
               0.3517060999264201
            ],
            [
               1.0888299999999997,
               0.3509736930054958
            ],
            [
               1.0860274774774772,
               0.35022881949949136
            ],
            [
               1.0832249549549546,
               0.34948544662355224
            ],
            [
               1.080422432432432,
               0.34875485238604836
            ],
            [
               1.0776199099099095,
               0.3480427862203494
            ],
            [
               1.074817387387387,
               0.34734848799619417
            ],
            [
               1.0720148648648644,
               0.3466654425737085
            ],
            [
               1.0692123423423419,
               0.3459832920662434
            ],
            [
               1.0664098198198197,
               0.3452901629352222
            ],
            [
               1.0636072972972972,
               0.34457478412404313
            ],
            [
               1.0608047747747746,
               0.34382806252131454
            ],
            [
               1.058002252252252,
               0.343044081665516
            ],
            [
               1.0551997297297295,
               0.34222066273467067
            ],
            [
               1.052397207207207,
               0.3413596204486368
            ],
            [
               1.0495946846846844,
               0.34046670816915336
            ],
            [
               1.0467921621621619,
               0.33955109572049985
            ],
            [
               1.0439896396396393,
               0.33862418940990135
            ],
            [
               1.0411871171171168,
               0.33769775699239846
            ],
            [
               1.0383845945945942,
               0.33678162963456937
            ],
            [
               1.0355820720720716,
               0.33588158789041545
            ],
            [
               1.032779549549549,
               0.33499822069942337
            ],
            [
               1.0299770270270265,
               0.3341274289407374
            ],
            [
               1.0271745045045044,
               0.33326279036870093
            ],
            [
               1.0243719819819819,
               0.3323993203632717
            ],
            [
               1.0215694594594593,
               0.33153748873411737
            ],
            [
               1.0187669369369368,
               0.3306859700583088
            ],
            [
               1.0159644144144142,
               0.32986173325713153
            ],
            [
               1.0131618918918917,
               0.32908676998096376
            ],
            [
               1.010359369369369,
               0.32838186172381134
            ],
            [
               1.0075568468468465,
               0.3277589489256414
            ],
            [
               1.004754324324324,
               0.3272144693744807
            ],
            [
               1.0019518018018014,
               0.32672612649463645
            ],
            [
               0.9991492792792789,
               0.32625479087053955
            ],
            [
               0.9963467567567563,
               0.32575178071693184
            ],
            [
               0.9935442342342338,
               0.325170028314757
            ],
            [
               0.9907417117117117,
               0.32447618692750535
            ],
            [
               0.9879391891891891,
               0.3236600945669845
            ],
            [
               0.9851366666666665,
               0.3227384859592019
            ],
            [
               0.982334144144144,
               0.3217513762452599
            ],
            [
               0.9795316216216214,
               0.320751708498224
            ],
            [
               0.9767290990990989,
               0.3197909933037244
            ],
            [
               0.9739265765765763,
               0.31890506750374215
            ],
            [
               0.9711240540540538,
               0.3181042576950359
            ],
            [
               0.9683215315315312,
               0.3173710338106811
            ],
            [
               0.9655190090090087,
               0.3166660060487479
            ],
            [
               0.9627164864864861,
               0.31594053817559653
            ],
            [
               0.9599139639639636,
               0.31515214772325606
            ],
            [
               0.957111441441441,
               0.31427793538395987
            ],
            [
               0.9543089189189184,
               0.31332186157672276
            ],
            [
               0.9515063963963963,
               0.31231360944367537
            ],
            [
               0.9487038738738738,
               0.3112994351605983
            ],
            [
               0.9459013513513512,
               0.310327949301063
            ],
            [
               0.9430988288288287,
               0.30943536712861197
            ],
            [
               0.9402963063063061,
               0.308634888336677
            ],
            [
               0.9374937837837836,
               0.30791348021250037
            ],
            [
               0.934691261261261,
               0.3072369053418761
            ],
            [
               0.9318887387387385,
               0.30656116516168824
            ],
            [
               0.9290862162162159,
               0.3058465073621445
            ],
            [
               0.9262836936936933,
               0.30506942779951746
            ],
            [
               0.9234811711711708,
               0.3042289001414993
            ],
            [
               0.9206786486486482,
               0.30334508869258886
            ],
            [
               0.9178761261261257,
               0.30245133510768957
            ],
            [
               0.9150736036036036,
               0.30158239152734284
            ],
            [
               0.912271081081081,
               0.3007629740615878
            ],
            [
               0.9094685585585585,
               0.30000039178977933
            ],
            [
               0.9066660360360359,
               0.2992834253743939
            ],
            [
               0.9038635135135134,
               0.29858737675640334
            ],
            [
               0.9010609909909908,
               0.29788309551836156
            ],
            [
               0.8982584684684682,
               0.29714654551815334
            ],
            [
               0.8954559459459457,
               0.29636551403475486
            ],
            [
               0.8926534234234231,
               0.29554132319759896
            ],
            [
               0.8898509009009006,
               0.29468538098803365
            ],
            [
               0.887048378378378,
               0.29381235841009534
            ],
            [
               0.8842458558558555,
               0.2929329787609267
            ],
            [
               0.8814433333333329,
               0.2920494224181468
            ],
            [
               0.8786408108108104,
               0.2911552000976996
            ],
            [
               0.8758382882882882,
               0.29023948077859996
            ],
            [
               0.8730357657657657,
               0.28929399812154016
            ],
            [
               0.8702332432432431,
               0.288319522951766
            ],
            [
               0.8674307207207206,
               0.28732893251249303
            ],
            [
               0.864628198198198,
               0.2863451422387225
            ],
            [
               0.8618256756756755,
               0.28539415322186373
            ],
            [
               0.8590231531531529,
               0.28449547220365456
            ],
            [
               0.8562206306306304,
               0.2836534153694611
            ],
            [
               0.8534181081081078,
               0.2828528004853216
            ],
            [
               0.8506155855855853,
               0.28206120139875235
            ],
            [
               0.8478130630630627,
               0.2812377072383997
            ],
            [
               0.8450105405405401,
               0.28034576429568575
            ],
            [
               0.8422080180180176,
               0.2793660283616417
            ],
            [
               0.839405495495495,
               0.2783048426391865
            ],
            [
               0.8366029729729729,
               0.27719515277206663
            ],
            [
               0.8338004504504504,
               0.27608902290526255
            ],
            [
               0.8309979279279278,
               0.2750436583951149
            ],
            [
               0.8281954054054053,
               0.2741050499682518
            ],
            [
               0.8253928828828827,
               0.27329427009847407
            ],
            [
               0.8225903603603602,
               0.272600740001749
            ],
            [
               0.8197878378378376,
               0.2719846552475677
            ],
            [
               0.816985315315315,
               0.27138789827210075
            ],
            [
               0.8141827927927925,
               0.2707501129406041
            ],
            [
               0.8113802702702699,
               0.27002503700830616
            ],
            [
               0.8085777477477474,
               0.26919218996364297
            ],
            [
               0.8057752252252248,
               0.2682605757336687
            ],
            [
               0.8029727027027023,
               0.26726364668120467
            ],
            [
               0.8001701801801802,
               0.266247523726502
            ],
            [
               0.7973676576576576,
               0.2652564802168843
            ],
            [
               0.794565135135135,
               0.2643203438783115
            ],
            [
               0.7917626126126125,
               0.2634475914744802
            ],
            [
               0.7889600900900899,
               0.2626258543001092
            ],
            [
               0.7861575675675674,
               0.26182904566786547
            ],
            [
               0.7833550450450448,
               0.2610282109058991
            ],
            [
               0.7805525225225223,
               0.2602021650789172
            ],
            [
               0.7777499999999997,
               0.2593443138201775
            ],
            [
               0.7749474774774772,
               0.2584635685786211
            ],
            [
               0.7721449549549546,
               0.2575794010394427
            ],
            [
               0.769342432432432,
               0.25671308530996434
            ],
            [
               0.7665399099099095,
               0.2558783851909676
            ],
            [
               0.763737387387387,
               0.25507499402007455
            ],
            [
               0.7609348648648648,
               0.254286971358923
            ],
            [
               0.7581323423423423,
               0.2534866600682135
            ],
            [
               0.7553298198198197,
               0.2526427337660812
            ],
            [
               0.7525272972972972,
               0.25172972848953923
            ],
            [
               0.7497247747747746,
               0.2507360448574748
            ],
            [
               0.7469222522522521,
               0.2496680242207556
            ],
            [
               0.7441197297297295,
               0.2485490311255537
            ],
            [
               0.741317207207207,
               0.24741403068633447
            ],
            [
               0.7385146846846844,
               0.24630141842437836
            ],
            [
               0.7357121621621618,
               0.2452444721302502
            ],
            [
               0.7329096396396393,
               0.24426463537805285
            ],
            [
               0.7301071171171167,
               0.2433680608882708
            ],
            [
               0.7273045945945942,
               0.24254577202542807
            ],
            [
               0.7245020720720716,
               0.24177682023617247
            ],
            [
               0.7216995495495495,
               0.24103321079709966
            ],
            [
               0.718897027027027,
               0.2402852457855447
            ],
            [
               0.7160945045045044,
               0.239506211064299
            ],
            [
               0.7132919819819818,
               0.23867580835315488
            ],
            [
               0.7104894594594593,
               0.23778217763398832
            ],
            [
               0.7076869369369367,
               0.236822617727156
            ],
            [
               0.7048844144144142,
               0.23580316879804925
            ],
            [
               0.7020818918918916,
               0.23473715973677287
            ],
            [
               0.6992793693693691,
               0.2336427869231168
            ],
            [
               0.6964768468468465,
               0.2325398872180589
            ],
            [
               0.693674324324324,
               0.23144630864048177
            ],
            [
               0.6908718018018014,
               0.23037456770641396
            ],
            [
               0.6880692792792789,
               0.22932964594855712
            ],
            [
               0.6852667567567567,
               0.22830866766119057
            ],
            [
               0.6824642342342342,
               0.22730276358666596
            ],
            [
               0.6796617117117116,
               0.22630075417664855
            ],
            [
               0.6768591891891891,
               0.22529360427023665
            ],
            [
               0.6740566666666665,
               0.22427818363847127
            ],
            [
               0.671254144144144,
               0.22325893023212004
            ],
            [
               0.6684516216216214,
               0.22224660998031256
            ],
            [
               0.6656490990990989,
               0.2212543470983116
            ],
            [
               0.6628465765765763,
               0.22029213814662668
            ],
            [
               0.6600440540540538,
               0.21936177303351953
            ],
            [
               0.6572415315315312,
               0.2184541589412656
            ],
            [
               0.6544390090090086,
               0.21755037992277554
            ],
            [
               0.6516364864864861,
               0.21662659507699414
            ],
            [
               0.6488339639639635,
               0.21566148085436318
            ],
            [
               0.6460314414414414,
               0.2146438573239996
            ],
            [
               0.6432289189189189,
               0.21357782524021904
            ],
            [
               0.6404263963963963,
               0.21248336068953264
            ],
            [
               0.6376238738738738,
               0.2113917210999328
            ],
            [
               0.6348213513513512,
               0.21033676785618266
            ],
            [
               0.6320188288288286,
               0.20934480777739728
            ],
            [
               0.6292163063063061,
               0.20842624950853292
            ],
            [
               0.6264137837837835,
               0.20757196355878535
            ],
            [
               0.623611261261261,
               0.20675580085782777
            ],
            [
               0.6208087387387384,
               0.20594270565497974
            ],
            [
               0.6180062162162159,
               0.20509992537225646
            ],
            [
               0.6152036936936933,
               0.20420764784604634
            ],
            [
               0.6124011711711708,
               0.20326542752130466
            ],
            [
               0.6095986486486482,
               0.20229204094084186
            ],
            [
               0.6067961261261261,
               0.20131855300008233
            ],
            [
               0.6039936036036035,
               0.20037668136417686
            ],
            [
               0.601191081081081,
               0.1994862374919268
            ],
            [
               0.5983885585585584,
               0.1986459027942637
            ],
            [
               0.5955860360360359,
               0.19783066479348968
            ],
            [
               0.5927835135135133,
               0.19699716085139396
            ],
            [
               0.5899809909909908,
               0.1960956182846149
            ],
            [
               0.5871784684684682,
               0.19508487746271766
            ],
            [
               0.5843759459459457,
               0.19394587301832522
            ],
            [
               0.5815734234234231,
               0.1926893101882022
            ],
            [
               0.5787709009009008,
               0.1913550081805084
            ],
            [
               0.5759683783783782,
               0.19000293759351566
            ],
            [
               0.5731658558558557,
               0.18869853182163057
            ],
            [
               0.5703633333333331,
               0.18749658363316973
            ],
            [
               0.5675608108108106,
               0.18642840175121791
            ],
            [
               0.564758288288288,
               0.18549580290858883
            ],
            [
               0.5619557657657654,
               0.1846733325987734
            ],
            [
               0.5591532432432431,
               0.18391756485956984
            ],
            [
               0.5563507207207206,
               0.18318024793760257
            ],
            [
               0.553548198198198,
               0.18242108520377118
            ],
            [
               0.5507456756756755,
               0.18161633581132458
            ],
            [
               0.5479431531531529,
               0.18076099928415104
            ],
            [
               0.5451406306306303,
               0.17986454828515885
            ],
            [
               0.5423381081081078,
               0.17894225401225364
            ],
            [
               0.5395355855855855,
               0.17800544326555243
            ],
            [
               0.5367330630630629,
               0.17705415905454075
            ],
            [
               0.5339305405405403,
               0.17607469022036748
            ],
            [
               0.5311280180180178,
               0.1750426827427812
            ],
            [
               0.5283254954954952,
               0.17393065942950928
            ],
            [
               0.5255229729729727,
               0.1727173746402855
            ],
            [
               0.5227204504504503,
               0.17139593774850587
            ],
            [
               0.5199179279279278,
               0.16997815129061397
            ],
            [
               0.5171154054054052,
               0.16849379284192914
            ],
            [
               0.5143128828828827,
               0.16698515861151633
            ],
            [
               0.5115103603603601,
               0.16549855683200085
            ],
            [
               0.5087078378378376,
               0.16407518272207752
            ],
            [
               0.505905315315315,
               0.1627437564819402
            ],
            [
               0.5031027927927927,
               0.16151656483776777
            ],
            [
               0.5003002702702701,
               0.16038942662243125
            ],
            [
               0.4974977477477476,
               0.15934499688449913
            ],
            [
               0.494695225225225,
               0.15835806645291298
            ],
            [
               0.49189270270270247,
               0.1574012766313423
            ],
            [
               0.4890901801801799,
               0.15644992633560006
            ],
            [
               0.48628765765765736,
               0.1554851175975531
            ],
            [
               0.483485135135135,
               0.1544951123290274
            ],
            [
               0.48068261261261247,
               0.15347523915143704
            ],
            [
               0.4778800900900899,
               0.1524268823173699
            ],
            [
               0.47507756756756736,
               0.1513560238387801
            ],
            [
               0.4722750450450448,
               0.15027161164295083
            ],
            [
               0.46947252252252225,
               0.14918383871126706
            ],
            [
               0.4666699999999997,
               0.14810234869830724
            ],
            [
               0.46386747747747736,
               0.14703445596112777
            ],
            [
               0.4610649549549548,
               0.14598361933820161
            ],
            [
               0.45826243243243225,
               0.14494852830165708
            ],
            [
               0.4554599099099097,
               0.14392314668375294
            ],
            [
               0.45265738738738714,
               0.1428978748581239
            ],
            [
               0.4498548648648646,
               0.14186168209461167
            ],
            [
               0.44705234234234204,
               0.14080473967001514
            ],
            [
               0.4442498198198197,
               0.13972088331593036
            ],
            [
               0.44144729729729715,
               0.1386092420829402
            ],
            [
               0.4386447747747746,
               0.1374745995875553
            ],
            [
               0.43584225225225204,
               0.1363264243804627
            ],
            [
               0.4330397297297295,
               0.13517688324498311
            ],
            [
               0.43023720720720693,
               0.13403839826792605
            ],
            [
               0.4274346846846844,
               0.13292134555532303
            ],
            [
               0.42463216216216204,
               0.13183232988541696
            ],
            [
               0.4218296396396395,
               0.13077319820529498
            ],
            [
               0.41902711711711693,
               0.1297407089456707
            ],
            [
               0.4162245945945944,
               0.1287266656510764
            ],
            [
               0.4134220720720718,
               0.12771838981049372
            ],
            [
               0.41061954954954927,
               0.12669959143151865
            ],
            [
               0.40781702702702693,
               0.12565186782702517
            ],
            [
               0.4050145045045044,
               0.12455708060619011
            ],
            [
               0.4022119819819818,
               0.12340064701345951
            ],
            [
               0.39940945945945927,
               0.12217536469826132
            ],
            [
               0.3966069369369367,
               0.12088491600574999
            ],
            [
               0.39380441441441416,
               0.11954588597405155
            ],
            [
               0.3910018918918916,
               0.11818717782133081
            ],
            [
               0.3881993693693693,
               0.11684621192511113
            ],
            [
               0.3853968468468467,
               0.11556217066892055
            ],
            [
               0.38259432432432416,
               0.11436755549681016
            ],
            [
               0.3797918018018016,
               0.11328010981092251
            ],
            [
               0.37698927927927905,
               0.1122974092385331
            ],
            [
               0.3741867567567565,
               0.11139595454982315
            ],
            [
               0.37138423423423395,
               0.11053548053683393
            ],
            [
               0.3685817117117116,
               0.10966771478238957
            ],
            [
               0.36577918918918906,
               0.10874743981324791
            ],
            [
               0.3629766666666665,
               0.1077428971835091
            ],
            [
               0.36017414414414395,
               0.10664263474218127
            ],
            [
               0.3573716216216214,
               0.10545687452108232
            ],
            [
               0.35456909909909884,
               0.10421309602138656
            ],
            [
               0.3517665765765763,
               0.10294728366844991
            ],
            [
               0.34896405405405395,
               0.10169360391736482
            ],
            [
               0.3461615315315314,
               0.1004757094980866
            ],
            [
               0.34335900900900884,
               0.09930225518987057
            ],
            [
               0.3405564864864863,
               0.09816774406943074
            ],
            [
               0.33775396396396373,
               0.09705799546683702
            ],
            [
               0.3349514414414412,
               0.09595796069949114
            ],
            [
               0.3321489189189186,
               0.09485885437756403
            ],
            [
               0.3293463963963963,
               0.0937618886390903
            ],
            [
               0.32654387387387374,
               0.09267719133919078
            ],
            [
               0.3237413513513512,
               0.09161830740714466
            ],
            [
               0.3209388288288286,
               0.09059438194968977
            ],
            [
               0.31813630630630607,
               0.0896030911906856
            ],
            [
               0.3153337837837835,
               0.08862725826025447
            ],
            [
               0.31253126126126096,
               0.08763688294512895
            ],
            [
               0.30972873873873863,
               0.0865964291801084
            ],
            [
               0.3069262162162161,
               0.08547530160745276
            ],
            [
               0.3041236936936935,
               0.08425817721175433
            ],
            [
               0.30132117117117097,
               0.08295170123042012
            ],
            [
               0.2985186486486484,
               0.0815850917297753
            ],
            [
               0.29571612612612586,
               0.08020409592267752
            ],
            [
               0.2929136036036035,
               0.07885987304421144
            ],
            [
               0.29011108108108097,
               0.07759602741706256
            ],
            [
               0.2873085585585584,
               0.07643762678659577
            ],
            [
               0.28450603603603586,
               0.07538541315018837
            ],
            [
               0.2817035135135133,
               0.07441676452947915
            ],
            [
               0.27890099099099075,
               0.07349285643600906
            ],
            [
               0.2760984684684682,
               0.07256960611054919
            ],
            [
               0.27329594594594586,
               0.07160896643730902
            ],
            [
               0.2704934234234233,
               0.07058727005779936
            ],
            [
               0.26769090090090075,
               0.06949850780058814
            ],
            [
               0.2648883783783782,
               0.06835220642041567
            ],
            [
               0.26208585585585564,
               0.0671673132765847
            ],
            [
               0.2592833333333331,
               0.06596461112104407
            ],
            [
               0.25648081081081053,
               0.06476033799217873
            ],
            [
               0.2536782882882882,
               0.06356289927654113
            ],
            [
               0.25087576576576565,
               0.062373190326214134
            ],
            [
               0.2480732432432431,
               0.06118764617640543
            ],
            [
               0.24527072072072054,
               0.060002225428102185
            ],
            [
               0.24246819819819798,
               0.05881542648956989
            ],
            [
               0.23966567567567543,
               0.05762910948551747
            ],
            [
               0.23686315315315287,
               0.056447033290929205
            ],
            [
               0.23406063063063054,
               0.0552721203256909
            ],
            [
               0.23125810810810798,
               0.05410406565086817
            ],
            [
               0.22845558558558543,
               0.05293875827426936
            ],
            [
               0.22565306306306288,
               0.051770141757979615
            ],
            [
               0.22285054054054032,
               0.0505939591420379
            ],
            [
               0.22004801801801777,
               0.049411807064986935
            ],
            [
               0.2172454954954952,
               0.04823352051550783
            ],
            [
               0.21444297297297288,
               0.04707634322783716
            ],
            [
               0.21164045045045032,
               0.04596049686820686
            ],
            [
               0.20883792792792777,
               0.044902229090989065
            ],
            [
               0.20603540540540521,
               0.04390662684269986
            ],
            [
               0.20323288288288266,
               0.042962919642928865
            ],
            [
               0.2004303603603601,
               0.04204442412100878
            ],
            [
               0.19762783783783777,
               0.04111382496275667
            ],
            [
               0.19482531531531522,
               0.04013262339060253
            ],
            [
               0.19202279279279266,
               0.039071973628424295
            ],
            [
               0.1892202702702701,
               0.03792138181109844
            ],
            [
               0.18641774774774755,
               0.03669219310196953
            ],
            [
               0.183615225225225,
               0.03541435898484796
            ],
            [
               0.18081270270270244,
               0.03412716992448661
            ],
            [
               0.1780101801801801,
               0.03286672243037736
            ],
            [
               0.17520765765765756,
               0.03165413144779694
            ],
            [
               0.172405135135135,
               0.030488430115347576
            ],
            [
               0.16960261261261245,
               0.029346688796512477
            ],
            [
               0.1668000900900899,
               0.028191566705464965
            ],
            [
               0.16399756756756734,
               0.02698404131200527
            ],
            [
               0.16119504504504478,
               0.02569727374790387
            ],
            [
               0.15839252252252245,
               0.024327080772882703
            ],
            [
               0.1555899999999999,
               0.022895485363579715
            ],
            [
               0.15278747747747734,
               0.021445999241409996
            ],
            [
               0.14998495495495479,
               0.02003194253824253
            ],
            [
               0.14718243243243223,
               0.018701356482711984
            ],
            [
               0.14437990990990968,
               0.017483173244778938
            ],
            [
               0.14157738738738712,
               0.01637891130436031
            ],
            [
               0.1387748648648648,
               0.015362402595614666
            ],
            [
               0.13597234234234223,
               0.014387516340781448
            ],
            [
               0.13316981981981968,
               0.013401359602798701
            ],
            [
               0.13036729729729712,
               0.012358808572217439
            ],
            [
               0.12756477477477457,
               0.011233960739110704
            ],
            [
               0.12476225225225201,
               0.010025240413202241
            ],
            [
               0.12195972972972946,
               0.008753020955101776
            ],
            [
               0.11915720720720713,
               0.007451019696037231
            ],
            [
               0.11635468468468457,
               0.006154590997148435
            ],
            [
               0.11355216216216202,
               0.004889808699291287
            ],
            [
               0.11074963963963946,
               0.00366669941195108
            ],
            [
               0.10794711711711691,
               0.002478406141383116
            ],
            [
               0.10514459459459435,
               0.0013060053279191908
            ],
            [
               0.1023420720720718,
               0.00012687260596389027
            ],
            [
               0.09953954954954947,
               -0.00107651864939462
            ],
            [
               0.09673702702702691,
               -0.002310393980837322
            ],
            [
               0.09393450450450436,
               -0.0035680100686560356
            ],
            [
               0.0911319819819818,
               -0.004832801321257074
            ],
            [
               0.08832945945945925,
               -0.006084973737413679
            ],
            [
               0.08552693693693669,
               -0.007309094319707721
            ],
            [
               0.08272441441441436,
               -0.008500023232332787
            ],
            [
               0.0799218918918918,
               -0.009665225084698081
            ],
            [
               0.07711936936936925,
               -0.010822787078716423
            ],
            [
               0.0743168468468467,
               -0.011995900659615644
            ],
            [
               0.07151432432432414,
               -0.013205656948026834
            ],
            [
               0.06871180180180159,
               -0.014464440611978546
            ],
            [
               0.06590927927927903,
               -0.01577189992220218
            ],
            [
               0.0631067567567567,
               -0.017114585703350227
            ],
            [
               0.060304234234234144,
               -0.018469218068223547
            ],
            [
               0.05750171171171159,
               -0.019808526761872003
            ],
            [
               0.054699189189189035,
               -0.021108004084041176
            ],
            [
               0.05189666666666648,
               -0.022351829857125638
            ],
            [
               0.049094144144143925,
               -0.023536618822340483
            ],
            [
               0.04629162162162137,
               -0.02467231536360376
            ],
            [
               0.04348909909909904,
               -0.0257802858674388
            ],
            [
               0.04068657657657648,
               -0.026889240572242512
            ],
            [
               0.03788405405405393,
               -0.028029950641577983
            ],
            [
               0.035081531531531374,
               -0.029229807524081997
            ],
            [
               0.03227900900900882,
               -0.03050816331092343
            ],
            [
               0.029476486486486264,
               -0.03187317437029341
            ],
            [
               0.02667396396396371,
               -0.03332060511521018
            ],
            [
               0.023871441441441377,
               -0.03483475587240359
            ],
            [
               0.021068918918918822,
               -0.03639135692739415
            ],
            [
               0.018266396396396267,
               -0.037961927163860765
            ],
            [
               0.015463873873873712,
               -0.03951877437550916
            ],
            [
               0.012661351351351158,
               -0.04103960113183924
            ],
            [
               0.009858828828828603,
               -0.04251067658887686
            ],
            [
               0.007056306306306048,
               -0.043927809722516475
            ],
            [
               0.004253783783783716,
               -0.04529490027112926
            ],
            [
               0.0014512612612611608,
               -0.04662053177006342
            ],
            [
               -0.001351261261261394,
               -0.04791370152064478
            ],
            [
               -0.004153783783783949,
               -0.04918012621131579
            ],
            [
               -0.006956306306306503,
               -0.050420452699450835
            ],
            [
               -0.009758828828829058,
               -0.051631114575858006
            ],
            [
               -0.012561351351351613,
               -0.05280765425944406
            ],
            [
               -0.015363873873873946,
               -0.05394937005646172
            ],
            [
               -0.0181663963963965,
               -0.05506349486545847
            ],
            [
               -0.020968918918919055,
               -0.05616704585666188
            ],
            [
               -0.02377144144144161,
               -0.05728509857992947
            ],
            [
               -0.026573963963964164,
               -0.058445391910967204
            ],
            [
               -0.02937648648648672,
               -0.059670506954048685
            ],
            [
               -0.03217900900900905,
               -0.06096992385026917
            ],
            [
               -0.03498153153153161,
               -0.06233463789369542
            ],
            [
               -0.03778405405405416,
               -0.06373650670250536
            ],
            [
               -0.040586576576576716,
               -0.0651331938856376
            ],
            [
               -0.04338909909909927,
               -0.06647784792542627
            ],
            [
               -0.046191621621621826,
               -0.06773105879124203
            ],
            [
               -0.04899414414414438,
               -0.06887171432270223
            ],
            [
               -0.05179666666666671,
               -0.06990348388924561
            ],
            [
               -0.05459918918918927,
               -0.07085481213388717
            ],
            [
               -0.05740171171171182,
               -0.07177218420314052
            ],
            [
               -0.06020423423423438,
               -0.07270844505042617
            ],
            [
               -0.06300675675675693,
               -0.07370947180470466
            ],
            [
               -0.06580927927927949,
               -0.07480301205382239
            ],
            [
               -0.06861180180180204,
               -0.07599283464944595
            ],
            [
               -0.07141432432432437,
               -0.07725970063769061
            ],
            [
               -0.07421684684684693,
               -0.07856857684501695
            ],
            [
               -0.07701936936936948,
               -0.0798796547200169
            ],
            [
               -0.07982189189189204,
               -0.08115969337528367
            ],
            [
               -0.0826244144144146,
               -0.08239029238649109
            ],
            [
               -0.08542693693693715,
               -0.08357085224059746
            ],
            [
               -0.0882294594594597,
               -0.08471578409042196
            ],
            [
               -0.09103198198198204,
               -0.0858473694956729
            ],
            [
               -0.09383450450450459,
               -0.08698694112533883
            ],
            [
               -0.09663702702702714,
               -0.08814736984944155
            ],
            [
               -0.0994395495495497,
               -0.08932915603863584
            ],
            [
               -0.10224207207207225,
               -0.09052102964422554
            ],
            [
               -0.10504459459459481,
               -0.09170438587392227
            ],
            [
               -0.10784711711711736,
               -0.09285967434807496
            ],
            [
               -0.1106496396396397,
               -0.09397240885454144
            ],
            [
               -0.11345216216216225,
               -0.09503686802482131
            ],
            [
               -0.1162546846846848,
               -0.0960565983340847
            ],
            [
               -0.11905720720720736,
               -0.09704207741987952
            ],
            [
               -0.12185972972972992,
               -0.09800686987150403
            ],
            [
               -0.12466225225225247,
               -0.09896396602031043
            ],
            [
               -0.12746477477477502,
               -0.0999236504782543
            ],
            [
               -0.13026729729729736,
               -0.10089339230245697
            ],
            [
               -0.1330698198198199,
               -0.10187926514524626
            ],
            [
               -0.13587234234234247,
               -0.10288771034576105
            ],
            [
               -0.13867486486486502,
               -0.103926333625952
            ],
            [
               -0.14147738738738758,
               -0.10500291921135513
            ],
            [
               -0.14427990990991013,
               -0.10612273995160498
            ],
            [
               -0.14708243243243246,
               -0.1072851562627628
            ],
            [
               -0.14988495495495502,
               -0.10848103439437812
            ],
            [
               -0.15268747747747757,
               -0.10969242562266734
            ],
            [
               -0.15549000000000013,
               -0.1108952315036143
            ],
            [
               -0.15829252252252268,
               -0.11206448976022548
            ],
            [
               -0.16109504504504524,
               -0.11318086378778791
            ],
            [
               -0.1638975675675678,
               -0.11423631985651111
            ],
            [
               -0.16670009009009013,
               -0.11523708258562454
            ],
            [
               -0.16950261261261268,
               -0.11620276131972473
            ],
            [
               -0.17230513513513523,
               -0.11716176388490696
            ],
            [
               -0.1751076576576578,
               -0.11814432251951035
            ],
            [
               -0.17791018018018034,
               -0.11917521309457191
            ],
            [
               -0.1807127027027029,
               -0.12026828299500558
            ],
            [
               -0.18351522522522545,
               -0.12142421437765877
            ],
            [
               -0.1863177477477478,
               -0.1226318062482541
            ],
            [
               -0.18912027027027034,
               -0.12387189467676146
            ],
            [
               -0.1919227927927929,
               -0.12512227703579598
            ],
            [
               -0.19472531531531545,
               -0.12636192575484922
            ],
            [
               -0.197527837837838,
               -0.12757336196081503
            ],
            [
               -0.20033036036036056,
               -0.1287430368686278
            ],
            [
               -0.20313288288288311,
               -0.12986051189211206
            ],
            [
               -0.20593540540540545,
               -0.13091772923665673
            ],
            [
               -0.208737927927928,
               -0.131909502638621
            ],
            [
               -0.21154045045045056,
               -0.13283559534090394
            ],
            [
               -0.2143429729729731,
               -0.13370371732468078
            ],
            [
               -0.21714549549549567,
               -0.13453193276203046
            ],
            [
               -0.21994801801801822,
               -0.13534873710465944
            ],
            [
               -0.22275054054054078,
               -0.13618962740922613
            ],
            [
               -0.2255530630630631,
               -0.13709021173055913
            ],
            [
               -0.22835558558558566,
               -0.13807735332666804
            ],
            [
               -0.23115810810810822,
               -0.13916095159652897
            ],
            [
               -0.23396063063063077,
               -0.14032923037854594
            ],
            [
               -0.23676315315315333,
               -0.14154962291748907
            ],
            [
               -0.23956567567567588,
               -0.1427756875693702
            ],
            [
               -0.24236819819819821,
               -0.14395848761329166
            ],
            [
               -0.24517072072072077,
               -0.1450592282634413
            ],
            [
               -0.24797324324324332,
               -0.1460592927211003
            ],
            [
               -0.2507757657657659,
               -0.14696446616158276
            ],
            [
               -0.25357828828828843,
               -0.1478019351498857
            ],
            [
               -0.256380810810811,
               -0.14861102340247856
            ],
            [
               -0.25918333333333354,
               -0.14943075440294673
            ],
            [
               -0.2619858558558559,
               -0.15028844469968095
            ],
            [
               -0.26478837837837843,
               -0.15119318859892783
            ],
            [
               -0.267590900900901,
               -0.15213636513115703
            ],
            [
               -0.27039342342342354,
               -0.15309875943786966
            ],
            [
               -0.2731959459459461,
               -0.1540614402358922
            ],
            [
               -0.27599846846846865,
               -0.15501607454871624
            ],
            [
               -0.2788009909909912,
               -0.15597046656369962
            ],
            [
               -0.28160351351351354,
               -0.15694680438654474
            ],
            [
               -0.2844060360360361,
               -0.1579728274118387
            ],
            [
               -0.28720855855855865,
               -0.15906892343785373
            ],
            [
               -0.2900110810810812,
               -0.16023599322787907
            ],
            [
               -0.29281360360360376,
               -0.16144904968449247
            ],
            [
               -0.2956161261261263,
               -0.1626598021377692
            ],
            [
               -0.29841864864864887,
               -0.16380843101607756
            ],
            [
               -0.3012211711711712,
               -0.16484141004382913
            ],
            [
               -0.30402369369369375,
               -0.16572976992212496
            ],
            [
               -0.3068262162162163,
               -0.16648155095880834
            ],
            [
               -0.30962873873873886,
               -0.1671436947481103
            ],
            [
               -0.3124312612612614,
               -0.1677918667391517
            ],
            [
               -0.31523378378378397,
               -0.1685106447125022
            ],
            [
               -0.3180363063063065,
               -0.16936982783030696
            ],
            [
               -0.32083882882882886,
               -0.17040415724874824
            ],
            [
               -0.3236413513513514,
               -0.17160290612509466
            ],
            [
               -0.32644387387387397,
               -0.1729128014280087
            ],
            [
               -0.3292463963963965,
               -0.17425353223321827
            ],
            [
               -0.3320489189189191,
               -0.17554106247124202
            ],
            [
               -0.33485144144144163,
               -0.17671145142917621
            ],
            [
               -0.3376539639639642,
               -0.17773774872834536
            ],
            [
               -0.3404564864864865,
               -0.1786348339035686
            ],
            [
               -0.3432590090090091,
               -0.17945105229207547
            ],
            [
               -0.34606153153153163,
               -0.1802498265381287
            ],
            [
               -0.3488640540540542,
               -0.18108764541752775
            ],
            [
               -0.35166657657657674,
               -0.18199587331806433
            ],
            [
               -0.3544690990990993,
               -0.18297235202781303
            ],
            [
               -0.3572716216216216,
               -0.18398530456171758
            ],
            [
               -0.3600741441441442,
               -0.1849877957356345
            ],
            [
               -0.36287666666666674,
               -0.18593741415851206
            ],
            [
               -0.3656791891891893,
               -0.18681413272052605
            ],
            [
               -0.36848171171171185,
               -0.18763004005330897
            ],
            [
               -0.3712842342342344,
               -0.18842753018554592
            ],
            [
               -0.37408675675675696,
               -0.18926656934595754
            ],
            [
               -0.3768892792792793,
               -0.19020542633275017
            ],
            [
               -0.37969180180180184,
               -0.1912814635595439
            ],
            [
               -0.3824943243243244,
               -0.19249850110131905
            ],
            [
               -0.38529684684684695,
               -0.1938249492717572
            ],
            [
               -0.3880993693693695,
               -0.19520318938215364
            ],
            [
               -0.39090189189189206,
               -0.19656687033828302
            ],
            [
               -0.3937044144144146,
               -0.19786019495665774
            ],
            [
               -0.39650693693693695,
               -0.19905276380406645
            ],
            [
               -0.3993094594594595,
               -0.20014525598320654
            ],
            [
               -0.40211198198198206,
               -0.20116451371654775
            ],
            [
               -0.4049145045045046,
               -0.20215028443469807
            ],
            [
               -0.40771702702702717,
               -0.20313866960811844
            ],
            [
               -0.4105195495495496,
               -0.20414828165377308
            ],
            [
               -0.41332207207207217,
               -0.20517393197272815
            ],
            [
               -0.4161245945945947,
               -0.20618983040064998
            ],
            [
               -0.4189271171171173,
               -0.2071608095657258
            ],
            [
               -0.4217296396396397,
               -0.2080572350387987
            ],
            [
               -0.4245321621621623,
               -0.20886801994823023
            ],
            [
               -0.42733468468468483,
               -0.20960693860813495
            ],
            [
               -0.4301372072072073,
               -0.2103099139297966
            ],
            [
               -0.4329397297297298,
               -0.21102422672018084
            ],
            [
               -0.4357422522522524,
               -0.21179348534682263
            ],
            [
               -0.4385447747747748,
               -0.2126436810977954
            ],
            [
               -0.4413472972972974,
               -0.21357523094606268
            ],
            [
               -0.44414981981981994,
               -0.21456375254372162
            ],
            [
               -0.4469523423423425,
               -0.21556921346358893
            ],
            [
               -0.44975486486486493,
               -0.21655015733171545
            ],
            [
               -0.4525573873873875,
               -0.21747796820463305
            ],
            [
               -0.45535990990991004,
               -0.2183461878655616
            ],
            [
               -0.4581624324324325,
               -0.2191717044705105
            ],
            [
               -0.46096495495495504,
               -0.2199875269112861
            ],
            [
               -0.4637674774774776,
               -0.220829817044504
            ],
            [
               -0.46657000000000015,
               -0.22172383711323496
            ],
            [
               -0.4693725225225226,
               -0.2226738056721408
            ],
            [
               -0.47217504504504515,
               -0.22366025242097343
            ],
            [
               -0.4749775675675677,
               -0.224645836494903
            ],
            [
               -0.47778009009009015,
               -0.2255876723988114
            ],
            [
               -0.4805826126126127,
               -0.22645200173574587
            ],
            [
               -0.48338513513513526,
               -0.22722629506925318
            ],
            [
               -0.4861876576576578,
               -0.22792478642982594
            ],
            [
               -0.48899018018018026,
               -0.22858567484000392
            ],
            [
               -0.4917927027027028,
               -0.2292609789181289
            ],
            [
               -0.49459522522522537,
               -0.23000236104669503
            ],
            [
               -0.4973977477477478,
               -0.23084738702801166
            ],
            [
               -0.5002002702702704,
               -0.23181032982571004
            ],
            [
               -0.5030027927927929,
               -0.23287996157735047
            ],
            [
               -0.5058053153153154,
               -0.2340244368342873
            ],
            [
               -0.5086078378378379,
               -0.2352011730975212
            ],
            [
               -0.5114103603603605,
               -0.23636830047111534
            ],
            [
               -0.514212882882883,
               -0.23749415430821896
            ],
            [
               -0.5170154054054055,
               -0.2385623450293013
            ],
            [
               -0.519817927927928,
               -0.23957168662130035
            ],
            [
               -0.5226204504504506,
               -0.2405320296022746
            ],
            [
               -0.525422972972973,
               -0.24145820949392094
            ],
            [
               -0.5282254954954956,
               -0.2423645432965844
            ],
            [
               -0.5310280180180181,
               -0.24326161482689612
            ],
            [
               -0.5338305405405407,
               -0.24415585099265125
            ],
            [
               -0.5366330630630631,
               -0.24505114420983043
            ],
            [
               -0.5394355855855857,
               -0.24595101633600414
            ],
            [
               -0.5422381081081082,
               -0.24685981007566038
            ],
            [
               -0.5450406306306307,
               -0.24778207754979742
            ],
            [
               -0.5478431531531532,
               -0.24872037432764726
            ],
            [
               -0.5506456756756758,
               -0.24967258918067203
            ],
            [
               -0.5534481981981982,
               -0.2506303355655658
            ],
            [
               -0.5562507207207208,
               -0.2515796180728187
            ],
            [
               -0.5590532432432433,
               -0.25250408248355316
            ],
            [
               -0.5618557657657659,
               -0.25339002909478225
            ],
            [
               -0.5646582882882883,
               -0.25423148593478395
            ],
            [
               -0.5674608108108109,
               -0.2550333857758408
            ],
            [
               -0.5702633333333335,
               -0.25581141091889625
            ],
            [
               -0.5730658558558559,
               -0.2565882008161393
            ],
            [
               -0.5758683783783785,
               -0.25738694970787335
            ],
            [
               -0.578670900900901,
               -0.2582244497433507
            ],
            [
               -0.5814734234234236,
               -0.25910595258446734
            ],
            [
               -0.584275945945946,
               -0.26002367886285027
            ],
            [
               -0.5870784684684686,
               -0.2609595700469963
            ],
            [
               -0.5898809909909911,
               -0.26189138529544165
            ],
            [
               -0.5926835135135136,
               -0.2628000381556429
            ],
            [
               -0.5954860360360361,
               -0.26367559399569507
            ],
            [
               -0.5982885585585587,
               -0.2645197981858439
            ],
            [
               -0.6010910810810811,
               -0.26534423231694315
            ],
            [
               -0.6038936036036037,
               -0.266164769928224
            ],
            [
               -0.6066961261261262,
               -0.26699436041534363
            ],
            [
               -0.6094986486486488,
               -0.267836816909231
            ],
            [
               -0.6123011711711712,
               -0.2686839779607121
            ],
            [
               -0.6151036936936938,
               -0.26951745064034927
            ],
            [
               -0.6179062162162163,
               -0.27031452812231826
            ],
            [
               -0.6207087387387388,
               -0.27105637577823294
            ],
            [
               -0.6235112612612613,
               -0.27173572578412775
            ],
            [
               -0.6263137837837839,
               -0.27236141433725347
            ],
            [
               -0.6291163063063064,
               -0.2729581077616826
            ],
            [
               -0.6319188288288289,
               -0.2735611432984092
            ],
            [
               -0.6347213513513514,
               -0.2742080117838296
            ],
            [
               -0.637523873873874,
               -0.2749290861261632
            ],
            [
               -0.6403263963963964,
               -0.27574039502549097
            ],
            [
               -0.643128918918919,
               -0.2766405104513753
            ],
            [
               -0.6459314414414415,
               -0.2776122348618605
            ],
            [
               -0.6487339639639641,
               -0.27862823097029354
            ],
            [
               -0.6515364864864865,
               -0.27965856228768415
            ],
            [
               -0.6543390090090091,
               -0.28067768765835044
            ],
            [
               -0.6571415315315317,
               -0.28166888154062875
            ],
            [
               -0.6599440540540541,
               -0.28262513435516123
            ],
            [
               -0.6627465765765767,
               -0.2835469032455509
            ],
            [
               -0.6655490990990992,
               -0.28443815011050255
            ],
            [
               -0.6683516216216216,
               -0.2853025512537215
            ],
            [
               -0.6711541441441442,
               -0.28614146450144284
            ],
            [
               -0.6739566666666668,
               -0.28695434792036234
            ],
            [
               -0.6767591891891893,
               -0.28774120616413645
            ],
            [
               -0.6795617117117118,
               -0.28850573510092437
            ],
            [
               -0.6823642342342343,
               -0.28925748979225085
            ],
            [
               -0.6851667567567569,
               -0.29001174366208227
            ],
            [
               -0.6879692792792793,
               -0.290786604470227
            ],
            [
               -0.6907718018018019,
               -0.29159806382067044
            ],
            [
               -0.6935743243243244,
               -0.29245456031127415
            ],
            [
               -0.696376846846847,
               -0.29335298729274617
            ],
            [
               -0.6991793693693694,
               -0.29427773151087
            ],
            [
               -0.701981891891892,
               -0.2952033976422236
            ],
            [
               -0.7047844144144145,
               -0.29610067546803676
            ],
            [
               -0.707586936936937,
               -0.2969437550388959
            ],
            [
               -0.7103894594594595,
               -0.29771715118507047
            ],
            [
               -0.7131919819819821,
               -0.29841994381810877
            ],
            [
               -0.7159945045045045,
               -0.29906621834894465
            ],
            [
               -0.7187970270270271,
               -0.29968163307717277
            ],
            [
               -0.7215995495495496,
               -0.3002971669613207
            ],
            [
               -0.7244020720720722,
               -0.3009418533194873
            ],
            [
               -0.7272045945945946,
               -0.3016364673680667
            ],
            [
               -0.7300071171171172,
               -0.3023897007384755
            ],
            [
               -0.7328096396396397,
               -0.3031975136073951
            ],
            [
               -0.7356121621621622,
               -0.30404541151910236
            ],
            [
               -0.7384146846846847,
               -0.30491265806827805
            ],
            [
               -0.7412172072072073,
               -0.3057771096542935
            ],
            [
               -0.7440197297297299,
               -0.306619481448808
            ],
            [
               -0.7468222522522523,
               -0.3074262999491916
            ],
            [
               -0.7496247747747748,
               -0.30819134542618165
            ],
            [
               -0.7524272972972974,
               -0.30891581448807237
            ],
            [
               -0.7552298198198198,
               -0.30960760336130244
            ],
            [
               -0.7580323423423424,
               -0.3102800246021824
            ],
            [
               -0.760834864864865,
               -0.3109500440871801
            ],
            [
               -0.7636373873873875,
               -0.3116359404451359
            ],
            [
               -0.76643990990991,
               -0.31235429656345215
            ],
            [
               -0.7692424324324325,
               -0.3131164808655097
            ],
            [
               -0.7720449549549551,
               -0.3139251805613583
            ],
            [
               -0.7748474774774775,
               -0.31477192127240505
            ],
            [
               -0.7776500000000001,
               -0.3156366306078766
            ],
            [
               -0.7804525225225226,
               -0.31649002850526764
            ],
            [
               -0.7832550450450451,
               -0.31729894985736384
            ],
            [
               -0.7860575675675676,
               -0.31803378964301354
            ],
            [
               -0.7888600900900902,
               -0.31867640003014064
            ],
            [
               -0.7916626126126127,
               -0.31922628726554325
            ],
            [
               -0.7944651351351352,
               -0.31970309131193575
            ],
            [
               -0.7972676576576577,
               -0.3201441353931569
            ],
            [
               -0.8000701801801803,
               -0.3205971322312148
            ],
            [
               -0.8028727027027027,
               -0.3211095660625578
            ],
            [
               -0.8056752252252253,
               -0.3217173890274424
            ],
            [
               -0.8084777477477478,
               -0.3224360923132532
            ],
            [
               -0.8112802702702704,
               -0.3232567451165733
            ],
            [
               -0.8140827927927928,
               -0.32414831698628677
            ],
            [
               -0.8168853153153154,
               -0.32506585241253727
            ],
            [
               -0.8196878378378379,
               -0.32596235919505956
            ],
            [
               -0.8224903603603604,
               -0.3268011269098312
            ],
            [
               -0.8252928828828829,
               -0.32756498109577714
            ],
            [
               -0.8280954054054055,
               -0.32825980170114066
            ],
            [
               -0.8308979279279279,
               -0.32891127592476155
            ],
            [
               -0.8337004504504505,
               -0.32955584352823575
            ],
            [
               -0.836502972972973,
               -0.33022853570729005
            ],
            [
               -0.8393054954954956,
               -0.3309513750850477
            ],
            [
               -0.842108018018018,
               -0.3317258862988791
            ],
            [
               -0.8449105405405406,
               -0.3325320778841261
            ],
            [
               -0.8477130630630632,
               -0.3333343341648083
            ],
            [
               -0.8505155855855856,
               -0.33409256500096185
            ],
            [
               -0.8533181081081082,
               -0.3347753261930485
            ],
            [
               -0.8561206306306307,
               -0.3353709423480179
            ],
            [
               -0.8589231531531533,
               -0.3358931579794969
            ],
            [
               -0.8617256756756757,
               -0.3363793855470153
            ],
            [
               -0.8645281981981983,
               -0.33688177117500817
            ],
            [
               -0.8673307207207208,
               -0.3374534327585157
            ],
            [
               -0.8701332432432433,
               -0.33813370982241464
            ],
            [
               -0.8729357657657658,
               -0.33893665087017155
            ],
            [
               -0.8757382882882884,
               -0.3398461199289675
            ],
            [
               -0.8785408108108108,
               -0.3408190573468828
            ],
            [
               -0.8813433333333334,
               -0.3417961062107334
            ],
            [
               -0.8841458558558559,
               -0.3427166882880931
            ],
            [
               -0.8869483783783785,
               -0.34353430766163784
            ],
            [
               -0.8897509009009009,
               -0.34422776969596947
            ],
            [
               -0.8925534234234235,
               -0.3448051699285233
            ],
            [
               -0.895355945945946,
               -0.34529960479723454
            ],
            [
               -0.8981584684684685,
               -0.3457579773040169
            ],
            [
               -0.900960990990991,
               -0.3462263038094321
            ],
            [
               -0.9037635135135136,
               -0.3467359643863477
            ],
            [
               -0.9065660360360361,
               -0.34729505562608787
            ],
            [
               -0.9093685585585587,
               -0.34788746659040715
            ],
            [
               -0.9121710810810811,
               -0.3484799480107442
            ],
            [
               -0.9149736036036036,
               -0.34903497757735025
            ],
            [
               -0.9177761261261261,
               -0.3495253864419374
            ],
            [
               -0.9205786486486487,
               -0.34994607678977985
            ],
            [
               -0.9233811711711712,
               -0.3503189492395892
            ],
            [
               -0.9261836936936938,
               -0.3506891656323493
            ],
            [
               -0.9289862162162162,
               -0.35111351412721137
            ],
            [
               -0.9317887387387388,
               -0.3516441263785042
            ],
            [
               -0.9345912612612612,
               -0.35231235475422573
            ],
            [
               -0.9373937837837838,
               -0.35311774740462987
            ],
            [
               -0.9401963063063064,
               -0.35402568146383395
            ],
            [
               -0.9429988288288289,
               -0.35497471155962035
            ],
            [
               -0.9458013513513515,
               -0.35589179969006735
            ],
            [
               -0.9486038738738739,
               -0.3567111885563251
            ],
            [
               -0.9514063963963965,
               -0.35739150937679975
            ],
            [
               -0.9542089189189189,
               -0.3579261594483151
            ],
            [
               -0.9570114414414415,
               -0.35834393646117535
            ],
            [
               -0.959813963963964,
               -0.35869980079758956
            ],
            [
               -0.9626164864864866,
               -0.3590585810601037
            ],
            [
               -0.9654190090090091,
               -0.3594765379614707
            ],
            [
               -0.9682215315315316,
               -0.3599863038786605
            ],
            [
               -0.9710240540540541,
               -0.36058962473972533
            ],
            [
               -0.9738265765765766,
               -0.3612598782147063
            ],
            [
               -0.9766290990990991,
               -0.36195328654566383
            ],
            [
               -0.9794316216216217,
               -0.3626250371315718
            ],
            [
               -0.9822341441441442,
               -0.3632450182076151
            ],
            [
               -0.9850366666666668,
               -0.36380804648332854
            ],
            [
               -0.9878391891891892,
               -0.3643352580352157
            ],
            [
               -0.9906417117117118,
               -0.3648661891796846
            ],
            [
               -0.9934442342342342,
               -0.3654440890595352
            ],
            [
               -0.9962467567567568,
               -0.3660992255649804
            ],
            [
               -0.9990492792792793,
               -0.36683566527463574
            ],
            [
               -1.0018518018018019,
               -0.3676259934144971
            ],
            [
               -1.0046543243243244,
               -0.3684160049088193
            ],
            [
               -1.0074568468468468,
               -0.36913830248158064
            ],
            [
               -1.0102593693693693,
               -0.3697309478870381
            ],
            [
               -1.0130618918918919,
               -0.3701556937445498
            ],
            [
               -1.0158644144144144,
               -0.37041037200314664
            ],
            [
               -1.018666936936937,
               -0.3705317055341898
            ],
            [
               -1.0214694594594596,
               -0.37058761072291624
            ],
            [
               -1.024271981981982,
               -0.37066110839202415
            ],
            [
               -1.0270745045045047,
               -0.370830337732424
            ],
            [
               -1.029877027027027,
               -0.3711501810336163
            ],
            [
               -1.0326795495495495,
               -0.371640397866727
            ],
            [
               -1.035482072072072,
               -0.3722831757756355
            ],
            [
               -1.0382845945945947,
               -0.373030274502378
            ],
            [
               -1.0410871171171172,
               -0.37381730537729585
            ],
            [
               -1.0438896396396395,
               -0.37458090537156474
            ],
            [
               -1.046692162162162,
               -0.3752740944266395
            ],
            [
               -1.0494946846846847,
               -0.37587598289123625
            ],
            [
               -1.0522972072072072,
               -0.3763938595980554
            ],
            [
               -1.0550997297297298,
               -0.3768579171987243
            ],
            [
               -1.0579022522522523,
               -0.3773107887784477
            ],
            [
               -1.0607047747747749,
               -0.3777951678635204
            ],
            [
               -1.0635072972972974,
               -0.37834285146300783
            ],
            [
               -1.06630981981982,
               -0.37896770186878215
            ],
            [
               -1.0691123423423423,
               -0.37966364035309275
            ],
            [
               -1.0719148648648649,
               -0.38040734256822695
            ],
            [
               -1.0747173873873874,
               -0.3811642206342448
            ],
            [
               -1.07751990990991,
               -0.3818957882604407
            ],
            [
               -1.0803224324324325,
               -0.3825666231213939
            ],
            [
               -1.0831249549549549,
               -0.3831496853926686
            ],
            [
               -1.0859274774774774,
               -0.3836294493839537
            ],
            [
               -1.08873,
               -0.38400290237682433
            ],
            [
               -1.0915325225225225,
               -0.3842788124058413
            ],
            [
               -1.094335045045045,
               -0.38447575287224667
            ],
            [
               -1.0971375675675676,
               -0.38461929333160905
            ],
            [
               -1.0999400900900902,
               -0.3847386603058496
            ],
            [
               -1.1027426126126127,
               -0.3848631440264746
            ],
            [
               -1.1055451351351353,
               -0.38501859973645736
            ],
            [
               -1.1083476576576576,
               -0.3852245040531801
            ],
            [
               -1.1111501801801802,
               -0.38549207137698593
            ],
            [
               -1.1139527027027027,
               -0.38582382250876246
            ],
            [
               -1.1167552252252253,
               -0.386214708175185
            ],
            [
               -1.1195577477477479,
               -0.3866544957466873
            ],
            [
               -1.1223602702702702,
               -0.38713076731417195
            ],
            [
               -1.1251627927927927,
               -0.3876317001121232
            ],
            [
               -1.1279653153153153,
               -0.3881478964460886
            ],
            [
               -1.1307678378378379,
               -0.38867288514652976
            ],
            [
               -1.1335703603603604,
               -0.38920240678128104
            ],
            [
               -1.136372882882883,
               -0.38973303238869317
            ],
            [
               -1.1391754054054055,
               -0.39026087315805236
            ],
            [
               -1.141977927927928,
               -0.390781026242085
            ],
            [
               -1.1447804504504504,
               -0.39128801101906996
            ],
            [
               -1.147582972972973,
               -0.39177694408583075
            ],
            [
               -1.1503854954954955,
               -0.3922448033780819
            ],
            [
               -1.153188018018018,
               -0.3926910325264167
            ],
            [
               -1.1559905405405406,
               -0.3931170074780924
            ],
            [
               -1.1587930630630632,
               -0.3935244392419607
            ],
            [
               -1.1615955855855855,
               -0.39391339243116097
            ],
            [
               -1.164398108108108,
               -0.39428097918089666
            ],
            [
               -1.1672006306306306,
               -0.3946217251287164
            ],
            [
               -1.1700031531531532,
               -0.3949300465325477
            ],
            [
               -1.1728056756756757,
               -0.3952043823639322
            ],
            [
               -1.1756081981981983,
               -0.3954516205674966
            ],
            [
               -1.1784107207207208,
               -0.39568992989432583
            ],
            [
               -1.1812132432432432,
               -0.3959482515760495
            ],
            [
               -1.1840157657657657,
               -0.39626158808601664
            ],
            [
               -1.1868182882882883,
               -0.3966626356523969
            ],
            [
               -1.1896208108108108,
               -0.39717179115883083
            ],
            [
               -1.1924233333333334,
               -0.39778857482591345
            ],
            [
               -1.195225855855856,
               -0.3984875992516842
            ],
            [
               -1.1980283783783783,
               -0.39922121367663854
            ],
            [
               -1.2008309009009008,
               -0.39992906456823807
            ],
            [
               -1.2036334234234234,
               -0.4005525861531001
            ],
            [
               -1.206435945945946,
               -0.4010505952110949
            ],
            [
               -1.2092384684684685,
               -0.40141138235255847
            ],
            [
               -1.212040990990991,
               -0.4016573369294686
            ],
            [
               -1.2148435135135136,
               -0.40184013052987144
            ],
            [
               -1.2176460360360362,
               -0.4020272689562532
            ],
            [
               -1.2204485585585585,
               -0.40228354985032555
            ],
            [
               -1.223251081081081,
               -0.40265273829779513
            ],
            [
               -1.2260536036036036,
               -0.40314496186841486
            ],
            [
               -1.2288561261261262,
               -0.4037337843586436
            ],
            [
               -1.2316586486486487,
               -0.4043640614994163
            ],
            [
               -1.2344611711711713,
               -0.40496837927201257
            ],
            [
               -1.2372636936936936,
               -0.4054871733484636
            ],
            [
               -1.2400662162162162,
               -0.40588641259348146
            ],
            [
               -1.2428687387387387,
               -0.4061674266913915
            ],
            [
               -1.2456712612612613,
               -0.40636588005687224
            ],
            [
               -1.2484737837837838,
               -0.4065402868598623
            ],
            [
               -1.2512763063063064,
               -0.4067537419913254
            ],
            [
               -1.254078828828829,
               -0.4070546504999085
            ],
            [
               -1.2568813513513515,
               -0.40746248809034424
            ],
            [
               -1.2596838738738738,
               -0.4079629372080362
            ],
            [
               -1.2624863963963964,
               -0.40851367257493365
            ],
            [
               -1.265288918918919,
               -0.4090586271944383
            ],
            [
               -1.2680914414414415,
               -0.4095458856366302
            ],
            [
               -1.270893963963964,
               -0.4099433009338358
            ],
            [
               -1.2736964864864866,
               -0.4102468427018924
            ],
            [
               -1.276499009009009,
               -0.4104792302695808
            ],
            [
               -1.2793015315315315,
               -0.4106797160907033
            ],
            [
               -1.282104054054054,
               -0.41088884380381063
            ],
            [
               -1.2849065765765766,
               -0.41113362307277757
            ],
            [
               -1.2877090990990991,
               -0.41141831140931706
            ],
            [
               -1.2905116216216217,
               -0.4117239781295917
            ],
            [
               -1.2933141441441443,
               -0.4120169478155742
            ],
            [
               -1.2961166666666666,
               -0.4122631328428412
            ],
            [
               -1.2989191891891891,
               -0.4124432131722985
            ],
            [
               -1.3017217117117117,
               -0.4125632937433289
            ],
            [
               -1.3045242342342342,
               -0.41265716490526616
            ],
            [
               -1.3073267567567568,
               -0.4127790940444104
            ],
            [
               -1.3101292792792794,
               -0.4129892374919166
            ],
            [
               -1.312931801801802,
               -0.4133362222646918
            ],
            [
               -1.3157343243243242,
               -0.4138423962687797
            ],
            [
               -1.3185368468468468,
               -0.41449638803253763
            ],
            [
               -1.3213393693693694,
               -0.41525526304209937
            ],
            [
               -1.324141891891892,
               -0.41605551350645764
            ],
            [
               -1.3269444144144145,
               -0.4168293843566958
            ],
            [
               -1.329746936936937,
               -0.4175215025953728
            ],
            [
               -1.3325494594594596,
               -0.4181009010836093
            ],
            [
               -1.335351981981982,
               -0.4185652105991795
            ],
            [
               -1.3381545045045045,
               -0.41893642382053786
            ],
            [
               -1.340957027027027,
               -0.4192503107071085
            ],
            [
               -1.3437595495495496,
               -0.41954340760871334
            ],
            [
               -1.3465620720720721,
               -0.41984194888321
            ],
            [
               -1.3493645945945947,
               -0.4201560882255515
            ],
            [
               -1.352167117117117,
               -0.42048069112705533
            ],
            [
               -1.3549696396396396,
               -0.42080162479056793
            ],
            [
               -1.3577721621621621,
               -0.42110464325320585
            ],
            [
               -1.3605746846846847,
               -0.42138326025063755
            ],
            [
               -1.3633772072072072,
               -0.4216426046077554
            ],
            [
               -1.3661797297297298,
               -0.4218978893611496
            ],
            [
               -1.3689822522522523,
               -0.4221681794069986
            ],
            [
               -1.3717847747747747,
               -0.42246787919841955
            ],
            [
               -1.3745872972972972,
               -0.4227991880158255
            ],
            [
               -1.3773898198198198,
               -0.4231484299097892
            ],
            [
               -1.3801923423423423,
               -0.4234878143701495
            ],
            [
               -1.382994864864865,
               -0.4237823182085071
            ],
            [
               -1.3857973873873874,
               -0.4239996506837047
            ],
            [
               -1.38859990990991,
               -0.4241202501620557
            ],
            [
               -1.3914024324324323,
               -0.424144272004514
            ],
            [
               -1.394204954954955,
               -0.42409351511822124
            ],
            [
               -1.3970074774774774,
               -0.42400782645112955
            ],
            [
               -1.39981,
               -0.42393716745633536
            ]
         ]
      }
   ]
}
