# Supplementary material for: Isolation of a planar π-aromatic Bi5− ring in a cobalt-based inverse-sandwich-type complex
Source: Nat Chem. 2025 Jan 20;17(4):547–55. doi: 10.1038/s41557-024-01713-8 (PMC11964920; doi:10.1038/s41557-024-01713-8)
Supplement: Supplementary file 4 — Original magnetic data of compound 1 and origin file of Fig. 3. [file 41557_2024_1713_MOESM4_ESM.zip › sr_and_T/54.csv]

comment	corrected Loops
temperature	3.5
sr	0.016
angle	0
trans	0
B	M
-1.3999	-0.38435538461719954
-1.3970974974974975	-0.38457865746232034
-1.394294994994995	-0.3846611730790511
-1.3914924924924925	-0.3845714048145543
-1.3886899899899898	-0.3843228716394482
-1.3858874874874874	-0.3839639987126845
-1.3830849849849849	-0.38355790691269054
-1.3802824824824824	-0.3831592838090939
-1.37747997997998	-0.3827962304141801
-1.3746774774774775	-0.38246302403395616
-1.371874974974975	-0.3821258014497365
-1.3690724724724723	-0.3817386354977015
-1.3662699699699699	-0.38126392306198553
-1.3634674674674674	-0.38068963157698577
-1.360664964964965	-0.3800371956619141
-1.3578624624624624	-0.3793572333120162
-1.35505995995996	-0.37871455030193546
-1.3522574574574573	-0.3781676155760423
-1.3494549549549548	-0.3777495476707483
-1.3466524524524524	-0.37745705252193973
-1.3438499499499499	-0.3772509608169513
-1.3410474474474474	-0.37706804404855143
-1.338244944944945	-0.3768400366508592
-1.3354424424424425	-0.3765135341375381
-1.3326399399399398	-0.3760643936515744
-1.3298374374374373	-0.37550236362919553
-1.3270349349349349	-0.37486510525149075
-1.3242324324324324	-0.37420430305285624
-1.32142992992993	-0.37356897893934704
-1.3186274274274274	-0.3729916525050708
-1.3158249249249248	-0.37248155834827523
-1.3130224224224223	-0.3720263575945829
-1.3102199199199198	-0.37160072551825973
-1.3074174174174173	-0.37117796032293293
-1.3046149149149149	-0.3707400838145667
-1.3018124124124124	-0.3702829289844284
-1.29900990990991	-0.369814940585398
-1.2962074074074073	-0.3693509433207638
-1.2934049049049048	-0.3689039871578197
-1.2906024024024023	-0.36847889248038335
-1.2877998998998998	-0.368070162956614
-1.2849973973973974	-0.36766495393836973
-1.282194894894895	-0.3672496029124471
-1.2793923923923924	-0.3668167238206702
-1.2765898898898898	-0.3663696305254165
-1.2737873873873873	-0.3659219676321972
-1.2709848848848848	-0.36549243546129795
-1.2681823823823823	-0.36509659225084723
-1.2653798798798799	-0.3647390546283219
-1.2625773773773774	-0.3644094425366501
-1.259774874874875	-0.3640840820022796
-1.2569723723723722	-0.36373327557491986
-1.2541698698698698	-0.3633317145917936
-1.2513673673673673	-0.36286821267832825
-1.2485648648648648	-0.3623509595037846
-1.2457623623623624	-0.36180597642322154
-1.24295985985986	-0.3612688948071179
-1.2401573573573572	-0.3607726899829259
-1.2373548548548547	-0.3603356503149776
-1.2345523523523523	-0.3599539971873216
-1.2317498498498498	-0.359602092204914
-1.2289473473473473	-0.3592405581834043
-1.2261448448448449	-0.35882981177355067
-1.2233423423423422	-0.35834447200865993
-1.2205398398398397	-0.35778362218805415
-1.2177373373373372	-0.3571731756159602
-1.2149348348348348	-0.35655921871364216
-1.2121323323323323	-0.35599428199578087
-1.2093298298298298	-0.3555209511476102
-1.2065273273273274	-0.35515821122299607
-1.2037248248248247	-0.35489506145130023
-1.2009223223223222	-0.3546935290827389
-1.1981198198198197	-0.3545000721310748
-1.1953173173173173	-0.35426157072036
-1.1925148148148148	-0.3539406208180469
-1.1897123123123123	-0.3535251639412944
-1.1869098098098099	-0.3530294872175924
-1.1841073073073072	-0.3524866065044704
-1.1813048048048047	-0.35193496754397147
-1.1785023023023022	-0.3514042636378172
-1.1756997997997998	-0.35090534760634906
-1.1728972972972973	-0.35042767399708485
-1.1700947947947948	-0.349945001257417
-1.1672922922922924	-0.34942716262792095
-1.1644897897897897	-0.3488535888903199
-1.1616872872872872	-0.3482236581435507
-1.1588847847847847	-0.3475600491902201
-1.1560822822822823	-0.34690369064149396
-1.1532797797797798	-0.34630179078839485
-1.1504772772772773	-0.3457928183252741
-1.1476747747747749	-0.34539338369866235
-1.1448722722722722	-0.34509139999628824
-1.1420697697697697	-0.34484789257523285
-1.1392672672672672	-0.34460706109017014
-1.1364647647647648	-0.34431159015773605
-1.1336622622622623	-0.34391859151852566
-1.1308597597597596	-0.3434114279829025
-1.1280572572572574	-0.3428040106552209
-1.1252547547547547	-0.34213649941985846
-1.1224522522522522	-0.3414639030796398
-1.1196497497497497	-0.3408410699978258
-1.1168472472472473	-0.34030840884917635
-1.1140447447447448	-0.3398822013687248
-1.111242242242242	-0.3395518055982518
-1.1084397397397396	-0.33928395249840493
-1.1056372372372372	-0.33903237699947497
-1.1028347347347347	-0.3387497573241707
-1.1000322322322322	-0.33839865579859707
-1.0972297297297298	-0.3379588231436428
-1.0944272272272273	-0.3374295309107651
-1.0916247247247246	-0.3368270729795316
-1.0888222222222221	-0.3361787838934065
-1.0860197197197197	-0.33551556735237753
-1.0832172172172172	-0.3348649363941273
-1.0804147147147147	-0.334246062054637
-1.0776122122122123	-0.3336675563765339
-1.0748097097097098	-0.3331279444713431
-1.072007207207207	-0.33261820609845527
-1.0692047047047046	-0.33212547401038006
-1.0664022022022022	-0.3316369419354458
-1.0635996996996997	-0.33114317513948965
-1.0607971971971972	-0.33064023972001033
-1.0579946946946948	-0.3301303149730722
-1.0551921921921923	-0.329620710839268
-1.0523896896896896	-0.3291214869028124
-1.0495871871871871	-0.3286421570869065
-1.0467846846846847	-0.3281882244441171
-1.0439821821821822	-0.32775844420978206
-1.0411796796796797	-0.32734367049912405
-1.038377177177177	-0.3269278472044488
-1.0355746746746748	-0.3264911783464236
-1.032772172172172	-0.3260148729278609
-1.0299696696696696	-0.3254862921802826
-1.0271671671671672	-0.3249030358004693
-1.0243646646646647	-0.3242746314776922
-1.0215621621621622	-0.32362105882031245
-1.0187596596596595	-0.3229682163947426
-1.0159571571571573	-0.3223413790425218
-1.0131546546546546	-0.3217583944590996
-1.0103521521521521	-0.32122458633791473
-1.0075496496496497	-0.3207309582820469
-1.0047471471471472	-0.3202564053686844
-1.0019446446446447	-0.3197734864655237
-0.9991421421421421	-0.3192562353795584
-0.9963396396396396	-0.31868782692249276
-0.9935371371371371	-0.31806588035436534
-0.9907346346346346	-0.3174038028329278
-0.9879321321321322	-0.31672767476285124
-0.9851296296296297	-0.31606943651926533
-0.9823271271271271	-0.3154581849174508
-0.9795246246246246	-0.31491192735904394
-0.9767221221221221	-0.3144320262507041
-0.9739196196196196	-0.3140018433219911
-0.9711171171171171	-0.31358998027648477
-0.9683146146146147	-0.3131573240717135
-0.9655121121121122	-0.31266615918490304
-0.9627096096096096	-0.31208913611455535
-0.9599071071071071	-0.31141597433978885
-0.9571046046046046	-0.31065636797375185
-0.9543021021021021	-0.30983847562210787
-0.9514995995995996	-0.3090033777053186
-0.9486970970970972	-0.3081967472573237
-0.9458945945945947	-0.30745953392865544
-0.9430920920920921	-0.3068196187286454
-0.9402895895895895	-0.3062861568090255
-0.9374870870870871	-0.3058477550649249
-0.9346845845845846	-0.30547484692448656
-0.9318820820820821	-0.3051257732264452
-0.9290795795795797	-0.30475531117385446
-0.9262770770770771	-0.30432386164771885
-0.9234745745745746	-0.30380532837210805
-0.920672072072072	-0.30319196460648346
-0.9178695695695696	-0.30249510661681456
-0.9150670670670671	-0.3017416442683326
-0.9122645645645646	-0.30096709585379333
-0.9094620620620621	-0.3002070046654336
-0.9066595595595596	-0.29948881982219877
-0.9038570570570571	-0.29882631066320253
-0.9010545545545545	-0.29821788532853444
-0.898252052052052	-0.29764909986856125
-0.8954495495495496	-0.29709845105201915
-0.8926470470470471	-0.29654459750995354
-0.8898445445445445	-0.2959727517969163
-0.8870420420420421	-0.2953782777910783
-0.8842395395395396	-0.2947664461222458
-0.881437037037037	-0.29414856980832327
-0.8786345345345346	-0.29353595851732317
-0.8758320320320321	-0.29293388741725856
-0.8730295295295295	-0.2923378062028019
-0.870227027027027	-0.29173328126903053
-0.8674245245245246	-0.2910998929280695
-0.8646220220220221	-0.2904179170450558
-0.8618195195195195	-0.2896755815922323
-0.859017017017017	-0.2888743749062046
-0.8562145145145146	-0.28803042913121635
-0.853412012012012	-0.2871712525045583
-0.8506095095095095	-0.28632863241226725
-0.8478070070070071	-0.2855298556618442
-0.8450045045045045	-0.28479003197767183
-0.842202002002002	-0.2841080224537451
-0.8393994994994995	-0.2834673391279654
-0.8365969969969971	-0.2828417619799013
-0.8337944944944945	-0.28220385710738116
-0.830991991991992	-0.28153360737862165
-0.8281894894894896	-0.2808243241603017
-0.825386986986987	-0.28008392169488894
-0.8225844844844845	-0.2793312027546566
-0.819781981981982	-0.2785884960195064
-0.8169794794794795	-0.27787322523289204
-0.814176976976977	-0.27719135147967844
-0.8113744744744745	-0.27653498564975865
-0.8085719719719721	-0.27588503536196707
-0.8057694694694695	-0.2752180171904536
-0.802966966966967	-0.2745147222756926
-0.8001644644644645	-0.2737677629089814
-0.797361961961962	-0.2729853729653632
-0.7945594594594595	-0.2721900663802824
-0.791756956956957	-0.27141245582845075
-0.7889544544544544	-0.27068212567239747
-0.786151951951952	-0.2700184103376069
-0.7833494494494495	-0.2694239457587688
-0.780546946946947	-0.26888295367105464
-0.7777444444444445	-0.2683647107381859
-0.774941941941942	-0.2678310600698586
-0.7721394394394395	-0.2672456628819553
-0.7693369369369369	-0.26658231487030815
-0.7665344344344345	-0.2658301359150844
-0.763731931931932	-0.2649945626155774
-0.7609294294294294	-0.2640944118258536
-0.758126926926927	-0.2631563796537404
-0.7553244244244245	-0.2622088567685774
-0.752521921921922	-0.2612767732287543
-0.7497194194194194	-0.26037848366757543
-0.746916916916917	-0.25952479511931315
-0.7441144144144145	-0.2587194962607082
-0.7413119119119119	-0.2579604370510359
-0.7385094094094095	-0.2572403992973201
-0.735706906906907	-0.2565475426247472
-0.7329044044044044	-0.2558658123491232
-0.7301019019019019	-0.2551760440741514
-0.7272993993993995	-0.2544583988340918
-0.724496896896897	-0.2536962186360836
-0.7216943943943944	-0.25288061744939605
-0.718891891891892	-0.2520144540164998
-0.7160893893893895	-0.25111409712034194
-0.7132868868868869	-0.25020777075286826
-0.7104843843843844	-0.24933020345568985
-0.707681881881882	-0.2485145204735555
-0.7048793793793794	-0.247783388883868
-0.7020768768768769	-0.24714194643446435
-0.6992743743743745	-0.2465747724235316
-0.696471871871872	-0.24604811752887717
-0.6936693693693694	-0.2455170957513048
-0.6908668668668669	-0.2449360331053113
-0.6880643643643645	-0.2442691623499408
-0.6852618618618619	-0.24349869657660317
-0.6824593593593594	-0.242628076664485
-0.679656856856857	-0.24167963296551367
-0.6768543543543544	-0.24068756571525307
-0.6740518518518519	-0.2396884948488457
-0.6712493493493494	-0.238712431107298
-0.6684468468468469	-0.23777670315993824
-0.6656443443443444	-0.23688427574785684
-0.6628418418418419	-0.23602640488623455
-0.6600393393393394	-0.23518820892458997
-0.6572368368368369	-0.2343549393464896
-0.6544343343343344	-0.23351674947027443
-0.6516318318318319	-0.2326705305369366
-0.6488293293293294	-0.23181859951437706
-0.6460268268268269	-0.23096522513767115
-0.6432243243243244	-0.23011273529728432
-0.6404218218218218	-0.2292590033811906
-0.6376193193193194	-0.2283974699940567
-0.6348168168168169	-0.22751977946651525
-0.6320143143143144	-0.22662001110307906
-0.6292118118118118	-0.225698777433046
-0.6264093093093094	-0.22476541113938506
-0.6236068068068069	-0.22383709172942945
-0.6208043043043043	-0.22293484774940753
-0.6180018018018019	-0.22207752160494557
-0.6151992992992994	-0.22127558907138115
-0.6123967967967968	-0.2205268940004638
-0.6095942942942943	-0.21981582323511517
-0.6067917917917919	-0.21911638373525816
-0.6039892892892894	-0.21839840905519187
-0.6011867867867868	-0.21763512571093932
-0.5983842842842844	-0.2168098761290532
-0.5955817817817819	-0.2159200560607813
-0.5927792792792793	-0.21497718277325842
-0.5899767767767768	-0.21400317891181603
-0.5871742742742744	-0.21302406123502698
-0.5843717717717718	-0.21206292711556354
-0.5815692692692693	-0.2111342420051225
-0.5787667667667669	-0.21024095042151522
-0.5759642642642644	-0.20937504368742305
-0.5731617617617618	-0.20852120986332331
-0.5703592592592593	-0.20766236381273928
-0.5675567567567569	-0.20678542377096962
-0.5647542542542543	-0.2058857431321023
-0.5619517517517518	-0.20496905832950835
-0.5591492492492494	-0.20405050968267652
-0.5563467467467468	-0.2031510285658334
-0.5535442442442443	-0.20229198371399404
-0.5507417417417418	-0.20148933136800126
-0.5479392392392394	-0.200748584835418
-0.5451367367367368	-0.200061736510883
-0.5423342342342343	-0.1994068899277131
-0.5395317317317319	-0.19875086004226847
-0.5367292292292293	-0.19805444406688627
-0.5339267267267268	-0.19727952252256079
-0.5311242242242243	-0.1963967022042998
-0.5283217217217218	-0.19539195427774628
-0.5255192192192193	-0.19427072488974234
-0.5227167167167168	-0.19305836198886384
-0.5199142142142144	-0.19179639861601705
-0.5171117117117118	-0.19053515080075886
-0.5143092092092093	-0.1893240252458665
-0.5115067067067068	-0.1882016342243078
-0.5087042042042043	-0.18718804887297233
-0.5059017017017018	-0.1862811555502675
-0.5030991991991993	-0.18545814487854245
-0.5002966966966967	-0.18468186994588523
-0.4974941941941943	-0.18391050374264922
-0.4946916916916918	-0.1831079895384041
-0.49188918918918934	-0.18225251327766126
-0.48908668668668676	-0.1813407497732349
-0.4862841841841843	-0.1803868226040289
-0.4834816816816818	-0.17941643572366783
-0.48067917917917924	-0.1784580302895898
-0.47787667667667677	-0.17753366404754398
-0.4750741741741743	-0.17665233652009193
-0.4722716716716717	-0.17580767871456549
-0.46946916916916925	-0.17498054200797822
-0.4666666666666668	-0.17414549446590746
-0.4638641641641643	-0.1732790472350252
-0.46106166166166174	-0.17236696053328032
-0.45825915915915927	-0.17140835690418482
-0.4554566566566568	-0.17041546017771195
-0.4526541541541542	-0.1694092140346606
-0.44985165165165175	-0.16841234118220905
-0.4470491491491493	-0.1674421629174026
-0.4442466466466467	-0.1665054803581172
-0.44144414414414423	-0.16559705640023442
-0.43864164164164177	-0.1647020090478979
-0.4358391391391393	-0.16380115340035062
-0.4330366366366367	-0.16287743027521076
-0.43023413413413425	-0.16192131059564888
-0.4274316316316318	-0.16093351324443478
-0.4246291291291292	-0.1599243325717042
-0.42182662662662673	-0.15890999350992932
-0.41902412412412426	-0.15790735803057415
-0.4162216216216217	-0.15692871576304468
-0.4134191191191192	-0.1559782115203023
-0.41061661661661675	-0.15505080754308959
-0.4078141141141143	-0.15413381404244142
-0.4050116116116117	-0.15321025925402368
-0.40220910910910923	-0.15226295183381186
-0.39940660660660665	-0.15127810595856425
-0.3966041041041042	-0.15024777530161273
-0.3938016016016017	-0.14917087505619583
-0.39099909909909925	-0.14805302735210557
-0.3881965965965968	-0.14690567519894743
-0.3853940940940943	-0.14574483386396678
-0.3825915915915916	-0.144589584941917
-0.37978908908908915	-0.1434601532076907
-0.3769865865865867	-0.1423753246192732
-0.3741840840840842	-0.14134916083527316
-0.37138158158158174	-0.140387395169841
-0.3685790790790793	-0.1394843777798947
-0.3657765765765768	-0.13862172948122595
-0.3629740740740741	-0.1377697563465565
-0.36017157157157165	-0.13689209759219403
-0.3573690690690692	-0.1359531394130591
-0.3545665665665667	-0.13492670744153126
-0.35176406406406424	-0.1338038120303556
-0.3489615615615618	-0.1325970797845739
-0.3461590590590591	-0.13134010940030533
-0.3433565565565566	-0.13008124614271296
-0.34055405405405414	-0.12887284935501692
-0.3377515515515517	-0.12775855995697072
-0.3349490490490492	-0.1267618925084695
-0.33214654654654674	-0.1258793713286066
-0.32934404404404427	-0.12508036584550425
-0.3265415415415416	-0.12431401894481311
-0.3237390390390391	-0.12352169533892476
-0.32093653653653664	-0.12265178047695116
-0.3181340340340342	-0.12167291686011987
-0.3153315315315317	-0.12058211225119458
-0.31252902902902924	-0.11940551062042663
-0.30972652652652655	-0.1181916005677622
-0.3069240240240241	-0.11699868188762748
-0.3041215215215216	-0.11587993885983454
-0.30131901901901914	-0.11487005601935772
-0.2985165165165167	-0.11397681406489187
-0.2957140140140142	-0.11317968843249951
-0.29291151151151174	-0.11243556247485292
-0.29010900900900904	-0.11168980463150054
-0.2873065065065066	-0.11088964904404452
-0.2845040040040041	-0.10999638671940273
-0.28170150150150164	-0.10899338443038217
-0.27889899899899917	-0.10788820502040838
-0.2760964964964967	-0.1067087217631724
-0.27329399399399423	-0.10549464898706981
-0.27049149149149154	-0.10428695953644337
-0.2676889889889891	-0.10311799486914507
-0.2648864864864866	-0.1020046699657679
-0.26208398398398414	-0.10094619959078688
-0.25928148148148167	-0.0999265213656389
-0.2564789789789792	-0.09892040180692033
-0.2536764764764765	-0.09790137318673685
-0.25087397397397404	-0.0968493372751715
-0.24807147147147157	-0.09575591844515773
-0.2452689689689691	-0.0946263487534607
-0.24246646646646663	-0.09347761849250738
-0.23966396396396417	-0.0923335812002811
-0.2368614614614617	-0.09121843181594637
-0.234058958958959	-0.09015031632485293
-0.23125645645645654	-0.08913671594484673
-0.22845395395395407	-0.08817272407568223
-0.2256514514514516	-0.08724254291389588
-0.22284894894894913	-0.08632367543270623
-0.22004644644644666	-0.08539259807563743
-0.2172439439439442	-0.0844303499632887
-0.2144414414414415	-0.08342655705417927
-0.21163893893893904	-0.08238089969299904
-0.20883643643643657	-0.08130179038663303
-0.2060339339339341	-0.08020283704207772
-0.20323143143143163	-0.07909828771174983
-0.20042892892892916	-0.07799889977720431
-0.19762642642642647	-0.07690947371524956
-0.194823923923924	-0.07582870239488079
-0.19202142142142153	-0.0747511990895998
-0.18921891891891907	-0.07367083751921598
-0.1864164164164166	-0.07258410847262502
-0.18361391391391413	-0.07149221798779898
-0.18081141141141166	-0.07040112073610355
-0.17800890890890897	-0.06931944371395594
-0.1752064064064065	-0.06825504733610012
-0.17240390390390403	-0.06721151184346184
-0.16960140140140156	-0.06618592378661764
-0.1667988988988991	-0.06516892150306113
-0.16399639639639663	-0.06414716934975669
-0.16119389389389416	-0.0631075371442596
-0.15839139139139147	-0.06204158270688823
-0.155588888888889	-0.06094872818506725
-0.15278638638638653	-0.059836884416742904
-0.14998388388388406	-0.05872011137756741
-0.1471813813813816	-0.05761393306343187
-0.14437887887887912	-0.05652979520404011
-0.14157637637637643	-0.05547054764947387
-0.13877387387387397	-0.05442858837658898
-0.1359713713713715	-0.05338747922989982
-0.13316886886886903	-0.05232669770076311
-0.13036636636636656	-0.051228108557335374
-0.1275638638638641	-0.050082098713653066
-0.12476136136136162	-0.048891352135701394
-0.12195885885885893	-0.047670956241326085
-0.11915635635635646	-0.046444700291476584
-0.116353853853854	-0.04523866256261089
-0.11355135135135153	-0.04407407066556596
-0.11074884884884906	-0.04296165684799042
-0.10794634634634659	-0.04189923573151764
-0.10514384384384412	-0.04087317287034588
-0.10234134134134143	-0.03986314757309662
-0.09953883883883896	-0.038848568897301046
-0.09673633633633649	-0.03781452606912752
-0.09393383383383402	-0.036755391840408935
-0.09113133133133156	-0.03567505088047991
-0.08832882882882909	-0.034583888610950075
-0.0855263263263264	-0.033493745133224735
-0.08272382382382393	-0.032412655798244226
-0.07992132132132146	-0.03134117511773794
-0.07711881881881899	-0.03027145395323066
-0.07431631631631652	-0.029189257555364542
-0.07151381381381405	-0.028078131226957733
-0.06871131131131158	-0.026924277290136873
-0.0659088088088089	-0.025720597708959073
-0.06310630630630643	-0.024468774117397833
-0.06030380380380396	-0.023179005469844544
-0.05750130130130149	-0.02186780273585722
-0.05469879879879902	-0.02055476445021973
-0.05189629629629655	-0.019259364001682544
-0.04909379379379408	-0.017998485519034126
-0.04629129129129139	-0.016784927793693335
-0.043488788788788924	-0.01562661237568109
-0.040686286286286455	-0.014526007819601703
-0.037883783783783986	-0.013479412509532607
-0.03508128128128152	-0.012476147474426064
-0.03227877877877905	-0.011498181529916997
-0.02947627627627636	-0.010520979576087261
-0.02667377377377389	-0.009516236439087639
-0.02387127127127142	-0.008456603120164143
-0.021068768768768953	-0.007321694694848035
-0.018266266266266484	-0.006103900009720994
-0.015463763763764016	-0.004812134223143507
-0.012661261261261547	-0.0034719203403818905
-0.009858758758758857	-0.00212107441575399
-0.007056256256256388	-0.000801572808424861
-0.004253753753753919	0.00045051576306371255
-0.0014512512512514508	0.0016143086217873586
0.0013512512512510177	0.0026898376469182764
0.004153753753753486	0.0036983276316126805
0.006956256256255955	0.004676662804840798
0.009758758758758646	0.005667429897759462
0.012561261261261114	0.006707320461355921
0.015363763763763583	0.007817239490603747
0.01816626626626605	0.008996989200290498
0.02096876876876852	0.010226007935742234
0.02377127127127099	0.011469785547395273
0.02657377377377368	0.012689853227222004
0.029376276276276148	0.013854221979224358
0.032178778778778616	0.014945148609606936
0.034981281281281085	0.01596212095586928
0.03778378378378355	0.016919612236502027
0.04058628628628602	0.017840879830231877
0.04338878878878849	0.01875028596870939
0.04619129129129118	0.01966690055989056
0.04899379379379365	0.02060144491819586
0.05179629629629612	0.021557234823619986
0.05459879879879859	0.022534210815317153
0.057401301301301055	0.02353398218419775
0.060203803803803524	0.024563478757853082
0.06300630630630621	0.025635411327529126
0.06580880880880868	0.02676505023490735
0.06861131131131115	0.02796434685947022
0.07141381381381362	0.02923557377876751
0.07421631631631609	0.030567009606768312
0.07701881881881856	0.031932601354231295
0.07982132132132103	0.03329620409969289
0.08262382382382372	0.034619400063943165
0.08542632632632619	0.03587061066197705
0.08822882882882865	0.037032699684461816
0.09103133133133112	0.03810670991457366
0.09383383383383359	0.03911062246924619
0.09663633633633606	0.04007363723604372
0.09943883883883853	0.04102788085734803
0.10224134134134122	0.04200017432987894
0.10504384384384369	0.04300630702117037
0.10784634634634616	0.04404926890159994
0.11064884884884862	0.04512147371354301
0.11345135135135109	0.04620968469504164
0.11625385385385356	0.047300594966882825
0.11905635635635625	0.048385053522911704
0.12185885885885872	0.049459694973315906
0.12466136136136119	0.05052588724391178
0.12746386386386366	0.05158698531306833
0.13026636636636613	0.05264545336048734
0.1330688688688686	0.053701289371472144
0.13587137137137106	0.05475244154130613
0.13867387387387375	0.055796881044166566
0.14147637637637622	0.05683513944683241
0.1442788788788787	0.05787180970127885
0.14708138138138116	0.05891489986097877
0.14988388388388363	0.05997287794857505
0.1526863863863861	0.06105037031957715
0.15548888888888857	0.06214429469646951
0.15829139139139126	0.06324233989678693
0.16109389389389372	0.06432502225835875
0.1638963963963962	0.06537125281123056
0.16669889889889866	0.06636590314903444
0.16950140140140113	0.06730682437850515
0.1723039039039036	0.0682086005852079
0.1751064064064063	0.06910115851070467
0.17790890890890876	0.07002298759302732
0.18071141141141123	0.07101061381379509
0.1835139139139137	0.07208744750508167
0.18631641641641616	0.07325562536484434
0.18911891891891863	0.07449374408025825
0.1919214214214211	0.07576161447463695
0.1947239239239238	0.07701090865983602
0.19752642642642626	0.0781985842068351
0.20032892892892873	0.0792989431128986
0.2031314314314312	0.08031050532482804
0.20593393393393367	0.08125547956529419
0.20873643643643613	0.0821719887321837
0.2115389389389386	0.08310156778394749
0.2143414414414413	0.08407600342996967
0.21714394394394376	0.08510779562596534
0.21994644644644623	0.0861873090400038
0.2227489489489487	0.08728744830011521
0.22555145145145117	0.08837418183586566
0.22835395395395364	0.08941929716293422
0.23115645645645633	0.09041104462806872
0.2339589589589588	0.09135905376902098
0.23676146146146126	0.0922918335692687
0.23956396396396373	0.09324764231187051
0.2423664664664662	0.09426170704841987
0.24516896896896867	0.09535396560073288
0.24797147147147114	0.09652131998348722
0.25077397397397383	0.09773691696010332
0.2535764764764763	0.09895671856452776
0.25637897897897877	0.10013134180803307
0.25918148148148124	0.10121956475838054
0.2619839839839837	0.10219949080292724
0.2647864864864862	0.10307420794438792
0.26758898898898864	0.10387054468774282
0.27039149149149133	0.10463160484805126
0.2731939939939938	0.10540549822592278
0.27599649649649627	0.10623357088898067
0.27879899899899874	0.10714128592092911
0.2816015015015012	0.10813386472957554
0.2844040040040037	0.10919728184633279
0.28720650650650636	0.11030372146083613
0.29000900900900883	0.11141958071396824
0.2928115115115113	0.11251376346518609
0.29561401401401377	0.11356432057188412
0.29841651651651624	0.11456223379236621
0.3012190190190187	0.11551200239965935
0.3040215215215212	0.11642940797217789
0.30682402402402387	0.11733726409886447
0.30962652652652634	0.11826010971923959
0.3124290290290288	0.11921878176153342
0.3152315315315313	0.12022572478610745
0.31803403403403374	0.12128182313428162
0.3208365365365362	0.12237544422138728
0.3236390390390387	0.12348416536337203
0.32644154154154137	0.12457923281952035
0.32924404404404384	0.12563216825819654
0.3320465465465463	0.1266222230275459
0.3348490490490488	0.12754282546712456
0.33765155155155124	0.12840504193060207
0.3404540540540537	0.1292365604721527
0.3432565565565564	0.1300757956700768
0.34605905905905887	0.1309621559352418
0.34886156156156134	0.13192487592152735
0.3516640640640638	0.13297360866073318
0.3544665665665663	0.1340938314072825
0.35726906906906875	0.1352489615136848
0.3600715715715712	0.13638916773739684
0.3628740740740739	0.13746475731896762
0.3656765765765764	0.1384404066966298
0.36847907907907884	0.1393059669936512
0.3712815815815813	0.14008037917462102
0.3740840840840838	0.14080720583921988
0.37688658658658625	0.14154284605815076
0.3796890890890887	0.14234083146826762
0.3824915915915914	0.14323692486974052
0.3852940940940939	0.14423958021159697
0.38809659659659634	0.14532868068045582
0.3908990990990988	0.14646285459518593
0.3937016016016013	0.14759292542705224
0.39650410410410375	0.14867709381540659
0.39930660660660644	0.1496929391547467
0.4021091091091089	0.1506424484050102
0.4049116116116114	0.15154866023153216
0.40771411411411385	0.15244535038643955
0.4105166166166163	0.15336351488541908
0.4133191191191188	0.15431943637935053
0.41612162162162125	0.15530849733424915
0.41892412412412394	0.15630685125606908
0.4217266266266264	0.1572802947196832
0.4245291291291289	0.1581971599746712
0.42733163163163135	0.1590406446460314
0.4301341341341338	0.15981619398978975
0.4329366366366363	0.16055127564047175
0.435739139139139	0.16128752968197396
0.43854164164164144	0.16206791503218065
0.4413441441441439	0.1629231916030352
0.4441466466466464	0.16386228915977066
0.44694914914914885	0.16486976066739778
0.4497516516516513	0.1659110867063913
0.4525541541541538	0.16694394214470618
0.4553566566566565	0.16793157438096104
0.45815915915915895	0.16885383410525218
0.4609616616616614	0.16971232123162944
0.4637641641641639	0.17052820216902703
0.46656666666666635	0.17133376482786805
0.4693691691691688	0.17216082771321792
0.4721716716716713	0.17303002146678365
0.474974174174174	0.1739444528335645
0.47777667667667645	0.17488958310255895
0.4805791791791789	0.1758389461708503
0.4833816816816814	0.1767633926062922
0.48618418418418385	0.1776405379913395
0.4889866866866863	0.1784613123106345
0.491789189189189	0.179231790997349
0.4945916916916915	0.17997029922917468
0.49739419419419395	0.18070141970810472
0.5001966966966964	0.18144940738373685
0.5029991991991989	0.18223335367149263
0.5058017017017014	0.18306539122500765
0.5086042042042038	0.1839517719153216
0.5114067067067065	0.1848954080529373
0.514209209209209	0.18589795139251436
0.5170117117117115	0.18695989373087377
0.5198142142142139	0.18807831476154413
0.5226167167167164	0.18924327431877014
0.5254192192192189	0.19043483680500708
0.5282217217217213	0.19162285605115534
0.531024224224224	0.19277080730978483
0.5338267267267265	0.19384340200841926
0.536629229229229	0.19481604505075437
0.5394317317317314	0.19568307220696002
0.5422342342342339	0.19646164450725903
0.5450367367367364	0.19718930665703613
0.547839239239239	0.1979152161594403
0.5506417417417415	0.19868724525032463
0.553444244244244	0.1995387577734226
0.5562467467467465	0.20047924832950687
0.5590492492492489	0.2014919903314741
0.5618517517517514	0.2025396650236906
0.5646542542542539	0.2035763441979629
0.5674567567567566	0.20456206123877757
0.570259259259259	0.20547528037171203
0.5730617617617615	0.20631921057017713
0.575864264264264	0.207119920751479
0.5786667667667664	0.20791692964403352
0.5814692692692689	0.20874944764514042
0.5842717717717714	0.20964288567456743
0.587074274274274	0.2106001273794117
0.5898767767767765	0.21160043040592827
0.592679279279279	0.21260624266919606
0.5954817817817815	0.21357557483741443
0.5982842842842839	0.21447575796872492
0.6010867867867866	0.21529403572364306
0.6038892892892889	0.2160415939905229
0.6066917917917916	0.2167498910998024
0.6094942942942938	0.2174607245758908
0.6122967967967965	0.21821347550683798
0.6150992992992992	0.21903374976196255
0.6179018018018014	0.21992696946419354
0.6207043043043041	0.22087864470299565
0.6235068068068064	0.22186074741020817
0.6263093093093091	0.22284162782526568
0.6291118118118113	0.22379592039250476
0.631914314314314	0.2247111670521317
0.6347168168168167	0.22558927013895932
0.6375193193193189	0.22644282626283915
0.6403218218218216	0.2272881734886915
0.6431243243243239	0.2281379898084771
0.6459268268268266	0.22899620492436087
0.6487293293293288	0.22985692710145927
0.6515318318318315	0.23070748668282254
0.6543343343343342	0.231534169989466
0.6571368368368364	0.23232831084760686
0.6599393393393391	0.2330904119013068
0.6627418418418414	0.2338308241600209
0.6655443443443441	0.23456685324628146
0.6683468468468463	0.23531746273549106
0.671149349349349	0.23609753485595011
0.6739518518518517	0.23691367332907673
0.6767543543543539	0.23776283997545197
0.6795568568568566	0.2386340170995163
0.6823593593593589	0.23951202136462182
0.6851618618618616	0.24038195444832186
0.6879643643643643	0.24123275968225522
0.6907668668668665	0.24205890378203634
0.6935693693693692	0.24286004512838216
0.6963718718718714	0.24363932041159814
0.6991743743743741	0.24440127778952533
0.7019768768768764	0.245150386897199
0.7047793793793791	0.24589056407355253
0.7075818818818818	0.24662552949594374
0.710384384384384	0.24735936703289058
0.7131868868868867	0.24809659654661367
0.7159893893893889	0.24884141186914685
0.7187918918918916	0.24959630797380072
0.7215943943943939	0.2503608228067179
0.7243968968968966	0.25113127520915846
0.7271993993993993	0.2519020622921304
0.7300019019019015	0.2526683800783105
0.7328044044044042	0.2534294394025186
0.7356069069069064	0.2541907368854347
0.7384094094094091	0.2549640026962401
0.7412119119119114	0.25576415898584604
0.7440144144144141	0.2566037836272964
0.7468169169169168	0.2574867570498113
0.749619419419419	0.258403478293476
0.7524219219219217	0.2593299004738058
0.755224424424424	0.26023158045715533
0.7580269269269266	0.2610722460062608
0.7608294294294289	0.2618246250212599
0.7636319319319316	0.26248011823440276
0.7664344344344343	0.2630538381405052
0.7692369369369365	0.26358272984951026
0.7720394394394392	0.26411662927781254
0.7748419419419414	0.2647045189920775
0.7776444444444441	0.265380074766285
0.7804469469469468	0.2661511588440142
0.7832494494494491	0.2669969151650762
0.7860519519519518	0.26787380082750445
0.788854454454454	0.26872897355170255
0.7916569569569567	0.26951692510349845
0.794459459459459	0.27021400053826405
0.7972619619619616	0.27082596326606745
0.8000644644644643	0.27138595073082705
0.8028669669669666	0.2719433256121919
0.8056694694694693	0.2725470095786863
0.8084719719719715	0.27322882970573137
0.8112744744744742	0.27399251354424026
0.8140769769769765	0.27481215605580145
0.8168794794794791	0.2756408296867525
0.8196819819819818	0.2764265717003812
0.8224844844844841	0.27713043259226566
0.8252869869869868	0.2777404917907125
0.828089489489489	0.2782770303429205
0.8308919919919917	0.2787869786841759
0.833694494494494	0.27932934664458864
0.8364969969969966	0.2799563756437444
0.8392994994994993	0.2806965983080266
0.8421020020020016	0.28154535865224317
0.8449045045045043	0.2824658566788977
0.8477070070070065	0.2834002875108361
0.8505095095095092	0.2842873359025211
0.8533120120120115	0.28508027598910723
0.8561145145145141	0.2857598700294247
0.8589170170170168	0.28633813817207043
0.8617195195195191	0.2868522038755107
0.8645220220220218	0.2873507131377021
0.867324524524524	0.2878776590808213
0.8701270270270267	0.2884590561181538
0.872929529529529	0.2890966543110949
0.8757320320320316	0.2897702679916968
0.8785345345345343	0.29044727159320805
0.8813370370370366	0.2910954542866224
0.8841395395395393	0.29169451699531
0.8869420420420415	0.2922422924365595
0.8897445445445442	0.2927539098128893
0.8925470470470469	0.2932547852377241
0.8953495495495492	0.2937705174547247
0.8981520520520518	0.29431772873862383
0.9009545545545541	0.2948993117791687
0.9037570570570568	0.29550569396007265
0.906559559559559	0.2961213361127133
0.9093620620620617	0.29673364882643016
0.9121645645645644	0.2973405863168719
0.9149670670670667	0.29795369127571514
0.9177695695695693	0.29859510506649056
0.9205720720720716	0.2992893696470088
0.9233745745745743	0.3000528743689822
0.9261770770770765	0.3008848007109851
0.9289795795795792	0.3017630302011084
0.9317820820820819	0.30264684778779827
0.9345845845845842	0.30348597908123776
0.9373870870870868	0.3042333530397008
0.9401895895895891	0.30485772098172803
0.9429920920920918	0.3053523001826858
0.945794594594594	0.30573689704557494
0.9485970970970967	0.30605302659826306
0.9513995995995994	0.30635366606533765
0.9542021021021017	0.30669076392650874
0.9570046046046043	0.30710403496733507
0.9598071071071066	0.307613862694463
0.9626096096096093	0.3082196389893239
0.9654121121121115	0.30890316408644536
0.9682146146146142	0.309635386351122
0.9710171171171169	0.31038416506099686
0.9738196196196192	0.31112096400497147
0.9766221221221218	0.3118252020211122
0.9794246246246241	0.31248599322535875
0.9822271271271268	0.3131017998907166
0.985029629629629	0.3136788508576738
0.9878321321321317	0.31422904361950055
0.9906346346346344	0.31476765441215127
0.9934371371371367	0.31531082489232687
0.9962396396396394	0.3158727134806286
0.9990421421421416	0.3164624547433934
1.0018446446446443	0.31708151516282956
1.004647147147147	0.3177223854946698
1.0074496496496492	0.3183695288084938
1.010252152152152	0.3190029798213476
1.0130546546546542	0.3196040739583925
1.0158571571571569	0.32016180428219754
1.018659659659659	0.32067769224671205
1.0214621621621618	0.3211671643984766
1.0242646646646645	0.3216563528834788
1.0270671671671667	0.3221747545017436
1.0298696696696694	0.32274578278693455
1.0326721721721717	0.32337831426644237
1.0354746746746744	0.3240623759407202
1.0382771771771766	0.32477099612931526
1.0410796796796793	0.3254682298372289
1.043882182182182	0.32612112767915613
1.0466846846846842	0.3267117551209151
1.049487187187187	0.32724495970162326
1.0522896896896892	0.32774869747975477
1.0550921921921919	0.3282660966426745
1.057894694694694	0.3288413040319248
1.0606971971971968	0.3295035353334629
1.0634996996996995	0.3302547427911867
1.0663022022022017	0.33106547234099104
1.0691047047047044	0.33188097985101905
1.0719072072072067	0.3326362912766577
1.0747097097097094	0.33327575935138276
1.0775122122122116	0.33377089638577073
1.0803147147147143	0.3341305314553601
1.083117217217217	0.3343996485695824
1.0859197197197192	0.3346468958775256
1.088722222222222	0.3349445125609394
1.0915247247247242	0.3353470157377074
1.0943272272272269	0.33587550588928605
1.097129729729729	0.33651266434534866
1.0999322322322318	0.33720999964454645
1.1027347347347345	0.33790482949737244
1.1055372372372367	0.33854124865776714
1.1083397397397394	0.33908804520430225
1.1111422422422417	0.33954763875310134
1.1139447447447444	0.33995324534209814
1.116747247247247	0.3403555431977511
1.1195497497497493	0.3408037102175403
1.122352252252252	0.3413275803437197
1.1251547547547542	0.3419271763577839
1.127957257257257	0.3425732047752693
1.1307597597597592	0.3432181934015771
1.1335622622622619	0.34381419298018767
1.1363647647647646	0.34433067352142
1.1391672672672668	0.3447662216849824
1.1419697697697695	0.34514988165805527
1.1447722722722717	0.34553167262310724
1.1475747747747744	0.34596564529495
1.1503772772772767	0.34649145165205
1.1531797797797794	0.34712088080516956
1.155982282282282	0.3478340087188396
1.1587847847847843	0.3485861813559956
1.161587287287287	0.34932323167647816
1.1643897897897892	0.3499994798589514
1.167192292292292	0.35059218358553657
1.1699947947947942	0.35110747940433606
1.1727972972972969	0.3515759672154153
1.1755997997997996	0.35203980442703475
1.1784023023023018	0.35253615989300946
1.1812048048048045	0.35308307533534544
1.1840073073073067	0.3536727928465445
1.1868098098098094	0.3542748203988777
1.1896123123123117	0.35484745195212963
1.1924148148148144	0.35535342472851683
1.195217317317317	0.35577396659766847
1.1980198198198193	0.35611615017262566
1.200822322322322	0.3564109542455327
1.2036248248248242	0.3567028128426699
1.206427327327327	0.35703447499786867
1.2092298298298296	0.35743261457858955
1.2120323323323319	0.3578992639057107
1.2148348348348346	0.3584119684784526
1.2176373373373368	0.3589323949571742
1.2204398398398395	0.359420133326834
1.2232423423423417	0.359846690975278
1.2260448448448444	0.36020477780904325
1.2288473473473471	0.36050983914131374
1.2316498498498494	0.3607936810377176
1.234452352352352	0.36109286803133034
1.2372548548548543	0.3614363215789561
1.240057357357357	0.3618366043721425
1.2428598598598593	0.36228777853744154
1.245662362362362	0.3627701265399369
1.2484648648648646	0.3632594304874477
1.2512673673673669	0.36373689744676263
1.2540698698698696	0.36419577666584113
1.2568723723723718	0.3646422103758675
1.2596748748748745	0.3650902752882148
1.2624773773773768	0.3655535448535815
1.2652798798798794	0.3660368997937038
1.2680823823823821	0.3665321919885153
1.2708848848848844	0.36701977759132765
1.273687387387387	0.3674755085466076
1.2764898898898893	0.3678804698602173
1.279292392392392	0.3682294959358706
1.2820948948948943	0.3685348166814726
1.284897397397397	0.36882298803889346
1.2876998998998996	0.3691258816228091
1.2905024024024019	0.36946893702065775
1.2933049049049046	0.3698611565735439
1.2961074074074068	0.37029090270693565
1.2989099099099095	0.3707295364511587
1.3017124124124118	0.3711420258093733
1.3045149149149144	0.37150093107940274
1.3073174174174171	0.37179868306533304
1.3101199199199194	0.3720534211660148
1.312922422422422	0.3723057909564096
1.3157249249249243	0.37260728640023355
1.318527427427427	0.3730038180771411
1.3213299299299297	0.3735200546075338
1.324132432432432	0.3741500026800928
1.3269349349349346	0.37485724304633183
1.3297374374374369	0.37558492656735887
1.3325399399399396	0.3762722324249671
1.3353424424424418	0.37687172821896064
1.3381449449449445	0.37736177911422975
1.3409474474474472	0.37774995248554954
1.3437499499499495	0.3780666151677785
1.3465524524524521	0.3783514449069243
1.3493549549549544	0.3786380872775432
1.352157457457457	0.37894275698961954
1.3549599599599593	0.3792609882797816
1.357762462462462	0.37957356060362923
1.3605649649649647	0.37985903601205995
1.363367467467467	0.3801076870342467
1.3661699699699696	0.380330888915267
1.368972472472472	0.38056161145750866
1.3717749749749746	0.38084495073522673
1.3745774774774768	0.381221505163822
1.3773799799799795	0.3817093985426737
1.3801824824824822	0.3822917358878164
1.3829849849849845	0.38291480048614956
1.3857874874874871	0.3834987999539786
1.3885899899899894	0.3839586288291452
1.391392492492492	0.38422845663883554
1.3941949949949943	0.38428229454951246
1.396997497497497	0.3841436859573645
1.3998	0.3838810341402785
1.3999	0.3843553816595331
1.3971003028053077	0.3845784944816284
1.3943006056106155	0.3846611730790511
1.3915009084159233	0.3845719263766153
1.3887012112212311	0.3843241234195519
1.385901514026539	0.38396596173784425
1.3831018168318467	0.3835603643875807
1.3803021196371545	0.3831619636211948
1.3775024224424628	0.38279898739238105
1.3747027252477706	0.382465976190004
1.3719030280530784	0.3821293462455915
1.3691033308583862	0.3817433224088477
1.366303633663694	0.3812702215888871
1.3635039364690018	0.38069768509904267
1.3607042392743096	0.38004666798340747
1.3579045420796174	0.3793673274023013
1.3551048448849252	0.37872421594775396
1.352305147690233	0.3781758878282123
1.3495054504955408	0.3777559005470523
1.3467057533008486	0.3774616363933748
1.3439060561061564	0.37725462592181525
1.3411063589114642	0.37707212598159756
1.338306661716772	0.3768459659650545
1.3355069645220798	0.3765223988947861
1.3327072673273876	0.37607660488214145
1.3299075701326954	0.3755175399779169
1.3271078729380033	0.37488221609691585
1.324308175743311	0.37422201729712734
1.3215084785486189	0.37358609384327535
1.3187087813539267	0.37300745076264485
1.3159090841592345	0.37249597183755845
1.3131093869645423	0.3720398911658618
1.31030968976985	0.3716141849117114
1.3075099925751579	0.37119209993867974
1.3047102953804657	0.37075531519480054
1.3019105981857735	0.37029920035935715
1.2991109009910813	0.36983182443395546
1.296311203796389	0.36936788232518836
1.293511506601697	0.36892058418629126
1.2907118094070047	0.36849511365976517
1.2879121122123125	0.36808636151612106
1.2851124150176203	0.36768170088233565
1.282312717822928	0.367267396657176
1.279513020628236	0.36683570866573023
1.2767133234335437	0.36638945778242105
1.2739136262388515	0.36594187930078137
1.2711139290441593	0.36551155823829995
1.2683142318494671	0.3651143358777612
1.265514534654775	0.364755452305208
1.2627148374600827	0.36442527844495953
1.2599151402653905	0.3641007236200656
1.2571154430706983	0.36375224175336474
1.2543157458760061	0.3633541215425191
1.251516048681314	0.3628943042316968
1.2487163514866217	0.36237991589760044
1.2459166542919295	0.36183610615421047
1.2431169570972374	0.36129817568326106
1.2403172599025452	0.3607994883044626
1.237517562707853	0.36035936387330647
1.2347178655131608	0.35997537417779435
1.2319181683184686	0.3596230781775748
1.2291184711237764	0.3592636857677044
1.2263187739290842	0.35885731678386523
1.223519076734392	0.35837743274338973
1.2207193795396998	0.3578214314625022
1.2179196823450076	0.357213556998932
1.2151199851503154	0.3565988191379311
1.2123202879556232	0.3560296727839831
1.209520590760931	0.3555497190741399
1.2067208935662388	0.3551797760430835
1.2039211963715466	0.3549109363141769
1.2011214991768548	0.35470692143457583
1.1983218019821626	0.3545149444597311
1.1955221047874705	0.3542814661240057
1.1927224075927783	0.35396764209657705
1.189922710398086	0.3535594454316515
1.1871230132033939	0.35306933096869686
1.1843233160087017	0.3525292255245511
1.1815236188140095	0.3519775680999706
1.1787239216193173	0.35144508003870933
1.175924224424625	0.3509442591918709
1.1731245272299329	0.35046618094128046
1.1703248300352407	0.3499855631392501
1.1675251328405485	0.34947213261599086
1.1647254356458563	0.3489041265619013
1.161925738451164	0.34827902181614767
1.159126041256472	0.3476175461399902
1.1563263440617797	0.3469593412756563
1.1535266468670875	0.3463515160685855
1.1507269496723953	0.3458337727636136
1.147927252477703	0.34542499335556265
1.145127555283011	0.345115748510187
1.1423278580883187	0.3448693014468813
1.1395281608936265	0.3446309664279935
1.1367284636989343	0.34434304297819196
1.1339287665042421	0.3439608297056871
1.13112906930955	0.3434649473719358
1.1283293721148577	0.34286640928304746
1.1255296749201655	0.34220313409461767
1.1227299777254733	0.3415291567221417
1.1199302805307811	0.34089985631147446
1.117130583336089	0.3403574873971784
1.1143308861413967	0.33992095112937215
1.1115311889467046	0.3395822781345944
1.1087314917520124	0.33931023846948494
1.1059317945573202	0.3390595056986766
1.103132097362628	0.3387824559008934
1.1003324001679358	0.33844029939310516
1.0975327029732436	0.33801081928823085
1.0947330057785514	0.337491237747804
1.0919333085838592	0.3368961996380794
1.089133611389167	0.3362521065902767
1.0863339141944748	0.33558974265962405
1.0835342169997826	0.3349372069120945
1.0807345198050904	0.3343147128027587
1.0779348226103982	0.3337320651005419
1.075135125415706	0.3331888484825861
1.0723354282210138	0.3326767637426974
1.0695357310263216	0.33218322430760794
1.0667360338316294	0.3316952657197535
1.0639363366369372	0.3312029446027218
1.061136639442245	0.33070161923920904
1.0583369422475528	0.33019274870965665
1.0555372450528606	0.3296831018048323
1.0527375478581684	0.32918253689226995
1.0499378506634762	0.3287007990352877
1.047138153468784	0.3282440458131872
1.0443384562740918	0.32781198388147736
1.0415387590793996	0.3273964842289636
1.0387390618847074	0.3269822835570457
1.0359393646900152	0.3265498824087407
1.033139667495323	0.3260801206672498
1.0303399703006308	0.3255593273860635
1.0275402731059387	0.32498360759183154
1.0247405759112465	0.32436089714211713
1.0219408787165543	0.32370992611882987
1.0191411815218625	0.32305607343707254
1.0163414843271703	0.32242503538527356
1.0135417871324781	0.32183597495627736
1.010742089937786	0.3212961102498877
1.0079423927430937	0.32079840960627715
1.0051426955484015	0.3203232394111921
1.0023429983537093	0.31984368302038424
0.9995433011590171	0.3193331504635333
0.9967436039643249	0.3187731678298573
0.9939439067696327	0.31815910765083344
0.9911442095749405	0.31750215101169876
0.9883445123802483	0.31682681181761596
0.9855448151855561	0.3161646013424688
0.982745117990864	0.31554550309634877
0.9799454207961718	0.314989550547761
0.9771457236014796	0.3145007830389087
0.9743460264067874	0.3140652170622341
0.9715463292120952	0.3136534048261216
0.968746632017403	0.3132269632805764
0.9659469348227108	0.31274746436326906
0.9631472376280186	0.3121855269880207
0.9603475404333264	0.3115279546177002
0.9575478432386342	0.31078128023403173
0.954748146043942	0.30997095146310893
0.9519484488492498	0.3091363845031465
0.9491487516545576	0.3083230061764426
0.9463490544598654	0.3075730092398068
0.9435493572651732	0.3069167673500697
0.940749660070481	0.3063666780208987
0.9379499628757888	0.3059146818811904
0.9351502656810966	0.3055339534859848
0.9323505684864044	0.3051844128966903
0.9295508712917122	0.3048209217311113
0.92675117409702	0.3044024520560076
0.9239514769023278	0.30390027635391803
0.9211517797076356	0.3033033963509445
0.9183520825129434	0.3026200053153639
0.9155523853182512	0.3018746659658891
0.912752688123559	0.30110189742013327
0.9099529909288668	0.30033775467373325
0.9071532937341746	0.29961150890247334
0.9043535965394824	0.2989395255208741
0.9015538993447902	0.29832285441540307
0.898754202150098	0.2977490232527167
0.8959545049554059	0.2971973348259539
0.8931548077607137	0.2966459605906454
0.8903551105660215	0.29607861087871623
0.8875554133713293	0.29548872698078643
0.8847557161766371	0.29487995425225444
0.8819560189819449	0.29426287933014383
0.8791563217872527	0.2936492626662103
0.8763566245925605	0.2930458581005728
0.8735569273978683	0.2924500838083631
0.8707572302031761	0.29184921256539853
0.8679575330084839	0.29122356050332754
0.8651578358137917	0.2905527582064601
0.8623581386190995	0.28982305793125074
0.8595584414244073	0.289033164723694
0.8567587442297151	0.2881964624805806
0.8539590470350229	0.28733863787407676
0.8511593498403307	0.2864912232858535
0.8483596526456385	0.28568297687493227
0.8455599554509463	0.28493181153041625
0.8427602582562546	0.2842398856879832
0.8399605610615624	0.2835934873246364
0.8371608638668702	0.28296779063176003
0.834361166672178	0.28233495830726807
0.8315614694774858	0.28167294581862046
0.8287617722827936	0.28097212411302985
0.8259620750881014	0.2802375667294362
0.8231623778934092	0.27948630811109776
0.820362680698717	0.2787405810043463
0.8175629835040248	0.2780194040892592
0.8147632863093326	0.2773314495520868
0.8119635891146404	0.27667167999378695
0.8091638919199482	0.2760229517328009
0.806364194725256	0.27536207597427975
0.8035644975305638	0.27466829110582636
0.8007648003358716	0.273931251897628
0.7979651031411794	0.2731557716173273
0.7951654059464872	0.2723616145852511
0.792365708751795	0.2715782678946007
0.7895660115571028	0.2708362715237934
0.7867663143624106	0.27015780641418197
0.7839666171677184	0.2695494682850684
0.7811669199730262	0.2689994353474515
0.778367222778334	0.26847983256765795
0.7755675255836418	0.2679534852295977
0.7727678283889496	0.2673829708547013
0.7699681311942574	0.2667393190442898
0.7671684339995652	0.2660080096610379
0.764368736804873	0.26519092203873407
0.7615690396101809	0.2643042084986069
0.7587693424154887	0.26337324297435694
0.7559696452207965	0.2624264562400358
0.7531699480261043	0.2614898525048912
0.7503702508314121	0.26058340219828957
0.7475705536367199	0.2597196178756924
0.7447708564420277	0.25890381555505937
0.7419711592473355	0.25813514290941253
0.7391714620526433	0.25740753621597756
0.7363717648579511	0.25671024869889447
0.7335720676632589	0.2560282060274839
0.7307723704685667	0.25534287303417336
0.7279726732738745	0.25463432831932176
0.7251729760791823	0.2538847957487125
0.7223732788844901	0.25308314005488564
0.7195735816897979	0.25222911292192474
0.7167738844951057	0.25133577526014295
0.7139741873004135	0.250428744091727
0.7111744901057213	0.24954172534390787
0.7083747929110291	0.24870896703964523
0.7055750957163369	0.2479564055567771
0.7027753985216447	0.24729395881833616
0.6999757013269525	0.24671135249103204
0.6971760041322603	0.24617900285104471
0.6943763069375681	0.24565405491683553
0.6915766097428759	0.24509012813461803
0.6887769125481837	0.2444481589517953
0.6859772153534915	0.24370534434096788
0.6831775181587993	0.24285972733365477
0.6803778209641071	0.24192926474235682
0.677578123769415	0.24094586377592903
0.6747784265747228	0.23994633777768568
0.6719787293800306	0.23896304523502773
0.6691790321853384	0.23801689518576882
0.6663793349906462	0.23711448260229498
0.663579637795954	0.2362496933123225
0.6607799406012622	0.23540868171692056
0.65798024340657	0.23457615436231
0.6551805462118778	0.23374068913677323
0.6523808490171856	0.23289740846161947
0.6495811518224934	0.23204745472041718
0.6467814546278012	0.23119495792098424
0.643981757433109	0.23034308807985718
0.6411820602384168	0.22949103574858065
0.6383823630437246	0.22863329708186478
0.6355826658490324	0.22776165131496215
0.6327829686543402	0.22686909044985204
0.629983271459648	0.2259541190376767
0.6271835742649559	0.22502360114164813
0.6243838770702637	0.2240927843047106
0.6215841798755715	0.2231821163242532
0.6187844826808793	0.2223116371889108
0.6159847854861871	0.2214946583118705
0.6131850882914949	0.22073280054389421
0.6103853910968027	0.22001411772563434
0.6075856939021105	0.21931509430179158
0.6047859967074183	0.21860608693768088
0.6019862995127261	0.21785868636077885
0.5991866023180339	0.21705286482229866
0.5963869051233417	0.21618183847394626
0.5935872079286495	0.21525327943528694
0.5907875107339573	0.21428662020851597
0.5879878135392651	0.2133073448691121
0.5851881163445729	0.2123400010288263
0.5823884191498807	0.21140195422551203
0.5795887219551885	0.2104995874973364
0.5767890247604963	0.20962785766699224
0.5739893275658041	0.2087731222078527
0.5711896303711119	0.2079182501620225
0.5683899331764197	0.2070484726151667
0.5655902359817275	0.20615633260106167
0.5627905387870353	0.2052444365047241
0.5599908415923431	0.20432534847180095
0.5571911443976509	0.20341870859282463
0.5543914472029587	0.20254630583532854
0.5515917500082665	0.20172626615216427
0.5487920528135743	0.20096766963992072
0.5459923556188822	0.2002667999320515
0.54319265842419	0.1996059072179553
0.5403929612294978	0.19895490096892357
0.5375932640348056	0.198275846960157
0.5347935668401134	0.1975295928932874
0.5319938696454212	0.19668336419030658
0.529194172450729	0.19571784691801808
0.526394475256037	0.1946322037663368
0.5235947780613448	0.19344572475797187
0.5207950808666526	0.1921954106329512
0.5179953836719604	0.19092964678446392
0.5151956864772682	0.18969907514802561
0.512395989282576	0.1885465685750901
0.5095962920878838	0.18749861050598163
0.5067965948931916	0.18656021191200117
0.5039968976984994	0.18571473369505587
0.5011972005038072	0.18492878033150884
0.49839750330911503	0.18416099699055194
0.49559780611442283	0.18337251750186565
0.49279810891973064	0.1825363116957939
0.48999841172503844	0.18164294992348298
0.48719871453034624	0.18070129600130933
0.48439901733565405	0.1797340860861036
0.48159932014096185	0.1787698255512641
0.47879962294626965	0.17783349026239398
0.47599992575157746	0.17693882367110275
0.47320022855688526	0.17608447715019898
0.47040053136219306	0.175255015498934
0.46760083416750087	0.17442628790677936
0.46480113697280867	0.17357332768547007
0.4620014397781165	0.17267821227329924
0.4592017425834243	0.17173541137900847
0.4564020453887321	0.1707530288552039
0.4536023481940399	0.16974970373295561
0.4508026509993477	0.16874832743941015
0.4480029538046555	0.16776870682875342
0.4452032566099633	0.16682155411172248
0.4424035594152711	0.1659056581139804
0.4396038622205791	0.16500898716991683
0.4368041650258869	0.16411317605385634
0.43400446783119473	0.16319979022690903
0.43120477063650253	0.16225627531257675
0.42840507344181034	0.1612797172691529
0.42560537624711814	0.16027734848700922
0.42280567905242594	0.15926383562983937
0.42000598185773375	0.15825639665422578
0.41720628466304155	0.15726939241132087
0.41440658746834935	0.15631006028570055
0.41160689027365716	0.15537654808548226
0.40880719307896496	0.15445858656250386
0.40600749588427276	0.15354031415586364
0.40320779868958057	0.1526042131687107
0.40040810149488837	0.15163498167752787
0.39760840430019617	0.15062243038688516
0.394808707105504	0.14956299395056857
0.3920090099108118	0.14845995033348386
0.3892093127161196	0.14732274920251606
0.3864096155214274	0.14616587175008525
0.3836099183267352	0.1450074313373098
0.380810221132043	0.1438674386930032
0.3780105239373508	0.14276549151218068
0.3752108267426586	0.14171774106466617
0.3724111295479664	0.14073334527651252
0.3696114323532742	0.13981110410917472
0.366811735158582	0.1389373596712163
0.3640120379638898	0.1380862991447581
0.3612123407691976	0.13722339284035617
0.3584126435745054	0.13631187421845226
0.3556129463798132	0.13532114630366276
0.352813249185121	0.134235121135413
0.35001355199042883	0.13305811090551398
0.34721385479573685	0.13181621133988872
0.34441415760104466	0.1305531496145119
0.34161446040635246	0.12932106619033082
0.33881476321166026	0.12816823402424768
0.33601506601696807	0.12712680663857828
0.33321536882227587	0.12620394793938897
0.3304156716275837	0.1253789857229472
0.3276159744328915	0.12460769815318248
0.3248162772381993	0.12383290241987042
0.3220165800435071	0.12299872574558018
0.3192168828488149	0.12206483405338796
0.3164171856541227	0.12101681524260549
0.3136174884594305	0.11986990515195799
0.3108177912647383	0.11866503221073625
0.3080180940700461	0.11745823395863915
0.3052183968753539	0.11630627504727394
0.3024186996806617	0.11525227517544026
0.2996190024859695	0.11431507736511223
0.2968193052912773	0.11348500010814576
0.2940196080965851	0.11272685300040783
0.2912199109018929	0.11198916381393566
0.2884202137072007	0.11121699896979698
0.2856205165125085	0.11036496424559131
0.28282081931781633	0.1094071186637894
0.28002112212312413	0.10834152491245266
0.27722142492843194	0.10718867560945759
0.27442172773373974	0.10598463995437153
0.27162203053904754	0.10477104409393276
0.26882233334435535	0.10358462920611756
0.26602263614966315	0.10244901502618002
0.26322293895497095	0.10137052710078126
0.260423241760279	0.10033877512778246
0.2576235445655868	0.09933142610948882
0.2548238473708946	0.09832161481842382
0.2520241501762024	0.09728590039590959
0.2492244529815102	0.09621070215870486
0.246424755786818	0.09509567830033673
0.2436250585921258	0.09395338106135181
0.2408253613974336	0.0928054977592324
0.2380256642027414	0.09167682754305514
0.2352259670080492	0.09058865419122969
0.232426269813357	0.08955324823310723
0.22962657261866481	0.08857086715110762
0.22682687542397262	0.08762992496121283
0.22402717822928042	0.08671015575578776
0.22122748103458822	0.08578781910663881
0.21842778383989603	0.08484149004752622
0.21562808664520383	0.08385687459609587
0.21282838945051163	0.08282941868832583
0.21002869225581944	0.08176414154241352
0.20722899506112724	0.08067293466491346
0.20442929786643504	0.07957028939033466
0.20162960067174285	0.07846883474890137
0.19882990347705065	0.07737605653412948
0.19603020628235845	0.07629313094628244
0.19323050908766626	0.07521608009674495
0.19043081189297406	0.07413867577199218
0.18763111469828186	0.07305593915828708
0.18483141750358967	0.07196690349815371
0.18203172030889747	0.07087559021536104
0.17923202311420527	0.06978980616171943
0.17643232591951308	0.06871817755642934
0.17363262872482088	0.06766651228058988
0.17083293153012868	0.0666348805056694
0.1680332343354367	0.06561660316044486
0.1652335371407445	0.06459969065164958
0.16243383994605232	0.06357039494149172
0.15963414275136012	0.06251773388812153
0.15683444555666792	0.06143741228054529
0.15403474836197573	0.060333675120478214
0.15123505116728353	0.059218274184538094
0.14843535397259133	0.05810670586622726
0.14563565677789914	0.057012855992986805
0.14283595958320694	0.055943819241803
0.14003626238851474	0.054896707095409586
0.13723656519382255	0.053858675136816116
0.13443686799913035	0.05281036316512884
0.13163717080443815	0.05173179094707584
0.12883747360974596	0.05060888083657523
0.12603777641505376	0.0494384944324474
0.12323807922036156	0.04823028839570087
0.12043838202566937	0.047004690380543196
0.11763868483097717	0.045787544851903395
0.11483898763628497	0.0446030634674469
0.11203929044159278	0.0434672694035721
0.10923959324690058	0.042383960622303575
0.10643989605220838	0.04134438837561506
0.10364019885751619	0.04033063451773282
0.10084050166282399	0.03932148367482512
0.09804080446813179	0.03829882084469006
0.0952411072734396	0.03725248962834698
0.0924414100787474	0.03618213681079832
0.0896417128840552	0.035095627327233994
0.086842015689363	0.0340047679254785
0.08404231849467081	0.03291993487845293
0.08124262129997883	0.031845483407835
0.07844292410528664	0.030777455076939013
0.07564322691059444	0.029704250358448384
0.07284352971590224	0.028609914076632083
0.07004383252121005	0.027478850625363784
0.06724413532651785	0.02630041520871285
0.06444443813182565	0.025072007938401628
0.06164474093713346	0.02379991749846033
0.05884504374244126	0.022497958512614148
0.056045346547749064	0.02118461694731135
0.05324564935305687	0.019879731107880407
0.05044595215836467	0.01860162116532361
0.047646254963672474	0.017365143804150794
0.04484655776898028	0.016180620541380013
0.04204686057428808	0.015053220728490385
0.039247163379595884	0.013982338733911099
0.03644746618490369	0.012960796634200196
0.03364776899021149	0.011974173463015329
0.030848071795519294	0.0110009568102829
0.028048374600827097	0.010014292008909798
0.0252486774061349	0.008985750890150034
0.022448980211442704	0.007890826485163658
0.019649283016750507	0.006715030083074834
0.01684958582205831	0.005458862657684351
0.014049888627366114	0.004139854196916724
0.011250191432673917	0.002790444954176058
0.00845049423798172	0.0014516149892275572
0.005650797043289524	0.00016352007518134203
0.002851099848597327	-0.0010444917655926301
5.1402653905130435e-05	-0.002161647282797035
-0.0027482945407870663	-0.003198881973367179
-0.005547991735479263	-0.004186160103284604
-0.00834768893017146	-0.005164499424382999
-0.011147386124863434	-0.0061748479720041246
-0.013947083319555631	-0.007246978702407955
-0.016746780514247828	-0.008391618644514012
-0.019546477708940024	-0.009598068690023383
-0.02234617490363222	-0.010837892430780312
-0.025145872098324418	-0.012073397720178139
-0.027945569293016614	-0.013268208360380335
-0.03074526648770881	-0.01439668962918497
-0.03354496368240101	-0.015449512790258652
-0.036344660877093204	-0.01643402465485956
-0.0391443580717854	-0.01736984317857824
-0.0419440552664776	-0.018281623539608105
-0.044743752461169795	-0.019191717704046197
-0.04754344965586199	-0.02011524149864174
-0.05034314685055419	-0.0210589769181374
-0.053142844045246385	-0.022023993022872005
-0.05594254123993858	-0.023010440687112603
-0.05874223843463078	-0.024022185787296754
-0.061541935629322975	-0.02506907246408858
-0.06434163282401517	-0.02616559294034859
-0.06714133001870737	-0.02732620745359729
-0.06994102721339956	-0.028558955008139774
-0.07274072440809176	-0.029859796852603763
-0.07554042160278396	-0.031210032439619645
-0.07834011879747615	-0.032578145562449375
-0.08113981599216835	-0.03392592206339206
-0.08393951318686055	-0.03521717200051327
-0.08673921038155274	-0.03642642994230127
-0.08953890757624494	-0.0375449421974457
-0.09233860477093714	-0.03858210426427888
-0.09513830196562933	-0.03956198365792749
-0.09793799916032131	-0.040516135208117074
-0.1007376963550135	-0.041475043440496066
-0.1035373935497057	-0.042460833708876246
-0.1063370907443979	-0.04348330416700027
-0.1091367879390901	-0.04454008834927317
-0.11193648513378229	-0.04562033021025277
-0.11473618232847449	-0.04671015403063418
-0.11753587952316669	-0.04779781228389585
-0.12033557671785888	-0.04887679261720399
-0.12313527391255108	-0.04994615693962574
-0.12593497110724328	-0.051008553975957015
-0.12873466830193547	-0.05206722663929253
-0.13153436549662767	-0.053123595309255
-0.13433406269131987	-0.05417656472728132
-0.13713375988601206	-0.05522378537932378
-0.13993345708070426	-0.05626410445166841
-0.14273315427539646	-0.05729980173716343
-0.14553285147008865	-0.05833721069175216
-0.14833254866478085	-0.059384995786939086
-0.15113224585947305	-0.060450433715413227
-0.15393194305416524	-0.06153508253683282
-0.15673164024885744	-0.06263176417997834
-0.15953133744354964	-0.06372455182087686
-0.16233103463824183	-0.0647924631659038
-0.16513073183293403	-0.06581614176665415
-0.16793042902762623	-0.06678548860186277
-0.17073012622231842	-0.06770551802888194
-0.17352982341701062	-0.06859798735250265
-0.17632952061170282	-0.06949757718213988
-0.179129217806395	-0.07044320934122468
-0.1819289150010872	-0.07146686478839405
-0.1847286121957794	-0.07258335921611123
-0.1875283093904716	-0.0737845067437769
-0.19032800658516358	-0.07503988697212004
-0.19312770377985577	-0.07630438131596641
-0.19592740097454797	-0.07753042685354863
-0.19872709816924017	-0.07868130483157816
-0.20152679536393237	-0.07974131761055367
-0.20432649255862456	-0.08071961003325163
-0.20712618975331676	-0.08164639299212617
-0.20992588694800896	-0.08256277896834953
-0.21272558414270115	-0.08350752476825997
-0.21552528133739335	-0.0845049897630987
-0.21832497853208555	-0.08555820768115341
-0.22112467572677774	-0.08664926437062606
-0.22392437292146994	-0.08774673979241648
-0.22672407011616214	-0.08881762434520882
-0.22952376731085433	-0.08983964309548412
-0.23232346450554653	-0.09080980684371415
-0.23512316170023873	-0.09174628654961016
-0.23792285889493092	-0.09268294118297613
-0.24072255608962312	-0.0936582676331678
-0.24352225328431532	-0.09470237598356906
-0.2463219504790075	-0.09582622933850839
-0.2491216476736997	-0.09701663787142709
-0.2519213448683919	-0.09823863567817571
-0.2547210420630841	-0.09944452665378843
-0.2575207392577763	-0.1005868285565577
-0.2603204364524685	-0.1016312178438361
-0.2631201336471607	-0.1025656988702406
-0.2659198308418529	-0.10340349086103234
-0.2687195280365451	-0.10417908504417916
-0.2715192252312373	-0.1049389235221892
-0.2743189224259295	-0.10572957615196261
-0.27711861962062145	-0.10658675758408341
-0.27991831681531365	-0.10752798425876094
-0.28271801401000585	-0.10855039010406987
-0.28551771120469804	-0.1096336677693379
-0.28831740839939024	-0.11074677112992021
-0.29111710559408244	-0.11185625751637725
-0.29391680278877463	-0.11293408393747795
-0.29671649998346683	-0.11396318443005608
-0.299516197178159	-0.11493997507192097
-0.3023158943728512	-0.11587375705612014
-0.3051155915675434	-0.11678359563302544
-0.3079152887622356	-0.11769356405085116
-0.3107149859569278	-0.11862730927304926
-0.31351468315162	-0.11960283987679342
-0.3163143803463122	-0.12062835913646408
-0.3191140775410044	-0.12169989329440505
-0.3219137747356966	-0.12280133540800564
-0.3247134719303888	-0.12390723802934477
-0.327513169125081	-0.1249881807545151
-0.3303128663197732	-0.12601785686580858
-0.3331125635144654	-0.12698034289847945
-0.3359122607091576	-0.12787559849299987
-0.3387119579038498	-0.12872134018942505
-0.341511655098542	-0.12955015877471257
-0.3443113522932342	-0.1304020050111828
-0.34711104948792637	-0.13131362634370602
-0.34991074668261857	-0.13230772792291495
-0.35271044387731076	-0.13338509785433705
-0.35551014107200296	-0.13452240886763997
-0.35830983826669516	-0.1356769308696546
-0.36110953546138735	-0.13679734487714637
-0.36390923265607955	-0.13783786376216256
-0.36670892985077175	-0.13877160843139547
-0.3695086270454637	-0.13959914075076651
-0.3723083242401559	-0.14034932476155093
-0.3751080214348481	-0.1410719436341426
-0.3779077186295403	-0.14182405396967432
-0.3807074158242325	-0.1426540838258625
-0.3835071130189247	-0.14358848543690547
-0.3863068102136169	-0.14462502805923727
-0.3891065074083091	-0.14573475425926619
-0.3919062046030013	-0.14687187406893012
-0.3947059017976935	-0.14798833439693762
-0.3975055989923857	-0.1490483228527115
-0.4003052961870779	-0.15003804982402266
-0.4031049933817701	-0.1509677818982457
-0.4059046905764623	-0.15186573030704
-0.4087043877711545	-0.1527661413709492
-0.4115040849658467	-0.15369585987184123
-0.41430378216053887	-0.15466408628645817
-0.41710347935523107	-0.15565887548553664
-0.41990317654992326	-0.1566515375766722
-0.42270287374461546	-0.15760732952065762
-0.42550257093930766	-0.15849862930769953
-0.42830226813399985	-0.15931592140937634
-0.43110196532869205	-0.16007268621067267
-0.43390166252338425	-0.16080240431832332
-0.43670135971807633	-0.1615486172627934
-0.43950105691276853	-0.16235137934165444
-0.4423007541074607	-0.16323466569375505
-0.4451004513021529	-0.16419895466711373
-0.4479001484968451	-0.16522141516460512
-0.4506998456915373	-0.16626353638629443
-0.4534995428862295	-0.16728354243399132
-0.4562992400809217	-0.1682493922794252
-0.4590989372756139	-0.16914808471444984
-0.4618986344703061	-0.16998835925019953
-0.4646983316649983	-0.17079619621887973
-0.4674980288596905	-0.17160494974599383
-0.4702977260543827	-0.17244365772193238
-0.4730974232490749	-0.17332750421621954
-0.4758971204437671	-0.17425346908650974
-0.47869681763845917	-0.17520227680346082
-0.48149651483315137	-0.1761455686191648
-0.48429621202784356	-0.17705554534014534
-0.48709590922253576	-0.17791371801581016
-0.48989560641722796	-0.17871600640659138
-0.49269530361192015	-0.17947294149368145
-0.49549500080661235	-0.18020554540734346
-0.49829469800130455	-0.1809388931234219
-0.5010943951959967	-0.18169590368095426
-0.5038940923906889	-0.18249342887662823
-0.5066937895853811	-0.18334147046543267
-0.5094934867800733	-0.1842449120234818
-0.5122931839747655	-0.18520610654056313
-0.5150928811694577	-0.18622643931743002
-0.5178925783641499	-0.1873056612175967
-0.5206922755588421	-0.18843905610535006
-0.5234919727535343	-0.18961381090028903
-0.5262916699482264	-0.19080671085447923
-0.5290913671429186	-0.1919851109383889
-0.5318910643376108	-0.193112032158275
-0.534690761532303	-0.19415458267594804
-0.5374904587269952	-0.1950933428864185
-0.5402901559216874	-0.19592952764053198
-0.5430898531163796	-0.19668705117089183
-0.5458895503110718	-0.1974080607875704
-0.548689247505764	-0.19814263067685486
-0.5514889447004562	-0.1989353851335799
-0.5542886418951484	-0.19981309000602726
-0.5570883390898406	-0.20077720240249539
-0.5598880362845328	-0.20180394244922664
-0.562687733479225	-0.20285207853110093
-0.5654874306739172	-0.20387608424263626
-0.5682871278686092	-0.2048405012104319
-0.5710868250633014	-0.20573087498668985
-0.5738865222579936	-0.20655771280366128
-0.5766862194526858	-0.20735220031897905
-0.579485916647378	-0.20815514543728267
-0.5822856138420702	-0.20900286578619076
-0.5850853110367624	-0.20991473692119908
-0.5878850082314546	-0.21088653135439467
-0.5906847054261468	-0.21189170881274058
-0.593484402620839	-0.2128901428239362
-0.5962840998155312	-0.2138413008281631
-0.5990837970102234	-0.21471746643485934
-0.6018834942049156	-0.21551266812401232
-0.6046831913996078	-0.21624450185365304
-0.6074828885943	-0.2169484561384041
-0.6102825857889922	-0.2176668246214249
-0.6130822829836844	-0.2184359848179615
-0.6158819801783765	-0.21927618782734357
-0.6186816773730687	-0.2201869704069292
-0.6214813745677609	-0.22114927808397206
-0.6242810717624531	-0.22213310919279805
-0.6270807689571453	-0.2231077443474339
-0.6298804661518375	-0.22405098262687828
-0.6326801633465297	-0.22495442365736612
-0.6354798605412219	-0.22582342590562307
-0.638279557735914	-0.22667232322448214
-0.6410792549306062	-0.2275170886130224
-0.6438789521252984	-0.2283683525348226
-0.6466786493199906	-0.2292273158542663
-0.6494783465146828	-0.23008584596481915
-0.652278043709375	-0.23093041521744415
-0.6550777409040672	-0.2317481452049053
-0.6578774380987593	-0.23253254919046293
-0.6606771352934515	-0.2332868156708195
-0.6634768324881437	-0.23402349851373078
-0.6662765296828359	-0.23476085052821236
-0.6690762268775281	-0.2355172339593808
-0.6718759240722203	-0.236305637914268
-0.6746756212669125	-0.23713015368318455
-0.6774753184616047	-0.2379854281462564
-0.6802750156562969	-0.2388589900246357
-0.6830747128509891	-0.2397353637034446
-0.6858744100456813	-0.2406004009579025
-0.6886741072403735	-0.24144440484833363
-0.6914738044350657	-0.2422632718833676
-0.6942735016297579	-0.24305773045038837
-0.6970731988244501	-0.2438314462569473
-0.6998728960191423	-0.2445890372326762
-0.7026725932138345	-0.24533482739223536
-0.7054722904085265	-0.24607262015044115
-0.7082719876032187	-0.24680617162763543
-0.7110716847979109	-0.2475396841341764
-0.7138713819926031	-0.24827768532144598
-0.7166710791872953	-0.24902407762701223
-0.7194707763819875	-0.24978072061391873
-0.7222704735766797	-0.25054634430694445
-0.7250701707713719	-0.2513166354427889
-0.7278698679660641	-0.25208591400431424
-0.7306695651607563	-0.25285006944386734
-0.7334692623554485	-0.25360967383026045
-0.7362689595501407	-0.2543717974523104
-0.7390686567448329	-0.2551492713687963
-0.7418683539395251	-0.2559569820541313
-0.7446680511342173	-0.25680598398697474
-0.7474677483289094	-0.2576973215561853
-0.7502674455236016	-0.2586179817167026
-0.7530671427182938	-0.25954104406929834
-0.755866839912986	-0.2604308632122381
-0.7586665371076782	-0.26125236722297895
-0.7614662343023704	-0.26198189114557413
-0.7642659314970626	-0.26261602812874485
-0.7670656286917548	-0.2631752102476379
-0.769865325886447	-0.2637001712027852
-0.7726650230811392	-0.2642416947983214
-0.7754647202758314	-0.2648463830788996
-0.7782644174705236	-0.2655427622326365
-0.7810641146652157	-0.26633226248881536
-0.7838638118599079	-0.2671882831345641
-0.7866635090546001	-0.2680640447083157
-0.7894632062492923	-0.2689070372451635
-0.7922629034439845	-0.26967557651876095
-0.7950626006386766	-0.2703521020513797
-0.7978622978333688	-0.27094875755094006
-0.800661995028061	-0.271503247158842
-0.8034616922227532	-0.2720661739868787
-0.8062613894174454	-0.2726839638556009
-0.8090610866121376	-0.2733830547108539
-0.8118607838068298	-0.2741607152396661
-0.814660481001522	-0.2749857078550615
-0.8174601781962142	-0.2758087273939187
-0.8202598753909064	-0.2765792289307093
-0.8230595725855986	-0.2772630392284061
-0.8258592697802908	-0.2778547999811366
-0.828658966974983	-0.2783809583659478
-0.8314586641696752	-0.2788921541031343
-0.8342583613643674	-0.2794473982847038
-0.8370580585590595	-0.28009519652900183
-0.8398577557537517	-0.28085780176549957
-0.8426574529484439	-0.2817237419304016
-0.845457150143136	-0.2826510137813967
-0.8482568473378282	-0.2835798063325967
-0.8510565445325204	-0.284450512244385
-0.8538562417272126	-0.2852211423362724
-0.8566559389219048	-0.2858786050034988
-0.859455636116597	-0.2864404905133152
-0.8622553333112892	-0.28694723108471
-0.8650550305059814	-0.28744767117076064
-0.8678547277006736	-0.28798311001438637
-0.8706544248953658	-0.2885751211393962
-0.873454122090058	-0.2892208949934174
-0.8762538192847502	-0.28989709698668054
-0.8790535164794424	-0.2905702819158116
-0.8818532136741346	-0.2912097876147781
-0.8846529108688267	-0.29179844591493787
-0.8874526080635189	-0.29233753200081825
-0.8902523052582111	-0.29284466367538176
-0.8930520024529033	-0.2933459880617605
-0.8958516996475955	-0.29386599613077247
-0.8986513968422877	-0.29441898587216986
-0.9014510940369799	-0.2950053565699148
-0.9042507912316721	-0.2956139218552819
-0.9070504884263643	-0.29622905179833736
-0.9098501856210565	-0.29683958733304416
-0.9126498828157487	-0.297445798102263
-0.9154495800104409	-0.29806140844116125
-0.9182492772051329	-0.29870959912578077
-0.9210489743998251	-0.2994141990235374
-0.9238486715945173	-0.3001891602083431
-0.9266483687892095	-0.3010301774692975
-0.9294480659839017	-0.301911693161351
-0.9322477631785939	-0.30279074628506997
-0.9350474603732861	-0.30361681535033935
-0.9378471575679783	-0.30434477717239017
-0.9406468547626705	-0.30494705122555166
-0.9434465519573627	-0.3054212581265592
-0.9462462491520549	-0.30579116607589607
-0.9490459463467471	-0.3061008058071145
-0.9518456435414393	-0.3064036787316229
-0.9546453407361315	-0.30675030230612377
-0.9574450379308237	-0.3071775559847194
-0.9602447351255159	-0.3077024326160742
-0.9630444323202081	-0.30832124568949804
-0.9658441295149003	-0.30901367099823374
-0.9686438267095925	-0.30974976651623476
-0.9714435239042847	-0.31049765330959933
-0.9742432210989769	-0.31122987559153903
-0.9770429182936691	-0.3119273270843377
-0.9798426154883613	-0.3125806203821987
-0.9826423126830534	-0.3131895007269171
-0.9854420098777456	-0.31376115762634627
-0.9882417070724377	-0.3143080986085106
-0.9910414042671299	-0.31484584532954507
-0.9938411014618221	-0.31539038807788977
-0.9966407986565143	-0.3159553050766598
-0.9994404958512065	-0.31654874720759874
-1.0022401930458988	-0.31717093591567547
-1.005039890240591	-0.31781313295380875
-1.007839587435283	-0.31845895133296576
-1.0106392846299752	-0.31908828966132563
-1.0134389818246674	-0.31968322940128213
-1.0162386790193596	-0.32023428715021907
-1.0190383762140518	-0.32074488902450926
-1.021838073408744	-0.321232152849681
-1.0246377706034362	-0.3217230834173126
-1.0274374677981284	-0.3222468364557135
-1.0302371649928206	-0.32282525813010343
-1.0330368621875128	-0.32346485202878583
-1.035836559382205	-0.3241532161565053
-1.0386362565768972	-0.32486173484232506
-1.0414359537715894	-0.325554242214418
-1.0442356509662816	-0.32619917850670366
-1.0470353481609738	-0.3267812402734923
-1.049835045355666	-0.32730830877829653
-1.0526347425503582	-0.32781072977034764
-1.0554344397450504	-0.32833247768858786
-1.0582341369397426	-0.3289165768991824
-1.0610338341344348	-0.3295893808885344
-1.063833531329127	-0.33034908443294164
-1.0666332285238191	-0.331162784972851
-1.0694329257185113	-0.33197376967387104
-1.0722326229132033	-0.33271731353403466
-1.0750323201078955	-0.33334027399914834
-1.0778320173025877	-0.33381822373999437
-1.08063171449728	-0.33416438109520963
-1.083431411691972	-0.33442708895733975
-1.0862311088866643	-0.3346762782924593
-1.0890308060813565	-0.3349830097479738
-1.0918305032760487	-0.3353985640465732
-1.0946302004707409	-0.3359398045471701
-1.097429897665433	-0.33658553210786424
-1.1002295948601253	-0.33728493773535007
-1.1030292920548175	-0.3379752443053372
-1.1058289892495097	-0.3386025820614902
-1.1086286864442019	-0.33913911232016913
-1.111428383638894	-0.3395907607063334
-1.1142280808335863	-0.33999318565600456
-1.1170277780282785	-0.3403976634395117
-1.1198274752229707	-0.3408520137958667
-1.1226271724176629	-0.3413833289084566
-1.125426869612355	-0.3419885414580275
-1.1282265668070472	-0.34263604127745906
-1.1310262640017394	-0.3432776256406773
-1.1338259611964316	-0.3438664283390702
-1.1366256583911238	-0.3443743946394584
-1.139425355585816	-0.34480307437533086
-1.1422250527805082	-0.3451839064679746
-1.1450247499752004	-0.3455679030658335
-1.1478244471698926	-0.34600838202201467
-1.1506241443645848	-0.3465428210715559
-1.153423841559277	-0.3471801694246861
-1.1562235387539692	-0.3478979785668085
-1.1590232359486614	-0.3486502231202473
-1.1618229331433536	-0.3493829255427484
-1.1646226303380458	-0.35005200840798456
-1.167422327532738	-0.35063711529256114
-1.1702220247274302	-0.3511466819959481
-1.1730217219221224	-0.35161272619537487
-1.1758214191168146	-0.3520774987650246
-1.1786211163115068	-0.3525769875718563
-1.1814208135061988	-0.35312728148407013
-1.184220510700891	-0.3537186538838366
-1.1870202078955832	-0.35431935632435374
-1.1898199050902754	-0.3548875792949333
-1.1926196022849676	-0.35538711654822297
-1.1954192994796597	-0.35580100093362876
-1.198218996674352	-0.35613819245116807
-1.2010186938690441	-0.3564309674317475
-1.2038183910637363	-0.35672402913445334
-1.2066180882584285	-0.35705930905254923
-1.2094177854531207	-0.35746190246322396
-1.212217482647813	-0.3579320791299866
-1.2150171798425051	-0.35844605058497736
-1.2178168770371973	-0.358965008533796
-1.2206165742318895	-0.3594490339974976
-1.2234162714265817	-0.359870856566177
-1.226215968621274	-0.3602246673402897
-1.229015665815966	-0.36052712499766004
-1.2318153630106583	-0.36081059009632577
-1.2346150602053505	-0.3611113962585495
-1.2374147574000427	-0.3614576107181051
-1.240214454594735	-0.3618606867495937
-1.243014151789427	-0.36231374406864836
-1.2458138489841193	-0.3627966055503926
-1.2486135461788115	-0.3632851773824516
-1.2514132433735037	-0.3637612409857345
-1.2542129405681959	-0.3642187741981031
-1.2570126377628879	-0.36466447286208525
-1.25981233495758	-0.3651125639250239
-1.2626120321522722	-0.36557632629828973
-1.2654117293469644	-0.36606005402362307
-1.2682114265416566	-0.3665549955536759
-1.2710111237363488	-0.3670411667867295
-1.273810820931041	-0.3674945104254379
-1.2766105181257332	-0.36789662038063353
-1.2794102153204254	-0.36824307003828116
-1.2822099125151176	-0.368546771101138
-1.2850096097098098	-0.368834632949396
-1.287809306904502	-0.3691384057700561
-1.2906090040991942	-0.3694829702395741
-1.2934087012938864	-0.3698765407266512
-1.2962083984885786	-0.3703067626670572
-1.2990080956832708	-0.37074462792775065
-1.301807792877963	-0.37115523095672454
-1.3046074900726552	-0.3715117162711917
-1.3074071872673474	-0.37180734696544726
-1.3102068844620396	-0.3720610392809174
-1.3130065816567318	-0.372313875055609
-1.315806278851424	-0.3726172811179942
-1.3186059760461162	-0.37301661425784927
-1.3214056732408084	-0.3735356894848282
-1.3242053704355006	-0.3741676461207595
-1.3270050676301928	-0.3748754648053084
-1.329804764824885	-0.375602141183596
-1.3326044620195772	-0.3762871617303456
-1.3354041592142694	-0.376883725208237
-1.3382038564089616	-0.3773709166419872
-1.3410035536036538	-0.37775687084366516
-1.343803250798346	-0.3780722087648506
-1.3466029479930381	-0.37835651831941564
-1.3494026451877303	-0.37864310859888317
-1.3522023423824225	-0.3789477862367371
-1.3550020395771145	-0.3792657832018924
-1.3578017367718067	-0.37957779250712465
-1.360601433966499	-0.37986251100826973
-1.363401131161191	-0.3801104758993047
-1.3662008283558833	-0.38033331543285054
-1.3690005255505755	-0.38056411337173857
-1.3718002227452677	-0.3808478819577886
-1.37459991993996	-0.38122497058086535
-1.377399617134652	-0.38171319565144024
-1.3801993143293443	-0.3822954290449627
[truncated: 6 more rows]
