# Supplementary material for: Isolation of a planar π-aromatic Bi5− ring in a cobalt-based inverse-sandwich-type complex
Source: Nat Chem. 2025 Jan 20;17(4):547–55. doi: 10.1038/s41557-024-01713-8 (PMC11964920; doi:10.1038/s41557-024-01713-8)
Supplement: Supplementary file 4 — Original magnetic data of compound 1 and origin file of Fig. 3. [file 41557_2024_1713_MOESM4_ESM.zip › sr_and_T/54.json]

{
   "comment": "corrected Loops",
   "temperature": 3.5,
   "measures": [
      {
         "sr": 0.016,
         "angle": 0,
         "trans": 0,
         "cool_t": 1,
         "comment": "to H_stop",
         "data": [
            [
               -1.3999,
               -0.38435538461719954
            ],
            [
               -1.3970974974974975,
               -0.38457865746232034
            ],
            [
               -1.394294994994995,
               -0.3846611730790511
            ],
            [
               -1.3914924924924925,
               -0.3845714048145543
            ],
            [
               -1.3886899899899898,
               -0.3843228716394482
            ],
            [
               -1.3858874874874874,
               -0.3839639987126845
            ],
            [
               -1.3830849849849849,
               -0.38355790691269054
            ],
            [
               -1.3802824824824824,
               -0.3831592838090939
            ],
            [
               -1.37747997997998,
               -0.3827962304141801
            ],
            [
               -1.3746774774774775,
               -0.38246302403395616
            ],
            [
               -1.371874974974975,
               -0.3821258014497365
            ],
            [
               -1.3690724724724723,
               -0.3817386354977015
            ],
            [
               -1.3662699699699699,
               -0.38126392306198553
            ],
            [
               -1.3634674674674674,
               -0.38068963157698577
            ],
            [
               -1.360664964964965,
               -0.3800371956619141
            ],
            [
               -1.3578624624624624,
               -0.3793572333120162
            ],
            [
               -1.35505995995996,
               -0.37871455030193546
            ],
            [
               -1.3522574574574573,
               -0.3781676155760423
            ],
            [
               -1.3494549549549548,
               -0.3777495476707483
            ],
            [
               -1.3466524524524524,
               -0.37745705252193973
            ],
            [
               -1.3438499499499499,
               -0.3772509608169513
            ],
            [
               -1.3410474474474474,
               -0.37706804404855143
            ],
            [
               -1.338244944944945,
               -0.3768400366508592
            ],
            [
               -1.3354424424424425,
               -0.3765135341375381
            ],
            [
               -1.3326399399399398,
               -0.3760643936515744
            ],
            [
               -1.3298374374374373,
               -0.37550236362919553
            ],
            [
               -1.3270349349349349,
               -0.37486510525149075
            ],
            [
               -1.3242324324324324,
               -0.37420430305285624
            ],
            [
               -1.32142992992993,
               -0.37356897893934704
            ],
            [
               -1.3186274274274274,
               -0.3729916525050708
            ],
            [
               -1.3158249249249248,
               -0.37248155834827523
            ],
            [
               -1.3130224224224223,
               -0.3720263575945829
            ],
            [
               -1.3102199199199198,
               -0.37160072551825973
            ],
            [
               -1.3074174174174173,
               -0.37117796032293293
            ],
            [
               -1.3046149149149149,
               -0.3707400838145667
            ],
            [
               -1.3018124124124124,
               -0.3702829289844284
            ],
            [
               -1.29900990990991,
               -0.369814940585398
            ],
            [
               -1.2962074074074073,
               -0.3693509433207638
            ],
            [
               -1.2934049049049048,
               -0.3689039871578197
            ],
            [
               -1.2906024024024023,
               -0.36847889248038335
            ],
            [
               -1.2877998998998998,
               -0.368070162956614
            ],
            [
               -1.2849973973973974,
               -0.36766495393836973
            ],
            [
               -1.282194894894895,
               -0.3672496029124471
            ],
            [
               -1.2793923923923924,
               -0.3668167238206702
            ],
            [
               -1.2765898898898898,
               -0.3663696305254165
            ],
            [
               -1.2737873873873873,
               -0.3659219676321972
            ],
            [
               -1.2709848848848848,
               -0.36549243546129795
            ],
            [
               -1.2681823823823823,
               -0.36509659225084723
            ],
            [
               -1.2653798798798799,
               -0.3647390546283219
            ],
            [
               -1.2625773773773774,
               -0.3644094425366501
            ],
            [
               -1.259774874874875,
               -0.3640840820022796
            ],
            [
               -1.2569723723723722,
               -0.36373327557491986
            ],
            [
               -1.2541698698698698,
               -0.3633317145917936
            ],
            [
               -1.2513673673673673,
               -0.36286821267832825
            ],
            [
               -1.2485648648648648,
               -0.3623509595037846
            ],
            [
               -1.2457623623623624,
               -0.36180597642322154
            ],
            [
               -1.24295985985986,
               -0.3612688948071179
            ],
            [
               -1.2401573573573572,
               -0.3607726899829259
            ],
            [
               -1.2373548548548547,
               -0.3603356503149776
            ],
            [
               -1.2345523523523523,
               -0.3599539971873216
            ],
            [
               -1.2317498498498498,
               -0.359602092204914
            ],
            [
               -1.2289473473473473,
               -0.3592405581834043
            ],
            [
               -1.2261448448448449,
               -0.35882981177355067
            ],
            [
               -1.2233423423423422,
               -0.35834447200865993
            ],
            [
               -1.2205398398398397,
               -0.35778362218805415
            ],
            [
               -1.2177373373373372,
               -0.3571731756159602
            ],
            [
               -1.2149348348348348,
               -0.35655921871364216
            ],
            [
               -1.2121323323323323,
               -0.35599428199578087
            ],
            [
               -1.2093298298298298,
               -0.3555209511476102
            ],
            [
               -1.2065273273273274,
               -0.35515821122299607
            ],
            [
               -1.2037248248248247,
               -0.35489506145130023
            ],
            [
               -1.2009223223223222,
               -0.3546935290827389
            ],
            [
               -1.1981198198198197,
               -0.3545000721310748
            ],
            [
               -1.1953173173173173,
               -0.35426157072036
            ],
            [
               -1.1925148148148148,
               -0.3539406208180469
            ],
            [
               -1.1897123123123123,
               -0.3535251639412944
            ],
            [
               -1.1869098098098099,
               -0.3530294872175924
            ],
            [
               -1.1841073073073072,
               -0.3524866065044704
            ],
            [
               -1.1813048048048047,
               -0.35193496754397147
            ],
            [
               -1.1785023023023022,
               -0.3514042636378172
            ],
            [
               -1.1756997997997998,
               -0.35090534760634906
            ],
            [
               -1.1728972972972973,
               -0.35042767399708485
            ],
            [
               -1.1700947947947948,
               -0.349945001257417
            ],
            [
               -1.1672922922922924,
               -0.34942716262792095
            ],
            [
               -1.1644897897897897,
               -0.3488535888903199
            ],
            [
               -1.1616872872872872,
               -0.3482236581435507
            ],
            [
               -1.1588847847847847,
               -0.3475600491902201
            ],
            [
               -1.1560822822822823,
               -0.34690369064149396
            ],
            [
               -1.1532797797797798,
               -0.34630179078839485
            ],
            [
               -1.1504772772772773,
               -0.3457928183252741
            ],
            [
               -1.1476747747747749,
               -0.34539338369866235
            ],
            [
               -1.1448722722722722,
               -0.34509139999628824
            ],
            [
               -1.1420697697697697,
               -0.34484789257523285
            ],
            [
               -1.1392672672672672,
               -0.34460706109017014
            ],
            [
               -1.1364647647647648,
               -0.34431159015773605
            ],
            [
               -1.1336622622622623,
               -0.34391859151852566
            ],
            [
               -1.1308597597597596,
               -0.3434114279829025
            ],
            [
               -1.1280572572572574,
               -0.3428040106552209
            ],
            [
               -1.1252547547547547,
               -0.34213649941985846
            ],
            [
               -1.1224522522522522,
               -0.3414639030796398
            ],
            [
               -1.1196497497497497,
               -0.3408410699978258
            ],
            [
               -1.1168472472472473,
               -0.34030840884917635
            ],
            [
               -1.1140447447447448,
               -0.3398822013687248
            ],
            [
               -1.111242242242242,
               -0.3395518055982518
            ],
            [
               -1.1084397397397396,
               -0.33928395249840493
            ],
            [
               -1.1056372372372372,
               -0.33903237699947497
            ],
            [
               -1.1028347347347347,
               -0.3387497573241707
            ],
            [
               -1.1000322322322322,
               -0.33839865579859707
            ],
            [
               -1.0972297297297298,
               -0.3379588231436428
            ],
            [
               -1.0944272272272273,
               -0.3374295309107651
            ],
            [
               -1.0916247247247246,
               -0.3368270729795316
            ],
            [
               -1.0888222222222221,
               -0.3361787838934065
            ],
            [
               -1.0860197197197197,
               -0.33551556735237753
            ],
            [
               -1.0832172172172172,
               -0.3348649363941273
            ],
            [
               -1.0804147147147147,
               -0.334246062054637
            ],
            [
               -1.0776122122122123,
               -0.3336675563765339
            ],
            [
               -1.0748097097097098,
               -0.3331279444713431
            ],
            [
               -1.072007207207207,
               -0.33261820609845527
            ],
            [
               -1.0692047047047046,
               -0.33212547401038006
            ],
            [
               -1.0664022022022022,
               -0.3316369419354458
            ],
            [
               -1.0635996996996997,
               -0.33114317513948965
            ],
            [
               -1.0607971971971972,
               -0.33064023972001033
            ],
            [
               -1.0579946946946948,
               -0.3301303149730722
            ],
            [
               -1.0551921921921923,
               -0.329620710839268
            ],
            [
               -1.0523896896896896,
               -0.3291214869028124
            ],
            [
               -1.0495871871871871,
               -0.3286421570869065
            ],
            [
               -1.0467846846846847,
               -0.3281882244441171
            ],
            [
               -1.0439821821821822,
               -0.32775844420978206
            ],
            [
               -1.0411796796796797,
               -0.32734367049912405
            ],
            [
               -1.038377177177177,
               -0.3269278472044488
            ],
            [
               -1.0355746746746748,
               -0.3264911783464236
            ],
            [
               -1.032772172172172,
               -0.3260148729278609
            ],
            [
               -1.0299696696696696,
               -0.3254862921802826
            ],
            [
               -1.0271671671671672,
               -0.3249030358004693
            ],
            [
               -1.0243646646646647,
               -0.3242746314776922
            ],
            [
               -1.0215621621621622,
               -0.32362105882031245
            ],
            [
               -1.0187596596596595,
               -0.3229682163947426
            ],
            [
               -1.0159571571571573,
               -0.3223413790425218
            ],
            [
               -1.0131546546546546,
               -0.3217583944590996
            ],
            [
               -1.0103521521521521,
               -0.32122458633791473
            ],
            [
               -1.0075496496496497,
               -0.3207309582820469
            ],
            [
               -1.0047471471471472,
               -0.3202564053686844
            ],
            [
               -1.0019446446446447,
               -0.3197734864655237
            ],
            [
               -0.9991421421421421,
               -0.3192562353795584
            ],
            [
               -0.9963396396396396,
               -0.31868782692249276
            ],
            [
               -0.9935371371371371,
               -0.31806588035436534
            ],
            [
               -0.9907346346346346,
               -0.3174038028329278
            ],
            [
               -0.9879321321321322,
               -0.31672767476285124
            ],
            [
               -0.9851296296296297,
               -0.31606943651926533
            ],
            [
               -0.9823271271271271,
               -0.3154581849174508
            ],
            [
               -0.9795246246246246,
               -0.31491192735904394
            ],
            [
               -0.9767221221221221,
               -0.3144320262507041
            ],
            [
               -0.9739196196196196,
               -0.3140018433219911
            ],
            [
               -0.9711171171171171,
               -0.31358998027648477
            ],
            [
               -0.9683146146146147,
               -0.3131573240717135
            ],
            [
               -0.9655121121121122,
               -0.31266615918490304
            ],
            [
               -0.9627096096096096,
               -0.31208913611455535
            ],
            [
               -0.9599071071071071,
               -0.31141597433978885
            ],
            [
               -0.9571046046046046,
               -0.31065636797375185
            ],
            [
               -0.9543021021021021,
               -0.30983847562210787
            ],
            [
               -0.9514995995995996,
               -0.3090033777053186
            ],
            [
               -0.9486970970970972,
               -0.3081967472573237
            ],
            [
               -0.9458945945945947,
               -0.30745953392865544
            ],
            [
               -0.9430920920920921,
               -0.3068196187286454
            ],
            [
               -0.9402895895895895,
               -0.3062861568090255
            ],
            [
               -0.9374870870870871,
               -0.3058477550649249
            ],
            [
               -0.9346845845845846,
               -0.30547484692448656
            ],
            [
               -0.9318820820820821,
               -0.3051257732264452
            ],
            [
               -0.9290795795795797,
               -0.30475531117385446
            ],
            [
               -0.9262770770770771,
               -0.30432386164771885
            ],
            [
               -0.9234745745745746,
               -0.30380532837210805
            ],
            [
               -0.920672072072072,
               -0.30319196460648346
            ],
            [
               -0.9178695695695696,
               -0.30249510661681456
            ],
            [
               -0.9150670670670671,
               -0.3017416442683326
            ],
            [
               -0.9122645645645646,
               -0.30096709585379333
            ],
            [
               -0.9094620620620621,
               -0.3002070046654336
            ],
            [
               -0.9066595595595596,
               -0.29948881982219877
            ],
            [
               -0.9038570570570571,
               -0.29882631066320253
            ],
            [
               -0.9010545545545545,
               -0.29821788532853444
            ],
            [
               -0.898252052052052,
               -0.29764909986856125
            ],
            [
               -0.8954495495495496,
               -0.29709845105201915
            ],
            [
               -0.8926470470470471,
               -0.29654459750995354
            ],
            [
               -0.8898445445445445,
               -0.2959727517969163
            ],
            [
               -0.8870420420420421,
               -0.2953782777910783
            ],
            [
               -0.8842395395395396,
               -0.2947664461222458
            ],
            [
               -0.881437037037037,
               -0.29414856980832327
            ],
            [
               -0.8786345345345346,
               -0.29353595851732317
            ],
            [
               -0.8758320320320321,
               -0.29293388741725856
            ],
            [
               -0.8730295295295295,
               -0.2923378062028019
            ],
            [
               -0.870227027027027,
               -0.29173328126903053
            ],
            [
               -0.8674245245245246,
               -0.2910998929280695
            ],
            [
               -0.8646220220220221,
               -0.2904179170450558
            ],
            [
               -0.8618195195195195,
               -0.2896755815922323
            ],
            [
               -0.859017017017017,
               -0.2888743749062046
            ],
            [
               -0.8562145145145146,
               -0.28803042913121635
            ],
            [
               -0.853412012012012,
               -0.2871712525045583
            ],
            [
               -0.8506095095095095,
               -0.28632863241226725
            ],
            [
               -0.8478070070070071,
               -0.2855298556618442
            ],
            [
               -0.8450045045045045,
               -0.28479003197767183
            ],
            [
               -0.842202002002002,
               -0.2841080224537451
            ],
            [
               -0.8393994994994995,
               -0.2834673391279654
            ],
            [
               -0.8365969969969971,
               -0.2828417619799013
            ],
            [
               -0.8337944944944945,
               -0.28220385710738116
            ],
            [
               -0.830991991991992,
               -0.28153360737862165
            ],
            [
               -0.8281894894894896,
               -0.2808243241603017
            ],
            [
               -0.825386986986987,
               -0.28008392169488894
            ],
            [
               -0.8225844844844845,
               -0.2793312027546566
            ],
            [
               -0.819781981981982,
               -0.2785884960195064
            ],
            [
               -0.8169794794794795,
               -0.27787322523289204
            ],
            [
               -0.814176976976977,
               -0.27719135147967844
            ],
            [
               -0.8113744744744745,
               -0.27653498564975865
            ],
            [
               -0.8085719719719721,
               -0.27588503536196707
            ],
            [
               -0.8057694694694695,
               -0.2752180171904536
            ],
            [
               -0.802966966966967,
               -0.2745147222756926
            ],
            [
               -0.8001644644644645,
               -0.2737677629089814
            ],
            [
               -0.797361961961962,
               -0.2729853729653632
            ],
            [
               -0.7945594594594595,
               -0.2721900663802824
            ],
            [
               -0.791756956956957,
               -0.27141245582845075
            ],
            [
               -0.7889544544544544,
               -0.27068212567239747
            ],
            [
               -0.786151951951952,
               -0.2700184103376069
            ],
            [
               -0.7833494494494495,
               -0.2694239457587688
            ],
            [
               -0.780546946946947,
               -0.26888295367105464
            ],
            [
               -0.7777444444444445,
               -0.2683647107381859
            ],
            [
               -0.774941941941942,
               -0.2678310600698586
            ],
            [
               -0.7721394394394395,
               -0.2672456628819553
            ],
            [
               -0.7693369369369369,
               -0.26658231487030815
            ],
            [
               -0.7665344344344345,
               -0.2658301359150844
            ],
            [
               -0.763731931931932,
               -0.2649945626155774
            ],
            [
               -0.7609294294294294,
               -0.2640944118258536
            ],
            [
               -0.758126926926927,
               -0.2631563796537404
            ],
            [
               -0.7553244244244245,
               -0.2622088567685774
            ],
            [
               -0.752521921921922,
               -0.2612767732287543
            ],
            [
               -0.7497194194194194,
               -0.26037848366757543
            ],
            [
               -0.746916916916917,
               -0.25952479511931315
            ],
            [
               -0.7441144144144145,
               -0.2587194962607082
            ],
            [
               -0.7413119119119119,
               -0.2579604370510359
            ],
            [
               -0.7385094094094095,
               -0.2572403992973201
            ],
            [
               -0.735706906906907,
               -0.2565475426247472
            ],
            [
               -0.7329044044044044,
               -0.2558658123491232
            ],
            [
               -0.7301019019019019,
               -0.2551760440741514
            ],
            [
               -0.7272993993993995,
               -0.2544583988340918
            ],
            [
               -0.724496896896897,
               -0.2536962186360836
            ],
            [
               -0.7216943943943944,
               -0.25288061744939605
            ],
            [
               -0.718891891891892,
               -0.2520144540164998
            ],
            [
               -0.7160893893893895,
               -0.25111409712034194
            ],
            [
               -0.7132868868868869,
               -0.25020777075286826
            ],
            [
               -0.7104843843843844,
               -0.24933020345568985
            ],
            [
               -0.707681881881882,
               -0.2485145204735555
            ],
            [
               -0.7048793793793794,
               -0.247783388883868
            ],
            [
               -0.7020768768768769,
               -0.24714194643446435
            ],
            [
               -0.6992743743743745,
               -0.2465747724235316
            ],
            [
               -0.696471871871872,
               -0.24604811752887717
            ],
            [
               -0.6936693693693694,
               -0.2455170957513048
            ],
            [
               -0.6908668668668669,
               -0.2449360331053113
            ],
            [
               -0.6880643643643645,
               -0.2442691623499408
            ],
            [
               -0.6852618618618619,
               -0.24349869657660317
            ],
            [
               -0.6824593593593594,
               -0.242628076664485
            ],
            [
               -0.679656856856857,
               -0.24167963296551367
            ],
            [
               -0.6768543543543544,
               -0.24068756571525307
            ],
            [
               -0.6740518518518519,
               -0.2396884948488457
            ],
            [
               -0.6712493493493494,
               -0.238712431107298
            ],
            [
               -0.6684468468468469,
               -0.23777670315993824
            ],
            [
               -0.6656443443443444,
               -0.23688427574785684
            ],
            [
               -0.6628418418418419,
               -0.23602640488623455
            ],
            [
               -0.6600393393393394,
               -0.23518820892458997
            ],
            [
               -0.6572368368368369,
               -0.2343549393464896
            ],
            [
               -0.6544343343343344,
               -0.23351674947027443
            ],
            [
               -0.6516318318318319,
               -0.2326705305369366
            ],
            [
               -0.6488293293293294,
               -0.23181859951437706
            ],
            [
               -0.6460268268268269,
               -0.23096522513767115
            ],
            [
               -0.6432243243243244,
               -0.23011273529728432
            ],
            [
               -0.6404218218218218,
               -0.2292590033811906
            ],
            [
               -0.6376193193193194,
               -0.2283974699940567
            ],
            [
               -0.6348168168168169,
               -0.22751977946651525
            ],
            [
               -0.6320143143143144,
               -0.22662001110307906
            ],
            [
               -0.6292118118118118,
               -0.225698777433046
            ],
            [
               -0.6264093093093094,
               -0.22476541113938506
            ],
            [
               -0.6236068068068069,
               -0.22383709172942945
            ],
            [
               -0.6208043043043043,
               -0.22293484774940753
            ],
            [
               -0.6180018018018019,
               -0.22207752160494557
            ],
            [
               -0.6151992992992994,
               -0.22127558907138115
            ],
            [
               -0.6123967967967968,
               -0.2205268940004638
            ],
            [
               -0.6095942942942943,
               -0.21981582323511517
            ],
            [
               -0.6067917917917919,
               -0.21911638373525816
            ],
            [
               -0.6039892892892894,
               -0.21839840905519187
            ],
            [
               -0.6011867867867868,
               -0.21763512571093932
            ],
            [
               -0.5983842842842844,
               -0.2168098761290532
            ],
            [
               -0.5955817817817819,
               -0.2159200560607813
            ],
            [
               -0.5927792792792793,
               -0.21497718277325842
            ],
            [
               -0.5899767767767768,
               -0.21400317891181603
            ],
            [
               -0.5871742742742744,
               -0.21302406123502698
            ],
            [
               -0.5843717717717718,
               -0.21206292711556354
            ],
            [
               -0.5815692692692693,
               -0.2111342420051225
            ],
            [
               -0.5787667667667669,
               -0.21024095042151522
            ],
            [
               -0.5759642642642644,
               -0.20937504368742305
            ],
            [
               -0.5731617617617618,
               -0.20852120986332331
            ],
            [
               -0.5703592592592593,
               -0.20766236381273928
            ],
            [
               -0.5675567567567569,
               -0.20678542377096962
            ],
            [
               -0.5647542542542543,
               -0.2058857431321023
            ],
            [
               -0.5619517517517518,
               -0.20496905832950835
            ],
            [
               -0.5591492492492494,
               -0.20405050968267652
            ],
            [
               -0.5563467467467468,
               -0.2031510285658334
            ],
            [
               -0.5535442442442443,
               -0.20229198371399404
            ],
            [
               -0.5507417417417418,
               -0.20148933136800126
            ],
            [
               -0.5479392392392394,
               -0.200748584835418
            ],
            [
               -0.5451367367367368,
               -0.200061736510883
            ],
            [
               -0.5423342342342343,
               -0.1994068899277131
            ],
            [
               -0.5395317317317319,
               -0.19875086004226847
            ],
            [
               -0.5367292292292293,
               -0.19805444406688627
            ],
            [
               -0.5339267267267268,
               -0.19727952252256079
            ],
            [
               -0.5311242242242243,
               -0.1963967022042998
            ],
            [
               -0.5283217217217218,
               -0.19539195427774628
            ],
            [
               -0.5255192192192193,
               -0.19427072488974234
            ],
            [
               -0.5227167167167168,
               -0.19305836198886384
            ],
            [
               -0.5199142142142144,
               -0.19179639861601705
            ],
            [
               -0.5171117117117118,
               -0.19053515080075886
            ],
            [
               -0.5143092092092093,
               -0.1893240252458665
            ],
            [
               -0.5115067067067068,
               -0.1882016342243078
            ],
            [
               -0.5087042042042043,
               -0.18718804887297233
            ],
            [
               -0.5059017017017018,
               -0.1862811555502675
            ],
            [
               -0.5030991991991993,
               -0.18545814487854245
            ],
            [
               -0.5002966966966967,
               -0.18468186994588523
            ],
            [
               -0.4974941941941943,
               -0.18391050374264922
            ],
            [
               -0.4946916916916918,
               -0.1831079895384041
            ],
            [
               -0.49188918918918934,
               -0.18225251327766126
            ],
            [
               -0.48908668668668676,
               -0.1813407497732349
            ],
            [
               -0.4862841841841843,
               -0.1803868226040289
            ],
            [
               -0.4834816816816818,
               -0.17941643572366783
            ],
            [
               -0.48067917917917924,
               -0.1784580302895898
            ],
            [
               -0.47787667667667677,
               -0.17753366404754398
            ],
            [
               -0.4750741741741743,
               -0.17665233652009193
            ],
            [
               -0.4722716716716717,
               -0.17580767871456549
            ],
            [
               -0.46946916916916925,
               -0.17498054200797822
            ],
            [
               -0.4666666666666668,
               -0.17414549446590746
            ],
            [
               -0.4638641641641643,
               -0.1732790472350252
            ],
            [
               -0.46106166166166174,
               -0.17236696053328032
            ],
            [
               -0.45825915915915927,
               -0.17140835690418482
            ],
            [
               -0.4554566566566568,
               -0.17041546017771195
            ],
            [
               -0.4526541541541542,
               -0.1694092140346606
            ],
            [
               -0.44985165165165175,
               -0.16841234118220905
            ],
            [
               -0.4470491491491493,
               -0.1674421629174026
            ],
            [
               -0.4442466466466467,
               -0.1665054803581172
            ],
            [
               -0.44144414414414423,
               -0.16559705640023442
            ],
            [
               -0.43864164164164177,
               -0.1647020090478979
            ],
            [
               -0.4358391391391393,
               -0.16380115340035062
            ],
            [
               -0.4330366366366367,
               -0.16287743027521076
            ],
            [
               -0.43023413413413425,
               -0.16192131059564888
            ],
            [
               -0.4274316316316318,
               -0.16093351324443478
            ],
            [
               -0.4246291291291292,
               -0.1599243325717042
            ],
            [
               -0.42182662662662673,
               -0.15890999350992932
            ],
            [
               -0.41902412412412426,
               -0.15790735803057415
            ],
            [
               -0.4162216216216217,
               -0.15692871576304468
            ],
            [
               -0.4134191191191192,
               -0.1559782115203023
            ],
            [
               -0.41061661661661675,
               -0.15505080754308959
            ],
            [
               -0.4078141141141143,
               -0.15413381404244142
            ],
            [
               -0.4050116116116117,
               -0.15321025925402368
            ],
            [
               -0.40220910910910923,
               -0.15226295183381186
            ],
            [
               -0.39940660660660665,
               -0.15127810595856425
            ],
            [
               -0.3966041041041042,
               -0.15024777530161273
            ],
            [
               -0.3938016016016017,
               -0.14917087505619583
            ],
            [
               -0.39099909909909925,
               -0.14805302735210557
            ],
            [
               -0.3881965965965968,
               -0.14690567519894743
            ],
            [
               -0.3853940940940943,
               -0.14574483386396678
            ],
            [
               -0.3825915915915916,
               -0.144589584941917
            ],
            [
               -0.37978908908908915,
               -0.1434601532076907
            ],
            [
               -0.3769865865865867,
               -0.1423753246192732
            ],
            [
               -0.3741840840840842,
               -0.14134916083527316
            ],
            [
               -0.37138158158158174,
               -0.140387395169841
            ],
            [
               -0.3685790790790793,
               -0.1394843777798947
            ],
            [
               -0.3657765765765768,
               -0.13862172948122595
            ],
            [
               -0.3629740740740741,
               -0.1377697563465565
            ],
            [
               -0.36017157157157165,
               -0.13689209759219403
            ],
            [
               -0.3573690690690692,
               -0.1359531394130591
            ],
            [
               -0.3545665665665667,
               -0.13492670744153126
            ],
            [
               -0.35176406406406424,
               -0.1338038120303556
            ],
            [
               -0.3489615615615618,
               -0.1325970797845739
            ],
            [
               -0.3461590590590591,
               -0.13134010940030533
            ],
            [
               -0.3433565565565566,
               -0.13008124614271296
            ],
            [
               -0.34055405405405414,
               -0.12887284935501692
            ],
            [
               -0.3377515515515517,
               -0.12775855995697072
            ],
            [
               -0.3349490490490492,
               -0.1267618925084695
            ],
            [
               -0.33214654654654674,
               -0.1258793713286066
            ],
            [
               -0.32934404404404427,
               -0.12508036584550425
            ],
            [
               -0.3265415415415416,
               -0.12431401894481311
            ],
            [
               -0.3237390390390391,
               -0.12352169533892476
            ],
            [
               -0.32093653653653664,
               -0.12265178047695116
            ],
            [
               -0.3181340340340342,
               -0.12167291686011987
            ],
            [
               -0.3153315315315317,
               -0.12058211225119458
            ],
            [
               -0.31252902902902924,
               -0.11940551062042663
            ],
            [
               -0.30972652652652655,
               -0.1181916005677622
            ],
            [
               -0.3069240240240241,
               -0.11699868188762748
            ],
            [
               -0.3041215215215216,
               -0.11587993885983454
            ],
            [
               -0.30131901901901914,
               -0.11487005601935772
            ],
            [
               -0.2985165165165167,
               -0.11397681406489187
            ],
            [
               -0.2957140140140142,
               -0.11317968843249951
            ],
            [
               -0.29291151151151174,
               -0.11243556247485292
            ],
            [
               -0.29010900900900904,
               -0.11168980463150054
            ],
            [
               -0.2873065065065066,
               -0.11088964904404452
            ],
            [
               -0.2845040040040041,
               -0.10999638671940273
            ],
            [
               -0.28170150150150164,
               -0.10899338443038217
            ],
            [
               -0.27889899899899917,
               -0.10788820502040838
            ],
            [
               -0.2760964964964967,
               -0.1067087217631724
            ],
            [
               -0.27329399399399423,
               -0.10549464898706981
            ],
            [
               -0.27049149149149154,
               -0.10428695953644337
            ],
            [
               -0.2676889889889891,
               -0.10311799486914507
            ],
            [
               -0.2648864864864866,
               -0.1020046699657679
            ],
            [
               -0.26208398398398414,
               -0.10094619959078688
            ],
            [
               -0.25928148148148167,
               -0.0999265213656389
            ],
            [
               -0.2564789789789792,
               -0.09892040180692033
            ],
            [
               -0.2536764764764765,
               -0.09790137318673685
            ],
            [
               -0.25087397397397404,
               -0.0968493372751715
            ],
            [
               -0.24807147147147157,
               -0.09575591844515773
            ],
            [
               -0.2452689689689691,
               -0.0946263487534607
            ],
            [
               -0.24246646646646663,
               -0.09347761849250738
            ],
            [
               -0.23966396396396417,
               -0.0923335812002811
            ],
            [
               -0.2368614614614617,
               -0.09121843181594637
            ],
            [
               -0.234058958958959,
               -0.09015031632485293
            ],
            [
               -0.23125645645645654,
               -0.08913671594484673
            ],
            [
               -0.22845395395395407,
               -0.08817272407568223
            ],
            [
               -0.2256514514514516,
               -0.08724254291389588
            ],
            [
               -0.22284894894894913,
               -0.08632367543270623
            ],
            [
               -0.22004644644644666,
               -0.08539259807563743
            ],
            [
               -0.2172439439439442,
               -0.0844303499632887
            ],
            [
               -0.2144414414414415,
               -0.08342655705417927
            ],
            [
               -0.21163893893893904,
               -0.08238089969299904
            ],
            [
               -0.20883643643643657,
               -0.08130179038663303
            ],
            [
               -0.2060339339339341,
               -0.08020283704207772
            ],
            [
               -0.20323143143143163,
               -0.07909828771174983
            ],
            [
               -0.20042892892892916,
               -0.07799889977720431
            ],
            [
               -0.19762642642642647,
               -0.07690947371524956
            ],
            [
               -0.194823923923924,
               -0.07582870239488079
            ],
            [
               -0.19202142142142153,
               -0.0747511990895998
            ],
            [
               -0.18921891891891907,
               -0.07367083751921598
            ],
            [
               -0.1864164164164166,
               -0.07258410847262502
            ],
            [
               -0.18361391391391413,
               -0.07149221798779898
            ],
            [
               -0.18081141141141166,
               -0.07040112073610355
            ],
            [
               -0.17800890890890897,
               -0.06931944371395594
            ],
            [
               -0.1752064064064065,
               -0.06825504733610012
            ],
            [
               -0.17240390390390403,
               -0.06721151184346184
            ],
            [
               -0.16960140140140156,
               -0.06618592378661764
            ],
            [
               -0.1667988988988991,
               -0.06516892150306113
            ],
            [
               -0.16399639639639663,
               -0.06414716934975669
            ],
            [
               -0.16119389389389416,
               -0.0631075371442596
            ],
            [
               -0.15839139139139147,
               -0.06204158270688823
            ],
            [
               -0.155588888888889,
               -0.06094872818506725
            ],
            [
               -0.15278638638638653,
               -0.059836884416742904
            ],
            [
               -0.14998388388388406,
               -0.05872011137756741
            ],
            [
               -0.1471813813813816,
               -0.05761393306343187
            ],
            [
               -0.14437887887887912,
               -0.05652979520404011
            ],
            [
               -0.14157637637637643,
               -0.05547054764947387
            ],
            [
               -0.13877387387387397,
               -0.05442858837658898
            ],
            [
               -0.1359713713713715,
               -0.05338747922989982
            ],
            [
               -0.13316886886886903,
               -0.05232669770076311
            ],
            [
               -0.13036636636636656,
               -0.051228108557335374
            ],
            [
               -0.1275638638638641,
               -0.050082098713653066
            ],
            [
               -0.12476136136136162,
               -0.048891352135701394
            ],
            [
               -0.12195885885885893,
               -0.047670956241326085
            ],
            [
               -0.11915635635635646,
               -0.046444700291476584
            ],
            [
               -0.116353853853854,
               -0.04523866256261089
            ],
            [
               -0.11355135135135153,
               -0.04407407066556596
            ],
            [
               -0.11074884884884906,
               -0.04296165684799042
            ],
            [
               -0.10794634634634659,
               -0.04189923573151764
            ],
            [
               -0.10514384384384412,
               -0.04087317287034588
            ],
            [
               -0.10234134134134143,
               -0.03986314757309662
            ],
            [
               -0.09953883883883896,
               -0.038848568897301046
            ],
            [
               -0.09673633633633649,
               -0.03781452606912752
            ],
            [
               -0.09393383383383402,
               -0.036755391840408935
            ],
            [
               -0.09113133133133156,
               -0.03567505088047991
            ],
            [
               -0.08832882882882909,
               -0.034583888610950075
            ],
            [
               -0.0855263263263264,
               -0.033493745133224735
            ],
            [
               -0.08272382382382393,
               -0.032412655798244226
            ],
            [
               -0.07992132132132146,
               -0.03134117511773794
            ],
            [
               -0.07711881881881899,
               -0.03027145395323066
            ],
            [
               -0.07431631631631652,
               -0.029189257555364542
            ],
            [
               -0.07151381381381405,
               -0.028078131226957733
            ],
            [
               -0.06871131131131158,
               -0.026924277290136873
            ],
            [
               -0.0659088088088089,
               -0.025720597708959073
            ],
            [
               -0.06310630630630643,
               -0.024468774117397833
            ],
            [
               -0.06030380380380396,
               -0.023179005469844544
            ],
            [
               -0.05750130130130149,
               -0.02186780273585722
            ],
            [
               -0.05469879879879902,
               -0.02055476445021973
            ],
            [
               -0.05189629629629655,
               -0.019259364001682544
            ],
            [
               -0.04909379379379408,
               -0.017998485519034126
            ],
            [
               -0.04629129129129139,
               -0.016784927793693335
            ],
            [
               -0.043488788788788924,
               -0.01562661237568109
            ],
            [
               -0.040686286286286455,
               -0.014526007819601703
            ],
            [
               -0.037883783783783986,
               -0.013479412509532607
            ],
            [
               -0.03508128128128152,
               -0.012476147474426064
            ],
            [
               -0.03227877877877905,
               -0.011498181529916997
            ],
            [
               -0.02947627627627636,
               -0.010520979576087261
            ],
            [
               -0.02667377377377389,
               -0.009516236439087639
            ],
            [
               -0.02387127127127142,
               -0.008456603120164143
            ],
            [
               -0.021068768768768953,
               -0.007321694694848035
            ],
            [
               -0.018266266266266484,
               -0.006103900009720994
            ],
            [
               -0.015463763763764016,
               -0.004812134223143507
            ],
            [
               -0.012661261261261547,
               -0.0034719203403818905
            ],
            [
               -0.009858758758758857,
               -0.00212107441575399
            ],
            [
               -0.007056256256256388,
               -0.000801572808424861
            ],
            [
               -0.004253753753753919,
               0.00045051576306371255
            ],
            [
               -0.0014512512512514508,
               0.0016143086217873586
            ],
            [
               0.0013512512512510177,
               0.0026898376469182764
            ],
            [
               0.004153753753753486,
               0.0036983276316126805
            ],
            [
               0.006956256256255955,
               0.004676662804840798
            ],
            [
               0.009758758758758646,
               0.005667429897759462
            ],
            [
               0.012561261261261114,
               0.006707320461355921
            ],
            [
               0.015363763763763583,
               0.007817239490603747
            ],
            [
               0.01816626626626605,
               0.008996989200290498
            ],
            [
               0.02096876876876852,
               0.010226007935742234
            ],
            [
               0.02377127127127099,
               0.011469785547395273
            ],
            [
               0.02657377377377368,
               0.012689853227222004
            ],
            [
               0.029376276276276148,
               0.013854221979224358
            ],
            [
               0.032178778778778616,
               0.014945148609606936
            ],
            [
               0.034981281281281085,
               0.01596212095586928
            ],
            [
               0.03778378378378355,
               0.016919612236502027
            ],
            [
               0.04058628628628602,
               0.017840879830231877
            ],
            [
               0.04338878878878849,
               0.01875028596870939
            ],
            [
               0.04619129129129118,
               0.01966690055989056
            ],
            [
               0.04899379379379365,
               0.02060144491819586
            ],
            [
               0.05179629629629612,
               0.021557234823619986
            ],
            [
               0.05459879879879859,
               0.022534210815317153
            ],
            [
               0.057401301301301055,
               0.02353398218419775
            ],
            [
               0.060203803803803524,
               0.024563478757853082
            ],
            [
               0.06300630630630621,
               0.025635411327529126
            ],
            [
               0.06580880880880868,
               0.02676505023490735
            ],
            [
               0.06861131131131115,
               0.02796434685947022
            ],
            [
               0.07141381381381362,
               0.02923557377876751
            ],
            [
               0.07421631631631609,
               0.030567009606768312
            ],
            [
               0.07701881881881856,
               0.031932601354231295
            ],
            [
               0.07982132132132103,
               0.03329620409969289
            ],
            [
               0.08262382382382372,
               0.034619400063943165
            ],
            [
               0.08542632632632619,
               0.03587061066197705
            ],
            [
               0.08822882882882865,
               0.037032699684461816
            ],
            [
               0.09103133133133112,
               0.03810670991457366
            ],
            [
               0.09383383383383359,
               0.03911062246924619
            ],
            [
               0.09663633633633606,
               0.04007363723604372
            ],
            [
               0.09943883883883853,
               0.04102788085734803
            ],
            [
               0.10224134134134122,
               0.04200017432987894
            ],
            [
               0.10504384384384369,
               0.04300630702117037
            ],
            [
               0.10784634634634616,
               0.04404926890159994
            ],
            [
               0.11064884884884862,
               0.04512147371354301
            ],
            [
               0.11345135135135109,
               0.04620968469504164
            ],
            [
               0.11625385385385356,
               0.047300594966882825
            ],
            [
               0.11905635635635625,
               0.048385053522911704
            ],
            [
               0.12185885885885872,
               0.049459694973315906
            ],
            [
               0.12466136136136119,
               0.05052588724391178
            ],
            [
               0.12746386386386366,
               0.05158698531306833
            ],
            [
               0.13026636636636613,
               0.05264545336048734
            ],
            [
               0.1330688688688686,
               0.053701289371472144
            ],
            [
               0.13587137137137106,
               0.05475244154130613
            ],
            [
               0.13867387387387375,
               0.055796881044166566
            ],
            [
               0.14147637637637622,
               0.05683513944683241
            ],
            [
               0.1442788788788787,
               0.05787180970127885
            ],
            [
               0.14708138138138116,
               0.05891489986097877
            ],
            [
               0.14988388388388363,
               0.05997287794857505
            ],
            [
               0.1526863863863861,
               0.06105037031957715
            ],
            [
               0.15548888888888857,
               0.06214429469646951
            ],
            [
               0.15829139139139126,
               0.06324233989678693
            ],
            [
               0.16109389389389372,
               0.06432502225835875
            ],
            [
               0.1638963963963962,
               0.06537125281123056
            ],
            [
               0.16669889889889866,
               0.06636590314903444
            ],
            [
               0.16950140140140113,
               0.06730682437850515
            ],
            [
               0.1723039039039036,
               0.0682086005852079
            ],
            [
               0.1751064064064063,
               0.06910115851070467
            ],
            [
               0.17790890890890876,
               0.07002298759302732
            ],
            [
               0.18071141141141123,
               0.07101061381379509
            ],
            [
               0.1835139139139137,
               0.07208744750508167
            ],
            [
               0.18631641641641616,
               0.07325562536484434
            ],
            [
               0.18911891891891863,
               0.07449374408025825
            ],
            [
               0.1919214214214211,
               0.07576161447463695
            ],
            [
               0.1947239239239238,
               0.07701090865983602
            ],
            [
               0.19752642642642626,
               0.0781985842068351
            ],
            [
               0.20032892892892873,
               0.0792989431128986
            ],
            [
               0.2031314314314312,
               0.08031050532482804
            ],
            [
               0.20593393393393367,
               0.08125547956529419
            ],
            [
               0.20873643643643613,
               0.0821719887321837
            ],
            [
               0.2115389389389386,
               0.08310156778394749
            ],
            [
               0.2143414414414413,
               0.08407600342996967
            ],
            [
               0.21714394394394376,
               0.08510779562596534
            ],
            [
               0.21994644644644623,
               0.0861873090400038
            ],
            [
               0.2227489489489487,
               0.08728744830011521
            ],
            [
               0.22555145145145117,
               0.08837418183586566
            ],
            [
               0.22835395395395364,
               0.08941929716293422
            ],
            [
               0.23115645645645633,
               0.09041104462806872
            ],
            [
               0.2339589589589588,
               0.09135905376902098
            ],
            [
               0.23676146146146126,
               0.0922918335692687
            ],
            [
               0.23956396396396373,
               0.09324764231187051
            ],
            [
               0.2423664664664662,
               0.09426170704841987
            ],
            [
               0.24516896896896867,
               0.09535396560073288
            ],
            [
               0.24797147147147114,
               0.09652131998348722
            ],
            [
               0.25077397397397383,
               0.09773691696010332
            ],
            [
               0.2535764764764763,
               0.09895671856452776
            ],
            [
               0.25637897897897877,
               0.10013134180803307
            ],
            [
               0.25918148148148124,
               0.10121956475838054
            ],
            [
               0.2619839839839837,
               0.10219949080292724
            ],
            [
               0.2647864864864862,
               0.10307420794438792
            ],
            [
               0.26758898898898864,
               0.10387054468774282
            ],
            [
               0.27039149149149133,
               0.10463160484805126
            ],
            [
               0.2731939939939938,
               0.10540549822592278
            ],
            [
               0.27599649649649627,
               0.10623357088898067
            ],
            [
               0.27879899899899874,
               0.10714128592092911
            ],
            [
               0.2816015015015012,
               0.10813386472957554
            ],
            [
               0.2844040040040037,
               0.10919728184633279
            ],
            [
               0.28720650650650636,
               0.11030372146083613
            ],
            [
               0.29000900900900883,
               0.11141958071396824
            ],
            [
               0.2928115115115113,
               0.11251376346518609
            ],
            [
               0.29561401401401377,
               0.11356432057188412
            ],
            [
               0.29841651651651624,
               0.11456223379236621
            ],
            [
               0.3012190190190187,
               0.11551200239965935
            ],
            [
               0.3040215215215212,
               0.11642940797217789
            ],
            [
               0.30682402402402387,
               0.11733726409886447
            ],
            [
               0.30962652652652634,
               0.11826010971923959
            ],
            [
               0.3124290290290288,
               0.11921878176153342
            ],
            [
               0.3152315315315313,
               0.12022572478610745
            ],
            [
               0.31803403403403374,
               0.12128182313428162
            ],
            [
               0.3208365365365362,
               0.12237544422138728
            ],
            [
               0.3236390390390387,
               0.12348416536337203
            ],
            [
               0.32644154154154137,
               0.12457923281952035
            ],
            [
               0.32924404404404384,
               0.12563216825819654
            ],
            [
               0.3320465465465463,
               0.1266222230275459
            ],
            [
               0.3348490490490488,
               0.12754282546712456
            ],
            [
               0.33765155155155124,
               0.12840504193060207
            ],
            [
               0.3404540540540537,
               0.1292365604721527
            ],
            [
               0.3432565565565564,
               0.1300757956700768
            ],
            [
               0.34605905905905887,
               0.1309621559352418
            ],
            [
               0.34886156156156134,
               0.13192487592152735
            ],
            [
               0.3516640640640638,
               0.13297360866073318
            ],
            [
               0.3544665665665663,
               0.1340938314072825
            ],
            [
               0.35726906906906875,
               0.1352489615136848
            ],
            [
               0.3600715715715712,
               0.13638916773739684
            ],
            [
               0.3628740740740739,
               0.13746475731896762
            ],
            [
               0.3656765765765764,
               0.1384404066966298
            ],
            [
               0.36847907907907884,
               0.1393059669936512
            ],
            [
               0.3712815815815813,
               0.14008037917462102
            ],
            [
               0.3740840840840838,
               0.14080720583921988
            ],
            [
               0.37688658658658625,
               0.14154284605815076
            ],
            [
               0.3796890890890887,
               0.14234083146826762
            ],
            [
               0.3824915915915914,
               0.14323692486974052
            ],
            [
               0.3852940940940939,
               0.14423958021159697
            ],
            [
               0.38809659659659634,
               0.14532868068045582
            ],
            [
               0.3908990990990988,
               0.14646285459518593
            ],
            [
               0.3937016016016013,
               0.14759292542705224
            ],
            [
               0.39650410410410375,
               0.14867709381540659
            ],
            [
               0.39930660660660644,
               0.1496929391547467
            ],
            [
               0.4021091091091089,
               0.1506424484050102
            ],
            [
               0.4049116116116114,
               0.15154866023153216
            ],
            [
               0.40771411411411385,
               0.15244535038643955
            ],
            [
               0.4105166166166163,
               0.15336351488541908
            ],
            [
               0.4133191191191188,
               0.15431943637935053
            ],
            [
               0.41612162162162125,
               0.15530849733424915
            ],
            [
               0.41892412412412394,
               0.15630685125606908
            ],
            [
               0.4217266266266264,
               0.1572802947196832
            ],
            [
               0.4245291291291289,
               0.1581971599746712
            ],
            [
               0.42733163163163135,
               0.1590406446460314
            ],
            [
               0.4301341341341338,
               0.15981619398978975
            ],
            [
               0.4329366366366363,
               0.16055127564047175
            ],
            [
               0.435739139139139,
               0.16128752968197396
            ],
            [
               0.43854164164164144,
               0.16206791503218065
            ],
            [
               0.4413441441441439,
               0.1629231916030352
            ],
            [
               0.4441466466466464,
               0.16386228915977066
            ],
            [
               0.44694914914914885,
               0.16486976066739778
            ],
            [
               0.4497516516516513,
               0.1659110867063913
            ],
            [
               0.4525541541541538,
               0.16694394214470618
            ],
            [
               0.4553566566566565,
               0.16793157438096104
            ],
            [
               0.45815915915915895,
               0.16885383410525218
            ],
            [
               0.4609616616616614,
               0.16971232123162944
            ],
            [
               0.4637641641641639,
               0.17052820216902703
            ],
            [
               0.46656666666666635,
               0.17133376482786805
            ],
            [
               0.4693691691691688,
               0.17216082771321792
            ],
            [
               0.4721716716716713,
               0.17303002146678365
            ],
            [
               0.474974174174174,
               0.1739444528335645
            ],
            [
               0.47777667667667645,
               0.17488958310255895
            ],
            [
               0.4805791791791789,
               0.1758389461708503
            ],
            [
               0.4833816816816814,
               0.1767633926062922
            ],
            [
               0.48618418418418385,
               0.1776405379913395
            ],
            [
               0.4889866866866863,
               0.1784613123106345
            ],
            [
               0.491789189189189,
               0.179231790997349
            ],
            [
               0.4945916916916915,
               0.17997029922917468
            ],
            [
               0.49739419419419395,
               0.18070141970810472
            ],
            [
               0.5001966966966964,
               0.18144940738373685
            ],
            [
               0.5029991991991989,
               0.18223335367149263
            ],
            [
               0.5058017017017014,
               0.18306539122500765
            ],
            [
               0.5086042042042038,
               0.1839517719153216
            ],
            [
               0.5114067067067065,
               0.1848954080529373
            ],
            [
               0.514209209209209,
               0.18589795139251436
            ],
            [
               0.5170117117117115,
               0.18695989373087377
            ],
            [
               0.5198142142142139,
               0.18807831476154413
            ],
            [
               0.5226167167167164,
               0.18924327431877014
            ],
            [
               0.5254192192192189,
               0.19043483680500708
            ],
            [
               0.5282217217217213,
               0.19162285605115534
            ],
            [
               0.531024224224224,
               0.19277080730978483
            ],
            [
               0.5338267267267265,
               0.19384340200841926
            ],
            [
               0.536629229229229,
               0.19481604505075437
            ],
            [
               0.5394317317317314,
               0.19568307220696002
            ],
            [
               0.5422342342342339,
               0.19646164450725903
            ],
            [
               0.5450367367367364,
               0.19718930665703613
            ],
            [
               0.547839239239239,
               0.1979152161594403
            ],
            [
               0.5506417417417415,
               0.19868724525032463
            ],
            [
               0.553444244244244,
               0.1995387577734226
            ],
            [
               0.5562467467467465,
               0.20047924832950687
            ],
            [
               0.5590492492492489,
               0.2014919903314741
            ],
            [
               0.5618517517517514,
               0.2025396650236906
            ],
            [
               0.5646542542542539,
               0.2035763441979629
            ],
            [
               0.5674567567567566,
               0.20456206123877757
            ],
            [
               0.570259259259259,
               0.20547528037171203
            ],
            [
               0.5730617617617615,
               0.20631921057017713
            ],
            [
               0.575864264264264,
               0.207119920751479
            ],
            [
               0.5786667667667664,
               0.20791692964403352
            ],
            [
               0.5814692692692689,
               0.20874944764514042
            ],
            [
               0.5842717717717714,
               0.20964288567456743
            ],
            [
               0.587074274274274,
               0.2106001273794117
            ],
            [
               0.5898767767767765,
               0.21160043040592827
            ],
            [
               0.592679279279279,
               0.21260624266919606
            ],
            [
               0.5954817817817815,
               0.21357557483741443
            ],
            [
               0.5982842842842839,
               0.21447575796872492
            ],
            [
               0.6010867867867866,
               0.21529403572364306
            ],
            [
               0.6038892892892889,
               0.2160415939905229
            ],
            [
               0.6066917917917916,
               0.2167498910998024
            ],
            [
               0.6094942942942938,
               0.2174607245758908
            ],
            [
               0.6122967967967965,
               0.21821347550683798
            ],
            [
               0.6150992992992992,
               0.21903374976196255
            ],
            [
               0.6179018018018014,
               0.21992696946419354
            ],
            [
               0.6207043043043041,
               0.22087864470299565
            ],
            [
               0.6235068068068064,
               0.22186074741020817
            ],
            [
               0.6263093093093091,
               0.22284162782526568
            ],
            [
               0.6291118118118113,
               0.22379592039250476
            ],
            [
               0.631914314314314,
               0.2247111670521317
            ],
            [
               0.6347168168168167,
               0.22558927013895932
            ],
            [
               0.6375193193193189,
               0.22644282626283915
            ],
            [
               0.6403218218218216,
               0.2272881734886915
            ],
            [
               0.6431243243243239,
               0.2281379898084771
            ],
            [
               0.6459268268268266,
               0.22899620492436087
            ],
            [
               0.6487293293293288,
               0.22985692710145927
            ],
            [
               0.6515318318318315,
               0.23070748668282254
            ],
            [
               0.6543343343343342,
               0.231534169989466
            ],
            [
               0.6571368368368364,
               0.23232831084760686
            ],
            [
               0.6599393393393391,
               0.2330904119013068
            ],
            [
               0.6627418418418414,
               0.2338308241600209
            ],
            [
               0.6655443443443441,
               0.23456685324628146
            ],
            [
               0.6683468468468463,
               0.23531746273549106
            ],
            [
               0.671149349349349,
               0.23609753485595011
            ],
            [
               0.6739518518518517,
               0.23691367332907673
            ],
            [
               0.6767543543543539,
               0.23776283997545197
            ],
            [
               0.6795568568568566,
               0.2386340170995163
            ],
            [
               0.6823593593593589,
               0.23951202136462182
            ],
            [
               0.6851618618618616,
               0.24038195444832186
            ],
            [
               0.6879643643643643,
               0.24123275968225522
            ],
            [
               0.6907668668668665,
               0.24205890378203634
            ],
            [
               0.6935693693693692,
               0.24286004512838216
            ],
            [
               0.6963718718718714,
               0.24363932041159814
            ],
            [
               0.6991743743743741,
               0.24440127778952533
            ],
            [
               0.7019768768768764,
               0.245150386897199
            ],
            [
               0.7047793793793791,
               0.24589056407355253
            ],
            [
               0.7075818818818818,
               0.24662552949594374
            ],
            [
               0.710384384384384,
               0.24735936703289058
            ],
            [
               0.7131868868868867,
               0.24809659654661367
            ],
            [
               0.7159893893893889,
               0.24884141186914685
            ],
            [
               0.7187918918918916,
               0.24959630797380072
            ],
            [
               0.7215943943943939,
               0.2503608228067179
            ],
            [
               0.7243968968968966,
               0.25113127520915846
            ],
            [
               0.7271993993993993,
               0.2519020622921304
            ],
            [
               0.7300019019019015,
               0.2526683800783105
            ],
            [
               0.7328044044044042,
               0.2534294394025186
            ],
            [
               0.7356069069069064,
               0.2541907368854347
            ],
            [
               0.7384094094094091,
               0.2549640026962401
            ],
            [
               0.7412119119119114,
               0.25576415898584604
            ],
            [
               0.7440144144144141,
               0.2566037836272964
            ],
            [
               0.7468169169169168,
               0.2574867570498113
            ],
            [
               0.749619419419419,
               0.258403478293476
            ],
            [
               0.7524219219219217,
               0.2593299004738058
            ],
            [
               0.755224424424424,
               0.26023158045715533
            ],
            [
               0.7580269269269266,
               0.2610722460062608
            ],
            [
               0.7608294294294289,
               0.2618246250212599
            ],
            [
               0.7636319319319316,
               0.26248011823440276
            ],
            [
               0.7664344344344343,
               0.2630538381405052
            ],
            [
               0.7692369369369365,
               0.26358272984951026
            ],
            [
               0.7720394394394392,
               0.26411662927781254
            ],
            [
               0.7748419419419414,
               0.2647045189920775
            ],
            [
               0.7776444444444441,
               0.265380074766285
            ],
            [
               0.7804469469469468,
               0.2661511588440142
            ],
            [
               0.7832494494494491,
               0.2669969151650762
            ],
            [
               0.7860519519519518,
               0.26787380082750445
            ],
            [
               0.788854454454454,
               0.26872897355170255
            ],
            [
               0.7916569569569567,
               0.26951692510349845
            ],
            [
               0.794459459459459,
               0.27021400053826405
            ],
            [
               0.7972619619619616,
               0.27082596326606745
            ],
            [
               0.8000644644644643,
               0.27138595073082705
            ],
            [
               0.8028669669669666,
               0.2719433256121919
            ],
            [
               0.8056694694694693,
               0.2725470095786863
            ],
            [
               0.8084719719719715,
               0.27322882970573137
            ],
            [
               0.8112744744744742,
               0.27399251354424026
            ],
            [
               0.8140769769769765,
               0.27481215605580145
            ],
            [
               0.8168794794794791,
               0.2756408296867525
            ],
            [
               0.8196819819819818,
               0.2764265717003812
            ],
            [
               0.8224844844844841,
               0.27713043259226566
            ],
            [
               0.8252869869869868,
               0.2777404917907125
            ],
            [
               0.828089489489489,
               0.2782770303429205
            ],
            [
               0.8308919919919917,
               0.2787869786841759
            ],
            [
               0.833694494494494,
               0.27932934664458864
            ],
            [
               0.8364969969969966,
               0.2799563756437444
            ],
            [
               0.8392994994994993,
               0.2806965983080266
            ],
            [
               0.8421020020020016,
               0.28154535865224317
            ],
            [
               0.8449045045045043,
               0.2824658566788977
            ],
            [
               0.8477070070070065,
               0.2834002875108361
            ],
            [
               0.8505095095095092,
               0.2842873359025211
            ],
            [
               0.8533120120120115,
               0.28508027598910723
            ],
            [
               0.8561145145145141,
               0.2857598700294247
            ],
            [
               0.8589170170170168,
               0.28633813817207043
            ],
            [
               0.8617195195195191,
               0.2868522038755107
            ],
            [
               0.8645220220220218,
               0.2873507131377021
            ],
            [
               0.867324524524524,
               0.2878776590808213
            ],
            [
               0.8701270270270267,
               0.2884590561181538
            ],
            [
               0.872929529529529,
               0.2890966543110949
            ],
            [
               0.8757320320320316,
               0.2897702679916968
            ],
            [
               0.8785345345345343,
               0.29044727159320805
            ],
            [
               0.8813370370370366,
               0.2910954542866224
            ],
            [
               0.8841395395395393,
               0.29169451699531
            ],
            [
               0.8869420420420415,
               0.2922422924365595
            ],
            [
               0.8897445445445442,
               0.2927539098128893
            ],
            [
               0.8925470470470469,
               0.2932547852377241
            ],
            [
               0.8953495495495492,
               0.2937705174547247
            ],
            [
               0.8981520520520518,
               0.29431772873862383
            ],
            [
               0.9009545545545541,
               0.2948993117791687
            ],
            [
               0.9037570570570568,
               0.29550569396007265
            ],
            [
               0.906559559559559,
               0.2961213361127133
            ],
            [
               0.9093620620620617,
               0.29673364882643016
            ],
            [
               0.9121645645645644,
               0.2973405863168719
            ],
            [
               0.9149670670670667,
               0.29795369127571514
            ],
            [
               0.9177695695695693,
               0.29859510506649056
            ],
            [
               0.9205720720720716,
               0.2992893696470088
            ],
            [
               0.9233745745745743,
               0.3000528743689822
            ],
            [
               0.9261770770770765,
               0.3008848007109851
            ],
            [
               0.9289795795795792,
               0.3017630302011084
            ],
            [
               0.9317820820820819,
               0.30264684778779827
            ],
            [
               0.9345845845845842,
               0.30348597908123776
            ],
            [
               0.9373870870870868,
               0.3042333530397008
            ],
            [
               0.9401895895895891,
               0.30485772098172803
            ],
            [
               0.9429920920920918,
               0.3053523001826858
            ],
            [
               0.945794594594594,
               0.30573689704557494
            ],
            [
               0.9485970970970967,
               0.30605302659826306
            ],
            [
               0.9513995995995994,
               0.30635366606533765
            ],
            [
               0.9542021021021017,
               0.30669076392650874
            ],
            [
               0.9570046046046043,
               0.30710403496733507
            ],
            [
               0.9598071071071066,
               0.307613862694463
            ],
            [
               0.9626096096096093,
               0.3082196389893239
            ],
            [
               0.9654121121121115,
               0.30890316408644536
            ],
            [
               0.9682146146146142,
               0.309635386351122
            ],
            [
               0.9710171171171169,
               0.31038416506099686
            ],
            [
               0.9738196196196192,
               0.31112096400497147
            ],
            [
               0.9766221221221218,
               0.3118252020211122
            ],
            [
               0.9794246246246241,
               0.31248599322535875
            ],
            [
               0.9822271271271268,
               0.3131017998907166
            ],
            [
               0.985029629629629,
               0.3136788508576738
            ],
            [
               0.9878321321321317,
               0.31422904361950055
            ],
            [
               0.9906346346346344,
               0.31476765441215127
            ],
            [
               0.9934371371371367,
               0.31531082489232687
            ],
            [
               0.9962396396396394,
               0.3158727134806286
            ],
            [
               0.9990421421421416,
               0.3164624547433934
            ],
            [
               1.0018446446446443,
               0.31708151516282956
            ],
            [
               1.004647147147147,
               0.3177223854946698
            ],
            [
               1.0074496496496492,
               0.3183695288084938
            ],
            [
               1.010252152152152,
               0.3190029798213476
            ],
            [
               1.0130546546546542,
               0.3196040739583925
            ],
            [
               1.0158571571571569,
               0.32016180428219754
            ],
            [
               1.018659659659659,
               0.32067769224671205
            ],
            [
               1.0214621621621618,
               0.3211671643984766
            ],
            [
               1.0242646646646645,
               0.3216563528834788
            ],
            [
               1.0270671671671667,
               0.3221747545017436
            ],
            [
               1.0298696696696694,
               0.32274578278693455
            ],
            [
               1.0326721721721717,
               0.32337831426644237
            ],
            [
               1.0354746746746744,
               0.3240623759407202
            ],
            [
               1.0382771771771766,
               0.32477099612931526
            ],
            [
               1.0410796796796793,
               0.3254682298372289
            ],
            [
               1.043882182182182,
               0.32612112767915613
            ],
            [
               1.0466846846846842,
               0.3267117551209151
            ],
            [
               1.049487187187187,
               0.32724495970162326
            ],
            [
               1.0522896896896892,
               0.32774869747975477
            ],
            [
               1.0550921921921919,
               0.3282660966426745
            ],
            [
               1.057894694694694,
               0.3288413040319248
            ],
            [
               1.0606971971971968,
               0.3295035353334629
            ],
            [
               1.0634996996996995,
               0.3302547427911867
            ],
            [
               1.0663022022022017,
               0.33106547234099104
            ],
            [
               1.0691047047047044,
               0.33188097985101905
            ],
            [
               1.0719072072072067,
               0.3326362912766577
            ],
            [
               1.0747097097097094,
               0.33327575935138276
            ],
            [
               1.0775122122122116,
               0.33377089638577073
            ],
            [
               1.0803147147147143,
               0.3341305314553601
            ],
            [
               1.083117217217217,
               0.3343996485695824
            ],
            [
               1.0859197197197192,
               0.3346468958775256
            ],
            [
               1.088722222222222,
               0.3349445125609394
            ],
            [
               1.0915247247247242,
               0.3353470157377074
            ],
            [
               1.0943272272272269,
               0.33587550588928605
            ],
            [
               1.097129729729729,
               0.33651266434534866
            ],
            [
               1.0999322322322318,
               0.33720999964454645
            ],
            [
               1.1027347347347345,
               0.33790482949737244
            ],
            [
               1.1055372372372367,
               0.33854124865776714
            ],
            [
               1.1083397397397394,
               0.33908804520430225
            ],
            [
               1.1111422422422417,
               0.33954763875310134
            ],
            [
               1.1139447447447444,
               0.33995324534209814
            ],
            [
               1.116747247247247,
               0.3403555431977511
            ],
            [
               1.1195497497497493,
               0.3408037102175403
            ],
            [
               1.122352252252252,
               0.3413275803437197
            ],
            [
               1.1251547547547542,
               0.3419271763577839
            ],
            [
               1.127957257257257,
               0.3425732047752693
            ],
            [
               1.1307597597597592,
               0.3432181934015771
            ],
            [
               1.1335622622622619,
               0.34381419298018767
            ],
            [
               1.1363647647647646,
               0.34433067352142
            ],
            [
               1.1391672672672668,
               0.3447662216849824
            ],
            [
               1.1419697697697695,
               0.34514988165805527
            ],
            [
               1.1447722722722717,
               0.34553167262310724
            ],
            [
               1.1475747747747744,
               0.34596564529495
            ],
            [
               1.1503772772772767,
               0.34649145165205
            ],
            [
               1.1531797797797794,
               0.34712088080516956
            ],
            [
               1.155982282282282,
               0.3478340087188396
            ],
            [
               1.1587847847847843,
               0.3485861813559956
            ],
            [
               1.161587287287287,
               0.34932323167647816
            ],
            [
               1.1643897897897892,
               0.3499994798589514
            ],
            [
               1.167192292292292,
               0.35059218358553657
            ],
            [
               1.1699947947947942,
               0.35110747940433606
            ],
            [
               1.1727972972972969,
               0.3515759672154153
            ],
            [
               1.1755997997997996,
               0.35203980442703475
            ],
            [
               1.1784023023023018,
               0.35253615989300946
            ],
            [
               1.1812048048048045,
               0.35308307533534544
            ],
            [
               1.1840073073073067,
               0.3536727928465445
            ],
            [
               1.1868098098098094,
               0.3542748203988777
            ],
            [
               1.1896123123123117,
               0.35484745195212963
            ],
            [
               1.1924148148148144,
               0.35535342472851683
            ],
            [
               1.195217317317317,
               0.35577396659766847
            ],
            [
               1.1980198198198193,
               0.35611615017262566
            ],
            [
               1.200822322322322,
               0.3564109542455327
            ],
            [
               1.2036248248248242,
               0.3567028128426699
            ],
            [
               1.206427327327327,
               0.35703447499786867
            ],
            [
               1.2092298298298296,
               0.35743261457858955
            ],
            [
               1.2120323323323319,
               0.3578992639057107
            ],
            [
               1.2148348348348346,
               0.3584119684784526
            ],
            [
               1.2176373373373368,
               0.3589323949571742
            ],
            [
               1.2204398398398395,
               0.359420133326834
            ],
            [
               1.2232423423423417,
               0.359846690975278
            ],
            [
               1.2260448448448444,
               0.36020477780904325
            ],
            [
               1.2288473473473471,
               0.36050983914131374
            ],
            [
               1.2316498498498494,
               0.3607936810377176
            ],
            [
               1.234452352352352,
               0.36109286803133034
            ],
            [
               1.2372548548548543,
               0.3614363215789561
            ],
            [
               1.240057357357357,
               0.3618366043721425
            ],
            [
               1.2428598598598593,
               0.36228777853744154
            ],
            [
               1.245662362362362,
               0.3627701265399369
            ],
            [
               1.2484648648648646,
               0.3632594304874477
            ],
            [
               1.2512673673673669,
               0.36373689744676263
            ],
            [
               1.2540698698698696,
               0.36419577666584113
            ],
            [
               1.2568723723723718,
               0.3646422103758675
            ],
            [
               1.2596748748748745,
               0.3650902752882148
            ],
            [
               1.2624773773773768,
               0.3655535448535815
            ],
            [
               1.2652798798798794,
               0.3660368997937038
            ],
            [
               1.2680823823823821,
               0.3665321919885153
            ],
            [
               1.2708848848848844,
               0.36701977759132765
            ],
            [
               1.273687387387387,
               0.3674755085466076
            ],
            [
               1.2764898898898893,
               0.3678804698602173
            ],
            [
               1.279292392392392,
               0.3682294959358706
            ],
            [
               1.2820948948948943,
               0.3685348166814726
            ],
            [
               1.284897397397397,
               0.36882298803889346
            ],
            [
               1.2876998998998996,
               0.3691258816228091
            ],
            [
               1.2905024024024019,
               0.36946893702065775
            ],
            [
               1.2933049049049046,
               0.3698611565735439
            ],
            [
               1.2961074074074068,
               0.37029090270693565
            ],
            [
               1.2989099099099095,
               0.3707295364511587
            ],
            [
               1.3017124124124118,
               0.3711420258093733
            ],
            [
               1.3045149149149144,
               0.37150093107940274
            ],
            [
               1.3073174174174171,
               0.37179868306533304
            ],
            [
               1.3101199199199194,
               0.3720534211660148
            ],
            [
               1.312922422422422,
               0.3723057909564096
            ],
            [
               1.3157249249249243,
               0.37260728640023355
            ],
            [
               1.318527427427427,
               0.3730038180771411
            ],
            [
               1.3213299299299297,
               0.3735200546075338
            ],
            [
               1.324132432432432,
               0.3741500026800928
            ],
            [
               1.3269349349349346,
               0.37485724304633183
            ],
            [
               1.3297374374374369,
               0.37558492656735887
            ],
            [
               1.3325399399399396,
               0.3762722324249671
            ],
            [
               1.3353424424424418,
               0.37687172821896064
            ],
            [
               1.3381449449449445,
               0.37736177911422975
            ],
            [
               1.3409474474474472,
               0.37774995248554954
            ],
            [
               1.3437499499499495,
               0.3780666151677785
            ],
            [
               1.3465524524524521,
               0.3783514449069243
            ],
            [
               1.3493549549549544,
               0.3786380872775432
            ],
            [
               1.352157457457457,
               0.37894275698961954
            ],
            [
               1.3549599599599593,
               0.3792609882797816
            ],
            [
               1.357762462462462,
               0.37957356060362923
            ],
            [
               1.3605649649649647,
               0.37985903601205995
            ],
            [
               1.363367467467467,
               0.3801076870342467
            ],
            [
               1.3661699699699696,
               0.380330888915267
            ],
            [
               1.368972472472472,
               0.38056161145750866
            ],
            [
               1.3717749749749746,
               0.38084495073522673
            ],
            [
               1.3745774774774768,
               0.381221505163822
            ],
            [
               1.3773799799799795,
               0.3817093985426737
            ],
            [
               1.3801824824824822,
               0.3822917358878164
            ],
            [
               1.3829849849849845,
               0.38291480048614956
            ],
            [
               1.3857874874874871,
               0.3834987999539786
            ],
            [
               1.3885899899899894,
               0.3839586288291452
            ],
            [
               1.391392492492492,
               0.38422845663883554
            ],
            [
               1.3941949949949943,
               0.38428229454951246
            ],
            [
               1.396997497497497,
               0.3841436859573645
            ],
            [
               1.3998,
               0.3838810341402785
            ]
         ]
      },
      {
         "data": [
            [
               1.3999,
               0.3843553816595331
            ],
            [
               1.3971003028053077,
               0.3845784944816284
            ],
            [
               1.3943006056106155,
               0.3846611730790511
            ],
            [
               1.3915009084159233,
               0.3845719263766153
            ],
            [
               1.3887012112212311,
               0.3843241234195519
            ],
            [
               1.385901514026539,
               0.38396596173784425
            ],
            [
               1.3831018168318467,
               0.3835603643875807
            ],
            [
               1.3803021196371545,
               0.3831619636211948
            ],
            [
               1.3775024224424628,
               0.38279898739238105
            ],
            [
               1.3747027252477706,
               0.382465976190004
            ],
            [
               1.3719030280530784,
               0.3821293462455915
            ],
            [
               1.3691033308583862,
               0.3817433224088477
            ],
            [
               1.366303633663694,
               0.3812702215888871
            ],
            [
               1.3635039364690018,
               0.38069768509904267
            ],
            [
               1.3607042392743096,
               0.38004666798340747
            ],
            [
               1.3579045420796174,
               0.3793673274023013
            ],
            [
               1.3551048448849252,
               0.37872421594775396
            ],
            [
               1.352305147690233,
               0.3781758878282123
            ],
            [
               1.3495054504955408,
               0.3777559005470523
            ],
            [
               1.3467057533008486,
               0.3774616363933748
            ],
            [
               1.3439060561061564,
               0.37725462592181525
            ],
            [
               1.3411063589114642,
               0.37707212598159756
            ],
            [
               1.338306661716772,
               0.3768459659650545
            ],
            [
               1.3355069645220798,
               0.3765223988947861
            ],
            [
               1.3327072673273876,
               0.37607660488214145
            ],
            [
               1.3299075701326954,
               0.3755175399779169
            ],
            [
               1.3271078729380033,
               0.37488221609691585
            ],
            [
               1.324308175743311,
               0.37422201729712734
            ],
            [
               1.3215084785486189,
               0.37358609384327535
            ],
            [
               1.3187087813539267,
               0.37300745076264485
            ],
            [
               1.3159090841592345,
               0.37249597183755845
            ],
            [
               1.3131093869645423,
               0.3720398911658618
            ],
            [
               1.31030968976985,
               0.3716141849117114
            ],
            [
               1.3075099925751579,
               0.37119209993867974
            ],
            [
               1.3047102953804657,
               0.37075531519480054
            ],
            [
               1.3019105981857735,
               0.37029920035935715
            ],
            [
               1.2991109009910813,
               0.36983182443395546
            ],
            [
               1.296311203796389,
               0.36936788232518836
            ],
            [
               1.293511506601697,
               0.36892058418629126
            ],
            [
               1.2907118094070047,
               0.36849511365976517
            ],
            [
               1.2879121122123125,
               0.36808636151612106
            ],
            [
               1.2851124150176203,
               0.36768170088233565
            ],
            [
               1.282312717822928,
               0.367267396657176
            ],
            [
               1.279513020628236,
               0.36683570866573023
            ],
            [
               1.2767133234335437,
               0.36638945778242105
            ],
            [
               1.2739136262388515,
               0.36594187930078137
            ],
            [
               1.2711139290441593,
               0.36551155823829995
            ],
            [
               1.2683142318494671,
               0.3651143358777612
            ],
            [
               1.265514534654775,
               0.364755452305208
            ],
            [
               1.2627148374600827,
               0.36442527844495953
            ],
            [
               1.2599151402653905,
               0.3641007236200656
            ],
            [
               1.2571154430706983,
               0.36375224175336474
            ],
            [
               1.2543157458760061,
               0.3633541215425191
            ],
            [
               1.251516048681314,
               0.3628943042316968
            ],
            [
               1.2487163514866217,
               0.36237991589760044
            ],
            [
               1.2459166542919295,
               0.36183610615421047
            ],
            [
               1.2431169570972374,
               0.36129817568326106
            ],
            [
               1.2403172599025452,
               0.3607994883044626
            ],
            [
               1.237517562707853,
               0.36035936387330647
            ],
            [
               1.2347178655131608,
               0.35997537417779435
            ],
            [
               1.2319181683184686,
               0.3596230781775748
            ],
            [
               1.2291184711237764,
               0.3592636857677044
            ],
            [
               1.2263187739290842,
               0.35885731678386523
            ],
            [
               1.223519076734392,
               0.35837743274338973
            ],
            [
               1.2207193795396998,
               0.3578214314625022
            ],
            [
               1.2179196823450076,
               0.357213556998932
            ],
            [
               1.2151199851503154,
               0.3565988191379311
            ],
            [
               1.2123202879556232,
               0.3560296727839831
            ],
            [
               1.209520590760931,
               0.3555497190741399
            ],
            [
               1.2067208935662388,
               0.3551797760430835
            ],
            [
               1.2039211963715466,
               0.3549109363141769
            ],
            [
               1.2011214991768548,
               0.35470692143457583
            ],
            [
               1.1983218019821626,
               0.3545149444597311
            ],
            [
               1.1955221047874705,
               0.3542814661240057
            ],
            [
               1.1927224075927783,
               0.35396764209657705
            ],
            [
               1.189922710398086,
               0.3535594454316515
            ],
            [
               1.1871230132033939,
               0.35306933096869686
            ],
            [
               1.1843233160087017,
               0.3525292255245511
            ],
            [
               1.1815236188140095,
               0.3519775680999706
            ],
            [
               1.1787239216193173,
               0.35144508003870933
            ],
            [
               1.175924224424625,
               0.3509442591918709
            ],
            [
               1.1731245272299329,
               0.35046618094128046
            ],
            [
               1.1703248300352407,
               0.3499855631392501
            ],
            [
               1.1675251328405485,
               0.34947213261599086
            ],
            [
               1.1647254356458563,
               0.3489041265619013
            ],
            [
               1.161925738451164,
               0.34827902181614767
            ],
            [
               1.159126041256472,
               0.3476175461399902
            ],
            [
               1.1563263440617797,
               0.3469593412756563
            ],
            [
               1.1535266468670875,
               0.3463515160685855
            ],
            [
               1.1507269496723953,
               0.3458337727636136
            ],
            [
               1.147927252477703,
               0.34542499335556265
            ],
            [
               1.145127555283011,
               0.345115748510187
            ],
            [
               1.1423278580883187,
               0.3448693014468813
            ],
            [
               1.1395281608936265,
               0.3446309664279935
            ],
            [
               1.1367284636989343,
               0.34434304297819196
            ],
            [
               1.1339287665042421,
               0.3439608297056871
            ],
            [
               1.13112906930955,
               0.3434649473719358
            ],
            [
               1.1283293721148577,
               0.34286640928304746
            ],
            [
               1.1255296749201655,
               0.34220313409461767
            ],
            [
               1.1227299777254733,
               0.3415291567221417
            ],
            [
               1.1199302805307811,
               0.34089985631147446
            ],
            [
               1.117130583336089,
               0.3403574873971784
            ],
            [
               1.1143308861413967,
               0.33992095112937215
            ],
            [
               1.1115311889467046,
               0.3395822781345944
            ],
            [
               1.1087314917520124,
               0.33931023846948494
            ],
            [
               1.1059317945573202,
               0.3390595056986766
            ],
            [
               1.103132097362628,
               0.3387824559008934
            ],
            [
               1.1003324001679358,
               0.33844029939310516
            ],
            [
               1.0975327029732436,
               0.33801081928823085
            ],
            [
               1.0947330057785514,
               0.337491237747804
            ],
            [
               1.0919333085838592,
               0.3368961996380794
            ],
            [
               1.089133611389167,
               0.3362521065902767
            ],
            [
               1.0863339141944748,
               0.33558974265962405
            ],
            [
               1.0835342169997826,
               0.3349372069120945
            ],
            [
               1.0807345198050904,
               0.3343147128027587
            ],
            [
               1.0779348226103982,
               0.3337320651005419
            ],
            [
               1.075135125415706,
               0.3331888484825861
            ],
            [
               1.0723354282210138,
               0.3326767637426974
            ],
            [
               1.0695357310263216,
               0.33218322430760794
            ],
            [
               1.0667360338316294,
               0.3316952657197535
            ],
            [
               1.0639363366369372,
               0.3312029446027218
            ],
            [
               1.061136639442245,
               0.33070161923920904
            ],
            [
               1.0583369422475528,
               0.33019274870965665
            ],
            [
               1.0555372450528606,
               0.3296831018048323
            ],
            [
               1.0527375478581684,
               0.32918253689226995
            ],
            [
               1.0499378506634762,
               0.3287007990352877
            ],
            [
               1.047138153468784,
               0.3282440458131872
            ],
            [
               1.0443384562740918,
               0.32781198388147736
            ],
            [
               1.0415387590793996,
               0.3273964842289636
            ],
            [
               1.0387390618847074,
               0.3269822835570457
            ],
            [
               1.0359393646900152,
               0.3265498824087407
            ],
            [
               1.033139667495323,
               0.3260801206672498
            ],
            [
               1.0303399703006308,
               0.3255593273860635
            ],
            [
               1.0275402731059387,
               0.32498360759183154
            ],
            [
               1.0247405759112465,
               0.32436089714211713
            ],
            [
               1.0219408787165543,
               0.32370992611882987
            ],
            [
               1.0191411815218625,
               0.32305607343707254
            ],
            [
               1.0163414843271703,
               0.32242503538527356
            ],
            [
               1.0135417871324781,
               0.32183597495627736
            ],
            [
               1.010742089937786,
               0.3212961102498877
            ],
            [
               1.0079423927430937,
               0.32079840960627715
            ],
            [
               1.0051426955484015,
               0.3203232394111921
            ],
            [
               1.0023429983537093,
               0.31984368302038424
            ],
            [
               0.9995433011590171,
               0.3193331504635333
            ],
            [
               0.9967436039643249,
               0.3187731678298573
            ],
            [
               0.9939439067696327,
               0.31815910765083344
            ],
            [
               0.9911442095749405,
               0.31750215101169876
            ],
            [
               0.9883445123802483,
               0.31682681181761596
            ],
            [
               0.9855448151855561,
               0.3161646013424688
            ],
            [
               0.982745117990864,
               0.31554550309634877
            ],
            [
               0.9799454207961718,
               0.314989550547761
            ],
            [
               0.9771457236014796,
               0.3145007830389087
            ],
            [
               0.9743460264067874,
               0.3140652170622341
            ],
            [
               0.9715463292120952,
               0.3136534048261216
            ],
            [
               0.968746632017403,
               0.3132269632805764
            ],
            [
               0.9659469348227108,
               0.31274746436326906
            ],
            [
               0.9631472376280186,
               0.3121855269880207
            ],
            [
               0.9603475404333264,
               0.3115279546177002
            ],
            [
               0.9575478432386342,
               0.31078128023403173
            ],
            [
               0.954748146043942,
               0.30997095146310893
            ],
            [
               0.9519484488492498,
               0.3091363845031465
            ],
            [
               0.9491487516545576,
               0.3083230061764426
            ],
            [
               0.9463490544598654,
               0.3075730092398068
            ],
            [
               0.9435493572651732,
               0.3069167673500697
            ],
            [
               0.940749660070481,
               0.3063666780208987
            ],
            [
               0.9379499628757888,
               0.3059146818811904
            ],
            [
               0.9351502656810966,
               0.3055339534859848
            ],
            [
               0.9323505684864044,
               0.3051844128966903
            ],
            [
               0.9295508712917122,
               0.3048209217311113
            ],
            [
               0.92675117409702,
               0.3044024520560076
            ],
            [
               0.9239514769023278,
               0.30390027635391803
            ],
            [
               0.9211517797076356,
               0.3033033963509445
            ],
            [
               0.9183520825129434,
               0.3026200053153639
            ],
            [
               0.9155523853182512,
               0.3018746659658891
            ],
            [
               0.912752688123559,
               0.30110189742013327
            ],
            [
               0.9099529909288668,
               0.30033775467373325
            ],
            [
               0.9071532937341746,
               0.29961150890247334
            ],
            [
               0.9043535965394824,
               0.2989395255208741
            ],
            [
               0.9015538993447902,
               0.29832285441540307
            ],
            [
               0.898754202150098,
               0.2977490232527167
            ],
            [
               0.8959545049554059,
               0.2971973348259539
            ],
            [
               0.8931548077607137,
               0.2966459605906454
            ],
            [
               0.8903551105660215,
               0.29607861087871623
            ],
            [
               0.8875554133713293,
               0.29548872698078643
            ],
            [
               0.8847557161766371,
               0.29487995425225444
            ],
            [
               0.8819560189819449,
               0.29426287933014383
            ],
            [
               0.8791563217872527,
               0.2936492626662103
            ],
            [
               0.8763566245925605,
               0.2930458581005728
            ],
            [
               0.8735569273978683,
               0.2924500838083631
            ],
            [
               0.8707572302031761,
               0.29184921256539853
            ],
            [
               0.8679575330084839,
               0.29122356050332754
            ],
            [
               0.8651578358137917,
               0.2905527582064601
            ],
            [
               0.8623581386190995,
               0.28982305793125074
            ],
            [
               0.8595584414244073,
               0.289033164723694
            ],
            [
               0.8567587442297151,
               0.2881964624805806
            ],
            [
               0.8539590470350229,
               0.28733863787407676
            ],
            [
               0.8511593498403307,
               0.2864912232858535
            ],
            [
               0.8483596526456385,
               0.28568297687493227
            ],
            [
               0.8455599554509463,
               0.28493181153041625
            ],
            [
               0.8427602582562546,
               0.2842398856879832
            ],
            [
               0.8399605610615624,
               0.2835934873246364
            ],
            [
               0.8371608638668702,
               0.28296779063176003
            ],
            [
               0.834361166672178,
               0.28233495830726807
            ],
            [
               0.8315614694774858,
               0.28167294581862046
            ],
            [
               0.8287617722827936,
               0.28097212411302985
            ],
            [
               0.8259620750881014,
               0.2802375667294362
            ],
            [
               0.8231623778934092,
               0.27948630811109776
            ],
            [
               0.820362680698717,
               0.2787405810043463
            ],
            [
               0.8175629835040248,
               0.2780194040892592
            ],
            [
               0.8147632863093326,
               0.2773314495520868
            ],
            [
               0.8119635891146404,
               0.27667167999378695
            ],
            [
               0.8091638919199482,
               0.2760229517328009
            ],
            [
               0.806364194725256,
               0.27536207597427975
            ],
            [
               0.8035644975305638,
               0.27466829110582636
            ],
            [
               0.8007648003358716,
               0.273931251897628
            ],
            [
               0.7979651031411794,
               0.2731557716173273
            ],
            [
               0.7951654059464872,
               0.2723616145852511
            ],
            [
               0.792365708751795,
               0.2715782678946007
            ],
            [
               0.7895660115571028,
               0.2708362715237934
            ],
            [
               0.7867663143624106,
               0.27015780641418197
            ],
            [
               0.7839666171677184,
               0.2695494682850684
            ],
            [
               0.7811669199730262,
               0.2689994353474515
            ],
            [
               0.778367222778334,
               0.26847983256765795
            ],
            [
               0.7755675255836418,
               0.2679534852295977
            ],
            [
               0.7727678283889496,
               0.2673829708547013
            ],
            [
               0.7699681311942574,
               0.2667393190442898
            ],
            [
               0.7671684339995652,
               0.2660080096610379
            ],
            [
               0.764368736804873,
               0.26519092203873407
            ],
            [
               0.7615690396101809,
               0.2643042084986069
            ],
            [
               0.7587693424154887,
               0.26337324297435694
            ],
            [
               0.7559696452207965,
               0.2624264562400358
            ],
            [
               0.7531699480261043,
               0.2614898525048912
            ],
            [
               0.7503702508314121,
               0.26058340219828957
            ],
            [
               0.7475705536367199,
               0.2597196178756924
            ],
            [
               0.7447708564420277,
               0.25890381555505937
            ],
            [
               0.7419711592473355,
               0.25813514290941253
            ],
            [
               0.7391714620526433,
               0.25740753621597756
            ],
            [
               0.7363717648579511,
               0.25671024869889447
            ],
            [
               0.7335720676632589,
               0.2560282060274839
            ],
            [
               0.7307723704685667,
               0.25534287303417336
            ],
            [
               0.7279726732738745,
               0.25463432831932176
            ],
            [
               0.7251729760791823,
               0.2538847957487125
            ],
            [
               0.7223732788844901,
               0.25308314005488564
            ],
            [
               0.7195735816897979,
               0.25222911292192474
            ],
            [
               0.7167738844951057,
               0.25133577526014295
            ],
            [
               0.7139741873004135,
               0.250428744091727
            ],
            [
               0.7111744901057213,
               0.24954172534390787
            ],
            [
               0.7083747929110291,
               0.24870896703964523
            ],
            [
               0.7055750957163369,
               0.2479564055567771
            ],
            [
               0.7027753985216447,
               0.24729395881833616
            ],
            [
               0.6999757013269525,
               0.24671135249103204
            ],
            [
               0.6971760041322603,
               0.24617900285104471
            ],
            [
               0.6943763069375681,
               0.24565405491683553
            ],
            [
               0.6915766097428759,
               0.24509012813461803
            ],
            [
               0.6887769125481837,
               0.2444481589517953
            ],
            [
               0.6859772153534915,
               0.24370534434096788
            ],
            [
               0.6831775181587993,
               0.24285972733365477
            ],
            [
               0.6803778209641071,
               0.24192926474235682
            ],
            [
               0.677578123769415,
               0.24094586377592903
            ],
            [
               0.6747784265747228,
               0.23994633777768568
            ],
            [
               0.6719787293800306,
               0.23896304523502773
            ],
            [
               0.6691790321853384,
               0.23801689518576882
            ],
            [
               0.6663793349906462,
               0.23711448260229498
            ],
            [
               0.663579637795954,
               0.2362496933123225
            ],
            [
               0.6607799406012622,
               0.23540868171692056
            ],
            [
               0.65798024340657,
               0.23457615436231
            ],
            [
               0.6551805462118778,
               0.23374068913677323
            ],
            [
               0.6523808490171856,
               0.23289740846161947
            ],
            [
               0.6495811518224934,
               0.23204745472041718
            ],
            [
               0.6467814546278012,
               0.23119495792098424
            ],
            [
               0.643981757433109,
               0.23034308807985718
            ],
            [
               0.6411820602384168,
               0.22949103574858065
            ],
            [
               0.6383823630437246,
               0.22863329708186478
            ],
            [
               0.6355826658490324,
               0.22776165131496215
            ],
            [
               0.6327829686543402,
               0.22686909044985204
            ],
            [
               0.629983271459648,
               0.2259541190376767
            ],
            [
               0.6271835742649559,
               0.22502360114164813
            ],
            [
               0.6243838770702637,
               0.2240927843047106
            ],
            [
               0.6215841798755715,
               0.2231821163242532
            ],
            [
               0.6187844826808793,
               0.2223116371889108
            ],
            [
               0.6159847854861871,
               0.2214946583118705
            ],
            [
               0.6131850882914949,
               0.22073280054389421
            ],
            [
               0.6103853910968027,
               0.22001411772563434
            ],
            [
               0.6075856939021105,
               0.21931509430179158
            ],
            [
               0.6047859967074183,
               0.21860608693768088
            ],
            [
               0.6019862995127261,
               0.21785868636077885
            ],
            [
               0.5991866023180339,
               0.21705286482229866
            ],
            [
               0.5963869051233417,
               0.21618183847394626
            ],
            [
               0.5935872079286495,
               0.21525327943528694
            ],
            [
               0.5907875107339573,
               0.21428662020851597
            ],
            [
               0.5879878135392651,
               0.2133073448691121
            ],
            [
               0.5851881163445729,
               0.2123400010288263
            ],
            [
               0.5823884191498807,
               0.21140195422551203
            ],
            [
               0.5795887219551885,
               0.2104995874973364
            ],
            [
               0.5767890247604963,
               0.20962785766699224
            ],
            [
               0.5739893275658041,
               0.2087731222078527
            ],
            [
               0.5711896303711119,
               0.2079182501620225
            ],
            [
               0.5683899331764197,
               0.2070484726151667
            ],
            [
               0.5655902359817275,
               0.20615633260106167
            ],
            [
               0.5627905387870353,
               0.2052444365047241
            ],
            [
               0.5599908415923431,
               0.20432534847180095
            ],
            [
               0.5571911443976509,
               0.20341870859282463
            ],
            [
               0.5543914472029587,
               0.20254630583532854
            ],
            [
               0.5515917500082665,
               0.20172626615216427
            ],
            [
               0.5487920528135743,
               0.20096766963992072
            ],
            [
               0.5459923556188822,
               0.2002667999320515
            ],
            [
               0.54319265842419,
               0.1996059072179553
            ],
            [
               0.5403929612294978,
               0.19895490096892357
            ],
            [
               0.5375932640348056,
               0.198275846960157
            ],
            [
               0.5347935668401134,
               0.1975295928932874
            ],
            [
               0.5319938696454212,
               0.19668336419030658
            ],
            [
               0.529194172450729,
               0.19571784691801808
            ],
            [
               0.526394475256037,
               0.1946322037663368
            ],
            [
               0.5235947780613448,
               0.19344572475797187
            ],
            [
               0.5207950808666526,
               0.1921954106329512
            ],
            [
               0.5179953836719604,
               0.19092964678446392
            ],
            [
               0.5151956864772682,
               0.18969907514802561
            ],
            [
               0.512395989282576,
               0.1885465685750901
            ],
            [
               0.5095962920878838,
               0.18749861050598163
            ],
            [
               0.5067965948931916,
               0.18656021191200117
            ],
            [
               0.5039968976984994,
               0.18571473369505587
            ],
            [
               0.5011972005038072,
               0.18492878033150884
            ],
            [
               0.49839750330911503,
               0.18416099699055194
            ],
            [
               0.49559780611442283,
               0.18337251750186565
            ],
            [
               0.49279810891973064,
               0.1825363116957939
            ],
            [
               0.48999841172503844,
               0.18164294992348298
            ],
            [
               0.48719871453034624,
               0.18070129600130933
            ],
            [
               0.48439901733565405,
               0.1797340860861036
            ],
            [
               0.48159932014096185,
               0.1787698255512641
            ],
            [
               0.47879962294626965,
               0.17783349026239398
            ],
            [
               0.47599992575157746,
               0.17693882367110275
            ],
            [
               0.47320022855688526,
               0.17608447715019898
            ],
            [
               0.47040053136219306,
               0.175255015498934
            ],
            [
               0.46760083416750087,
               0.17442628790677936
            ],
            [
               0.46480113697280867,
               0.17357332768547007
            ],
            [
               0.4620014397781165,
               0.17267821227329924
            ],
            [
               0.4592017425834243,
               0.17173541137900847
            ],
            [
               0.4564020453887321,
               0.1707530288552039
            ],
            [
               0.4536023481940399,
               0.16974970373295561
            ],
            [
               0.4508026509993477,
               0.16874832743941015
            ],
            [
               0.4480029538046555,
               0.16776870682875342
            ],
            [
               0.4452032566099633,
               0.16682155411172248
            ],
            [
               0.4424035594152711,
               0.1659056581139804
            ],
            [
               0.4396038622205791,
               0.16500898716991683
            ],
            [
               0.4368041650258869,
               0.16411317605385634
            ],
            [
               0.43400446783119473,
               0.16319979022690903
            ],
            [
               0.43120477063650253,
               0.16225627531257675
            ],
            [
               0.42840507344181034,
               0.1612797172691529
            ],
            [
               0.42560537624711814,
               0.16027734848700922
            ],
            [
               0.42280567905242594,
               0.15926383562983937
            ],
            [
               0.42000598185773375,
               0.15825639665422578
            ],
            [
               0.41720628466304155,
               0.15726939241132087
            ],
            [
               0.41440658746834935,
               0.15631006028570055
            ],
            [
               0.41160689027365716,
               0.15537654808548226
            ],
            [
               0.40880719307896496,
               0.15445858656250386
            ],
            [
               0.40600749588427276,
               0.15354031415586364
            ],
            [
               0.40320779868958057,
               0.1526042131687107
            ],
            [
               0.40040810149488837,
               0.15163498167752787
            ],
            [
               0.39760840430019617,
               0.15062243038688516
            ],
            [
               0.394808707105504,
               0.14956299395056857
            ],
            [
               0.3920090099108118,
               0.14845995033348386
            ],
            [
               0.3892093127161196,
               0.14732274920251606
            ],
            [
               0.3864096155214274,
               0.14616587175008525
            ],
            [
               0.3836099183267352,
               0.1450074313373098
            ],
            [
               0.380810221132043,
               0.1438674386930032
            ],
            [
               0.3780105239373508,
               0.14276549151218068
            ],
            [
               0.3752108267426586,
               0.14171774106466617
            ],
            [
               0.3724111295479664,
               0.14073334527651252
            ],
            [
               0.3696114323532742,
               0.13981110410917472
            ],
            [
               0.366811735158582,
               0.1389373596712163
            ],
            [
               0.3640120379638898,
               0.1380862991447581
            ],
            [
               0.3612123407691976,
               0.13722339284035617
            ],
            [
               0.3584126435745054,
               0.13631187421845226
            ],
            [
               0.3556129463798132,
               0.13532114630366276
            ],
            [
               0.352813249185121,
               0.134235121135413
            ],
            [
               0.35001355199042883,
               0.13305811090551398
            ],
            [
               0.34721385479573685,
               0.13181621133988872
            ],
            [
               0.34441415760104466,
               0.1305531496145119
            ],
            [
               0.34161446040635246,
               0.12932106619033082
            ],
            [
               0.33881476321166026,
               0.12816823402424768
            ],
            [
               0.33601506601696807,
               0.12712680663857828
            ],
            [
               0.33321536882227587,
               0.12620394793938897
            ],
            [
               0.3304156716275837,
               0.1253789857229472
            ],
            [
               0.3276159744328915,
               0.12460769815318248
            ],
            [
               0.3248162772381993,
               0.12383290241987042
            ],
            [
               0.3220165800435071,
               0.12299872574558018
            ],
            [
               0.3192168828488149,
               0.12206483405338796
            ],
            [
               0.3164171856541227,
               0.12101681524260549
            ],
            [
               0.3136174884594305,
               0.11986990515195799
            ],
            [
               0.3108177912647383,
               0.11866503221073625
            ],
            [
               0.3080180940700461,
               0.11745823395863915
            ],
            [
               0.3052183968753539,
               0.11630627504727394
            ],
            [
               0.3024186996806617,
               0.11525227517544026
            ],
            [
               0.2996190024859695,
               0.11431507736511223
            ],
            [
               0.2968193052912773,
               0.11348500010814576
            ],
            [
               0.2940196080965851,
               0.11272685300040783
            ],
            [
               0.2912199109018929,
               0.11198916381393566
            ],
            [
               0.2884202137072007,
               0.11121699896979698
            ],
            [
               0.2856205165125085,
               0.11036496424559131
            ],
            [
               0.28282081931781633,
               0.1094071186637894
            ],
            [
               0.28002112212312413,
               0.10834152491245266
            ],
            [
               0.27722142492843194,
               0.10718867560945759
            ],
            [
               0.27442172773373974,
               0.10598463995437153
            ],
            [
               0.27162203053904754,
               0.10477104409393276
            ],
            [
               0.26882233334435535,
               0.10358462920611756
            ],
            [
               0.26602263614966315,
               0.10244901502618002
            ],
            [
               0.26322293895497095,
               0.10137052710078126
            ],
            [
               0.260423241760279,
               0.10033877512778246
            ],
            [
               0.2576235445655868,
               0.09933142610948882
            ],
            [
               0.2548238473708946,
               0.09832161481842382
            ],
            [
               0.2520241501762024,
               0.09728590039590959
            ],
            [
               0.2492244529815102,
               0.09621070215870486
            ],
            [
               0.246424755786818,
               0.09509567830033673
            ],
            [
               0.2436250585921258,
               0.09395338106135181
            ],
            [
               0.2408253613974336,
               0.0928054977592324
            ],
            [
               0.2380256642027414,
               0.09167682754305514
            ],
            [
               0.2352259670080492,
               0.09058865419122969
            ],
            [
               0.232426269813357,
               0.08955324823310723
            ],
            [
               0.22962657261866481,
               0.08857086715110762
            ],
            [
               0.22682687542397262,
               0.08762992496121283
            ],
            [
               0.22402717822928042,
               0.08671015575578776
            ],
            [
               0.22122748103458822,
               0.08578781910663881
            ],
            [
               0.21842778383989603,
               0.08484149004752622
            ],
            [
               0.21562808664520383,
               0.08385687459609587
            ],
            [
               0.21282838945051163,
               0.08282941868832583
            ],
            [
               0.21002869225581944,
               0.08176414154241352
            ],
            [
               0.20722899506112724,
               0.08067293466491346
            ],
            [
               0.20442929786643504,
               0.07957028939033466
            ],
            [
               0.20162960067174285,
               0.07846883474890137
            ],
            [
               0.19882990347705065,
               0.07737605653412948
            ],
            [
               0.19603020628235845,
               0.07629313094628244
            ],
            [
               0.19323050908766626,
               0.07521608009674495
            ],
            [
               0.19043081189297406,
               0.07413867577199218
            ],
            [
               0.18763111469828186,
               0.07305593915828708
            ],
            [
               0.18483141750358967,
               0.07196690349815371
            ],
            [
               0.18203172030889747,
               0.07087559021536104
            ],
            [
               0.17923202311420527,
               0.06978980616171943
            ],
            [
               0.17643232591951308,
               0.06871817755642934
            ],
            [
               0.17363262872482088,
               0.06766651228058988
            ],
            [
               0.17083293153012868,
               0.0666348805056694
            ],
            [
               0.1680332343354367,
               0.06561660316044486
            ],
            [
               0.1652335371407445,
               0.06459969065164958
            ],
            [
               0.16243383994605232,
               0.06357039494149172
            ],
            [
               0.15963414275136012,
               0.06251773388812153
            ],
            [
               0.15683444555666792,
               0.06143741228054529
            ],
            [
               0.15403474836197573,
               0.060333675120478214
            ],
            [
               0.15123505116728353,
               0.059218274184538094
            ],
            [
               0.14843535397259133,
               0.05810670586622726
            ],
            [
               0.14563565677789914,
               0.057012855992986805
            ],
            [
               0.14283595958320694,
               0.055943819241803
            ],
            [
               0.14003626238851474,
               0.054896707095409586
            ],
            [
               0.13723656519382255,
               0.053858675136816116
            ],
            [
               0.13443686799913035,
               0.05281036316512884
            ],
            [
               0.13163717080443815,
               0.05173179094707584
            ],
            [
               0.12883747360974596,
               0.05060888083657523
            ],
            [
               0.12603777641505376,
               0.0494384944324474
            ],
            [
               0.12323807922036156,
               0.04823028839570087
            ],
            [
               0.12043838202566937,
               0.047004690380543196
            ],
            [
               0.11763868483097717,
               0.045787544851903395
            ],
            [
               0.11483898763628497,
               0.0446030634674469
            ],
            [
               0.11203929044159278,
               0.0434672694035721
            ],
            [
               0.10923959324690058,
               0.042383960622303575
            ],
            [
               0.10643989605220838,
               0.04134438837561506
            ],
            [
               0.10364019885751619,
               0.04033063451773282
            ],
            [
               0.10084050166282399,
               0.03932148367482512
            ],
            [
               0.09804080446813179,
               0.03829882084469006
            ],
            [
               0.0952411072734396,
               0.03725248962834698
            ],
            [
               0.0924414100787474,
               0.03618213681079832
            ],
            [
               0.0896417128840552,
               0.035095627327233994
            ],
            [
               0.086842015689363,
               0.0340047679254785
            ],
            [
               0.08404231849467081,
               0.03291993487845293
            ],
            [
               0.08124262129997883,
               0.031845483407835
            ],
            [
               0.07844292410528664,
               0.030777455076939013
            ],
            [
               0.07564322691059444,
               0.029704250358448384
            ],
            [
               0.07284352971590224,
               0.028609914076632083
            ],
            [
               0.07004383252121005,
               0.027478850625363784
            ],
            [
               0.06724413532651785,
               0.02630041520871285
            ],
            [
               0.06444443813182565,
               0.025072007938401628
            ],
            [
               0.06164474093713346,
               0.02379991749846033
            ],
            [
               0.05884504374244126,
               0.022497958512614148
            ],
            [
               0.056045346547749064,
               0.02118461694731135
            ],
            [
               0.05324564935305687,
               0.019879731107880407
            ],
            [
               0.05044595215836467,
               0.01860162116532361
            ],
            [
               0.047646254963672474,
               0.017365143804150794
            ],
            [
               0.04484655776898028,
               0.016180620541380013
            ],
            [
               0.04204686057428808,
               0.015053220728490385
            ],
            [
               0.039247163379595884,
               0.013982338733911099
            ],
            [
               0.03644746618490369,
               0.012960796634200196
            ],
            [
               0.03364776899021149,
               0.011974173463015329
            ],
            [
               0.030848071795519294,
               0.0110009568102829
            ],
            [
               0.028048374600827097,
               0.010014292008909798
            ],
            [
               0.0252486774061349,
               0.008985750890150034
            ],
            [
               0.022448980211442704,
               0.007890826485163658
            ],
            [
               0.019649283016750507,
               0.006715030083074834
            ],
            [
               0.01684958582205831,
               0.005458862657684351
            ],
            [
               0.014049888627366114,
               0.004139854196916724
            ],
            [
               0.011250191432673917,
               0.002790444954176058
            ],
            [
               0.00845049423798172,
               0.0014516149892275572
            ],
            [
               0.005650797043289524,
               0.00016352007518134203
            ],
            [
               0.002851099848597327,
               -0.0010444917655926301
            ],
            [
               5.1402653905130435e-05,
               -0.002161647282797035
            ],
            [
               -0.0027482945407870663,
               -0.003198881973367179
            ],
            [
               -0.005547991735479263,
               -0.004186160103284604
            ],
            [
               -0.00834768893017146,
               -0.005164499424382999
            ],
            [
               -0.011147386124863434,
               -0.0061748479720041246
            ],
            [
               -0.013947083319555631,
               -0.007246978702407955
            ],
            [
               -0.016746780514247828,
               -0.008391618644514012
            ],
            [
               -0.019546477708940024,
               -0.009598068690023383
            ],
            [
               -0.02234617490363222,
               -0.010837892430780312
            ],
            [
               -0.025145872098324418,
               -0.012073397720178139
            ],
            [
               -0.027945569293016614,
               -0.013268208360380335
            ],
            [
               -0.03074526648770881,
               -0.01439668962918497
            ],
            [
               -0.03354496368240101,
               -0.015449512790258652
            ],
            [
               -0.036344660877093204,
               -0.01643402465485956
            ],
            [
               -0.0391443580717854,
               -0.01736984317857824
            ],
            [
               -0.0419440552664776,
               -0.018281623539608105
            ],
            [
               -0.044743752461169795,
               -0.019191717704046197
            ],
            [
               -0.04754344965586199,
               -0.02011524149864174
            ],
            [
               -0.05034314685055419,
               -0.0210589769181374
            ],
            [
               -0.053142844045246385,
               -0.022023993022872005
            ],
            [
               -0.05594254123993858,
               -0.023010440687112603
            ],
            [
               -0.05874223843463078,
               -0.024022185787296754
            ],
            [
               -0.061541935629322975,
               -0.02506907246408858
            ],
            [
               -0.06434163282401517,
               -0.02616559294034859
            ],
            [
               -0.06714133001870737,
               -0.02732620745359729
            ],
            [
               -0.06994102721339956,
               -0.028558955008139774
            ],
            [
               -0.07274072440809176,
               -0.029859796852603763
            ],
            [
               -0.07554042160278396,
               -0.031210032439619645
            ],
            [
               -0.07834011879747615,
               -0.032578145562449375
            ],
            [
               -0.08113981599216835,
               -0.03392592206339206
            ],
            [
               -0.08393951318686055,
               -0.03521717200051327
            ],
            [
               -0.08673921038155274,
               -0.03642642994230127
            ],
            [
               -0.08953890757624494,
               -0.0375449421974457
            ],
            [
               -0.09233860477093714,
               -0.03858210426427888
            ],
            [
               -0.09513830196562933,
               -0.03956198365792749
            ],
            [
               -0.09793799916032131,
               -0.040516135208117074
            ],
            [
               -0.1007376963550135,
               -0.041475043440496066
            ],
            [
               -0.1035373935497057,
               -0.042460833708876246
            ],
            [
               -0.1063370907443979,
               -0.04348330416700027
            ],
            [
               -0.1091367879390901,
               -0.04454008834927317
            ],
            [
               -0.11193648513378229,
               -0.04562033021025277
            ],
            [
               -0.11473618232847449,
               -0.04671015403063418
            ],
            [
               -0.11753587952316669,
               -0.04779781228389585
            ],
            [
               -0.12033557671785888,
               -0.04887679261720399
            ],
            [
               -0.12313527391255108,
               -0.04994615693962574
            ],
            [
               -0.12593497110724328,
               -0.051008553975957015
            ],
            [
               -0.12873466830193547,
               -0.05206722663929253
            ],
            [
               -0.13153436549662767,
               -0.053123595309255
            ],
            [
               -0.13433406269131987,
               -0.05417656472728132
            ],
            [
               -0.13713375988601206,
               -0.05522378537932378
            ],
            [
               -0.13993345708070426,
               -0.05626410445166841
            ],
            [
               -0.14273315427539646,
               -0.05729980173716343
            ],
            [
               -0.14553285147008865,
               -0.05833721069175216
            ],
            [
               -0.14833254866478085,
               -0.059384995786939086
            ],
            [
               -0.15113224585947305,
               -0.060450433715413227
            ],
            [
               -0.15393194305416524,
               -0.06153508253683282
            ],
            [
               -0.15673164024885744,
               -0.06263176417997834
            ],
            [
               -0.15953133744354964,
               -0.06372455182087686
            ],
            [
               -0.16233103463824183,
               -0.0647924631659038
            ],
            [
               -0.16513073183293403,
               -0.06581614176665415
            ],
            [
               -0.16793042902762623,
               -0.06678548860186277
            ],
            [
               -0.17073012622231842,
               -0.06770551802888194
            ],
            [
               -0.17352982341701062,
               -0.06859798735250265
            ],
            [
               -0.17632952061170282,
               -0.06949757718213988
            ],
            [
               -0.179129217806395,
               -0.07044320934122468
            ],
            [
               -0.1819289150010872,
               -0.07146686478839405
            ],
            [
               -0.1847286121957794,
               -0.07258335921611123
            ],
            [
               -0.1875283093904716,
               -0.0737845067437769
            ],
            [
               -0.19032800658516358,
               -0.07503988697212004
            ],
            [
               -0.19312770377985577,
               -0.07630438131596641
            ],
            [
               -0.19592740097454797,
               -0.07753042685354863
            ],
            [
               -0.19872709816924017,
               -0.07868130483157816
            ],
            [
               -0.20152679536393237,
               -0.07974131761055367
            ],
            [
               -0.20432649255862456,
               -0.08071961003325163
            ],
            [
               -0.20712618975331676,
               -0.08164639299212617
            ],
            [
               -0.20992588694800896,
               -0.08256277896834953
            ],
            [
               -0.21272558414270115,
               -0.08350752476825997
            ],
            [
               -0.21552528133739335,
               -0.0845049897630987
            ],
            [
               -0.21832497853208555,
               -0.08555820768115341
            ],
            [
               -0.22112467572677774,
               -0.08664926437062606
            ],
            [
               -0.22392437292146994,
               -0.08774673979241648
            ],
            [
               -0.22672407011616214,
               -0.08881762434520882
            ],
            [
               -0.22952376731085433,
               -0.08983964309548412
            ],
            [
               -0.23232346450554653,
               -0.09080980684371415
            ],
            [
               -0.23512316170023873,
               -0.09174628654961016
            ],
            [
               -0.23792285889493092,
               -0.09268294118297613
            ],
            [
               -0.24072255608962312,
               -0.0936582676331678
            ],
            [
               -0.24352225328431532,
               -0.09470237598356906
            ],
            [
               -0.2463219504790075,
               -0.09582622933850839
            ],
            [
               -0.2491216476736997,
               -0.09701663787142709
            ],
            [
               -0.2519213448683919,
               -0.09823863567817571
            ],
            [
               -0.2547210420630841,
               -0.09944452665378843
            ],
            [
               -0.2575207392577763,
               -0.1005868285565577
            ],
            [
               -0.2603204364524685,
               -0.1016312178438361
            ],
            [
               -0.2631201336471607,
               -0.1025656988702406
            ],
            [
               -0.2659198308418529,
               -0.10340349086103234
            ],
            [
               -0.2687195280365451,
               -0.10417908504417916
            ],
            [
               -0.2715192252312373,
               -0.1049389235221892
            ],
            [
               -0.2743189224259295,
               -0.10572957615196261
            ],
            [
               -0.27711861962062145,
               -0.10658675758408341
            ],
            [
               -0.27991831681531365,
               -0.10752798425876094
            ],
            [
               -0.28271801401000585,
               -0.10855039010406987
            ],
            [
               -0.28551771120469804,
               -0.1096336677693379
            ],
            [
               -0.28831740839939024,
               -0.11074677112992021
            ],
            [
               -0.29111710559408244,
               -0.11185625751637725
            ],
            [
               -0.29391680278877463,
               -0.11293408393747795
            ],
            [
               -0.29671649998346683,
               -0.11396318443005608
            ],
            [
               -0.299516197178159,
               -0.11493997507192097
            ],
            [
               -0.3023158943728512,
               -0.11587375705612014
            ],
            [
               -0.3051155915675434,
               -0.11678359563302544
            ],
            [
               -0.3079152887622356,
               -0.11769356405085116
            ],
            [
               -0.3107149859569278,
               -0.11862730927304926
            ],
            [
               -0.31351468315162,
               -0.11960283987679342
            ],
            [
               -0.3163143803463122,
               -0.12062835913646408
            ],
            [
               -0.3191140775410044,
               -0.12169989329440505
            ],
            [
               -0.3219137747356966,
               -0.12280133540800564
            ],
            [
               -0.3247134719303888,
               -0.12390723802934477
            ],
            [
               -0.327513169125081,
               -0.1249881807545151
            ],
            [
               -0.3303128663197732,
               -0.12601785686580858
            ],
            [
               -0.3331125635144654,
               -0.12698034289847945
            ],
            [
               -0.3359122607091576,
               -0.12787559849299987
            ],
            [
               -0.3387119579038498,
               -0.12872134018942505
            ],
            [
               -0.341511655098542,
               -0.12955015877471257
            ],
            [
               -0.3443113522932342,
               -0.1304020050111828
            ],
            [
               -0.34711104948792637,
               -0.13131362634370602
            ],
            [
               -0.34991074668261857,
               -0.13230772792291495
            ],
            [
               -0.35271044387731076,
               -0.13338509785433705
            ],
            [
               -0.35551014107200296,
               -0.13452240886763997
            ],
            [
               -0.35830983826669516,
               -0.1356769308696546
            ],
            [
               -0.36110953546138735,
               -0.13679734487714637
            ],
            [
               -0.36390923265607955,
               -0.13783786376216256
            ],
            [
               -0.36670892985077175,
               -0.13877160843139547
            ],
            [
               -0.3695086270454637,
               -0.13959914075076651
            ],
            [
               -0.3723083242401559,
               -0.14034932476155093
            ],
            [
               -0.3751080214348481,
               -0.1410719436341426
            ],
            [
               -0.3779077186295403,
               -0.14182405396967432
            ],
            [
               -0.3807074158242325,
               -0.1426540838258625
            ],
            [
               -0.3835071130189247,
               -0.14358848543690547
            ],
            [
               -0.3863068102136169,
               -0.14462502805923727
            ],
            [
               -0.3891065074083091,
               -0.14573475425926619
            ],
            [
               -0.3919062046030013,
               -0.14687187406893012
            ],
            [
               -0.3947059017976935,
               -0.14798833439693762
            ],
            [
               -0.3975055989923857,
               -0.1490483228527115
            ],
            [
               -0.4003052961870779,
               -0.15003804982402266
            ],
            [
               -0.4031049933817701,
               -0.1509677818982457
            ],
            [
               -0.4059046905764623,
               -0.15186573030704
            ],
            [
               -0.4087043877711545,
               -0.1527661413709492
            ],
            [
               -0.4115040849658467,
               -0.15369585987184123
            ],
            [
               -0.41430378216053887,
               -0.15466408628645817
            ],
            [
               -0.41710347935523107,
               -0.15565887548553664
            ],
            [
               -0.41990317654992326,
               -0.1566515375766722
            ],
            [
               -0.42270287374461546,
               -0.15760732952065762
            ],
            [
               -0.42550257093930766,
               -0.15849862930769953
            ],
            [
               -0.42830226813399985,
               -0.15931592140937634
            ],
            [
               -0.43110196532869205,
               -0.16007268621067267
            ],
            [
               -0.43390166252338425,
               -0.16080240431832332
            ],
            [
               -0.43670135971807633,
               -0.1615486172627934
            ],
            [
               -0.43950105691276853,
               -0.16235137934165444
            ],
            [
               -0.4423007541074607,
               -0.16323466569375505
            ],
            [
               -0.4451004513021529,
               -0.16419895466711373
            ],
            [
               -0.4479001484968451,
               -0.16522141516460512
            ],
            [
               -0.4506998456915373,
               -0.16626353638629443
            ],
            [
               -0.4534995428862295,
               -0.16728354243399132
            ],
            [
               -0.4562992400809217,
               -0.1682493922794252
            ],
            [
               -0.4590989372756139,
               -0.16914808471444984
            ],
            [
               -0.4618986344703061,
               -0.16998835925019953
            ],
            [
               -0.4646983316649983,
               -0.17079619621887973
            ],
            [
               -0.4674980288596905,
               -0.17160494974599383
            ],
            [
               -0.4702977260543827,
               -0.17244365772193238
            ],
            [
               -0.4730974232490749,
               -0.17332750421621954
            ],
            [
               -0.4758971204437671,
               -0.17425346908650974
            ],
            [
               -0.47869681763845917,
               -0.17520227680346082
            ],
            [
               -0.48149651483315137,
               -0.1761455686191648
            ],
            [
               -0.48429621202784356,
               -0.17705554534014534
            ],
            [
               -0.48709590922253576,
               -0.17791371801581016
            ],
            [
               -0.48989560641722796,
               -0.17871600640659138
            ],
            [
               -0.49269530361192015,
               -0.17947294149368145
            ],
            [
               -0.49549500080661235,
               -0.18020554540734346
            ],
            [
               -0.49829469800130455,
               -0.1809388931234219
            ],
            [
               -0.5010943951959967,
               -0.18169590368095426
            ],
            [
               -0.5038940923906889,
               -0.18249342887662823
            ],
            [
               -0.5066937895853811,
               -0.18334147046543267
            ],
            [
               -0.5094934867800733,
               -0.1842449120234818
            ],
            [
               -0.5122931839747655,
               -0.18520610654056313
            ],
            [
               -0.5150928811694577,
               -0.18622643931743002
            ],
            [
               -0.5178925783641499,
               -0.1873056612175967
            ],
            [
               -0.5206922755588421,
               -0.18843905610535006
            ],
            [
               -0.5234919727535343,
               -0.18961381090028903
            ],
            [
               -0.5262916699482264,
               -0.19080671085447923
            ],
            [
               -0.5290913671429186,
               -0.1919851109383889
            ],
            [
               -0.5318910643376108,
               -0.193112032158275
            ],
            [
               -0.534690761532303,
               -0.19415458267594804
            ],
            [
               -0.5374904587269952,
               -0.1950933428864185
            ],
            [
               -0.5402901559216874,
               -0.19592952764053198
            ],
            [
               -0.5430898531163796,
               -0.19668705117089183
            ],
            [
               -0.5458895503110718,
               -0.1974080607875704
            ],
            [
               -0.548689247505764,
               -0.19814263067685486
            ],
            [
               -0.5514889447004562,
               -0.1989353851335799
            ],
            [
               -0.5542886418951484,
               -0.19981309000602726
            ],
            [
               -0.5570883390898406,
               -0.20077720240249539
            ],
            [
               -0.5598880362845328,
               -0.20180394244922664
            ],
            [
               -0.562687733479225,
               -0.20285207853110093
            ],
            [
               -0.5654874306739172,
               -0.20387608424263626
            ],
            [
               -0.5682871278686092,
               -0.2048405012104319
            ],
            [
               -0.5710868250633014,
               -0.20573087498668985
            ],
            [
               -0.5738865222579936,
               -0.20655771280366128
            ],
            [
               -0.5766862194526858,
               -0.20735220031897905
            ],
            [
               -0.579485916647378,
               -0.20815514543728267
            ],
            [
               -0.5822856138420702,
               -0.20900286578619076
            ],
            [
               -0.5850853110367624,
               -0.20991473692119908
            ],
            [
               -0.5878850082314546,
               -0.21088653135439467
            ],
            [
               -0.5906847054261468,
               -0.21189170881274058
            ],
            [
               -0.593484402620839,
               -0.2128901428239362
            ],
            [
               -0.5962840998155312,
               -0.2138413008281631
            ],
            [
               -0.5990837970102234,
               -0.21471746643485934
            ],
            [
               -0.6018834942049156,
               -0.21551266812401232
            ],
            [
               -0.6046831913996078,
               -0.21624450185365304
            ],
            [
               -0.6074828885943,
               -0.2169484561384041
            ],
            [
               -0.6102825857889922,
               -0.2176668246214249
            ],
            [
               -0.6130822829836844,
               -0.2184359848179615
            ],
            [
               -0.6158819801783765,
               -0.21927618782734357
            ],
            [
               -0.6186816773730687,
               -0.2201869704069292
            ],
            [
               -0.6214813745677609,
               -0.22114927808397206
            ],
            [
               -0.6242810717624531,
               -0.22213310919279805
            ],
            [
               -0.6270807689571453,
               -0.2231077443474339
            ],
            [
               -0.6298804661518375,
               -0.22405098262687828
            ],
            [
               -0.6326801633465297,
               -0.22495442365736612
            ],
            [
               -0.6354798605412219,
               -0.22582342590562307
            ],
            [
               -0.638279557735914,
               -0.22667232322448214
            ],
            [
               -0.6410792549306062,
               -0.2275170886130224
            ],
            [
               -0.6438789521252984,
               -0.2283683525348226
            ],
            [
               -0.6466786493199906,
               -0.2292273158542663
            ],
            [
               -0.6494783465146828,
               -0.23008584596481915
            ],
            [
               -0.652278043709375,
               -0.23093041521744415
            ],
            [
               -0.6550777409040672,
               -0.2317481452049053
            ],
            [
               -0.6578774380987593,
               -0.23253254919046293
            ],
            [
               -0.6606771352934515,
               -0.2332868156708195
            ],
            [
               -0.6634768324881437,
               -0.23402349851373078
            ],
            [
               -0.6662765296828359,
               -0.23476085052821236
            ],
            [
               -0.6690762268775281,
               -0.2355172339593808
            ],
            [
               -0.6718759240722203,
               -0.236305637914268
            ],
            [
               -0.6746756212669125,
               -0.23713015368318455
            ],
            [
               -0.6774753184616047,
               -0.2379854281462564
            ],
            [
               -0.6802750156562969,
               -0.2388589900246357
            ],
            [
               -0.6830747128509891,
               -0.2397353637034446
            ],
            [
               -0.6858744100456813,
               -0.2406004009579025
            ],
            [
               -0.6886741072403735,
               -0.24144440484833363
            ],
            [
               -0.6914738044350657,
               -0.2422632718833676
            ],
            [
               -0.6942735016297579,
               -0.24305773045038837
            ],
            [
               -0.6970731988244501,
               -0.2438314462569473
            ],
            [
               -0.6998728960191423,
               -0.2445890372326762
            ],
            [
               -0.7026725932138345,
               -0.24533482739223536
            ],
            [
               -0.7054722904085265,
               -0.24607262015044115
            ],
            [
               -0.7082719876032187,
               -0.24680617162763543
            ],
            [
               -0.7110716847979109,
               -0.2475396841341764
            ],
            [
               -0.7138713819926031,
               -0.24827768532144598
            ],
            [
               -0.7166710791872953,
               -0.24902407762701223
            ],
            [
               -0.7194707763819875,
               -0.24978072061391873
            ],
            [
               -0.7222704735766797,
               -0.25054634430694445
            ],
            [
               -0.7250701707713719,
               -0.2513166354427889
            ],
            [
               -0.7278698679660641,
               -0.25208591400431424
            ],
            [
               -0.7306695651607563,
               -0.25285006944386734
            ],
            [
               -0.7334692623554485,
               -0.25360967383026045
            ],
            [
               -0.7362689595501407,
               -0.2543717974523104
            ],
            [
               -0.7390686567448329,
               -0.2551492713687963
            ],
            [
               -0.7418683539395251,
               -0.2559569820541313
            ],
            [
               -0.7446680511342173,
               -0.25680598398697474
            ],
            [
               -0.7474677483289094,
               -0.2576973215561853
            ],
            [
               -0.7502674455236016,
               -0.2586179817167026
            ],
            [
               -0.7530671427182938,
               -0.25954104406929834
            ],
            [
               -0.755866839912986,
               -0.2604308632122381
            ],
            [
               -0.7586665371076782,
               -0.26125236722297895
            ],
            [
               -0.7614662343023704,
               -0.26198189114557413
            ],
            [
               -0.7642659314970626,
               -0.26261602812874485
            ],
            [
               -0.7670656286917548,
               -0.2631752102476379
            ],
            [
               -0.769865325886447,
               -0.2637001712027852
            ],
            [
               -0.7726650230811392,
               -0.2642416947983214
            ],
            [
               -0.7754647202758314,
               -0.2648463830788996
            ],
            [
               -0.7782644174705236,
               -0.2655427622326365
            ],
            [
               -0.7810641146652157,
               -0.26633226248881536
            ],
            [
               -0.7838638118599079,
               -0.2671882831345641
            ],
            [
               -0.7866635090546001,
               -0.2680640447083157
            ],
            [
               -0.7894632062492923,
               -0.2689070372451635
            ],
            [
               -0.7922629034439845,
               -0.26967557651876095
            ],
            [
               -0.7950626006386766,
               -0.2703521020513797
            ],
            [
               -0.7978622978333688,
               -0.27094875755094006
            ],
            [
               -0.800661995028061,
               -0.271503247158842
            ],
            [
               -0.8034616922227532,
               -0.2720661739868787
            ],
            [
               -0.8062613894174454,
               -0.2726839638556009
            ],
            [
               -0.8090610866121376,
               -0.2733830547108539
            ],
            [
               -0.8118607838068298,
               -0.2741607152396661
            ],
            [
               -0.814660481001522,
               -0.2749857078550615
            ],
            [
               -0.8174601781962142,
               -0.2758087273939187
            ],
            [
               -0.8202598753909064,
               -0.2765792289307093
            ],
            [
               -0.8230595725855986,
               -0.2772630392284061
            ],
            [
               -0.8258592697802908,
               -0.2778547999811366
            ],
            [
               -0.828658966974983,
               -0.2783809583659478
            ],
            [
               -0.8314586641696752,
               -0.2788921541031343
            ],
            [
               -0.8342583613643674,
               -0.2794473982847038
            ],
            [
               -0.8370580585590595,
               -0.28009519652900183
            ],
            [
               -0.8398577557537517,
               -0.28085780176549957
            ],
            [
               -0.8426574529484439,
               -0.2817237419304016
            ],
            [
               -0.845457150143136,
               -0.2826510137813967
            ],
            [
               -0.8482568473378282,
               -0.2835798063325967
            ],
            [
               -0.8510565445325204,
               -0.284450512244385
            ],
            [
               -0.8538562417272126,
               -0.2852211423362724
            ],
            [
               -0.8566559389219048,
               -0.2858786050034988
            ],
            [
               -0.859455636116597,
               -0.2864404905133152
            ],
            [
               -0.8622553333112892,
               -0.28694723108471
            ],
            [
               -0.8650550305059814,
               -0.28744767117076064
            ],
            [
               -0.8678547277006736,
               -0.28798311001438637
            ],
            [
               -0.8706544248953658,
               -0.2885751211393962
            ],
            [
               -0.873454122090058,
               -0.2892208949934174
            ],
            [
               -0.8762538192847502,
               -0.28989709698668054
            ],
            [
               -0.8790535164794424,
               -0.2905702819158116
            ],
            [
               -0.8818532136741346,
               -0.2912097876147781
            ],
            [
               -0.8846529108688267,
               -0.29179844591493787
            ],
            [
               -0.8874526080635189,
               -0.29233753200081825
            ],
            [
               -0.8902523052582111,
               -0.29284466367538176
            ],
            [
               -0.8930520024529033,
               -0.2933459880617605
            ],
            [
               -0.8958516996475955,
               -0.29386599613077247
            ],
            [
               -0.8986513968422877,
               -0.29441898587216986
            ],
            [
               -0.9014510940369799,
               -0.2950053565699148
            ],
            [
               -0.9042507912316721,
               -0.2956139218552819
            ],
            [
               -0.9070504884263643,
               -0.29622905179833736
            ],
            [
               -0.9098501856210565,
               -0.29683958733304416
            ],
            [
               -0.9126498828157487,
               -0.297445798102263
            ],
            [
               -0.9154495800104409,
               -0.29806140844116125
            ],
            [
               -0.9182492772051329,
               -0.29870959912578077
            ],
            [
               -0.9210489743998251,
               -0.2994141990235374
            ],
            [
               -0.9238486715945173,
               -0.3001891602083431
            ],
            [
               -0.9266483687892095,
               -0.3010301774692975
            ],
            [
               -0.9294480659839017,
               -0.301911693161351
            ],
            [
               -0.9322477631785939,
               -0.30279074628506997
            ],
            [
               -0.9350474603732861,
               -0.30361681535033935
            ],
            [
               -0.9378471575679783,
               -0.30434477717239017
            ],
            [
               -0.9406468547626705,
               -0.30494705122555166
            ],
            [
               -0.9434465519573627,
               -0.3054212581265592
            ],
            [
               -0.9462462491520549,
               -0.30579116607589607
            ],
            [
               -0.9490459463467471,
               -0.3061008058071145
            ],
            [
               -0.9518456435414393,
               -0.3064036787316229
            ],
            [
               -0.9546453407361315,
               -0.30675030230612377
            ],
            [
               -0.9574450379308237,
               -0.3071775559847194
            ],
            [
               -0.9602447351255159,
               -0.3077024326160742
            ],
            [
               -0.9630444323202081,
               -0.30832124568949804
            ],
            [
               -0.9658441295149003,
               -0.30901367099823374
            ],
            [
               -0.9686438267095925,
               -0.30974976651623476
            ],
            [
               -0.9714435239042847,
               -0.31049765330959933
            ],
            [
               -0.9742432210989769,
               -0.31122987559153903
            ],
            [
               -0.9770429182936691,
               -0.3119273270843377
            ],
            [
               -0.9798426154883613,
               -0.3125806203821987
            ],
            [
               -0.9826423126830534,
               -0.3131895007269171
            ],
            [
               -0.9854420098777456,
               -0.31376115762634627
            ],
            [
               -0.9882417070724377,
               -0.3143080986085106
            ],
            [
               -0.9910414042671299,
               -0.31484584532954507
            ],
            [
               -0.9938411014618221,
               -0.31539038807788977
            ],
            [
               -0.9966407986565143,
               -0.3159553050766598
            ],
            [
               -0.9994404958512065,
               -0.31654874720759874
            ],
            [
               -1.0022401930458988,
               -0.31717093591567547
            ],
            [
               -1.005039890240591,
               -0.31781313295380875
            ],
            [
               -1.007839587435283,
               -0.31845895133296576
            ],
            [
               -1.0106392846299752,
               -0.31908828966132563
            ],
            [
               -1.0134389818246674,
               -0.31968322940128213
            ],
            [
               -1.0162386790193596,
               -0.32023428715021907
            ],
            [
               -1.0190383762140518,
               -0.32074488902450926
            ],
            [
               -1.021838073408744,
               -0.321232152849681
            ],
            [
               -1.0246377706034362,
               -0.3217230834173126
            ],
            [
               -1.0274374677981284,
               -0.3222468364557135
            ],
            [
               -1.0302371649928206,
               -0.32282525813010343
            ],
            [
               -1.0330368621875128,
               -0.32346485202878583
            ],
            [
               -1.035836559382205,
               -0.3241532161565053
            ],
            [
               -1.0386362565768972,
               -0.32486173484232506
            ],
            [
               -1.0414359537715894,
               -0.325554242214418
            ],
            [
               -1.0442356509662816,
               -0.32619917850670366
            ],
            [
               -1.0470353481609738,
               -0.3267812402734923
            ],
            [
               -1.049835045355666,
               -0.32730830877829653
            ],
            [
               -1.0526347425503582,
               -0.32781072977034764
            ],
            [
               -1.0554344397450504,
               -0.32833247768858786
            ],
            [
               -1.0582341369397426,
               -0.3289165768991824
            ],
            [
               -1.0610338341344348,
               -0.3295893808885344
            ],
            [
               -1.063833531329127,
               -0.33034908443294164
            ],
            [
               -1.0666332285238191,
               -0.331162784972851
            ],
            [
               -1.0694329257185113,
               -0.33197376967387104
            ],
            [
               -1.0722326229132033,
               -0.33271731353403466
            ],
            [
               -1.0750323201078955,
               -0.33334027399914834
            ],
            [
               -1.0778320173025877,
               -0.33381822373999437
            ],
            [
               -1.08063171449728,
               -0.33416438109520963
            ],
            [
               -1.083431411691972,
               -0.33442708895733975
            ],
            [
               -1.0862311088866643,
               -0.3346762782924593
            ],
            [
               -1.0890308060813565,
               -0.3349830097479738
            ],
            [
               -1.0918305032760487,
               -0.3353985640465732
            ],
            [
               -1.0946302004707409,
               -0.3359398045471701
            ],
            [
               -1.097429897665433,
               -0.33658553210786424
            ],
            [
               -1.1002295948601253,
               -0.33728493773535007
            ],
            [
               -1.1030292920548175,
               -0.3379752443053372
            ],
            [
               -1.1058289892495097,
               -0.3386025820614902
            ],
            [
               -1.1086286864442019,
               -0.33913911232016913
            ],
            [
               -1.111428383638894,
               -0.3395907607063334
            ],
            [
               -1.1142280808335863,
               -0.33999318565600456
            ],
            [
               -1.1170277780282785,
               -0.3403976634395117
            ],
            [
               -1.1198274752229707,
               -0.3408520137958667
            ],
            [
               -1.1226271724176629,
               -0.3413833289084566
            ],
            [
               -1.125426869612355,
               -0.3419885414580275
            ],
            [
               -1.1282265668070472,
               -0.34263604127745906
            ],
            [
               -1.1310262640017394,
               -0.3432776256406773
            ],
            [
               -1.1338259611964316,
               -0.3438664283390702
            ],
            [
               -1.1366256583911238,
               -0.3443743946394584
            ],
            [
               -1.139425355585816,
               -0.34480307437533086
            ],
            [
               -1.1422250527805082,
               -0.3451839064679746
            ],
            [
               -1.1450247499752004,
               -0.3455679030658335
            ],
            [
               -1.1478244471698926,
               -0.34600838202201467
            ],
            [
               -1.1506241443645848,
               -0.3465428210715559
            ],
            [
               -1.153423841559277,
               -0.3471801694246861
            ],
            [
               -1.1562235387539692,
               -0.3478979785668085
            ],
            [
               -1.1590232359486614,
               -0.3486502231202473
            ],
            [
               -1.1618229331433536,
               -0.3493829255427484
            ],
            [
               -1.1646226303380458,
               -0.35005200840798456
            ],
            [
               -1.167422327532738,
               -0.35063711529256114
            ],
            [
               -1.1702220247274302,
               -0.3511466819959481
            ],
            [
               -1.1730217219221224,
               -0.35161272619537487
            ],
            [
               -1.1758214191168146,
               -0.3520774987650246
            ],
            [
               -1.1786211163115068,
               -0.3525769875718563
            ],
            [
               -1.1814208135061988,
               -0.35312728148407013
            ],
            [
               -1.184220510700891,
               -0.3537186538838366
            ],
            [
               -1.1870202078955832,
               -0.35431935632435374
            ],
            [
               -1.1898199050902754,
               -0.3548875792949333
            ],
            [
               -1.1926196022849676,
               -0.35538711654822297
            ],
            [
               -1.1954192994796597,
               -0.35580100093362876
            ],
            [
               -1.198218996674352,
               -0.35613819245116807
            ],
            [
               -1.2010186938690441,
               -0.3564309674317475
            ],
            [
               -1.2038183910637363,
               -0.35672402913445334
            ],
            [
               -1.2066180882584285,
               -0.35705930905254923
            ],
            [
               -1.2094177854531207,
               -0.35746190246322396
            ],
            [
               -1.212217482647813,
               -0.3579320791299866
            ],
            [
               -1.2150171798425051,
               -0.35844605058497736
            ],
            [
               -1.2178168770371973,
               -0.358965008533796
            ],
            [
               -1.2206165742318895,
               -0.3594490339974976
            ],
            [
               -1.2234162714265817,
               -0.359870856566177
            ],
            [
               -1.226215968621274,
               -0.3602246673402897
            ],
            [
               -1.229015665815966,
               -0.36052712499766004
            ],
            [
               -1.2318153630106583,
               -0.36081059009632577
            ],
            [
               -1.2346150602053505,
               -0.3611113962585495
            ],
            [
               -1.2374147574000427,
               -0.3614576107181051
            ],
            [
               -1.240214454594735,
               -0.3618606867495937
            ],
            [
               -1.243014151789427,
               -0.36231374406864836
            ],
            [
               -1.2458138489841193,
               -0.3627966055503926
            ],
            [
               -1.2486135461788115,
               -0.3632851773824516
            ],
            [
               -1.2514132433735037,
               -0.3637612409857345
            ],
            [
               -1.2542129405681959,
               -0.3642187741981031
            ],
            [
               -1.2570126377628879,
               -0.36466447286208525
            ],
            [
               -1.25981233495758,
               -0.3651125639250239
            ],
            [
               -1.2626120321522722,
               -0.36557632629828973
            ],
            [
               -1.2654117293469644,
               -0.36606005402362307
            ],
            [
               -1.2682114265416566,
               -0.3665549955536759
            ],
            [
               -1.2710111237363488,
               -0.3670411667867295
            ],
            [
               -1.273810820931041,
               -0.3674945104254379
            ],
            [
               -1.2766105181257332,
               -0.36789662038063353
            ],
            [
               -1.2794102153204254,
               -0.36824307003828116
            ],
            [
               -1.2822099125151176,
               -0.368546771101138
            ],
            [
               -1.2850096097098098,
               -0.368834632949396
            ],
            [
               -1.287809306904502,
               -0.3691384057700561
            ],
            [
               -1.2906090040991942,
               -0.3694829702395741
            ],
            [
               -1.2934087012938864,
               -0.3698765407266512
            ],
            [
               -1.2962083984885786,
               -0.3703067626670572
            ],
            [
               -1.2990080956832708,
               -0.37074462792775065
            ],
            [
               -1.301807792877963,
               -0.37115523095672454
            ],
            [
               -1.3046074900726552,
               -0.3715117162711917
            ],
            [
               -1.3074071872673474,
               -0.37180734696544726
            ],
            [
               -1.3102068844620396,
               -0.3720610392809174
            ],
            [
               -1.3130065816567318,
               -0.372313875055609
            ],
            [
               -1.315806278851424,
               -0.3726172811179942
            ],
            [
               -1.3186059760461162,
               -0.37301661425784927
            ],
            [
               -1.3214056732408084,
               -0.3735356894848282
            ],
            [
               -1.3242053704355006,
               -0.3741676461207595
            ],
            [
               -1.3270050676301928,
               -0.3748754648053084
            ],
            [
               -1.329804764824885,
               -0.375602141183596
            ],
            [
               -1.3326044620195772,
               -0.3762871617303456
            ],
            [
               -1.3354041592142694,
               -0.376883725208237
            ],
            [
               -1.3382038564089616,
               -0.3773709166419872
            ],
            [
               -1.3410035536036538,
               -0.37775687084366516
            ],
            [
               -1.343803250798346,
               -0.3780722087648506
            ],
            [
               -1.3466029479930381,
               -0.37835651831941564
            ],
            [
               -1.3494026451877303,
               -0.37864310859888317
            ],
            [
               -1.3522023423824225,
               -0.3789477862367371
            ],
            [
               -1.3550020395771145,
               -0.3792657832018924
            ],
            [
               -1.3578017367718067,
               -0.37957779250712465
            ],
            [
               -1.360601433966499,
               -0.37986251100826973
            ],
            [
               -1.363401131161191,
               -0.3801104758993047
            ],
            [
               -1.3662008283558833,
               -0.38033331543285054
            ],
            [
               -1.3690005255505755,
               -0.38056411337173857
            ],
            [
               -1.3718002227452677,
               -0.3808478819577886
            ],
            [
               -1.37459991993996,
               -0.38122497058086535
            ],
            [
               -1.377399617134652,
               -0.38171319565144024
            ],
            [
               -1.3801993143293443,
               -0.3822954290449627
            ],
            [
               -1.3829990115240365,
               -0.3829178958059861
            ],
            [
               -1.3857987087187287,
               -0.38350094447714966
            ],
            [
               -1.3885984059134209,
               -0.383959751287411
            ],
            [
               -1.391398103108113,
               -0.3842287824730144
            ],
            [
               -1.3941978003028053,
               -0.3842822492559558
            ],
            [
               -1.3969974974974975,
               -0.3841436889150309
            ]
         ]
      }
   ]
}
