# Supplementary material for: Isolation of a planar π-aromatic Bi5− ring in a cobalt-based inverse-sandwich-type complex
Source: Nat Chem. 2025 Jan 20;17(4):547–55. doi: 10.1038/s41557-024-01713-8 (PMC11964920; doi:10.1038/s41557-024-01713-8)
Supplement: Supplementary file 4 — Original magnetic data of compound 1 and origin file of Fig. 3. [file 41557_2024_1713_MOESM4_ESM.zip › sr_and_T/55.csv]

comment	corrected Loops
temperature	4
sr	0.128
angle	0
trans	0
B	M
-1.3999	-0.3568576670182114
-1.3970974874874873	-0.3569109797168891
-1.394294974974975	-0.3571103517992801
-1.3914924624624623	-0.35738538719893964
-1.3886899499499499	-0.35765425998526024
-1.3858874374374373	-0.3578439407368731
-1.3830849249249249	-0.3579079564468135
-1.3802824124124122	-0.3578366178677629
-1.3774798998998998	-0.35765683767769085
-1.3746773873873872	-0.35742172513912407
-1.3718748748748748	-0.35719315170732624
-1.3690723623623622	-0.35702252342818463
-1.3662698498498498	-0.3569354527253421
-1.3634673373373372	-0.35692476547460983
-1.3606648248248248	-0.35695370702831664
-1.3578623123123121	-0.3569681208645098
-1.3550597997997997	-0.35691371221922474
-1.3522572872872871	-0.3567530763936524
-1.3494547747747747	-0.3564773757315235
-1.346652262262262	-0.3561092885749194
-1.3438497497497497	-0.3556965587695323
-1.341047237237237	-0.35529829731346096
-1.3382447247247247	-0.3549682711776605
-1.335442212212212	-0.3547401562774316
-1.3326396996996996	-0.3546189616704768
-1.329837187187187	-0.3545808465944421
-1.3270346746746746	-0.3545810024706211
-1.324232162162162	-0.35456694849021875
-1.3214296496496496	-0.3544931712367979
-1.318627137137137	-0.35433289324872597
-1.3158246246246246	-0.3540838445201471
-1.313022112112112	-0.3537668295862204
-1.3102195995995995	-0.3534180078602538
-1.307417087087087	-0.35307750056639176
-1.3046145745745745	-0.35277774897619796
-1.301812062062062	-0.3525348227665557
-1.2990095495495495	-0.35234478048794293
-1.2962070370370369	-0.35218561927244174
-1.2934045245245245	-0.3520238108280942
-1.2906020120120119	-0.3518233305725138
-1.2877994994994995	-0.3515546864823311
-1.2849969869869868	-0.351201753972908
-1.2821944744744744	-0.35076503540746096
-1.2793919619619618	-0.35026099075525485
-1.2765894494494494	-0.34971802983621403
-1.2737869369369368	-0.34917040144619294
-1.2709844244244244	-0.34865147251857387
-1.2681819119119118	-0.34818779294408564
-1.2653793993993994	-0.3477949958518278
-1.2625768868868867	-0.3474761159199019
-1.2597743743743743	-0.3472224231493414
-1.2569718618618617	-0.3470164303099107
-1.2541693493493493	-0.3468363727988373
-1.2513668368368367	-0.34666120646703147
-1.2485643243243243	-0.34647505867825545
-1.2457618118118117	-0.34627014576917303
-1.2429592992992993	-0.3460474677322183
-1.2401567867867866	-0.3458150934600821
-1.2373542742742742	-0.34558447167233086
-1.2345517617617616	-0.3453657894403964
-1.2317492492492492	-0.34516376527326353
-1.2289467367367366	-0.3449752503396397
-1.2261442242242242	-0.3447895602533997
-1.2233417117117116	-0.3445916527661814
-1.2205391991991992	-0.3443673239703807
-1.2177366866866866	-0.3441088193590507
-1.2149341741741742	-0.34381893339394565
-1.2121316616616615	-0.34351196837884923
-1.2093291491491491	-0.34321081046790836
-1.2065266366366365	-0.34294061836371503
-1.203724124124124	-0.3427208216575325
-1.2009216116116115	-0.3425578771030027
-1.198119099099099	-0.3424412344512703
-1.1953165865865865	-0.34234415093713777
-1.192514074074074	-0.3422295699592288
-1.1897115615615614	-0.3420596728290648
-1.186909049049049	-0.3418064424893986
-1.1841065365365364	-0.3414600849597724
-1.181304024024024	-0.3410326440621797
-1.1785015115115114	-0.3405555075472798
-1.175698998998999	-0.34007133377572507
-1.1728964864864864	-0.33962265273947057
-1.170093973973974	-0.3392404544724067
-1.1672914614614613	-0.3389361161409954
-1.164488948948949	-0.3386990078941593
-1.1616864364364363	-0.33850037185320225
-1.158883923923924	-0.3383021471355081
-1.1560814114114113	-0.33806793532655843
-1.153278898898899	-0.33777273815830144
-1.1504763863863863	-0.33740862089420043
-1.1476738738738739	-0.3369848695908414
-1.1448713613613613	-0.3365230328480756
-1.1420688488488488	-0.336048856153097
-1.1392663363363362	-0.33558399796671445
-1.1364638238238238	-0.33514029045363036
-1.1336613113113112	-0.3347182523151343
-1.1308587987987986	-0.3343099706527072
-1.1280562862862862	-0.3339049115425957
-1.1252537737737738	-0.3334962373392737
-1.1224512612612612	-0.33308513048559973
-1.1196487487487485	-0.3326814514605281
-1.1168462362362361	-0.3323004749263557
-1.1140437237237237	-0.3319569330049299
-1.111241211211211	-0.33165861251067785
-1.1084386986986985	-0.3314019433687131
-1.105636186186186	-0.33117131828392277
-1.1028336736736737	-0.33094255669783657
-1.100031161161161	-0.3306894488097597
-1.0972286486486484	-0.3303912160131339
-1.094426136136136	-0.3300383904783478
-1.0916236236236236	-0.3296351604264899
-1.088821111111111	-0.3291974480601314
-1.0860185985985984	-0.3287474464643988
-1.083216086086086	-0.3283065243697506
-1.0804135735735736	-0.3278889040561104
-1.077611061061061	-0.32749816832710565
-1.0748085485485483	-0.3271275999659877
-1.072006036036036	-0.32676398975184706
-1.0692035235235235	-0.32639335804720715
-1.066401011011011	-0.3260064368557576
-1.0635984984984983	-0.32560194921294106
-1.060795985985986	-0.32518660937370236
-1.0579934734734735	-0.3247720115542414
-1.0551909609609609	-0.3243697176870387
-1.0523884484484483	-0.3239864840792718
-1.0495859359359359	-0.3236214664114865
-1.0467834234234235	-0.32326646486171184
-1.0439809109109108	-0.3229091138419986
-1.0411783983983982	-0.32253781386539093
-1.0383758858858858	-0.3221465506185135
-1.0355733733733734	-0.3217377808739079
-1.0327708608608608	-0.3213222660315148
-1.0299683483483482	-0.3209158402853839
-1.0271658358358358	-0.3205342076157949
-1.0243633233233234	-0.32018757164524225
-1.0215608108108107	-0.31987696546110533
-1.0187582982982981	-0.3195935510715743
-1.0159557857857857	-0.3193211223004192
-1.0131532732732733	-0.3190409439398805
-1.0103507607607607	-0.3187372815912646
-1.007548248248248	-0.31840178452260415
-1.0047457357357357	-0.31803532751093067
-1.0019432232232233	-0.3176468213548779
-0.9991407107107106	-0.3172495347940192
-0.9963381981981981	-0.3168562702150912
-0.9935356856856856	-0.31647503702257873
-0.9907331731731731	-0.3161065928651978
-0.9879306606606606	-0.31574450319781777
-0.9851281481481481	-0.3153774826897813
-0.9823256356356356	-0.31499304821642404
-0.9795231231231231	-0.3145811770892336
-0.9767206106106106	-0.3141368105678759
-0.973918098098098	-0.3136605759835689
-0.9711155855855855	-0.31315779219761286
-0.968313073073073	-0.3126364045975576
-0.9655105605605605	-0.3121047633590057
-0.962708048048048	-0.3115700451261846
-0.9599055355355355	-0.31103770953766163
-0.957103023023023	-0.31051187311491246
-0.9543005105105105	-0.309996093439465
-0.951497997997998	-0.30949394029227384
-0.9486954854854854	-0.30900891649247286
-0.9458929729729728	-0.3085436772044219
-0.9430904604604604	-0.30809889688445724
-0.9402879479479478	-0.30767236058254166
-0.9374854354354354	-0.30725880322722166
-0.9346829229229228	-0.30685070546440163
-0.9318804104104104	-0.30643981595103376
-0.9290778978978977	-0.306018807686371
-0.9262753853853853	-0.30558236557240104
-0.9234728728728727	-0.3051272166065183
-0.9206703603603603	-0.3046510847880858
-0.9178678478478477	-0.30415109115695294
-0.9150653353353353	-0.3036224883463966
-0.9122628228228227	-0.30305863084025375
-0.9094603103103103	-0.3024526820441641
-0.9066577977977976	-0.3018008607993222
-0.9038552852852852	-0.3011062840517028
-0.9010527727727726	-0.3003819689516898
-0.8982502602602602	-0.29965155057290693
-0.8954477477477477	-0.2989468205499062
-0.8926452352352352	-0.2983021612333907
-0.8898427227227227	-0.2977470315518189
-0.8870402102102102	-0.2972984762819483
-0.8842376976976977	-0.29695586554402364
-0.8814351851851852	-0.29669959488939934
-0.8786326726726726	-0.2964943990975887
-0.8758301601601601	-0.29629658130944414
-0.8730276476476476	-0.29606327061815674
-0.8702251351351351	-0.2957611945066
-0.8674226226226226	-0.29537260719274006
-0.8646201101101101	-0.2948969100970654
-0.8618175975975975	-0.2943478435193305
-0.859015085085085	-0.2937474724938901
-0.8562125725725724	-0.29311908784240714
-0.8534100600600599	-0.29248130445795695
-0.8506075475475474	-0.2918450293576844
-0.8478050350350349	-0.2912138275548477
-0.8450025225225224	-0.2905869544123679
-0.8422000100100099	-0.2899634028768878
-0.8393974974974974	-0.28934505771137997
-0.8365949849849849	-0.28873753533929214
-0.8337924724724723	-0.2881483217677878
-0.8309899599599598	-0.2875830040179327
-0.8281874474474473	-0.28704126717923606
-0.8253849349349348	-0.2865145548376684
-0.8225824224224223	-0.2859867599088226
-0.8197799099099098	-0.28543820283126475
-0.8169773973973973	-0.28485186400157025
-0.8141748848848848	-0.28421984684360624
-0.8113723723723723	-0.28354774283859785
-0.8085698598598597	-0.2828550990215538
-0.8057673473473472	-0.2821714032562671
-0.8029648348348347	-0.28152850237823523
-0.8001623223223222	-0.28095163686325897
-0.7973598098098097	-0.2804518615491446
-0.7945572972972972	-0.28002229876159845
-0.7917547847847847	-0.2796395204738126
-0.7889522722722722	-0.27926974790432213
-0.7861497597597596	-0.2788780207769971
-0.7833472472472471	-0.27843753697191875
-0.7805447347347346	-0.27793631597876556
-0.7777422222222221	-0.2773792134535289
-0.7749397097097096	-0.27678481815465805
-0.7721371971971971	-0.2761783968532876
-0.7693346846846846	-0.2755832789941923
-0.7665321721721721	-0.2750134951159483
-0.7637296596596596	-0.2744699789478722
-0.760927147147147	-0.27394140002420886
-0.7581246346346345	-0.2734091396820256
-0.755322122122122	-0.2728545786488018
-0.7525196096096095	-0.2722661653750704
-0.749717097097097	-0.2716438901513849
-0.7469145845845845	-0.2709997206535375
-0.744112072072072	-0.2703539267214454
-0.7413095595595595	-0.26972856980264925
-0.738507047047047	-0.26914031642774816
-0.7357045345345344	-0.2685948873311036
-0.7329020220220219	-0.26808485816571703
-0.7300995095095094	-0.26759141257419083
-0.7272969969969969	-0.2670893984453455
-0.7244944844844844	-0.2665540593790078
-0.7216919719719719	-0.26596739845262984
-0.7188894594594594	-0.2653223718972384
-0.7160869469469469	-0.2646238813166949
-0.7132844344344343	-0.2638865507708871
-0.7104819219219218	-0.26313020229454775
-0.7076794094094093	-0.2623745042499429
-0.7048768968968968	-0.2616343300631542
-0.7020743843843843	-0.2609169711463004
-0.6992718718718718	-0.26022167695552867
-0.6964693593593593	-0.2595412900447257
-0.6936668468468468	-0.258865222454679
-0.6908643343343343	-0.2581828062436996
-0.6880618218218217	-0.257486149556145
-0.6852593093093092	-0.2567719431384923
-0.6824567967967967	-0.25604204406287956
-0.6796542842842842	-0.255302979025229
-0.6768517717717717	-0.2545646828052659
-0.6740492592592592	-0.25383881628051663
-0.6712467467467467	-0.25313694791906327
-0.6684442342342342	-0.2524688071683938
-0.6656417217217216	-0.2518407807208032
-0.6628392092092091	-0.2512548310147119
-0.6600366966966966	-0.25070803427708743
-0.6572341841841841	-0.25019290727577037
-0.6544316716716716	-0.2496985776854851
-0.6516291591591591	-0.2492126562810043
-0.6488266466466466	-0.24872344478683472
-0.6460241341341341	-0.24822194871896297
-0.6432216216216216	-0.24770314368906565
-0.640419109109109	-0.24716610667419714
-0.6376165965965965	-0.24661294261980482
-0.634814084084084	-0.24604681712723675
-0.6320115715715715	-0.24546971763896686
-0.629209059059059	-0.24488069026724002
-0.6264065465465465	-0.24427517809227894
-0.623604034034034	-0.24364574636805858
-0.6208015215215215	-0.24298402877552616
-0.617999009009009	-0.24228331950526505
-0.6151964964964964	-0.2415410110175794
-0.6123939839839839	-0.24076011606652004
-0.6095914714714714	-0.23994940083690974
-0.6067889589589589	-0.23912209095804038
-0.6039864464464464	-0.23829354039417083
-0.6011839339339339	-0.23747852843251616
-0.5983814214214214	-0.23668888735681592
-0.5955789089089089	-0.23593196989728682
-0.5927763963963963	-0.23521013421497017
-0.5899738838838838	-0.23452109445548053
-0.5871713713713713	-0.23385878499270218
-0.5843688588588588	-0.23321438087837698
-0.5815663463463463	-0.2325772807872345
-0.5787638338338338	-0.23193608955031608
-0.5759613213213213	-0.23127980101564982
-0.5731588088088088	-0.23059937341142644
-0.5703562962962963	-0.22988968378427144
-0.5675537837837837	-0.22915151973595282
-0.5647512712712712	-0.22839296554861965
-0.5619487587587587	-0.22762943251098822
-0.5591462462462462	-0.2268817805408493
-0.5563437337337337	-0.22617247768503035
-0.5535412212212212	-0.22552041373625786
-0.5507387087087087	-0.22493559695528575
-0.5479361961961962	-0.22441527362060731
-0.5451336836836836	-0.22394284891246286
-0.5423311711711711	-0.22349033441532373
-0.5395286586586586	-0.22302405803091974
-0.5367261461461461	-0.22251234089198446
-0.5339236336336336	-0.22193311494747137
-0.5311211211211211	-0.221279297145914
-0.5283186086086086	-0.22056025414841862
-0.5255160960960961	-0.21979876898359663
-0.5227135835835836	-0.21902424757710692
-0.519911071071071	-0.21826406735434611
-0.5171085585585585	-0.2175355927513506
-0.514306046046046	-0.21684124397094495
-0.5115035335335335	-0.21616812490841086
-0.508701021021021	-0.21549235292604607
-0.5058985085085085	-0.2147868069378045
-0.503095995995996	-0.214029967472683
-0.5002934834834833	-0.2132131910036804
-0.49749097097097084	-0.21234424340545532
-0.4946884584584583	-0.2114460580435773
-0.4918859459459458	-0.21055112040670088
-0.4890834334334333	-0.20969316392892134
-0.4862809209209208	-0.2088986001332186
-0.4834784084084083	-0.20818009249015812
-0.48067589589589577	-0.20753395290236465
-0.47787338338338325	-0.20694185079412197
-0.47507087087087074	-0.20637606594984692
-0.47226835835835823	-0.20580657525253931
-0.4694658458458457	-0.20520790308660852
-0.4666633333333332	-0.20456394694750535
-0.4638608208208207	-0.20386976876138674
-0.4610583083083082	-0.2031303301548567
-0.4582557957957957	-0.20235702042299275
-0.45545328328328316	-0.2015633252728466
-0.45265077077077065	-0.20076100647266726
-0.44984825825825814	-0.19995776776824714
-0.4470457457457456	-0.19915675797308952
-0.4442432332332331	-0.1983576428008207
-0.4414407207207206	-0.19755855893440744
-0.4386382082082081	-0.19675814262644087
-0.4358356956956956	-0.1959569783190679
-0.43303318318318307	-0.19515812805446664
-0.43023067067067056	-0.19436673561994144
-0.42742815815815804	-0.19358893577675673
-0.42462564564564553	-0.19283039317913764
-0.421823133133133	-0.1920947755525334
-0.4190206206206205	-0.1913824027234844
-0.416218108108108	-0.19068927520446044
-0.4134155955955955	-0.19000669737878062
-0.410613083083083	-0.18932173665525887
-0.40781057057057046	-0.188618727606372
-0.40500805805805795	-0.18788187009490098
-0.40220554554554544	-0.1870986669054937
-0.39940303303303293	-0.1862635652146014
-0.3966005205205205	-0.18538084611921513
-0.3937980080080079	-0.18446571175461535
-0.3909954954954955	-0.18354276991370966
-0.3881929829829829	-0.1826417213848579
-0.3853904704704705	-0.18179088506165764
-0.38258795795795786	-0.1810100023444171
-0.37978544544544546	-0.18030425463196276
-0.37698293293293283	-0.17966137591033904
-0.37418042042042043	-0.1790530736969227
-0.3713779079079078	-0.17844082008181872
-0.3685753953953954	-0.17778476107878094
-0.3657728828828828	-0.17705343295989262
-0.3629703703703704	-0.17623154416674747
-0.36016785785785776	-0.175323480686854
-0.35736534534534536	-0.1743513604415008
-0.35456283283283274	-0.17334807519748885
-0.35176032032032034	-0.17234732177136725
-0.3489578078078077	-0.17137362685366342
-0.3461552952952953	-0.17043545634268664
-0.3433527827827827	-0.16952359958617547
-0.3405502702702703	-0.16861538317580915
-0.33774775775775767	-0.16768340341013166
-0.33494524524524527	-0.16670597229712492
-0.33214273273273265	-0.16567584890030684
-0.32934022022022025	-0.16460430483768795
-0.3265377077077076	-0.16351902335640733
-0.323735195195195	-0.16245630599817218
-0.3209326826826826	-0.16144992760710908
-0.31813017017017	-0.1605201300435255
-0.3153276576576576	-0.15966629184464332
-0.31252514514514496	-0.15886572328583548
-0.30972263263263256	-0.1580791501762342
-0.30692012012011993	-0.15726136301185134
-0.30411760760760753	-0.15637388636714755
-0.3013150950950949	-0.15539588359641365
-0.2985125825825825	-0.15433005480268902
-0.2957100700700699	-0.15320183262747034
-0.2929075575575575	-0.15205223285267522
-0.29010504504504486	-0.15092662250822553
-0.28730253253253246	-0.14986283216368335
-0.28450002002001984	-0.1488821140837825
-0.28169750750750744	-0.14798544047556528
-0.2788949949949948	-0.1471558956319694
-0.2760924824824824	-0.14636601341507227
-0.2732899699699698	-0.14558745040732912
-0.2704874574574574	-0.1447998068128835
-0.26768494494494477	-0.14399585688780814
-0.26488243243243237	-0.14318174221653512
-0.26207991991991975	-0.14237237021774962
-0.25927740740740735	-0.1415837967283723
-0.2564748948948947	-0.14082527851992643
-0.2536723823823823	-0.140093702463706
-0.2508698698698697	-0.13937226563218463
-0.2480673573573573	-0.13863389134619264
-0.24526484484484468	-0.13784837285035045
-0.24246233233233228	-0.1369910987943268
-0.23965981981981965	-0.13605075859318205
-0.23685730730730725	-0.1350337526085853
-0.23405479479479463	-0.13396400525939423
-0.23125228228228223	-0.13287818285590358
-0.2284497697697696	-0.13181756482092888
-0.2256472572572572	-0.13081866646340712
-0.22284474474474458	-0.1299049621102618
-0.22004223223223218	-0.12908168846167545
-0.21723971971971956	-0.1283348649298206
-0.21443720720720716	-0.12763460311904185
-0.21163469469469454	-0.1269417718873428
-0.20883218218218214	-0.12621637123679452
-0.2060296696696695	-0.12542568456406045
-0.2032271571571571	-0.12455044762478185
-0.2004246446446445	-0.12358781568549282
-0.1976221321321321	-0.12255068015068504
-0.19481961961961947	-0.12146370443659804
-0.19201710710710707	-0.12035714386473573
-0.18921459459459444	-0.11925994839679999
-0.18641208208208204	-0.11819373787082599
-0.18360956956956942	-0.11716897286846584
-0.18080705705705702	-0.11618407913433582
-0.1780045445445444	-0.115227545155696
-0.175202032032032	-0.11428227364693089
-0.17239951951951937	-0.1133309130057838
-0.16959700700700697	-0.1123606758765282
-0.16679449449449435	-0.11136634173966731
-0.16399198198198195	-0.11035070247950851
-0.16118946946946933	-0.1093224957098442
-0.15838695695695693	-0.10829265245307529
-0.1555844444444443	-0.10727021959781535
-0.1527819319319319	-0.10625942031738933
-0.14997941941941928	-0.1052589312616391
-0.14717690690690688	-0.10426368540726139
-0.14437439439439426	-0.1032685929818824
-0.14157188188188186	-0.10227281661202503
-0.13876936936936923	-0.10128291536231138
-0.13596685685685683	-0.1003134303119333
-0.1331643443443442	-0.09938427584929654
-0.1303618318318318	-0.09851539062623416
-0.1275593193193192	-0.09772013308976313
-0.12475680680680679	-0.09699951556685649
-0.12195429429429416	-0.09633931474531221
-0.11915178178178176	-0.0957113442708204
-0.11634926926926914	-0.09507893306295878
-0.11354675675675674	-0.09440530687574977
-0.11074424424424412	-0.09366256406928375
-0.10794173173173172	-0.09283862145737976
-0.1051392192192191	-0.09194001832678633
-0.10233670670670669	-0.09098967066516572
-0.09953419419419407	-0.09002019208305101
-0.09673168168168167	-0.08906475430356775
-0.09392916916916905	-0.08814820470465046
-0.09112665665665665	-0.08728104347803767
-0.08832414414414402	-0.08645792392345386
-0.08552163163163162	-0.08566088628139557
-0.082719119119119	-0.08486604992557223
-0.0799166066066066	-0.08405146053746093
-0.07711409409409398	-0.08320354889609871
-0.07431158158158158	-0.08232026515105118
-0.07150906906906895	-0.08141017578338239
-0.06870655655655655	-0.08048821172023046
-0.06590404404404393	-0.07956984551406698
-0.06310153153153153	-0.07866588474323088
-0.06029901901901891	-0.07777967958029053
-0.057496506506506506	-0.07690752524235378
-0.054693993993993884	-0.0760417883972957
-0.05189148148148148	-0.07517527142306024
-0.04908896896896886	-0.0743049243873074
-0.04628645645645646	-0.07343336245988885
-0.04348394394394384	-0.07256760145179242
-0.040681431431431436	-0.07171561022709849
-0.037878918918918814	-0.07088222907578356
-0.03507640640640641	-0.07006633615298319
-0.03227389389389379	-0.06926070973075815
-0.02947138138138139	-0.0684549758583134
-0.026668868868868767	-0.06764073954311
-0.023866356356356366	-0.06681696963530936
-0.021063843843843744	-0.06599336241778397
-0.018261331331331343	-0.06518992724731665
-0.01545881881881872	-0.06443228436069981
-0.01265630630630632	-0.0637437257053961
-0.009853793793793697	-0.0631364108330299
-0.007051281281281296	-0.06260465460264897
-0.004248768768768674	-0.06212285322800748
-0.001446256256256273	-0.061649272059672855
0.0013562562562563496	-0.06113508849436733
0.00415876876876875	-0.060536345122855884
0.006961281281281373	-0.05982541017651377
0.009763793793793774	-0.058998539594254384
0.012566306306306396	-0.05807721643869168
0.015368818818818797	-0.05710277650970408
0.01817133133133142	-0.05612582915682118
0.02097384384384382	-0.05519350842379889
0.023776356356356443	-0.054338159425167065
0.026578868868868843	-0.05357051466814855
0.029381381381381466	-0.052878950281774806
0.03218389389389387	-0.05223453138440637
0.03498640640640649	-0.051599876961138436
0.03778891891891911	-0.050938924279942954
0.04059143143143151	-0.05022471284451657
0.043393943943944135	-0.049443257399600204
0.046196456456456536	-0.04859305781007173
0.04899896896896916	-0.047681264408399815
0.05180148148148156	-0.04671848137743018
0.05460399399399418	-0.04571435726750839
0.05740650650650658	-0.044675489632651555
0.060209019019019205	-0.0436060490403265
0.0630115315315316	-0.04251035737021147
0.06581404404404423	-0.04139587812300627
0.06861655655655663	-0.040274964396407875
0.07141906906906925	-0.03916427342963802
0.07422158158158165	-0.03808175102754641
0.07702409409409428	-0.03704211707320382
0.07982660660660668	-0.036052447400110044
0.0826291191191193	-0.03510949903693139
0.0854316316316317	-0.03419985391163449
0.08823414414414432	-0.033302983468322944
0.09103665665665672	-0.032396330377442606
0.09383916916916935	-0.03146083340605765
0.09664168168168175	-0.030485221878494673
0.09944419419419437	-0.029467892559545183
0.10224670670670677	-0.02841605250134982
0.10504921921921939	-0.0273427307358024
0.10785173173173179	-0.02626289150250083
0.11065424424424442	-0.025190009610260633
0.11345675675675682	-0.024134084126447464
0.11625926926926944	-0.023101357450209914
0.11906178178178184	-0.022095277775945887
0.12186429429429446	-0.021117791516599427
0.12466680680680686	-0.020170049840724125
0.12746931931931949	-0.01925203901379824
0.13027183183183189	-0.01836129605986081
0.1330743443443445	-0.017491452095960036
0.1358768568568569	-0.01663158667354281
0.13867936936936953	-0.01576715053702249
0.14148188188188193	-0.014882593058823446
0.14428439439439456	-0.013965061116741562
0.14708690690690696	-0.013007944179546427
0.14988941941941958	-0.012012898527004046
0.15269193193193198	-0.010989395451167172
0.1554944444444446	-0.009951685987176107
0.158296956956957	-0.008914053066135685
0.16109946946946962	-0.007885950037683553
0.16390198198198203	-0.00686879316034017
0.16670449449449465	-0.005855674913586073
0.16950700700700705	-0.0048342400151175635
0.17230951951951967	-0.0037917764937652754
0.17511203203203207	-0.0027206678087072778
0.1779145445445447	-0.001622096960511188
0.1807170570570571	-0.0005064318398757539
0.18351956956956972	0.0006100995731986858
0.18632208208208212	0.001711421591973239
0.18912459459459474	0.002788161610728812
0.19192710710710714	0.003842198218429238
0.19472961961961976	0.004887208616046856
0.19753213213213217	0.005944558836400438
0.2003346446446448	0.00703557772526664
0.2031371571571572	0.008172706101633342
0.2059396696696698	0.009352665012157146
0.2087421821821822	0.010554346982245222
0.21154469469469483	0.011742684988325203
0.21434720720720724	0.012877747396841888
0.21714971971971986	0.013926421095116104
0.21995223223223226	0.014872952848550836
0.22275474474474488	0.015724750390853415
0.22555725725725728	0.016511222989357033
0.2283597697697699	0.017275656072787027
0.2311622822822823	0.018062446989840608
0.23396479479479493	0.018903688138842134
0.23676730730730733	0.01980947676709055
0.23956981981981995	0.020765273451162303
0.24237233233233235	0.02173742424533376
0.24517484484484497	0.022685302633464355
0.24797735735735738	0.02357628692974434
0.25077986986987	0.02439872072846494
0.2535823823823824	0.02516849160827017
0.256384894894895	0.025926784500003408
0.2591874074074074	0.026729326350264704
0.26198991991992004	0.027630161141714127
0.26479243243243245	0.028664804976460734
0.26759494494494507	0.029837943668876044
0.27039745745745747	0.031119542274663292
0.2731999699699701	0.032450740836427516
0.2760024824824825	0.03375799487188991
0.2788049949949951	0.034971487677063484
0.2816075075075075	0.03604263256222995
0.28441002002002014	0.036955837942908354
0.28721253253253254	0.03773147426644152
0.29001504504504516	0.03841957701322052
0.29281755755755756	0.0390864319296772
0.2956200700700702	0.039798038516521195
0.2984225825825826	0.04060503197396259
0.3012250950950952	0.041532874976533685
0.3040276076076076	0.042579338604346595
0.30683012012012023	0.043719091549406786
0.30963263263263263	0.04491329519121978
0.31243514514514525	0.04612099766243227
0.31523765765765766	0.04730906760822384
0.3180401701701703	0.048458295604705715
0.3208426826826827	0.04956473040393028
0.3236451951951953	0.050636799240187824
0.3264477077077077	0.051689833150309394
0.3292502202202203	0.05274002111057674
0.3320527327327327	0.05379954457660563
0.33485524524524535	0.05487390848204354
0.33765775775775775	0.05596161153436385
0.34046027027027037	0.057055598051094725
0.34326278278278277	0.058145595209117884
0.3460652952952954	0.05922048588352069
0.3488678078078078	0.06027017575760685
0.3516703203203204	0.061286790575082684
0.3544728328328328	0.06226531129262969
0.35727534534534544	0.06320383634610188
0.36007785785785784	0.06410357718521126
0.36288037037037046	0.06496855320121864
0.36568288288288286	0.06580488054707095
0.3684853953953955	0.06661962184715531
0.3712879079079079	0.06741936596272302
0.3740904204204205	0.06820893856174215
0.3768929329329329	0.06899076627444567
0.37969544544544553	0.06976532088708859
0.38249795795795793	0.07053273644923613
0.38530047047047056	0.07129521536566669
0.38810298298298296	0.07205939988684745
0.3909054954954956	0.0728376814988006
0.393708008008008	0.07364758572361696
0.3965105205205206	0.07450890647755792
0.3993130330330332	0.07543902663624497
0.4021155455455456	0.0764475958152363
0.40491805805805825	0.07753216718585582
0.40772057057057065	0.07867632844613281
0.4105230830830833	0.07985126545363319
0.4133255955955957	0.08102072503552427
0.4161281081081083	0.08214829539807394
0.4189306206206207	0.08320514467748025
0.4217331331331333	0.08417612396028124
0.4245356456456457	0.08506255189107348
0.42733815815815834	0.08588094111718331
0.43014067067067074	0.08665810803126689
0.43294318318318337	0.0874241477379239
0.43574569569569577	0.08820532098862144
0.4385482082082084	0.0890188128603186
0.4413507207207208	0.08987062718390032
0.4441532332332334	0.09075682244740724
0.4469557457457458	0.09166723704999619
0.44975825825825844	0.09259014717262876
0.45256077077077084	0.09351616990269557
0.45536328328328346	0.0944401823700271
0.45816579579579586	0.09536088320247532
0.4609683083083085	0.09627855105899047
0.4637708208208209	0.09719221749794937
0.4665733333333335	0.0980976365225425
0.4693758458458459	0.09898705749017817
0.47217835835835853	0.09985104785046695
0.47498087087087093	0.10068176195322498
0.47778338338338355	0.10147643457255956
0.48058589589589595	0.10223972471687365
0.4833884084084086	0.10298390395387014
0.486190920920921	0.10372663744453892
0.4889934334334336	0.10448696715810363
0.491795945945946	0.10528075904203721
0.4945984584584586	0.10611708082035048
0.497400970970971	0.10699666053079199
0.5002034834834836	0.10791285381945903
0.503005995995996	0.10885468238723361
0.5058085085085087	0.10981080822382411
0.5086110210210211	0.11077302561110552
0.5114135335335337	0.11173807954340553
0.5142160460460461	0.11270726429647093
0.5170185585585587	0.1136840790146616
0.5198210710710711	0.11467091807622976
0.5226235835835837	0.11566610243315367
0.5254260960960961	0.11666240410347206
0.5282286086086088	0.11764764727646826
0.5310311211211212	0.11860720357938087
0.5338336336336338	0.11952752078232859
0.5366361461461462	0.12039947986332383
0.5394386586586588	0.12122048248290784
0.5422411711711712	0.12199467695152494
0.5450436836836838	0.12273143505830753
0.5478461961961962	0.12344282278187313
0.5506487087087089	0.12414112461944282
0.5534512212212213	0.12483736590226885
0.5562537337337339	0.12554127879529503
0.5590562462462463	0.12626247377005
0.5618587587587589	0.12701198279070441
0.5646612712712713	0.12780307949786918
0.5674637837837839	0.12865047985300965
0.5702662962962963	0.1295676359256901
0.573068808808809	0.13056264679103952
0.5758713213213213	0.13163402521180417
0.578673833833834	0.1327678946071182
0.5814763463463464	0.1339379852320688
0.584278858858859	0.13510907273784428
0.5870813713713714	0.1362434625179288
0.589883883883884	0.1373090973359447
0.5926863963963964	0.13828719629129815
0.595488908908909	0.1391772628075007
0.5982914214214214	0.13999788674424324
0.6010939339339341	0.14078286122496897
0.6038964464464465	0.14157342349108465
0.6066989589589589	0.14240852823698008
0.6095014714714717	0.14331564014079173
0.6123039839839841	0.14430441309983655
0.6151064964964965	0.14536483939325617
0.6179090090090089	0.14647023279261395
0.6207115215215218	0.1475841115033814
0.6235140340340342	0.14866904249570523
0.6263165465465466	0.1496950762415976
0.629119059059059	0.15064564345469228
0.6319215715715718	0.15151960685938554
0.6347240840840842	0.15232930083258134
0.6375265965965966	0.153095508061599
0.640329109109109	0.15384109526794687
0.6431316216216219	0.15458525432997022
0.6459341341341343	0.15533993527200984
0.6487366466466467	0.15610925088849054
0.651539159159159	0.15689164210949486
0.6543416716716719	0.15768372524250324
0.6571441841841843	0.1584842560629366
0.6599466966966967	0.15929667852025847
0.6627492092092091	0.16012925564770736
0.665551721721722	0.16099263559718346
0.6683542342342343	0.161895617659845
0.6711567467467467	0.16284056487795578
0.6739592592592591	0.16382014107129522
0.676761771771772	0.16481674269753632
0.6795642842842844	0.16580522289581795
0.6823667967967968	0.16675848360113465
0.6851693093093092	0.1676545446143487
0.687971821821822	0.16848308864978773
0.6907743343343344	0.16924944142756426
0.6935768468468468	0.1699745302263737
0.6963793593593592	0.17069044269224892
0.6991818718718721	0.17143249144120487
0.7019843843843845	0.17222980701275115
0.7047868968968969	0.1730970819013699
0.7075894094094093	0.1740299505170408
0.7103919219219221	0.17500559843961905
0.7131944344344345	0.17598876007851028
0.7159969469469469	0.1769416778478774
0.7187994594594593	0.1778353245637898
0.7216019719719722	0.178658639369129
0.7244044844844846	0.1794229122651831
0.727206996996997	0.18015972025326998
0.7300095095095094	0.18091264402931606
0.7328120220220222	0.18172486186786935
0.7356145345345346	0.18262606525910818
0.738417047047047	0.18362253197837464
0.7412195595595594	0.18469345601430281
0.7440220720720723	0.18579493395346847
0.7468245845845847	0.18687080993666982
0.7496270970970971	0.18786752615017688
0.7524296096096099	0.1887488381917724
0.7552321221221223	0.18950615168271845
0.7580346346346347	0.19016139024131418
0.7608371471471471	0.1907614073618536
0.76363965965966	0.1913653998895053
0.7664421721721724	0.19202884249743846
0.7692446846846848	0.19278851499059269
0.7720471971971972	0.19365290670138485
0.77484970970971	0.1946007264151206
0.7776522222222224	0.19558788000596822
0.7804547347347348	0.19656080839681167
0.7832572472472472	0.19747224595698704
0.7860597597597601	0.1982948097941873
0.7888622722722725	0.19902854689527116
0.7916647847847849	0.19970041496066715
0.7944672972972973	0.2003560790491895
0.7972698098098101	0.20104663533129036
0.8000723223223225	0.20181426078297077
0.8028748348348349	0.2026809426859184
0.8056773473473473	0.20364336115174053
0.8084798598598602	0.20467505573382794
0.8112823723723726	0.2057348265423269
0.814084884884885	0.20677857030015306
0.8168873973973974	0.20777093779440392
0.8196899099099102	0.20869351271857461
0.8224924224224226	0.20954748656159983
0.825294934934935	0.2103505871173061
0.8280974474474474	0.2111297289394926
0.8308999599599602	0.21191197543215012
0.8337024724724726	0.21271663938194424
0.836504984984985	0.21355070669577708
0.8393074974974974	0.21440852748541506
0.8421100100100103	0.2152753235622501
0.8449125225225227	0.21613296281832356
0.8477150350350351	0.21696596032200033
0.8505175475475475	0.2177658672282961
0.8533200600600603	0.21853295364675396
0.8561225725725727	0.21927507351181752
0.8589250850850851	0.2200044722623668
0.8617275975975975	0.2207337973401181
0.8645301101101104	0.22147259393957158
0.8673326226226228	0.2222251865637911
0.8701351351351352	0.22299025960466662
0.8729376476476476	0.22376189373661426
0.8757401601601604	0.22453147168848547
0.8785426726726728	0.22528980551013067
0.8813451851851852	0.22602900447046154
0.8841476976976976	0.2267438644489274
0.8869502102102105	0.227432771501283
0.8897527227227229	0.22809818528765213
0.8925552352352353	0.22874670445383355
0.8953577477477477	0.22938859980857385
0.8981602602602605	0.2300366497583063
0.9009627727727729	0.2307042126764009
0.9037652852852853	0.23140272771796544
0.9065677977977977	0.23213915890520725
0.9093703103103106	0.23291413397457922
0.912172822822823	0.23372152956816405
0.9149753353353354	0.2345499442035371
0.9177778478478478	0.23538593068520286
0.9205803603603606	0.2362182045598893
0.923382872872873	0.23704154890787388
0.9261853853853854	0.2378590215093082
0.9289878978978978	0.23868144735639368
0.9317904104104107	0.23952398360673777
0.9345929229229231	0.24040054074724232
0.9373954354354355	0.24131769651516016
0.9401979479479479	0.24227012453233182
0.9430004604604607	0.24323928816964624
0.9458029729729731	0.24419624859163824
0.9486054854854855	0.24510815688740595
0.9514079979979979	0.2459467505519224
0.9542105105105108	0.24669638286044066
0.9570130230230232	0.2473590806951767
0.9598155355355356	0.24795491189882457
0.962618048048048	0.24851733113753827
0.9654205605605608	0.24908473175757317
0.9682230730730732	0.24969065111850136
0.9710255855855856	0.25035554328225207
0.973828098098098	0.2510825700425327
0.9766306106106108	0.25185860057531634
0.9794331231231233	0.2526599540745179
0.9822356356356357	0.25346091193411036
0.985038148148148	0.2542421684696308
0.9878406606606609	0.25499647112003165
0.9906431731731733	0.25572969728330563
0.9934456856856857	0.25645719033983416
0.9962481981981981	0.25719679830956416
0.9990507107107109	0.2579611734353009
1.0018532232232233	0.2587521191624148
1.0046557357357357	0.25955903440807254
1.0074582482482481	0.2603620566214814
1.010260760760761	0.2611388435982341
1.0130632732732734	0.2618726332942619
1.0158657857857858	0.2625587330292534
1.0186682982982982	0.2632070884785102
1.021470810810811	0.263839903687814
1.0242733233233234	0.2644849773536188
1.0270758358358358	0.2651669085606176
1.0298783483483482	0.26589909542382567
1.032680860860861	0.2666792338627652
1.0354833733733735	0.26748988737574747
1.0382858858858859	0.2683040214088743
1.0410883983983983	0.26909374101667516
1.0438909109109111	0.2698393942461747
1.0466934234234235	0.2705360672784963
1.049495935935936	0.27119534602766776
1.0522984484484483	0.27184176827239875
1.0551009609609612	0.27250512418068595
1.0579034734734736	0.27321110760259976
1.060705985985986	0.2739733365002753
1.0635084984984984	0.27478928783686885
1.0663110110110112	0.27564139755512995
1.0691135235235236	0.2765028945407089
1.071916036036036	0.2773464223127934
1.0747185485485484	0.27815264188737365
1.0775210610610613	0.2789160682649697
1.0803235735735737	0.2796463312135719
1.083126086086086	0.2803645453087477
1.0859285985985985	0.2810960317910713
1.0887311111111113	0.28186175824752846
1.0915336236236237	0.2826712096960897
1.0943361361361361	0.28351889395678626
1.0971386486486485	0.2843855075149231
1.0999411611611614	0.2852433385609249
1.1027436736736738	0.28606422090763967
1.1055461861861862	0.28682765314330666
1.1083486986986986	0.2875267429062811
1.1111512112112114	0.2881703677704998
1.1139537237237238	0.28878109803339735
1.1167562362362362	0.28938963095912706
1.119558748748749	0.2900273846755274
1.1223612612612615	0.2907192606065008
1.1251637737737739	0.29147835666488575
1.1279662862862863	0.2923037289544919
1.130768798798799	0.2931814060484653
1.1335713113113115	0.29408803436645964
1.136373823823824	0.2949959935675159
1.1391763363363363	0.29587866772724847
1.1419788488488491	0.29671476236531935
1.1447813613613615	0.2974909917033356
1.147583873873874	0.2982029568790216
1.1503863863863864	0.29885444666959887
1.1531888988988992	0.29945563313112844
1.1559914114114116	0.3000206965198148
1.158793923923924	0.3005653465651677
1.1615964364364364	0.3011045840524488
1.1643989489489492	0.3016509291256585
1.1672014614614616	0.30221325780732916
1.170003973973974	0.3027963271318765
1.1728064864864864	0.30340100390429714
1.1756089989989993	0.30402511960123724
1.1784115115115117	0.30466475642850566
1.181214024024024	0.3053156589841002
1.1840165365365365	0.3059744117315225
1.1868190490490493	0.30663906722236534
1.1896215615615617	0.3073090649370075
1.1924240740740741	0.30798451217368955
1.1952265865865865	0.30866513375633997
1.1980290990990994	0.30934934824877636
1.2008316116116118	0.31003392529941876
1.2036341241241242	0.3107145015452812
1.2064366366366366	0.3113869250036248
1.2092391491491494	0.3120490588617346
1.2120416616616618	0.31270242758177214
1.2148441741741742	0.3133530342835366
1.2176466866866866	0.3140108619761266
1.2204491991991995	0.31468795487430395
1.2232517117117119	0.3153954473078472
1.2260542242242243	0.3161403125656813
1.2288567367367367	0.31692279719444993
1.2316592492492495	0.3177354021852016
1.234461761761762	0.3185638786489103
1.2372642742742743	0.3193901265167669
1.2400667867867867	0.3201962935116892
1.2428692992992996	0.3209689568350079
1.245671811811812	0.321702175514062
1.2484743243243244	0.3223984772231071
1.2512768368368368	0.323067425071602
1.2540793493493496	0.3237221330069475
1.256881861861862	0.32437474592539517
1.2596843743743744	0.32503226767092475
1.2624868868868868	0.32569407867103917
1.2652893993993997	0.3263520261793126
1.268091911911912	0.32699321243216284
1.2708944244244245	0.32760476490668616
1.2736969369369369	0.3281791999735756
1.2764994494494497	0.3287187005910336
1.279301961961962	0.32923683090449873
1.2821044744744745	0.32975687501801215
1.284906986986987	0.33030694381168646
1.2877094994994998	0.33091297618243953
1.2905120120120122	0.3315914800077439
1.2933145245245246	0.3323440844678677
1.296117037037037	0.33315561101255947
1.2989195495495498	0.3339964842652074
1.3017220620620622	0.3348291223659836
1.3045245745745746	0.3356167946796776
1.307327087087087	0.3363326502903816
1.3101295995995998	0.33696645288623267
1.3129321121121122	0.3375270901439067
1.3157346246246246	0.3380400413210686
1.318537137137137	0.3385403896364205
1.32133964964965	0.3390632586555557
1.3241421621621623	0.33963434752705457
1.3269446746746747	0.34026327912241233
1.329747187187187	0.34094171175072563
1.3325496996997	0.3416467928682205
1.3353522122122123	0.34234894074887634
1.3381547247247247	0.34302160319939023
1.3409572372372371	0.34364998226704213
1.34375974974975	0.3442359633453028
1.3465622622622624	0.3447976073625887
1.3493647747747748	0.3453632423521818
1.3521672872872872	0.3459619208522862
1.3549697997998	0.34661324534961835
1.3577723123123124	0.34731988788162427
1.3605748248248248	0.3480653943750244
1.3633773373373372	0.34881825385664494
1.36617984984985	0.34954120303711717
1.3689823623623625	0.3502029576847495
1.3717848748748749	0.35078860275391455
1.3745873873873873	0.3513050893106161
1.3773898998999001	0.35177967292777
1.3801924124124125	0.352251301757591
1.382994924924925	0.3527572645228462
1.3857974374374373	0.3533191043245256
1.3885999499499502	0.35393231518038165
1.3914024624624626	0.3545634368744708
1.394204974974975	0.3551560628186867
1.3970074874874874	0.35564458061098003
1.39981	0.35597199750725933
1.39991	0.35758229990878065
1.3971074774774772	0.3572999785640456
1.3943049549549547	0.35713442041595667
1.391502432432432	0.3571009612838993
1.3886999099099095	0.35719116355963015
1.385897387387387	0.35737209934673914
1.3830948648648644	0.3575917252266024
1.3802923423423419	0.35778925830775515
1.3774898198198193	0.3579079564468134
1.3746872972972968	0.35790692806084756
1.3718847747747747	0.35776881542888983
1.369082252252252	0.35750136307053426
1.3662797297297296	0.3571326482965663
1.363477207207207	0.3567015687170013
1.3606746846846844	0.3562464878938175
1.3578721621621619	0.35579533771238003
1.3550696396396393	0.3553598613794977
1.3522671171171168	0.35493527664014834
1.3494645945945942	0.3545049150945488
1.3466620720720717	0.35404790941576914
1.3438595495495491	0.3535472175732861
1.3410570270270266	0.35299540668386453
1.338254504504504	0.3523965735635821
1.335451981981982	0.35176419213580584
1.3326494594594593	0.35111605235018295
1.3298469369369368	0.3504683327149637
1.3270444144144142	0.34983096346221
1.3242418918918917	0.34920579944987296
1.3214393693693691	0.34858799991057987
1.3186368468468466	0.34796982837623613
1.315834324324324	0.34734526149284894
1.3130318018018015	0.34671360162776216
1.310229279279279	0.3460807584841188
1.3074267567567563	0.3454577938182696
1.3046242342342338	0.3448573511519284
1.3018217117117112	0.3442893418554377
1.2990191891891887	0.3437574724668435
1.2962166666666666	0.3432578254909917
1.293414144144144	0.3427799133974143
1.2906116216216215	0.3423097248215335
1.287809099099099	0.34183360886948955
1.2850065765765764	0.3413416324141304
1.2822040540540538	0.3408293468130392
1.2794015315315312	0.34029757040419895
1.2765990090090087	0.33975055566504625
1.2737964864864861	0.33919346825739105
1.2709939639639636	0.33863025624687493
1.268191441441441	0.3380626972411951
1.2653889189189185	0.337490820934258
1.262586396396396	0.33691427130510043
1.2597838738738734	0.33633376288208583
1.2569813513513513	0.3357517678002112
1.2541788288288287	0.33517194868086464
1.2513763063063061	0.33459746446311706
1.2485737837837836	0.33402885949143424
1.245771261261261	0.33346254355712707
1.2429687387387385	0.3328907367569055
1.240166216216216	0.33230321686079695
1.2373636936936934	0.3316904662357165
1.2345611711711708	0.3310471640629532
1.2317586486486483	0.3303746836693531
1.2289561261261257	0.32968148150177123
1.2261536036036031	0.32898095699067303
1.2233510810810806	0.328287288469
1.2205485585585585	0.3276105704113933
1.217746036036036	0.32695297048961036
1.2149435135135134	0.3263074110619354
1.2121409909909908	0.3256594943658897
1.2093384684684683	0.3249922829401122
1.2065359459459457	0.3242924975673895
1.2037334234234232	0.32355608392109736
1.2009309009009006	0.3227911671216421
1.198128378378378	0.32201717137477537
1.1953258558558555	0.32126009875405637
1.192523333333333	0.32054523840499843
1.1897208108108104	0.31988948390432237
1.1869182882882878	0.31929565745532795
1.1841157657657653	0.31875068669391127
1.1813132432432432	0.31822832351195585
1.1785107207207206	0.3176957066952535
1.175708198198198	0.317121899236805
1.1729056756756755	0.31648594947949604
1.170103153153153	0.31578220661876566
1.1673006306306304	0.3150214872741228
1.1644981081081078	0.3142279438316714
1.1616955855855853	0.3134327178339396
1.1588930630630627	0.31266629179452443
1.1560905405405402	0.3119516521985222
1.1532880180180176	0.3112999360297346
1.150485495495495	0.3107093508148901
1.1476829729729725	0.3101671563789326
1.14488045045045	0.3096537028437908
1.1420779279279278	0.3091471544852852
1.1392754054054053	0.3086276414664748
1.1364728828828827	0.3080800498985808
1.1336703603603602	0.3074952576744831
1.1308678378378376	0.3068701123813546
1.128065315315315	0.30620667344880553
1.1252627927927925	0.3055111809234644
1.12246027027027	0.3047929704239158
1.1196577477477474	0.30406329745332006
1.1168552252252248	0.3033339183795479
1.1140527027027023	0.3026153674447696
1.1112501801801797	0.30191512006405874
1.1084476576576572	0.30123610057458355
1.105645135135135	0.30057610981170885
1.1028426126126125	0.2999286022468089
1.10004009009009	0.2992848376931396
1.0972375675675674	0.2986369003997169
1.0944350450450449	0.2979806335795895
1.0916325225225223	0.2973173924498811
1.0888299999999997	0.29665379030042516
1.0860274774774772	0.29599925858502035
1.0832249549549546	0.29536206156266503
1.080422432432432	0.29474509904993546
1.0776199099099095	0.29414310906771457
1.074817387387387	0.293542583577752
1.0720148648648644	0.2929248759726066
1.0692123423423419	0.29227185738366757
1.0664098198198197	0.2915724532612291
1.0636072972972972	0.2908278485613196
1.0608047747747746	0.29005333661614374
1.058002252252252	0.2892757094596582
1.0551997297297295	0.2885264894971664
1.052397207207207	0.28783273711878266
1.0495946846846844	0.28720814430056946
1.0467921621621619	0.28664727348346114
1.0439896396396393	0.2861250172933961
1.0411871171171168	0.28560184225421664
1.0383845945945942	0.28503359893653124
1.0355820720720716	0.2843832027708207
1.032779549549549	0.2836308063591155
1.0299770270270265	0.28277944146068507
1.0271745045045044	0.28185441777145187
1.0243719819819819	0.2808966247883561
1.0215694594594593	0.2799517071931465
1.0187669369369368	0.27905829573613694
1.0159644144144142	0.27823869490958375
1.0131618918918917	0.2774945984996229
1.010359369369369	0.27680880600786073
1.0075568468468465	0.27615207087314536
1.004754324324324	0.27549271551022414
1.0019518018018014	0.2748059593814506
0.9991492792792789	0.2740802082391889
0.9963467567567563	0.2733186996759823
0.9935442342342338	0.27253647713717316
0.9907417117117117	0.2717541355196394
0.9879391891891891	0.2709906733069767
0.9851366666666665	0.2702578444506603
0.982334144144144	0.2695576672401616
0.9795316216216214	0.26888352194327314
0.9767290990990989	0.26822400602761676
0.9739265765765763	0.2675678511210332
0.9711240540540538	0.2669080092014441
0.9683215315315312	0.26624350562616717
0.9655190090090087	0.26557860897274493
0.9627164864864861	0.26491990748685645
0.9599139639639636	0.26427262612975017
0.957111441441441	0.2636377134186637
0.9543089189189184	0.2630108346351967
0.9515063963963963	0.26238360659573634
0.9487038738738738	0.26174651998842685
0.9459013513513512	0.26109235663743363
0.9430988288288287	0.26041875101897644
0.9402963063063061	0.2597289088653797
0.9374937837837836	0.2590302246674077
0.934691261261261	0.2583313465821482
0.9318887387387385	0.2576388143099166
0.9290862162162159	0.2569545316097006
0.9262836936936933	0.2562749912849236
0.9234811711711708	0.255592489635725
0.9206786486486482	0.25489781568614134
0.9178761261261257	0.25418336394538893
0.9150736036036036	0.25344549569157204
0.912271081081081	0.2526852996446042
0.9094685585585585	0.2519075442092162
0.9066660360360359	0.2511183192228439
0.9038635135135134	0.2503223647511808
0.9010609909909908	0.24952119046815535
0.8982584684684682	0.24871276667248798
0.8954559459459457	0.2478929454636155
0.8926534234234231	0.247058088620019
0.8898509009009006	0.24620789733950488
0.887048378378378	0.2453473390348886
0.8842458558558555	0.2444868821172096
0.8814433333333329	0.24364085796505436
0.8786408108108104	0.24282443829205563
0.8758382882882882	0.24205019493123098
0.8730357657657657	0.2413253231533844
0.8702332432432431	0.24065032639069045
0.8674307207207206	0.2400193994041871
0.864628198198198	0.2394221326568069
0.8618256756756755	0.23884573353940064
0.8590231531531529	0.23827688321109675
0.8562206306306304	0.23770264273575276
0.8534181081081078	0.2371103599219081
0.8506155855855853	0.23648707895257925
0.8478130630630627	0.23581927789848306
0.8450105405405401	0.23509369946255876
0.8422080180180176	0.23429959381108728
0.839405495495495	0.2334320149857148
0.8366029729729729	0.23249516691962224
0.8338004504504504	0.2315044545506717
0.8309979279279278	0.23048603811100882
0.8281954054054053	0.22947332309989293
0.8253928828828827	0.2285007689198693
0.8225903603603602	0.22759635765459524
0.8197878378378376	0.2267746938553838
0.816985315315315	0.22603275876784062
0.8141827927927925	0.22534975195448748
0.8113802702702699	0.22469136720331678
0.8085777477477474	0.22401758830233803
0.8057752252252248	0.22329204556900273
0.8029727027027023	0.22249048096931967
0.8001701801801802	0.22160609449572677
0.7973676576576576	0.22065042739963686
0.794565135135135	0.21964971020991753
0.7917626126126125	0.21863787380871663
0.7889600900900899	0.21764830248971123
0.7861575675675674	0.2167066394317685
0.7833550450450448	0.21582648755132966
0.7805525225225223	0.2150088539622192
0.7777499999999997	0.21424499712897216
0.7749474774774772	0.21352133476668334
0.7721449549549546	0.21282456496779367
0.769342432432432	0.2121452782330227
0.7665399099099095	0.21147901941613634
0.763737387387387	0.21082474328453316
0.7609348648648648	0.21018155349316664
0.7581323423423423	0.2095452063079521
0.7553298198198197	0.2089059102781099
0.7525272972972972	0.2082484602720635
0.7497247747747746	0.2075548886234188
0.7469222522522521	0.20680889385154838
0.7441197297297295	0.20600063110230254
0.741317207207207	0.20513024447779354
0.7385146846846844	0.20420885828198138
0.7357121621621618	0.20325651358679064
0.7329096396396393	0.20229749140582864
0.7301071171171167	0.20135429955038514
0.7273045945945942	0.2004420518898376
0.7245020720720716	0.19956489301505492
0.7216995495495495	0.198715539196468
0.718897027027027	0.19787809413778962
0.7160945045045044	0.19703333050560412
0.7132919819819818	0.19616489529970738
0.7104894594594593	0.19526461646197352
0.7076869369369367	0.19433534207345904
0.7048844144144142	0.19339045715397862
0.7020818918918916	0.19245018842535627
0.6992793693693691	0.19153574514722466
0.6964768468468465	0.19066298458465508
0.693674324324324	0.1898374501995836
0.6908718018018014	0.1890522626664819
0.6880692792792789	0.18828955061791247
0.6852667567567567	0.18752511132778538
0.6824642342342342	0.1867350702208685
0.6796617117117116	0.1859027207448673
0.6768591891891891	0.18502363946884476
0.6740566666666665	0.18410761379781188
0.671254144144144	0.1831767732380708
0.6684516216216214	0.1822603465983298
0.6656490990990989	0.18138739251677466
0.6628465765765763	0.1805794122145905
0.6600440540540538	0.17984479358330513
0.6572415315315312	0.17917654127505594
0.6544390090090086	0.17855385480163655
0.6516364864864861	0.17794707492451567
0.6488339639639635	0.1773246199795402
0.6460314414414414	0.17666003012875403
0.6432289189189189	0.17593726767080903
0.6404263963963963	0.1751529702593212
0.6376238738738738	0.1743152557667298
0.6348213513513512	0.17343966533202837
0.6320188288288286	0.17254361495048848
0.6292163063063061	0.17164107990324523
0.6264137837837835	0.17073906620898138
0.623611261261261	0.16983679441940153
0.6208087387387384	0.1689276370467342
0.6180062162162159	0.16800298954222137
0.6152036936936933	0.1670566812081511
0.6124011711711708	0.16608841672496816
0.6095986486486482	0.16510510408513146
0.6067961261261261	0.16411964187128608
0.6039936036036035	0.16314757117778683
0.601191081081081	0.16220267785993836
0.5983885585585584	0.1612929477499348
0.5955860360360359	0.16041814167096674
0.5927835135135133	0.15956972656543517
0.5899809909909908	0.1587331558991849
0.5871784684684682	0.15789177959939726
0.5843759459459457	0.15703120379004176
0.5815734234234231	0.1561428445491581
0.5787709009009008	0.15522572907620785
0.5759683783783782	0.15428617011570778
0.5731658558558557	0.15333557752131133
0.5703633333333331	0.1523871710545464
0.5675608108108106	0.15145257949640145
0.564758288288288	0.15053921554138067
0.5619557657657654	0.1496489735681809
0.5591532432432431	0.14877835084474356
0.5563507207207206	0.14791970019856127
0.553548198198198	0.1470630997231126
0.5507456756756755	0.14619830986470472
0.5479431531531529	0.14531643504381392
0.5451406306306303	0.144411117127009
0.5423381081081078	0.14347925710933707
0.5395355855855855	0.1425213251006484
0.5367330630630629	0.14154127851546505
0.5339305405405403	0.14054602559938245
0.5311280180180178	0.13954433385200227
0.5283254954954952	0.13854515803575884
0.5255229729729727	0.13755555852279694
0.5227204504504503	0.1365786334520902
0.5199179279279278	0.13561208114878603
0.5171154054054052	0.13464802173325274
0.5143128828828827	0.1336744703263672
0.5115103603603601	0.13267839424002148
0.5087078378378376	0.13164972966831323
0.505905315315315	0.1305852728880687
0.5031027927927927	0.1294911896349128
0.5003002702702701	0.12838312032808163
0.4974977477477476	0.12728348156141867
0.494695225225225	0.12621641429823627
0.49189270270270247	0.12520164156736235
0.4890901801801799	0.12424898925604949
0.48628765765765736	0.12335529014577401
0.483485135135135	0.12250479242619117
0.48068261261261247	0.12167317915278081
0.4778800900900899	0.12083417869905694
0.47507756756756736	0.11996687345326429
0.4722750450450448	0.11906149960359907
0.46947252252252225	0.11812191089149193
0.4666699999999997	0.11716386484087221
0.46386747747747736	0.11620958581678165
0.4610649549549548	0.11528025358257077
0.45826243243243225	0.11438876460301023
0.4554599099099097	0.11353507271509972
0.45265738738738714	0.11270562987928856
0.4498548648648646	0.11187715668874287
0.44705234234234204	0.11102358834927678
0.4442498198198197	0.11012401518204984
0.44144729729729715	0.10916910617750103
0.4386447747747746	0.10816398282692258
0.43584225225225204	0.10712664580236009
0.4330397297297295	0.10608247972384921
0.43023720720720693	0.10505660709795045
0.4274346846846844	0.10406652663863503
0.42463216216216204	0.1031173421802204
0.4218296396396395	0.10220101739207621
0.41902711711711693	0.1012997729680824
0.4162245945945944	0.10039241424135642
0.4134220720720718	0.09946147143920547
0.41061954954954927	0.09849883748820898
0.40781702702702693	0.09750814543634151
0.4050145045045044	0.09650323600373828
0.4022119819819818	0.09550334689537021
0.39940945945945927	0.09452668582809914
0.3966069369369367	0.09358450227420778
0.39380441441441416	0.09267752424074371
0.3910018918918916	0.09179578730851817
0.3881993693693693	0.09092175427625582
0.3853968468468467	0.0900355869296286
0.38259432432432416	0.0891208189833188
0.3797918018018016	0.08816866578062599
0.37698927927927905	0.0871797590887351
0.3741867567567565	0.08616299675419697
0.37138423423423395	0.08513212859607738
0.3685817117117116	0.08410135536459368
0.36577918918918906	0.08308140468204722
0.3629766666666665	0.08207724514981801
0.36017414414414395	0.08108795100776822
0.3573716216216214	0.08010848212716287
0.35456909909909884	0.07913255572706718
0.3517665765765763	0.07815553654665369
0.34896405405405395	0.07717640750664906
0.3461615315315314	0.07619831247804221
0.34335900900900884	0.0752277039850176
0.3405564864864863	0.07427258042967799
0.33775396396396373	0.07334051374462547
0.3349514414414412	0.07243710515584995
0.3321489189189186	0.07156522704904211
0.3293463963963963	0.07072504832622967
0.32654387387387374	0.06991454869901353
0.3237413513513512	0.06913010941514847
0.3209388288288286	0.06836684890033912
0.31813630630630607	0.0676185942723585
0.3153337837837835	0.06687763395260571
0.31253126126126096	0.06613456878305846
0.30972873873873863	0.06537859697854148
0.3069262162162161	0.06459842729972426
0.3041236936936935	0.06378377514375627
0.30132117117117097	0.06292715438918078
0.2985186486486484	0.06202552627740543
0.29571612612612586	0.06108135809470938
0.2929136036036035	0.06010277511064088
0.29011108108108097	0.05910270602899781
0.2873085585585584	0.05809714900181995
0.28450603603603586	0.05710285544923743
0.2817035135135133	0.05613480974826701
0.27890099099099075	0.05520388152681954
0.2760984684684682	0.05431497792900819
0.27329594594594586	0.05346596222582145
0.2704934234234233	0.05264754832730012
0.26769090090090075	0.051844314105742306
0.2648883783783782	0.051036866211993215
0.26208585585585564	0.05020500690717722
0.2592833333333331	0.04933150437428102
0.25648081081081053	0.04840580612187606
0.2536782882882882	0.047426855985434946
0.25087576576576565	0.04640418366898602
0.2480732432432431	0.04535669944625531
0.24527072072072054	0.04430913430207439
0.24246819819819798	0.04328670971707438
0.23966567567567543	0.042309216468495725
0.23686315315315287	0.04138602048811346
0.23406063063063054	0.04051343916158601
0.23125810810810798	0.039675404004390846
0.22845558558558543	0.03884745554079316
0.22565306306306288	0.03800314435543395
0.22285054054054032	0.03712114139162059
0.22004801801801777	0.036191056145162936
0.2172454954954952	0.0352162561977023
0.21444297297297288	0.034212818651774834
0.21164045045045032	0.03320488256547416
0.20883792792792777	0.03221775736334709
0.20603540540540521	0.03127082320504848
0.20323288288288266	0.03037230578051564
0.2004303603603601	0.029517396463427548
0.19762783783783777	0.02869011655684972
0.19482531531531522	0.027868147342654415
0.19202279279279266	0.027028959855089574
0.1892202702702701	0.02615527494922043
0.18641774774774755	0.02523825654387646
0.183615225225225	0.024277741746298376
0.18081270270270244	0.02327990623013343
0.1780101801801801	0.02225364925880835
0.17520765765765756	0.0212073365182871
0.172405135135135	0.020147236169193783
0.16960261261261245	0.019078148414651386
0.1668000900900899	0.01800569166480992
0.16399756756756734	0.01693888468893734
0.16119504504504478	0.015891398487819397
0.15839252252252245	0.014880282446130377
0.1555899999999999	0.013921966968453492
0.15278747747747734	0.013026548336275812
0.14998495495495479	0.012192304796120434
0.14718243243243223	0.011402676456159555
0.14437990990990968	0.010627388443189889
0.14157738738738712	0.009828133341432621
0.1387748648648648	0.008967657529959538
0.13597234234234223	0.008019764071621083
0.13316981981981968	0.006977153534621916
0.13036729729729712	0.0058544439041696705
0.12756477477477457	0.004685070132736335
0.12476225225225201	0.003512655948236798
0.12195972972972946	0.002379259148313939
0.11915720720720713	0.0013139975928200265
0.11635468468468457	0.00032556023801166845
0.11355216216216202	-0.000599047732336877
0.11074963963963946	-0.0014891367368102815
0.10794711711711691	-0.0023800853887949724
0.10514459459459435	-0.003301554556562447
0.1023420720720718	-0.004268020133213035
0.09953954954954947	-0.005274726813947472
0.09673702702702691	-0.006300373071690624
0.09393450450450436	-0.007315595530911434
0.0911319819819818	-0.008294374982709685
0.08832945945945925	-0.009224489975036332
0.08552693693693669	-0.010113436527191544
0.08272441441441436	-0.010987722257307486
0.0799218918918918	-0.011885636368034525
0.07711936936936925	-0.012845763571127655
0.0743168468468467	-0.013894929809764145
0.07151432432432414	-0.015039471927224435
0.06871180180180159	-0.016262651243524218
0.06590927927927903	-0.017529046198691334
0.0631067567567567	-0.018794524257585765
0.060304234234234144	-0.020018643852828588
0.05750171171171159	-0.021175635538561277
0.054699189189189035	-0.02226066250679437
0.05189666666666648	-0.023289651250159138
0.049094144144143925	-0.024293064305671574
0.04629162162162137	-0.025305865618662216
0.04348909909909904	-0.02635700317786438
0.04068657657657648	-0.02746168933685411
0.03788405405405393	-0.02861866423521675
0.035081531531531374	-0.02981289259422537
0.03227900900900882	-0.031022370340575867
0.029476486486486264	-0.03222648747232559
0.02667396396396371	-0.033413077217852805
0.023871441441441377	-0.034581924045623214
0.021068918918918822	-0.035743828617526896
0.018266396396396267	-0.036915851744208306
0.015463873873873712	-0.03811456497139998
0.012661351351351158	-0.03934964995736823
0.009858828828828603	-0.04061989927798848
0.007056306306306048	-0.04191274269477441
0.004253783783783716	-0.04320721953278306
0.0014512612612611608	-0.044479261739987175
-0.001351261261261394	-0.04570757329495001
-0.004153783783783949	-0.04687842263586306
-0.006956306306306503	-0.047988215481713836
-0.009758828828829058	-0.04904352872045281
-0.012561351351351613	-0.05005904883737344
-0.015363873873873946	-0.051054321692945215
-0.0181663963963965	-0.052050283462382496
-0.020968918918919055	-0.053066271447105184
-0.02377144144144161	-0.054117793802871295
-0.026573963963964164	-0.05521498336004327
-0.02937648648648672	-0.05636152191613886
-0.03217900900900905	-0.05755392294508821
-0.03498153153153161	-0.05878130230152778
-0.03778405405405416	-0.060025976097023426
-0.040586576576576716	-0.06126524296612612
-0.04338909909909927	-0.06247446568720427
-0.046191621621621826	-0.06363112489398048
-0.04899414414414438	-0.06471904621153102
-0.05179666666666671	-0.06573171423177249
-0.05459918918918927	-0.06667364586309876
-0.05740171171171182	-0.06755924047614414
-0.06020423423423438	-0.06840924056533015
-0.06300675675675693	-0.06924568988929869
-0.06580927927927949	-0.07008679530130657
-0.06861180180180204	-0.0709431793443599
-0.07141432432432437	-0.07181659778387528
-0.07421684684684693	-0.07270141198006752
-0.07701936936936948	-0.0735882125336319
-0.07982189189189204	-0.07446829761561147
-0.0826244144144146	-0.07533746108509276
-0.08542693693693715	-0.07619782979158496
-0.0882294594594597	-0.07705720354123269
-0.09103198198198204	-0.07792623779216123
-0.09383450450450459	-0.07881455044822872
-0.09663702702702714	-0.07972716873026231
-0.0994395495495497	-0.08066255090647345
-0.10224207207207225	-0.08161280261281356
-0.10504459459459481	-0.08256589853054574
-0.10784711711711736	-0.08350902289806805
-0.1106496396396397	-0.0844318115521897
-0.11345216216216225	-0.0853284220388495
-0.1162546846846848	-0.08619789940701184
-0.11905720720720736	-0.08704301388388758
-0.12185972972972992	-0.08786833294245622
-0.12466225225225247	-0.08867851989724485
-0.12746477477477502	-0.08947763852657065
-0.13026729729729736	-0.09026968617393072
-0.1330698198198199	-0.09105991904787192
-0.13587234234234247	-0.09185606315792005
-0.13867486486486502	-0.09266844141929476
-0.14147738738738758	-0.09350844662717195
-0.14427990990991013	-0.09438551211301571
-0.14708243243243246	-0.09530349162504692
-0.14988495495495502	-0.09625783445231773
-0.15268747747747757	-0.09723489958987108
-0.15549000000000013	-0.09821415298831004
-0.15829252252252268	-0.09917301354712282
-0.16109504504504524	-0.10009309961354662
-0.1638975675675678	-0.10096596315019302
-0.16670009009009013	-0.10179636460742925
-0.16950261261261268	-0.10260180194811874
-0.17230513513513523	-0.10340817227801957
-0.1751076576576578	-0.10424272716466831
-0.17791018018018034	-0.10512643235771713
-0.1807127027027029	-0.10606810783385245
-0.18351522522522545	-0.10706218539300993
-0.1863177477477478	-0.10809074311434264
-0.18912027027027034	-0.10912905740379986
-0.1919227927927929	-0.11015274907279005
-0.19472531531531545	-0.11114410451755508
-0.197527837837838	-0.1120955088794432
-0.20033036036036056	-0.11300901384011308
-0.20313288288288311	-0.1138924916196089
-0.20593540540540545	-0.11475408184611369
-0.208737927927928	-0.11559725788320419
-0.21154045045045056	-0.11641858735066368
-0.2143429729729731	-0.11720921682116903
-0.21714549549549567	-0.11795964487528776
-0.21994801801801822	-0.11866599616906282
-0.22275054054054078	-0.11933527915822661
-0.2255530630630631	-0.11998729563279231
-0.22835558558558566	-0.12065194032265625
-0.23115810810810822	-0.12136223105508459
-0.23396063063063077	-0.12214498925674289
-0.23676315315315333	-0.12301208311211631
-0.23956567567567588	-0.12395517872917039
-0.24236819819819821	-0.12494597195183177
-0.24517072072072077	-0.12594219687805142
-0.24797324324324332	-0.12689787641436068
-0.2507757657657659	-0.12777490525739588
-0.25357828828828843	-0.12855259741036018
-0.256380810810811	-0.12923244284659585
-0.25918333333333354	-0.12983679732694964
-0.2619858558558559	-0.13040208589994562
-0.26478837837837843	-0.1309687278328282
-0.267590900900901	-0.13157087173910276
-0.27039342342342354	-0.13222890833046486
-0.2731959459459461	-0.13294668699066126
-0.27599846846846865	-0.1337137824679896
-0.2788009909909912	-0.1345115792023428
-0.28160351351351354	-0.13532087293179595
-0.2844060360360361	-0.13612844225183285
-0.28720855855855865	-0.13693063395831084
-0.2900110810810812	-0.1377331723548798
-0.29281360360360376	-0.1385477094974591
-0.2956161261261263	-0.139386634935601
-0.29841864864864887	-0.14025805709772254
-0.3012211711711712	-0.14116258672508308
-0.30402369369369375	-0.14209276634784196
-0.3068262162162163	-0.14303502514367739
-0.30962873873873886	-0.1439732467743594
-0.3124312612612614	-0.14489266654558086
-0.31523378378378397	-0.14578292918687463
-0.3180363063063065	-0.14663962048708767
-0.32083882882882886	-0.14746419807535127
-0.3236413513513514	-0.1482627401468647
-0.32644387387387397	-0.14904414520845366
-0.3292463963963965	-0.1498183324103729
-0.3320489189189191	-0.15059472409237729
-0.33485144144144163	-0.15138101901212508
-0.3376539639639642	-0.15218214100080274
-0.3404564864864865	-0.15299932951272788
-0.3432590090090091	-0.15382955791856068
-0.34606153153153163	-0.1546656656181623
-0.3488640540540542	-0.15549760452916672
-0.35166657657657674	-0.15631494126422918
-0.3544690990990993	-0.1571102709617076
-0.3572716216216216	-0.15788266770275505
-0.3600741441441442	-0.1586399668742694
-0.36287666666666674	-0.1593987552523719
-0.3656791891891893	-0.16018150321403912
-0.36848171171171185	-0.16101118496034905
-0.3712842342342344	-0.1619047010070649
-0.37408675675675696	-0.16286707367036357
-0.3768892792792793	-0.16388842891925548
-0.37969180180180184	-0.1649451007499494
-0.3824943243243244	-0.16600495246803704
-0.38529684684684695	-0.16703558946101593
-0.3880993693693695	-0.16801303533863576
-0.39090189189189206	-0.16892808582480423
-0.3937044144144146	-0.16978813787389946
-0.39650693693693695	-0.1706136857062327
-0.3993094594594595	-0.17143044826475817
-0.40211198198198206	-0.17225964373110925
-0.4049145045045046	-0.17310969450244296
-0.40771702702702717	-0.17397231263750756
-0.4105195495495496	-0.17482453629592654
-0.41332207207207217	-0.17563629114877655
-0.4161245945945947	-0.17638110638067617
-0.4189271171171173	-0.17704640554913387
-0.4217296396396397	-0.17763977273325038
-0.4245321621621623	-0.17818881973973122
-0.42733468468468483	-0.17873437224808797
-0.4301372072072073	-0.17931895704957312
-0.4329397297297298	-0.17997423200966478
-0.4357422522522524	-0.18071146595719167
-0.4385447747747748	-0.18151825747653183
-0.4413472972972974	-0.18236266475263774
-0.44414981981981994	-0.1832034738112568
-0.4469523423423425	-0.18400328880118466
-0.44975486486486493	-0.18474018651909352
-0.4525573873873875	-0.18541416579191927
-0.45535990990991004	-0.1860463773405603
-0.4581624324324325	-0.18667154100940742
-0.46096495495495504	-0.18732621486658874
-0.4637674774774776	-0.18803690421055874
-0.46657000000000015	-0.18881194562920967
-0.4693725225225226	-0.18963971093399445
-0.47217504504504515	-0.19049345160920206
-0.4749775675675677	-0.19134083385753575
-0.47778009009009015	-0.19215468862523244
-0.4805826126126127	-0.19292123557749563
-0.48338513513513526	-0.19364309525197054
-0.4861876576576578	-0.19433636961520573
-0.48899018018018026	-0.19502322098822278
-0.4917927027027028	-0.19572293439044197
-0.49459522522522537	-0.19644486058356536
-0.4973977477477478	-0.1971857841692004
-0.5002002702702704	-0.1979324858929572
-0.5030027927927929	-0.1986682484177984
-0.5058053153153154	-0.19938055054801895
-0.5086078378378379	-0.20006676821217662
-0.5114103603603605	-0.20073550799697693
-0.514212882882883	-0.20140293426780254
-0.5170154054054055	-0.20208545780539822
-0.519817927927928	-0.20279166918240144
-0.5226204504504506	-0.20351683654140584
-0.525422972972973	-0.20424245362919813
-0.5282254954954956	-0.20494150000943057
-0.5310280180180181	-0.20558791582699953
-0.5338305405405407	-0.20616709179681003
-0.5366330630630631	-0.20668357493863443
-0.5394355855855857	-0.20716294868814455
-0.5422381081081082	-0.20764673286181612
-0.5450406306306307	-0.20818152433128334
-0.5478431531531532	-0.20880563628310722
-0.5506456756756758	-0.20953747158416314
-0.5534481981981982	-0.21036942529787583
-0.5562507207207208	-0.2112693849332734
-0.5590532432432433	-0.21218946263968563
-0.5618557657657659	-0.21307927334617205
-0.5646582882882883	-0.2138996461984466
-0.5674608108108109	-0.21463259102089438
-0.5702633333333335	-0.21528463523307684
-0.5730658558558559	-0.2158828375847961
-0.5758683783783785	-0.21646511958051107
-0.578670900900901	-0.21706825471091762
-0.5814734234234236	-0.21771738367398952
-0.584275945945946	-0.2184201630804774
-0.5870784684684686	-0.2191669302364686
-0.5898809909909911	-0.2199362127022375
-0.5926835135135136	-0.2207032396823302
-0.5954860360360361	-0.22144835935113116
-0.5982885585585587	-0.22216261651877567
-0.6010910810810811	-0.22284898791750274
-0.6038936036036037	-0.22351940170229678
-0.6066961261261262	-0.22418908186448083
-0.6094986486486488	-0.224870482421198
-0.6123011711711712	-0.22556892498386139
-0.6151036936936938	-0.2262811759316138
-0.6179062162162163	-0.22699699812649976
-0.6207087387387388	-0.2277026703867926
-0.6235112612612613	-0.2283849592580035
-0.6263137837837839	-0.2290341791270607
-0.6291163063063064	-0.2296456382238209
-0.6319188288288289	-0.23021959373609513
-0.6347213513513514	-0.23076044477959412
-0.637523873873874	-0.23127602054664764
-0.6403263963963964	-0.23177745012843698
-0.643128918918919	-0.23227944610423812
-0.6459314414414415	-0.2328002506871678
-0.6487339639639641	-0.2333603133297082
-0.6515364864864865	-0.2339791470632946
-0.6543390090090091	-0.2346706421217386
-0.6571415315315317	-0.23543806167205217
-0.6599440540540541	-0.23627056660725554
-0.6627465765765767	-0.23714305906242206
-0.6655490990990992	-0.2380202906354858
-0.6683516216216216	-0.23886476660384715
-0.6711541441441442	-0.23964647611387824
-0.6739566666666668	-0.24035147544271085
-0.6767591891891893	-0.2409863084849454
-0.6795617117117118	-0.24157630836470378
-0.6823642342342343	-0.24215772331859786
-0.6851667567567569	-0.2427657420296747
-0.6879692792792793	-0.24342210685098453
-0.6907718018018019	-0.24412646986340758
-0.6935743243243244	-0.2448547035518961
-0.696376846846847	-0.24556524969665872
-0.6991793693693694	-0.24621194012400505
-0.701981891891892	-0.24675944136426364
-0.7047844144144145	-0.2471963735117293
-0.707586936936937	-0.24754167201051558
-0.7103894594594595	-0.24784179580506338
-0.7131919819819821	-0.24815930183296453
-0.7159945045045045	-0.24855614175104424
-0.7187970270270271	-0.24907682722987612
-0.7215995495495496	-0.24973672430975768
-0.7244020720720722	-0.2505191063575183
-0.7272045945945946	-0.25138174818336134
-0.7300071171171172	-0.25227073471899897
-0.7328096396396397	-0.25313683983134205
-0.7356121621621622	-0.2539490926943827
-0.7384146846846847	-0.2547012375012856
-0.7412172072072073	-0.2554093232586395
-0.7440197297297299	-0.2561017506235779
-0.7468222522522523	-0.25680567686164424
-0.7496247747747748	-0.2575348468205657
-0.7524272972972974	-0.2582832827196768
-0.7552298198198198	-0.2590270684875703
-0.7580323423423424	-0.25973349405448964
-0.760834864864865	-0.26037413935321363
-0.7636373873873875	-0.2609370295127552
-0.76643990990991	-0.2614332927411237
-0.7692424324324325	-0.26189569037952054
-0.7720449549549551	-0.26236927425231205
-0.7748474774774775	-0.2628972360185936
-0.7776500000000001	-0.26350675343120156
-0.7804525225225226	-0.2641996975844222
-0.7832550450450451	-0.2649514274453293
-0.7860575675675676	-0.2657181444913831
-0.7888600900900902	-0.2664503794703412
-0.7916626126126127	-0.2671081451315329
-0.7944651351351352	-0.26767280811449345
-0.7972676576576577	-0.26815194882842575
-0.8000701801801803	-0.2685759322684561
-0.8028727027027027	-0.2689877226763838
-0.8056752252252253	-0.26942965369324523
-0.8084777477477478	-0.2699316738804367
-0.8112802702702704	-0.270504791277862
-0.8140827927927928	-0.2711413833645685
-0.8168853153153154	-0.27182150423791307
-0.8196878378378379	-0.2725222405020824
-0.8224903603603604	-0.27322627964918345
-0.8252928828828829	-0.2739264406535197
-0.8280954054054055	-0.2746247068031866
-0.8308979279279279	-0.2753265857592856
-0.8337004504504505	-0.27603352124110825
-0.836502972972973	-0.2767368730158245
-0.8393054954954956	-0.277416371078231
-0.842108018018018	-0.27804417287481786
-0.8449105405405406	-0.2785933878211577
-0.8477130630630632	-0.2790480472660204
-0.8505155855855856	-0.27941072056219685
-0.8533181081081082	-0.2797046300834042
-0.8561206306306307	-0.27996898976353
-0.8589231531531533	-0.280248715329927
-0.8617256756756757	-0.28058174702339744
-0.8645281981981983	-0.28098821188971046
-0.8673307207207208	-0.28146514969154657
-0.8701332432432433	-0.28198868657806675
-0.8729357657657658	-0.2825230007671389
-0.8757382882882884	-0.2830330792128477
-0.8785408108108108	-0.28349694528594294
-0.8813433333333334	-0.2839132154554671
-0.8841458558558559	-0.28430145860452605
-0.8869483783783785	-0.2846953173939326
-0.8897509009009009	-0.2851308342732677
-0.8925534234234235	-0.2856340385012688
-0.895355945945946	-0.2862120409169966
-0.8981584684684685	-0.2868506022225822
-0.900960990990991	-0.28751885751966366
-0.9037635135135136	-0.288179408812434
-0.9065660360360361	-0.2888002041582637
-0.9093685585585587	-0.2893641182490265
-0.9121710810810811	-0.2898730793658153
-0.9149736036036036	-0.29034558858791215
-0.9177761261261261	-0.29080881680171433
-0.9205786486486487	-0.2912883103724756
-0.9233811711711712	-0.29179905117783345
-0.9261836936936938	-0.29234098295281663
-0.9289862162162162	-0.29290040029714437
-0.9317887387387388	-0.2934564429175843
-0.9345912612612612	-0.2939901264497792
-0.9373937837837838	-0.2944925076866902
-0.9401963063063064	-0.294968992980422
-0.9429988288288289	-0.2954382677715699
-0.9458013513513515	-0.2959262939539442
-0.9486038738738739	-0.29645757090854985
-0.9514063963963965	-0.29704676908259386
-0.9542089189189189	-0.2976936261858707
-0.9570114414414415	-0.29838276554991716
-0.959813963963964	-0.29908833168508087
-0.9626164864864866	-0.2997816892663454
-0.9654190090090091	-0.3004394789681567
-0.9682215315315316	-0.30104937049681135
-0.9710240540540541	-0.301611828680897
-0.9738265765765766	-0.30213770920661753
-0.9766290990990991	-0.3026429539240145
-0.9794316216216217	-0.30314253845939043
-0.9822341441441442	-0.30364585465133154
-0.9850366666666668	-0.3041549385748107
-0.9878391891891892	-0.30466573109608475
-0.9906417117117118	-0.30517138217770357
-0.9934442342342342	-0.30566593451209356
-0.9962467567567568	-0.3061467774377925
-0.9990492792792793	-0.3066149772369895
-1.0018518018018019	-0.3070736309826293
-1.0046543243243244	-0.3075253037611736
-1.0074568468468468	-0.3079700054818181
-1.0102593693693693	-0.3084048796740283
-1.0130618918918919	-0.3088259385199764
-1.0158644144144144	-0.3092311498185546
-1.018666936936937	-0.3096234159347685
-1.0214694594594596	-0.3100118376157758
-1.024271981981982	-0.31041023363075504
-1.0270745045045047	-0.3108329946102425
-1.029877027027027	-0.3112895547251313
-1.0326795495495495	-0.3117795656855542
-1.035482072072072	-0.31229088125190685
-1.0382845945945947	-0.31280162194810235
-1.0410871171171172	-0.31328614352637185
-1.0438896396396395	-0.31372319453024855
-1.046692162162162	-0.31410351010741877
-1.0494946846846847	-0.31443399558970253
-1.0522972072072072	-0.31473662165156624
-1.0550997297297298	-0.3150419080967597
-1.0579022522522523	-0.31537882715161103
-1.0607047747747749	-0.31576440777943915
-1.0635072972972974	-0.316196706636802
-1.06630981981982	-0.31665391715164803
-1.0691123423423423	-0.3171004506645311
-1.0719148648648649	-0.3174984618097608
-1.0747173873873874	-0.31782130525016694
-1.07751990990991	-0.3180645102553974
-1.0803224324324325	-0.31825040639470203
-1.0831249549549549	-0.3184244075014401
-1.0859274774774774	-0.3186435846731197
-1.08873	-0.31896068321976945
-1.0915325225225225	-0.3194083250439058
-1.094335045045045	-0.3199882437499282
-1.0971375675675676	-0.3206689636191429
-1.0999400900900902	-0.32139280128850356
-1.1027426126126127	-0.32209024729359437
-1.1055451351351353	-0.3226975735491435
-1.1083476576576576	-0.32317260763388034
-1.1111501801801802	-0.323504279190974
-1.1139527027027027	-0.32371353035285133
-1.1167552252252253	-0.3238458242804796
-1.1195577477477479	-0.3239579279187681
-1.1223602702702702	-0.32410312891751214
-1.1251627927927927	-0.3243191577172738
-1.1279653153153153	-0.3246218751435348
-1.1307678378378379	-0.3250057318992553
-1.1335703603603604	-0.32544983427701424
-1.136372882882883	-0.32592687632964645
-1.1391754054054055	-0.32641168897989903
-1.141977927927928	-0.3268867841721316
-1.1447804504504504	-0.32734371591874767
-1.147582972972973	-0.3277807599307557
-1.1503854954954955	-0.3281987093770389
-1.153188018018018	-0.32859705772738446
-1.1559905405405406	-0.32897238005646123
-1.1587930630630632	-0.3293195714237762
-1.1615955855855855	-0.3296352408484502
-1.164398108108108	-0.3299215350945026
-1.1672006306306306	-0.3301883759390887
-1.1700031531531532	-0.3304526477142965
-1.1728056756756757	-0.3307340566383482
-1.1756081981981983	-0.33104874983188626
-1.1784107207207208	-0.3314028106230362
-1.1812132432432432	-0.3317880394375665
-1.1840157657657657	-0.3321818524761154
-1.1868182882882883	-0.33255186108903756
-1.1896208108108108	-0.3328641578901028
-1.1924233333333334	-0.3330930527026209
-1.195225855855856	-0.3332294095357504
-1.1980283783783783	-0.3332850392534089
-1.2008309009009008	-0.3332917076269426
-1.2036334234234234	-0.33329487079858744
-1.206435945945946	-0.33334375916178216
-1.2092384684684685	-0.3334804341481724
-1.212040990990991	-0.3337306551238334
-1.2148435135135136	-0.3340987898720832
-1.2176460360360362	-0.33456780900331673
-1.2204485585585585	-0.33510401297462966
-1.223251081081081	-0.33566496926307476
-1.2260536036036036	-0.33620849972787203
-1.2288561261261262	-0.33670057350575455
-1.2316586486486487	-0.3371205375899704
-1.2344611711711713	-0.3374630074846111
-1.2372636936936936	-0.3377366382985979
-1.2400662162162162	-0.3379606451814833
-1.2428687387387387	-0.33816020873010766
-1.2456712612612613	-0.3383618018125607
-1.2484737837837838	-0.338589142163369
-1.2512763063063064	-0.33886009209725243
-1.254078828828829	-0.33918454786911845
-1.2568813513513515	-0.33956325995279624
-1.2596838738738738	-0.33998757774640087
-1.2624863963963964	-0.34044022137343855
-1.265288918918919	-0.34089723201293864
-1.2680914414414415	-0.3413311581848685
-1.270893963963964	-0.34171528858411815
-1.2736964864864866	-0.3420284102572613
-1.276499009009009	-0.34225927350951735
-1.2793015315315315	-0.34240980631234086
-1.282104054054054	-0.34249622274804437
-1.2849065765765766	-0.34254751955233254
-1.2877090990990991	-0.3426013806991989
-1.2905116216216217	-0.34269808422731596
-1.2933141441441443	-0.3428734829379484
-1.2961166666666666	-0.3431523908952948
-1.2989191891891891	-0.34354368661574874
-1.3017217117117117	-0.3440381456147834
-1.3045242342342342	-0.3446095050492375
-1.3073267567567568	-0.34521864758665366
-1.3101292792792794	-0.34582019123709273
-1.312931801801802	-0.3463702991816269
-1.3157343243243242	-0.34683426580122667
-1.3185368468468468	-0.3471924433849627
-1.3213393693693694	-0.3474433571602179
-1.324141891891892	-0.3476033767020619
-1.3269444144144145	-0.34770298489574636
-1.329746936936937	-0.3477803864413107
-1.3325494594594596	-0.3478737782546951
-1.335351981981982	-0.34801392208450543
-1.3381545045045045	-0.3482186166599067
-1.340957027027027	-0.34849024263320283
-1.3437595495495496	-0.3488168268101548
-1.3465620720720721	-0.3491762128051308
-1.3493645945945947	-0.3495421579699374
-1.352167117117117	-0.3498907190262587
-1.3549696396396396	-0.35020528380985894
-1.3577721621621621	-0.3504790684918523
-1.3605746846846847	-0.35071469902107977
-1.3633772072072072	-0.35092138932590544
-1.3661797297297298	-0.3511109328272929
-1.3689822522522523	-0.3512940054207224
-1.3717847747747747	-0.35147803866279514
-1.3745872972972972	-0.3516672387543338
-1.3773898198198198	-0.3518644363139457
-1.3801923423423423	-0.3520736746419003
-1.382994864864865	-0.3523020757645109
[truncated: 6 more rows]
