# Supplementary material for: Isolation of a planar π-aromatic Bi5− ring in a cobalt-based inverse-sandwich-type complex
Source: Nat Chem. 2025 Jan 20;17(4):547–55. doi: 10.1038/s41557-024-01713-8 (PMC11964920; doi:10.1038/s41557-024-01713-8)
Supplement: Supplementary file 4 — Original magnetic data of compound 1 and origin file of Fig. 3. [file 41557_2024_1713_MOESM4_ESM.zip › sr_and_T/55.json]

{
   "comment": "corrected Loops",
   "temperature": 4,
   "measures": [
      {
         "sr": 0.128,
         "angle": 0,
         "trans": 0,
         "cool_t": 1,
         "comment": "to H_stop",
         "data": [
            [
               -1.3999,
               -0.3568576670182114
            ],
            [
               -1.3970974874874873,
               -0.3569109797168891
            ],
            [
               -1.394294974974975,
               -0.3571103517992801
            ],
            [
               -1.3914924624624623,
               -0.35738538719893964
            ],
            [
               -1.3886899499499499,
               -0.35765425998526024
            ],
            [
               -1.3858874374374373,
               -0.3578439407368731
            ],
            [
               -1.3830849249249249,
               -0.3579079564468135
            ],
            [
               -1.3802824124124122,
               -0.3578366178677629
            ],
            [
               -1.3774798998998998,
               -0.35765683767769085
            ],
            [
               -1.3746773873873872,
               -0.35742172513912407
            ],
            [
               -1.3718748748748748,
               -0.35719315170732624
            ],
            [
               -1.3690723623623622,
               -0.35702252342818463
            ],
            [
               -1.3662698498498498,
               -0.3569354527253421
            ],
            [
               -1.3634673373373372,
               -0.35692476547460983
            ],
            [
               -1.3606648248248248,
               -0.35695370702831664
            ],
            [
               -1.3578623123123121,
               -0.3569681208645098
            ],
            [
               -1.3550597997997997,
               -0.35691371221922474
            ],
            [
               -1.3522572872872871,
               -0.3567530763936524
            ],
            [
               -1.3494547747747747,
               -0.3564773757315235
            ],
            [
               -1.346652262262262,
               -0.3561092885749194
            ],
            [
               -1.3438497497497497,
               -0.3556965587695323
            ],
            [
               -1.341047237237237,
               -0.35529829731346096
            ],
            [
               -1.3382447247247247,
               -0.3549682711776605
            ],
            [
               -1.335442212212212,
               -0.3547401562774316
            ],
            [
               -1.3326396996996996,
               -0.3546189616704768
            ],
            [
               -1.329837187187187,
               -0.3545808465944421
            ],
            [
               -1.3270346746746746,
               -0.3545810024706211
            ],
            [
               -1.324232162162162,
               -0.35456694849021875
            ],
            [
               -1.3214296496496496,
               -0.3544931712367979
            ],
            [
               -1.318627137137137,
               -0.35433289324872597
            ],
            [
               -1.3158246246246246,
               -0.3540838445201471
            ],
            [
               -1.313022112112112,
               -0.3537668295862204
            ],
            [
               -1.3102195995995995,
               -0.3534180078602538
            ],
            [
               -1.307417087087087,
               -0.35307750056639176
            ],
            [
               -1.3046145745745745,
               -0.35277774897619796
            ],
            [
               -1.301812062062062,
               -0.3525348227665557
            ],
            [
               -1.2990095495495495,
               -0.35234478048794293
            ],
            [
               -1.2962070370370369,
               -0.35218561927244174
            ],
            [
               -1.2934045245245245,
               -0.3520238108280942
            ],
            [
               -1.2906020120120119,
               -0.3518233305725138
            ],
            [
               -1.2877994994994995,
               -0.3515546864823311
            ],
            [
               -1.2849969869869868,
               -0.351201753972908
            ],
            [
               -1.2821944744744744,
               -0.35076503540746096
            ],
            [
               -1.2793919619619618,
               -0.35026099075525485
            ],
            [
               -1.2765894494494494,
               -0.34971802983621403
            ],
            [
               -1.2737869369369368,
               -0.34917040144619294
            ],
            [
               -1.2709844244244244,
               -0.34865147251857387
            ],
            [
               -1.2681819119119118,
               -0.34818779294408564
            ],
            [
               -1.2653793993993994,
               -0.3477949958518278
            ],
            [
               -1.2625768868868867,
               -0.3474761159199019
            ],
            [
               -1.2597743743743743,
               -0.3472224231493414
            ],
            [
               -1.2569718618618617,
               -0.3470164303099107
            ],
            [
               -1.2541693493493493,
               -0.3468363727988373
            ],
            [
               -1.2513668368368367,
               -0.34666120646703147
            ],
            [
               -1.2485643243243243,
               -0.34647505867825545
            ],
            [
               -1.2457618118118117,
               -0.34627014576917303
            ],
            [
               -1.2429592992992993,
               -0.3460474677322183
            ],
            [
               -1.2401567867867866,
               -0.3458150934600821
            ],
            [
               -1.2373542742742742,
               -0.34558447167233086
            ],
            [
               -1.2345517617617616,
               -0.3453657894403964
            ],
            [
               -1.2317492492492492,
               -0.34516376527326353
            ],
            [
               -1.2289467367367366,
               -0.3449752503396397
            ],
            [
               -1.2261442242242242,
               -0.3447895602533997
            ],
            [
               -1.2233417117117116,
               -0.3445916527661814
            ],
            [
               -1.2205391991991992,
               -0.3443673239703807
            ],
            [
               -1.2177366866866866,
               -0.3441088193590507
            ],
            [
               -1.2149341741741742,
               -0.34381893339394565
            ],
            [
               -1.2121316616616615,
               -0.34351196837884923
            ],
            [
               -1.2093291491491491,
               -0.34321081046790836
            ],
            [
               -1.2065266366366365,
               -0.34294061836371503
            ],
            [
               -1.203724124124124,
               -0.3427208216575325
            ],
            [
               -1.2009216116116115,
               -0.3425578771030027
            ],
            [
               -1.198119099099099,
               -0.3424412344512703
            ],
            [
               -1.1953165865865865,
               -0.34234415093713777
            ],
            [
               -1.192514074074074,
               -0.3422295699592288
            ],
            [
               -1.1897115615615614,
               -0.3420596728290648
            ],
            [
               -1.186909049049049,
               -0.3418064424893986
            ],
            [
               -1.1841065365365364,
               -0.3414600849597724
            ],
            [
               -1.181304024024024,
               -0.3410326440621797
            ],
            [
               -1.1785015115115114,
               -0.3405555075472798
            ],
            [
               -1.175698998998999,
               -0.34007133377572507
            ],
            [
               -1.1728964864864864,
               -0.33962265273947057
            ],
            [
               -1.170093973973974,
               -0.3392404544724067
            ],
            [
               -1.1672914614614613,
               -0.3389361161409954
            ],
            [
               -1.164488948948949,
               -0.3386990078941593
            ],
            [
               -1.1616864364364363,
               -0.33850037185320225
            ],
            [
               -1.158883923923924,
               -0.3383021471355081
            ],
            [
               -1.1560814114114113,
               -0.33806793532655843
            ],
            [
               -1.153278898898899,
               -0.33777273815830144
            ],
            [
               -1.1504763863863863,
               -0.33740862089420043
            ],
            [
               -1.1476738738738739,
               -0.3369848695908414
            ],
            [
               -1.1448713613613613,
               -0.3365230328480756
            ],
            [
               -1.1420688488488488,
               -0.336048856153097
            ],
            [
               -1.1392663363363362,
               -0.33558399796671445
            ],
            [
               -1.1364638238238238,
               -0.33514029045363036
            ],
            [
               -1.1336613113113112,
               -0.3347182523151343
            ],
            [
               -1.1308587987987986,
               -0.3343099706527072
            ],
            [
               -1.1280562862862862,
               -0.3339049115425957
            ],
            [
               -1.1252537737737738,
               -0.3334962373392737
            ],
            [
               -1.1224512612612612,
               -0.33308513048559973
            ],
            [
               -1.1196487487487485,
               -0.3326814514605281
            ],
            [
               -1.1168462362362361,
               -0.3323004749263557
            ],
            [
               -1.1140437237237237,
               -0.3319569330049299
            ],
            [
               -1.111241211211211,
               -0.33165861251067785
            ],
            [
               -1.1084386986986985,
               -0.3314019433687131
            ],
            [
               -1.105636186186186,
               -0.33117131828392277
            ],
            [
               -1.1028336736736737,
               -0.33094255669783657
            ],
            [
               -1.100031161161161,
               -0.3306894488097597
            ],
            [
               -1.0972286486486484,
               -0.3303912160131339
            ],
            [
               -1.094426136136136,
               -0.3300383904783478
            ],
            [
               -1.0916236236236236,
               -0.3296351604264899
            ],
            [
               -1.088821111111111,
               -0.3291974480601314
            ],
            [
               -1.0860185985985984,
               -0.3287474464643988
            ],
            [
               -1.083216086086086,
               -0.3283065243697506
            ],
            [
               -1.0804135735735736,
               -0.3278889040561104
            ],
            [
               -1.077611061061061,
               -0.32749816832710565
            ],
            [
               -1.0748085485485483,
               -0.3271275999659877
            ],
            [
               -1.072006036036036,
               -0.32676398975184706
            ],
            [
               -1.0692035235235235,
               -0.32639335804720715
            ],
            [
               -1.066401011011011,
               -0.3260064368557576
            ],
            [
               -1.0635984984984983,
               -0.32560194921294106
            ],
            [
               -1.060795985985986,
               -0.32518660937370236
            ],
            [
               -1.0579934734734735,
               -0.3247720115542414
            ],
            [
               -1.0551909609609609,
               -0.3243697176870387
            ],
            [
               -1.0523884484484483,
               -0.3239864840792718
            ],
            [
               -1.0495859359359359,
               -0.3236214664114865
            ],
            [
               -1.0467834234234235,
               -0.32326646486171184
            ],
            [
               -1.0439809109109108,
               -0.3229091138419986
            ],
            [
               -1.0411783983983982,
               -0.32253781386539093
            ],
            [
               -1.0383758858858858,
               -0.3221465506185135
            ],
            [
               -1.0355733733733734,
               -0.3217377808739079
            ],
            [
               -1.0327708608608608,
               -0.3213222660315148
            ],
            [
               -1.0299683483483482,
               -0.3209158402853839
            ],
            [
               -1.0271658358358358,
               -0.3205342076157949
            ],
            [
               -1.0243633233233234,
               -0.32018757164524225
            ],
            [
               -1.0215608108108107,
               -0.31987696546110533
            ],
            [
               -1.0187582982982981,
               -0.3195935510715743
            ],
            [
               -1.0159557857857857,
               -0.3193211223004192
            ],
            [
               -1.0131532732732733,
               -0.3190409439398805
            ],
            [
               -1.0103507607607607,
               -0.3187372815912646
            ],
            [
               -1.007548248248248,
               -0.31840178452260415
            ],
            [
               -1.0047457357357357,
               -0.31803532751093067
            ],
            [
               -1.0019432232232233,
               -0.3176468213548779
            ],
            [
               -0.9991407107107106,
               -0.3172495347940192
            ],
            [
               -0.9963381981981981,
               -0.3168562702150912
            ],
            [
               -0.9935356856856856,
               -0.31647503702257873
            ],
            [
               -0.9907331731731731,
               -0.3161065928651978
            ],
            [
               -0.9879306606606606,
               -0.31574450319781777
            ],
            [
               -0.9851281481481481,
               -0.3153774826897813
            ],
            [
               -0.9823256356356356,
               -0.31499304821642404
            ],
            [
               -0.9795231231231231,
               -0.3145811770892336
            ],
            [
               -0.9767206106106106,
               -0.3141368105678759
            ],
            [
               -0.973918098098098,
               -0.3136605759835689
            ],
            [
               -0.9711155855855855,
               -0.31315779219761286
            ],
            [
               -0.968313073073073,
               -0.3126364045975576
            ],
            [
               -0.9655105605605605,
               -0.3121047633590057
            ],
            [
               -0.962708048048048,
               -0.3115700451261846
            ],
            [
               -0.9599055355355355,
               -0.31103770953766163
            ],
            [
               -0.957103023023023,
               -0.31051187311491246
            ],
            [
               -0.9543005105105105,
               -0.309996093439465
            ],
            [
               -0.951497997997998,
               -0.30949394029227384
            ],
            [
               -0.9486954854854854,
               -0.30900891649247286
            ],
            [
               -0.9458929729729728,
               -0.3085436772044219
            ],
            [
               -0.9430904604604604,
               -0.30809889688445724
            ],
            [
               -0.9402879479479478,
               -0.30767236058254166
            ],
            [
               -0.9374854354354354,
               -0.30725880322722166
            ],
            [
               -0.9346829229229228,
               -0.30685070546440163
            ],
            [
               -0.9318804104104104,
               -0.30643981595103376
            ],
            [
               -0.9290778978978977,
               -0.306018807686371
            ],
            [
               -0.9262753853853853,
               -0.30558236557240104
            ],
            [
               -0.9234728728728727,
               -0.3051272166065183
            ],
            [
               -0.9206703603603603,
               -0.3046510847880858
            ],
            [
               -0.9178678478478477,
               -0.30415109115695294
            ],
            [
               -0.9150653353353353,
               -0.3036224883463966
            ],
            [
               -0.9122628228228227,
               -0.30305863084025375
            ],
            [
               -0.9094603103103103,
               -0.3024526820441641
            ],
            [
               -0.9066577977977976,
               -0.3018008607993222
            ],
            [
               -0.9038552852852852,
               -0.3011062840517028
            ],
            [
               -0.9010527727727726,
               -0.3003819689516898
            ],
            [
               -0.8982502602602602,
               -0.29965155057290693
            ],
            [
               -0.8954477477477477,
               -0.2989468205499062
            ],
            [
               -0.8926452352352352,
               -0.2983021612333907
            ],
            [
               -0.8898427227227227,
               -0.2977470315518189
            ],
            [
               -0.8870402102102102,
               -0.2972984762819483
            ],
            [
               -0.8842376976976977,
               -0.29695586554402364
            ],
            [
               -0.8814351851851852,
               -0.29669959488939934
            ],
            [
               -0.8786326726726726,
               -0.2964943990975887
            ],
            [
               -0.8758301601601601,
               -0.29629658130944414
            ],
            [
               -0.8730276476476476,
               -0.29606327061815674
            ],
            [
               -0.8702251351351351,
               -0.2957611945066
            ],
            [
               -0.8674226226226226,
               -0.29537260719274006
            ],
            [
               -0.8646201101101101,
               -0.2948969100970654
            ],
            [
               -0.8618175975975975,
               -0.2943478435193305
            ],
            [
               -0.859015085085085,
               -0.2937474724938901
            ],
            [
               -0.8562125725725724,
               -0.29311908784240714
            ],
            [
               -0.8534100600600599,
               -0.29248130445795695
            ],
            [
               -0.8506075475475474,
               -0.2918450293576844
            ],
            [
               -0.8478050350350349,
               -0.2912138275548477
            ],
            [
               -0.8450025225225224,
               -0.2905869544123679
            ],
            [
               -0.8422000100100099,
               -0.2899634028768878
            ],
            [
               -0.8393974974974974,
               -0.28934505771137997
            ],
            [
               -0.8365949849849849,
               -0.28873753533929214
            ],
            [
               -0.8337924724724723,
               -0.2881483217677878
            ],
            [
               -0.8309899599599598,
               -0.2875830040179327
            ],
            [
               -0.8281874474474473,
               -0.28704126717923606
            ],
            [
               -0.8253849349349348,
               -0.2865145548376684
            ],
            [
               -0.8225824224224223,
               -0.2859867599088226
            ],
            [
               -0.8197799099099098,
               -0.28543820283126475
            ],
            [
               -0.8169773973973973,
               -0.28485186400157025
            ],
            [
               -0.8141748848848848,
               -0.28421984684360624
            ],
            [
               -0.8113723723723723,
               -0.28354774283859785
            ],
            [
               -0.8085698598598597,
               -0.2828550990215538
            ],
            [
               -0.8057673473473472,
               -0.2821714032562671
            ],
            [
               -0.8029648348348347,
               -0.28152850237823523
            ],
            [
               -0.8001623223223222,
               -0.28095163686325897
            ],
            [
               -0.7973598098098097,
               -0.2804518615491446
            ],
            [
               -0.7945572972972972,
               -0.28002229876159845
            ],
            [
               -0.7917547847847847,
               -0.2796395204738126
            ],
            [
               -0.7889522722722722,
               -0.27926974790432213
            ],
            [
               -0.7861497597597596,
               -0.2788780207769971
            ],
            [
               -0.7833472472472471,
               -0.27843753697191875
            ],
            [
               -0.7805447347347346,
               -0.27793631597876556
            ],
            [
               -0.7777422222222221,
               -0.2773792134535289
            ],
            [
               -0.7749397097097096,
               -0.27678481815465805
            ],
            [
               -0.7721371971971971,
               -0.2761783968532876
            ],
            [
               -0.7693346846846846,
               -0.2755832789941923
            ],
            [
               -0.7665321721721721,
               -0.2750134951159483
            ],
            [
               -0.7637296596596596,
               -0.2744699789478722
            ],
            [
               -0.760927147147147,
               -0.27394140002420886
            ],
            [
               -0.7581246346346345,
               -0.2734091396820256
            ],
            [
               -0.755322122122122,
               -0.2728545786488018
            ],
            [
               -0.7525196096096095,
               -0.2722661653750704
            ],
            [
               -0.749717097097097,
               -0.2716438901513849
            ],
            [
               -0.7469145845845845,
               -0.2709997206535375
            ],
            [
               -0.744112072072072,
               -0.2703539267214454
            ],
            [
               -0.7413095595595595,
               -0.26972856980264925
            ],
            [
               -0.738507047047047,
               -0.26914031642774816
            ],
            [
               -0.7357045345345344,
               -0.2685948873311036
            ],
            [
               -0.7329020220220219,
               -0.26808485816571703
            ],
            [
               -0.7300995095095094,
               -0.26759141257419083
            ],
            [
               -0.7272969969969969,
               -0.2670893984453455
            ],
            [
               -0.7244944844844844,
               -0.2665540593790078
            ],
            [
               -0.7216919719719719,
               -0.26596739845262984
            ],
            [
               -0.7188894594594594,
               -0.2653223718972384
            ],
            [
               -0.7160869469469469,
               -0.2646238813166949
            ],
            [
               -0.7132844344344343,
               -0.2638865507708871
            ],
            [
               -0.7104819219219218,
               -0.26313020229454775
            ],
            [
               -0.7076794094094093,
               -0.2623745042499429
            ],
            [
               -0.7048768968968968,
               -0.2616343300631542
            ],
            [
               -0.7020743843843843,
               -0.2609169711463004
            ],
            [
               -0.6992718718718718,
               -0.26022167695552867
            ],
            [
               -0.6964693593593593,
               -0.2595412900447257
            ],
            [
               -0.6936668468468468,
               -0.258865222454679
            ],
            [
               -0.6908643343343343,
               -0.2581828062436996
            ],
            [
               -0.6880618218218217,
               -0.257486149556145
            ],
            [
               -0.6852593093093092,
               -0.2567719431384923
            ],
            [
               -0.6824567967967967,
               -0.25604204406287956
            ],
            [
               -0.6796542842842842,
               -0.255302979025229
            ],
            [
               -0.6768517717717717,
               -0.2545646828052659
            ],
            [
               -0.6740492592592592,
               -0.25383881628051663
            ],
            [
               -0.6712467467467467,
               -0.25313694791906327
            ],
            [
               -0.6684442342342342,
               -0.2524688071683938
            ],
            [
               -0.6656417217217216,
               -0.2518407807208032
            ],
            [
               -0.6628392092092091,
               -0.2512548310147119
            ],
            [
               -0.6600366966966966,
               -0.25070803427708743
            ],
            [
               -0.6572341841841841,
               -0.25019290727577037
            ],
            [
               -0.6544316716716716,
               -0.2496985776854851
            ],
            [
               -0.6516291591591591,
               -0.2492126562810043
            ],
            [
               -0.6488266466466466,
               -0.24872344478683472
            ],
            [
               -0.6460241341341341,
               -0.24822194871896297
            ],
            [
               -0.6432216216216216,
               -0.24770314368906565
            ],
            [
               -0.640419109109109,
               -0.24716610667419714
            ],
            [
               -0.6376165965965965,
               -0.24661294261980482
            ],
            [
               -0.634814084084084,
               -0.24604681712723675
            ],
            [
               -0.6320115715715715,
               -0.24546971763896686
            ],
            [
               -0.629209059059059,
               -0.24488069026724002
            ],
            [
               -0.6264065465465465,
               -0.24427517809227894
            ],
            [
               -0.623604034034034,
               -0.24364574636805858
            ],
            [
               -0.6208015215215215,
               -0.24298402877552616
            ],
            [
               -0.617999009009009,
               -0.24228331950526505
            ],
            [
               -0.6151964964964964,
               -0.2415410110175794
            ],
            [
               -0.6123939839839839,
               -0.24076011606652004
            ],
            [
               -0.6095914714714714,
               -0.23994940083690974
            ],
            [
               -0.6067889589589589,
               -0.23912209095804038
            ],
            [
               -0.6039864464464464,
               -0.23829354039417083
            ],
            [
               -0.6011839339339339,
               -0.23747852843251616
            ],
            [
               -0.5983814214214214,
               -0.23668888735681592
            ],
            [
               -0.5955789089089089,
               -0.23593196989728682
            ],
            [
               -0.5927763963963963,
               -0.23521013421497017
            ],
            [
               -0.5899738838838838,
               -0.23452109445548053
            ],
            [
               -0.5871713713713713,
               -0.23385878499270218
            ],
            [
               -0.5843688588588588,
               -0.23321438087837698
            ],
            [
               -0.5815663463463463,
               -0.2325772807872345
            ],
            [
               -0.5787638338338338,
               -0.23193608955031608
            ],
            [
               -0.5759613213213213,
               -0.23127980101564982
            ],
            [
               -0.5731588088088088,
               -0.23059937341142644
            ],
            [
               -0.5703562962962963,
               -0.22988968378427144
            ],
            [
               -0.5675537837837837,
               -0.22915151973595282
            ],
            [
               -0.5647512712712712,
               -0.22839296554861965
            ],
            [
               -0.5619487587587587,
               -0.22762943251098822
            ],
            [
               -0.5591462462462462,
               -0.2268817805408493
            ],
            [
               -0.5563437337337337,
               -0.22617247768503035
            ],
            [
               -0.5535412212212212,
               -0.22552041373625786
            ],
            [
               -0.5507387087087087,
               -0.22493559695528575
            ],
            [
               -0.5479361961961962,
               -0.22441527362060731
            ],
            [
               -0.5451336836836836,
               -0.22394284891246286
            ],
            [
               -0.5423311711711711,
               -0.22349033441532373
            ],
            [
               -0.5395286586586586,
               -0.22302405803091974
            ],
            [
               -0.5367261461461461,
               -0.22251234089198446
            ],
            [
               -0.5339236336336336,
               -0.22193311494747137
            ],
            [
               -0.5311211211211211,
               -0.221279297145914
            ],
            [
               -0.5283186086086086,
               -0.22056025414841862
            ],
            [
               -0.5255160960960961,
               -0.21979876898359663
            ],
            [
               -0.5227135835835836,
               -0.21902424757710692
            ],
            [
               -0.519911071071071,
               -0.21826406735434611
            ],
            [
               -0.5171085585585585,
               -0.2175355927513506
            ],
            [
               -0.514306046046046,
               -0.21684124397094495
            ],
            [
               -0.5115035335335335,
               -0.21616812490841086
            ],
            [
               -0.508701021021021,
               -0.21549235292604607
            ],
            [
               -0.5058985085085085,
               -0.2147868069378045
            ],
            [
               -0.503095995995996,
               -0.214029967472683
            ],
            [
               -0.5002934834834833,
               -0.2132131910036804
            ],
            [
               -0.49749097097097084,
               -0.21234424340545532
            ],
            [
               -0.4946884584584583,
               -0.2114460580435773
            ],
            [
               -0.4918859459459458,
               -0.21055112040670088
            ],
            [
               -0.4890834334334333,
               -0.20969316392892134
            ],
            [
               -0.4862809209209208,
               -0.2088986001332186
            ],
            [
               -0.4834784084084083,
               -0.20818009249015812
            ],
            [
               -0.48067589589589577,
               -0.20753395290236465
            ],
            [
               -0.47787338338338325,
               -0.20694185079412197
            ],
            [
               -0.47507087087087074,
               -0.20637606594984692
            ],
            [
               -0.47226835835835823,
               -0.20580657525253931
            ],
            [
               -0.4694658458458457,
               -0.20520790308660852
            ],
            [
               -0.4666633333333332,
               -0.20456394694750535
            ],
            [
               -0.4638608208208207,
               -0.20386976876138674
            ],
            [
               -0.4610583083083082,
               -0.2031303301548567
            ],
            [
               -0.4582557957957957,
               -0.20235702042299275
            ],
            [
               -0.45545328328328316,
               -0.2015633252728466
            ],
            [
               -0.45265077077077065,
               -0.20076100647266726
            ],
            [
               -0.44984825825825814,
               -0.19995776776824714
            ],
            [
               -0.4470457457457456,
               -0.19915675797308952
            ],
            [
               -0.4442432332332331,
               -0.1983576428008207
            ],
            [
               -0.4414407207207206,
               -0.19755855893440744
            ],
            [
               -0.4386382082082081,
               -0.19675814262644087
            ],
            [
               -0.4358356956956956,
               -0.1959569783190679
            ],
            [
               -0.43303318318318307,
               -0.19515812805446664
            ],
            [
               -0.43023067067067056,
               -0.19436673561994144
            ],
            [
               -0.42742815815815804,
               -0.19358893577675673
            ],
            [
               -0.42462564564564553,
               -0.19283039317913764
            ],
            [
               -0.421823133133133,
               -0.1920947755525334
            ],
            [
               -0.4190206206206205,
               -0.1913824027234844
            ],
            [
               -0.416218108108108,
               -0.19068927520446044
            ],
            [
               -0.4134155955955955,
               -0.19000669737878062
            ],
            [
               -0.410613083083083,
               -0.18932173665525887
            ],
            [
               -0.40781057057057046,
               -0.188618727606372
            ],
            [
               -0.40500805805805795,
               -0.18788187009490098
            ],
            [
               -0.40220554554554544,
               -0.1870986669054937
            ],
            [
               -0.39940303303303293,
               -0.1862635652146014
            ],
            [
               -0.3966005205205205,
               -0.18538084611921513
            ],
            [
               -0.3937980080080079,
               -0.18446571175461535
            ],
            [
               -0.3909954954954955,
               -0.18354276991370966
            ],
            [
               -0.3881929829829829,
               -0.1826417213848579
            ],
            [
               -0.3853904704704705,
               -0.18179088506165764
            ],
            [
               -0.38258795795795786,
               -0.1810100023444171
            ],
            [
               -0.37978544544544546,
               -0.18030425463196276
            ],
            [
               -0.37698293293293283,
               -0.17966137591033904
            ],
            [
               -0.37418042042042043,
               -0.1790530736969227
            ],
            [
               -0.3713779079079078,
               -0.17844082008181872
            ],
            [
               -0.3685753953953954,
               -0.17778476107878094
            ],
            [
               -0.3657728828828828,
               -0.17705343295989262
            ],
            [
               -0.3629703703703704,
               -0.17623154416674747
            ],
            [
               -0.36016785785785776,
               -0.175323480686854
            ],
            [
               -0.35736534534534536,
               -0.1743513604415008
            ],
            [
               -0.35456283283283274,
               -0.17334807519748885
            ],
            [
               -0.35176032032032034,
               -0.17234732177136725
            ],
            [
               -0.3489578078078077,
               -0.17137362685366342
            ],
            [
               -0.3461552952952953,
               -0.17043545634268664
            ],
            [
               -0.3433527827827827,
               -0.16952359958617547
            ],
            [
               -0.3405502702702703,
               -0.16861538317580915
            ],
            [
               -0.33774775775775767,
               -0.16768340341013166
            ],
            [
               -0.33494524524524527,
               -0.16670597229712492
            ],
            [
               -0.33214273273273265,
               -0.16567584890030684
            ],
            [
               -0.32934022022022025,
               -0.16460430483768795
            ],
            [
               -0.3265377077077076,
               -0.16351902335640733
            ],
            [
               -0.323735195195195,
               -0.16245630599817218
            ],
            [
               -0.3209326826826826,
               -0.16144992760710908
            ],
            [
               -0.31813017017017,
               -0.1605201300435255
            ],
            [
               -0.3153276576576576,
               -0.15966629184464332
            ],
            [
               -0.31252514514514496,
               -0.15886572328583548
            ],
            [
               -0.30972263263263256,
               -0.1580791501762342
            ],
            [
               -0.30692012012011993,
               -0.15726136301185134
            ],
            [
               -0.30411760760760753,
               -0.15637388636714755
            ],
            [
               -0.3013150950950949,
               -0.15539588359641365
            ],
            [
               -0.2985125825825825,
               -0.15433005480268902
            ],
            [
               -0.2957100700700699,
               -0.15320183262747034
            ],
            [
               -0.2929075575575575,
               -0.15205223285267522
            ],
            [
               -0.29010504504504486,
               -0.15092662250822553
            ],
            [
               -0.28730253253253246,
               -0.14986283216368335
            ],
            [
               -0.28450002002001984,
               -0.1488821140837825
            ],
            [
               -0.28169750750750744,
               -0.14798544047556528
            ],
            [
               -0.2788949949949948,
               -0.1471558956319694
            ],
            [
               -0.2760924824824824,
               -0.14636601341507227
            ],
            [
               -0.2732899699699698,
               -0.14558745040732912
            ],
            [
               -0.2704874574574574,
               -0.1447998068128835
            ],
            [
               -0.26768494494494477,
               -0.14399585688780814
            ],
            [
               -0.26488243243243237,
               -0.14318174221653512
            ],
            [
               -0.26207991991991975,
               -0.14237237021774962
            ],
            [
               -0.25927740740740735,
               -0.1415837967283723
            ],
            [
               -0.2564748948948947,
               -0.14082527851992643
            ],
            [
               -0.2536723823823823,
               -0.140093702463706
            ],
            [
               -0.2508698698698697,
               -0.13937226563218463
            ],
            [
               -0.2480673573573573,
               -0.13863389134619264
            ],
            [
               -0.24526484484484468,
               -0.13784837285035045
            ],
            [
               -0.24246233233233228,
               -0.1369910987943268
            ],
            [
               -0.23965981981981965,
               -0.13605075859318205
            ],
            [
               -0.23685730730730725,
               -0.1350337526085853
            ],
            [
               -0.23405479479479463,
               -0.13396400525939423
            ],
            [
               -0.23125228228228223,
               -0.13287818285590358
            ],
            [
               -0.2284497697697696,
               -0.13181756482092888
            ],
            [
               -0.2256472572572572,
               -0.13081866646340712
            ],
            [
               -0.22284474474474458,
               -0.1299049621102618
            ],
            [
               -0.22004223223223218,
               -0.12908168846167545
            ],
            [
               -0.21723971971971956,
               -0.1283348649298206
            ],
            [
               -0.21443720720720716,
               -0.12763460311904185
            ],
            [
               -0.21163469469469454,
               -0.1269417718873428
            ],
            [
               -0.20883218218218214,
               -0.12621637123679452
            ],
            [
               -0.2060296696696695,
               -0.12542568456406045
            ],
            [
               -0.2032271571571571,
               -0.12455044762478185
            ],
            [
               -0.2004246446446445,
               -0.12358781568549282
            ],
            [
               -0.1976221321321321,
               -0.12255068015068504
            ],
            [
               -0.19481961961961947,
               -0.12146370443659804
            ],
            [
               -0.19201710710710707,
               -0.12035714386473573
            ],
            [
               -0.18921459459459444,
               -0.11925994839679999
            ],
            [
               -0.18641208208208204,
               -0.11819373787082599
            ],
            [
               -0.18360956956956942,
               -0.11716897286846584
            ],
            [
               -0.18080705705705702,
               -0.11618407913433582
            ],
            [
               -0.1780045445445444,
               -0.115227545155696
            ],
            [
               -0.175202032032032,
               -0.11428227364693089
            ],
            [
               -0.17239951951951937,
               -0.1133309130057838
            ],
            [
               -0.16959700700700697,
               -0.1123606758765282
            ],
            [
               -0.16679449449449435,
               -0.11136634173966731
            ],
            [
               -0.16399198198198195,
               -0.11035070247950851
            ],
            [
               -0.16118946946946933,
               -0.1093224957098442
            ],
            [
               -0.15838695695695693,
               -0.10829265245307529
            ],
            [
               -0.1555844444444443,
               -0.10727021959781535
            ],
            [
               -0.1527819319319319,
               -0.10625942031738933
            ],
            [
               -0.14997941941941928,
               -0.1052589312616391
            ],
            [
               -0.14717690690690688,
               -0.10426368540726139
            ],
            [
               -0.14437439439439426,
               -0.1032685929818824
            ],
            [
               -0.14157188188188186,
               -0.10227281661202503
            ],
            [
               -0.13876936936936923,
               -0.10128291536231138
            ],
            [
               -0.13596685685685683,
               -0.1003134303119333
            ],
            [
               -0.1331643443443442,
               -0.09938427584929654
            ],
            [
               -0.1303618318318318,
               -0.09851539062623416
            ],
            [
               -0.1275593193193192,
               -0.09772013308976313
            ],
            [
               -0.12475680680680679,
               -0.09699951556685649
            ],
            [
               -0.12195429429429416,
               -0.09633931474531221
            ],
            [
               -0.11915178178178176,
               -0.0957113442708204
            ],
            [
               -0.11634926926926914,
               -0.09507893306295878
            ],
            [
               -0.11354675675675674,
               -0.09440530687574977
            ],
            [
               -0.11074424424424412,
               -0.09366256406928375
            ],
            [
               -0.10794173173173172,
               -0.09283862145737976
            ],
            [
               -0.1051392192192191,
               -0.09194001832678633
            ],
            [
               -0.10233670670670669,
               -0.09098967066516572
            ],
            [
               -0.09953419419419407,
               -0.09002019208305101
            ],
            [
               -0.09673168168168167,
               -0.08906475430356775
            ],
            [
               -0.09392916916916905,
               -0.08814820470465046
            ],
            [
               -0.09112665665665665,
               -0.08728104347803767
            ],
            [
               -0.08832414414414402,
               -0.08645792392345386
            ],
            [
               -0.08552163163163162,
               -0.08566088628139557
            ],
            [
               -0.082719119119119,
               -0.08486604992557223
            ],
            [
               -0.0799166066066066,
               -0.08405146053746093
            ],
            [
               -0.07711409409409398,
               -0.08320354889609871
            ],
            [
               -0.07431158158158158,
               -0.08232026515105118
            ],
            [
               -0.07150906906906895,
               -0.08141017578338239
            ],
            [
               -0.06870655655655655,
               -0.08048821172023046
            ],
            [
               -0.06590404404404393,
               -0.07956984551406698
            ],
            [
               -0.06310153153153153,
               -0.07866588474323088
            ],
            [
               -0.06029901901901891,
               -0.07777967958029053
            ],
            [
               -0.057496506506506506,
               -0.07690752524235378
            ],
            [
               -0.054693993993993884,
               -0.0760417883972957
            ],
            [
               -0.05189148148148148,
               -0.07517527142306024
            ],
            [
               -0.04908896896896886,
               -0.0743049243873074
            ],
            [
               -0.04628645645645646,
               -0.07343336245988885
            ],
            [
               -0.04348394394394384,
               -0.07256760145179242
            ],
            [
               -0.040681431431431436,
               -0.07171561022709849
            ],
            [
               -0.037878918918918814,
               -0.07088222907578356
            ],
            [
               -0.03507640640640641,
               -0.07006633615298319
            ],
            [
               -0.03227389389389379,
               -0.06926070973075815
            ],
            [
               -0.02947138138138139,
               -0.0684549758583134
            ],
            [
               -0.026668868868868767,
               -0.06764073954311
            ],
            [
               -0.023866356356356366,
               -0.06681696963530936
            ],
            [
               -0.021063843843843744,
               -0.06599336241778397
            ],
            [
               -0.018261331331331343,
               -0.06518992724731665
            ],
            [
               -0.01545881881881872,
               -0.06443228436069981
            ],
            [
               -0.01265630630630632,
               -0.0637437257053961
            ],
            [
               -0.009853793793793697,
               -0.0631364108330299
            ],
            [
               -0.007051281281281296,
               -0.06260465460264897
            ],
            [
               -0.004248768768768674,
               -0.06212285322800748
            ],
            [
               -0.001446256256256273,
               -0.061649272059672855
            ],
            [
               0.0013562562562563496,
               -0.06113508849436733
            ],
            [
               0.00415876876876875,
               -0.060536345122855884
            ],
            [
               0.006961281281281373,
               -0.05982541017651377
            ],
            [
               0.009763793793793774,
               -0.058998539594254384
            ],
            [
               0.012566306306306396,
               -0.05807721643869168
            ],
            [
               0.015368818818818797,
               -0.05710277650970408
            ],
            [
               0.01817133133133142,
               -0.05612582915682118
            ],
            [
               0.02097384384384382,
               -0.05519350842379889
            ],
            [
               0.023776356356356443,
               -0.054338159425167065
            ],
            [
               0.026578868868868843,
               -0.05357051466814855
            ],
            [
               0.029381381381381466,
               -0.052878950281774806
            ],
            [
               0.03218389389389387,
               -0.05223453138440637
            ],
            [
               0.03498640640640649,
               -0.051599876961138436
            ],
            [
               0.03778891891891911,
               -0.050938924279942954
            ],
            [
               0.04059143143143151,
               -0.05022471284451657
            ],
            [
               0.043393943943944135,
               -0.049443257399600204
            ],
            [
               0.046196456456456536,
               -0.04859305781007173
            ],
            [
               0.04899896896896916,
               -0.047681264408399815
            ],
            [
               0.05180148148148156,
               -0.04671848137743018
            ],
            [
               0.05460399399399418,
               -0.04571435726750839
            ],
            [
               0.05740650650650658,
               -0.044675489632651555
            ],
            [
               0.060209019019019205,
               -0.0436060490403265
            ],
            [
               0.0630115315315316,
               -0.04251035737021147
            ],
            [
               0.06581404404404423,
               -0.04139587812300627
            ],
            [
               0.06861655655655663,
               -0.040274964396407875
            ],
            [
               0.07141906906906925,
               -0.03916427342963802
            ],
            [
               0.07422158158158165,
               -0.03808175102754641
            ],
            [
               0.07702409409409428,
               -0.03704211707320382
            ],
            [
               0.07982660660660668,
               -0.036052447400110044
            ],
            [
               0.0826291191191193,
               -0.03510949903693139
            ],
            [
               0.0854316316316317,
               -0.03419985391163449
            ],
            [
               0.08823414414414432,
               -0.033302983468322944
            ],
            [
               0.09103665665665672,
               -0.032396330377442606
            ],
            [
               0.09383916916916935,
               -0.03146083340605765
            ],
            [
               0.09664168168168175,
               -0.030485221878494673
            ],
            [
               0.09944419419419437,
               -0.029467892559545183
            ],
            [
               0.10224670670670677,
               -0.02841605250134982
            ],
            [
               0.10504921921921939,
               -0.0273427307358024
            ],
            [
               0.10785173173173179,
               -0.02626289150250083
            ],
            [
               0.11065424424424442,
               -0.025190009610260633
            ],
            [
               0.11345675675675682,
               -0.024134084126447464
            ],
            [
               0.11625926926926944,
               -0.023101357450209914
            ],
            [
               0.11906178178178184,
               -0.022095277775945887
            ],
            [
               0.12186429429429446,
               -0.021117791516599427
            ],
            [
               0.12466680680680686,
               -0.020170049840724125
            ],
            [
               0.12746931931931949,
               -0.01925203901379824
            ],
            [
               0.13027183183183189,
               -0.01836129605986081
            ],
            [
               0.1330743443443445,
               -0.017491452095960036
            ],
            [
               0.1358768568568569,
               -0.01663158667354281
            ],
            [
               0.13867936936936953,
               -0.01576715053702249
            ],
            [
               0.14148188188188193,
               -0.014882593058823446
            ],
            [
               0.14428439439439456,
               -0.013965061116741562
            ],
            [
               0.14708690690690696,
               -0.013007944179546427
            ],
            [
               0.14988941941941958,
               -0.012012898527004046
            ],
            [
               0.15269193193193198,
               -0.010989395451167172
            ],
            [
               0.1554944444444446,
               -0.009951685987176107
            ],
            [
               0.158296956956957,
               -0.008914053066135685
            ],
            [
               0.16109946946946962,
               -0.007885950037683553
            ],
            [
               0.16390198198198203,
               -0.00686879316034017
            ],
            [
               0.16670449449449465,
               -0.005855674913586073
            ],
            [
               0.16950700700700705,
               -0.0048342400151175635
            ],
            [
               0.17230951951951967,
               -0.0037917764937652754
            ],
            [
               0.17511203203203207,
               -0.0027206678087072778
            ],
            [
               0.1779145445445447,
               -0.001622096960511188
            ],
            [
               0.1807170570570571,
               -0.0005064318398757539
            ],
            [
               0.18351956956956972,
               0.0006100995731986858
            ],
            [
               0.18632208208208212,
               0.001711421591973239
            ],
            [
               0.18912459459459474,
               0.002788161610728812
            ],
            [
               0.19192710710710714,
               0.003842198218429238
            ],
            [
               0.19472961961961976,
               0.004887208616046856
            ],
            [
               0.19753213213213217,
               0.005944558836400438
            ],
            [
               0.2003346446446448,
               0.00703557772526664
            ],
            [
               0.2031371571571572,
               0.008172706101633342
            ],
            [
               0.2059396696696698,
               0.009352665012157146
            ],
            [
               0.2087421821821822,
               0.010554346982245222
            ],
            [
               0.21154469469469483,
               0.011742684988325203
            ],
            [
               0.21434720720720724,
               0.012877747396841888
            ],
            [
               0.21714971971971986,
               0.013926421095116104
            ],
            [
               0.21995223223223226,
               0.014872952848550836
            ],
            [
               0.22275474474474488,
               0.015724750390853415
            ],
            [
               0.22555725725725728,
               0.016511222989357033
            ],
            [
               0.2283597697697699,
               0.017275656072787027
            ],
            [
               0.2311622822822823,
               0.018062446989840608
            ],
            [
               0.23396479479479493,
               0.018903688138842134
            ],
            [
               0.23676730730730733,
               0.01980947676709055
            ],
            [
               0.23956981981981995,
               0.020765273451162303
            ],
            [
               0.24237233233233235,
               0.02173742424533376
            ],
            [
               0.24517484484484497,
               0.022685302633464355
            ],
            [
               0.24797735735735738,
               0.02357628692974434
            ],
            [
               0.25077986986987,
               0.02439872072846494
            ],
            [
               0.2535823823823824,
               0.02516849160827017
            ],
            [
               0.256384894894895,
               0.025926784500003408
            ],
            [
               0.2591874074074074,
               0.026729326350264704
            ],
            [
               0.26198991991992004,
               0.027630161141714127
            ],
            [
               0.26479243243243245,
               0.028664804976460734
            ],
            [
               0.26759494494494507,
               0.029837943668876044
            ],
            [
               0.27039745745745747,
               0.031119542274663292
            ],
            [
               0.2731999699699701,
               0.032450740836427516
            ],
            [
               0.2760024824824825,
               0.03375799487188991
            ],
            [
               0.2788049949949951,
               0.034971487677063484
            ],
            [
               0.2816075075075075,
               0.03604263256222995
            ],
            [
               0.28441002002002014,
               0.036955837942908354
            ],
            [
               0.28721253253253254,
               0.03773147426644152
            ],
            [
               0.29001504504504516,
               0.03841957701322052
            ],
            [
               0.29281755755755756,
               0.0390864319296772
            ],
            [
               0.2956200700700702,
               0.039798038516521195
            ],
            [
               0.2984225825825826,
               0.04060503197396259
            ],
            [
               0.3012250950950952,
               0.041532874976533685
            ],
            [
               0.3040276076076076,
               0.042579338604346595
            ],
            [
               0.30683012012012023,
               0.043719091549406786
            ],
            [
               0.30963263263263263,
               0.04491329519121978
            ],
            [
               0.31243514514514525,
               0.04612099766243227
            ],
            [
               0.31523765765765766,
               0.04730906760822384
            ],
            [
               0.3180401701701703,
               0.048458295604705715
            ],
            [
               0.3208426826826827,
               0.04956473040393028
            ],
            [
               0.3236451951951953,
               0.050636799240187824
            ],
            [
               0.3264477077077077,
               0.051689833150309394
            ],
            [
               0.3292502202202203,
               0.05274002111057674
            ],
            [
               0.3320527327327327,
               0.05379954457660563
            ],
            [
               0.33485524524524535,
               0.05487390848204354
            ],
            [
               0.33765775775775775,
               0.05596161153436385
            ],
            [
               0.34046027027027037,
               0.057055598051094725
            ],
            [
               0.34326278278278277,
               0.058145595209117884
            ],
            [
               0.3460652952952954,
               0.05922048588352069
            ],
            [
               0.3488678078078078,
               0.06027017575760685
            ],
            [
               0.3516703203203204,
               0.061286790575082684
            ],
            [
               0.3544728328328328,
               0.06226531129262969
            ],
            [
               0.35727534534534544,
               0.06320383634610188
            ],
            [
               0.36007785785785784,
               0.06410357718521126
            ],
            [
               0.36288037037037046,
               0.06496855320121864
            ],
            [
               0.36568288288288286,
               0.06580488054707095
            ],
            [
               0.3684853953953955,
               0.06661962184715531
            ],
            [
               0.3712879079079079,
               0.06741936596272302
            ],
            [
               0.3740904204204205,
               0.06820893856174215
            ],
            [
               0.3768929329329329,
               0.06899076627444567
            ],
            [
               0.37969544544544553,
               0.06976532088708859
            ],
            [
               0.38249795795795793,
               0.07053273644923613
            ],
            [
               0.38530047047047056,
               0.07129521536566669
            ],
            [
               0.38810298298298296,
               0.07205939988684745
            ],
            [
               0.3909054954954956,
               0.0728376814988006
            ],
            [
               0.393708008008008,
               0.07364758572361696
            ],
            [
               0.3965105205205206,
               0.07450890647755792
            ],
            [
               0.3993130330330332,
               0.07543902663624497
            ],
            [
               0.4021155455455456,
               0.0764475958152363
            ],
            [
               0.40491805805805825,
               0.07753216718585582
            ],
            [
               0.40772057057057065,
               0.07867632844613281
            ],
            [
               0.4105230830830833,
               0.07985126545363319
            ],
            [
               0.4133255955955957,
               0.08102072503552427
            ],
            [
               0.4161281081081083,
               0.08214829539807394
            ],
            [
               0.4189306206206207,
               0.08320514467748025
            ],
            [
               0.4217331331331333,
               0.08417612396028124
            ],
            [
               0.4245356456456457,
               0.08506255189107348
            ],
            [
               0.42733815815815834,
               0.08588094111718331
            ],
            [
               0.43014067067067074,
               0.08665810803126689
            ],
            [
               0.43294318318318337,
               0.0874241477379239
            ],
            [
               0.43574569569569577,
               0.08820532098862144
            ],
            [
               0.4385482082082084,
               0.0890188128603186
            ],
            [
               0.4413507207207208,
               0.08987062718390032
            ],
            [
               0.4441532332332334,
               0.09075682244740724
            ],
            [
               0.4469557457457458,
               0.09166723704999619
            ],
            [
               0.44975825825825844,
               0.09259014717262876
            ],
            [
               0.45256077077077084,
               0.09351616990269557
            ],
            [
               0.45536328328328346,
               0.0944401823700271
            ],
            [
               0.45816579579579586,
               0.09536088320247532
            ],
            [
               0.4609683083083085,
               0.09627855105899047
            ],
            [
               0.4637708208208209,
               0.09719221749794937
            ],
            [
               0.4665733333333335,
               0.0980976365225425
            ],
            [
               0.4693758458458459,
               0.09898705749017817
            ],
            [
               0.47217835835835853,
               0.09985104785046695
            ],
            [
               0.47498087087087093,
               0.10068176195322498
            ],
            [
               0.47778338338338355,
               0.10147643457255956
            ],
            [
               0.48058589589589595,
               0.10223972471687365
            ],
            [
               0.4833884084084086,
               0.10298390395387014
            ],
            [
               0.486190920920921,
               0.10372663744453892
            ],
            [
               0.4889934334334336,
               0.10448696715810363
            ],
            [
               0.491795945945946,
               0.10528075904203721
            ],
            [
               0.4945984584584586,
               0.10611708082035048
            ],
            [
               0.497400970970971,
               0.10699666053079199
            ],
            [
               0.5002034834834836,
               0.10791285381945903
            ],
            [
               0.503005995995996,
               0.10885468238723361
            ],
            [
               0.5058085085085087,
               0.10981080822382411
            ],
            [
               0.5086110210210211,
               0.11077302561110552
            ],
            [
               0.5114135335335337,
               0.11173807954340553
            ],
            [
               0.5142160460460461,
               0.11270726429647093
            ],
            [
               0.5170185585585587,
               0.1136840790146616
            ],
            [
               0.5198210710710711,
               0.11467091807622976
            ],
            [
               0.5226235835835837,
               0.11566610243315367
            ],
            [
               0.5254260960960961,
               0.11666240410347206
            ],
            [
               0.5282286086086088,
               0.11764764727646826
            ],
            [
               0.5310311211211212,
               0.11860720357938087
            ],
            [
               0.5338336336336338,
               0.11952752078232859
            ],
            [
               0.5366361461461462,
               0.12039947986332383
            ],
            [
               0.5394386586586588,
               0.12122048248290784
            ],
            [
               0.5422411711711712,
               0.12199467695152494
            ],
            [
               0.5450436836836838,
               0.12273143505830753
            ],
            [
               0.5478461961961962,
               0.12344282278187313
            ],
            [
               0.5506487087087089,
               0.12414112461944282
            ],
            [
               0.5534512212212213,
               0.12483736590226885
            ],
            [
               0.5562537337337339,
               0.12554127879529503
            ],
            [
               0.5590562462462463,
               0.12626247377005
            ],
            [
               0.5618587587587589,
               0.12701198279070441
            ],
            [
               0.5646612712712713,
               0.12780307949786918
            ],
            [
               0.5674637837837839,
               0.12865047985300965
            ],
            [
               0.5702662962962963,
               0.1295676359256901
            ],
            [
               0.573068808808809,
               0.13056264679103952
            ],
            [
               0.5758713213213213,
               0.13163402521180417
            ],
            [
               0.578673833833834,
               0.1327678946071182
            ],
            [
               0.5814763463463464,
               0.1339379852320688
            ],
            [
               0.584278858858859,
               0.13510907273784428
            ],
            [
               0.5870813713713714,
               0.1362434625179288
            ],
            [
               0.589883883883884,
               0.1373090973359447
            ],
            [
               0.5926863963963964,
               0.13828719629129815
            ],
            [
               0.595488908908909,
               0.1391772628075007
            ],
            [
               0.5982914214214214,
               0.13999788674424324
            ],
            [
               0.6010939339339341,
               0.14078286122496897
            ],
            [
               0.6038964464464465,
               0.14157342349108465
            ],
            [
               0.6066989589589589,
               0.14240852823698008
            ],
            [
               0.6095014714714717,
               0.14331564014079173
            ],
            [
               0.6123039839839841,
               0.14430441309983655
            ],
            [
               0.6151064964964965,
               0.14536483939325617
            ],
            [
               0.6179090090090089,
               0.14647023279261395
            ],
            [
               0.6207115215215218,
               0.1475841115033814
            ],
            [
               0.6235140340340342,
               0.14866904249570523
            ],
            [
               0.6263165465465466,
               0.1496950762415976
            ],
            [
               0.629119059059059,
               0.15064564345469228
            ],
            [
               0.6319215715715718,
               0.15151960685938554
            ],
            [
               0.6347240840840842,
               0.15232930083258134
            ],
            [
               0.6375265965965966,
               0.153095508061599
            ],
            [
               0.640329109109109,
               0.15384109526794687
            ],
            [
               0.6431316216216219,
               0.15458525432997022
            ],
            [
               0.6459341341341343,
               0.15533993527200984
            ],
            [
               0.6487366466466467,
               0.15610925088849054
            ],
            [
               0.651539159159159,
               0.15689164210949486
            ],
            [
               0.6543416716716719,
               0.15768372524250324
            ],
            [
               0.6571441841841843,
               0.1584842560629366
            ],
            [
               0.6599466966966967,
               0.15929667852025847
            ],
            [
               0.6627492092092091,
               0.16012925564770736
            ],
            [
               0.665551721721722,
               0.16099263559718346
            ],
            [
               0.6683542342342343,
               0.161895617659845
            ],
            [
               0.6711567467467467,
               0.16284056487795578
            ],
            [
               0.6739592592592591,
               0.16382014107129522
            ],
            [
               0.676761771771772,
               0.16481674269753632
            ],
            [
               0.6795642842842844,
               0.16580522289581795
            ],
            [
               0.6823667967967968,
               0.16675848360113465
            ],
            [
               0.6851693093093092,
               0.1676545446143487
            ],
            [
               0.687971821821822,
               0.16848308864978773
            ],
            [
               0.6907743343343344,
               0.16924944142756426
            ],
            [
               0.6935768468468468,
               0.1699745302263737
            ],
            [
               0.6963793593593592,
               0.17069044269224892
            ],
            [
               0.6991818718718721,
               0.17143249144120487
            ],
            [
               0.7019843843843845,
               0.17222980701275115
            ],
            [
               0.7047868968968969,
               0.1730970819013699
            ],
            [
               0.7075894094094093,
               0.1740299505170408
            ],
            [
               0.7103919219219221,
               0.17500559843961905
            ],
            [
               0.7131944344344345,
               0.17598876007851028
            ],
            [
               0.7159969469469469,
               0.1769416778478774
            ],
            [
               0.7187994594594593,
               0.1778353245637898
            ],
            [
               0.7216019719719722,
               0.178658639369129
            ],
            [
               0.7244044844844846,
               0.1794229122651831
            ],
            [
               0.727206996996997,
               0.18015972025326998
            ],
            [
               0.7300095095095094,
               0.18091264402931606
            ],
            [
               0.7328120220220222,
               0.18172486186786935
            ],
            [
               0.7356145345345346,
               0.18262606525910818
            ],
            [
               0.738417047047047,
               0.18362253197837464
            ],
            [
               0.7412195595595594,
               0.18469345601430281
            ],
            [
               0.7440220720720723,
               0.18579493395346847
            ],
            [
               0.7468245845845847,
               0.18687080993666982
            ],
            [
               0.7496270970970971,
               0.18786752615017688
            ],
            [
               0.7524296096096099,
               0.1887488381917724
            ],
            [
               0.7552321221221223,
               0.18950615168271845
            ],
            [
               0.7580346346346347,
               0.19016139024131418
            ],
            [
               0.7608371471471471,
               0.1907614073618536
            ],
            [
               0.76363965965966,
               0.1913653998895053
            ],
            [
               0.7664421721721724,
               0.19202884249743846
            ],
            [
               0.7692446846846848,
               0.19278851499059269
            ],
            [
               0.7720471971971972,
               0.19365290670138485
            ],
            [
               0.77484970970971,
               0.1946007264151206
            ],
            [
               0.7776522222222224,
               0.19558788000596822
            ],
            [
               0.7804547347347348,
               0.19656080839681167
            ],
            [
               0.7832572472472472,
               0.19747224595698704
            ],
            [
               0.7860597597597601,
               0.1982948097941873
            ],
            [
               0.7888622722722725,
               0.19902854689527116
            ],
            [
               0.7916647847847849,
               0.19970041496066715
            ],
            [
               0.7944672972972973,
               0.2003560790491895
            ],
            [
               0.7972698098098101,
               0.20104663533129036
            ],
            [
               0.8000723223223225,
               0.20181426078297077
            ],
            [
               0.8028748348348349,
               0.2026809426859184
            ],
            [
               0.8056773473473473,
               0.20364336115174053
            ],
            [
               0.8084798598598602,
               0.20467505573382794
            ],
            [
               0.8112823723723726,
               0.2057348265423269
            ],
            [
               0.814084884884885,
               0.20677857030015306
            ],
            [
               0.8168873973973974,
               0.20777093779440392
            ],
            [
               0.8196899099099102,
               0.20869351271857461
            ],
            [
               0.8224924224224226,
               0.20954748656159983
            ],
            [
               0.825294934934935,
               0.2103505871173061
            ],
            [
               0.8280974474474474,
               0.2111297289394926
            ],
            [
               0.8308999599599602,
               0.21191197543215012
            ],
            [
               0.8337024724724726,
               0.21271663938194424
            ],
            [
               0.836504984984985,
               0.21355070669577708
            ],
            [
               0.8393074974974974,
               0.21440852748541506
            ],
            [
               0.8421100100100103,
               0.2152753235622501
            ],
            [
               0.8449125225225227,
               0.21613296281832356
            ],
            [
               0.8477150350350351,
               0.21696596032200033
            ],
            [
               0.8505175475475475,
               0.2177658672282961
            ],
            [
               0.8533200600600603,
               0.21853295364675396
            ],
            [
               0.8561225725725727,
               0.21927507351181752
            ],
            [
               0.8589250850850851,
               0.2200044722623668
            ],
            [
               0.8617275975975975,
               0.2207337973401181
            ],
            [
               0.8645301101101104,
               0.22147259393957158
            ],
            [
               0.8673326226226228,
               0.2222251865637911
            ],
            [
               0.8701351351351352,
               0.22299025960466662
            ],
            [
               0.8729376476476476,
               0.22376189373661426
            ],
            [
               0.8757401601601604,
               0.22453147168848547
            ],
            [
               0.8785426726726728,
               0.22528980551013067
            ],
            [
               0.8813451851851852,
               0.22602900447046154
            ],
            [
               0.8841476976976976,
               0.2267438644489274
            ],
            [
               0.8869502102102105,
               0.227432771501283
            ],
            [
               0.8897527227227229,
               0.22809818528765213
            ],
            [
               0.8925552352352353,
               0.22874670445383355
            ],
            [
               0.8953577477477477,
               0.22938859980857385
            ],
            [
               0.8981602602602605,
               0.2300366497583063
            ],
            [
               0.9009627727727729,
               0.2307042126764009
            ],
            [
               0.9037652852852853,
               0.23140272771796544
            ],
            [
               0.9065677977977977,
               0.23213915890520725
            ],
            [
               0.9093703103103106,
               0.23291413397457922
            ],
            [
               0.912172822822823,
               0.23372152956816405
            ],
            [
               0.9149753353353354,
               0.2345499442035371
            ],
            [
               0.9177778478478478,
               0.23538593068520286
            ],
            [
               0.9205803603603606,
               0.2362182045598893
            ],
            [
               0.923382872872873,
               0.23704154890787388
            ],
            [
               0.9261853853853854,
               0.2378590215093082
            ],
            [
               0.9289878978978978,
               0.23868144735639368
            ],
            [
               0.9317904104104107,
               0.23952398360673777
            ],
            [
               0.9345929229229231,
               0.24040054074724232
            ],
            [
               0.9373954354354355,
               0.24131769651516016
            ],
            [
               0.9401979479479479,
               0.24227012453233182
            ],
            [
               0.9430004604604607,
               0.24323928816964624
            ],
            [
               0.9458029729729731,
               0.24419624859163824
            ],
            [
               0.9486054854854855,
               0.24510815688740595
            ],
            [
               0.9514079979979979,
               0.2459467505519224
            ],
            [
               0.9542105105105108,
               0.24669638286044066
            ],
            [
               0.9570130230230232,
               0.2473590806951767
            ],
            [
               0.9598155355355356,
               0.24795491189882457
            ],
            [
               0.962618048048048,
               0.24851733113753827
            ],
            [
               0.9654205605605608,
               0.24908473175757317
            ],
            [
               0.9682230730730732,
               0.24969065111850136
            ],
            [
               0.9710255855855856,
               0.25035554328225207
            ],
            [
               0.973828098098098,
               0.2510825700425327
            ],
            [
               0.9766306106106108,
               0.25185860057531634
            ],
            [
               0.9794331231231233,
               0.2526599540745179
            ],
            [
               0.9822356356356357,
               0.25346091193411036
            ],
            [
               0.985038148148148,
               0.2542421684696308
            ],
            [
               0.9878406606606609,
               0.25499647112003165
            ],
            [
               0.9906431731731733,
               0.25572969728330563
            ],
            [
               0.9934456856856857,
               0.25645719033983416
            ],
            [
               0.9962481981981981,
               0.25719679830956416
            ],
            [
               0.9990507107107109,
               0.2579611734353009
            ],
            [
               1.0018532232232233,
               0.2587521191624148
            ],
            [
               1.0046557357357357,
               0.25955903440807254
            ],
            [
               1.0074582482482481,
               0.2603620566214814
            ],
            [
               1.010260760760761,
               0.2611388435982341
            ],
            [
               1.0130632732732734,
               0.2618726332942619
            ],
            [
               1.0158657857857858,
               0.2625587330292534
            ],
            [
               1.0186682982982982,
               0.2632070884785102
            ],
            [
               1.021470810810811,
               0.263839903687814
            ],
            [
               1.0242733233233234,
               0.2644849773536188
            ],
            [
               1.0270758358358358,
               0.2651669085606176
            ],
            [
               1.0298783483483482,
               0.26589909542382567
            ],
            [
               1.032680860860861,
               0.2666792338627652
            ],
            [
               1.0354833733733735,
               0.26748988737574747
            ],
            [
               1.0382858858858859,
               0.2683040214088743
            ],
            [
               1.0410883983983983,
               0.26909374101667516
            ],
            [
               1.0438909109109111,
               0.2698393942461747
            ],
            [
               1.0466934234234235,
               0.2705360672784963
            ],
            [
               1.049495935935936,
               0.27119534602766776
            ],
            [
               1.0522984484484483,
               0.27184176827239875
            ],
            [
               1.0551009609609612,
               0.27250512418068595
            ],
            [
               1.0579034734734736,
               0.27321110760259976
            ],
            [
               1.060705985985986,
               0.2739733365002753
            ],
            [
               1.0635084984984984,
               0.27478928783686885
            ],
            [
               1.0663110110110112,
               0.27564139755512995
            ],
            [
               1.0691135235235236,
               0.2765028945407089
            ],
            [
               1.071916036036036,
               0.2773464223127934
            ],
            [
               1.0747185485485484,
               0.27815264188737365
            ],
            [
               1.0775210610610613,
               0.2789160682649697
            ],
            [
               1.0803235735735737,
               0.2796463312135719
            ],
            [
               1.083126086086086,
               0.2803645453087477
            ],
            [
               1.0859285985985985,
               0.2810960317910713
            ],
            [
               1.0887311111111113,
               0.28186175824752846
            ],
            [
               1.0915336236236237,
               0.2826712096960897
            ],
            [
               1.0943361361361361,
               0.28351889395678626
            ],
            [
               1.0971386486486485,
               0.2843855075149231
            ],
            [
               1.0999411611611614,
               0.2852433385609249
            ],
            [
               1.1027436736736738,
               0.28606422090763967
            ],
            [
               1.1055461861861862,
               0.28682765314330666
            ],
            [
               1.1083486986986986,
               0.2875267429062811
            ],
            [
               1.1111512112112114,
               0.2881703677704998
            ],
            [
               1.1139537237237238,
               0.28878109803339735
            ],
            [
               1.1167562362362362,
               0.28938963095912706
            ],
            [
               1.119558748748749,
               0.2900273846755274
            ],
            [
               1.1223612612612615,
               0.2907192606065008
            ],
            [
               1.1251637737737739,
               0.29147835666488575
            ],
            [
               1.1279662862862863,
               0.2923037289544919
            ],
            [
               1.130768798798799,
               0.2931814060484653
            ],
            [
               1.1335713113113115,
               0.29408803436645964
            ],
            [
               1.136373823823824,
               0.2949959935675159
            ],
            [
               1.1391763363363363,
               0.29587866772724847
            ],
            [
               1.1419788488488491,
               0.29671476236531935
            ],
            [
               1.1447813613613615,
               0.2974909917033356
            ],
            [
               1.147583873873874,
               0.2982029568790216
            ],
            [
               1.1503863863863864,
               0.29885444666959887
            ],
            [
               1.1531888988988992,
               0.29945563313112844
            ],
            [
               1.1559914114114116,
               0.3000206965198148
            ],
            [
               1.158793923923924,
               0.3005653465651677
            ],
            [
               1.1615964364364364,
               0.3011045840524488
            ],
            [
               1.1643989489489492,
               0.3016509291256585
            ],
            [
               1.1672014614614616,
               0.30221325780732916
            ],
            [
               1.170003973973974,
               0.3027963271318765
            ],
            [
               1.1728064864864864,
               0.30340100390429714
            ],
            [
               1.1756089989989993,
               0.30402511960123724
            ],
            [
               1.1784115115115117,
               0.30466475642850566
            ],
            [
               1.181214024024024,
               0.3053156589841002
            ],
            [
               1.1840165365365365,
               0.3059744117315225
            ],
            [
               1.1868190490490493,
               0.30663906722236534
            ],
            [
               1.1896215615615617,
               0.3073090649370075
            ],
            [
               1.1924240740740741,
               0.30798451217368955
            ],
            [
               1.1952265865865865,
               0.30866513375633997
            ],
            [
               1.1980290990990994,
               0.30934934824877636
            ],
            [
               1.2008316116116118,
               0.31003392529941876
            ],
            [
               1.2036341241241242,
               0.3107145015452812
            ],
            [
               1.2064366366366366,
               0.3113869250036248
            ],
            [
               1.2092391491491494,
               0.3120490588617346
            ],
            [
               1.2120416616616618,
               0.31270242758177214
            ],
            [
               1.2148441741741742,
               0.3133530342835366
            ],
            [
               1.2176466866866866,
               0.3140108619761266
            ],
            [
               1.2204491991991995,
               0.31468795487430395
            ],
            [
               1.2232517117117119,
               0.3153954473078472
            ],
            [
               1.2260542242242243,
               0.3161403125656813
            ],
            [
               1.2288567367367367,
               0.31692279719444993
            ],
            [
               1.2316592492492495,
               0.3177354021852016
            ],
            [
               1.234461761761762,
               0.3185638786489103
            ],
            [
               1.2372642742742743,
               0.3193901265167669
            ],
            [
               1.2400667867867867,
               0.3201962935116892
            ],
            [
               1.2428692992992996,
               0.3209689568350079
            ],
            [
               1.245671811811812,
               0.321702175514062
            ],
            [
               1.2484743243243244,
               0.3223984772231071
            ],
            [
               1.2512768368368368,
               0.323067425071602
            ],
            [
               1.2540793493493496,
               0.3237221330069475
            ],
            [
               1.256881861861862,
               0.32437474592539517
            ],
            [
               1.2596843743743744,
               0.32503226767092475
            ],
            [
               1.2624868868868868,
               0.32569407867103917
            ],
            [
               1.2652893993993997,
               0.3263520261793126
            ],
            [
               1.268091911911912,
               0.32699321243216284
            ],
            [
               1.2708944244244245,
               0.32760476490668616
            ],
            [
               1.2736969369369369,
               0.3281791999735756
            ],
            [
               1.2764994494494497,
               0.3287187005910336
            ],
            [
               1.279301961961962,
               0.32923683090449873
            ],
            [
               1.2821044744744745,
               0.32975687501801215
            ],
            [
               1.284906986986987,
               0.33030694381168646
            ],
            [
               1.2877094994994998,
               0.33091297618243953
            ],
            [
               1.2905120120120122,
               0.3315914800077439
            ],
            [
               1.2933145245245246,
               0.3323440844678677
            ],
            [
               1.296117037037037,
               0.33315561101255947
            ],
            [
               1.2989195495495498,
               0.3339964842652074
            ],
            [
               1.3017220620620622,
               0.3348291223659836
            ],
            [
               1.3045245745745746,
               0.3356167946796776
            ],
            [
               1.307327087087087,
               0.3363326502903816
            ],
            [
               1.3101295995995998,
               0.33696645288623267
            ],
            [
               1.3129321121121122,
               0.3375270901439067
            ],
            [
               1.3157346246246246,
               0.3380400413210686
            ],
            [
               1.318537137137137,
               0.3385403896364205
            ],
            [
               1.32133964964965,
               0.3390632586555557
            ],
            [
               1.3241421621621623,
               0.33963434752705457
            ],
            [
               1.3269446746746747,
               0.34026327912241233
            ],
            [
               1.329747187187187,
               0.34094171175072563
            ],
            [
               1.3325496996997,
               0.3416467928682205
            ],
            [
               1.3353522122122123,
               0.34234894074887634
            ],
            [
               1.3381547247247247,
               0.34302160319939023
            ],
            [
               1.3409572372372371,
               0.34364998226704213
            ],
            [
               1.34375974974975,
               0.3442359633453028
            ],
            [
               1.3465622622622624,
               0.3447976073625887
            ],
            [
               1.3493647747747748,
               0.3453632423521818
            ],
            [
               1.3521672872872872,
               0.3459619208522862
            ],
            [
               1.3549697997998,
               0.34661324534961835
            ],
            [
               1.3577723123123124,
               0.34731988788162427
            ],
            [
               1.3605748248248248,
               0.3480653943750244
            ],
            [
               1.3633773373373372,
               0.34881825385664494
            ],
            [
               1.36617984984985,
               0.34954120303711717
            ],
            [
               1.3689823623623625,
               0.3502029576847495
            ],
            [
               1.3717848748748749,
               0.35078860275391455
            ],
            [
               1.3745873873873873,
               0.3513050893106161
            ],
            [
               1.3773898998999001,
               0.35177967292777
            ],
            [
               1.3801924124124125,
               0.352251301757591
            ],
            [
               1.382994924924925,
               0.3527572645228462
            ],
            [
               1.3857974374374373,
               0.3533191043245256
            ],
            [
               1.3885999499499502,
               0.35393231518038165
            ],
            [
               1.3914024624624626,
               0.3545634368744708
            ],
            [
               1.394204974974975,
               0.3551560628186867
            ],
            [
               1.3970074874874874,
               0.35564458061098003
            ],
            [
               1.39981,
               0.35597199750725933
            ]
         ]
      },
      {
         "data": [
            [
               1.39991,
               0.35758229990878065
            ],
            [
               1.3971074774774772,
               0.3572999785640456
            ],
            [
               1.3943049549549547,
               0.35713442041595667
            ],
            [
               1.391502432432432,
               0.3571009612838993
            ],
            [
               1.3886999099099095,
               0.35719116355963015
            ],
            [
               1.385897387387387,
               0.35737209934673914
            ],
            [
               1.3830948648648644,
               0.3575917252266024
            ],
            [
               1.3802923423423419,
               0.35778925830775515
            ],
            [
               1.3774898198198193,
               0.3579079564468134
            ],
            [
               1.3746872972972968,
               0.35790692806084756
            ],
            [
               1.3718847747747747,
               0.35776881542888983
            ],
            [
               1.369082252252252,
               0.35750136307053426
            ],
            [
               1.3662797297297296,
               0.3571326482965663
            ],
            [
               1.363477207207207,
               0.3567015687170013
            ],
            [
               1.3606746846846844,
               0.3562464878938175
            ],
            [
               1.3578721621621619,
               0.35579533771238003
            ],
            [
               1.3550696396396393,
               0.3553598613794977
            ],
            [
               1.3522671171171168,
               0.35493527664014834
            ],
            [
               1.3494645945945942,
               0.3545049150945488
            ],
            [
               1.3466620720720717,
               0.35404790941576914
            ],
            [
               1.3438595495495491,
               0.3535472175732861
            ],
            [
               1.3410570270270266,
               0.35299540668386453
            ],
            [
               1.338254504504504,
               0.3523965735635821
            ],
            [
               1.335451981981982,
               0.35176419213580584
            ],
            [
               1.3326494594594593,
               0.35111605235018295
            ],
            [
               1.3298469369369368,
               0.3504683327149637
            ],
            [
               1.3270444144144142,
               0.34983096346221
            ],
            [
               1.3242418918918917,
               0.34920579944987296
            ],
            [
               1.3214393693693691,
               0.34858799991057987
            ],
            [
               1.3186368468468466,
               0.34796982837623613
            ],
            [
               1.315834324324324,
               0.34734526149284894
            ],
            [
               1.3130318018018015,
               0.34671360162776216
            ],
            [
               1.310229279279279,
               0.3460807584841188
            ],
            [
               1.3074267567567563,
               0.3454577938182696
            ],
            [
               1.3046242342342338,
               0.3448573511519284
            ],
            [
               1.3018217117117112,
               0.3442893418554377
            ],
            [
               1.2990191891891887,
               0.3437574724668435
            ],
            [
               1.2962166666666666,
               0.3432578254909917
            ],
            [
               1.293414144144144,
               0.3427799133974143
            ],
            [
               1.2906116216216215,
               0.3423097248215335
            ],
            [
               1.287809099099099,
               0.34183360886948955
            ],
            [
               1.2850065765765764,
               0.3413416324141304
            ],
            [
               1.2822040540540538,
               0.3408293468130392
            ],
            [
               1.2794015315315312,
               0.34029757040419895
            ],
            [
               1.2765990090090087,
               0.33975055566504625
            ],
            [
               1.2737964864864861,
               0.33919346825739105
            ],
            [
               1.2709939639639636,
               0.33863025624687493
            ],
            [
               1.268191441441441,
               0.3380626972411951
            ],
            [
               1.2653889189189185,
               0.337490820934258
            ],
            [
               1.262586396396396,
               0.33691427130510043
            ],
            [
               1.2597838738738734,
               0.33633376288208583
            ],
            [
               1.2569813513513513,
               0.3357517678002112
            ],
            [
               1.2541788288288287,
               0.33517194868086464
            ],
            [
               1.2513763063063061,
               0.33459746446311706
            ],
            [
               1.2485737837837836,
               0.33402885949143424
            ],
            [
               1.245771261261261,
               0.33346254355712707
            ],
            [
               1.2429687387387385,
               0.3328907367569055
            ],
            [
               1.240166216216216,
               0.33230321686079695
            ],
            [
               1.2373636936936934,
               0.3316904662357165
            ],
            [
               1.2345611711711708,
               0.3310471640629532
            ],
            [
               1.2317586486486483,
               0.3303746836693531
            ],
            [
               1.2289561261261257,
               0.32968148150177123
            ],
            [
               1.2261536036036031,
               0.32898095699067303
            ],
            [
               1.2233510810810806,
               0.328287288469
            ],
            [
               1.2205485585585585,
               0.3276105704113933
            ],
            [
               1.217746036036036,
               0.32695297048961036
            ],
            [
               1.2149435135135134,
               0.3263074110619354
            ],
            [
               1.2121409909909908,
               0.3256594943658897
            ],
            [
               1.2093384684684683,
               0.3249922829401122
            ],
            [
               1.2065359459459457,
               0.3242924975673895
            ],
            [
               1.2037334234234232,
               0.32355608392109736
            ],
            [
               1.2009309009009006,
               0.3227911671216421
            ],
            [
               1.198128378378378,
               0.32201717137477537
            ],
            [
               1.1953258558558555,
               0.32126009875405637
            ],
            [
               1.192523333333333,
               0.32054523840499843
            ],
            [
               1.1897208108108104,
               0.31988948390432237
            ],
            [
               1.1869182882882878,
               0.31929565745532795
            ],
            [
               1.1841157657657653,
               0.31875068669391127
            ],
            [
               1.1813132432432432,
               0.31822832351195585
            ],
            [
               1.1785107207207206,
               0.3176957066952535
            ],
            [
               1.175708198198198,
               0.317121899236805
            ],
            [
               1.1729056756756755,
               0.31648594947949604
            ],
            [
               1.170103153153153,
               0.31578220661876566
            ],
            [
               1.1673006306306304,
               0.3150214872741228
            ],
            [
               1.1644981081081078,
               0.3142279438316714
            ],
            [
               1.1616955855855853,
               0.3134327178339396
            ],
            [
               1.1588930630630627,
               0.31266629179452443
            ],
            [
               1.1560905405405402,
               0.3119516521985222
            ],
            [
               1.1532880180180176,
               0.3112999360297346
            ],
            [
               1.150485495495495,
               0.3107093508148901
            ],
            [
               1.1476829729729725,
               0.3101671563789326
            ],
            [
               1.14488045045045,
               0.3096537028437908
            ],
            [
               1.1420779279279278,
               0.3091471544852852
            ],
            [
               1.1392754054054053,
               0.3086276414664748
            ],
            [
               1.1364728828828827,
               0.3080800498985808
            ],
            [
               1.1336703603603602,
               0.3074952576744831
            ],
            [
               1.1308678378378376,
               0.3068701123813546
            ],
            [
               1.128065315315315,
               0.30620667344880553
            ],
            [
               1.1252627927927925,
               0.3055111809234644
            ],
            [
               1.12246027027027,
               0.3047929704239158
            ],
            [
               1.1196577477477474,
               0.30406329745332006
            ],
            [
               1.1168552252252248,
               0.3033339183795479
            ],
            [
               1.1140527027027023,
               0.3026153674447696
            ],
            [
               1.1112501801801797,
               0.30191512006405874
            ],
            [
               1.1084476576576572,
               0.30123610057458355
            ],
            [
               1.105645135135135,
               0.30057610981170885
            ],
            [
               1.1028426126126125,
               0.2999286022468089
            ],
            [
               1.10004009009009,
               0.2992848376931396
            ],
            [
               1.0972375675675674,
               0.2986369003997169
            ],
            [
               1.0944350450450449,
               0.2979806335795895
            ],
            [
               1.0916325225225223,
               0.2973173924498811
            ],
            [
               1.0888299999999997,
               0.29665379030042516
            ],
            [
               1.0860274774774772,
               0.29599925858502035
            ],
            [
               1.0832249549549546,
               0.29536206156266503
            ],
            [
               1.080422432432432,
               0.29474509904993546
            ],
            [
               1.0776199099099095,
               0.29414310906771457
            ],
            [
               1.074817387387387,
               0.293542583577752
            ],
            [
               1.0720148648648644,
               0.2929248759726066
            ],
            [
               1.0692123423423419,
               0.29227185738366757
            ],
            [
               1.0664098198198197,
               0.2915724532612291
            ],
            [
               1.0636072972972972,
               0.2908278485613196
            ],
            [
               1.0608047747747746,
               0.29005333661614374
            ],
            [
               1.058002252252252,
               0.2892757094596582
            ],
            [
               1.0551997297297295,
               0.2885264894971664
            ],
            [
               1.052397207207207,
               0.28783273711878266
            ],
            [
               1.0495946846846844,
               0.28720814430056946
            ],
            [
               1.0467921621621619,
               0.28664727348346114
            ],
            [
               1.0439896396396393,
               0.2861250172933961
            ],
            [
               1.0411871171171168,
               0.28560184225421664
            ],
            [
               1.0383845945945942,
               0.28503359893653124
            ],
            [
               1.0355820720720716,
               0.2843832027708207
            ],
            [
               1.032779549549549,
               0.2836308063591155
            ],
            [
               1.0299770270270265,
               0.28277944146068507
            ],
            [
               1.0271745045045044,
               0.28185441777145187
            ],
            [
               1.0243719819819819,
               0.2808966247883561
            ],
            [
               1.0215694594594593,
               0.2799517071931465
            ],
            [
               1.0187669369369368,
               0.27905829573613694
            ],
            [
               1.0159644144144142,
               0.27823869490958375
            ],
            [
               1.0131618918918917,
               0.2774945984996229
            ],
            [
               1.010359369369369,
               0.27680880600786073
            ],
            [
               1.0075568468468465,
               0.27615207087314536
            ],
            [
               1.004754324324324,
               0.27549271551022414
            ],
            [
               1.0019518018018014,
               0.2748059593814506
            ],
            [
               0.9991492792792789,
               0.2740802082391889
            ],
            [
               0.9963467567567563,
               0.2733186996759823
            ],
            [
               0.9935442342342338,
               0.27253647713717316
            ],
            [
               0.9907417117117117,
               0.2717541355196394
            ],
            [
               0.9879391891891891,
               0.2709906733069767
            ],
            [
               0.9851366666666665,
               0.2702578444506603
            ],
            [
               0.982334144144144,
               0.2695576672401616
            ],
            [
               0.9795316216216214,
               0.26888352194327314
            ],
            [
               0.9767290990990989,
               0.26822400602761676
            ],
            [
               0.9739265765765763,
               0.2675678511210332
            ],
            [
               0.9711240540540538,
               0.2669080092014441
            ],
            [
               0.9683215315315312,
               0.26624350562616717
            ],
            [
               0.9655190090090087,
               0.26557860897274493
            ],
            [
               0.9627164864864861,
               0.26491990748685645
            ],
            [
               0.9599139639639636,
               0.26427262612975017
            ],
            [
               0.957111441441441,
               0.2636377134186637
            ],
            [
               0.9543089189189184,
               0.2630108346351967
            ],
            [
               0.9515063963963963,
               0.26238360659573634
            ],
            [
               0.9487038738738738,
               0.26174651998842685
            ],
            [
               0.9459013513513512,
               0.26109235663743363
            ],
            [
               0.9430988288288287,
               0.26041875101897644
            ],
            [
               0.9402963063063061,
               0.2597289088653797
            ],
            [
               0.9374937837837836,
               0.2590302246674077
            ],
            [
               0.934691261261261,
               0.2583313465821482
            ],
            [
               0.9318887387387385,
               0.2576388143099166
            ],
            [
               0.9290862162162159,
               0.2569545316097006
            ],
            [
               0.9262836936936933,
               0.2562749912849236
            ],
            [
               0.9234811711711708,
               0.255592489635725
            ],
            [
               0.9206786486486482,
               0.25489781568614134
            ],
            [
               0.9178761261261257,
               0.25418336394538893
            ],
            [
               0.9150736036036036,
               0.25344549569157204
            ],
            [
               0.912271081081081,
               0.2526852996446042
            ],
            [
               0.9094685585585585,
               0.2519075442092162
            ],
            [
               0.9066660360360359,
               0.2511183192228439
            ],
            [
               0.9038635135135134,
               0.2503223647511808
            ],
            [
               0.9010609909909908,
               0.24952119046815535
            ],
            [
               0.8982584684684682,
               0.24871276667248798
            ],
            [
               0.8954559459459457,
               0.2478929454636155
            ],
            [
               0.8926534234234231,
               0.247058088620019
            ],
            [
               0.8898509009009006,
               0.24620789733950488
            ],
            [
               0.887048378378378,
               0.2453473390348886
            ],
            [
               0.8842458558558555,
               0.2444868821172096
            ],
            [
               0.8814433333333329,
               0.24364085796505436
            ],
            [
               0.8786408108108104,
               0.24282443829205563
            ],
            [
               0.8758382882882882,
               0.24205019493123098
            ],
            [
               0.8730357657657657,
               0.2413253231533844
            ],
            [
               0.8702332432432431,
               0.24065032639069045
            ],
            [
               0.8674307207207206,
               0.2400193994041871
            ],
            [
               0.864628198198198,
               0.2394221326568069
            ],
            [
               0.8618256756756755,
               0.23884573353940064
            ],
            [
               0.8590231531531529,
               0.23827688321109675
            ],
            [
               0.8562206306306304,
               0.23770264273575276
            ],
            [
               0.8534181081081078,
               0.2371103599219081
            ],
            [
               0.8506155855855853,
               0.23648707895257925
            ],
            [
               0.8478130630630627,
               0.23581927789848306
            ],
            [
               0.8450105405405401,
               0.23509369946255876
            ],
            [
               0.8422080180180176,
               0.23429959381108728
            ],
            [
               0.839405495495495,
               0.2334320149857148
            ],
            [
               0.8366029729729729,
               0.23249516691962224
            ],
            [
               0.8338004504504504,
               0.2315044545506717
            ],
            [
               0.8309979279279278,
               0.23048603811100882
            ],
            [
               0.8281954054054053,
               0.22947332309989293
            ],
            [
               0.8253928828828827,
               0.2285007689198693
            ],
            [
               0.8225903603603602,
               0.22759635765459524
            ],
            [
               0.8197878378378376,
               0.2267746938553838
            ],
            [
               0.816985315315315,
               0.22603275876784062
            ],
            [
               0.8141827927927925,
               0.22534975195448748
            ],
            [
               0.8113802702702699,
               0.22469136720331678
            ],
            [
               0.8085777477477474,
               0.22401758830233803
            ],
            [
               0.8057752252252248,
               0.22329204556900273
            ],
            [
               0.8029727027027023,
               0.22249048096931967
            ],
            [
               0.8001701801801802,
               0.22160609449572677
            ],
            [
               0.7973676576576576,
               0.22065042739963686
            ],
            [
               0.794565135135135,
               0.21964971020991753
            ],
            [
               0.7917626126126125,
               0.21863787380871663
            ],
            [
               0.7889600900900899,
               0.21764830248971123
            ],
            [
               0.7861575675675674,
               0.2167066394317685
            ],
            [
               0.7833550450450448,
               0.21582648755132966
            ],
            [
               0.7805525225225223,
               0.2150088539622192
            ],
            [
               0.7777499999999997,
               0.21424499712897216
            ],
            [
               0.7749474774774772,
               0.21352133476668334
            ],
            [
               0.7721449549549546,
               0.21282456496779367
            ],
            [
               0.769342432432432,
               0.2121452782330227
            ],
            [
               0.7665399099099095,
               0.21147901941613634
            ],
            [
               0.763737387387387,
               0.21082474328453316
            ],
            [
               0.7609348648648648,
               0.21018155349316664
            ],
            [
               0.7581323423423423,
               0.2095452063079521
            ],
            [
               0.7553298198198197,
               0.2089059102781099
            ],
            [
               0.7525272972972972,
               0.2082484602720635
            ],
            [
               0.7497247747747746,
               0.2075548886234188
            ],
            [
               0.7469222522522521,
               0.20680889385154838
            ],
            [
               0.7441197297297295,
               0.20600063110230254
            ],
            [
               0.741317207207207,
               0.20513024447779354
            ],
            [
               0.7385146846846844,
               0.20420885828198138
            ],
            [
               0.7357121621621618,
               0.20325651358679064
            ],
            [
               0.7329096396396393,
               0.20229749140582864
            ],
            [
               0.7301071171171167,
               0.20135429955038514
            ],
            [
               0.7273045945945942,
               0.2004420518898376
            ],
            [
               0.7245020720720716,
               0.19956489301505492
            ],
            [
               0.7216995495495495,
               0.198715539196468
            ],
            [
               0.718897027027027,
               0.19787809413778962
            ],
            [
               0.7160945045045044,
               0.19703333050560412
            ],
            [
               0.7132919819819818,
               0.19616489529970738
            ],
            [
               0.7104894594594593,
               0.19526461646197352
            ],
            [
               0.7076869369369367,
               0.19433534207345904
            ],
            [
               0.7048844144144142,
               0.19339045715397862
            ],
            [
               0.7020818918918916,
               0.19245018842535627
            ],
            [
               0.6992793693693691,
               0.19153574514722466
            ],
            [
               0.6964768468468465,
               0.19066298458465508
            ],
            [
               0.693674324324324,
               0.1898374501995836
            ],
            [
               0.6908718018018014,
               0.1890522626664819
            ],
            [
               0.6880692792792789,
               0.18828955061791247
            ],
            [
               0.6852667567567567,
               0.18752511132778538
            ],
            [
               0.6824642342342342,
               0.1867350702208685
            ],
            [
               0.6796617117117116,
               0.1859027207448673
            ],
            [
               0.6768591891891891,
               0.18502363946884476
            ],
            [
               0.6740566666666665,
               0.18410761379781188
            ],
            [
               0.671254144144144,
               0.1831767732380708
            ],
            [
               0.6684516216216214,
               0.1822603465983298
            ],
            [
               0.6656490990990989,
               0.18138739251677466
            ],
            [
               0.6628465765765763,
               0.1805794122145905
            ],
            [
               0.6600440540540538,
               0.17984479358330513
            ],
            [
               0.6572415315315312,
               0.17917654127505594
            ],
            [
               0.6544390090090086,
               0.17855385480163655
            ],
            [
               0.6516364864864861,
               0.17794707492451567
            ],
            [
               0.6488339639639635,
               0.1773246199795402
            ],
            [
               0.6460314414414414,
               0.17666003012875403
            ],
            [
               0.6432289189189189,
               0.17593726767080903
            ],
            [
               0.6404263963963963,
               0.1751529702593212
            ],
            [
               0.6376238738738738,
               0.1743152557667298
            ],
            [
               0.6348213513513512,
               0.17343966533202837
            ],
            [
               0.6320188288288286,
               0.17254361495048848
            ],
            [
               0.6292163063063061,
               0.17164107990324523
            ],
            [
               0.6264137837837835,
               0.17073906620898138
            ],
            [
               0.623611261261261,
               0.16983679441940153
            ],
            [
               0.6208087387387384,
               0.1689276370467342
            ],
            [
               0.6180062162162159,
               0.16800298954222137
            ],
            [
               0.6152036936936933,
               0.1670566812081511
            ],
            [
               0.6124011711711708,
               0.16608841672496816
            ],
            [
               0.6095986486486482,
               0.16510510408513146
            ],
            [
               0.6067961261261261,
               0.16411964187128608
            ],
            [
               0.6039936036036035,
               0.16314757117778683
            ],
            [
               0.601191081081081,
               0.16220267785993836
            ],
            [
               0.5983885585585584,
               0.1612929477499348
            ],
            [
               0.5955860360360359,
               0.16041814167096674
            ],
            [
               0.5927835135135133,
               0.15956972656543517
            ],
            [
               0.5899809909909908,
               0.1587331558991849
            ],
            [
               0.5871784684684682,
               0.15789177959939726
            ],
            [
               0.5843759459459457,
               0.15703120379004176
            ],
            [
               0.5815734234234231,
               0.1561428445491581
            ],
            [
               0.5787709009009008,
               0.15522572907620785
            ],
            [
               0.5759683783783782,
               0.15428617011570778
            ],
            [
               0.5731658558558557,
               0.15333557752131133
            ],
            [
               0.5703633333333331,
               0.1523871710545464
            ],
            [
               0.5675608108108106,
               0.15145257949640145
            ],
            [
               0.564758288288288,
               0.15053921554138067
            ],
            [
               0.5619557657657654,
               0.1496489735681809
            ],
            [
               0.5591532432432431,
               0.14877835084474356
            ],
            [
               0.5563507207207206,
               0.14791970019856127
            ],
            [
               0.553548198198198,
               0.1470630997231126
            ],
            [
               0.5507456756756755,
               0.14619830986470472
            ],
            [
               0.5479431531531529,
               0.14531643504381392
            ],
            [
               0.5451406306306303,
               0.144411117127009
            ],
            [
               0.5423381081081078,
               0.14347925710933707
            ],
            [
               0.5395355855855855,
               0.1425213251006484
            ],
            [
               0.5367330630630629,
               0.14154127851546505
            ],
            [
               0.5339305405405403,
               0.14054602559938245
            ],
            [
               0.5311280180180178,
               0.13954433385200227
            ],
            [
               0.5283254954954952,
               0.13854515803575884
            ],
            [
               0.5255229729729727,
               0.13755555852279694
            ],
            [
               0.5227204504504503,
               0.1365786334520902
            ],
            [
               0.5199179279279278,
               0.13561208114878603
            ],
            [
               0.5171154054054052,
               0.13464802173325274
            ],
            [
               0.5143128828828827,
               0.1336744703263672
            ],
            [
               0.5115103603603601,
               0.13267839424002148
            ],
            [
               0.5087078378378376,
               0.13164972966831323
            ],
            [
               0.505905315315315,
               0.1305852728880687
            ],
            [
               0.5031027927927927,
               0.1294911896349128
            ],
            [
               0.5003002702702701,
               0.12838312032808163
            ],
            [
               0.4974977477477476,
               0.12728348156141867
            ],
            [
               0.494695225225225,
               0.12621641429823627
            ],
            [
               0.49189270270270247,
               0.12520164156736235
            ],
            [
               0.4890901801801799,
               0.12424898925604949
            ],
            [
               0.48628765765765736,
               0.12335529014577401
            ],
            [
               0.483485135135135,
               0.12250479242619117
            ],
            [
               0.48068261261261247,
               0.12167317915278081
            ],
            [
               0.4778800900900899,
               0.12083417869905694
            ],
            [
               0.47507756756756736,
               0.11996687345326429
            ],
            [
               0.4722750450450448,
               0.11906149960359907
            ],
            [
               0.46947252252252225,
               0.11812191089149193
            ],
            [
               0.4666699999999997,
               0.11716386484087221
            ],
            [
               0.46386747747747736,
               0.11620958581678165
            ],
            [
               0.4610649549549548,
               0.11528025358257077
            ],
            [
               0.45826243243243225,
               0.11438876460301023
            ],
            [
               0.4554599099099097,
               0.11353507271509972
            ],
            [
               0.45265738738738714,
               0.11270562987928856
            ],
            [
               0.4498548648648646,
               0.11187715668874287
            ],
            [
               0.44705234234234204,
               0.11102358834927678
            ],
            [
               0.4442498198198197,
               0.11012401518204984
            ],
            [
               0.44144729729729715,
               0.10916910617750103
            ],
            [
               0.4386447747747746,
               0.10816398282692258
            ],
            [
               0.43584225225225204,
               0.10712664580236009
            ],
            [
               0.4330397297297295,
               0.10608247972384921
            ],
            [
               0.43023720720720693,
               0.10505660709795045
            ],
            [
               0.4274346846846844,
               0.10406652663863503
            ],
            [
               0.42463216216216204,
               0.1031173421802204
            ],
            [
               0.4218296396396395,
               0.10220101739207621
            ],
            [
               0.41902711711711693,
               0.1012997729680824
            ],
            [
               0.4162245945945944,
               0.10039241424135642
            ],
            [
               0.4134220720720718,
               0.09946147143920547
            ],
            [
               0.41061954954954927,
               0.09849883748820898
            ],
            [
               0.40781702702702693,
               0.09750814543634151
            ],
            [
               0.4050145045045044,
               0.09650323600373828
            ],
            [
               0.4022119819819818,
               0.09550334689537021
            ],
            [
               0.39940945945945927,
               0.09452668582809914
            ],
            [
               0.3966069369369367,
               0.09358450227420778
            ],
            [
               0.39380441441441416,
               0.09267752424074371
            ],
            [
               0.3910018918918916,
               0.09179578730851817
            ],
            [
               0.3881993693693693,
               0.09092175427625582
            ],
            [
               0.3853968468468467,
               0.0900355869296286
            ],
            [
               0.38259432432432416,
               0.0891208189833188
            ],
            [
               0.3797918018018016,
               0.08816866578062599
            ],
            [
               0.37698927927927905,
               0.0871797590887351
            ],
            [
               0.3741867567567565,
               0.08616299675419697
            ],
            [
               0.37138423423423395,
               0.08513212859607738
            ],
            [
               0.3685817117117116,
               0.08410135536459368
            ],
            [
               0.36577918918918906,
               0.08308140468204722
            ],
            [
               0.3629766666666665,
               0.08207724514981801
            ],
            [
               0.36017414414414395,
               0.08108795100776822
            ],
            [
               0.3573716216216214,
               0.08010848212716287
            ],
            [
               0.35456909909909884,
               0.07913255572706718
            ],
            [
               0.3517665765765763,
               0.07815553654665369
            ],
            [
               0.34896405405405395,
               0.07717640750664906
            ],
            [
               0.3461615315315314,
               0.07619831247804221
            ],
            [
               0.34335900900900884,
               0.0752277039850176
            ],
            [
               0.3405564864864863,
               0.07427258042967799
            ],
            [
               0.33775396396396373,
               0.07334051374462547
            ],
            [
               0.3349514414414412,
               0.07243710515584995
            ],
            [
               0.3321489189189186,
               0.07156522704904211
            ],
            [
               0.3293463963963963,
               0.07072504832622967
            ],
            [
               0.32654387387387374,
               0.06991454869901353
            ],
            [
               0.3237413513513512,
               0.06913010941514847
            ],
            [
               0.3209388288288286,
               0.06836684890033912
            ],
            [
               0.31813630630630607,
               0.0676185942723585
            ],
            [
               0.3153337837837835,
               0.06687763395260571
            ],
            [
               0.31253126126126096,
               0.06613456878305846
            ],
            [
               0.30972873873873863,
               0.06537859697854148
            ],
            [
               0.3069262162162161,
               0.06459842729972426
            ],
            [
               0.3041236936936935,
               0.06378377514375627
            ],
            [
               0.30132117117117097,
               0.06292715438918078
            ],
            [
               0.2985186486486484,
               0.06202552627740543
            ],
            [
               0.29571612612612586,
               0.06108135809470938
            ],
            [
               0.2929136036036035,
               0.06010277511064088
            ],
            [
               0.29011108108108097,
               0.05910270602899781
            ],
            [
               0.2873085585585584,
               0.05809714900181995
            ],
            [
               0.28450603603603586,
               0.05710285544923743
            ],
            [
               0.2817035135135133,
               0.05613480974826701
            ],
            [
               0.27890099099099075,
               0.05520388152681954
            ],
            [
               0.2760984684684682,
               0.05431497792900819
            ],
            [
               0.27329594594594586,
               0.05346596222582145
            ],
            [
               0.2704934234234233,
               0.05264754832730012
            ],
            [
               0.26769090090090075,
               0.051844314105742306
            ],
            [
               0.2648883783783782,
               0.051036866211993215
            ],
            [
               0.26208585585585564,
               0.05020500690717722
            ],
            [
               0.2592833333333331,
               0.04933150437428102
            ],
            [
               0.25648081081081053,
               0.04840580612187606
            ],
            [
               0.2536782882882882,
               0.047426855985434946
            ],
            [
               0.25087576576576565,
               0.04640418366898602
            ],
            [
               0.2480732432432431,
               0.04535669944625531
            ],
            [
               0.24527072072072054,
               0.04430913430207439
            ],
            [
               0.24246819819819798,
               0.04328670971707438
            ],
            [
               0.23966567567567543,
               0.042309216468495725
            ],
            [
               0.23686315315315287,
               0.04138602048811346
            ],
            [
               0.23406063063063054,
               0.04051343916158601
            ],
            [
               0.23125810810810798,
               0.039675404004390846
            ],
            [
               0.22845558558558543,
               0.03884745554079316
            ],
            [
               0.22565306306306288,
               0.03800314435543395
            ],
            [
               0.22285054054054032,
               0.03712114139162059
            ],
            [
               0.22004801801801777,
               0.036191056145162936
            ],
            [
               0.2172454954954952,
               0.0352162561977023
            ],
            [
               0.21444297297297288,
               0.034212818651774834
            ],
            [
               0.21164045045045032,
               0.03320488256547416
            ],
            [
               0.20883792792792777,
               0.03221775736334709
            ],
            [
               0.20603540540540521,
               0.03127082320504848
            ],
            [
               0.20323288288288266,
               0.03037230578051564
            ],
            [
               0.2004303603603601,
               0.029517396463427548
            ],
            [
               0.19762783783783777,
               0.02869011655684972
            ],
            [
               0.19482531531531522,
               0.027868147342654415
            ],
            [
               0.19202279279279266,
               0.027028959855089574
            ],
            [
               0.1892202702702701,
               0.02615527494922043
            ],
            [
               0.18641774774774755,
               0.02523825654387646
            ],
            [
               0.183615225225225,
               0.024277741746298376
            ],
            [
               0.18081270270270244,
               0.02327990623013343
            ],
            [
               0.1780101801801801,
               0.02225364925880835
            ],
            [
               0.17520765765765756,
               0.0212073365182871
            ],
            [
               0.172405135135135,
               0.020147236169193783
            ],
            [
               0.16960261261261245,
               0.019078148414651386
            ],
            [
               0.1668000900900899,
               0.01800569166480992
            ],
            [
               0.16399756756756734,
               0.01693888468893734
            ],
            [
               0.16119504504504478,
               0.015891398487819397
            ],
            [
               0.15839252252252245,
               0.014880282446130377
            ],
            [
               0.1555899999999999,
               0.013921966968453492
            ],
            [
               0.15278747747747734,
               0.013026548336275812
            ],
            [
               0.14998495495495479,
               0.012192304796120434
            ],
            [
               0.14718243243243223,
               0.011402676456159555
            ],
            [
               0.14437990990990968,
               0.010627388443189889
            ],
            [
               0.14157738738738712,
               0.009828133341432621
            ],
            [
               0.1387748648648648,
               0.008967657529959538
            ],
            [
               0.13597234234234223,
               0.008019764071621083
            ],
            [
               0.13316981981981968,
               0.006977153534621916
            ],
            [
               0.13036729729729712,
               0.0058544439041696705
            ],
            [
               0.12756477477477457,
               0.004685070132736335
            ],
            [
               0.12476225225225201,
               0.003512655948236798
            ],
            [
               0.12195972972972946,
               0.002379259148313939
            ],
            [
               0.11915720720720713,
               0.0013139975928200265
            ],
            [
               0.11635468468468457,
               0.00032556023801166845
            ],
            [
               0.11355216216216202,
               -0.000599047732336877
            ],
            [
               0.11074963963963946,
               -0.0014891367368102815
            ],
            [
               0.10794711711711691,
               -0.0023800853887949724
            ],
            [
               0.10514459459459435,
               -0.003301554556562447
            ],
            [
               0.1023420720720718,
               -0.004268020133213035
            ],
            [
               0.09953954954954947,
               -0.005274726813947472
            ],
            [
               0.09673702702702691,
               -0.006300373071690624
            ],
            [
               0.09393450450450436,
               -0.007315595530911434
            ],
            [
               0.0911319819819818,
               -0.008294374982709685
            ],
            [
               0.08832945945945925,
               -0.009224489975036332
            ],
            [
               0.08552693693693669,
               -0.010113436527191544
            ],
            [
               0.08272441441441436,
               -0.010987722257307486
            ],
            [
               0.0799218918918918,
               -0.011885636368034525
            ],
            [
               0.07711936936936925,
               -0.012845763571127655
            ],
            [
               0.0743168468468467,
               -0.013894929809764145
            ],
            [
               0.07151432432432414,
               -0.015039471927224435
            ],
            [
               0.06871180180180159,
               -0.016262651243524218
            ],
            [
               0.06590927927927903,
               -0.017529046198691334
            ],
            [
               0.0631067567567567,
               -0.018794524257585765
            ],
            [
               0.060304234234234144,
               -0.020018643852828588
            ],
            [
               0.05750171171171159,
               -0.021175635538561277
            ],
            [
               0.054699189189189035,
               -0.02226066250679437
            ],
            [
               0.05189666666666648,
               -0.023289651250159138
            ],
            [
               0.049094144144143925,
               -0.024293064305671574
            ],
            [
               0.04629162162162137,
               -0.025305865618662216
            ],
            [
               0.04348909909909904,
               -0.02635700317786438
            ],
            [
               0.04068657657657648,
               -0.02746168933685411
            ],
            [
               0.03788405405405393,
               -0.02861866423521675
            ],
            [
               0.035081531531531374,
               -0.02981289259422537
            ],
            [
               0.03227900900900882,
               -0.031022370340575867
            ],
            [
               0.029476486486486264,
               -0.03222648747232559
            ],
            [
               0.02667396396396371,
               -0.033413077217852805
            ],
            [
               0.023871441441441377,
               -0.034581924045623214
            ],
            [
               0.021068918918918822,
               -0.035743828617526896
            ],
            [
               0.018266396396396267,
               -0.036915851744208306
            ],
            [
               0.015463873873873712,
               -0.03811456497139998
            ],
            [
               0.012661351351351158,
               -0.03934964995736823
            ],
            [
               0.009858828828828603,
               -0.04061989927798848
            ],
            [
               0.007056306306306048,
               -0.04191274269477441
            ],
            [
               0.004253783783783716,
               -0.04320721953278306
            ],
            [
               0.0014512612612611608,
               -0.044479261739987175
            ],
            [
               -0.001351261261261394,
               -0.04570757329495001
            ],
            [
               -0.004153783783783949,
               -0.04687842263586306
            ],
            [
               -0.006956306306306503,
               -0.047988215481713836
            ],
            [
               -0.009758828828829058,
               -0.04904352872045281
            ],
            [
               -0.012561351351351613,
               -0.05005904883737344
            ],
            [
               -0.015363873873873946,
               -0.051054321692945215
            ],
            [
               -0.0181663963963965,
               -0.052050283462382496
            ],
            [
               -0.020968918918919055,
               -0.053066271447105184
            ],
            [
               -0.02377144144144161,
               -0.054117793802871295
            ],
            [
               -0.026573963963964164,
               -0.05521498336004327
            ],
            [
               -0.02937648648648672,
               -0.05636152191613886
            ],
            [
               -0.03217900900900905,
               -0.05755392294508821
            ],
            [
               -0.03498153153153161,
               -0.05878130230152778
            ],
            [
               -0.03778405405405416,
               -0.060025976097023426
            ],
            [
               -0.040586576576576716,
               -0.06126524296612612
            ],
            [
               -0.04338909909909927,
               -0.06247446568720427
            ],
            [
               -0.046191621621621826,
               -0.06363112489398048
            ],
            [
               -0.04899414414414438,
               -0.06471904621153102
            ],
            [
               -0.05179666666666671,
               -0.06573171423177249
            ],
            [
               -0.05459918918918927,
               -0.06667364586309876
            ],
            [
               -0.05740171171171182,
               -0.06755924047614414
            ],
            [
               -0.06020423423423438,
               -0.06840924056533015
            ],
            [
               -0.06300675675675693,
               -0.06924568988929869
            ],
            [
               -0.06580927927927949,
               -0.07008679530130657
            ],
            [
               -0.06861180180180204,
               -0.0709431793443599
            ],
            [
               -0.07141432432432437,
               -0.07181659778387528
            ],
            [
               -0.07421684684684693,
               -0.07270141198006752
            ],
            [
               -0.07701936936936948,
               -0.0735882125336319
            ],
            [
               -0.07982189189189204,
               -0.07446829761561147
            ],
            [
               -0.0826244144144146,
               -0.07533746108509276
            ],
            [
               -0.08542693693693715,
               -0.07619782979158496
            ],
            [
               -0.0882294594594597,
               -0.07705720354123269
            ],
            [
               -0.09103198198198204,
               -0.07792623779216123
            ],
            [
               -0.09383450450450459,
               -0.07881455044822872
            ],
            [
               -0.09663702702702714,
               -0.07972716873026231
            ],
            [
               -0.0994395495495497,
               -0.08066255090647345
            ],
            [
               -0.10224207207207225,
               -0.08161280261281356
            ],
            [
               -0.10504459459459481,
               -0.08256589853054574
            ],
            [
               -0.10784711711711736,
               -0.08350902289806805
            ],
            [
               -0.1106496396396397,
               -0.0844318115521897
            ],
            [
               -0.11345216216216225,
               -0.0853284220388495
            ],
            [
               -0.1162546846846848,
               -0.08619789940701184
            ],
            [
               -0.11905720720720736,
               -0.08704301388388758
            ],
            [
               -0.12185972972972992,
               -0.08786833294245622
            ],
            [
               -0.12466225225225247,
               -0.08867851989724485
            ],
            [
               -0.12746477477477502,
               -0.08947763852657065
            ],
            [
               -0.13026729729729736,
               -0.09026968617393072
            ],
            [
               -0.1330698198198199,
               -0.09105991904787192
            ],
            [
               -0.13587234234234247,
               -0.09185606315792005
            ],
            [
               -0.13867486486486502,
               -0.09266844141929476
            ],
            [
               -0.14147738738738758,
               -0.09350844662717195
            ],
            [
               -0.14427990990991013,
               -0.09438551211301571
            ],
            [
               -0.14708243243243246,
               -0.09530349162504692
            ],
            [
               -0.14988495495495502,
               -0.09625783445231773
            ],
            [
               -0.15268747747747757,
               -0.09723489958987108
            ],
            [
               -0.15549000000000013,
               -0.09821415298831004
            ],
            [
               -0.15829252252252268,
               -0.09917301354712282
            ],
            [
               -0.16109504504504524,
               -0.10009309961354662
            ],
            [
               -0.1638975675675678,
               -0.10096596315019302
            ],
            [
               -0.16670009009009013,
               -0.10179636460742925
            ],
            [
               -0.16950261261261268,
               -0.10260180194811874
            ],
            [
               -0.17230513513513523,
               -0.10340817227801957
            ],
            [
               -0.1751076576576578,
               -0.10424272716466831
            ],
            [
               -0.17791018018018034,
               -0.10512643235771713
            ],
            [
               -0.1807127027027029,
               -0.10606810783385245
            ],
            [
               -0.18351522522522545,
               -0.10706218539300993
            ],
            [
               -0.1863177477477478,
               -0.10809074311434264
            ],
            [
               -0.18912027027027034,
               -0.10912905740379986
            ],
            [
               -0.1919227927927929,
               -0.11015274907279005
            ],
            [
               -0.19472531531531545,
               -0.11114410451755508
            ],
            [
               -0.197527837837838,
               -0.1120955088794432
            ],
            [
               -0.20033036036036056,
               -0.11300901384011308
            ],
            [
               -0.20313288288288311,
               -0.1138924916196089
            ],
            [
               -0.20593540540540545,
               -0.11475408184611369
            ],
            [
               -0.208737927927928,
               -0.11559725788320419
            ],
            [
               -0.21154045045045056,
               -0.11641858735066368
            ],
            [
               -0.2143429729729731,
               -0.11720921682116903
            ],
            [
               -0.21714549549549567,
               -0.11795964487528776
            ],
            [
               -0.21994801801801822,
               -0.11866599616906282
            ],
            [
               -0.22275054054054078,
               -0.11933527915822661
            ],
            [
               -0.2255530630630631,
               -0.11998729563279231
            ],
            [
               -0.22835558558558566,
               -0.12065194032265625
            ],
            [
               -0.23115810810810822,
               -0.12136223105508459
            ],
            [
               -0.23396063063063077,
               -0.12214498925674289
            ],
            [
               -0.23676315315315333,
               -0.12301208311211631
            ],
            [
               -0.23956567567567588,
               -0.12395517872917039
            ],
            [
               -0.24236819819819821,
               -0.12494597195183177
            ],
            [
               -0.24517072072072077,
               -0.12594219687805142
            ],
            [
               -0.24797324324324332,
               -0.12689787641436068
            ],
            [
               -0.2507757657657659,
               -0.12777490525739588
            ],
            [
               -0.25357828828828843,
               -0.12855259741036018
            ],
            [
               -0.256380810810811,
               -0.12923244284659585
            ],
            [
               -0.25918333333333354,
               -0.12983679732694964
            ],
            [
               -0.2619858558558559,
               -0.13040208589994562
            ],
            [
               -0.26478837837837843,
               -0.1309687278328282
            ],
            [
               -0.267590900900901,
               -0.13157087173910276
            ],
            [
               -0.27039342342342354,
               -0.13222890833046486
            ],
            [
               -0.2731959459459461,
               -0.13294668699066126
            ],
            [
               -0.27599846846846865,
               -0.1337137824679896
            ],
            [
               -0.2788009909909912,
               -0.1345115792023428
            ],
            [
               -0.28160351351351354,
               -0.13532087293179595
            ],
            [
               -0.2844060360360361,
               -0.13612844225183285
            ],
            [
               -0.28720855855855865,
               -0.13693063395831084
            ],
            [
               -0.2900110810810812,
               -0.1377331723548798
            ],
            [
               -0.29281360360360376,
               -0.1385477094974591
            ],
            [
               -0.2956161261261263,
               -0.139386634935601
            ],
            [
               -0.29841864864864887,
               -0.14025805709772254
            ],
            [
               -0.3012211711711712,
               -0.14116258672508308
            ],
            [
               -0.30402369369369375,
               -0.14209276634784196
            ],
            [
               -0.3068262162162163,
               -0.14303502514367739
            ],
            [
               -0.30962873873873886,
               -0.1439732467743594
            ],
            [
               -0.3124312612612614,
               -0.14489266654558086
            ],
            [
               -0.31523378378378397,
               -0.14578292918687463
            ],
            [
               -0.3180363063063065,
               -0.14663962048708767
            ],
            [
               -0.32083882882882886,
               -0.14746419807535127
            ],
            [
               -0.3236413513513514,
               -0.1482627401468647
            ],
            [
               -0.32644387387387397,
               -0.14904414520845366
            ],
            [
               -0.3292463963963965,
               -0.1498183324103729
            ],
            [
               -0.3320489189189191,
               -0.15059472409237729
            ],
            [
               -0.33485144144144163,
               -0.15138101901212508
            ],
            [
               -0.3376539639639642,
               -0.15218214100080274
            ],
            [
               -0.3404564864864865,
               -0.15299932951272788
            ],
            [
               -0.3432590090090091,
               -0.15382955791856068
            ],
            [
               -0.34606153153153163,
               -0.1546656656181623
            ],
            [
               -0.3488640540540542,
               -0.15549760452916672
            ],
            [
               -0.35166657657657674,
               -0.15631494126422918
            ],
            [
               -0.3544690990990993,
               -0.1571102709617076
            ],
            [
               -0.3572716216216216,
               -0.15788266770275505
            ],
            [
               -0.3600741441441442,
               -0.1586399668742694
            ],
            [
               -0.36287666666666674,
               -0.1593987552523719
            ],
            [
               -0.3656791891891893,
               -0.16018150321403912
            ],
            [
               -0.36848171171171185,
               -0.16101118496034905
            ],
            [
               -0.3712842342342344,
               -0.1619047010070649
            ],
            [
               -0.37408675675675696,
               -0.16286707367036357
            ],
            [
               -0.3768892792792793,
               -0.16388842891925548
            ],
            [
               -0.37969180180180184,
               -0.1649451007499494
            ],
            [
               -0.3824943243243244,
               -0.16600495246803704
            ],
            [
               -0.38529684684684695,
               -0.16703558946101593
            ],
            [
               -0.3880993693693695,
               -0.16801303533863576
            ],
            [
               -0.39090189189189206,
               -0.16892808582480423
            ],
            [
               -0.3937044144144146,
               -0.16978813787389946
            ],
            [
               -0.39650693693693695,
               -0.1706136857062327
            ],
            [
               -0.3993094594594595,
               -0.17143044826475817
            ],
            [
               -0.40211198198198206,
               -0.17225964373110925
            ],
            [
               -0.4049145045045046,
               -0.17310969450244296
            ],
            [
               -0.40771702702702717,
               -0.17397231263750756
            ],
            [
               -0.4105195495495496,
               -0.17482453629592654
            ],
            [
               -0.41332207207207217,
               -0.17563629114877655
            ],
            [
               -0.4161245945945947,
               -0.17638110638067617
            ],
            [
               -0.4189271171171173,
               -0.17704640554913387
            ],
            [
               -0.4217296396396397,
               -0.17763977273325038
            ],
            [
               -0.4245321621621623,
               -0.17818881973973122
            ],
            [
               -0.42733468468468483,
               -0.17873437224808797
            ],
            [
               -0.4301372072072073,
               -0.17931895704957312
            ],
            [
               -0.4329397297297298,
               -0.17997423200966478
            ],
            [
               -0.4357422522522524,
               -0.18071146595719167
            ],
            [
               -0.4385447747747748,
               -0.18151825747653183
            ],
            [
               -0.4413472972972974,
               -0.18236266475263774
            ],
            [
               -0.44414981981981994,
               -0.1832034738112568
            ],
            [
               -0.4469523423423425,
               -0.18400328880118466
            ],
            [
               -0.44975486486486493,
               -0.18474018651909352
            ],
            [
               -0.4525573873873875,
               -0.18541416579191927
            ],
            [
               -0.45535990990991004,
               -0.1860463773405603
            ],
            [
               -0.4581624324324325,
               -0.18667154100940742
            ],
            [
               -0.46096495495495504,
               -0.18732621486658874
            ],
            [
               -0.4637674774774776,
               -0.18803690421055874
            ],
            [
               -0.46657000000000015,
               -0.18881194562920967
            ],
            [
               -0.4693725225225226,
               -0.18963971093399445
            ],
            [
               -0.47217504504504515,
               -0.19049345160920206
            ],
            [
               -0.4749775675675677,
               -0.19134083385753575
            ],
            [
               -0.47778009009009015,
               -0.19215468862523244
            ],
            [
               -0.4805826126126127,
               -0.19292123557749563
            ],
            [
               -0.48338513513513526,
               -0.19364309525197054
            ],
            [
               -0.4861876576576578,
               -0.19433636961520573
            ],
            [
               -0.48899018018018026,
               -0.19502322098822278
            ],
            [
               -0.4917927027027028,
               -0.19572293439044197
            ],
            [
               -0.49459522522522537,
               -0.19644486058356536
            ],
            [
               -0.4973977477477478,
               -0.1971857841692004
            ],
            [
               -0.5002002702702704,
               -0.1979324858929572
            ],
            [
               -0.5030027927927929,
               -0.1986682484177984
            ],
            [
               -0.5058053153153154,
               -0.19938055054801895
            ],
            [
               -0.5086078378378379,
               -0.20006676821217662
            ],
            [
               -0.5114103603603605,
               -0.20073550799697693
            ],
            [
               -0.514212882882883,
               -0.20140293426780254
            ],
            [
               -0.5170154054054055,
               -0.20208545780539822
            ],
            [
               -0.519817927927928,
               -0.20279166918240144
            ],
            [
               -0.5226204504504506,
               -0.20351683654140584
            ],
            [
               -0.525422972972973,
               -0.20424245362919813
            ],
            [
               -0.5282254954954956,
               -0.20494150000943057
            ],
            [
               -0.5310280180180181,
               -0.20558791582699953
            ],
            [
               -0.5338305405405407,
               -0.20616709179681003
            ],
            [
               -0.5366330630630631,
               -0.20668357493863443
            ],
            [
               -0.5394355855855857,
               -0.20716294868814455
            ],
            [
               -0.5422381081081082,
               -0.20764673286181612
            ],
            [
               -0.5450406306306307,
               -0.20818152433128334
            ],
            [
               -0.5478431531531532,
               -0.20880563628310722
            ],
            [
               -0.5506456756756758,
               -0.20953747158416314
            ],
            [
               -0.5534481981981982,
               -0.21036942529787583
            ],
            [
               -0.5562507207207208,
               -0.2112693849332734
            ],
            [
               -0.5590532432432433,
               -0.21218946263968563
            ],
            [
               -0.5618557657657659,
               -0.21307927334617205
            ],
            [
               -0.5646582882882883,
               -0.2138996461984466
            ],
            [
               -0.5674608108108109,
               -0.21463259102089438
            ],
            [
               -0.5702633333333335,
               -0.21528463523307684
            ],
            [
               -0.5730658558558559,
               -0.2158828375847961
            ],
            [
               -0.5758683783783785,
               -0.21646511958051107
            ],
            [
               -0.578670900900901,
               -0.21706825471091762
            ],
            [
               -0.5814734234234236,
               -0.21771738367398952
            ],
            [
               -0.584275945945946,
               -0.2184201630804774
            ],
            [
               -0.5870784684684686,
               -0.2191669302364686
            ],
            [
               -0.5898809909909911,
               -0.2199362127022375
            ],
            [
               -0.5926835135135136,
               -0.2207032396823302
            ],
            [
               -0.5954860360360361,
               -0.22144835935113116
            ],
            [
               -0.5982885585585587,
               -0.22216261651877567
            ],
            [
               -0.6010910810810811,
               -0.22284898791750274
            ],
            [
               -0.6038936036036037,
               -0.22351940170229678
            ],
            [
               -0.6066961261261262,
               -0.22418908186448083
            ],
            [
               -0.6094986486486488,
               -0.224870482421198
            ],
            [
               -0.6123011711711712,
               -0.22556892498386139
            ],
            [
               -0.6151036936936938,
               -0.2262811759316138
            ],
            [
               -0.6179062162162163,
               -0.22699699812649976
            ],
            [
               -0.6207087387387388,
               -0.2277026703867926
            ],
            [
               -0.6235112612612613,
               -0.2283849592580035
            ],
            [
               -0.6263137837837839,
               -0.2290341791270607
            ],
            [
               -0.6291163063063064,
               -0.2296456382238209
            ],
            [
               -0.6319188288288289,
               -0.23021959373609513
            ],
            [
               -0.6347213513513514,
               -0.23076044477959412
            ],
            [
               -0.637523873873874,
               -0.23127602054664764
            ],
            [
               -0.6403263963963964,
               -0.23177745012843698
            ],
            [
               -0.643128918918919,
               -0.23227944610423812
            ],
            [
               -0.6459314414414415,
               -0.2328002506871678
            ],
            [
               -0.6487339639639641,
               -0.2333603133297082
            ],
            [
               -0.6515364864864865,
               -0.2339791470632946
            ],
            [
               -0.6543390090090091,
               -0.2346706421217386
            ],
            [
               -0.6571415315315317,
               -0.23543806167205217
            ],
            [
               -0.6599440540540541,
               -0.23627056660725554
            ],
            [
               -0.6627465765765767,
               -0.23714305906242206
            ],
            [
               -0.6655490990990992,
               -0.2380202906354858
            ],
            [
               -0.6683516216216216,
               -0.23886476660384715
            ],
            [
               -0.6711541441441442,
               -0.23964647611387824
            ],
            [
               -0.6739566666666668,
               -0.24035147544271085
            ],
            [
               -0.6767591891891893,
               -0.2409863084849454
            ],
            [
               -0.6795617117117118,
               -0.24157630836470378
            ],
            [
               -0.6823642342342343,
               -0.24215772331859786
            ],
            [
               -0.6851667567567569,
               -0.2427657420296747
            ],
            [
               -0.6879692792792793,
               -0.24342210685098453
            ],
            [
               -0.6907718018018019,
               -0.24412646986340758
            ],
            [
               -0.6935743243243244,
               -0.2448547035518961
            ],
            [
               -0.696376846846847,
               -0.24556524969665872
            ],
            [
               -0.6991793693693694,
               -0.24621194012400505
            ],
            [
               -0.701981891891892,
               -0.24675944136426364
            ],
            [
               -0.7047844144144145,
               -0.2471963735117293
            ],
            [
               -0.707586936936937,
               -0.24754167201051558
            ],
            [
               -0.7103894594594595,
               -0.24784179580506338
            ],
            [
               -0.7131919819819821,
               -0.24815930183296453
            ],
            [
               -0.7159945045045045,
               -0.24855614175104424
            ],
            [
               -0.7187970270270271,
               -0.24907682722987612
            ],
            [
               -0.7215995495495496,
               -0.24973672430975768
            ],
            [
               -0.7244020720720722,
               -0.2505191063575183
            ],
            [
               -0.7272045945945946,
               -0.25138174818336134
            ],
            [
               -0.7300071171171172,
               -0.25227073471899897
            ],
            [
               -0.7328096396396397,
               -0.25313683983134205
            ],
            [
               -0.7356121621621622,
               -0.2539490926943827
            ],
            [
               -0.7384146846846847,
               -0.2547012375012856
            ],
            [
               -0.7412172072072073,
               -0.2554093232586395
            ],
            [
               -0.7440197297297299,
               -0.2561017506235779
            ],
            [
               -0.7468222522522523,
               -0.25680567686164424
            ],
            [
               -0.7496247747747748,
               -0.2575348468205657
            ],
            [
               -0.7524272972972974,
               -0.2582832827196768
            ],
            [
               -0.7552298198198198,
               -0.2590270684875703
            ],
            [
               -0.7580323423423424,
               -0.25973349405448964
            ],
            [
               -0.760834864864865,
               -0.26037413935321363
            ],
            [
               -0.7636373873873875,
               -0.2609370295127552
            ],
            [
               -0.76643990990991,
               -0.2614332927411237
            ],
            [
               -0.7692424324324325,
               -0.26189569037952054
            ],
            [
               -0.7720449549549551,
               -0.26236927425231205
            ],
            [
               -0.7748474774774775,
               -0.2628972360185936
            ],
            [
               -0.7776500000000001,
               -0.26350675343120156
            ],
            [
               -0.7804525225225226,
               -0.2641996975844222
            ],
            [
               -0.7832550450450451,
               -0.2649514274453293
            ],
            [
               -0.7860575675675676,
               -0.2657181444913831
            ],
            [
               -0.7888600900900902,
               -0.2664503794703412
            ],
            [
               -0.7916626126126127,
               -0.2671081451315329
            ],
            [
               -0.7944651351351352,
               -0.26767280811449345
            ],
            [
               -0.7972676576576577,
               -0.26815194882842575
            ],
            [
               -0.8000701801801803,
               -0.2685759322684561
            ],
            [
               -0.8028727027027027,
               -0.2689877226763838
            ],
            [
               -0.8056752252252253,
               -0.26942965369324523
            ],
            [
               -0.8084777477477478,
               -0.2699316738804367
            ],
            [
               -0.8112802702702704,
               -0.270504791277862
            ],
            [
               -0.8140827927927928,
               -0.2711413833645685
            ],
            [
               -0.8168853153153154,
               -0.27182150423791307
            ],
            [
               -0.8196878378378379,
               -0.2725222405020824
            ],
            [
               -0.8224903603603604,
               -0.27322627964918345
            ],
            [
               -0.8252928828828829,
               -0.2739264406535197
            ],
            [
               -0.8280954054054055,
               -0.2746247068031866
            ],
            [
               -0.8308979279279279,
               -0.2753265857592856
            ],
            [
               -0.8337004504504505,
               -0.27603352124110825
            ],
            [
               -0.836502972972973,
               -0.2767368730158245
            ],
            [
               -0.8393054954954956,
               -0.277416371078231
            ],
            [
               -0.842108018018018,
               -0.27804417287481786
            ],
            [
               -0.8449105405405406,
               -0.2785933878211577
            ],
            [
               -0.8477130630630632,
               -0.2790480472660204
            ],
            [
               -0.8505155855855856,
               -0.27941072056219685
            ],
            [
               -0.8533181081081082,
               -0.2797046300834042
            ],
            [
               -0.8561206306306307,
               -0.27996898976353
            ],
            [
               -0.8589231531531533,
               -0.280248715329927
            ],
            [
               -0.8617256756756757,
               -0.28058174702339744
            ],
            [
               -0.8645281981981983,
               -0.28098821188971046
            ],
            [
               -0.8673307207207208,
               -0.28146514969154657
            ],
            [
               -0.8701332432432433,
               -0.28198868657806675
            ],
            [
               -0.8729357657657658,
               -0.2825230007671389
            ],
            [
               -0.8757382882882884,
               -0.2830330792128477
            ],
            [
               -0.8785408108108108,
               -0.28349694528594294
            ],
            [
               -0.8813433333333334,
               -0.2839132154554671
            ],
            [
               -0.8841458558558559,
               -0.28430145860452605
            ],
            [
               -0.8869483783783785,
               -0.2846953173939326
            ],
            [
               -0.8897509009009009,
               -0.2851308342732677
            ],
            [
               -0.8925534234234235,
               -0.2856340385012688
            ],
            [
               -0.895355945945946,
               -0.2862120409169966
            ],
            [
               -0.8981584684684685,
               -0.2868506022225822
            ],
            [
               -0.900960990990991,
               -0.28751885751966366
            ],
            [
               -0.9037635135135136,
               -0.288179408812434
            ],
            [
               -0.9065660360360361,
               -0.2888002041582637
            ],
            [
               -0.9093685585585587,
               -0.2893641182490265
            ],
            [
               -0.9121710810810811,
               -0.2898730793658153
            ],
            [
               -0.9149736036036036,
               -0.29034558858791215
            ],
            [
               -0.9177761261261261,
               -0.29080881680171433
            ],
            [
               -0.9205786486486487,
               -0.2912883103724756
            ],
            [
               -0.9233811711711712,
               -0.29179905117783345
            ],
            [
               -0.9261836936936938,
               -0.29234098295281663
            ],
            [
               -0.9289862162162162,
               -0.29290040029714437
            ],
            [
               -0.9317887387387388,
               -0.2934564429175843
            ],
            [
               -0.9345912612612612,
               -0.2939901264497792
            ],
            [
               -0.9373937837837838,
               -0.2944925076866902
            ],
            [
               -0.9401963063063064,
               -0.294968992980422
            ],
            [
               -0.9429988288288289,
               -0.2954382677715699
            ],
            [
               -0.9458013513513515,
               -0.2959262939539442
            ],
            [
               -0.9486038738738739,
               -0.29645757090854985
            ],
            [
               -0.9514063963963965,
               -0.29704676908259386
            ],
            [
               -0.9542089189189189,
               -0.2976936261858707
            ],
            [
               -0.9570114414414415,
               -0.29838276554991716
            ],
            [
               -0.959813963963964,
               -0.29908833168508087
            ],
            [
               -0.9626164864864866,
               -0.2997816892663454
            ],
            [
               -0.9654190090090091,
               -0.3004394789681567
            ],
            [
               -0.9682215315315316,
               -0.30104937049681135
            ],
            [
               -0.9710240540540541,
               -0.301611828680897
            ],
            [
               -0.9738265765765766,
               -0.30213770920661753
            ],
            [
               -0.9766290990990991,
               -0.3026429539240145
            ],
            [
               -0.9794316216216217,
               -0.30314253845939043
            ],
            [
               -0.9822341441441442,
               -0.30364585465133154
            ],
            [
               -0.9850366666666668,
               -0.3041549385748107
            ],
            [
               -0.9878391891891892,
               -0.30466573109608475
            ],
            [
               -0.9906417117117118,
               -0.30517138217770357
            ],
            [
               -0.9934442342342342,
               -0.30566593451209356
            ],
            [
               -0.9962467567567568,
               -0.3061467774377925
            ],
            [
               -0.9990492792792793,
               -0.3066149772369895
            ],
            [
               -1.0018518018018019,
               -0.3070736309826293
            ],
            [
               -1.0046543243243244,
               -0.3075253037611736
            ],
            [
               -1.0074568468468468,
               -0.3079700054818181
            ],
            [
               -1.0102593693693693,
               -0.3084048796740283
            ],
            [
               -1.0130618918918919,
               -0.3088259385199764
            ],
            [
               -1.0158644144144144,
               -0.3092311498185546
            ],
            [
               -1.018666936936937,
               -0.3096234159347685
            ],
            [
               -1.0214694594594596,
               -0.3100118376157758
            ],
            [
               -1.024271981981982,
               -0.31041023363075504
            ],
            [
               -1.0270745045045047,
               -0.3108329946102425
            ],
            [
               -1.029877027027027,
               -0.3112895547251313
            ],
            [
               -1.0326795495495495,
               -0.3117795656855542
            ],
            [
               -1.035482072072072,
               -0.31229088125190685
            ],
            [
               -1.0382845945945947,
               -0.31280162194810235
            ],
            [
               -1.0410871171171172,
               -0.31328614352637185
            ],
            [
               -1.0438896396396395,
               -0.31372319453024855
            ],
            [
               -1.046692162162162,
               -0.31410351010741877
            ],
            [
               -1.0494946846846847,
               -0.31443399558970253
            ],
            [
               -1.0522972072072072,
               -0.31473662165156624
            ],
            [
               -1.0550997297297298,
               -0.3150419080967597
            ],
            [
               -1.0579022522522523,
               -0.31537882715161103
            ],
            [
               -1.0607047747747749,
               -0.31576440777943915
            ],
            [
               -1.0635072972972974,
               -0.316196706636802
            ],
            [
               -1.06630981981982,
               -0.31665391715164803
            ],
            [
               -1.0691123423423423,
               -0.3171004506645311
            ],
            [
               -1.0719148648648649,
               -0.3174984618097608
            ],
            [
               -1.0747173873873874,
               -0.31782130525016694
            ],
            [
               -1.07751990990991,
               -0.3180645102553974
            ],
            [
               -1.0803224324324325,
               -0.31825040639470203
            ],
            [
               -1.0831249549549549,
               -0.3184244075014401
            ],
            [
               -1.0859274774774774,
               -0.3186435846731197
            ],
            [
               -1.08873,
               -0.31896068321976945
            ],
            [
               -1.0915325225225225,
               -0.3194083250439058
            ],
            [
               -1.094335045045045,
               -0.3199882437499282
            ],
            [
               -1.0971375675675676,
               -0.3206689636191429
            ],
            [
               -1.0999400900900902,
               -0.32139280128850356
            ],
            [
               -1.1027426126126127,
               -0.32209024729359437
            ],
            [
               -1.1055451351351353,
               -0.3226975735491435
            ],
            [
               -1.1083476576576576,
               -0.32317260763388034
            ],
            [
               -1.1111501801801802,
               -0.323504279190974
            ],
            [
               -1.1139527027027027,
               -0.32371353035285133
            ],
            [
               -1.1167552252252253,
               -0.3238458242804796
            ],
            [
               -1.1195577477477479,
               -0.3239579279187681
            ],
            [
               -1.1223602702702702,
               -0.32410312891751214
            ],
            [
               -1.1251627927927927,
               -0.3243191577172738
            ],
            [
               -1.1279653153153153,
               -0.3246218751435348
            ],
            [
               -1.1307678378378379,
               -0.3250057318992553
            ],
            [
               -1.1335703603603604,
               -0.32544983427701424
            ],
            [
               -1.136372882882883,
               -0.32592687632964645
            ],
            [
               -1.1391754054054055,
               -0.32641168897989903
            ],
            [
               -1.141977927927928,
               -0.3268867841721316
            ],
            [
               -1.1447804504504504,
               -0.32734371591874767
            ],
            [
               -1.147582972972973,
               -0.3277807599307557
            ],
            [
               -1.1503854954954955,
               -0.3281987093770389
            ],
            [
               -1.153188018018018,
               -0.32859705772738446
            ],
            [
               -1.1559905405405406,
               -0.32897238005646123
            ],
            [
               -1.1587930630630632,
               -0.3293195714237762
            ],
            [
               -1.1615955855855855,
               -0.3296352408484502
            ],
            [
               -1.164398108108108,
               -0.3299215350945026
            ],
            [
               -1.1672006306306306,
               -0.3301883759390887
            ],
            [
               -1.1700031531531532,
               -0.3304526477142965
            ],
            [
               -1.1728056756756757,
               -0.3307340566383482
            ],
            [
               -1.1756081981981983,
               -0.33104874983188626
            ],
            [
               -1.1784107207207208,
               -0.3314028106230362
            ],
            [
               -1.1812132432432432,
               -0.3317880394375665
            ],
            [
               -1.1840157657657657,
               -0.3321818524761154
            ],
            [
               -1.1868182882882883,
               -0.33255186108903756
            ],
            [
               -1.1896208108108108,
               -0.3328641578901028
            ],
            [
               -1.1924233333333334,
               -0.3330930527026209
            ],
            [
               -1.195225855855856,
               -0.3332294095357504
            ],
            [
               -1.1980283783783783,
               -0.3332850392534089
            ],
            [
               -1.2008309009009008,
               -0.3332917076269426
            ],
            [
               -1.2036334234234234,
               -0.33329487079858744
            ],
            [
               -1.206435945945946,
               -0.33334375916178216
            ],
            [
               -1.2092384684684685,
               -0.3334804341481724
            ],
            [
               -1.212040990990991,
               -0.3337306551238334
            ],
            [
               -1.2148435135135136,
               -0.3340987898720832
            ],
            [
               -1.2176460360360362,
               -0.33456780900331673
            ],
            [
               -1.2204485585585585,
               -0.33510401297462966
            ],
            [
               -1.223251081081081,
               -0.33566496926307476
            ],
            [
               -1.2260536036036036,
               -0.33620849972787203
            ],
            [
               -1.2288561261261262,
               -0.33670057350575455
            ],
            [
               -1.2316586486486487,
               -0.3371205375899704
            ],
            [
               -1.2344611711711713,
               -0.3374630074846111
            ],
            [
               -1.2372636936936936,
               -0.3377366382985979
            ],
            [
               -1.2400662162162162,
               -0.3379606451814833
            ],
            [
               -1.2428687387387387,
               -0.33816020873010766
            ],
            [
               -1.2456712612612613,
               -0.3383618018125607
            ],
            [
               -1.2484737837837838,
               -0.338589142163369
            ],
            [
               -1.2512763063063064,
               -0.33886009209725243
            ],
            [
               -1.254078828828829,
               -0.33918454786911845
            ],
            [
               -1.2568813513513515,
               -0.33956325995279624
            ],
            [
               -1.2596838738738738,
               -0.33998757774640087
            ],
            [
               -1.2624863963963964,
               -0.34044022137343855
            ],
            [
               -1.265288918918919,
               -0.34089723201293864
            ],
            [
               -1.2680914414414415,
               -0.3413311581848685
            ],
            [
               -1.270893963963964,
               -0.34171528858411815
            ],
            [
               -1.2736964864864866,
               -0.3420284102572613
            ],
            [
               -1.276499009009009,
               -0.34225927350951735
            ],
            [
               -1.2793015315315315,
               -0.34240980631234086
            ],
            [
               -1.282104054054054,
               -0.34249622274804437
            ],
            [
               -1.2849065765765766,
               -0.34254751955233254
            ],
            [
               -1.2877090990990991,
               -0.3426013806991989
            ],
            [
               -1.2905116216216217,
               -0.34269808422731596
            ],
            [
               -1.2933141441441443,
               -0.3428734829379484
            ],
            [
               -1.2961166666666666,
               -0.3431523908952948
            ],
            [
               -1.2989191891891891,
               -0.34354368661574874
            ],
            [
               -1.3017217117117117,
               -0.3440381456147834
            ],
            [
               -1.3045242342342342,
               -0.3446095050492375
            ],
            [
               -1.3073267567567568,
               -0.34521864758665366
            ],
            [
               -1.3101292792792794,
               -0.34582019123709273
            ],
            [
               -1.312931801801802,
               -0.3463702991816269
            ],
            [
               -1.3157343243243242,
               -0.34683426580122667
            ],
            [
               -1.3185368468468468,
               -0.3471924433849627
            ],
            [
               -1.3213393693693694,
               -0.3474433571602179
            ],
            [
               -1.324141891891892,
               -0.3476033767020619
            ],
            [
               -1.3269444144144145,
               -0.34770298489574636
            ],
            [
               -1.329746936936937,
               -0.3477803864413107
            ],
            [
               -1.3325494594594596,
               -0.3478737782546951
            ],
            [
               -1.335351981981982,
               -0.34801392208450543
            ],
            [
               -1.3381545045045045,
               -0.3482186166599067
            ],
            [
               -1.340957027027027,
               -0.34849024263320283
            ],
            [
               -1.3437595495495496,
               -0.3488168268101548
            ],
            [
               -1.3465620720720721,
               -0.3491762128051308
            ],
            [
               -1.3493645945945947,
               -0.3495421579699374
            ],
            [
               -1.352167117117117,
               -0.3498907190262587
            ],
            [
               -1.3549696396396396,
               -0.35020528380985894
            ],
            [
               -1.3577721621621621,
               -0.3504790684918523
            ],
            [
               -1.3605746846846847,
               -0.35071469902107977
            ],
            [
               -1.3633772072072072,
               -0.35092138932590544
            ],
            [
               -1.3661797297297298,
               -0.3511109328272929
            ],
            [
               -1.3689822522522523,
               -0.3512940054207224
            ],
            [
               -1.3717847747747747,
               -0.35147803866279514
            ],
            [
               -1.3745872972972972,
               -0.3516672387543338
            ],
            [
               -1.3773898198198198,
               -0.3518644363139457
            ],
            [
               -1.3801923423423423,
               -0.3520736746419003
            ],
            [
               -1.382994864864865,
               -0.3523020757645109
            ],
            [
               -1.3857973873873874,
               -0.35255972640693967
            ],
            [
               -1.38859990990991,
               -0.3528570619913506
            ],
            [
               -1.3914024324324323,
               -0.3532002574707953
            ],
            [
               -1.394204954954955,
               -0.35358609346715664
            ],
            [
               -1.3970074774774774,
               -0.3539982850522829
            ],
            [
               -1.39981,
               -0.35440709837833106
            ]
         ]
      }
   ]
}
