# Supplementary material for: Isolation of a planar π-aromatic Bi5− ring in a cobalt-based inverse-sandwich-type complex
Source: Nat Chem. 2025 Jan 20;17(4):547–55. doi: 10.1038/s41557-024-01713-8 (PMC11964920; doi:10.1038/s41557-024-01713-8)
Supplement: Supplementary file 4 — Original magnetic data of compound 1 and origin file of Fig. 3. [file 41557_2024_1713_MOESM4_ESM.zip › sr_and_T/56.csv]

comment	corrected Loops
temperature	4
sr	0.064
angle	0
trans	0
B	M
-1.3999	-0.35684424747714205
-1.3970974874874873	-0.35707337731745936
-1.394294974974975	-0.35742612555570774
-1.3914924624624623	-0.3578140622573447
-1.3886899499499499	-0.35815443589073537
-1.3858874374374373	-0.35838475096786604
-1.3830849249249249	-0.3584714995463557
-1.3802824124124122	-0.3584117421104114
-1.3774798998998998	-0.35822804649319395
-1.3746773873873872	-0.35795878442098206
-1.3718748748748748	-0.3576466195169188
-1.3690723623623622	-0.35732807150799484
-1.3662698498498498	-0.35702639666932956
-1.3634673373373372	-0.356748934398058
-1.3606648248248248	-0.35648885907266237
-1.3578623123123121	-0.35623025071464676
-1.3550597997997997	-0.35595477092440575
-1.3522572872872871	-0.3556480872353148
-1.3494547747747747	-0.3553044893421151
-1.346652262262262	-0.3549287525408018
-1.3438497497497497	-0.3545350505852517
-1.341047237237237	-0.3541434268946587
-1.3382447247247247	-0.35377485965309585
-1.335442212212212	-0.3534462157605963
-1.3326396996996996	-0.35316635095086313
-1.329837187187187	-0.3529343020792821
-1.3270346746746746	-0.35274000171166653
-1.324232162162162	-0.352567329931079
-1.3214296496496496	-0.3523987320156524
-1.318627137137137	-0.35222020572239077
-1.3158246246246246	-0.35202530936562815
-1.313022112112112	-0.35181702273756554
-1.3102195995995995	-0.35160679405865247
-1.307417087087087	-0.3514108302049005
-1.3046145745745745	-0.35124446465106707
-1.301812062062062	-0.3511160614025738
-1.2990095495495495	-0.35102219392483547
-1.2962070370370369	-0.3509456601019385
-1.2934045245245245	-0.35085725957486913
-1.2906020120120119	-0.35072130163521975
-1.2877994994994995	-0.35050376991401344
-1.2849969869869868	-0.3501812308973533
-1.2821944744744744	-0.3497481902232987
-1.2793919619619618	-0.34922081707633
-1.2765894494494494	-0.3486357558632285
-1.2737869369369368	-0.3480439426119313
-1.2709844244244244	-0.34750063480937965
-1.2681819119119118	-0.3470538995870399
-1.2653793993993994	-0.34673429395664745
-1.2625768868868867	-0.34654826071721545
-1.2597743743743743	-0.34647689110621094
-1.2569718618618617	-0.3464803888122756
-1.2541693493493493	-0.346507152526929
-1.2513668368368367	-0.34650524939543503
-1.2485643243243243	-0.34643348103457083
-1.2457618118118117	-0.34626939409763413
-1.2429592992992993	-0.3460124119608704
-1.2401567867867866	-0.345681537616219
-1.2373542742742742	-0.3453084600043813
-1.2345517617617616	-0.3449280252658705
-1.2317492492492492	-0.34456862484658357
-1.2289467367367366	-0.3442449674822782
-1.2261442242242242	-0.34395498576556316
-1.2233417117117116	-0.34368148701291934
-1.2205391991991992	-0.3433979021278135
-1.2177366866866866	-0.3430764433517276
-1.2149341741741742	-0.3426964136169096
-1.2121316616616615	-0.3422504466761541
-1.2093291491491491	-0.34174706868484606
-1.2065266366366365	-0.3412089826492447
-1.203724124124124	-0.3406676148031922
-1.2009216116116115	-0.340155429633169
-1.198119099099099	-0.33969807212487535
-1.1953165865865865	-0.3393083979107884
-1.192514074074074	-0.33898391391642235
-1.1897115615615614	-0.3387082223774769
-1.186909049049049	-0.3384559881977369
-1.1841065365365364	-0.3382000179778686
-1.181304024024024	-0.3379184957796919
-1.1785015115115114	-0.3376004109401757
-1.175698998998999	-0.3372477406176292
-1.1728964864864864	-0.33687387269816405
-1.170093973973974	-0.3364988212418415
-1.1672914614614613	-0.3361427000524294
-1.164488948948949	-0.3358194192318874
-1.1616864364364363	-0.3355325037996424
-1.158883923923924	-0.33527430872372654
-1.1560814114114113	-0.33502888891715343
-1.153278898898899	-0.33477766404689757
-1.1504763863863863	-0.33450612606166996
-1.1476738738738739	-0.334209448153699
-1.1448713613613613	-0.3338951051809601
-1.1420688488488488	-0.3335814590037244
-1.1392663363363362	-0.3332924686392381
-1.1364638238238238	-0.33304990513100774
-1.1336613113113112	-0.3328653146991787
-1.1308587987987986	-0.3327342020869344
-1.1280562862862862	-0.3326343998017851
-1.1252537737737738	-0.33252946666751615
-1.1224512612612612	-0.33237652991989386
-1.1196487487487485	-0.3321366622279439
-1.1168462362362361	-0.3317850640935214
-1.1140437237237237	-0.3313182606944617
-1.111241211211211	-0.3307562584771928
-1.1084386986986985	-0.330138942866275
-1.105636186186186	-0.32951755613958766
-1.1028336736736737	-0.3289434267543555
-1.100031161161161	-0.32845684602322966
-1.0972286486486484	-0.32807890236718273
-1.094426136136136	-0.32780822402817644
-1.0916236236236236	-0.32762321031329744
-1.088821111111111	-0.32748885445616815
-1.0860185985985984	-0.32736610154967427
-1.083216086086086	-0.32722115696619736
-1.0804135735735736	-0.3270323789777746
-1.077611061061061	-0.3267932435759575
-1.0748085485485483	-0.32651106933219054
-1.072006036036036	-0.3262023636248209
-1.0692035235235235	-0.3258864638559955
-1.066401011011011	-0.32557940023735865
-1.0635984984984983	-0.3252895885437225
-1.060795985985986	-0.325016233223005
-1.0579934734734735	-0.32475045019139726
-1.0551909609609609	-0.32447838113056493
-1.0523884484484483	-0.3241851640205565
-1.0495859359359359	-0.32385861158583884
-1.0467834234234235	-0.32349175823786447
-1.0439809109109108	-0.32308390408917464
-1.0411783983983982	-0.32264022941339043
-1.0383758858858858	-0.32217034193758143
-1.0355733733733734	-0.32168621051822477
-1.0327708608608608	-0.32119987991504817
-1.0299683483483482	-0.3207212521319006
-1.0271658358358358	-0.32025615472211044
-1.0243633233233234	-0.31980493562432444
-1.0215608108108107	-0.3193618929001082
-1.0187582982982981	-0.31891587528696763
-1.0159557857857857	-0.31845227777841734
-1.0131532732732733	-0.3179563588008215
-1.0103507607607607	-0.31741736711560153
-1.007548248248248	-0.31683252601234624
-1.0047457357357357	-0.31620966896639857
-1.0019432232232233	-0.31556742014623784
-0.9991407107107106	-0.31493232852184405
-0.9963381981981981	-0.3143332086537287
-0.9935356856856856	-0.3137938813910528
-0.9907331731731731	-0.31332622862808324
-0.9879306606606606	-0.31292568695004574
-0.9851281481481481	-0.3125708505646908
-0.9823256356356356	-0.3122277918179486
-0.9795231231231231	-0.31185831505420514
-0.9767206106106106	-0.31143006189713496
-0.973918098098098	-0.31092562370687227
-0.9711155855855855	-0.31034789386412054
-0.968313073073073	-0.309719857694579
-0.9655105605605605	-0.3090786261543309
-0.962708048048048	-0.3084652913063137
-0.9599055355355355	-0.3079135486933994
-0.957103023023023	-0.30744052324878846
-0.9543005105105105	-0.3070426439810513
-0.951497997997998	-0.3066978800412169
-0.9486954854854854	-0.30637363934808803
-0.9458929729729728	-0.30603778459262265
-0.9430904604604604	-0.3056691573196517
-0.9402879479479478	-0.30526410017087013
-0.9374854354354354	-0.30483673705025494
-0.9346829229229228	-0.30441282569788475
-0.9318804104104104	-0.3040191743174048
-0.9290778978978977	-0.30367218660405004
-0.9262753853853853	-0.30336951933815415
-0.9234728728728727	-0.303087924623033
-0.9206703603603603	-0.3027883677436627
-0.9178678478478477	-0.3024270918838814
-0.9150653353353353	-0.3019692397354796
-0.9122628228228227	-0.30140064050519066
-0.9094603103103103	-0.3007337962218959
-0.9066577977977976	-0.30000585492524434
-0.9038552852852852	-0.29926889675400203
-0.9010527727727726	-0.29857536426386455
-0.8982502602602602	-0.2979631142880079
-0.8954477477477477	-0.29744479507770816
-0.8926452352352352	-0.29700495593346443
-0.8898427227227227	-0.29660587275401296
-0.8870402102102102	-0.2962002939266605
-0.8842376976976977	-0.2957470760338142
-0.8814351851851852	-0.2952247203421585
-0.8786326726726726	-0.29463846245655745
-0.8758301601601601	-0.2940186141452552
-0.8730276476476476	-0.29341065563296087
-0.8702251351351351	-0.2928602290701785
-0.8674226226226226	-0.2923978350314461
-0.8646201101101101	-0.29202815195685883
-0.8618175975975975	-0.29172744585249266
-0.859015085085085	-0.2914499810997957
-0.8562125725725724	-0.2911415004298764
-0.8534100600600599	-0.29075561551511486
-0.8506075475475474	-0.29026803667160384
-0.8478050350350349	-0.289684243512476
-0.8450025225225224	-0.28903822653476674
-0.8422000100100099	-0.28838266067626195
-0.8393974974974974	-0.28777344962583873
-0.8365949849849849	-0.2872532186282374
-0.8337924724724723	-0.28683856272764985
-0.8309899599599598	-0.28651465569669465
-0.8281874474474473	-0.2862386086265164
-0.8253849349349348	-0.285950440497453
-0.8225824224224223	-0.2855884456375817
-0.8197799099099098	-0.2851046933654866
-0.8169773973973973	-0.2844766059964873
-0.8141748848848848	-0.283711874571401
-0.8113723723723723	-0.2828459187208753
-0.8085698598598597	-0.28193307010334545
-0.8057673473473472	-0.28103410875687973
-0.8029648348348347	-0.2802033774331424
-0.8001623223223222	-0.2794783998567789
-0.7973598098098097	-0.27887395573291995
-0.7945572972972972	-0.2783812920491041
-0.7917547847847847	-0.27797196193604656
-0.7889522722722722	-0.2776049537551938
-0.7861497597597596	-0.2772354063408825
-0.7833472472472471	-0.27682324199740793
-0.7805447347347346	-0.27634033396551716
-0.7777422222222221	-0.2757752022531279
-0.7749397097097096	-0.27513460878649365
-0.7721371971971971	-0.27444179461811813
-0.7693346846846846	-0.2737315193983597
-0.7665321721721721	-0.2730425693390206
-0.7637296596596596	-0.2724089662291205
-0.760927147147147	-0.2718516101395928
-0.7581246346346345	-0.2713723249251898
-0.755322122122122	-0.2709520570480165
-0.7525196096096095	-0.2705542156173367
-0.749717097097097	-0.27013292288348945
-0.7469145845845845	-0.2696445497163814
-0.744112072072072	-0.2690597500985593
-0.7413095595595595	-0.26837269720183243
-0.738507047047047	-0.26760463091520337
-0.7357045345345344	-0.2668001580043853
-0.7329020220220219	-0.2660167019953078
-0.7300995095095094	-0.26530953944866553
-0.7272969969969969	-0.26471635492347334
-0.7244944844844844	-0.2642456848424368
-0.7216919719719719	-0.26387278062336494
-0.7188894594594594	-0.26354447281429605
-0.7160869469469469	-0.2631920906093349
-0.7132844344344343	-0.26274912661143346
-0.7104819219219218	-0.2621688608250552
-0.7076794094094093	-0.26143704787727096
-0.7048768968968968	-0.26057609547440375
-0.7020743843843843	-0.2596395462145449
-0.6992718718718718	-0.25869841275516225
-0.6964693593593593	-0.2578231880843037
-0.6936668468468468	-0.25706648279238875
-0.6908643343343343	-0.2564509114137461
-0.6880618218218217	-0.25596519609111223
-0.6852593093093092	-0.2555690183220195
-0.6824567967967967	-0.25520469296067516
-0.6796542842842842	-0.25481200254395897
-0.6768517717717717	-0.2543419939064484
-0.6740492592592592	-0.253766279394694
-0.6712467467467467	-0.25308006968295116
-0.6684442342342342	-0.25229918372089655
-0.6656417217217216	-0.25145296243902826
-0.6628392092092091	-0.25057585260550175
-0.6600366966966966	-0.24970024902154886
-0.6572341841841841	-0.24885217627811063
-0.6544316716716716	-0.24805001892086098
-0.6516291591591591	-0.24730532369983127
-0.6488266466466466	-0.24662413302638653
-0.6460241341341341	-0.2460075233764356
-0.6432216216216216	-0.2454508527074828
-0.640419109109109	-0.24494225792227808
-0.6376165965965965	-0.24446170149659918
-0.634814084084084	-0.24398198062330834
-0.6320115715715715	-0.2434724878050477
-0.629209059059059	-0.24290536879824298
-0.6264065465465465	-0.24226251833696644
-0.623604034034034	-0.2415411041776726
-0.6208015215215215	-0.24075539032058424
-0.617999009009009	-0.23993361341766895
-0.6151964964964964	-0.2391102735004753
-0.6123939839839839	-0.23831588372310686
-0.6095914714714714	-0.23756735747902613
-0.6067889589589589	-0.23686232056314438
-0.6039864464464464	-0.23617958608156875
-0.6011839339339339	-0.2354860982931779
-0.5983814214214214	-0.23474845510256315
-0.5955789089089089	-0.2339454119780665
-0.5927763963963963	-0.2330771833620875
-0.5899738838838838	-0.23216816710761512
-0.5871713713713713	-0.23126172766945663
-0.5843688588588588	-0.2304082621123409
-0.5815663463463463	-0.22965008591175895
-0.5787638338338338	-0.22900791373683982
-0.5759613213213213	-0.22847340685955686
-0.5731588088088088	-0.22801045226179806
-0.5703562962962963	-0.22756507884603006
-0.5675537837837837	-0.22708109453525005
-0.5647512712712712	-0.2265165847100128
-0.5619487587587587	-0.2258560194328425
-0.5591462462462462	-0.22511404375609367
-0.5563437337337337	-0.22432966969610835
-0.5535412212212212	-0.223552698892032
-0.5507387087087087	-0.2228267587963524
-0.5479361961961962	-0.22217447866612428
-0.5451336836836836	-0.2215896687347113
-0.5423311711711711	-0.22103909748873873
-0.5395286586586586	-0.22047332493167404
-0.5367261461461461	-0.21984307581283735
-0.5339236336336336	-0.21911580976643874
-0.5311211211211211	-0.218287071766323
-0.5283186086086086	-0.21738291156117573
-0.5255160960960961	-0.21645257907320647
-0.5227135835835836	-0.21555386619460537
-0.519911071071071	-0.2147358280696089
-0.5171085585585585	-0.21402440506081433
-0.514306046046046	-0.21341543645689842
-0.5115035335335335	-0.21287707331688377
-0.508701021021021	-0.2123605066561126
-0.5058985085085085	-0.21181526671784212
-0.503095995995996	-0.2112039978024719
-0.5002934834834833	-0.21051199457090142
-0.49749097097097084	-0.2097487304733302
-0.4946884584584583	-0.20894141985885117
-0.4918859459459458	-0.2081233525366032
-0.4890834334334333	-0.20732140007131405
-0.4862809209209208	-0.2065471677087044
-0.4834784084084083	-0.20579476454012136
-0.48067589589589577	-0.2050456470548213
-0.47787338338338325	-0.20427836692258117
-0.47507087087087074	-0.2034792609840067
-0.47226835835835823	-0.20264979776746628
-0.4694658458458457	-0.20180755398572914
-0.4666633333333332	-0.2009801858105844
-0.4638608208208207	-0.2001944263016795
-0.4610583083083082	-0.19946411966617117
-0.4582557957957957	-0.19878186638794437
-0.45545328328328316	-0.19811776544820747
-0.45265077077077065	-0.1974263477396354
-0.44984825825825814	-0.19665991308553898
-0.4470457457457456	-0.19578411565327614
-0.4442432332332331	-0.19479063362107285
-0.4414407207207206	-0.1937024977081413
-0.4386382082082081	-0.19256993099011743
-0.4358356956956956	-0.19145762629902108
-0.43303318318318307	-0.19042722850018612
-0.43023067067067056	-0.1895204316834157
-0.42742815815815804	-0.1887479751547716
-0.42462564564564553	-0.18808794990049904
-0.421823133133133	-0.18749382246551116
-0.4190206206206205	-0.18690944560755152
-0.416218108108108	-0.18628610291597802
-0.4134155955955955	-0.18559606908817317
-0.410613083083083	-0.18483844081817358
-0.40781057057057046	-0.1840356658707073
-0.40500805805805795	-0.1832223583489896
-0.40220554554554544	-0.18243056308433026
-0.39940303303303293	-0.18167675189463883
-0.3966005205205205	-0.18095512921637202
-0.3937980080080079	-0.18023954904768147
-0.3909954954954955	-0.1794932901954409
-0.3881929829829829	-0.1786831579208893
-0.3853904704704705	-0.1777928352248328
-0.38258795795795786	-0.17683062862412147
-0.37978544544544546	-0.17582866614792148
-0.37698293293293283	-0.1748335529230447
-0.37418042042042043	-0.1738914598150778
-0.3713779079079078	-0.17303259228261758
-0.3685753953953954	-0.17226028035390117
-0.3657728828828828	-0.17154844085999443
-0.3629703703703704	-0.17084839385039785
-0.36016785785785776	-0.1701029071170902
-0.35736534534534536	-0.16926295078677456
-0.35456283283283274	-0.16830177617123043
-0.35176032032032034	-0.16722187545021316
-0.3489578078078077	-0.16605279912709037
-0.3461552952952953	-0.1648408724294681
-0.3433527827827827	-0.16363451178864596
-0.3405502702702703	-0.16247019642288885
-0.33774775775775767	-0.16136375121629065
-0.33494524524524527	-0.16030960524533133
-0.33214273273273265	-0.1592878135448299
-0.32934022022022025	-0.15827587766839601
-0.3265377077077076	-0.15726073425411213
-0.323735195195195	-0.1562462796646661
-0.3209326826826826	-0.1552534603029897
-0.31813017017017	-0.15431269858510954
-0.3153276576576576	-0.1534512804847381
-0.31252514514514496	-0.15268029267737016
-0.30972263263263256	-0.15198606030792106
-0.30692012012011993	-0.15132964532721327
-0.30411760760760753	-0.15065527296624215
-0.3013150950950949	-0.14990546914293268
-0.2985125825825825	-0.14903827042393059
-0.2957100700700699	-0.14804095287479446
-0.2929075575575575	-0.14693565606475534
-0.29010504504504486	-0.14577477132109296
-0.28730253253253246	-0.14462720745373492
-0.28450002002001984	-0.14355957377619544
-0.28169750750750744	-0.1426179624256022
-0.2788949949949948	-0.14181582895926992
-0.2760924824824824	-0.1411315270230109
-0.2732899699699698	-0.14051599549807192
-0.2704874574574574	-0.13990793200339335
-0.26768494494494477	-0.13925154416989716
-0.26488243243243237	-0.13851135839671758
-0.26207991991991975	-0.13767974222268287
-0.25927740740740735	-0.13677532464401043
-0.2564748948948947	-0.1358335062115964
-0.2536723823823823	-0.13489273032951854
-0.2508698698698697	-0.1339813376934399
-0.2480673573573573	-0.13310931628209544
-0.24526484484484468	-0.1322673281923814
-0.24246233233233228	-0.13143275352088724
-0.23965981981981965	-0.13058007022100637
-0.23685730730730725	-0.1296915117721854
-0.23405479479479463	-0.12876405060632445
-0.23125228228228223	-0.12781025706910099
-0.2284497697697696	-0.12685291067063664
-0.2256472572572572	-0.12591554816324158
-0.22284474474474458	-0.12501260329987263
-0.22004223223223218	-0.12414291864995908
-0.21723971971971956	-0.12328916571130999
-0.21443720720720716	-0.12242355393543969
-0.21163469469469454	-0.12151791569956805
-0.20883218218218214	-0.12055463654330956
-0.2060296696696695	-0.11953452718648094
-0.2032271571571571	-0.11847873433087452
-0.2004246446446445	-0.1174238088673405
-0.1976221321321321	-0.11641138796679285
-0.19481961961961947	-0.11547579267315566
-0.19201710710710707	-0.11463356351195808
-0.18921459459459444	-0.11387831535104431
-0.18641208208208204	-0.11318252181474298
-0.18360956956956942	-0.11250555494811931
-0.18080705705705702	-0.11180528895892505
-0.1780045445445444	-0.11104950309659911
-0.175202032032032	-0.11022352744197284
-0.17239951951951937	-0.1093319604180889
-0.16959700700700697	-0.10839434299376582
-0.16679449449449435	-0.10743668099703096
-0.16399198198198195	-0.1064819811136899
-0.16118946946946933	-0.10554309852635524
-0.15838695695695693	-0.10462018285169794
-0.1555844444444443	-0.10370324932301689
-0.1527819319319319	-0.10277853791614178
-0.14997941941941928	-0.10183601502931838
-0.14717690690690688	-0.10087506577576999
-0.14437439439439426	-0.09990619876190099
-0.14157188188188186	-0.09894813271371317
-0.13876936936936923	-0.09802138042638964
-0.13596685685685683	-0.0971407561739751
-0.1331643443443442	-0.0963096408730344
-0.1303618318318318	-0.09551820774085817
-0.1275593193193192	-0.09474637600540758
-0.12475680680680679	-0.09397054165283225
-0.12195429429429416	-0.09317174863900146
-0.11915178178178176	-0.09234240494543156
-0.11634926926926914	-0.0914891133402318
-0.11354675675675674	-0.09063051292791846
-0.11074424424424412	-0.08979075039140738
-0.10794173173173172	-0.08899072022317156
-0.1051392192192191	-0.08824000721790881
-0.10233670670670669	-0.08753226343163989
-0.09953419419419407	-0.08684563107435905
-0.09673168168168167	-0.08614816984076823
-0.09392916916916905	-0.0854066228061563
-0.09112665665665665	-0.0845957984515805
-0.08832414414414402	-0.08370569286824625
-0.08552163163163162	-0.08274424960324411
-0.082719119119119	-0.08173506982303258
-0.0799166066066066	-0.08071095597384492
-0.07711409409409398	-0.07970538208464428
-0.07431158158158158	-0.07874446298681403
-0.07150906906906895	-0.07784163548314471
-0.06870655655655655	-0.07699624384680204
-0.06590404404404393	-0.07619592454086666
-0.06310153153153153	-0.07542155890862123
-0.06029901901901891	-0.07465296205758509
-0.057496506506506506	-0.07387354632724696
-0.054693993993993884	-0.07307283973111967
-0.05189148148148148	-0.07224666433061233
-0.04908896896896886	-0.07139562471792882
-0.04628645645645646	-0.07052302420034817
-0.04348394394394384	-0.06963328511072608
-0.040681431431431436	-0.06873147296483562
-0.037878918918918814	-0.06782384724612134
-0.03507640640640641	-0.06691878201635493
-0.03227389389389379	-0.06602715886369148
-0.02947138138138139	-0.06516152679570153
-0.026668868868868767	-0.0643338633731263
-0.023866356356356366	-0.0635524328255066
-0.021063843843843744	-0.06281874510553209
-0.018261331331331343	-0.06212575902372175
-0.01545881881881872	-0.061458169810726826
-0.01265630630630632	-0.06079497442126325
-0.009853793793793697	-0.06011374762277266
-0.007051281281281296	-0.05939546525410733
-0.004248768768768674	-0.05862849697861361
-0.001446256256256273	-0.05781063956130683
0.0013562562562563496	-0.05694868611302728
0.00415876876876875	-0.056055806279931786
0.006961281281281373	-0.055147675012715114
0.009763793793793774	-0.054238609097929324
0.012566306306306396	-0.05333885399675509
0.015368818818818797	-0.052453669753967924
0.01817133133133142	-0.05158418558754696
0.02097384384384382	-0.05072937693197188
0.023776356356356443	-0.049888180149043504
0.026578868868868843	-0.049060802868606035
0.029381381381381466	-0.04824867415367018
0.03218389389389387	-0.04745304987477106
0.03498640640640649	-0.04667282950526741
0.03778891891891911	-0.04590245980301133
0.04059143143143151	-0.045130798498535074
0.043393943943944135	-0.044341507511574174
0.046196456456456536	-0.04351506396625082
0.04899896896896916	-0.042631991480424736
0.05180148148148156	-0.041676579264482094
0.05460399399399418	-0.04064025636640889
0.05740650650650658	-0.03952391478023365
0.060209019019019205	-0.03833874576999985
0.0630115315315316	-0.03710545757888328
0.06581404404404423	-0.03585199103073333
0.06861655655655663	-0.034610009993696234
0.07141906906906925	-0.033410542330658544
0.07422158158158165	-0.03227923938991306
0.07702409409409428	-0.03123184844215976
0.07982660660660668	-0.03027063969903332
0.0826291191191193	-0.02938262165543548
0.0854316316316317	-0.028540303553778346
0.08823414414414432	-0.027705429435995854
0.09103665665665672	-0.026835502759076757
0.09383916916916935	-0.025892150205490183
0.09664168168168175	-0.024849654013750166
0.09944419419419437	-0.023701579447923282
0.10224670670670677	-0.022463557920217037
0.10504921921921939	-0.021171034294570235
0.10785173173173179	-0.01987202477999661
0.11065424424424442	-0.018616341655390056
0.11345675675675682	-0.017443893838675173
0.11625926926926944	-0.016375163917478952
0.11906178178178184	-0.015406558883135357
0.12186429429429446	-0.014512072025314793
0.12466680680680686	-0.013650904818625409
0.12746931931931949	-0.012778912986077029
0.13027183183183189	-0.011860534654818955
0.1330743443443445	-0.010877654230687317
0.1358768568568569	-0.009832770874170338
0.13867936936936953	-0.008745626273195972
0.14148188188188193	-0.007644549455113947
0.14428439439439456	-0.006555510266668674
0.14708690690690696	-0.00549264556287421
0.14988941941941958	-0.004453541832173058
0.15269193193193198	-0.0034209483142912944
0.1554944444444446	-0.002370369429288477
0.158296956956957	-0.0012808885441714102
0.16109946946946962	-0.00014533425160001556
0.16390198198198203	0.0010240249151333147
0.16670449449449465	0.0021966580224037635
0.16950700700700705	0.003331908195242095
0.17230951951951967	0.004391725013702108
0.17511203203203207	0.005353884914502394
0.1779145445445447	0.006221180482447464
0.1807170570570571	0.007023176533435205
0.18351956956956972	0.007809454777572444
0.18632208208208212	0.008636055989802993
0.18912459459459474	0.009549154077105104
0.19192710710710714	0.010571063662151547
0.19472961961961976	0.011693097524936857
0.19753213213213217	0.012877703864412005
0.2003346446446448	0.014069383928635326
0.2031371571571572	0.015211070998592868
0.2059396696696698	0.01626087412150201
0.2087421821821822	0.017203952223738606
0.21154469469469483	0.018055845132725623
0.21434720720720724	0.018856342446547547
0.21714971971971986	0.01965601510714532
0.21995223223223226	0.020499865960906805
0.22275474474474488	0.021413409902531155
0.22555725725725728	0.022395600380402336
0.2283597697697699	0.023420689617834167
0.2311622822822823	0.024448133794502835
0.23396479479479493	0.02543702918059465
0.23676730730730733	0.026360159849210585
0.23956981981981995	0.027213000945895294
0.24237233233233235	0.028014835030985008
0.24517484484484497	0.02880186340082891
0.24797735735735738	0.029614892512656588
0.25077986986987	0.03048593502529684
0.2535823823823824	0.031428307341127115
0.256384894894895	0.0324334794096548
0.2591874074074074	0.03347552291531075
0.26198991991992004	0.034521358294780535
0.26479243243243245	0.035543033398329316
0.26759494494494507	0.036527643048754666
0.27039745745745747	0.037481412119929836
0.2731999699699701	0.038426575432320975
0.2760024824824825	0.03939224825389298
0.2788049949949951	0.04040259921540823
0.2816075075075075	0.04146658492051958
0.28441002002002014	0.04257296650905129
0.28721253253253254	0.04369250165042138
0.29001504504504516	0.044786728612231874
0.29281755755755756	0.04582048397594274
0.2956200700700702	0.04677399400997995
0.2984225825825826	0.04765048209937328
0.3012250950950952	0.04847669051015413
0.3040276076076076	0.04929601988505916
0.30683012012012023	0.05015636670185686
0.30963263263263263	0.05109640501832091
0.31243514514514525	0.05213448898948381
0.31523765765765766	0.05326344592646037
0.3180401701701703	0.054452627461429426
0.3208426826826827	0.055656340874945975
0.3236451951951953	0.05682592627424432
0.3264477077077077	0.05792184396865474
0.3292502202202203	0.05892241118587782
0.3320527327327327	0.05982710245753897
0.33485524524524535	0.06065411615411809
0.33765775775775775	0.06143359716350216
0.34046027027027037	0.06219896850414264
0.34326278278278277	0.06297899728208606
0.3460652952952954	0.06379256241492848
0.3488678078078078	0.06464693496591761
0.3516703203203204	0.06553918683385018
0.3544728328328328	0.06645952065622418
0.35727534534534544	0.06739508122655552
0.36007785785785784	0.06833313344154479
0.36288037037037046	0.06926313153830321
0.36568288288288286	0.07017782725769145
0.3684853953953955	0.07107389449926366
0.3712879079079079	0.07195247698024254
0.3740904204204205	0.07281968864698962
0.3768929329329329	0.07368665941038977
0.37969544544544553	0.07456849903084012
0.38249795795795793	0.07548172847210172
0.38530047047047056	0.07644029054985757
0.38810298298298296	0.07745099156047597
0.3909054954954956	0.07850981346816177
0.393708008008008	0.07960065811818001
0.3965105205205206	0.08069758241753833
0.3993130330330332	0.08177054060570987
0.4021155455455456	0.08279338769160749
0.40491805805805825	0.08375187254081101
0.40772057057057065	0.08464898492291689
0.4105230830830833	0.08550554420475642
0.4133255955955957	0.08635524945084272
0.4161281081081083	0.08723516819457378
0.4189306206206207	0.08817425053581318
0.4217331331331333	0.0891833452016983
0.4245356456456457	0.09025000041180681
0.42733815815815834	0.09134004039431942
0.43014067067067074	0.092405880202446
0.43294318318318337	0.09339941034689853
0.43574569569569577	0.09428574804339834
0.4385482082082084	0.09505374224712793
0.4413507207207208	0.09572000673214348
0.4441532332332334	0.09632518454895722
0.4469557457457458	0.09692351229044005
0.44975825825825844	0.09756879342566627
0.45256077077077084	0.09830094507855663
0.45536328328328346	0.0991370125369963
0.45816579579579586	0.10006904883774792
0.4609683083083085	0.10106903702397768
0.4637708208208209	0.10209882960235972
0.4665733333333335	0.10312161783048557
0.4693758458458459	0.10411118747150583
0.47217835835835853	0.10505621753650368
0.47498087087087093	0.10595875743767874
0.47778338338338355	0.10682810665007553
0.48058589589589595	0.10767289162793336
0.4833884084084086	0.10849465281698606
0.486190920920921	0.10928556142860396
0.4889934334334336	0.11003124879042603
0.491795945945946	0.1107177464348793
0.4945984584584586	0.11133991545200606
0.497400970970971	0.11190806853961843
0.5002034834834836	0.11245000206977479
0.503005995995996	0.1130071841909529
0.5058085085085087	0.11362585857657437
0.5086110210210211	0.11434562237098034
0.5114135335335337	0.11518899572139751
0.5142160460460461	0.11615528382688428
0.5170185585585587	0.11722070970730414
0.5198210710710711	0.11834481348331882
0.5226235835835837	0.11948113954527739
0.5254260960960961	0.12058892471497673
0.5282286086086088	0.1216422827114465
0.5310311211211212	0.12263430277018417
0.5338336336336338	0.12357520844485548
0.5366361461461462	0.12448565895953884
0.5394386586586588	0.12538776885003955
0.5422411711711712	0.12629699006563477
0.5450436836836838	0.12721749088317097
0.5478461961961962	0.1281422959783809
0.5506487087087089	0.1290577252965499
0.5534512212212213	0.1299501931345574
0.5562537337337339	0.1308127016400299
0.5590562462462463	0.131648606084956
0.5618587587587589	0.1324713192107379
0.5646612712712713	0.1333001441484839
0.5674637837837839	0.13415382793612568
0.5702662962962963	0.13504421803720185
0.573068808808809	0.13597232017694538
0.5758713213213213	0.1369281504951671
0.578673833833834	0.13789439009955928
0.5814763463463464	0.13885248817821816
0.584278858858859	0.1397890039199996
0.5870813713713714	0.14069992182850294
0.589883883883884	0.14159142594855062
0.5926863963963964	0.14247689841738226
0.595488908908909	0.1433712580100484
0.5982914214214214	0.1442846992674871
0.6010939339339341	0.14521810577695266
0.6038964464464465	0.1461618254862837
0.6066989589589589	0.147098322967816
0.6095014714714717	0.14800787451090203
0.6123039839839841	0.1488754123966321
0.6151064964964965	0.1496962138745096
0.6179090090090089	0.15047850049113487
0.6207115215215218	0.15124202982101992
0.6235140340340342	0.1520130744487032
0.6263165465465466	0.15281735050306983
0.629119059059059	0.15367309728522377
0.6319215715715718	0.1545864229010382
0.6347240840840842	0.15555026597645183
0.6375265965965966	0.15654714958983884
0.640329109109109	0.15755471429233253
0.6431316216216219	0.1585521966759716
0.6459341341341343	0.1595258173517991
0.6487366466466467	0.16047149560118074
0.651539159159159	0.16139424189685103
0.6543416716716719	0.16230467200845872
0.6571441841841843	0.16321398058784115
0.6599466966966967	0.164129132964291
0.6627492092092091	0.165049872091815
0.665551721721722	0.16596847510557977
0.6683542342342343	0.16687226646616649
0.6711567467467467	0.16774800758368075
0.6739592592592591	0.16858671066246694
0.676761771771772	0.16938732731764866
0.6795642842842844	0.1701581442179354
0.6823667967967968	0.1709154366348547
0.6851693093093092	0.17167975277765435
0.687971821821822	0.1724708796002744
0.6907743343343344	0.17330288747953343
0.6935768468468468	0.17418058985717122
0.6963793593593592	0.17509832949631465
0.6991818718718721	0.1760413572828129
0.7019843843843845	0.17698939167593125
0.7047868968968969	0.17792141665001798
0.7075894094094093	0.17882051664288318
0.7103919219219221	0.17967760048481507
0.7131944344344345	0.18049319255547863
0.7159969469469469	0.18127696714123853
0.7187994594594593	0.18204524049624576
0.7216019719719722	0.18281708820209158
0.7244044844844846	0.18361002839877516
0.727206996996997	0.18443625742042352
0.7300095095095094	0.1853002485539298
0.7328120220220222	0.18619817857364984
0.7356145345345346	0.18711921474419219
0.738417047047047	0.1880482760126515
0.7412195595595594	0.18896956912805551
0.7440220720720723	0.18987006096805592
0.7468245845845847	0.19074210930606234
0.7496270970970971	0.1915847147547997
0.7524296096096099	0.19240321196461907
0.7552321221221223	0.19320759527335857
0.7580346346346347	0.1940099758054855
0.7608371471471471	0.19482181936938858
0.76363965965966	0.1956515877795062
0.7664421721721724	0.19650322397139125
0.7692446846846848	0.19737565204985108
0.7720471971971972	0.19826319756857386
0.77484970970971	0.19915665199347293
0.7776522222222224	0.2000446523008257
0.7804547347347348	0.2009151141086939
0.7832572472472472	0.20175659011517982
0.7860597597597601	0.20255954737418402
0.7888622722722725	0.20331760007189492
0.7916647847847849	0.20402867291151483
0.7944672972972973	0.2046959332531807
0.7972698098098101	0.20532819350513148
0.8000723223223225	0.2059394405118119
0.8028748348348349	0.206547261952421
0.8056773473473473	0.20717021600610036
0.8084798598598602	0.20782455942595268
0.8112823723723726	0.20852108129117142
0.814084884884885	0.20926294049143535
0.8168873973973974	0.21004527193363726
0.8196899099099102	0.21085689827396897
0.8224924224224226	0.21168386082719137
0.825294934934935	0.21251385612482943
0.8280974474474474	0.21334025631052145
0.8308999599599602	0.21416437805817234
0.8337024724724726	0.21499510328568106
0.836504984984985	0.21584574827857234
0.8393074974974974	0.21672899089885045
0.8421100100100103	0.21765139499096492
0.8449125225225227	0.21860934687525124
0.8477150350350351	0.21958790391774802
0.8505175475475475	0.2205632067371504
0.8533200600600603	0.22150797286565188
0.8561225725725727	0.22239853805194165
0.8589250850850851	0.22322130822807246
0.8617275975975975	0.22397656643598352
0.8645301101101104	0.22467835787357504
0.8673326226226228	0.22535042325568966
0.8701351351351352	0.22601945913403787
0.8729376476476476	0.2267079022591862
0.8757401601601604	0.22742862453459306
0.8785426726726728	0.22818328602942878
0.8813451851851852	0.22896481505556565
0.8841476976976976	0.22976299366114455
0.8869502102102105	0.23057095036644037
0.8897527227227229	0.23138994228080367
0.8925552352352353	0.23223034113579016
0.8953577477477477	0.23310808481253542
0.8981602602602605	0.23403757623119115
0.9009627727727729	0.23502349898706582
0.9037652852852853	0.23605471023038993
0.9065677977977977	0.23710294979956603
0.9093703103103106	0.23812763179570723
0.912172822822823	0.23908590357574155
0.9149753353353354	0.2399451613617381
0.9177778478478478	0.24069401806877455
0.9205803603603606	0.24134781645960374
0.923382872872873	0.2419462433917577
0.9261853853853854	0.24254303378439368
0.9289878978978978	0.24319039747238025
0.9317904104104107	0.24392277383000122
0.9345929229229231	0.24474510260483245
0.9373954354354355	0.24562970294483644
0.9401979479479479	0.24652333185110453
0.9430004604604607	0.2473627963752043
0.9458029729729731	0.24809463673426668
0.9486054854854855	0.24869283785443314
0.9514079979979979	0.2491688422189906
0.9542105105105108	0.24957031532024498
0.9570130230230232	0.24996853319083073
0.9598155355355356	0.2504378651712377
0.962618048048048	0.2510334589733514
0.9654205605605608	0.2517740178015344
0.9682230730730732	0.2526351801563603
0.9710255855855856	0.2535558504202893
0.973828098098098	0.2544558455472789
0.9766306106106108	0.255259669611206
0.9794331231231233	0.2559192407645973
0.9822356356356357	0.2564286291905695
0.985038148148148	0.25682627315983775
0.9878406606606609	0.25718398071691706
0.9906431731731733	0.25758609045624714
0.9934456856856857	0.25810517148531625
0.9962481981981981	0.25878164058383857
0.9990507107107109	0.25961335698030374
1.0018532232232233	0.2605580573825939
1.0046557357357357	0.26154745147796715
1.0074582482482481	0.26250820964914146
1.010260760760761	0.2633830794727581
1.0130632732732734	0.2641455769835408
1.0158657857857858	0.26480400169954627
1.0186682982982982	0.265394131181766
1.021470810810811	0.2659636586705814
1.0242733233233234	0.2665540298099261
1.0270758358358358	0.2671859821096804
1.0298783483483482	0.26785361964482585
1.032680860860861	0.2685287964622468
1.0354833733733735	0.2691739862849942
1.0382858858858859	0.26975889892506266
1.0410883983983983	0.2702748387081568
1.0438909109109111	0.2707415962796047
1.0466934234234235	0.27120423632648216
1.049495935935936	0.27172061096891004
1.0522984484484483	0.27234361895767756
1.0551009609609612	0.2731040721413547
1.0579034734734736	0.27399990872456237
1.060705985985986	0.2749954527554268
1.0635084984984984	0.27603114513183896
1.0663110110110112	0.2770407531389032
1.0691135235235236	0.2779706330112492
1.071916036036036	0.2787949677281742
1.0747185485485484	0.2795222295518311
1.0775210610610613	0.28019096894161477
1.0803235735735737	0.28085645828491135
1.083126086086086	0.28157259560738424
1.0859285985985985	0.2823748744056428
1.0887311111111113	0.28326972613639206
1.0915336236236237	0.2842333482569873
1.0943361361361361	0.28522000005238185
1.0971386486486485	0.2861767265677584
1.0999411611611614	0.2870595403940724
1.1027436736736738	0.28784584804518837
1.1055461861861862	0.2885393745947191
1.1083486986986986	0.2891664734666607
1.1111512112112114	0.28976559429140186
1.1139537237237238	0.29037385181649983
1.1167562362362362	0.2910153941553196
1.119558748748749	0.2916954066504855
1.1223612612612615	0.2924014563022585
1.1251637737737739	0.29311124734387267
1.1279662862862863	0.29380363604688714
1.130768798798799	0.2944686926373317
1.1335713113113115	0.29511303620117224
1.136373823823824	0.29575842190153134
1.1391763363363363	0.2964340008461239
1.1419788488488491	0.2971649508705457
1.1447813613613615	0.29796151062877424
1.147583873873874	0.29881239174561547
1.1503863863863864	0.2996851241349813
1.1531888988988992	0.3005335963625806
1.1559914114114116	0.301310660489478
1.158793923923924	0.30198197466257
1.1615964364364364	0.3025368077976293
1.1643989489489492	0.3029924580875489
1.1672014614614616	0.3033909157532895
1.170003973973974	0.30378877111260594
1.1728064864864864	0.3042433651004097
1.1756089989989993	0.3047991821460992
1.1784115115115117	0.3054782210354707
1.181214024024024	0.3062766944459825
1.1840165365365365	0.30716840166445575
1.1868190490490493	0.308113162745338
1.1896215615615617	0.3090674091385845
1.1924240740740741	0.3099937516983765
1.1952265865865865	0.3108670887443664
1.1980290990990994	0.31167623629348296
1.2008316116116118	0.3124216231079766
1.2036341241241242	0.3131107561727301
1.2064366366366366	0.31375357245848523
1.2092391491491494	0.3143593894903693
1.2120416616616618	0.3149361848805623
1.2148441741741742	0.31549179987580034
1.2176466866866866	0.31603582527408364
1.2204491991991995	0.31658069827952534
1.2232517117117119	0.3171409739495293
1.2260542242242243	0.3177306309600754
1.2288567367367367	0.3183592489639663
1.2316592492492495	0.31902854807756453
1.234461761761762	0.31973083401781255
1.2372642742742743	0.3204503038926681
1.2400667867867867	0.3211671469741211
1.2428692992992996	0.3218633035890115
1.245671811811812	0.3225280345768147
1.2484743243243244	0.32316138945587464
1.2512768368368368	0.3237742949913276
1.2540793493493496	0.3243851107752751
1.256881861861862	0.3250137214329282
1.2596843743743744	0.3256751167300641
1.2624868868868868	0.3263746250522924
1.2652893993993997	0.32710642017471975
1.268091911911912	0.32785579509752166
1.2708944244244245	0.3286043807478659
1.2736969369369369	0.3293364470746033
1.2764994494494497	0.33004403419171874
1.279301961961962	0.3307290702142851
1.2821044744744745	0.33140170600021096
1.284906986986987	0.3320754617102364
1.2877094994994998	0.3327609526310211
1.2905120120120122	0.3334605191735728
1.2933145245245246	0.33416581716074495
1.296117037037037	0.33485940848020856
1.2989195495495498	0.33551997517218923
1.3017220620620622	0.33612945775013414
1.3045245745745746	0.3366796636834884
1.307327087087087	0.33717598683944283
1.3101295995995998	0.3376368119891995
1.3129321121121122	0.33808864319505294
1.3157346246246246	0.33855848965726637
1.318537137137137	0.33906604304067506
1.32133964964965	0.3396183217153609
1.3241421621621623	0.3402086655505768
1.3269446746746747	0.3408204890183316
1.329747187187187	0.34143453445867245
1.3325496996997	0.3420370859024696
1.3353522122122123	0.3426261658830417
1.3381547247247247	0.34321332608806804
1.3409572372372371	0.34382009403942215
1.34375974974975	0.34446998820662
1.3465622622622624	0.3451786469037833
1.3493647747747748	0.3459454667247561
1.3521672872872872	0.34674989036536275
1.3549697997998	0.3475541537549631
1.3577723123123124	0.3483122862587714
1.3605748248248248	0.348983081455022
1.3633773373373372	0.3495432871971666
1.36617984984985	0.34999689770404874
1.3689823623623625	0.35037732890887746
1.3717848748748749	0.3507411917841273
1.3745873873873873	0.3511547917914171
1.3773898998999001	0.351676663072206
1.3801924124124125	0.3523407398316485
1.382994924924925	0.3531447786762266
1.3857974374374373	0.3540473550044282
1.3885999499499502	0.3549745244264624
1.3914024624624626	0.3558346963992239
1.394204974974975	0.3565381222514916
1.3970074874874874	0.35701623702850915
1.39981	0.3572362068449987
1.39991	0.3584714995463557
1.3971074774774772	0.3582898282310619
1.3943049549549547	0.358148521004676
1.391502432432432	0.3580228015159142
1.3886999099099095	0.35788252704087037
1.385897387387387	0.3577019065654993
1.3830948648648644	0.35746670814688575
1.3802923423423419	0.35717673304152986
1.3774898198198193	0.356843079678051
1.3746872972972968	0.356481537492525
1.3718847747747747	0.35610471725612014
1.369082252252252	0.35571583160352627
1.3662797297297296	0.3553063243421256
1.363477207207207	0.3548581032140838
1.3606746846846844	0.354349492418536
1.3578721621621619	0.35376276741932805
1.3550696396396393	0.3530906836139286
1.3522671171171168	0.3523398783115547
1.3494645945945942	0.35153019724424917
1.3466620720720717	0.35069041788516586
1.3438595495495491	0.34985199239468157
1.3410570270270266	0.3490429200734497
1.338254504504504	0.34828355507332487
1.335451981981982	0.34758523278933395
1.3326494594594593	0.34695145336213773
1.3298469369369368	0.3463804515001081
1.3270444144144142	0.34586765064501346
1.3242418918918917	0.34540684244544556
1.3214393693693691	0.3449897677573741
1.3186368468468466	0.34460472113052926
1.315834324324324	0.3442354318741524
1.3130318018018015	0.34386149746705275
1.310229279279279	0.3434610204537951
1.3074267567567563	0.3430150677996524
1.3046242342342338	0.34251256212082076
1.3018217117117112	0.34195367959807177
1.2990191891891887	0.34135005947855085
1.2962166666666666	0.34072112268171345
1.293414144144144	0.34008723706110505
1.2906116216216215	0.33946182720502094
1.287809099099099	0.338845258164031
1.2850065765765764	0.3382230653270396
1.2822040540540538	0.337569839703033
1.2794015315315312	0.33685816927870804
1.2765990090090087	0.33607011649532426
1.2737964864864861	0.3352074744797295
1.2709939639639636	0.33429699947031566
1.268191441441441	0.33338809055252044
1.2653889189189185	0.33254265366604985
1.262586396396396	0.3318194503563711
1.2597838738738734	0.33125724966611203
1.2569813513513513	0.330861863462083
1.2541788288288287	0.3306013222618984
1.2513763063063061	0.33041122084498603
1.2485737837837836	0.33020928106449404
1.245771261261261	0.32991536428996315
1.2429687387387385	0.329471413899201
1.240166216216216	0.3288556965096417
1.2373636936936934	0.3280873038848415
1.2345611711711708	0.32721970002920975
1.2317586486486483	0.3263252830653084
1.2289561261261257	0.32547549854284763
1.2261536036036031	0.3247222099132411
1.2233510810810806	0.3240854710798421
1.2205485585585585	0.32355077092421286
1.217746036036036	0.3230759146907991
1.2149435135135134	0.322604895298526
1.2121409909909908	0.3220842496960472
1.2093384684684683	0.321477016196279
1.2065359459459457	0.3207705416874599
1.2037334234234232	0.31997658408631163
1.2009309009009006	0.319124651279423
1.198128378378378	0.3182514968110145
1.1953258558558555	0.3173905555911696
1.192523333333333	0.316564653669387
1.1897208108108104	0.3157838148047357
1.1869182882882878	0.3150480023139297
1.1841157657657653	0.3143528895791542
1.1813132432432432	0.31369583432806025
1.1785107207207206	0.3130794098807646
1.175708198198198	0.3125109956035207
1.1729056756756755	0.3119985899433681
1.170103153153153	0.3115445632603834
1.1673006306306304	0.31113995529224375
1.1644981081081078	0.3107618365404685
1.1616955855855853	0.31037523701257985
1.1588930630630627	0.30993956646842785
1.1560905405405402	0.3094178626478441
1.1532880180180176	0.30878615562175443
1.150485495495495	0.3080400814363276
1.1476829729729725	0.3071966625974217
1.14488045045045	0.30629062821900055
1.1420779279279278	0.30536628937896976
1.1392754054054053	0.3044672844485416
1.1364728828828827	0.3036270630453418
1.1336703603603602	0.3028626393499146
1.1308678378378376	0.3021730610618351
1.128065315315315	0.3015425849152814
1.1252627927927925	0.3009471959754899
1.12246027027027	0.3003622675969348
1.1196577477477474	0.2997690542022051
1.1168552252252248	0.29915831386301567
1.1140527027027023	0.298530423352373
1.1112501801801797	0.2978924999072107
1.1084476576576572	0.29725391050229455
1.105645135135135	0.2966218834383591
1.1028426126126125	0.2959986840752246
1.10004009009009	0.2953811165314658
1.0972375675675674	0.2947622380748403
1.0944350450450449	0.2941344264528656
1.0916325225225223	0.2934925560016474
1.0888299999999997	0.29283610911241215
1.0860274774774772	0.2921695104425193
1.0832249549549546	0.29150063456624314
1.080422432432432	0.2908380661970148
1.0776199099099095	0.29018808085715264
1.074817387387387	0.2895523547398902
1.0720148648648644	0.2889271204412311
1.0692123423423419	0.28830398210230807
1.0664098198198197	0.28767206865027156
1.0636072972972972	0.2870208108111137
1.0608047747747746	0.2863424889545184
1.058002252252252	0.28563383611508475
1.0551997297297295	0.2848963262348162
1.052397207207207	0.2841352054763497
1.0495946846846844	0.2833576947614659
1.0467921621621619	0.2825709964069156
1.0439896396396393	0.2817807303686339
1.0411871171171168	0.28099022896905723
1.0383845945945942	0.2802008107657426
1.0355820720720716	0.27941283760599944
1.032779549549549	0.2786271289412757
1.0299770270270265	0.277846223812872
1.0271745045045044	0.2770750543105747
1.0243719819819819	0.27632078893672013
1.0215694594594593	0.275591853387592
1.0187669369369368	0.27489636465801126
1.0159644144144142	0.27424036099621035
1.0131618918918917	0.27362624388070345
1.010359369369369	0.27305177309969864
1.0075568468468465	0.2725098066547666
1.004754324324324	0.27198880475690335
1.0019518018018014	0.2714739722203822
0.9991492792792789	0.27094883032697764
0.9963467567567563	0.27039699607740453
0.9935442342342338	0.2698039856250543
0.9907417117117117	0.2691589138785822
0.9879391891891891	0.26845599558153355
0.9851366666666665	0.26769574069038243
0.982334144144144	0.2668856811015296
0.9795316216216214	0.26604039835016946
0.9767290990990989	0.26518059429669494
0.9739265765765763	0.2643310109436038
0.9711240540540538	0.26351719000342316
0.9683215315315312	0.2627613534372095
0.9655190090090087	0.2620780189639856
0.9627164864864861	0.2614702369410255
0.9599139639639636	0.2609274343749079
0.957111441441441	0.26042569419796946
0.9543089189189184	0.25993086487563233
0.9515063963963963	0.2594042548812087
0.9487038738738738	0.25880996773134146
0.9459013513513512	0.2581223722091147
0.9430988288288287	0.25733196620820137
0.9402963063063061	0.25644809769906524
0.9374937837837836	0.2554976510995795
0.934691261261261	0.2545197575032129
0.9318887387387385	0.2535576022074567
0.9290862162162159	0.2526491997415712
0.9262836936936933	0.25181934334412315
0.9234811711711708	0.251074690143408
0.9206786486486482	0.25040315824800846
0.9178761261261257	0.24977769298548713
0.9150736036036036	0.24916331934660058
0.912271081081081	0.2485255642148978
0.9094685585585585	0.24783804722402974
0.9066660360360359	0.2470873817770789
0.9038635135135134	0.24627438569777993
0.9010609909909908	0.24541170430400966
0.8982584684684682	0.24451895467524848
0.8954559459459457	0.24361710259845082
0.8926534234234231	0.2427238125997282
0.8898509009009006	0.24185098596854526
0.887048378378378	0.24100482248882982
0.8842458558558555	0.24018782148517964
0.8814433333333329	0.23940149448200854
0.8786408108108104	0.238648409303587
0.8758382882882882	0.2379325614118759
0.8730357657657657	0.23725782223354636
0.8702332432432431	0.23662506163103197
0.8674307207207206	0.23602916503303606
0.864628198198198	0.2354573277933839
0.8618256756756755	0.23488963858368006
0.8590231531531529	0.23430218174024364
0.8562206306306304	0.23367196944913166
0.8534181081081078	0.23298228909182772
0.8506155855855853	0.23222678912557726
0.8478130630630627	0.2314109406627584
0.8450105405405401	0.2305503123905589
0.8422080180180176	0.2296661205669323
0.839405495495495	0.22877941534516882
0.8366029729729729	0.22790572649985463
0.8338004504504504	0.22705184751120472
0.8309979279279278	0.22621572445145033
0.8281954054054053	0.2253893687865831
0.8253928828828827	0.22456368301856816
0.8225903603603602	0.2237334261359093
0.8197878378378376	0.22290048236666682
0.816985315315315	0.22207416169879296
0.8141827927927925	0.22126827207429206
0.8113802702702699	0.22049582731466771
0.8085777477477474	0.21976311748404986
0.8057752252252248	0.21906517949752768
0.8029727027027023	0.21838435528864092
0.8001701801801802	0.21769271798718842
0.7973676576576576	0.21695796769942882
0.794565135135135	0.21615131699018003
0.7917626126126125	0.21525523666528956
0.7889600900900899	0.2142689095877971
0.7861575675675674	0.2132098418265308
0.7833550450450448	0.21211111542590055
0.7805525225225223	0.21101492302374725
0.7777499999999997	0.20996396921649013
0.7749474774774772	0.20899280640663698
0.7721449549549546	0.2081210935754853
0.769342432432432	0.20735019158253437
0.7665399099099095	0.20666363554082773
0.763737387387387	0.20603110957439053
0.7609348648648648	0.2054148254456331
0.7581323423423423	0.204776822274781
0.7553298198198197	0.20408569518649644
0.7525272972972972	0.20332156053769762
0.7497247747747746	0.20247854808557542
0.7469222522522521	0.20156463904553173
0.7441197297297295	0.20059913611399144
0.741317207207207	0.19960839794284518
0.7385146846846844	0.19862068026120006
0.7357121621621618	0.19766100644946233
0.7329096396396393	0.19674695207364684
0.7301071171171167	0.1958860730311598
0.7273045945945942	0.1950754350995238
0.7245020720720716	0.1943033271098743
0.7216995495495495	0.19355280496287075
0.718897027027027	0.19280630032597718
0.7160945045045044	0.19205024081215
0.7132919819819818	0.19127856534385201
0.7104894594594593	0.19049423171610397
0.7076869369369367	0.18970828073308243
0.7048844144144142	0.1889366385959434
0.7020818918918916	0.1881954431333121
0.6992793693693691	0.1874960948141391
0.6964768468468465	0.18684133032322875
0.693674324324324	0.18622335642917215
0.6908718018018014	0.18562453567149867
0.6880692792792789	0.18502044340576673
0.6852667567567567	0.18438451665341699
0.6824642342342342	0.1836931603280218
0.6796617117117116	0.18293015318217004
0.6768591891891891	0.1820894811568624
0.6740566666666665	0.1811761993421241
0.671254144144144	0.18020541586483807
0.6684516216216214	0.17919984738327993
0.6656490990990989	0.17818653351529562
0.6628465765765763	0.1771932306417227
0.6600440540540538	0.17624483094589655
0.6572415315315312	0.17536000097808702
0.6544390090090086	0.1745482070802416
0.6516364864864861	0.1738074145841199
0.6488339639639635	0.17312294017797436
0.6460314414414414	0.17246806088817596
0.6432289189189189	0.17180689225444828
0.6404263963963963	0.17109966390693637
0.6376238738738738	0.17030988515215778
0.6348213513513512	0.16941217732505004
0.6320188288288286	0.16839900719182038
0.6292163063063061	0.1672844350758818
0.6264137837837835	0.16610343659295196
0.623611261261261	0.1649063341559458
0.6208087387387384	0.1637491565270019
0.6180062162162159	0.1626819651212973
0.6152036936936933	0.16173794985094064
0.6124011711711708	0.16092611537970852
0.6095986486486482	0.1602295751048486
0.6067961261261261	0.15961002754729864
0.6039936036036035	0.1590173078698761
0.601191081081081	0.15840148542946791
0.5983885585585584	0.15772425799662698
0.5955860360360359	0.1569666118179347
0.5927835135135133	0.15613082324532251
0.5899809909909908	0.15523654216457533
0.5871784684684682	0.15431241199054907
0.5843759459459457	0.153385921511956
0.5815734234234231	0.15247457889597044
0.5787709009009008	0.15158094776457315
0.5759683783783782	0.15069279002541658
0.5731658558558557	0.1497879506606759
0.5703633333333331	0.14884221093031919
0.5675608108108106	0.14783755735249787
0.564758288288288	0.1467683701602268
0.5619557657657654	0.14564385158656884
0.5591532432432431	0.14448627453235313
0.5563507207207206	0.1433258971846978
0.553548198198198	0.14219425404497826
0.5507456756756755	0.1411177633592835
0.5479431531531529	0.14011318834466158
0.5451406306306303	0.13918567638581936
0.5423381081081078	0.13832921844070606
0.5395355855855855	0.1375287462130616
0.5367330630630629	0.13676290500809324
0.5339305405405403	0.1360067927772997
0.5311280180180178	0.13523444681099955
0.5283254954954952	0.1344213055916879
0.5255229729729727	0.13354702797908163
0.5227204504504503	0.1325988150584934
0.5199179279279278	0.13157484641416933
0.5171154054054052	0.1304868683247018
0.5143128828828827	0.12936066943431812
0.5115103603603601	0.12823338472048373
0.5087078378378376	0.12714732548339513
0.505905315315315	0.12614115290148709
0.5031027927927927	0.12524032220334969
0.5003002702702701	0.1244493931238812
0.4974977477477476	0.1237487037944528
0.494695225225225	0.1230969541379946
0.49189270270270247	0.1224396542903674
0.4890901801801799	0.12172162696833694
0.48628765765765736	0.12090038047606488
0.483485135135135	0.11995667645484964
0.48068261261261247	0.11889922907364336
0.4778800900900899	0.11776206216517038
0.47507756756756736	0.11659516044148382
0.4722750450450448	0.11545103215077873
0.46947252252252225	0.11437102358770745
0.4666699999999997	0.11337528936857877
0.46386747747747736	0.11245919184688241
0.4610649549549548	0.11159692887756067
0.45826243243243225	0.11075099582993564
0.4554599099099097	0.10988437020340935
0.45265738738738714	0.10897160242393517
0.4498548648648646	0.10800550771321366
0.44705234234234204	0.10699768715214858
0.4442498198198197	0.10597313888518883
0.44144729729729715	0.10496108049442793
0.4386447747747746	0.1039851941040641
0.43584225225225204	0.10305650150954854
0.4330397297297295	0.10217102452268534
0.43023720720720693	0.10131267800708682
0.4274346846846844	0.1004600747369811
0.42463216216216204	0.09959468334347038
0.4218296396396395	0.09870746179527423
0.41902711711711693	0.09780175213122555
0.4162245945945944	0.09689159721688478
0.4134220720720718	0.09599622960230275
0.41061954954954927	0.09513274066693217
0.40781702702702693	0.09430945967374849
0.4050145045045044	0.09352222276496885
0.4022119819819818	0.09275465953126588
0.39940945945945927	0.09198226570972867
0.3966069369369367	0.09117883926182813
0.39380441441441416	0.09032321793746767
0.3910018918918916	0.08940433689505112
0.3881993693693693	0.0884233328396179
0.3853968468468467	0.08739245662944961
0.38259432432432416	0.0863315344497253
0.3797918018018016	0.08526331304269341
0.37698927927927905	0.08420908378911152
0.3741867567567565	0.08318556329178978
0.37138423423423395	0.08220334523229267
0.3685817117117116	0.08126662729055895
0.36577918918918906	0.08037359914902398
0.3629766666666665	0.07951694445923885
0.36017414414414395	0.0786842742606817
0.3573716216216214	0.0778587524526475
0.35456909909909884	0.07702044373076156
0.3517665765765763	0.0761488390352667
0.34896405405405395	0.07522658020341422
0.3461615315315314	0.07424377359872347
0.34335900900900884	0.07320172439240075
0.3405564864864863	0.07211471476922787
0.33775396396396373	0.07100875293182385
0.3349514414414412	0.06991700617509594
0.3321489189189186	0.06887267358343724
0.3293463963963963	0.06790099882079337
0.32654387387387374	0.06701261645934076
0.3237413513513512	0.06620024378041878
0.3209388288288286	0.065439875203045
0.31813630630630607	0.06469634747080205
0.3153337837837835	0.06393182525264246
0.31253126126126096	0.06311484449157206
0.30972873873873863	0.062227359930321524
0.3069262162162161	0.06126785514055333
0.3041236936936935	0.06024980108959954
0.30132117117117097	0.05919619585884628
0.2985186486486484	0.05813210908682387
0.29571612612612586	0.05707769892989989
0.2929136036036035	0.05604389265792764
0.29011108108108097	0.0550319268595858
0.2873085585585584	0.054036573434029456
0.28450603603603586	0.05305160048211299
0.2817035135135133	0.0520752643557757
0.27890099099099075	0.051113649977209796
0.2760984684684682	0.05018045599507104
0.27329594594594586	0.0492930880201905
0.2704934234234233	0.048466244521486734
0.26769090090090075	0.04770511021754109
0.2648883783783782	0.04700050156968272
0.26208585585585564	0.04632776563050489
0.2592833333333331	0.04565009984989421
0.25648081081081053	0.04492560788518596
0.2536782882882882	0.04411626778314637
0.25087576576576565	0.0431964155165695
0.2480732432432431	0.04215849869941557
0.24527072072072054	0.04101465836346396
0.24246819819819798	0.03979387881163554
0.23966567567567543	0.038535634325442714
0.23686315315315287	0.03728180798173264
0.23406063063063054	0.036068944017115134
0.23125810810810798	0.03492259089168959
0.22845558558558543	0.03385474701511759
0.22565306306306288	0.03286449957795001
0.22285054054054032	0.03194113389121633
0.22004801801801777	0.031068500578091407
0.2172454954954952	0.030229348100191955
0.21444297297297288	0.029408609826182985
0.21164045045045032	0.028595130246875988
0.20883792792792777	0.02778183996826411
0.20603540540540521	0.02696478816978165
0.20323288288288266	0.026141630802208993
0.2004303603603601	0.02531015266210712
0.19762783783783777	0.024467235091327755
0.19482531531531522	0.023608458305265145
0.19202279279279266	0.022728326843906244
0.1892202702702701	0.02182097201523603
0.18641774774774755	0.020881121847460937
0.183615225225225	0.019905117714911325
0.18081270270270244	0.018891773875634787
0.1780101801801801	0.01784290932532062
0.17520765765765756	0.016763432915442467
0.172405135135135	0.015660940593638872
0.16960261261261245	0.014544887117806993
0.1668000900900899	0.01342550381163421
0.16399756756756734	0.012312711438060453
0.16119504504504478	0.011215282755135947
0.15839252252252245	0.010140421421723556
0.1555899999999999	0.009093758253336137
0.15278747747747734	0.008079578458745629
0.14998495495495479	0.007100964756636241
0.14718243243243223	0.006159543806157797
0.14437990990990968	0.005254686504514772
0.14157738738738712	0.004382299211120655
0.1387748648648648	0.003533651290753226
0.13597234234234223	0.0026948797798242996
0.13316981981981968	0.0018477781604603338
0.13036729729729712	0.00097216861871674
0.12756477477477457	4.963567407545444e-05
0.12476225225225201	-0.0009321767051752028
0.12195972972972946	-0.0019759192156709737
0.11915720720720713	-0.003072823171133221
0.11635468468468457	-0.00420382110432771
0.11355216216216202	-0.005343640821533824
0.11074963963963946	-0.00646706999320823
0.10794711711711691	-0.007555772493878288
0.10514459459459435	-0.008603648027571187
0.1023420720720718	-0.009618951573339585
0.09953954954954947	-0.010622225451693001
0.09673702702702691	-0.011640329750429612
0.09393450450450436	-0.01269811475570315
0.0911319819819818	-0.01381014756983412
0.08832945945945925	-0.014975066260899617
0.08552693693693669	-0.016174483188794664
0.08272441441441436	-0.017377052500198165
0.0799218918918918	-0.018546740078953072
0.07711936936936925	-0.019652983082994346
0.0743168468468467	-0.020679746650763664
0.07151432432432414	-0.021630722756700527
0.06871180180180159	-0.022529025380305212
0.06590927927927903	-0.023411386272675028
0.0631067567567567	-0.024318531176303226
0.060304234234234144	-0.025284583163992402
0.05750171171171159	-0.02632862092873456
0.054699189189189035	-0.027450822547962273
0.05189666666666648	-0.028634174205837803
0.049094144144143925	-0.029850988525816358
0.04629162162162137	-0.031072018766142073
0.04348909909909904	-0.03227523807317256
0.04068657657657648	-0.033451593325621976
0.03788405405405393	-0.03460613861455897
0.035081531531531374	-0.035754521663734384
0.03227900900900882	-0.0369163069866717
0.029476486486486264	-0.03810757421145261
0.02667396396396371	-0.03933533006005985
0.023871441441441377	-0.040595515134804305
0.021068918918918822	-0.04187505912544576
0.018266396396396267	-0.043157012730798305
0.015463873873873712	-0.04442675318784173
0.012661351351351158	-0.04567696484724271
0.009858828828828603	-0.04690961543414374
0.007056306306306048	-0.048134277624690025
0.004253783783783716	-0.049363474050695855
0.0014512612612611608	-0.05060678331527968
-0.001351261261261394	-0.05186587204218018
-0.004153783783783949	-0.0531322787898626
-0.006956306306306503	-0.05438880419443015
-0.009758828828829058	-0.0556141075123211
-0.012561351351351613	-0.05678901076566123
-0.015363873873873946	-0.05790244063313621
-0.0181663963963965	-0.05895507613863915
-0.020968918918919055	-0.05995955048203905
-0.02377144144144161	-0.06093719519156826
-0.026573963963964164	-0.06191241988298768
-0.02937648648648672	-0.06290652469556202
-0.03217900900900905	-0.06393282980810755
-0.03498153153153161	-0.06499447980297157
-0.03778405405405416	-0.06608534831064916
-0.040586576576576716	-0.067193462422251
-0.04338909909909927	-0.06830562265962692
-0.046191621621621826	-0.06941163815366813
-0.04899414414414438	-0.07050687378000564
-0.05179666666666671	-0.07159247990730322
-0.05459918918918927	-0.07267348827844677
-0.05740171171171182	-0.073755628331301
-0.06020423423423438	-0.07484204113467663
-0.06300675675675693	-0.0759309760509067
-0.06580927927927949	-0.07701512895313734
-0.06861180180180204	-0.07808270432831044
-0.07141432432432437	-0.07911976721247937
-0.07421684684684693	-0.08011315304042255
-0.07701936936936948	-0.08105318041954812
-0.07982189189189204	-0.08193561187639808
-0.0826244144144146	-0.08276260769981936
-0.08542693693693715	-0.08354268415210242
-0.0882294594594597	-0.08428983243307542
-0.09103198198198204	-0.08502196981472943
-0.09383450450450459	-0.08575884150252278
-0.09663702702702714	-0.08651946470495497
-0.0994395495495497	-0.08731927667609729
-0.10224207207207225	-0.08816732290226548
-0.10504459459459481	-0.08906403031503363
-0.10784711711711736	-0.09000023291671588
-0.1106496396396397	-0.09095803629358601
-0.11345216216216225	-0.09191376907491
-0.1162546846846848	-0.09284272200170829
-0.11905720720720736	-0.09372476997933077
-0.12185972972972992	-0.09454951913886978
-0.12466225225225247	-0.09531951404231354
-0.12746477477477502	-0.0960503812371507
-0.13026729729729736	-0.09676753165022556
-0.1330698198198199	-0.09750000607372622
-0.13587234234234247	-0.09827293939467241
-0.13867486486486502	-0.09910064821850362
-0.14147738738738758	-0.09998231411313485
-0.14427990990991013	-0.10090160866645592
-0.14708243243243246	-0.10183054283936677
-0.14988495495495502	-0.10273662476608714
-0.15268747747747757	-0.1035914357679053
-0.15549000000000013	-0.10437828509283364
-0.15829252252252268	-0.10509682659890562
-0.16109504504504524	-0.10576335889863675
-0.1638975675675678	-0.10640674047379994
-0.16670009009009013	-0.1070610766001786
-0.16950261261261268	-0.10775721678100825
-0.17230513513513523	-0.10851538787206683
-0.1751076576576578	-0.10934090837323007
-0.17791018018018034	-0.11022401043060215
-0.1807127027027029	-0.11114361869105671
-0.18351522522522545	-0.11207384513078034
-0.1863177477477478	-0.11299126313037666
-0.18912027027027034	-0.11388090276349316
-0.1919227927927929	-0.11473937098620657
-0.19472531531531545	-0.11557438874765324
-0.197527837837838	-0.11640108423130469
-0.20033036036036056	-0.11723628943863362
-0.20313288288288311	-0.11809261127019999
-0.20593540540540545	-0.11897405917828296
-0.208737927927928	-0.11987452356420902
-0.21154045045045056	-0.12077955803085105
-0.2143429729729731	-0.12167095770368497
-0.21714549549549567	-0.12253280397527333
-0.21994801801801822	-0.12335718313314026
-0.22275054054054078	-0.12414781075855996
-0.2255530630630631	-0.12492031172684603
-0.22835558558558566	-0.12569879779753546
-0.23115810810810822	-0.12650943083045096
-0.23396063063063077	-0.12737258664653173
-0.23676315315315333	-0.1282957810553883
-0.23956567567567588	-0.1292695034091852
-0.24236819819819821	-0.13026747711210473
-0.24517072072072077	-0.1312517468745883
-0.24797324324324332	-0.13218164630367202
-0.2507757657657659	-0.13302448875079875
-0.25357828828828843	-0.13376511421259896
-0.256380810810811	-0.13441147669906717
-0.25918333333333354	-0.13499433589029186
-0.2619858558558559	-0.13556065012429885
-0.26478837837837843	-0.136162064051096
-0.267590900900901	-0.13684143039547325
-0.27039342342342354	-0.13762111052141401
-0.2731959459459461	-0.13849655056536547
-0.27599846846846865	-0.13943731184899733
-0.2788009909909912	-0.1403956597350876
-0.28160351351351354	-0.141320560799434
-0.2844060360360361	-0.1421731849028246
-0.28720855855855865	-0.14293933358334077
-0.2900110810810812	-0.14363490034664084
-0.29281360360360376	-0.1443023850123527
-0.2956161261261263	-0.1449991099864557
-0.29841864864864887	-0.14578034285714547
-0.3012211711711712	-0.14668221747721788
-0.30402369369369375	-0.14770959900247715
-0.3068262162162163	-0.148832718918134
-0.30962873873873886	-0.1499938674209642
-0.3124312612612614	-0.15112242508857598
-0.31523378378378397	-0.1521539679801741
-0.3180363063063065	-0.15304789477326575
-0.32083882882882886	-0.1537984235294927
-0.3236413513513514	-0.154435784035878
-0.32644387387387397	-0.15501738079306437
-0.3292463963963965	-0.15561169929498597
-0.3320489189189191	-0.1562798341811542
-0.33485144144144163	-0.15706007981160452
-0.3376539639639642	-0.15795989025974988
-0.3404564864864865	-0.15895708387906515
-0.3432590090090091	-0.16000924898351032
-0.34606153153153163	-0.16106785493144304
-0.3488640540540542	-0.1620923630936998
-0.35166657657657674	-0.16306000750556426
-0.3544690990990993	-0.16396867826104933
-0.3572716216216216	-0.16483283406617188
-0.3600741441441442	-0.16567471170792236
-0.36287666666666674	-0.16651449330908208
-0.3656791891891893	-0.1673631017870717
-0.36848171171171185	-0.1682199898438579
-0.3712842342342344	-0.16907620364417053
-0.37408675675675696	-0.16992093774017492
-0.3768892792792793	-0.17074851945176617
-0.37969180180180184	-0.17156272405439477
-0.3824943243243244	-0.1723765079625318
-0.38529684684684695	-0.17320717582958678
-0.3880993693693695	-0.1740689117609434
-0.39090189189189206	-0.17496575592538688
-0.3937044144144146	-0.17588803884653614
-0.39650693693693695	-0.17681400645722023
-0.3993094594594595	-0.17771635701445865
-0.40211198198198206	-0.1785714355081569
-0.4049145045045046	-0.17936766500430146
-0.40771702702702717	-0.18010991875359716
-0.4105195495495496	-0.18081795097483
-0.41332207207207217	-0.18151921198068055
-0.4161245945945947	-0.18223855741969985
-0.4189271171171173	-0.1829886830628037
-0.4217296396396397	-0.18376503235705877
-0.4245321621621623	-0.18454740162790817
-0.42733468468468483	-0.1853080172758802
-0.4301372072072073	-0.1860233620182805
-0.4329397297297298	-0.18668542082853046
-0.4357422522522524	-0.18730794827966935
-0.4385447747747748	-0.1879249311753889
-0.4413472972972974	-0.188581134333772
-0.44414981981981994	-0.18931753083036063
-0.4469523423423425	-0.19015647394901292
-0.44975486486486493	-0.19109187692497476
-0.4525573873873875	-0.1920882037003382
-0.45535990990991004	-0.1930891820206072
-0.4581624324324325	-0.1940338029501366
-0.46096495495495504	-0.19487454044703012
-0.4637674774774776	-0.1955917675584491
-0.46657000000000015	-0.19619945431121044
-0.4693725225225226	-0.1967400783904638
-0.47217504504504515	-0.1972703123380587
-0.4749775675675677	-0.19784221878983932
-0.47778009009009015	-0.19848627282645492
-0.4805826126126127	-0.19920195612234204
-0.48338513513513526	-0.1999590990079022
-0.4861876576576578	-0.20070945474174995
-0.48899018018018026	-0.20140445275948793
-0.4917927027027028	-0.20201293319413793
-0.49459522522522537	-0.20253267553848364
-0.4973977477477478	-0.20299171035782848
-0.5002002702702704	-0.20343899164065193
-0.5030027927927929	-0.2039277515156348
-0.5058053153153154	-0.20449743768168138
-0.5086078378378379	-0.2051606297603945
-0.5114103603603605	-0.20589955896745038
-0.514212882882883	-0.20667343471974942
-0.5170154054054055	-0.20743392067374788
-0.519817927927928	-0.20814317450228348
-0.5226204504504506	-0.2087879210853607
-0.525422972972973	-0.20938441926245177
-0.5282254954954956	-0.20997242968076046
-0.5310280180180181	-0.21060025120432369
-0.5338305405405407	-0.21130615712942669
-0.5366330630630631	-0.21210295609649377
-0.5394355855855857	-0.21297140631305578
-0.5422381081081082	-0.21386515026807962
-0.5450406306306307	-0.21472577188985864
-0.5478431531531532	-0.21550293720065428
-0.5506456756756758	-0.21617265560690824
-0.5534481981981982	-0.2167471917214142
-0.5562507207207208	-0.21727292301730927
-0.5590532432432433	-0.21781653437961612
-0.5618557657657659	-0.21844395282507933
-0.5646582882882883	-0.21919896210309708
-0.5674608108108109	-0.22008861375756594
-0.5702633333333335	-0.22108030192500805
-0.5730658558558559	-0.22211146689623373
-0.5758683783783785	-0.22310867932327838
-0.578670900900901	-0.22400977513091946
-0.5814734234234236	-0.2247818019572988
-0.584275945945946	-0.22542908377289095
-0.5870784684684686	-0.22598914469137366
-0.5898809909909911	-0.22651834717548902
-0.5926835135135136	-0.22707247141896825
-0.5954860360360361	-0.2276889530389692
-0.5982885585585587	-0.2283766418285903
-0.6010910810810811	-0.22911610582499564
-0.6038936036036037	-0.2298697249636651
-0.6066961261261262	-0.23059744272918625
-0.6094986486486488	-0.23127224248234202
-0.6123011711711712	-0.23188977416485146
-0.6151036936936938	-0.23246888602631777
-0.6179062162162163	-0.23304323120145132
-0.6207087387387388	-0.23364737226453414
-0.6235112612612613	-0.23430273707337967
-0.6263137837837839	-0.2350087236271322
-0.6291163063063064	-0.23574227242044077
-0.6319188288288289	-0.2364660722302172
-0.6347213513513514	-0.23714239640839052
-0.637523873873874	-0.23774752346827588
-0.6403263963963964	-0.2382814961792371
-0.643128918918919	-0.23876966225840746
-0.6459314414414415	-0.2392553843383629
-0.6487339639639641	-0.23978643564975277
-0.6515364864864865	-0.24039979198510064
-0.6543390090090091	-0.24111002531603742
-0.6571415315315317	-0.24190515639279309
-0.6599440540540541	-0.24275114972049572
-0.6627465765765767	-0.2436032135989139
-0.6655490990990992	-0.24441978139976372
-0.6683516216216216	-0.2451742910644824
-0.6711541441441442	-0.2458608749092024
-0.6739566666666668	-0.24649241320313964
-0.6767591891891893	-0.24709221101349432
-0.6795617117117118	-0.2476828021448214
-0.6823642342342343	-0.2482762699294988
-0.6851667567567569	-0.2488697185614671
-0.6879692792792793	-0.24944745188810047
-0.6907718018018019	-0.24998881556074048
-0.6935743243243244	-0.2504785049276834
-0.696376846846847	-0.250915223855839
-0.6991793693693694	-0.251315219537796
-0.701981891891892	-0.25170915831617735
-0.7047844144144145	-0.2521333158567476
-0.707586936936937	-0.25261819959584564
-0.7103894594594595	-0.25317871358911415
-0.7131919819819821	-0.25380945682309364
-0.7159945045045045	-0.25448691257723854
-0.7187970270270271	-0.2551778130227962
-0.7215995495495496	-0.2558507512261651
-0.7244020720720722	-0.2564869603497041
-0.7272045945945946	-0.25708649426733354
-0.7300071171171172	-0.2576676986937386
-0.7328096396396397	-0.2582602500963195
-0.7356121621621622	-0.2588942987466666
-0.7384146846846847	-0.25958957887958145
-0.7412172072072073	-0.26034828636596363
-0.7440197297297299	-0.26115412040714536
-0.7468222522522523	-0.26197766628012975
-0.7496247747747748	-0.2627860668744174
-0.7524272972972974	-0.26355348301732173
-0.7552298198198198	-0.26426867050288894
-0.7580323423423424	-0.2649371325773453
-0.760834864864865	-0.2655773028231079
-0.7636373873873875	-0.26621234131117444
-0.76643990990991	-0.26686062740956473
-0.7692424324324325	-0.26752839316175325
-0.7720449549549551	-0.2682070712918202
-0.7748474774774775	-0.268876182099112
-0.7776500000000001	-0.26951060477624156
-0.7804525225225226	-0.2700895790358484
-0.7832550450450451	-0.27060427200604353
-0.7860575675675676	-0.2710613599877951
-0.7888600900900902	-0.2714815456978683
-0.7916626126126127	-0.27189369869177693
-0.7944651351351352	-0.2723267334695265
-0.7972676576576577	-0.27280194713827854
-0.8000701801801803	-0.27332816919520053
-0.8028727027027027	-0.27390093354880884
-0.8056752252252253	-0.2745054357734933
-0.8084777477477478	-0.2751218311702506
-0.8112802702702704	-0.27573087456506273
-0.8140827927927928	-0.27631813606177846
-0.8168853153153154	-0.2768758723303193
-0.8196878378378379	-0.2774026919217274
-0.8224903603603604	-0.2779019750428541
-0.8252928828828829	-0.278380274209443
-0.8280954054054055	-0.27884656850064615
-0.8308979279279279	-0.2793124787756085
-0.8337004504504505	-0.27979275884824073
-0.836502972972973	-0.2803049527762672
-0.8393054954954956	-0.2808672850152397
-0.842108018018018	-0.28149459659939136
-0.8449105405405406	-0.2821931635168681
-0.8477130630630632	-0.2829560911691543
-0.8505155855855856	-0.2837612594293031
-0.8533181081081082	-0.28457328892080713
-0.8561206306306307	-0.2853498076866541
-0.8589231531531533	-0.28605080293758434
-0.8617256756756757	-0.2866485856589792
-0.8645281981981983	-0.287135373702337
-0.8673307207207208	-0.2875259722454353
-0.8701332432432433	-0.28785441066687634
-0.8729357657657658	-0.28816525779281466
-0.8757382882882884	-0.28850206233271547
-0.8785408108108108	-0.2888963514001275
-0.8813433333333334	-0.28936050327221774
-0.8841458558558559	-0.28988660060685667
-0.8869483783783785	-0.29045145616419343
-0.8897509009009009	-0.2910260228653595
-0.8925534234234235	-0.29158602042512516
-0.895355945945946	-0.2921202939967211
-0.8981584684684685	-0.292634262341006
-0.900960990990991	-0.29314751173485154
-0.9037635135135136	-0.29368655523562215
-0.9065660360360361	-0.2942753335212024
-0.9093685585585587	-0.29492666807166734
-0.9121710810810811	-0.29563740789078097
-0.9149736036036036	-0.2963886439563753
-0.9177761261261261	-0.29715061263365194
-0.9205786486486487	-0.29789039599972567
-0.9233811711711712	-0.2985797665389611
-0.9261836936936938	-0.2992007369028371
-0.9289862162162162	-0.2997474225738812
-0.9317887387387388	-0.30022427089078685
-0.9345912612612612	-0.30064199464556984
-0.9373937837837838	-0.3010132016311723
-0.9401963063063064	-0.3013495244789629
-0.9429988288288289	-0.30166115185719966
-0.9458013513513515	-0.3019584421184124
-0.9486038738738739	-0.3022542777831396
-0.9514063963963965	-0.30256541964926875
-0.9542089189189189	-0.3029115137133689
-0.9570114414414415	-0.30331144105137453
-0.959813963963964	-0.3037779641135452
-0.9626164864864866	-0.3043125922257992
-0.9654190090090091	-0.3049028429578463
-0.9682215315315316	-0.30552345973231465
-0.9710240540540541	-0.3061418403755858
-0.9738265765765766	-0.3067263942888947
-0.9766290990990991	-0.3072553478384771
-0.9794316216216217	-0.3077231293749362
-0.9822341441441442	-0.30814207878828626
-0.9850366666666668	-0.308538673761636
-0.9878391891891892	-0.3089452684596613
-0.9906417117117118	-0.3093898779519936
-0.9934442342342342	-0.30988726661870836
-0.9962467567567568	-0.310434237349257
-0.9990492792792793	-0.3110106717395541
-1.0018518018018019	-0.3115859855021147
-1.0046543243243244	-0.3121288754211258
-1.0074568468468468	-0.31261715230018383
-1.0102593693693693	-0.3130444454985163
-1.0130618918918919	-0.31342162840854404
-1.0158644144144144	-0.313772584871727
-1.018666936936937	-0.3141258120494491
-1.0214694594594596	-0.31450470652529305
-1.024271981981982	-0.31491976622386575
-1.0270745045045047	-0.31536525383466985
-1.029877027027027	-0.3158213622942905
-1.0326795495495495	-0.3162611188182649
-1.035482072072072	-0.31665976099837223
-1.0382845945945947	-0.3170035926447481
-1.0410871171171172	-0.3172955768077719
-1.0438896396396395	-0.3175560178150697
-1.046692162162162	-0.31781822578359453
-1.0494946846846847	-0.3181205316446367
-1.0522972072072072	-0.3184969763661053
-1.0550997297297298	-0.31896918982685185
-1.0579022522522523	-0.3195414265307963
-1.0607047747747749	-0.3201996934942891
-1.0635072972972974	-0.3209147661479078
-1.06630981981982	-0.3216479938593011
-1.0691123423423423	-0.3223583602064969
-1.0719148648648649	-0.32300930523688487
-1.0747173873873874	-0.3235741939966734
-1.07751990990991	-0.32403980621596407
-1.0803224324324325	-0.32440763221566693
-1.0831249549549549	-0.3246930014824432
-1.0859274774774774	-0.32492218005335227
-1.08873	-0.32512767043151336
-1.0915325225225225	-0.32534215223488006
-1.094335045045045	-0.3255918490840184
-1.0971375675675676	-0.32589050848189094
-1.0999400900900902	-0.3262354449057323
-1.1027426126126127	-0.3266070079541783
-1.1055451351351353	-0.3269722678314446
-1.1083476576576576	-0.3272927022385407
-1.1111501801801802	-0.3275344615040898
-1.1139527027027027	-0.3276787629953305
-1.1167552252252253	-0.32772951789784865
-1.1195577477477479	-0.32771568443653043
-1.1223602702702702	-0.32768707703558086
-1.1251627927927927	-0.3277041518689061
-1.1279653153153153	-0.32782411861523075
-1.1307678378378379	-0.32808700749217745
-1.1335703603603604	-0.32850558766097937
-1.136372882882883	-0.3290621222973118
-1.1391754054054055	-0.329713067471891
-1.141977927927928	-0.33040051739932685
-1.1447804504504504	-0.33106717695267773
-1.147582972972973	-0.331670553279232
-1.1503854954954955	-0.3321922736443411
-1.153188018018018	-0.33263991729514175
-1.1559905405405406	-0.3330410465024617
-1.1587930630630632	-0.33343151603435883
-1.1615955855855855	-0.3338418718218583
-1.164398108108108	-0.3342861685375679
-1.1672006306306306	-0.33475668329837327
-1.1700031531531532	-0.33522606364763496
-1.1728056756756757	-0.3356560566741854
-1.1756081981981983	-0.33600989613313736
-1.1784107207207208	-0.3362643335887878
-1.1812132432432432	-0.3364175160483277
-1.1840157657657657	-0.33649033298869346
-1.1868182882882883	-0.336520988346126
-1.1896208108108108	-0.33655468864660143
-1.1924233333333334	-0.3366317891536963
-1.195225855855856	-0.33677806473011596
-1.1980283783783783	-0.33699991371175364
-1.2008309009009008	-0.337285592593186
-1.2036334234234234	-0.3376116117974842
-1.206435945945946	-0.3379518497432522
-1.2092384684684685	-0.3382862539116479
-1.212040990990991	-0.3386063678120401
-1.2148435135135136	-0.3389161679098356
-1.2176460360360362	-0.3392283527121257
-1.2204485585585585	-0.33955772566400577
-1.223251081081081	-0.33991416935225705
-1.2260536036036036	-0.34029767890666307
-1.2288561261261262	-0.3406970745700799
-1.2316586486486487	-0.34109268159651074
-1.2344611711711713	-0.3414619229139071
-1.2372636936936936	-0.34178586108697717
-1.2400662162162162	-0.3420545214582177
-1.2428687387387387	-0.34226934665244846
-1.2456712612612613	-0.3424421533935217
-1.2484737837837838	-0.34259111745011195
-1.2512763063063064	-0.3427352185649418
-1.254078828828829	-0.3428889636993103
-1.2568813513513515	-0.3430589935904168
-1.2596838738738738	-0.34324348270594784
-1.2624863963963964	-0.34343432493724324
-1.265288918918919	-0.3436212584747156
-1.2680914414414415	-0.34379656768750366
-1.270893963963964	-0.34395892553865903
-1.2736964864864866	-0.34411527950516696
-1.276499009009009	-0.3442802936065821
-1.2793015315315315	-0.3444735406481392
-1.282104054054054	-0.34471520589393134
-1.2849065765765766	-0.34502139135197796
-1.2877090990990991	-0.3454001549867036
-1.2905116216216217	-0.34584920960041565
-1.2933141441441443	-0.3463558153570475
-1.2961166666666666	-0.3468989184923993
-1.2989191891891891	-0.3474531053010005
-1.3017217117117117	-0.3479935352087761
-1.3045242342342342	-0.3485007617744046
-1.3073267567567568	-0.3489643077593775
-1.3101292792792794	-0.3493840700341524
-1.312931801801802	-0.3497690894422658
-1.3157343243243242	-0.3501338637394531
-1.3185368468468468	-0.35049307197466695
-1.3213393693693694	-0.350856128603111
-1.324141891891892	-0.3512232040419524
-1.3269444144144145	-0.3515841059335869
-1.329746936936937	-0.3519207055649528
-1.3325494594594596	-0.3522125636003973
-1.335351981981982	-0.3524443393916835
-1.3381545045045045	-0.352612800915559
-1.340957027027027	-0.352731083220595
-1.3437595495495496	-0.3528284108179718
-1.3465620720720721	-0.3529447148551673
-1.3493645945945947	-0.35312112234172466
-1.352167117117117	-0.3533887069700081
-1.3549696396396396	-0.3537586965499039
-1.3577721621621621	-0.354217209695455
-1.3605746846846847	-0.3547264976435017
-1.3633772072072072	-0.3552328643093817
-1.3661797297297298	-0.3556794485672946
-1.3689822522522523	-0.35602049449265694
-1.3717847747747747	-0.35623312508333593
-1.3745872972972972	-0.3563232134191704
-1.3773898198198198	-0.3563235826469692
-1.3801923423423423	-0.35628498793435315
-1.382994864864865	-0.3562624615439014
[truncated: 6 more rows]
