# Supplementary material for: Isolation of a planar π-aromatic Bi5− ring in a cobalt-based inverse-sandwich-type complex
Source: Nat Chem. 2025 Jan 20;17(4):547–55. doi: 10.1038/s41557-024-01713-8 (PMC11964920; doi:10.1038/s41557-024-01713-8)
Supplement: Supplementary file 4 — Original magnetic data of compound 1 and origin file of Fig. 3. [file 41557_2024_1713_MOESM4_ESM.zip › sr_and_T/56.json]

{
   "comment": "corrected Loops",
   "temperature": 4,
   "measures": [
      {
         "sr": 0.064,
         "angle": 0,
         "trans": 0,
         "cool_t": 1,
         "comment": "to H_stop",
         "data": [
            [
               -1.3999,
               -0.35684424747714205
            ],
            [
               -1.3970974874874873,
               -0.35707337731745936
            ],
            [
               -1.394294974974975,
               -0.35742612555570774
            ],
            [
               -1.3914924624624623,
               -0.3578140622573447
            ],
            [
               -1.3886899499499499,
               -0.35815443589073537
            ],
            [
               -1.3858874374374373,
               -0.35838475096786604
            ],
            [
               -1.3830849249249249,
               -0.3584714995463557
            ],
            [
               -1.3802824124124122,
               -0.3584117421104114
            ],
            [
               -1.3774798998998998,
               -0.35822804649319395
            ],
            [
               -1.3746773873873872,
               -0.35795878442098206
            ],
            [
               -1.3718748748748748,
               -0.3576466195169188
            ],
            [
               -1.3690723623623622,
               -0.35732807150799484
            ],
            [
               -1.3662698498498498,
               -0.35702639666932956
            ],
            [
               -1.3634673373373372,
               -0.356748934398058
            ],
            [
               -1.3606648248248248,
               -0.35648885907266237
            ],
            [
               -1.3578623123123121,
               -0.35623025071464676
            ],
            [
               -1.3550597997997997,
               -0.35595477092440575
            ],
            [
               -1.3522572872872871,
               -0.3556480872353148
            ],
            [
               -1.3494547747747747,
               -0.3553044893421151
            ],
            [
               -1.346652262262262,
               -0.3549287525408018
            ],
            [
               -1.3438497497497497,
               -0.3545350505852517
            ],
            [
               -1.341047237237237,
               -0.3541434268946587
            ],
            [
               -1.3382447247247247,
               -0.35377485965309585
            ],
            [
               -1.335442212212212,
               -0.3534462157605963
            ],
            [
               -1.3326396996996996,
               -0.35316635095086313
            ],
            [
               -1.329837187187187,
               -0.3529343020792821
            ],
            [
               -1.3270346746746746,
               -0.35274000171166653
            ],
            [
               -1.324232162162162,
               -0.352567329931079
            ],
            [
               -1.3214296496496496,
               -0.3523987320156524
            ],
            [
               -1.318627137137137,
               -0.35222020572239077
            ],
            [
               -1.3158246246246246,
               -0.35202530936562815
            ],
            [
               -1.313022112112112,
               -0.35181702273756554
            ],
            [
               -1.3102195995995995,
               -0.35160679405865247
            ],
            [
               -1.307417087087087,
               -0.3514108302049005
            ],
            [
               -1.3046145745745745,
               -0.35124446465106707
            ],
            [
               -1.301812062062062,
               -0.3511160614025738
            ],
            [
               -1.2990095495495495,
               -0.35102219392483547
            ],
            [
               -1.2962070370370369,
               -0.3509456601019385
            ],
            [
               -1.2934045245245245,
               -0.35085725957486913
            ],
            [
               -1.2906020120120119,
               -0.35072130163521975
            ],
            [
               -1.2877994994994995,
               -0.35050376991401344
            ],
            [
               -1.2849969869869868,
               -0.3501812308973533
            ],
            [
               -1.2821944744744744,
               -0.3497481902232987
            ],
            [
               -1.2793919619619618,
               -0.34922081707633
            ],
            [
               -1.2765894494494494,
               -0.3486357558632285
            ],
            [
               -1.2737869369369368,
               -0.3480439426119313
            ],
            [
               -1.2709844244244244,
               -0.34750063480937965
            ],
            [
               -1.2681819119119118,
               -0.3470538995870399
            ],
            [
               -1.2653793993993994,
               -0.34673429395664745
            ],
            [
               -1.2625768868868867,
               -0.34654826071721545
            ],
            [
               -1.2597743743743743,
               -0.34647689110621094
            ],
            [
               -1.2569718618618617,
               -0.3464803888122756
            ],
            [
               -1.2541693493493493,
               -0.346507152526929
            ],
            [
               -1.2513668368368367,
               -0.34650524939543503
            ],
            [
               -1.2485643243243243,
               -0.34643348103457083
            ],
            [
               -1.2457618118118117,
               -0.34626939409763413
            ],
            [
               -1.2429592992992993,
               -0.3460124119608704
            ],
            [
               -1.2401567867867866,
               -0.345681537616219
            ],
            [
               -1.2373542742742742,
               -0.3453084600043813
            ],
            [
               -1.2345517617617616,
               -0.3449280252658705
            ],
            [
               -1.2317492492492492,
               -0.34456862484658357
            ],
            [
               -1.2289467367367366,
               -0.3442449674822782
            ],
            [
               -1.2261442242242242,
               -0.34395498576556316
            ],
            [
               -1.2233417117117116,
               -0.34368148701291934
            ],
            [
               -1.2205391991991992,
               -0.3433979021278135
            ],
            [
               -1.2177366866866866,
               -0.3430764433517276
            ],
            [
               -1.2149341741741742,
               -0.3426964136169096
            ],
            [
               -1.2121316616616615,
               -0.3422504466761541
            ],
            [
               -1.2093291491491491,
               -0.34174706868484606
            ],
            [
               -1.2065266366366365,
               -0.3412089826492447
            ],
            [
               -1.203724124124124,
               -0.3406676148031922
            ],
            [
               -1.2009216116116115,
               -0.340155429633169
            ],
            [
               -1.198119099099099,
               -0.33969807212487535
            ],
            [
               -1.1953165865865865,
               -0.3393083979107884
            ],
            [
               -1.192514074074074,
               -0.33898391391642235
            ],
            [
               -1.1897115615615614,
               -0.3387082223774769
            ],
            [
               -1.186909049049049,
               -0.3384559881977369
            ],
            [
               -1.1841065365365364,
               -0.3382000179778686
            ],
            [
               -1.181304024024024,
               -0.3379184957796919
            ],
            [
               -1.1785015115115114,
               -0.3376004109401757
            ],
            [
               -1.175698998998999,
               -0.3372477406176292
            ],
            [
               -1.1728964864864864,
               -0.33687387269816405
            ],
            [
               -1.170093973973974,
               -0.3364988212418415
            ],
            [
               -1.1672914614614613,
               -0.3361427000524294
            ],
            [
               -1.164488948948949,
               -0.3358194192318874
            ],
            [
               -1.1616864364364363,
               -0.3355325037996424
            ],
            [
               -1.158883923923924,
               -0.33527430872372654
            ],
            [
               -1.1560814114114113,
               -0.33502888891715343
            ],
            [
               -1.153278898898899,
               -0.33477766404689757
            ],
            [
               -1.1504763863863863,
               -0.33450612606166996
            ],
            [
               -1.1476738738738739,
               -0.334209448153699
            ],
            [
               -1.1448713613613613,
               -0.3338951051809601
            ],
            [
               -1.1420688488488488,
               -0.3335814590037244
            ],
            [
               -1.1392663363363362,
               -0.3332924686392381
            ],
            [
               -1.1364638238238238,
               -0.33304990513100774
            ],
            [
               -1.1336613113113112,
               -0.3328653146991787
            ],
            [
               -1.1308587987987986,
               -0.3327342020869344
            ],
            [
               -1.1280562862862862,
               -0.3326343998017851
            ],
            [
               -1.1252537737737738,
               -0.33252946666751615
            ],
            [
               -1.1224512612612612,
               -0.33237652991989386
            ],
            [
               -1.1196487487487485,
               -0.3321366622279439
            ],
            [
               -1.1168462362362361,
               -0.3317850640935214
            ],
            [
               -1.1140437237237237,
               -0.3313182606944617
            ],
            [
               -1.111241211211211,
               -0.3307562584771928
            ],
            [
               -1.1084386986986985,
               -0.330138942866275
            ],
            [
               -1.105636186186186,
               -0.32951755613958766
            ],
            [
               -1.1028336736736737,
               -0.3289434267543555
            ],
            [
               -1.100031161161161,
               -0.32845684602322966
            ],
            [
               -1.0972286486486484,
               -0.32807890236718273
            ],
            [
               -1.094426136136136,
               -0.32780822402817644
            ],
            [
               -1.0916236236236236,
               -0.32762321031329744
            ],
            [
               -1.088821111111111,
               -0.32748885445616815
            ],
            [
               -1.0860185985985984,
               -0.32736610154967427
            ],
            [
               -1.083216086086086,
               -0.32722115696619736
            ],
            [
               -1.0804135735735736,
               -0.3270323789777746
            ],
            [
               -1.077611061061061,
               -0.3267932435759575
            ],
            [
               -1.0748085485485483,
               -0.32651106933219054
            ],
            [
               -1.072006036036036,
               -0.3262023636248209
            ],
            [
               -1.0692035235235235,
               -0.3258864638559955
            ],
            [
               -1.066401011011011,
               -0.32557940023735865
            ],
            [
               -1.0635984984984983,
               -0.3252895885437225
            ],
            [
               -1.060795985985986,
               -0.325016233223005
            ],
            [
               -1.0579934734734735,
               -0.32475045019139726
            ],
            [
               -1.0551909609609609,
               -0.32447838113056493
            ],
            [
               -1.0523884484484483,
               -0.3241851640205565
            ],
            [
               -1.0495859359359359,
               -0.32385861158583884
            ],
            [
               -1.0467834234234235,
               -0.32349175823786447
            ],
            [
               -1.0439809109109108,
               -0.32308390408917464
            ],
            [
               -1.0411783983983982,
               -0.32264022941339043
            ],
            [
               -1.0383758858858858,
               -0.32217034193758143
            ],
            [
               -1.0355733733733734,
               -0.32168621051822477
            ],
            [
               -1.0327708608608608,
               -0.32119987991504817
            ],
            [
               -1.0299683483483482,
               -0.3207212521319006
            ],
            [
               -1.0271658358358358,
               -0.32025615472211044
            ],
            [
               -1.0243633233233234,
               -0.31980493562432444
            ],
            [
               -1.0215608108108107,
               -0.3193618929001082
            ],
            [
               -1.0187582982982981,
               -0.31891587528696763
            ],
            [
               -1.0159557857857857,
               -0.31845227777841734
            ],
            [
               -1.0131532732732733,
               -0.3179563588008215
            ],
            [
               -1.0103507607607607,
               -0.31741736711560153
            ],
            [
               -1.007548248248248,
               -0.31683252601234624
            ],
            [
               -1.0047457357357357,
               -0.31620966896639857
            ],
            [
               -1.0019432232232233,
               -0.31556742014623784
            ],
            [
               -0.9991407107107106,
               -0.31493232852184405
            ],
            [
               -0.9963381981981981,
               -0.3143332086537287
            ],
            [
               -0.9935356856856856,
               -0.3137938813910528
            ],
            [
               -0.9907331731731731,
               -0.31332622862808324
            ],
            [
               -0.9879306606606606,
               -0.31292568695004574
            ],
            [
               -0.9851281481481481,
               -0.3125708505646908
            ],
            [
               -0.9823256356356356,
               -0.3122277918179486
            ],
            [
               -0.9795231231231231,
               -0.31185831505420514
            ],
            [
               -0.9767206106106106,
               -0.31143006189713496
            ],
            [
               -0.973918098098098,
               -0.31092562370687227
            ],
            [
               -0.9711155855855855,
               -0.31034789386412054
            ],
            [
               -0.968313073073073,
               -0.309719857694579
            ],
            [
               -0.9655105605605605,
               -0.3090786261543309
            ],
            [
               -0.962708048048048,
               -0.3084652913063137
            ],
            [
               -0.9599055355355355,
               -0.3079135486933994
            ],
            [
               -0.957103023023023,
               -0.30744052324878846
            ],
            [
               -0.9543005105105105,
               -0.3070426439810513
            ],
            [
               -0.951497997997998,
               -0.3066978800412169
            ],
            [
               -0.9486954854854854,
               -0.30637363934808803
            ],
            [
               -0.9458929729729728,
               -0.30603778459262265
            ],
            [
               -0.9430904604604604,
               -0.3056691573196517
            ],
            [
               -0.9402879479479478,
               -0.30526410017087013
            ],
            [
               -0.9374854354354354,
               -0.30483673705025494
            ],
            [
               -0.9346829229229228,
               -0.30441282569788475
            ],
            [
               -0.9318804104104104,
               -0.3040191743174048
            ],
            [
               -0.9290778978978977,
               -0.30367218660405004
            ],
            [
               -0.9262753853853853,
               -0.30336951933815415
            ],
            [
               -0.9234728728728727,
               -0.303087924623033
            ],
            [
               -0.9206703603603603,
               -0.3027883677436627
            ],
            [
               -0.9178678478478477,
               -0.3024270918838814
            ],
            [
               -0.9150653353353353,
               -0.3019692397354796
            ],
            [
               -0.9122628228228227,
               -0.30140064050519066
            ],
            [
               -0.9094603103103103,
               -0.3007337962218959
            ],
            [
               -0.9066577977977976,
               -0.30000585492524434
            ],
            [
               -0.9038552852852852,
               -0.29926889675400203
            ],
            [
               -0.9010527727727726,
               -0.29857536426386455
            ],
            [
               -0.8982502602602602,
               -0.2979631142880079
            ],
            [
               -0.8954477477477477,
               -0.29744479507770816
            ],
            [
               -0.8926452352352352,
               -0.29700495593346443
            ],
            [
               -0.8898427227227227,
               -0.29660587275401296
            ],
            [
               -0.8870402102102102,
               -0.2962002939266605
            ],
            [
               -0.8842376976976977,
               -0.2957470760338142
            ],
            [
               -0.8814351851851852,
               -0.2952247203421585
            ],
            [
               -0.8786326726726726,
               -0.29463846245655745
            ],
            [
               -0.8758301601601601,
               -0.2940186141452552
            ],
            [
               -0.8730276476476476,
               -0.29341065563296087
            ],
            [
               -0.8702251351351351,
               -0.2928602290701785
            ],
            [
               -0.8674226226226226,
               -0.2923978350314461
            ],
            [
               -0.8646201101101101,
               -0.29202815195685883
            ],
            [
               -0.8618175975975975,
               -0.29172744585249266
            ],
            [
               -0.859015085085085,
               -0.2914499810997957
            ],
            [
               -0.8562125725725724,
               -0.2911415004298764
            ],
            [
               -0.8534100600600599,
               -0.29075561551511486
            ],
            [
               -0.8506075475475474,
               -0.29026803667160384
            ],
            [
               -0.8478050350350349,
               -0.289684243512476
            ],
            [
               -0.8450025225225224,
               -0.28903822653476674
            ],
            [
               -0.8422000100100099,
               -0.28838266067626195
            ],
            [
               -0.8393974974974974,
               -0.28777344962583873
            ],
            [
               -0.8365949849849849,
               -0.2872532186282374
            ],
            [
               -0.8337924724724723,
               -0.28683856272764985
            ],
            [
               -0.8309899599599598,
               -0.28651465569669465
            ],
            [
               -0.8281874474474473,
               -0.2862386086265164
            ],
            [
               -0.8253849349349348,
               -0.285950440497453
            ],
            [
               -0.8225824224224223,
               -0.2855884456375817
            ],
            [
               -0.8197799099099098,
               -0.2851046933654866
            ],
            [
               -0.8169773973973973,
               -0.2844766059964873
            ],
            [
               -0.8141748848848848,
               -0.283711874571401
            ],
            [
               -0.8113723723723723,
               -0.2828459187208753
            ],
            [
               -0.8085698598598597,
               -0.28193307010334545
            ],
            [
               -0.8057673473473472,
               -0.28103410875687973
            ],
            [
               -0.8029648348348347,
               -0.2802033774331424
            ],
            [
               -0.8001623223223222,
               -0.2794783998567789
            ],
            [
               -0.7973598098098097,
               -0.27887395573291995
            ],
            [
               -0.7945572972972972,
               -0.2783812920491041
            ],
            [
               -0.7917547847847847,
               -0.27797196193604656
            ],
            [
               -0.7889522722722722,
               -0.2776049537551938
            ],
            [
               -0.7861497597597596,
               -0.2772354063408825
            ],
            [
               -0.7833472472472471,
               -0.27682324199740793
            ],
            [
               -0.7805447347347346,
               -0.27634033396551716
            ],
            [
               -0.7777422222222221,
               -0.2757752022531279
            ],
            [
               -0.7749397097097096,
               -0.27513460878649365
            ],
            [
               -0.7721371971971971,
               -0.27444179461811813
            ],
            [
               -0.7693346846846846,
               -0.2737315193983597
            ],
            [
               -0.7665321721721721,
               -0.2730425693390206
            ],
            [
               -0.7637296596596596,
               -0.2724089662291205
            ],
            [
               -0.760927147147147,
               -0.2718516101395928
            ],
            [
               -0.7581246346346345,
               -0.2713723249251898
            ],
            [
               -0.755322122122122,
               -0.2709520570480165
            ],
            [
               -0.7525196096096095,
               -0.2705542156173367
            ],
            [
               -0.749717097097097,
               -0.27013292288348945
            ],
            [
               -0.7469145845845845,
               -0.2696445497163814
            ],
            [
               -0.744112072072072,
               -0.2690597500985593
            ],
            [
               -0.7413095595595595,
               -0.26837269720183243
            ],
            [
               -0.738507047047047,
               -0.26760463091520337
            ],
            [
               -0.7357045345345344,
               -0.2668001580043853
            ],
            [
               -0.7329020220220219,
               -0.2660167019953078
            ],
            [
               -0.7300995095095094,
               -0.26530953944866553
            ],
            [
               -0.7272969969969969,
               -0.26471635492347334
            ],
            [
               -0.7244944844844844,
               -0.2642456848424368
            ],
            [
               -0.7216919719719719,
               -0.26387278062336494
            ],
            [
               -0.7188894594594594,
               -0.26354447281429605
            ],
            [
               -0.7160869469469469,
               -0.2631920906093349
            ],
            [
               -0.7132844344344343,
               -0.26274912661143346
            ],
            [
               -0.7104819219219218,
               -0.2621688608250552
            ],
            [
               -0.7076794094094093,
               -0.26143704787727096
            ],
            [
               -0.7048768968968968,
               -0.26057609547440375
            ],
            [
               -0.7020743843843843,
               -0.2596395462145449
            ],
            [
               -0.6992718718718718,
               -0.25869841275516225
            ],
            [
               -0.6964693593593593,
               -0.2578231880843037
            ],
            [
               -0.6936668468468468,
               -0.25706648279238875
            ],
            [
               -0.6908643343343343,
               -0.2564509114137461
            ],
            [
               -0.6880618218218217,
               -0.25596519609111223
            ],
            [
               -0.6852593093093092,
               -0.2555690183220195
            ],
            [
               -0.6824567967967967,
               -0.25520469296067516
            ],
            [
               -0.6796542842842842,
               -0.25481200254395897
            ],
            [
               -0.6768517717717717,
               -0.2543419939064484
            ],
            [
               -0.6740492592592592,
               -0.253766279394694
            ],
            [
               -0.6712467467467467,
               -0.25308006968295116
            ],
            [
               -0.6684442342342342,
               -0.25229918372089655
            ],
            [
               -0.6656417217217216,
               -0.25145296243902826
            ],
            [
               -0.6628392092092091,
               -0.25057585260550175
            ],
            [
               -0.6600366966966966,
               -0.24970024902154886
            ],
            [
               -0.6572341841841841,
               -0.24885217627811063
            ],
            [
               -0.6544316716716716,
               -0.24805001892086098
            ],
            [
               -0.6516291591591591,
               -0.24730532369983127
            ],
            [
               -0.6488266466466466,
               -0.24662413302638653
            ],
            [
               -0.6460241341341341,
               -0.2460075233764356
            ],
            [
               -0.6432216216216216,
               -0.2454508527074828
            ],
            [
               -0.640419109109109,
               -0.24494225792227808
            ],
            [
               -0.6376165965965965,
               -0.24446170149659918
            ],
            [
               -0.634814084084084,
               -0.24398198062330834
            ],
            [
               -0.6320115715715715,
               -0.2434724878050477
            ],
            [
               -0.629209059059059,
               -0.24290536879824298
            ],
            [
               -0.6264065465465465,
               -0.24226251833696644
            ],
            [
               -0.623604034034034,
               -0.2415411041776726
            ],
            [
               -0.6208015215215215,
               -0.24075539032058424
            ],
            [
               -0.617999009009009,
               -0.23993361341766895
            ],
            [
               -0.6151964964964964,
               -0.2391102735004753
            ],
            [
               -0.6123939839839839,
               -0.23831588372310686
            ],
            [
               -0.6095914714714714,
               -0.23756735747902613
            ],
            [
               -0.6067889589589589,
               -0.23686232056314438
            ],
            [
               -0.6039864464464464,
               -0.23617958608156875
            ],
            [
               -0.6011839339339339,
               -0.2354860982931779
            ],
            [
               -0.5983814214214214,
               -0.23474845510256315
            ],
            [
               -0.5955789089089089,
               -0.2339454119780665
            ],
            [
               -0.5927763963963963,
               -0.2330771833620875
            ],
            [
               -0.5899738838838838,
               -0.23216816710761512
            ],
            [
               -0.5871713713713713,
               -0.23126172766945663
            ],
            [
               -0.5843688588588588,
               -0.2304082621123409
            ],
            [
               -0.5815663463463463,
               -0.22965008591175895
            ],
            [
               -0.5787638338338338,
               -0.22900791373683982
            ],
            [
               -0.5759613213213213,
               -0.22847340685955686
            ],
            [
               -0.5731588088088088,
               -0.22801045226179806
            ],
            [
               -0.5703562962962963,
               -0.22756507884603006
            ],
            [
               -0.5675537837837837,
               -0.22708109453525005
            ],
            [
               -0.5647512712712712,
               -0.2265165847100128
            ],
            [
               -0.5619487587587587,
               -0.2258560194328425
            ],
            [
               -0.5591462462462462,
               -0.22511404375609367
            ],
            [
               -0.5563437337337337,
               -0.22432966969610835
            ],
            [
               -0.5535412212212212,
               -0.223552698892032
            ],
            [
               -0.5507387087087087,
               -0.2228267587963524
            ],
            [
               -0.5479361961961962,
               -0.22217447866612428
            ],
            [
               -0.5451336836836836,
               -0.2215896687347113
            ],
            [
               -0.5423311711711711,
               -0.22103909748873873
            ],
            [
               -0.5395286586586586,
               -0.22047332493167404
            ],
            [
               -0.5367261461461461,
               -0.21984307581283735
            ],
            [
               -0.5339236336336336,
               -0.21911580976643874
            ],
            [
               -0.5311211211211211,
               -0.218287071766323
            ],
            [
               -0.5283186086086086,
               -0.21738291156117573
            ],
            [
               -0.5255160960960961,
               -0.21645257907320647
            ],
            [
               -0.5227135835835836,
               -0.21555386619460537
            ],
            [
               -0.519911071071071,
               -0.2147358280696089
            ],
            [
               -0.5171085585585585,
               -0.21402440506081433
            ],
            [
               -0.514306046046046,
               -0.21341543645689842
            ],
            [
               -0.5115035335335335,
               -0.21287707331688377
            ],
            [
               -0.508701021021021,
               -0.2123605066561126
            ],
            [
               -0.5058985085085085,
               -0.21181526671784212
            ],
            [
               -0.503095995995996,
               -0.2112039978024719
            ],
            [
               -0.5002934834834833,
               -0.21051199457090142
            ],
            [
               -0.49749097097097084,
               -0.2097487304733302
            ],
            [
               -0.4946884584584583,
               -0.20894141985885117
            ],
            [
               -0.4918859459459458,
               -0.2081233525366032
            ],
            [
               -0.4890834334334333,
               -0.20732140007131405
            ],
            [
               -0.4862809209209208,
               -0.2065471677087044
            ],
            [
               -0.4834784084084083,
               -0.20579476454012136
            ],
            [
               -0.48067589589589577,
               -0.2050456470548213
            ],
            [
               -0.47787338338338325,
               -0.20427836692258117
            ],
            [
               -0.47507087087087074,
               -0.2034792609840067
            ],
            [
               -0.47226835835835823,
               -0.20264979776746628
            ],
            [
               -0.4694658458458457,
               -0.20180755398572914
            ],
            [
               -0.4666633333333332,
               -0.2009801858105844
            ],
            [
               -0.4638608208208207,
               -0.2001944263016795
            ],
            [
               -0.4610583083083082,
               -0.19946411966617117
            ],
            [
               -0.4582557957957957,
               -0.19878186638794437
            ],
            [
               -0.45545328328328316,
               -0.19811776544820747
            ],
            [
               -0.45265077077077065,
               -0.1974263477396354
            ],
            [
               -0.44984825825825814,
               -0.19665991308553898
            ],
            [
               -0.4470457457457456,
               -0.19578411565327614
            ],
            [
               -0.4442432332332331,
               -0.19479063362107285
            ],
            [
               -0.4414407207207206,
               -0.1937024977081413
            ],
            [
               -0.4386382082082081,
               -0.19256993099011743
            ],
            [
               -0.4358356956956956,
               -0.19145762629902108
            ],
            [
               -0.43303318318318307,
               -0.19042722850018612
            ],
            [
               -0.43023067067067056,
               -0.1895204316834157
            ],
            [
               -0.42742815815815804,
               -0.1887479751547716
            ],
            [
               -0.42462564564564553,
               -0.18808794990049904
            ],
            [
               -0.421823133133133,
               -0.18749382246551116
            ],
            [
               -0.4190206206206205,
               -0.18690944560755152
            ],
            [
               -0.416218108108108,
               -0.18628610291597802
            ],
            [
               -0.4134155955955955,
               -0.18559606908817317
            ],
            [
               -0.410613083083083,
               -0.18483844081817358
            ],
            [
               -0.40781057057057046,
               -0.1840356658707073
            ],
            [
               -0.40500805805805795,
               -0.1832223583489896
            ],
            [
               -0.40220554554554544,
               -0.18243056308433026
            ],
            [
               -0.39940303303303293,
               -0.18167675189463883
            ],
            [
               -0.3966005205205205,
               -0.18095512921637202
            ],
            [
               -0.3937980080080079,
               -0.18023954904768147
            ],
            [
               -0.3909954954954955,
               -0.1794932901954409
            ],
            [
               -0.3881929829829829,
               -0.1786831579208893
            ],
            [
               -0.3853904704704705,
               -0.1777928352248328
            ],
            [
               -0.38258795795795786,
               -0.17683062862412147
            ],
            [
               -0.37978544544544546,
               -0.17582866614792148
            ],
            [
               -0.37698293293293283,
               -0.1748335529230447
            ],
            [
               -0.37418042042042043,
               -0.1738914598150778
            ],
            [
               -0.3713779079079078,
               -0.17303259228261758
            ],
            [
               -0.3685753953953954,
               -0.17226028035390117
            ],
            [
               -0.3657728828828828,
               -0.17154844085999443
            ],
            [
               -0.3629703703703704,
               -0.17084839385039785
            ],
            [
               -0.36016785785785776,
               -0.1701029071170902
            ],
            [
               -0.35736534534534536,
               -0.16926295078677456
            ],
            [
               -0.35456283283283274,
               -0.16830177617123043
            ],
            [
               -0.35176032032032034,
               -0.16722187545021316
            ],
            [
               -0.3489578078078077,
               -0.16605279912709037
            ],
            [
               -0.3461552952952953,
               -0.1648408724294681
            ],
            [
               -0.3433527827827827,
               -0.16363451178864596
            ],
            [
               -0.3405502702702703,
               -0.16247019642288885
            ],
            [
               -0.33774775775775767,
               -0.16136375121629065
            ],
            [
               -0.33494524524524527,
               -0.16030960524533133
            ],
            [
               -0.33214273273273265,
               -0.1592878135448299
            ],
            [
               -0.32934022022022025,
               -0.15827587766839601
            ],
            [
               -0.3265377077077076,
               -0.15726073425411213
            ],
            [
               -0.323735195195195,
               -0.1562462796646661
            ],
            [
               -0.3209326826826826,
               -0.1552534603029897
            ],
            [
               -0.31813017017017,
               -0.15431269858510954
            ],
            [
               -0.3153276576576576,
               -0.1534512804847381
            ],
            [
               -0.31252514514514496,
               -0.15268029267737016
            ],
            [
               -0.30972263263263256,
               -0.15198606030792106
            ],
            [
               -0.30692012012011993,
               -0.15132964532721327
            ],
            [
               -0.30411760760760753,
               -0.15065527296624215
            ],
            [
               -0.3013150950950949,
               -0.14990546914293268
            ],
            [
               -0.2985125825825825,
               -0.14903827042393059
            ],
            [
               -0.2957100700700699,
               -0.14804095287479446
            ],
            [
               -0.2929075575575575,
               -0.14693565606475534
            ],
            [
               -0.29010504504504486,
               -0.14577477132109296
            ],
            [
               -0.28730253253253246,
               -0.14462720745373492
            ],
            [
               -0.28450002002001984,
               -0.14355957377619544
            ],
            [
               -0.28169750750750744,
               -0.1426179624256022
            ],
            [
               -0.2788949949949948,
               -0.14181582895926992
            ],
            [
               -0.2760924824824824,
               -0.1411315270230109
            ],
            [
               -0.2732899699699698,
               -0.14051599549807192
            ],
            [
               -0.2704874574574574,
               -0.13990793200339335
            ],
            [
               -0.26768494494494477,
               -0.13925154416989716
            ],
            [
               -0.26488243243243237,
               -0.13851135839671758
            ],
            [
               -0.26207991991991975,
               -0.13767974222268287
            ],
            [
               -0.25927740740740735,
               -0.13677532464401043
            ],
            [
               -0.2564748948948947,
               -0.1358335062115964
            ],
            [
               -0.2536723823823823,
               -0.13489273032951854
            ],
            [
               -0.2508698698698697,
               -0.1339813376934399
            ],
            [
               -0.2480673573573573,
               -0.13310931628209544
            ],
            [
               -0.24526484484484468,
               -0.1322673281923814
            ],
            [
               -0.24246233233233228,
               -0.13143275352088724
            ],
            [
               -0.23965981981981965,
               -0.13058007022100637
            ],
            [
               -0.23685730730730725,
               -0.1296915117721854
            ],
            [
               -0.23405479479479463,
               -0.12876405060632445
            ],
            [
               -0.23125228228228223,
               -0.12781025706910099
            ],
            [
               -0.2284497697697696,
               -0.12685291067063664
            ],
            [
               -0.2256472572572572,
               -0.12591554816324158
            ],
            [
               -0.22284474474474458,
               -0.12501260329987263
            ],
            [
               -0.22004223223223218,
               -0.12414291864995908
            ],
            [
               -0.21723971971971956,
               -0.12328916571130999
            ],
            [
               -0.21443720720720716,
               -0.12242355393543969
            ],
            [
               -0.21163469469469454,
               -0.12151791569956805
            ],
            [
               -0.20883218218218214,
               -0.12055463654330956
            ],
            [
               -0.2060296696696695,
               -0.11953452718648094
            ],
            [
               -0.2032271571571571,
               -0.11847873433087452
            ],
            [
               -0.2004246446446445,
               -0.1174238088673405
            ],
            [
               -0.1976221321321321,
               -0.11641138796679285
            ],
            [
               -0.19481961961961947,
               -0.11547579267315566
            ],
            [
               -0.19201710710710707,
               -0.11463356351195808
            ],
            [
               -0.18921459459459444,
               -0.11387831535104431
            ],
            [
               -0.18641208208208204,
               -0.11318252181474298
            ],
            [
               -0.18360956956956942,
               -0.11250555494811931
            ],
            [
               -0.18080705705705702,
               -0.11180528895892505
            ],
            [
               -0.1780045445445444,
               -0.11104950309659911
            ],
            [
               -0.175202032032032,
               -0.11022352744197284
            ],
            [
               -0.17239951951951937,
               -0.1093319604180889
            ],
            [
               -0.16959700700700697,
               -0.10839434299376582
            ],
            [
               -0.16679449449449435,
               -0.10743668099703096
            ],
            [
               -0.16399198198198195,
               -0.1064819811136899
            ],
            [
               -0.16118946946946933,
               -0.10554309852635524
            ],
            [
               -0.15838695695695693,
               -0.10462018285169794
            ],
            [
               -0.1555844444444443,
               -0.10370324932301689
            ],
            [
               -0.1527819319319319,
               -0.10277853791614178
            ],
            [
               -0.14997941941941928,
               -0.10183601502931838
            ],
            [
               -0.14717690690690688,
               -0.10087506577576999
            ],
            [
               -0.14437439439439426,
               -0.09990619876190099
            ],
            [
               -0.14157188188188186,
               -0.09894813271371317
            ],
            [
               -0.13876936936936923,
               -0.09802138042638964
            ],
            [
               -0.13596685685685683,
               -0.0971407561739751
            ],
            [
               -0.1331643443443442,
               -0.0963096408730344
            ],
            [
               -0.1303618318318318,
               -0.09551820774085817
            ],
            [
               -0.1275593193193192,
               -0.09474637600540758
            ],
            [
               -0.12475680680680679,
               -0.09397054165283225
            ],
            [
               -0.12195429429429416,
               -0.09317174863900146
            ],
            [
               -0.11915178178178176,
               -0.09234240494543156
            ],
            [
               -0.11634926926926914,
               -0.0914891133402318
            ],
            [
               -0.11354675675675674,
               -0.09063051292791846
            ],
            [
               -0.11074424424424412,
               -0.08979075039140738
            ],
            [
               -0.10794173173173172,
               -0.08899072022317156
            ],
            [
               -0.1051392192192191,
               -0.08824000721790881
            ],
            [
               -0.10233670670670669,
               -0.08753226343163989
            ],
            [
               -0.09953419419419407,
               -0.08684563107435905
            ],
            [
               -0.09673168168168167,
               -0.08614816984076823
            ],
            [
               -0.09392916916916905,
               -0.0854066228061563
            ],
            [
               -0.09112665665665665,
               -0.0845957984515805
            ],
            [
               -0.08832414414414402,
               -0.08370569286824625
            ],
            [
               -0.08552163163163162,
               -0.08274424960324411
            ],
            [
               -0.082719119119119,
               -0.08173506982303258
            ],
            [
               -0.0799166066066066,
               -0.08071095597384492
            ],
            [
               -0.07711409409409398,
               -0.07970538208464428
            ],
            [
               -0.07431158158158158,
               -0.07874446298681403
            ],
            [
               -0.07150906906906895,
               -0.07784163548314471
            ],
            [
               -0.06870655655655655,
               -0.07699624384680204
            ],
            [
               -0.06590404404404393,
               -0.07619592454086666
            ],
            [
               -0.06310153153153153,
               -0.07542155890862123
            ],
            [
               -0.06029901901901891,
               -0.07465296205758509
            ],
            [
               -0.057496506506506506,
               -0.07387354632724696
            ],
            [
               -0.054693993993993884,
               -0.07307283973111967
            ],
            [
               -0.05189148148148148,
               -0.07224666433061233
            ],
            [
               -0.04908896896896886,
               -0.07139562471792882
            ],
            [
               -0.04628645645645646,
               -0.07052302420034817
            ],
            [
               -0.04348394394394384,
               -0.06963328511072608
            ],
            [
               -0.040681431431431436,
               -0.06873147296483562
            ],
            [
               -0.037878918918918814,
               -0.06782384724612134
            ],
            [
               -0.03507640640640641,
               -0.06691878201635493
            ],
            [
               -0.03227389389389379,
               -0.06602715886369148
            ],
            [
               -0.02947138138138139,
               -0.06516152679570153
            ],
            [
               -0.026668868868868767,
               -0.0643338633731263
            ],
            [
               -0.023866356356356366,
               -0.0635524328255066
            ],
            [
               -0.021063843843843744,
               -0.06281874510553209
            ],
            [
               -0.018261331331331343,
               -0.06212575902372175
            ],
            [
               -0.01545881881881872,
               -0.061458169810726826
            ],
            [
               -0.01265630630630632,
               -0.06079497442126325
            ],
            [
               -0.009853793793793697,
               -0.06011374762277266
            ],
            [
               -0.007051281281281296,
               -0.05939546525410733
            ],
            [
               -0.004248768768768674,
               -0.05862849697861361
            ],
            [
               -0.001446256256256273,
               -0.05781063956130683
            ],
            [
               0.0013562562562563496,
               -0.05694868611302728
            ],
            [
               0.00415876876876875,
               -0.056055806279931786
            ],
            [
               0.006961281281281373,
               -0.055147675012715114
            ],
            [
               0.009763793793793774,
               -0.054238609097929324
            ],
            [
               0.012566306306306396,
               -0.05333885399675509
            ],
            [
               0.015368818818818797,
               -0.052453669753967924
            ],
            [
               0.01817133133133142,
               -0.05158418558754696
            ],
            [
               0.02097384384384382,
               -0.05072937693197188
            ],
            [
               0.023776356356356443,
               -0.049888180149043504
            ],
            [
               0.026578868868868843,
               -0.049060802868606035
            ],
            [
               0.029381381381381466,
               -0.04824867415367018
            ],
            [
               0.03218389389389387,
               -0.04745304987477106
            ],
            [
               0.03498640640640649,
               -0.04667282950526741
            ],
            [
               0.03778891891891911,
               -0.04590245980301133
            ],
            [
               0.04059143143143151,
               -0.045130798498535074
            ],
            [
               0.043393943943944135,
               -0.044341507511574174
            ],
            [
               0.046196456456456536,
               -0.04351506396625082
            ],
            [
               0.04899896896896916,
               -0.042631991480424736
            ],
            [
               0.05180148148148156,
               -0.041676579264482094
            ],
            [
               0.05460399399399418,
               -0.04064025636640889
            ],
            [
               0.05740650650650658,
               -0.03952391478023365
            ],
            [
               0.060209019019019205,
               -0.03833874576999985
            ],
            [
               0.0630115315315316,
               -0.03710545757888328
            ],
            [
               0.06581404404404423,
               -0.03585199103073333
            ],
            [
               0.06861655655655663,
               -0.034610009993696234
            ],
            [
               0.07141906906906925,
               -0.033410542330658544
            ],
            [
               0.07422158158158165,
               -0.03227923938991306
            ],
            [
               0.07702409409409428,
               -0.03123184844215976
            ],
            [
               0.07982660660660668,
               -0.03027063969903332
            ],
            [
               0.0826291191191193,
               -0.02938262165543548
            ],
            [
               0.0854316316316317,
               -0.028540303553778346
            ],
            [
               0.08823414414414432,
               -0.027705429435995854
            ],
            [
               0.09103665665665672,
               -0.026835502759076757
            ],
            [
               0.09383916916916935,
               -0.025892150205490183
            ],
            [
               0.09664168168168175,
               -0.024849654013750166
            ],
            [
               0.09944419419419437,
               -0.023701579447923282
            ],
            [
               0.10224670670670677,
               -0.022463557920217037
            ],
            [
               0.10504921921921939,
               -0.021171034294570235
            ],
            [
               0.10785173173173179,
               -0.01987202477999661
            ],
            [
               0.11065424424424442,
               -0.018616341655390056
            ],
            [
               0.11345675675675682,
               -0.017443893838675173
            ],
            [
               0.11625926926926944,
               -0.016375163917478952
            ],
            [
               0.11906178178178184,
               -0.015406558883135357
            ],
            [
               0.12186429429429446,
               -0.014512072025314793
            ],
            [
               0.12466680680680686,
               -0.013650904818625409
            ],
            [
               0.12746931931931949,
               -0.012778912986077029
            ],
            [
               0.13027183183183189,
               -0.011860534654818955
            ],
            [
               0.1330743443443445,
               -0.010877654230687317
            ],
            [
               0.1358768568568569,
               -0.009832770874170338
            ],
            [
               0.13867936936936953,
               -0.008745626273195972
            ],
            [
               0.14148188188188193,
               -0.007644549455113947
            ],
            [
               0.14428439439439456,
               -0.006555510266668674
            ],
            [
               0.14708690690690696,
               -0.00549264556287421
            ],
            [
               0.14988941941941958,
               -0.004453541832173058
            ],
            [
               0.15269193193193198,
               -0.0034209483142912944
            ],
            [
               0.1554944444444446,
               -0.002370369429288477
            ],
            [
               0.158296956956957,
               -0.0012808885441714102
            ],
            [
               0.16109946946946962,
               -0.00014533425160001556
            ],
            [
               0.16390198198198203,
               0.0010240249151333147
            ],
            [
               0.16670449449449465,
               0.0021966580224037635
            ],
            [
               0.16950700700700705,
               0.003331908195242095
            ],
            [
               0.17230951951951967,
               0.004391725013702108
            ],
            [
               0.17511203203203207,
               0.005353884914502394
            ],
            [
               0.1779145445445447,
               0.006221180482447464
            ],
            [
               0.1807170570570571,
               0.007023176533435205
            ],
            [
               0.18351956956956972,
               0.007809454777572444
            ],
            [
               0.18632208208208212,
               0.008636055989802993
            ],
            [
               0.18912459459459474,
               0.009549154077105104
            ],
            [
               0.19192710710710714,
               0.010571063662151547
            ],
            [
               0.19472961961961976,
               0.011693097524936857
            ],
            [
               0.19753213213213217,
               0.012877703864412005
            ],
            [
               0.2003346446446448,
               0.014069383928635326
            ],
            [
               0.2031371571571572,
               0.015211070998592868
            ],
            [
               0.2059396696696698,
               0.01626087412150201
            ],
            [
               0.2087421821821822,
               0.017203952223738606
            ],
            [
               0.21154469469469483,
               0.018055845132725623
            ],
            [
               0.21434720720720724,
               0.018856342446547547
            ],
            [
               0.21714971971971986,
               0.01965601510714532
            ],
            [
               0.21995223223223226,
               0.020499865960906805
            ],
            [
               0.22275474474474488,
               0.021413409902531155
            ],
            [
               0.22555725725725728,
               0.022395600380402336
            ],
            [
               0.2283597697697699,
               0.023420689617834167
            ],
            [
               0.2311622822822823,
               0.024448133794502835
            ],
            [
               0.23396479479479493,
               0.02543702918059465
            ],
            [
               0.23676730730730733,
               0.026360159849210585
            ],
            [
               0.23956981981981995,
               0.027213000945895294
            ],
            [
               0.24237233233233235,
               0.028014835030985008
            ],
            [
               0.24517484484484497,
               0.02880186340082891
            ],
            [
               0.24797735735735738,
               0.029614892512656588
            ],
            [
               0.25077986986987,
               0.03048593502529684
            ],
            [
               0.2535823823823824,
               0.031428307341127115
            ],
            [
               0.256384894894895,
               0.0324334794096548
            ],
            [
               0.2591874074074074,
               0.03347552291531075
            ],
            [
               0.26198991991992004,
               0.034521358294780535
            ],
            [
               0.26479243243243245,
               0.035543033398329316
            ],
            [
               0.26759494494494507,
               0.036527643048754666
            ],
            [
               0.27039745745745747,
               0.037481412119929836
            ],
            [
               0.2731999699699701,
               0.038426575432320975
            ],
            [
               0.2760024824824825,
               0.03939224825389298
            ],
            [
               0.2788049949949951,
               0.04040259921540823
            ],
            [
               0.2816075075075075,
               0.04146658492051958
            ],
            [
               0.28441002002002014,
               0.04257296650905129
            ],
            [
               0.28721253253253254,
               0.04369250165042138
            ],
            [
               0.29001504504504516,
               0.044786728612231874
            ],
            [
               0.29281755755755756,
               0.04582048397594274
            ],
            [
               0.2956200700700702,
               0.04677399400997995
            ],
            [
               0.2984225825825826,
               0.04765048209937328
            ],
            [
               0.3012250950950952,
               0.04847669051015413
            ],
            [
               0.3040276076076076,
               0.04929601988505916
            ],
            [
               0.30683012012012023,
               0.05015636670185686
            ],
            [
               0.30963263263263263,
               0.05109640501832091
            ],
            [
               0.31243514514514525,
               0.05213448898948381
            ],
            [
               0.31523765765765766,
               0.05326344592646037
            ],
            [
               0.3180401701701703,
               0.054452627461429426
            ],
            [
               0.3208426826826827,
               0.055656340874945975
            ],
            [
               0.3236451951951953,
               0.05682592627424432
            ],
            [
               0.3264477077077077,
               0.05792184396865474
            ],
            [
               0.3292502202202203,
               0.05892241118587782
            ],
            [
               0.3320527327327327,
               0.05982710245753897
            ],
            [
               0.33485524524524535,
               0.06065411615411809
            ],
            [
               0.33765775775775775,
               0.06143359716350216
            ],
            [
               0.34046027027027037,
               0.06219896850414264
            ],
            [
               0.34326278278278277,
               0.06297899728208606
            ],
            [
               0.3460652952952954,
               0.06379256241492848
            ],
            [
               0.3488678078078078,
               0.06464693496591761
            ],
            [
               0.3516703203203204,
               0.06553918683385018
            ],
            [
               0.3544728328328328,
               0.06645952065622418
            ],
            [
               0.35727534534534544,
               0.06739508122655552
            ],
            [
               0.36007785785785784,
               0.06833313344154479
            ],
            [
               0.36288037037037046,
               0.06926313153830321
            ],
            [
               0.36568288288288286,
               0.07017782725769145
            ],
            [
               0.3684853953953955,
               0.07107389449926366
            ],
            [
               0.3712879079079079,
               0.07195247698024254
            ],
            [
               0.3740904204204205,
               0.07281968864698962
            ],
            [
               0.3768929329329329,
               0.07368665941038977
            ],
            [
               0.37969544544544553,
               0.07456849903084012
            ],
            [
               0.38249795795795793,
               0.07548172847210172
            ],
            [
               0.38530047047047056,
               0.07644029054985757
            ],
            [
               0.38810298298298296,
               0.07745099156047597
            ],
            [
               0.3909054954954956,
               0.07850981346816177
            ],
            [
               0.393708008008008,
               0.07960065811818001
            ],
            [
               0.3965105205205206,
               0.08069758241753833
            ],
            [
               0.3993130330330332,
               0.08177054060570987
            ],
            [
               0.4021155455455456,
               0.08279338769160749
            ],
            [
               0.40491805805805825,
               0.08375187254081101
            ],
            [
               0.40772057057057065,
               0.08464898492291689
            ],
            [
               0.4105230830830833,
               0.08550554420475642
            ],
            [
               0.4133255955955957,
               0.08635524945084272
            ],
            [
               0.4161281081081083,
               0.08723516819457378
            ],
            [
               0.4189306206206207,
               0.08817425053581318
            ],
            [
               0.4217331331331333,
               0.0891833452016983
            ],
            [
               0.4245356456456457,
               0.09025000041180681
            ],
            [
               0.42733815815815834,
               0.09134004039431942
            ],
            [
               0.43014067067067074,
               0.092405880202446
            ],
            [
               0.43294318318318337,
               0.09339941034689853
            ],
            [
               0.43574569569569577,
               0.09428574804339834
            ],
            [
               0.4385482082082084,
               0.09505374224712793
            ],
            [
               0.4413507207207208,
               0.09572000673214348
            ],
            [
               0.4441532332332334,
               0.09632518454895722
            ],
            [
               0.4469557457457458,
               0.09692351229044005
            ],
            [
               0.44975825825825844,
               0.09756879342566627
            ],
            [
               0.45256077077077084,
               0.09830094507855663
            ],
            [
               0.45536328328328346,
               0.0991370125369963
            ],
            [
               0.45816579579579586,
               0.10006904883774792
            ],
            [
               0.4609683083083085,
               0.10106903702397768
            ],
            [
               0.4637708208208209,
               0.10209882960235972
            ],
            [
               0.4665733333333335,
               0.10312161783048557
            ],
            [
               0.4693758458458459,
               0.10411118747150583
            ],
            [
               0.47217835835835853,
               0.10505621753650368
            ],
            [
               0.47498087087087093,
               0.10595875743767874
            ],
            [
               0.47778338338338355,
               0.10682810665007553
            ],
            [
               0.48058589589589595,
               0.10767289162793336
            ],
            [
               0.4833884084084086,
               0.10849465281698606
            ],
            [
               0.486190920920921,
               0.10928556142860396
            ],
            [
               0.4889934334334336,
               0.11003124879042603
            ],
            [
               0.491795945945946,
               0.1107177464348793
            ],
            [
               0.4945984584584586,
               0.11133991545200606
            ],
            [
               0.497400970970971,
               0.11190806853961843
            ],
            [
               0.5002034834834836,
               0.11245000206977479
            ],
            [
               0.503005995995996,
               0.1130071841909529
            ],
            [
               0.5058085085085087,
               0.11362585857657437
            ],
            [
               0.5086110210210211,
               0.11434562237098034
            ],
            [
               0.5114135335335337,
               0.11518899572139751
            ],
            [
               0.5142160460460461,
               0.11615528382688428
            ],
            [
               0.5170185585585587,
               0.11722070970730414
            ],
            [
               0.5198210710710711,
               0.11834481348331882
            ],
            [
               0.5226235835835837,
               0.11948113954527739
            ],
            [
               0.5254260960960961,
               0.12058892471497673
            ],
            [
               0.5282286086086088,
               0.1216422827114465
            ],
            [
               0.5310311211211212,
               0.12263430277018417
            ],
            [
               0.5338336336336338,
               0.12357520844485548
            ],
            [
               0.5366361461461462,
               0.12448565895953884
            ],
            [
               0.5394386586586588,
               0.12538776885003955
            ],
            [
               0.5422411711711712,
               0.12629699006563477
            ],
            [
               0.5450436836836838,
               0.12721749088317097
            ],
            [
               0.5478461961961962,
               0.1281422959783809
            ],
            [
               0.5506487087087089,
               0.1290577252965499
            ],
            [
               0.5534512212212213,
               0.1299501931345574
            ],
            [
               0.5562537337337339,
               0.1308127016400299
            ],
            [
               0.5590562462462463,
               0.131648606084956
            ],
            [
               0.5618587587587589,
               0.1324713192107379
            ],
            [
               0.5646612712712713,
               0.1333001441484839
            ],
            [
               0.5674637837837839,
               0.13415382793612568
            ],
            [
               0.5702662962962963,
               0.13504421803720185
            ],
            [
               0.573068808808809,
               0.13597232017694538
            ],
            [
               0.5758713213213213,
               0.1369281504951671
            ],
            [
               0.578673833833834,
               0.13789439009955928
            ],
            [
               0.5814763463463464,
               0.13885248817821816
            ],
            [
               0.584278858858859,
               0.1397890039199996
            ],
            [
               0.5870813713713714,
               0.14069992182850294
            ],
            [
               0.589883883883884,
               0.14159142594855062
            ],
            [
               0.5926863963963964,
               0.14247689841738226
            ],
            [
               0.595488908908909,
               0.1433712580100484
            ],
            [
               0.5982914214214214,
               0.1442846992674871
            ],
            [
               0.6010939339339341,
               0.14521810577695266
            ],
            [
               0.6038964464464465,
               0.1461618254862837
            ],
            [
               0.6066989589589589,
               0.147098322967816
            ],
            [
               0.6095014714714717,
               0.14800787451090203
            ],
            [
               0.6123039839839841,
               0.1488754123966321
            ],
            [
               0.6151064964964965,
               0.1496962138745096
            ],
            [
               0.6179090090090089,
               0.15047850049113487
            ],
            [
               0.6207115215215218,
               0.15124202982101992
            ],
            [
               0.6235140340340342,
               0.1520130744487032
            ],
            [
               0.6263165465465466,
               0.15281735050306983
            ],
            [
               0.629119059059059,
               0.15367309728522377
            ],
            [
               0.6319215715715718,
               0.1545864229010382
            ],
            [
               0.6347240840840842,
               0.15555026597645183
            ],
            [
               0.6375265965965966,
               0.15654714958983884
            ],
            [
               0.640329109109109,
               0.15755471429233253
            ],
            [
               0.6431316216216219,
               0.1585521966759716
            ],
            [
               0.6459341341341343,
               0.1595258173517991
            ],
            [
               0.6487366466466467,
               0.16047149560118074
            ],
            [
               0.651539159159159,
               0.16139424189685103
            ],
            [
               0.6543416716716719,
               0.16230467200845872
            ],
            [
               0.6571441841841843,
               0.16321398058784115
            ],
            [
               0.6599466966966967,
               0.164129132964291
            ],
            [
               0.6627492092092091,
               0.165049872091815
            ],
            [
               0.665551721721722,
               0.16596847510557977
            ],
            [
               0.6683542342342343,
               0.16687226646616649
            ],
            [
               0.6711567467467467,
               0.16774800758368075
            ],
            [
               0.6739592592592591,
               0.16858671066246694
            ],
            [
               0.676761771771772,
               0.16938732731764866
            ],
            [
               0.6795642842842844,
               0.1701581442179354
            ],
            [
               0.6823667967967968,
               0.1709154366348547
            ],
            [
               0.6851693093093092,
               0.17167975277765435
            ],
            [
               0.687971821821822,
               0.1724708796002744
            ],
            [
               0.6907743343343344,
               0.17330288747953343
            ],
            [
               0.6935768468468468,
               0.17418058985717122
            ],
            [
               0.6963793593593592,
               0.17509832949631465
            ],
            [
               0.6991818718718721,
               0.1760413572828129
            ],
            [
               0.7019843843843845,
               0.17698939167593125
            ],
            [
               0.7047868968968969,
               0.17792141665001798
            ],
            [
               0.7075894094094093,
               0.17882051664288318
            ],
            [
               0.7103919219219221,
               0.17967760048481507
            ],
            [
               0.7131944344344345,
               0.18049319255547863
            ],
            [
               0.7159969469469469,
               0.18127696714123853
            ],
            [
               0.7187994594594593,
               0.18204524049624576
            ],
            [
               0.7216019719719722,
               0.18281708820209158
            ],
            [
               0.7244044844844846,
               0.18361002839877516
            ],
            [
               0.727206996996997,
               0.18443625742042352
            ],
            [
               0.7300095095095094,
               0.1853002485539298
            ],
            [
               0.7328120220220222,
               0.18619817857364984
            ],
            [
               0.7356145345345346,
               0.18711921474419219
            ],
            [
               0.738417047047047,
               0.1880482760126515
            ],
            [
               0.7412195595595594,
               0.18896956912805551
            ],
            [
               0.7440220720720723,
               0.18987006096805592
            ],
            [
               0.7468245845845847,
               0.19074210930606234
            ],
            [
               0.7496270970970971,
               0.1915847147547997
            ],
            [
               0.7524296096096099,
               0.19240321196461907
            ],
            [
               0.7552321221221223,
               0.19320759527335857
            ],
            [
               0.7580346346346347,
               0.1940099758054855
            ],
            [
               0.7608371471471471,
               0.19482181936938858
            ],
            [
               0.76363965965966,
               0.1956515877795062
            ],
            [
               0.7664421721721724,
               0.19650322397139125
            ],
            [
               0.7692446846846848,
               0.19737565204985108
            ],
            [
               0.7720471971971972,
               0.19826319756857386
            ],
            [
               0.77484970970971,
               0.19915665199347293
            ],
            [
               0.7776522222222224,
               0.2000446523008257
            ],
            [
               0.7804547347347348,
               0.2009151141086939
            ],
            [
               0.7832572472472472,
               0.20175659011517982
            ],
            [
               0.7860597597597601,
               0.20255954737418402
            ],
            [
               0.7888622722722725,
               0.20331760007189492
            ],
            [
               0.7916647847847849,
               0.20402867291151483
            ],
            [
               0.7944672972972973,
               0.2046959332531807
            ],
            [
               0.7972698098098101,
               0.20532819350513148
            ],
            [
               0.8000723223223225,
               0.2059394405118119
            ],
            [
               0.8028748348348349,
               0.206547261952421
            ],
            [
               0.8056773473473473,
               0.20717021600610036
            ],
            [
               0.8084798598598602,
               0.20782455942595268
            ],
            [
               0.8112823723723726,
               0.20852108129117142
            ],
            [
               0.814084884884885,
               0.20926294049143535
            ],
            [
               0.8168873973973974,
               0.21004527193363726
            ],
            [
               0.8196899099099102,
               0.21085689827396897
            ],
            [
               0.8224924224224226,
               0.21168386082719137
            ],
            [
               0.825294934934935,
               0.21251385612482943
            ],
            [
               0.8280974474474474,
               0.21334025631052145
            ],
            [
               0.8308999599599602,
               0.21416437805817234
            ],
            [
               0.8337024724724726,
               0.21499510328568106
            ],
            [
               0.836504984984985,
               0.21584574827857234
            ],
            [
               0.8393074974974974,
               0.21672899089885045
            ],
            [
               0.8421100100100103,
               0.21765139499096492
            ],
            [
               0.8449125225225227,
               0.21860934687525124
            ],
            [
               0.8477150350350351,
               0.21958790391774802
            ],
            [
               0.8505175475475475,
               0.2205632067371504
            ],
            [
               0.8533200600600603,
               0.22150797286565188
            ],
            [
               0.8561225725725727,
               0.22239853805194165
            ],
            [
               0.8589250850850851,
               0.22322130822807246
            ],
            [
               0.8617275975975975,
               0.22397656643598352
            ],
            [
               0.8645301101101104,
               0.22467835787357504
            ],
            [
               0.8673326226226228,
               0.22535042325568966
            ],
            [
               0.8701351351351352,
               0.22601945913403787
            ],
            [
               0.8729376476476476,
               0.2267079022591862
            ],
            [
               0.8757401601601604,
               0.22742862453459306
            ],
            [
               0.8785426726726728,
               0.22818328602942878
            ],
            [
               0.8813451851851852,
               0.22896481505556565
            ],
            [
               0.8841476976976976,
               0.22976299366114455
            ],
            [
               0.8869502102102105,
               0.23057095036644037
            ],
            [
               0.8897527227227229,
               0.23138994228080367
            ],
            [
               0.8925552352352353,
               0.23223034113579016
            ],
            [
               0.8953577477477477,
               0.23310808481253542
            ],
            [
               0.8981602602602605,
               0.23403757623119115
            ],
            [
               0.9009627727727729,
               0.23502349898706582
            ],
            [
               0.9037652852852853,
               0.23605471023038993
            ],
            [
               0.9065677977977977,
               0.23710294979956603
            ],
            [
               0.9093703103103106,
               0.23812763179570723
            ],
            [
               0.912172822822823,
               0.23908590357574155
            ],
            [
               0.9149753353353354,
               0.2399451613617381
            ],
            [
               0.9177778478478478,
               0.24069401806877455
            ],
            [
               0.9205803603603606,
               0.24134781645960374
            ],
            [
               0.923382872872873,
               0.2419462433917577
            ],
            [
               0.9261853853853854,
               0.24254303378439368
            ],
            [
               0.9289878978978978,
               0.24319039747238025
            ],
            [
               0.9317904104104107,
               0.24392277383000122
            ],
            [
               0.9345929229229231,
               0.24474510260483245
            ],
            [
               0.9373954354354355,
               0.24562970294483644
            ],
            [
               0.9401979479479479,
               0.24652333185110453
            ],
            [
               0.9430004604604607,
               0.2473627963752043
            ],
            [
               0.9458029729729731,
               0.24809463673426668
            ],
            [
               0.9486054854854855,
               0.24869283785443314
            ],
            [
               0.9514079979979979,
               0.2491688422189906
            ],
            [
               0.9542105105105108,
               0.24957031532024498
            ],
            [
               0.9570130230230232,
               0.24996853319083073
            ],
            [
               0.9598155355355356,
               0.2504378651712377
            ],
            [
               0.962618048048048,
               0.2510334589733514
            ],
            [
               0.9654205605605608,
               0.2517740178015344
            ],
            [
               0.9682230730730732,
               0.2526351801563603
            ],
            [
               0.9710255855855856,
               0.2535558504202893
            ],
            [
               0.973828098098098,
               0.2544558455472789
            ],
            [
               0.9766306106106108,
               0.255259669611206
            ],
            [
               0.9794331231231233,
               0.2559192407645973
            ],
            [
               0.9822356356356357,
               0.2564286291905695
            ],
            [
               0.985038148148148,
               0.25682627315983775
            ],
            [
               0.9878406606606609,
               0.25718398071691706
            ],
            [
               0.9906431731731733,
               0.25758609045624714
            ],
            [
               0.9934456856856857,
               0.25810517148531625
            ],
            [
               0.9962481981981981,
               0.25878164058383857
            ],
            [
               0.9990507107107109,
               0.25961335698030374
            ],
            [
               1.0018532232232233,
               0.2605580573825939
            ],
            [
               1.0046557357357357,
               0.26154745147796715
            ],
            [
               1.0074582482482481,
               0.26250820964914146
            ],
            [
               1.010260760760761,
               0.2633830794727581
            ],
            [
               1.0130632732732734,
               0.2641455769835408
            ],
            [
               1.0158657857857858,
               0.26480400169954627
            ],
            [
               1.0186682982982982,
               0.265394131181766
            ],
            [
               1.021470810810811,
               0.2659636586705814
            ],
            [
               1.0242733233233234,
               0.2665540298099261
            ],
            [
               1.0270758358358358,
               0.2671859821096804
            ],
            [
               1.0298783483483482,
               0.26785361964482585
            ],
            [
               1.032680860860861,
               0.2685287964622468
            ],
            [
               1.0354833733733735,
               0.2691739862849942
            ],
            [
               1.0382858858858859,
               0.26975889892506266
            ],
            [
               1.0410883983983983,
               0.2702748387081568
            ],
            [
               1.0438909109109111,
               0.2707415962796047
            ],
            [
               1.0466934234234235,
               0.27120423632648216
            ],
            [
               1.049495935935936,
               0.27172061096891004
            ],
            [
               1.0522984484484483,
               0.27234361895767756
            ],
            [
               1.0551009609609612,
               0.2731040721413547
            ],
            [
               1.0579034734734736,
               0.27399990872456237
            ],
            [
               1.060705985985986,
               0.2749954527554268
            ],
            [
               1.0635084984984984,
               0.27603114513183896
            ],
            [
               1.0663110110110112,
               0.2770407531389032
            ],
            [
               1.0691135235235236,
               0.2779706330112492
            ],
            [
               1.071916036036036,
               0.2787949677281742
            ],
            [
               1.0747185485485484,
               0.2795222295518311
            ],
            [
               1.0775210610610613,
               0.28019096894161477
            ],
            [
               1.0803235735735737,
               0.28085645828491135
            ],
            [
               1.083126086086086,
               0.28157259560738424
            ],
            [
               1.0859285985985985,
               0.2823748744056428
            ],
            [
               1.0887311111111113,
               0.28326972613639206
            ],
            [
               1.0915336236236237,
               0.2842333482569873
            ],
            [
               1.0943361361361361,
               0.28522000005238185
            ],
            [
               1.0971386486486485,
               0.2861767265677584
            ],
            [
               1.0999411611611614,
               0.2870595403940724
            ],
            [
               1.1027436736736738,
               0.28784584804518837
            ],
            [
               1.1055461861861862,
               0.2885393745947191
            ],
            [
               1.1083486986986986,
               0.2891664734666607
            ],
            [
               1.1111512112112114,
               0.28976559429140186
            ],
            [
               1.1139537237237238,
               0.29037385181649983
            ],
            [
               1.1167562362362362,
               0.2910153941553196
            ],
            [
               1.119558748748749,
               0.2916954066504855
            ],
            [
               1.1223612612612615,
               0.2924014563022585
            ],
            [
               1.1251637737737739,
               0.29311124734387267
            ],
            [
               1.1279662862862863,
               0.29380363604688714
            ],
            [
               1.130768798798799,
               0.2944686926373317
            ],
            [
               1.1335713113113115,
               0.29511303620117224
            ],
            [
               1.136373823823824,
               0.29575842190153134
            ],
            [
               1.1391763363363363,
               0.2964340008461239
            ],
            [
               1.1419788488488491,
               0.2971649508705457
            ],
            [
               1.1447813613613615,
               0.29796151062877424
            ],
            [
               1.147583873873874,
               0.29881239174561547
            ],
            [
               1.1503863863863864,
               0.2996851241349813
            ],
            [
               1.1531888988988992,
               0.3005335963625806
            ],
            [
               1.1559914114114116,
               0.301310660489478
            ],
            [
               1.158793923923924,
               0.30198197466257
            ],
            [
               1.1615964364364364,
               0.3025368077976293
            ],
            [
               1.1643989489489492,
               0.3029924580875489
            ],
            [
               1.1672014614614616,
               0.3033909157532895
            ],
            [
               1.170003973973974,
               0.30378877111260594
            ],
            [
               1.1728064864864864,
               0.3042433651004097
            ],
            [
               1.1756089989989993,
               0.3047991821460992
            ],
            [
               1.1784115115115117,
               0.3054782210354707
            ],
            [
               1.181214024024024,
               0.3062766944459825
            ],
            [
               1.1840165365365365,
               0.30716840166445575
            ],
            [
               1.1868190490490493,
               0.308113162745338
            ],
            [
               1.1896215615615617,
               0.3090674091385845
            ],
            [
               1.1924240740740741,
               0.3099937516983765
            ],
            [
               1.1952265865865865,
               0.3108670887443664
            ],
            [
               1.1980290990990994,
               0.31167623629348296
            ],
            [
               1.2008316116116118,
               0.3124216231079766
            ],
            [
               1.2036341241241242,
               0.3131107561727301
            ],
            [
               1.2064366366366366,
               0.31375357245848523
            ],
            [
               1.2092391491491494,
               0.3143593894903693
            ],
            [
               1.2120416616616618,
               0.3149361848805623
            ],
            [
               1.2148441741741742,
               0.31549179987580034
            ],
            [
               1.2176466866866866,
               0.31603582527408364
            ],
            [
               1.2204491991991995,
               0.31658069827952534
            ],
            [
               1.2232517117117119,
               0.3171409739495293
            ],
            [
               1.2260542242242243,
               0.3177306309600754
            ],
            [
               1.2288567367367367,
               0.3183592489639663
            ],
            [
               1.2316592492492495,
               0.31902854807756453
            ],
            [
               1.234461761761762,
               0.31973083401781255
            ],
            [
               1.2372642742742743,
               0.3204503038926681
            ],
            [
               1.2400667867867867,
               0.3211671469741211
            ],
            [
               1.2428692992992996,
               0.3218633035890115
            ],
            [
               1.245671811811812,
               0.3225280345768147
            ],
            [
               1.2484743243243244,
               0.32316138945587464
            ],
            [
               1.2512768368368368,
               0.3237742949913276
            ],
            [
               1.2540793493493496,
               0.3243851107752751
            ],
            [
               1.256881861861862,
               0.3250137214329282
            ],
            [
               1.2596843743743744,
               0.3256751167300641
            ],
            [
               1.2624868868868868,
               0.3263746250522924
            ],
            [
               1.2652893993993997,
               0.32710642017471975
            ],
            [
               1.268091911911912,
               0.32785579509752166
            ],
            [
               1.2708944244244245,
               0.3286043807478659
            ],
            [
               1.2736969369369369,
               0.3293364470746033
            ],
            [
               1.2764994494494497,
               0.33004403419171874
            ],
            [
               1.279301961961962,
               0.3307290702142851
            ],
            [
               1.2821044744744745,
               0.33140170600021096
            ],
            [
               1.284906986986987,
               0.3320754617102364
            ],
            [
               1.2877094994994998,
               0.3327609526310211
            ],
            [
               1.2905120120120122,
               0.3334605191735728
            ],
            [
               1.2933145245245246,
               0.33416581716074495
            ],
            [
               1.296117037037037,
               0.33485940848020856
            ],
            [
               1.2989195495495498,
               0.33551997517218923
            ],
            [
               1.3017220620620622,
               0.33612945775013414
            ],
            [
               1.3045245745745746,
               0.3366796636834884
            ],
            [
               1.307327087087087,
               0.33717598683944283
            ],
            [
               1.3101295995995998,
               0.3376368119891995
            ],
            [
               1.3129321121121122,
               0.33808864319505294
            ],
            [
               1.3157346246246246,
               0.33855848965726637
            ],
            [
               1.318537137137137,
               0.33906604304067506
            ],
            [
               1.32133964964965,
               0.3396183217153609
            ],
            [
               1.3241421621621623,
               0.3402086655505768
            ],
            [
               1.3269446746746747,
               0.3408204890183316
            ],
            [
               1.329747187187187,
               0.34143453445867245
            ],
            [
               1.3325496996997,
               0.3420370859024696
            ],
            [
               1.3353522122122123,
               0.3426261658830417
            ],
            [
               1.3381547247247247,
               0.34321332608806804
            ],
            [
               1.3409572372372371,
               0.34382009403942215
            ],
            [
               1.34375974974975,
               0.34446998820662
            ],
            [
               1.3465622622622624,
               0.3451786469037833
            ],
            [
               1.3493647747747748,
               0.3459454667247561
            ],
            [
               1.3521672872872872,
               0.34674989036536275
            ],
            [
               1.3549697997998,
               0.3475541537549631
            ],
            [
               1.3577723123123124,
               0.3483122862587714
            ],
            [
               1.3605748248248248,
               0.348983081455022
            ],
            [
               1.3633773373373372,
               0.3495432871971666
            ],
            [
               1.36617984984985,
               0.34999689770404874
            ],
            [
               1.3689823623623625,
               0.35037732890887746
            ],
            [
               1.3717848748748749,
               0.3507411917841273
            ],
            [
               1.3745873873873873,
               0.3511547917914171
            ],
            [
               1.3773898998999001,
               0.351676663072206
            ],
            [
               1.3801924124124125,
               0.3523407398316485
            ],
            [
               1.382994924924925,
               0.3531447786762266
            ],
            [
               1.3857974374374373,
               0.3540473550044282
            ],
            [
               1.3885999499499502,
               0.3549745244264624
            ],
            [
               1.3914024624624626,
               0.3558346963992239
            ],
            [
               1.394204974974975,
               0.3565381222514916
            ],
            [
               1.3970074874874874,
               0.35701623702850915
            ],
            [
               1.39981,
               0.3572362068449987
            ]
         ]
      },
      {
         "data": [
            [
               1.39991,
               0.3584714995463557
            ],
            [
               1.3971074774774772,
               0.3582898282310619
            ],
            [
               1.3943049549549547,
               0.358148521004676
            ],
            [
               1.391502432432432,
               0.3580228015159142
            ],
            [
               1.3886999099099095,
               0.35788252704087037
            ],
            [
               1.385897387387387,
               0.3577019065654993
            ],
            [
               1.3830948648648644,
               0.35746670814688575
            ],
            [
               1.3802923423423419,
               0.35717673304152986
            ],
            [
               1.3774898198198193,
               0.356843079678051
            ],
            [
               1.3746872972972968,
               0.356481537492525
            ],
            [
               1.3718847747747747,
               0.35610471725612014
            ],
            [
               1.369082252252252,
               0.35571583160352627
            ],
            [
               1.3662797297297296,
               0.3553063243421256
            ],
            [
               1.363477207207207,
               0.3548581032140838
            ],
            [
               1.3606746846846844,
               0.354349492418536
            ],
            [
               1.3578721621621619,
               0.35376276741932805
            ],
            [
               1.3550696396396393,
               0.3530906836139286
            ],
            [
               1.3522671171171168,
               0.3523398783115547
            ],
            [
               1.3494645945945942,
               0.35153019724424917
            ],
            [
               1.3466620720720717,
               0.35069041788516586
            ],
            [
               1.3438595495495491,
               0.34985199239468157
            ],
            [
               1.3410570270270266,
               0.3490429200734497
            ],
            [
               1.338254504504504,
               0.34828355507332487
            ],
            [
               1.335451981981982,
               0.34758523278933395
            ],
            [
               1.3326494594594593,
               0.34695145336213773
            ],
            [
               1.3298469369369368,
               0.3463804515001081
            ],
            [
               1.3270444144144142,
               0.34586765064501346
            ],
            [
               1.3242418918918917,
               0.34540684244544556
            ],
            [
               1.3214393693693691,
               0.3449897677573741
            ],
            [
               1.3186368468468466,
               0.34460472113052926
            ],
            [
               1.315834324324324,
               0.3442354318741524
            ],
            [
               1.3130318018018015,
               0.34386149746705275
            ],
            [
               1.310229279279279,
               0.3434610204537951
            ],
            [
               1.3074267567567563,
               0.3430150677996524
            ],
            [
               1.3046242342342338,
               0.34251256212082076
            ],
            [
               1.3018217117117112,
               0.34195367959807177
            ],
            [
               1.2990191891891887,
               0.34135005947855085
            ],
            [
               1.2962166666666666,
               0.34072112268171345
            ],
            [
               1.293414144144144,
               0.34008723706110505
            ],
            [
               1.2906116216216215,
               0.33946182720502094
            ],
            [
               1.287809099099099,
               0.338845258164031
            ],
            [
               1.2850065765765764,
               0.3382230653270396
            ],
            [
               1.2822040540540538,
               0.337569839703033
            ],
            [
               1.2794015315315312,
               0.33685816927870804
            ],
            [
               1.2765990090090087,
               0.33607011649532426
            ],
            [
               1.2737964864864861,
               0.3352074744797295
            ],
            [
               1.2709939639639636,
               0.33429699947031566
            ],
            [
               1.268191441441441,
               0.33338809055252044
            ],
            [
               1.2653889189189185,
               0.33254265366604985
            ],
            [
               1.262586396396396,
               0.3318194503563711
            ],
            [
               1.2597838738738734,
               0.33125724966611203
            ],
            [
               1.2569813513513513,
               0.330861863462083
            ],
            [
               1.2541788288288287,
               0.3306013222618984
            ],
            [
               1.2513763063063061,
               0.33041122084498603
            ],
            [
               1.2485737837837836,
               0.33020928106449404
            ],
            [
               1.245771261261261,
               0.32991536428996315
            ],
            [
               1.2429687387387385,
               0.329471413899201
            ],
            [
               1.240166216216216,
               0.3288556965096417
            ],
            [
               1.2373636936936934,
               0.3280873038848415
            ],
            [
               1.2345611711711708,
               0.32721970002920975
            ],
            [
               1.2317586486486483,
               0.3263252830653084
            ],
            [
               1.2289561261261257,
               0.32547549854284763
            ],
            [
               1.2261536036036031,
               0.3247222099132411
            ],
            [
               1.2233510810810806,
               0.3240854710798421
            ],
            [
               1.2205485585585585,
               0.32355077092421286
            ],
            [
               1.217746036036036,
               0.3230759146907991
            ],
            [
               1.2149435135135134,
               0.322604895298526
            ],
            [
               1.2121409909909908,
               0.3220842496960472
            ],
            [
               1.2093384684684683,
               0.321477016196279
            ],
            [
               1.2065359459459457,
               0.3207705416874599
            ],
            [
               1.2037334234234232,
               0.31997658408631163
            ],
            [
               1.2009309009009006,
               0.319124651279423
            ],
            [
               1.198128378378378,
               0.3182514968110145
            ],
            [
               1.1953258558558555,
               0.3173905555911696
            ],
            [
               1.192523333333333,
               0.316564653669387
            ],
            [
               1.1897208108108104,
               0.3157838148047357
            ],
            [
               1.1869182882882878,
               0.3150480023139297
            ],
            [
               1.1841157657657653,
               0.3143528895791542
            ],
            [
               1.1813132432432432,
               0.31369583432806025
            ],
            [
               1.1785107207207206,
               0.3130794098807646
            ],
            [
               1.175708198198198,
               0.3125109956035207
            ],
            [
               1.1729056756756755,
               0.3119985899433681
            ],
            [
               1.170103153153153,
               0.3115445632603834
            ],
            [
               1.1673006306306304,
               0.31113995529224375
            ],
            [
               1.1644981081081078,
               0.3107618365404685
            ],
            [
               1.1616955855855853,
               0.31037523701257985
            ],
            [
               1.1588930630630627,
               0.30993956646842785
            ],
            [
               1.1560905405405402,
               0.3094178626478441
            ],
            [
               1.1532880180180176,
               0.30878615562175443
            ],
            [
               1.150485495495495,
               0.3080400814363276
            ],
            [
               1.1476829729729725,
               0.3071966625974217
            ],
            [
               1.14488045045045,
               0.30629062821900055
            ],
            [
               1.1420779279279278,
               0.30536628937896976
            ],
            [
               1.1392754054054053,
               0.3044672844485416
            ],
            [
               1.1364728828828827,
               0.3036270630453418
            ],
            [
               1.1336703603603602,
               0.3028626393499146
            ],
            [
               1.1308678378378376,
               0.3021730610618351
            ],
            [
               1.128065315315315,
               0.3015425849152814
            ],
            [
               1.1252627927927925,
               0.3009471959754899
            ],
            [
               1.12246027027027,
               0.3003622675969348
            ],
            [
               1.1196577477477474,
               0.2997690542022051
            ],
            [
               1.1168552252252248,
               0.29915831386301567
            ],
            [
               1.1140527027027023,
               0.298530423352373
            ],
            [
               1.1112501801801797,
               0.2978924999072107
            ],
            [
               1.1084476576576572,
               0.29725391050229455
            ],
            [
               1.105645135135135,
               0.2966218834383591
            ],
            [
               1.1028426126126125,
               0.2959986840752246
            ],
            [
               1.10004009009009,
               0.2953811165314658
            ],
            [
               1.0972375675675674,
               0.2947622380748403
            ],
            [
               1.0944350450450449,
               0.2941344264528656
            ],
            [
               1.0916325225225223,
               0.2934925560016474
            ],
            [
               1.0888299999999997,
               0.29283610911241215
            ],
            [
               1.0860274774774772,
               0.2921695104425193
            ],
            [
               1.0832249549549546,
               0.29150063456624314
            ],
            [
               1.080422432432432,
               0.2908380661970148
            ],
            [
               1.0776199099099095,
               0.29018808085715264
            ],
            [
               1.074817387387387,
               0.2895523547398902
            ],
            [
               1.0720148648648644,
               0.2889271204412311
            ],
            [
               1.0692123423423419,
               0.28830398210230807
            ],
            [
               1.0664098198198197,
               0.28767206865027156
            ],
            [
               1.0636072972972972,
               0.2870208108111137
            ],
            [
               1.0608047747747746,
               0.2863424889545184
            ],
            [
               1.058002252252252,
               0.28563383611508475
            ],
            [
               1.0551997297297295,
               0.2848963262348162
            ],
            [
               1.052397207207207,
               0.2841352054763497
            ],
            [
               1.0495946846846844,
               0.2833576947614659
            ],
            [
               1.0467921621621619,
               0.2825709964069156
            ],
            [
               1.0439896396396393,
               0.2817807303686339
            ],
            [
               1.0411871171171168,
               0.28099022896905723
            ],
            [
               1.0383845945945942,
               0.2802008107657426
            ],
            [
               1.0355820720720716,
               0.27941283760599944
            ],
            [
               1.032779549549549,
               0.2786271289412757
            ],
            [
               1.0299770270270265,
               0.277846223812872
            ],
            [
               1.0271745045045044,
               0.2770750543105747
            ],
            [
               1.0243719819819819,
               0.27632078893672013
            ],
            [
               1.0215694594594593,
               0.275591853387592
            ],
            [
               1.0187669369369368,
               0.27489636465801126
            ],
            [
               1.0159644144144142,
               0.27424036099621035
            ],
            [
               1.0131618918918917,
               0.27362624388070345
            ],
            [
               1.010359369369369,
               0.27305177309969864
            ],
            [
               1.0075568468468465,
               0.2725098066547666
            ],
            [
               1.004754324324324,
               0.27198880475690335
            ],
            [
               1.0019518018018014,
               0.2714739722203822
            ],
            [
               0.9991492792792789,
               0.27094883032697764
            ],
            [
               0.9963467567567563,
               0.27039699607740453
            ],
            [
               0.9935442342342338,
               0.2698039856250543
            ],
            [
               0.9907417117117117,
               0.2691589138785822
            ],
            [
               0.9879391891891891,
               0.26845599558153355
            ],
            [
               0.9851366666666665,
               0.26769574069038243
            ],
            [
               0.982334144144144,
               0.2668856811015296
            ],
            [
               0.9795316216216214,
               0.26604039835016946
            ],
            [
               0.9767290990990989,
               0.26518059429669494
            ],
            [
               0.9739265765765763,
               0.2643310109436038
            ],
            [
               0.9711240540540538,
               0.26351719000342316
            ],
            [
               0.9683215315315312,
               0.2627613534372095
            ],
            [
               0.9655190090090087,
               0.2620780189639856
            ],
            [
               0.9627164864864861,
               0.2614702369410255
            ],
            [
               0.9599139639639636,
               0.2609274343749079
            ],
            [
               0.957111441441441,
               0.26042569419796946
            ],
            [
               0.9543089189189184,
               0.25993086487563233
            ],
            [
               0.9515063963963963,
               0.2594042548812087
            ],
            [
               0.9487038738738738,
               0.25880996773134146
            ],
            [
               0.9459013513513512,
               0.2581223722091147
            ],
            [
               0.9430988288288287,
               0.25733196620820137
            ],
            [
               0.9402963063063061,
               0.25644809769906524
            ],
            [
               0.9374937837837836,
               0.2554976510995795
            ],
            [
               0.934691261261261,
               0.2545197575032129
            ],
            [
               0.9318887387387385,
               0.2535576022074567
            ],
            [
               0.9290862162162159,
               0.2526491997415712
            ],
            [
               0.9262836936936933,
               0.25181934334412315
            ],
            [
               0.9234811711711708,
               0.251074690143408
            ],
            [
               0.9206786486486482,
               0.25040315824800846
            ],
            [
               0.9178761261261257,
               0.24977769298548713
            ],
            [
               0.9150736036036036,
               0.24916331934660058
            ],
            [
               0.912271081081081,
               0.2485255642148978
            ],
            [
               0.9094685585585585,
               0.24783804722402974
            ],
            [
               0.9066660360360359,
               0.2470873817770789
            ],
            [
               0.9038635135135134,
               0.24627438569777993
            ],
            [
               0.9010609909909908,
               0.24541170430400966
            ],
            [
               0.8982584684684682,
               0.24451895467524848
            ],
            [
               0.8954559459459457,
               0.24361710259845082
            ],
            [
               0.8926534234234231,
               0.2427238125997282
            ],
            [
               0.8898509009009006,
               0.24185098596854526
            ],
            [
               0.887048378378378,
               0.24100482248882982
            ],
            [
               0.8842458558558555,
               0.24018782148517964
            ],
            [
               0.8814433333333329,
               0.23940149448200854
            ],
            [
               0.8786408108108104,
               0.238648409303587
            ],
            [
               0.8758382882882882,
               0.2379325614118759
            ],
            [
               0.8730357657657657,
               0.23725782223354636
            ],
            [
               0.8702332432432431,
               0.23662506163103197
            ],
            [
               0.8674307207207206,
               0.23602916503303606
            ],
            [
               0.864628198198198,
               0.2354573277933839
            ],
            [
               0.8618256756756755,
               0.23488963858368006
            ],
            [
               0.8590231531531529,
               0.23430218174024364
            ],
            [
               0.8562206306306304,
               0.23367196944913166
            ],
            [
               0.8534181081081078,
               0.23298228909182772
            ],
            [
               0.8506155855855853,
               0.23222678912557726
            ],
            [
               0.8478130630630627,
               0.2314109406627584
            ],
            [
               0.8450105405405401,
               0.2305503123905589
            ],
            [
               0.8422080180180176,
               0.2296661205669323
            ],
            [
               0.839405495495495,
               0.22877941534516882
            ],
            [
               0.8366029729729729,
               0.22790572649985463
            ],
            [
               0.8338004504504504,
               0.22705184751120472
            ],
            [
               0.8309979279279278,
               0.22621572445145033
            ],
            [
               0.8281954054054053,
               0.2253893687865831
            ],
            [
               0.8253928828828827,
               0.22456368301856816
            ],
            [
               0.8225903603603602,
               0.2237334261359093
            ],
            [
               0.8197878378378376,
               0.22290048236666682
            ],
            [
               0.816985315315315,
               0.22207416169879296
            ],
            [
               0.8141827927927925,
               0.22126827207429206
            ],
            [
               0.8113802702702699,
               0.22049582731466771
            ],
            [
               0.8085777477477474,
               0.21976311748404986
            ],
            [
               0.8057752252252248,
               0.21906517949752768
            ],
            [
               0.8029727027027023,
               0.21838435528864092
            ],
            [
               0.8001701801801802,
               0.21769271798718842
            ],
            [
               0.7973676576576576,
               0.21695796769942882
            ],
            [
               0.794565135135135,
               0.21615131699018003
            ],
            [
               0.7917626126126125,
               0.21525523666528956
            ],
            [
               0.7889600900900899,
               0.2142689095877971
            ],
            [
               0.7861575675675674,
               0.2132098418265308
            ],
            [
               0.7833550450450448,
               0.21211111542590055
            ],
            [
               0.7805525225225223,
               0.21101492302374725
            ],
            [
               0.7777499999999997,
               0.20996396921649013
            ],
            [
               0.7749474774774772,
               0.20899280640663698
            ],
            [
               0.7721449549549546,
               0.2081210935754853
            ],
            [
               0.769342432432432,
               0.20735019158253437
            ],
            [
               0.7665399099099095,
               0.20666363554082773
            ],
            [
               0.763737387387387,
               0.20603110957439053
            ],
            [
               0.7609348648648648,
               0.2054148254456331
            ],
            [
               0.7581323423423423,
               0.204776822274781
            ],
            [
               0.7553298198198197,
               0.20408569518649644
            ],
            [
               0.7525272972972972,
               0.20332156053769762
            ],
            [
               0.7497247747747746,
               0.20247854808557542
            ],
            [
               0.7469222522522521,
               0.20156463904553173
            ],
            [
               0.7441197297297295,
               0.20059913611399144
            ],
            [
               0.741317207207207,
               0.19960839794284518
            ],
            [
               0.7385146846846844,
               0.19862068026120006
            ],
            [
               0.7357121621621618,
               0.19766100644946233
            ],
            [
               0.7329096396396393,
               0.19674695207364684
            ],
            [
               0.7301071171171167,
               0.1958860730311598
            ],
            [
               0.7273045945945942,
               0.1950754350995238
            ],
            [
               0.7245020720720716,
               0.1943033271098743
            ],
            [
               0.7216995495495495,
               0.19355280496287075
            ],
            [
               0.718897027027027,
               0.19280630032597718
            ],
            [
               0.7160945045045044,
               0.19205024081215
            ],
            [
               0.7132919819819818,
               0.19127856534385201
            ],
            [
               0.7104894594594593,
               0.19049423171610397
            ],
            [
               0.7076869369369367,
               0.18970828073308243
            ],
            [
               0.7048844144144142,
               0.1889366385959434
            ],
            [
               0.7020818918918916,
               0.1881954431333121
            ],
            [
               0.6992793693693691,
               0.1874960948141391
            ],
            [
               0.6964768468468465,
               0.18684133032322875
            ],
            [
               0.693674324324324,
               0.18622335642917215
            ],
            [
               0.6908718018018014,
               0.18562453567149867
            ],
            [
               0.6880692792792789,
               0.18502044340576673
            ],
            [
               0.6852667567567567,
               0.18438451665341699
            ],
            [
               0.6824642342342342,
               0.1836931603280218
            ],
            [
               0.6796617117117116,
               0.18293015318217004
            ],
            [
               0.6768591891891891,
               0.1820894811568624
            ],
            [
               0.6740566666666665,
               0.1811761993421241
            ],
            [
               0.671254144144144,
               0.18020541586483807
            ],
            [
               0.6684516216216214,
               0.17919984738327993
            ],
            [
               0.6656490990990989,
               0.17818653351529562
            ],
            [
               0.6628465765765763,
               0.1771932306417227
            ],
            [
               0.6600440540540538,
               0.17624483094589655
            ],
            [
               0.6572415315315312,
               0.17536000097808702
            ],
            [
               0.6544390090090086,
               0.1745482070802416
            ],
            [
               0.6516364864864861,
               0.1738074145841199
            ],
            [
               0.6488339639639635,
               0.17312294017797436
            ],
            [
               0.6460314414414414,
               0.17246806088817596
            ],
            [
               0.6432289189189189,
               0.17180689225444828
            ],
            [
               0.6404263963963963,
               0.17109966390693637
            ],
            [
               0.6376238738738738,
               0.17030988515215778
            ],
            [
               0.6348213513513512,
               0.16941217732505004
            ],
            [
               0.6320188288288286,
               0.16839900719182038
            ],
            [
               0.6292163063063061,
               0.1672844350758818
            ],
            [
               0.6264137837837835,
               0.16610343659295196
            ],
            [
               0.623611261261261,
               0.1649063341559458
            ],
            [
               0.6208087387387384,
               0.1637491565270019
            ],
            [
               0.6180062162162159,
               0.1626819651212973
            ],
            [
               0.6152036936936933,
               0.16173794985094064
            ],
            [
               0.6124011711711708,
               0.16092611537970852
            ],
            [
               0.6095986486486482,
               0.1602295751048486
            ],
            [
               0.6067961261261261,
               0.15961002754729864
            ],
            [
               0.6039936036036035,
               0.1590173078698761
            ],
            [
               0.601191081081081,
               0.15840148542946791
            ],
            [
               0.5983885585585584,
               0.15772425799662698
            ],
            [
               0.5955860360360359,
               0.1569666118179347
            ],
            [
               0.5927835135135133,
               0.15613082324532251
            ],
            [
               0.5899809909909908,
               0.15523654216457533
            ],
            [
               0.5871784684684682,
               0.15431241199054907
            ],
            [
               0.5843759459459457,
               0.153385921511956
            ],
            [
               0.5815734234234231,
               0.15247457889597044
            ],
            [
               0.5787709009009008,
               0.15158094776457315
            ],
            [
               0.5759683783783782,
               0.15069279002541658
            ],
            [
               0.5731658558558557,
               0.1497879506606759
            ],
            [
               0.5703633333333331,
               0.14884221093031919
            ],
            [
               0.5675608108108106,
               0.14783755735249787
            ],
            [
               0.564758288288288,
               0.1467683701602268
            ],
            [
               0.5619557657657654,
               0.14564385158656884
            ],
            [
               0.5591532432432431,
               0.14448627453235313
            ],
            [
               0.5563507207207206,
               0.1433258971846978
            ],
            [
               0.553548198198198,
               0.14219425404497826
            ],
            [
               0.5507456756756755,
               0.1411177633592835
            ],
            [
               0.5479431531531529,
               0.14011318834466158
            ],
            [
               0.5451406306306303,
               0.13918567638581936
            ],
            [
               0.5423381081081078,
               0.13832921844070606
            ],
            [
               0.5395355855855855,
               0.1375287462130616
            ],
            [
               0.5367330630630629,
               0.13676290500809324
            ],
            [
               0.5339305405405403,
               0.1360067927772997
            ],
            [
               0.5311280180180178,
               0.13523444681099955
            ],
            [
               0.5283254954954952,
               0.1344213055916879
            ],
            [
               0.5255229729729727,
               0.13354702797908163
            ],
            [
               0.5227204504504503,
               0.1325988150584934
            ],
            [
               0.5199179279279278,
               0.13157484641416933
            ],
            [
               0.5171154054054052,
               0.1304868683247018
            ],
            [
               0.5143128828828827,
               0.12936066943431812
            ],
            [
               0.5115103603603601,
               0.12823338472048373
            ],
            [
               0.5087078378378376,
               0.12714732548339513
            ],
            [
               0.505905315315315,
               0.12614115290148709
            ],
            [
               0.5031027927927927,
               0.12524032220334969
            ],
            [
               0.5003002702702701,
               0.1244493931238812
            ],
            [
               0.4974977477477476,
               0.1237487037944528
            ],
            [
               0.494695225225225,
               0.1230969541379946
            ],
            [
               0.49189270270270247,
               0.1224396542903674
            ],
            [
               0.4890901801801799,
               0.12172162696833694
            ],
            [
               0.48628765765765736,
               0.12090038047606488
            ],
            [
               0.483485135135135,
               0.11995667645484964
            ],
            [
               0.48068261261261247,
               0.11889922907364336
            ],
            [
               0.4778800900900899,
               0.11776206216517038
            ],
            [
               0.47507756756756736,
               0.11659516044148382
            ],
            [
               0.4722750450450448,
               0.11545103215077873
            ],
            [
               0.46947252252252225,
               0.11437102358770745
            ],
            [
               0.4666699999999997,
               0.11337528936857877
            ],
            [
               0.46386747747747736,
               0.11245919184688241
            ],
            [
               0.4610649549549548,
               0.11159692887756067
            ],
            [
               0.45826243243243225,
               0.11075099582993564
            ],
            [
               0.4554599099099097,
               0.10988437020340935
            ],
            [
               0.45265738738738714,
               0.10897160242393517
            ],
            [
               0.4498548648648646,
               0.10800550771321366
            ],
            [
               0.44705234234234204,
               0.10699768715214858
            ],
            [
               0.4442498198198197,
               0.10597313888518883
            ],
            [
               0.44144729729729715,
               0.10496108049442793
            ],
            [
               0.4386447747747746,
               0.1039851941040641
            ],
            [
               0.43584225225225204,
               0.10305650150954854
            ],
            [
               0.4330397297297295,
               0.10217102452268534
            ],
            [
               0.43023720720720693,
               0.10131267800708682
            ],
            [
               0.4274346846846844,
               0.1004600747369811
            ],
            [
               0.42463216216216204,
               0.09959468334347038
            ],
            [
               0.4218296396396395,
               0.09870746179527423
            ],
            [
               0.41902711711711693,
               0.09780175213122555
            ],
            [
               0.4162245945945944,
               0.09689159721688478
            ],
            [
               0.4134220720720718,
               0.09599622960230275
            ],
            [
               0.41061954954954927,
               0.09513274066693217
            ],
            [
               0.40781702702702693,
               0.09430945967374849
            ],
            [
               0.4050145045045044,
               0.09352222276496885
            ],
            [
               0.4022119819819818,
               0.09275465953126588
            ],
            [
               0.39940945945945927,
               0.09198226570972867
            ],
            [
               0.3966069369369367,
               0.09117883926182813
            ],
            [
               0.39380441441441416,
               0.09032321793746767
            ],
            [
               0.3910018918918916,
               0.08940433689505112
            ],
            [
               0.3881993693693693,
               0.0884233328396179
            ],
            [
               0.3853968468468467,
               0.08739245662944961
            ],
            [
               0.38259432432432416,
               0.0863315344497253
            ],
            [
               0.3797918018018016,
               0.08526331304269341
            ],
            [
               0.37698927927927905,
               0.08420908378911152
            ],
            [
               0.3741867567567565,
               0.08318556329178978
            ],
            [
               0.37138423423423395,
               0.08220334523229267
            ],
            [
               0.3685817117117116,
               0.08126662729055895
            ],
            [
               0.36577918918918906,
               0.08037359914902398
            ],
            [
               0.3629766666666665,
               0.07951694445923885
            ],
            [
               0.36017414414414395,
               0.0786842742606817
            ],
            [
               0.3573716216216214,
               0.0778587524526475
            ],
            [
               0.35456909909909884,
               0.07702044373076156
            ],
            [
               0.3517665765765763,
               0.0761488390352667
            ],
            [
               0.34896405405405395,
               0.07522658020341422
            ],
            [
               0.3461615315315314,
               0.07424377359872347
            ],
            [
               0.34335900900900884,
               0.07320172439240075
            ],
            [
               0.3405564864864863,
               0.07211471476922787
            ],
            [
               0.33775396396396373,
               0.07100875293182385
            ],
            [
               0.3349514414414412,
               0.06991700617509594
            ],
            [
               0.3321489189189186,
               0.06887267358343724
            ],
            [
               0.3293463963963963,
               0.06790099882079337
            ],
            [
               0.32654387387387374,
               0.06701261645934076
            ],
            [
               0.3237413513513512,
               0.06620024378041878
            ],
            [
               0.3209388288288286,
               0.065439875203045
            ],
            [
               0.31813630630630607,
               0.06469634747080205
            ],
            [
               0.3153337837837835,
               0.06393182525264246
            ],
            [
               0.31253126126126096,
               0.06311484449157206
            ],
            [
               0.30972873873873863,
               0.062227359930321524
            ],
            [
               0.3069262162162161,
               0.06126785514055333
            ],
            [
               0.3041236936936935,
               0.06024980108959954
            ],
            [
               0.30132117117117097,
               0.05919619585884628
            ],
            [
               0.2985186486486484,
               0.05813210908682387
            ],
            [
               0.29571612612612586,
               0.05707769892989989
            ],
            [
               0.2929136036036035,
               0.05604389265792764
            ],
            [
               0.29011108108108097,
               0.0550319268595858
            ],
            [
               0.2873085585585584,
               0.054036573434029456
            ],
            [
               0.28450603603603586,
               0.05305160048211299
            ],
            [
               0.2817035135135133,
               0.0520752643557757
            ],
            [
               0.27890099099099075,
               0.051113649977209796
            ],
            [
               0.2760984684684682,
               0.05018045599507104
            ],
            [
               0.27329594594594586,
               0.0492930880201905
            ],
            [
               0.2704934234234233,
               0.048466244521486734
            ],
            [
               0.26769090090090075,
               0.04770511021754109
            ],
            [
               0.2648883783783782,
               0.04700050156968272
            ],
            [
               0.26208585585585564,
               0.04632776563050489
            ],
            [
               0.2592833333333331,
               0.04565009984989421
            ],
            [
               0.25648081081081053,
               0.04492560788518596
            ],
            [
               0.2536782882882882,
               0.04411626778314637
            ],
            [
               0.25087576576576565,
               0.0431964155165695
            ],
            [
               0.2480732432432431,
               0.04215849869941557
            ],
            [
               0.24527072072072054,
               0.04101465836346396
            ],
            [
               0.24246819819819798,
               0.03979387881163554
            ],
            [
               0.23966567567567543,
               0.038535634325442714
            ],
            [
               0.23686315315315287,
               0.03728180798173264
            ],
            [
               0.23406063063063054,
               0.036068944017115134
            ],
            [
               0.23125810810810798,
               0.03492259089168959
            ],
            [
               0.22845558558558543,
               0.03385474701511759
            ],
            [
               0.22565306306306288,
               0.03286449957795001
            ],
            [
               0.22285054054054032,
               0.03194113389121633
            ],
            [
               0.22004801801801777,
               0.031068500578091407
            ],
            [
               0.2172454954954952,
               0.030229348100191955
            ],
            [
               0.21444297297297288,
               0.029408609826182985
            ],
            [
               0.21164045045045032,
               0.028595130246875988
            ],
            [
               0.20883792792792777,
               0.02778183996826411
            ],
            [
               0.20603540540540521,
               0.02696478816978165
            ],
            [
               0.20323288288288266,
               0.026141630802208993
            ],
            [
               0.2004303603603601,
               0.02531015266210712
            ],
            [
               0.19762783783783777,
               0.024467235091327755
            ],
            [
               0.19482531531531522,
               0.023608458305265145
            ],
            [
               0.19202279279279266,
               0.022728326843906244
            ],
            [
               0.1892202702702701,
               0.02182097201523603
            ],
            [
               0.18641774774774755,
               0.020881121847460937
            ],
            [
               0.183615225225225,
               0.019905117714911325
            ],
            [
               0.18081270270270244,
               0.018891773875634787
            ],
            [
               0.1780101801801801,
               0.01784290932532062
            ],
            [
               0.17520765765765756,
               0.016763432915442467
            ],
            [
               0.172405135135135,
               0.015660940593638872
            ],
            [
               0.16960261261261245,
               0.014544887117806993
            ],
            [
               0.1668000900900899,
               0.01342550381163421
            ],
            [
               0.16399756756756734,
               0.012312711438060453
            ],
            [
               0.16119504504504478,
               0.011215282755135947
            ],
            [
               0.15839252252252245,
               0.010140421421723556
            ],
            [
               0.1555899999999999,
               0.009093758253336137
            ],
            [
               0.15278747747747734,
               0.008079578458745629
            ],
            [
               0.14998495495495479,
               0.007100964756636241
            ],
            [
               0.14718243243243223,
               0.006159543806157797
            ],
            [
               0.14437990990990968,
               0.005254686504514772
            ],
            [
               0.14157738738738712,
               0.004382299211120655
            ],
            [
               0.1387748648648648,
               0.003533651290753226
            ],
            [
               0.13597234234234223,
               0.0026948797798242996
            ],
            [
               0.13316981981981968,
               0.0018477781604603338
            ],
            [
               0.13036729729729712,
               0.00097216861871674
            ],
            [
               0.12756477477477457,
               4.963567407545444e-05
            ],
            [
               0.12476225225225201,
               -0.0009321767051752028
            ],
            [
               0.12195972972972946,
               -0.0019759192156709737
            ],
            [
               0.11915720720720713,
               -0.003072823171133221
            ],
            [
               0.11635468468468457,
               -0.00420382110432771
            ],
            [
               0.11355216216216202,
               -0.005343640821533824
            ],
            [
               0.11074963963963946,
               -0.00646706999320823
            ],
            [
               0.10794711711711691,
               -0.007555772493878288
            ],
            [
               0.10514459459459435,
               -0.008603648027571187
            ],
            [
               0.1023420720720718,
               -0.009618951573339585
            ],
            [
               0.09953954954954947,
               -0.010622225451693001
            ],
            [
               0.09673702702702691,
               -0.011640329750429612
            ],
            [
               0.09393450450450436,
               -0.01269811475570315
            ],
            [
               0.0911319819819818,
               -0.01381014756983412
            ],
            [
               0.08832945945945925,
               -0.014975066260899617
            ],
            [
               0.08552693693693669,
               -0.016174483188794664
            ],
            [
               0.08272441441441436,
               -0.017377052500198165
            ],
            [
               0.0799218918918918,
               -0.018546740078953072
            ],
            [
               0.07711936936936925,
               -0.019652983082994346
            ],
            [
               0.0743168468468467,
               -0.020679746650763664
            ],
            [
               0.07151432432432414,
               -0.021630722756700527
            ],
            [
               0.06871180180180159,
               -0.022529025380305212
            ],
            [
               0.06590927927927903,
               -0.023411386272675028
            ],
            [
               0.0631067567567567,
               -0.024318531176303226
            ],
            [
               0.060304234234234144,
               -0.025284583163992402
            ],
            [
               0.05750171171171159,
               -0.02632862092873456
            ],
            [
               0.054699189189189035,
               -0.027450822547962273
            ],
            [
               0.05189666666666648,
               -0.028634174205837803
            ],
            [
               0.049094144144143925,
               -0.029850988525816358
            ],
            [
               0.04629162162162137,
               -0.031072018766142073
            ],
            [
               0.04348909909909904,
               -0.03227523807317256
            ],
            [
               0.04068657657657648,
               -0.033451593325621976
            ],
            [
               0.03788405405405393,
               -0.03460613861455897
            ],
            [
               0.035081531531531374,
               -0.035754521663734384
            ],
            [
               0.03227900900900882,
               -0.0369163069866717
            ],
            [
               0.029476486486486264,
               -0.03810757421145261
            ],
            [
               0.02667396396396371,
               -0.03933533006005985
            ],
            [
               0.023871441441441377,
               -0.040595515134804305
            ],
            [
               0.021068918918918822,
               -0.04187505912544576
            ],
            [
               0.018266396396396267,
               -0.043157012730798305
            ],
            [
               0.015463873873873712,
               -0.04442675318784173
            ],
            [
               0.012661351351351158,
               -0.04567696484724271
            ],
            [
               0.009858828828828603,
               -0.04690961543414374
            ],
            [
               0.007056306306306048,
               -0.048134277624690025
            ],
            [
               0.004253783783783716,
               -0.049363474050695855
            ],
            [
               0.0014512612612611608,
               -0.05060678331527968
            ],
            [
               -0.001351261261261394,
               -0.05186587204218018
            ],
            [
               -0.004153783783783949,
               -0.0531322787898626
            ],
            [
               -0.006956306306306503,
               -0.05438880419443015
            ],
            [
               -0.009758828828829058,
               -0.0556141075123211
            ],
            [
               -0.012561351351351613,
               -0.05678901076566123
            ],
            [
               -0.015363873873873946,
               -0.05790244063313621
            ],
            [
               -0.0181663963963965,
               -0.05895507613863915
            ],
            [
               -0.020968918918919055,
               -0.05995955048203905
            ],
            [
               -0.02377144144144161,
               -0.06093719519156826
            ],
            [
               -0.026573963963964164,
               -0.06191241988298768
            ],
            [
               -0.02937648648648672,
               -0.06290652469556202
            ],
            [
               -0.03217900900900905,
               -0.06393282980810755
            ],
            [
               -0.03498153153153161,
               -0.06499447980297157
            ],
            [
               -0.03778405405405416,
               -0.06608534831064916
            ],
            [
               -0.040586576576576716,
               -0.067193462422251
            ],
            [
               -0.04338909909909927,
               -0.06830562265962692
            ],
            [
               -0.046191621621621826,
               -0.06941163815366813
            ],
            [
               -0.04899414414414438,
               -0.07050687378000564
            ],
            [
               -0.05179666666666671,
               -0.07159247990730322
            ],
            [
               -0.05459918918918927,
               -0.07267348827844677
            ],
            [
               -0.05740171171171182,
               -0.073755628331301
            ],
            [
               -0.06020423423423438,
               -0.07484204113467663
            ],
            [
               -0.06300675675675693,
               -0.0759309760509067
            ],
            [
               -0.06580927927927949,
               -0.07701512895313734
            ],
            [
               -0.06861180180180204,
               -0.07808270432831044
            ],
            [
               -0.07141432432432437,
               -0.07911976721247937
            ],
            [
               -0.07421684684684693,
               -0.08011315304042255
            ],
            [
               -0.07701936936936948,
               -0.08105318041954812
            ],
            [
               -0.07982189189189204,
               -0.08193561187639808
            ],
            [
               -0.0826244144144146,
               -0.08276260769981936
            ],
            [
               -0.08542693693693715,
               -0.08354268415210242
            ],
            [
               -0.0882294594594597,
               -0.08428983243307542
            ],
            [
               -0.09103198198198204,
               -0.08502196981472943
            ],
            [
               -0.09383450450450459,
               -0.08575884150252278
            ],
            [
               -0.09663702702702714,
               -0.08651946470495497
            ],
            [
               -0.0994395495495497,
               -0.08731927667609729
            ],
            [
               -0.10224207207207225,
               -0.08816732290226548
            ],
            [
               -0.10504459459459481,
               -0.08906403031503363
            ],
            [
               -0.10784711711711736,
               -0.09000023291671588
            ],
            [
               -0.1106496396396397,
               -0.09095803629358601
            ],
            [
               -0.11345216216216225,
               -0.09191376907491
            ],
            [
               -0.1162546846846848,
               -0.09284272200170829
            ],
            [
               -0.11905720720720736,
               -0.09372476997933077
            ],
            [
               -0.12185972972972992,
               -0.09454951913886978
            ],
            [
               -0.12466225225225247,
               -0.09531951404231354
            ],
            [
               -0.12746477477477502,
               -0.0960503812371507
            ],
            [
               -0.13026729729729736,
               -0.09676753165022556
            ],
            [
               -0.1330698198198199,
               -0.09750000607372622
            ],
            [
               -0.13587234234234247,
               -0.09827293939467241
            ],
            [
               -0.13867486486486502,
               -0.09910064821850362
            ],
            [
               -0.14147738738738758,
               -0.09998231411313485
            ],
            [
               -0.14427990990991013,
               -0.10090160866645592
            ],
            [
               -0.14708243243243246,
               -0.10183054283936677
            ],
            [
               -0.14988495495495502,
               -0.10273662476608714
            ],
            [
               -0.15268747747747757,
               -0.1035914357679053
            ],
            [
               -0.15549000000000013,
               -0.10437828509283364
            ],
            [
               -0.15829252252252268,
               -0.10509682659890562
            ],
            [
               -0.16109504504504524,
               -0.10576335889863675
            ],
            [
               -0.1638975675675678,
               -0.10640674047379994
            ],
            [
               -0.16670009009009013,
               -0.1070610766001786
            ],
            [
               -0.16950261261261268,
               -0.10775721678100825
            ],
            [
               -0.17230513513513523,
               -0.10851538787206683
            ],
            [
               -0.1751076576576578,
               -0.10934090837323007
            ],
            [
               -0.17791018018018034,
               -0.11022401043060215
            ],
            [
               -0.1807127027027029,
               -0.11114361869105671
            ],
            [
               -0.18351522522522545,
               -0.11207384513078034
            ],
            [
               -0.1863177477477478,
               -0.11299126313037666
            ],
            [
               -0.18912027027027034,
               -0.11388090276349316
            ],
            [
               -0.1919227927927929,
               -0.11473937098620657
            ],
            [
               -0.19472531531531545,
               -0.11557438874765324
            ],
            [
               -0.197527837837838,
               -0.11640108423130469
            ],
            [
               -0.20033036036036056,
               -0.11723628943863362
            ],
            [
               -0.20313288288288311,
               -0.11809261127019999
            ],
            [
               -0.20593540540540545,
               -0.11897405917828296
            ],
            [
               -0.208737927927928,
               -0.11987452356420902
            ],
            [
               -0.21154045045045056,
               -0.12077955803085105
            ],
            [
               -0.2143429729729731,
               -0.12167095770368497
            ],
            [
               -0.21714549549549567,
               -0.12253280397527333
            ],
            [
               -0.21994801801801822,
               -0.12335718313314026
            ],
            [
               -0.22275054054054078,
               -0.12414781075855996
            ],
            [
               -0.2255530630630631,
               -0.12492031172684603
            ],
            [
               -0.22835558558558566,
               -0.12569879779753546
            ],
            [
               -0.23115810810810822,
               -0.12650943083045096
            ],
            [
               -0.23396063063063077,
               -0.12737258664653173
            ],
            [
               -0.23676315315315333,
               -0.1282957810553883
            ],
            [
               -0.23956567567567588,
               -0.1292695034091852
            ],
            [
               -0.24236819819819821,
               -0.13026747711210473
            ],
            [
               -0.24517072072072077,
               -0.1312517468745883
            ],
            [
               -0.24797324324324332,
               -0.13218164630367202
            ],
            [
               -0.2507757657657659,
               -0.13302448875079875
            ],
            [
               -0.25357828828828843,
               -0.13376511421259896
            ],
            [
               -0.256380810810811,
               -0.13441147669906717
            ],
            [
               -0.25918333333333354,
               -0.13499433589029186
            ],
            [
               -0.2619858558558559,
               -0.13556065012429885
            ],
            [
               -0.26478837837837843,
               -0.136162064051096
            ],
            [
               -0.267590900900901,
               -0.13684143039547325
            ],
            [
               -0.27039342342342354,
               -0.13762111052141401
            ],
            [
               -0.2731959459459461,
               -0.13849655056536547
            ],
            [
               -0.27599846846846865,
               -0.13943731184899733
            ],
            [
               -0.2788009909909912,
               -0.1403956597350876
            ],
            [
               -0.28160351351351354,
               -0.141320560799434
            ],
            [
               -0.2844060360360361,
               -0.1421731849028246
            ],
            [
               -0.28720855855855865,
               -0.14293933358334077
            ],
            [
               -0.2900110810810812,
               -0.14363490034664084
            ],
            [
               -0.29281360360360376,
               -0.1443023850123527
            ],
            [
               -0.2956161261261263,
               -0.1449991099864557
            ],
            [
               -0.29841864864864887,
               -0.14578034285714547
            ],
            [
               -0.3012211711711712,
               -0.14668221747721788
            ],
            [
               -0.30402369369369375,
               -0.14770959900247715
            ],
            [
               -0.3068262162162163,
               -0.148832718918134
            ],
            [
               -0.30962873873873886,
               -0.1499938674209642
            ],
            [
               -0.3124312612612614,
               -0.15112242508857598
            ],
            [
               -0.31523378378378397,
               -0.1521539679801741
            ],
            [
               -0.3180363063063065,
               -0.15304789477326575
            ],
            [
               -0.32083882882882886,
               -0.1537984235294927
            ],
            [
               -0.3236413513513514,
               -0.154435784035878
            ],
            [
               -0.32644387387387397,
               -0.15501738079306437
            ],
            [
               -0.3292463963963965,
               -0.15561169929498597
            ],
            [
               -0.3320489189189191,
               -0.1562798341811542
            ],
            [
               -0.33485144144144163,
               -0.15706007981160452
            ],
            [
               -0.3376539639639642,
               -0.15795989025974988
            ],
            [
               -0.3404564864864865,
               -0.15895708387906515
            ],
            [
               -0.3432590090090091,
               -0.16000924898351032
            ],
            [
               -0.34606153153153163,
               -0.16106785493144304
            ],
            [
               -0.3488640540540542,
               -0.1620923630936998
            ],
            [
               -0.35166657657657674,
               -0.16306000750556426
            ],
            [
               -0.3544690990990993,
               -0.16396867826104933
            ],
            [
               -0.3572716216216216,
               -0.16483283406617188
            ],
            [
               -0.3600741441441442,
               -0.16567471170792236
            ],
            [
               -0.36287666666666674,
               -0.16651449330908208
            ],
            [
               -0.3656791891891893,
               -0.1673631017870717
            ],
            [
               -0.36848171171171185,
               -0.1682199898438579
            ],
            [
               -0.3712842342342344,
               -0.16907620364417053
            ],
            [
               -0.37408675675675696,
               -0.16992093774017492
            ],
            [
               -0.3768892792792793,
               -0.17074851945176617
            ],
            [
               -0.37969180180180184,
               -0.17156272405439477
            ],
            [
               -0.3824943243243244,
               -0.1723765079625318
            ],
            [
               -0.38529684684684695,
               -0.17320717582958678
            ],
            [
               -0.3880993693693695,
               -0.1740689117609434
            ],
            [
               -0.39090189189189206,
               -0.17496575592538688
            ],
            [
               -0.3937044144144146,
               -0.17588803884653614
            ],
            [
               -0.39650693693693695,
               -0.17681400645722023
            ],
            [
               -0.3993094594594595,
               -0.17771635701445865
            ],
            [
               -0.40211198198198206,
               -0.1785714355081569
            ],
            [
               -0.4049145045045046,
               -0.17936766500430146
            ],
            [
               -0.40771702702702717,
               -0.18010991875359716
            ],
            [
               -0.4105195495495496,
               -0.18081795097483
            ],
            [
               -0.41332207207207217,
               -0.18151921198068055
            ],
            [
               -0.4161245945945947,
               -0.18223855741969985
            ],
            [
               -0.4189271171171173,
               -0.1829886830628037
            ],
            [
               -0.4217296396396397,
               -0.18376503235705877
            ],
            [
               -0.4245321621621623,
               -0.18454740162790817
            ],
            [
               -0.42733468468468483,
               -0.1853080172758802
            ],
            [
               -0.4301372072072073,
               -0.1860233620182805
            ],
            [
               -0.4329397297297298,
               -0.18668542082853046
            ],
            [
               -0.4357422522522524,
               -0.18730794827966935
            ],
            [
               -0.4385447747747748,
               -0.1879249311753889
            ],
            [
               -0.4413472972972974,
               -0.188581134333772
            ],
            [
               -0.44414981981981994,
               -0.18931753083036063
            ],
            [
               -0.4469523423423425,
               -0.19015647394901292
            ],
            [
               -0.44975486486486493,
               -0.19109187692497476
            ],
            [
               -0.4525573873873875,
               -0.1920882037003382
            ],
            [
               -0.45535990990991004,
               -0.1930891820206072
            ],
            [
               -0.4581624324324325,
               -0.1940338029501366
            ],
            [
               -0.46096495495495504,
               -0.19487454044703012
            ],
            [
               -0.4637674774774776,
               -0.1955917675584491
            ],
            [
               -0.46657000000000015,
               -0.19619945431121044
            ],
            [
               -0.4693725225225226,
               -0.1967400783904638
            ],
            [
               -0.47217504504504515,
               -0.1972703123380587
            ],
            [
               -0.4749775675675677,
               -0.19784221878983932
            ],
            [
               -0.47778009009009015,
               -0.19848627282645492
            ],
            [
               -0.4805826126126127,
               -0.19920195612234204
            ],
            [
               -0.48338513513513526,
               -0.1999590990079022
            ],
            [
               -0.4861876576576578,
               -0.20070945474174995
            ],
            [
               -0.48899018018018026,
               -0.20140445275948793
            ],
            [
               -0.4917927027027028,
               -0.20201293319413793
            ],
            [
               -0.49459522522522537,
               -0.20253267553848364
            ],
            [
               -0.4973977477477478,
               -0.20299171035782848
            ],
            [
               -0.5002002702702704,
               -0.20343899164065193
            ],
            [
               -0.5030027927927929,
               -0.2039277515156348
            ],
            [
               -0.5058053153153154,
               -0.20449743768168138
            ],
            [
               -0.5086078378378379,
               -0.2051606297603945
            ],
            [
               -0.5114103603603605,
               -0.20589955896745038
            ],
            [
               -0.514212882882883,
               -0.20667343471974942
            ],
            [
               -0.5170154054054055,
               -0.20743392067374788
            ],
            [
               -0.519817927927928,
               -0.20814317450228348
            ],
            [
               -0.5226204504504506,
               -0.2087879210853607
            ],
            [
               -0.525422972972973,
               -0.20938441926245177
            ],
            [
               -0.5282254954954956,
               -0.20997242968076046
            ],
            [
               -0.5310280180180181,
               -0.21060025120432369
            ],
            [
               -0.5338305405405407,
               -0.21130615712942669
            ],
            [
               -0.5366330630630631,
               -0.21210295609649377
            ],
            [
               -0.5394355855855857,
               -0.21297140631305578
            ],
            [
               -0.5422381081081082,
               -0.21386515026807962
            ],
            [
               -0.5450406306306307,
               -0.21472577188985864
            ],
            [
               -0.5478431531531532,
               -0.21550293720065428
            ],
            [
               -0.5506456756756758,
               -0.21617265560690824
            ],
            [
               -0.5534481981981982,
               -0.2167471917214142
            ],
            [
               -0.5562507207207208,
               -0.21727292301730927
            ],
            [
               -0.5590532432432433,
               -0.21781653437961612
            ],
            [
               -0.5618557657657659,
               -0.21844395282507933
            ],
            [
               -0.5646582882882883,
               -0.21919896210309708
            ],
            [
               -0.5674608108108109,
               -0.22008861375756594
            ],
            [
               -0.5702633333333335,
               -0.22108030192500805
            ],
            [
               -0.5730658558558559,
               -0.22211146689623373
            ],
            [
               -0.5758683783783785,
               -0.22310867932327838
            ],
            [
               -0.578670900900901,
               -0.22400977513091946
            ],
            [
               -0.5814734234234236,
               -0.2247818019572988
            ],
            [
               -0.584275945945946,
               -0.22542908377289095
            ],
            [
               -0.5870784684684686,
               -0.22598914469137366
            ],
            [
               -0.5898809909909911,
               -0.22651834717548902
            ],
            [
               -0.5926835135135136,
               -0.22707247141896825
            ],
            [
               -0.5954860360360361,
               -0.2276889530389692
            ],
            [
               -0.5982885585585587,
               -0.2283766418285903
            ],
            [
               -0.6010910810810811,
               -0.22911610582499564
            ],
            [
               -0.6038936036036037,
               -0.2298697249636651
            ],
            [
               -0.6066961261261262,
               -0.23059744272918625
            ],
            [
               -0.6094986486486488,
               -0.23127224248234202
            ],
            [
               -0.6123011711711712,
               -0.23188977416485146
            ],
            [
               -0.6151036936936938,
               -0.23246888602631777
            ],
            [
               -0.6179062162162163,
               -0.23304323120145132
            ],
            [
               -0.6207087387387388,
               -0.23364737226453414
            ],
            [
               -0.6235112612612613,
               -0.23430273707337967
            ],
            [
               -0.6263137837837839,
               -0.2350087236271322
            ],
            [
               -0.6291163063063064,
               -0.23574227242044077
            ],
            [
               -0.6319188288288289,
               -0.2364660722302172
            ],
            [
               -0.6347213513513514,
               -0.23714239640839052
            ],
            [
               -0.637523873873874,
               -0.23774752346827588
            ],
            [
               -0.6403263963963964,
               -0.2382814961792371
            ],
            [
               -0.643128918918919,
               -0.23876966225840746
            ],
            [
               -0.6459314414414415,
               -0.2392553843383629
            ],
            [
               -0.6487339639639641,
               -0.23978643564975277
            ],
            [
               -0.6515364864864865,
               -0.24039979198510064
            ],
            [
               -0.6543390090090091,
               -0.24111002531603742
            ],
            [
               -0.6571415315315317,
               -0.24190515639279309
            ],
            [
               -0.6599440540540541,
               -0.24275114972049572
            ],
            [
               -0.6627465765765767,
               -0.2436032135989139
            ],
            [
               -0.6655490990990992,
               -0.24441978139976372
            ],
            [
               -0.6683516216216216,
               -0.2451742910644824
            ],
            [
               -0.6711541441441442,
               -0.2458608749092024
            ],
            [
               -0.6739566666666668,
               -0.24649241320313964
            ],
            [
               -0.6767591891891893,
               -0.24709221101349432
            ],
            [
               -0.6795617117117118,
               -0.2476828021448214
            ],
            [
               -0.6823642342342343,
               -0.2482762699294988
            ],
            [
               -0.6851667567567569,
               -0.2488697185614671
            ],
            [
               -0.6879692792792793,
               -0.24944745188810047
            ],
            [
               -0.6907718018018019,
               -0.24998881556074048
            ],
            [
               -0.6935743243243244,
               -0.2504785049276834
            ],
            [
               -0.696376846846847,
               -0.250915223855839
            ],
            [
               -0.6991793693693694,
               -0.251315219537796
            ],
            [
               -0.701981891891892,
               -0.25170915831617735
            ],
            [
               -0.7047844144144145,
               -0.2521333158567476
            ],
            [
               -0.707586936936937,
               -0.25261819959584564
            ],
            [
               -0.7103894594594595,
               -0.25317871358911415
            ],
            [
               -0.7131919819819821,
               -0.25380945682309364
            ],
            [
               -0.7159945045045045,
               -0.25448691257723854
            ],
            [
               -0.7187970270270271,
               -0.2551778130227962
            ],
            [
               -0.7215995495495496,
               -0.2558507512261651
            ],
            [
               -0.7244020720720722,
               -0.2564869603497041
            ],
            [
               -0.7272045945945946,
               -0.25708649426733354
            ],
            [
               -0.7300071171171172,
               -0.2576676986937386
            ],
            [
               -0.7328096396396397,
               -0.2582602500963195
            ],
            [
               -0.7356121621621622,
               -0.2588942987466666
            ],
            [
               -0.7384146846846847,
               -0.25958957887958145
            ],
            [
               -0.7412172072072073,
               -0.26034828636596363
            ],
            [
               -0.7440197297297299,
               -0.26115412040714536
            ],
            [
               -0.7468222522522523,
               -0.26197766628012975
            ],
            [
               -0.7496247747747748,
               -0.2627860668744174
            ],
            [
               -0.7524272972972974,
               -0.26355348301732173
            ],
            [
               -0.7552298198198198,
               -0.26426867050288894
            ],
            [
               -0.7580323423423424,
               -0.2649371325773453
            ],
            [
               -0.760834864864865,
               -0.2655773028231079
            ],
            [
               -0.7636373873873875,
               -0.26621234131117444
            ],
            [
               -0.76643990990991,
               -0.26686062740956473
            ],
            [
               -0.7692424324324325,
               -0.26752839316175325
            ],
            [
               -0.7720449549549551,
               -0.2682070712918202
            ],
            [
               -0.7748474774774775,
               -0.268876182099112
            ],
            [
               -0.7776500000000001,
               -0.26951060477624156
            ],
            [
               -0.7804525225225226,
               -0.2700895790358484
            ],
            [
               -0.7832550450450451,
               -0.27060427200604353
            ],
            [
               -0.7860575675675676,
               -0.2710613599877951
            ],
            [
               -0.7888600900900902,
               -0.2714815456978683
            ],
            [
               -0.7916626126126127,
               -0.27189369869177693
            ],
            [
               -0.7944651351351352,
               -0.2723267334695265
            ],
            [
               -0.7972676576576577,
               -0.27280194713827854
            ],
            [
               -0.8000701801801803,
               -0.27332816919520053
            ],
            [
               -0.8028727027027027,
               -0.27390093354880884
            ],
            [
               -0.8056752252252253,
               -0.2745054357734933
            ],
            [
               -0.8084777477477478,
               -0.2751218311702506
            ],
            [
               -0.8112802702702704,
               -0.27573087456506273
            ],
            [
               -0.8140827927927928,
               -0.27631813606177846
            ],
            [
               -0.8168853153153154,
               -0.2768758723303193
            ],
            [
               -0.8196878378378379,
               -0.2774026919217274
            ],
            [
               -0.8224903603603604,
               -0.2779019750428541
            ],
            [
               -0.8252928828828829,
               -0.278380274209443
            ],
            [
               -0.8280954054054055,
               -0.27884656850064615
            ],
            [
               -0.8308979279279279,
               -0.2793124787756085
            ],
            [
               -0.8337004504504505,
               -0.27979275884824073
            ],
            [
               -0.836502972972973,
               -0.2803049527762672
            ],
            [
               -0.8393054954954956,
               -0.2808672850152397
            ],
            [
               -0.842108018018018,
               -0.28149459659939136
            ],
            [
               -0.8449105405405406,
               -0.2821931635168681
            ],
            [
               -0.8477130630630632,
               -0.2829560911691543
            ],
            [
               -0.8505155855855856,
               -0.2837612594293031
            ],
            [
               -0.8533181081081082,
               -0.28457328892080713
            ],
            [
               -0.8561206306306307,
               -0.2853498076866541
            ],
            [
               -0.8589231531531533,
               -0.28605080293758434
            ],
            [
               -0.8617256756756757,
               -0.2866485856589792
            ],
            [
               -0.8645281981981983,
               -0.287135373702337
            ],
            [
               -0.8673307207207208,
               -0.2875259722454353
            ],
            [
               -0.8701332432432433,
               -0.28785441066687634
            ],
            [
               -0.8729357657657658,
               -0.28816525779281466
            ],
            [
               -0.8757382882882884,
               -0.28850206233271547
            ],
            [
               -0.8785408108108108,
               -0.2888963514001275
            ],
            [
               -0.8813433333333334,
               -0.28936050327221774
            ],
            [
               -0.8841458558558559,
               -0.28988660060685667
            ],
            [
               -0.8869483783783785,
               -0.29045145616419343
            ],
            [
               -0.8897509009009009,
               -0.2910260228653595
            ],
            [
               -0.8925534234234235,
               -0.29158602042512516
            ],
            [
               -0.895355945945946,
               -0.2921202939967211
            ],
            [
               -0.8981584684684685,
               -0.292634262341006
            ],
            [
               -0.900960990990991,
               -0.29314751173485154
            ],
            [
               -0.9037635135135136,
               -0.29368655523562215
            ],
            [
               -0.9065660360360361,
               -0.2942753335212024
            ],
            [
               -0.9093685585585587,
               -0.29492666807166734
            ],
            [
               -0.9121710810810811,
               -0.29563740789078097
            ],
            [
               -0.9149736036036036,
               -0.2963886439563753
            ],
            [
               -0.9177761261261261,
               -0.29715061263365194
            ],
            [
               -0.9205786486486487,
               -0.29789039599972567
            ],
            [
               -0.9233811711711712,
               -0.2985797665389611
            ],
            [
               -0.9261836936936938,
               -0.2992007369028371
            ],
            [
               -0.9289862162162162,
               -0.2997474225738812
            ],
            [
               -0.9317887387387388,
               -0.30022427089078685
            ],
            [
               -0.9345912612612612,
               -0.30064199464556984
            ],
            [
               -0.9373937837837838,
               -0.3010132016311723
            ],
            [
               -0.9401963063063064,
               -0.3013495244789629
            ],
            [
               -0.9429988288288289,
               -0.30166115185719966
            ],
            [
               -0.9458013513513515,
               -0.3019584421184124
            ],
            [
               -0.9486038738738739,
               -0.3022542777831396
            ],
            [
               -0.9514063963963965,
               -0.30256541964926875
            ],
            [
               -0.9542089189189189,
               -0.3029115137133689
            ],
            [
               -0.9570114414414415,
               -0.30331144105137453
            ],
            [
               -0.959813963963964,
               -0.3037779641135452
            ],
            [
               -0.9626164864864866,
               -0.3043125922257992
            ],
            [
               -0.9654190090090091,
               -0.3049028429578463
            ],
            [
               -0.9682215315315316,
               -0.30552345973231465
            ],
            [
               -0.9710240540540541,
               -0.3061418403755858
            ],
            [
               -0.9738265765765766,
               -0.3067263942888947
            ],
            [
               -0.9766290990990991,
               -0.3072553478384771
            ],
            [
               -0.9794316216216217,
               -0.3077231293749362
            ],
            [
               -0.9822341441441442,
               -0.30814207878828626
            ],
            [
               -0.9850366666666668,
               -0.308538673761636
            ],
            [
               -0.9878391891891892,
               -0.3089452684596613
            ],
            [
               -0.9906417117117118,
               -0.3093898779519936
            ],
            [
               -0.9934442342342342,
               -0.30988726661870836
            ],
            [
               -0.9962467567567568,
               -0.310434237349257
            ],
            [
               -0.9990492792792793,
               -0.3110106717395541
            ],
            [
               -1.0018518018018019,
               -0.3115859855021147
            ],
            [
               -1.0046543243243244,
               -0.3121288754211258
            ],
            [
               -1.0074568468468468,
               -0.31261715230018383
            ],
            [
               -1.0102593693693693,
               -0.3130444454985163
            ],
            [
               -1.0130618918918919,
               -0.31342162840854404
            ],
            [
               -1.0158644144144144,
               -0.313772584871727
            ],
            [
               -1.018666936936937,
               -0.3141258120494491
            ],
            [
               -1.0214694594594596,
               -0.31450470652529305
            ],
            [
               -1.024271981981982,
               -0.31491976622386575
            ],
            [
               -1.0270745045045047,
               -0.31536525383466985
            ],
            [
               -1.029877027027027,
               -0.3158213622942905
            ],
            [
               -1.0326795495495495,
               -0.3162611188182649
            ],
            [
               -1.035482072072072,
               -0.31665976099837223
            ],
            [
               -1.0382845945945947,
               -0.3170035926447481
            ],
            [
               -1.0410871171171172,
               -0.3172955768077719
            ],
            [
               -1.0438896396396395,
               -0.3175560178150697
            ],
            [
               -1.046692162162162,
               -0.31781822578359453
            ],
            [
               -1.0494946846846847,
               -0.3181205316446367
            ],
            [
               -1.0522972072072072,
               -0.3184969763661053
            ],
            [
               -1.0550997297297298,
               -0.31896918982685185
            ],
            [
               -1.0579022522522523,
               -0.3195414265307963
            ],
            [
               -1.0607047747747749,
               -0.3201996934942891
            ],
            [
               -1.0635072972972974,
               -0.3209147661479078
            ],
            [
               -1.06630981981982,
               -0.3216479938593011
            ],
            [
               -1.0691123423423423,
               -0.3223583602064969
            ],
            [
               -1.0719148648648649,
               -0.32300930523688487
            ],
            [
               -1.0747173873873874,
               -0.3235741939966734
            ],
            [
               -1.07751990990991,
               -0.32403980621596407
            ],
            [
               -1.0803224324324325,
               -0.32440763221566693
            ],
            [
               -1.0831249549549549,
               -0.3246930014824432
            ],
            [
               -1.0859274774774774,
               -0.32492218005335227
            ],
            [
               -1.08873,
               -0.32512767043151336
            ],
            [
               -1.0915325225225225,
               -0.32534215223488006
            ],
            [
               -1.094335045045045,
               -0.3255918490840184
            ],
            [
               -1.0971375675675676,
               -0.32589050848189094
            ],
            [
               -1.0999400900900902,
               -0.3262354449057323
            ],
            [
               -1.1027426126126127,
               -0.3266070079541783
            ],
            [
               -1.1055451351351353,
               -0.3269722678314446
            ],
            [
               -1.1083476576576576,
               -0.3272927022385407
            ],
            [
               -1.1111501801801802,
               -0.3275344615040898
            ],
            [
               -1.1139527027027027,
               -0.3276787629953305
            ],
            [
               -1.1167552252252253,
               -0.32772951789784865
            ],
            [
               -1.1195577477477479,
               -0.32771568443653043
            ],
            [
               -1.1223602702702702,
               -0.32768707703558086
            ],
            [
               -1.1251627927927927,
               -0.3277041518689061
            ],
            [
               -1.1279653153153153,
               -0.32782411861523075
            ],
            [
               -1.1307678378378379,
               -0.32808700749217745
            ],
            [
               -1.1335703603603604,
               -0.32850558766097937
            ],
            [
               -1.136372882882883,
               -0.3290621222973118
            ],
            [
               -1.1391754054054055,
               -0.329713067471891
            ],
            [
               -1.141977927927928,
               -0.33040051739932685
            ],
            [
               -1.1447804504504504,
               -0.33106717695267773
            ],
            [
               -1.147582972972973,
               -0.331670553279232
            ],
            [
               -1.1503854954954955,
               -0.3321922736443411
            ],
            [
               -1.153188018018018,
               -0.33263991729514175
            ],
            [
               -1.1559905405405406,
               -0.3330410465024617
            ],
            [
               -1.1587930630630632,
               -0.33343151603435883
            ],
            [
               -1.1615955855855855,
               -0.3338418718218583
            ],
            [
               -1.164398108108108,
               -0.3342861685375679
            ],
            [
               -1.1672006306306306,
               -0.33475668329837327
            ],
            [
               -1.1700031531531532,
               -0.33522606364763496
            ],
            [
               -1.1728056756756757,
               -0.3356560566741854
            ],
            [
               -1.1756081981981983,
               -0.33600989613313736
            ],
            [
               -1.1784107207207208,
               -0.3362643335887878
            ],
            [
               -1.1812132432432432,
               -0.3364175160483277
            ],
            [
               -1.1840157657657657,
               -0.33649033298869346
            ],
            [
               -1.1868182882882883,
               -0.336520988346126
            ],
            [
               -1.1896208108108108,
               -0.33655468864660143
            ],
            [
               -1.1924233333333334,
               -0.3366317891536963
            ],
            [
               -1.195225855855856,
               -0.33677806473011596
            ],
            [
               -1.1980283783783783,
               -0.33699991371175364
            ],
            [
               -1.2008309009009008,
               -0.337285592593186
            ],
            [
               -1.2036334234234234,
               -0.3376116117974842
            ],
            [
               -1.206435945945946,
               -0.3379518497432522
            ],
            [
               -1.2092384684684685,
               -0.3382862539116479
            ],
            [
               -1.212040990990991,
               -0.3386063678120401
            ],
            [
               -1.2148435135135136,
               -0.3389161679098356
            ],
            [
               -1.2176460360360362,
               -0.3392283527121257
            ],
            [
               -1.2204485585585585,
               -0.33955772566400577
            ],
            [
               -1.223251081081081,
               -0.33991416935225705
            ],
            [
               -1.2260536036036036,
               -0.34029767890666307
            ],
            [
               -1.2288561261261262,
               -0.3406970745700799
            ],
            [
               -1.2316586486486487,
               -0.34109268159651074
            ],
            [
               -1.2344611711711713,
               -0.3414619229139071
            ],
            [
               -1.2372636936936936,
               -0.34178586108697717
            ],
            [
               -1.2400662162162162,
               -0.3420545214582177
            ],
            [
               -1.2428687387387387,
               -0.34226934665244846
            ],
            [
               -1.2456712612612613,
               -0.3424421533935217
            ],
            [
               -1.2484737837837838,
               -0.34259111745011195
            ],
            [
               -1.2512763063063064,
               -0.3427352185649418
            ],
            [
               -1.254078828828829,
               -0.3428889636993103
            ],
            [
               -1.2568813513513515,
               -0.3430589935904168
            ],
            [
               -1.2596838738738738,
               -0.34324348270594784
            ],
            [
               -1.2624863963963964,
               -0.34343432493724324
            ],
            [
               -1.265288918918919,
               -0.3436212584747156
            ],
            [
               -1.2680914414414415,
               -0.34379656768750366
            ],
            [
               -1.270893963963964,
               -0.34395892553865903
            ],
            [
               -1.2736964864864866,
               -0.34411527950516696
            ],
            [
               -1.276499009009009,
               -0.3442802936065821
            ],
            [
               -1.2793015315315315,
               -0.3444735406481392
            ],
            [
               -1.282104054054054,
               -0.34471520589393134
            ],
            [
               -1.2849065765765766,
               -0.34502139135197796
            ],
            [
               -1.2877090990990991,
               -0.3454001549867036
            ],
            [
               -1.2905116216216217,
               -0.34584920960041565
            ],
            [
               -1.2933141441441443,
               -0.3463558153570475
            ],
            [
               -1.2961166666666666,
               -0.3468989184923993
            ],
            [
               -1.2989191891891891,
               -0.3474531053010005
            ],
            [
               -1.3017217117117117,
               -0.3479935352087761
            ],
            [
               -1.3045242342342342,
               -0.3485007617744046
            ],
            [
               -1.3073267567567568,
               -0.3489643077593775
            ],
            [
               -1.3101292792792794,
               -0.3493840700341524
            ],
            [
               -1.312931801801802,
               -0.3497690894422658
            ],
            [
               -1.3157343243243242,
               -0.3501338637394531
            ],
            [
               -1.3185368468468468,
               -0.35049307197466695
            ],
            [
               -1.3213393693693694,
               -0.350856128603111
            ],
            [
               -1.324141891891892,
               -0.3512232040419524
            ],
            [
               -1.3269444144144145,
               -0.3515841059335869
            ],
            [
               -1.329746936936937,
               -0.3519207055649528
            ],
            [
               -1.3325494594594596,
               -0.3522125636003973
            ],
            [
               -1.335351981981982,
               -0.3524443393916835
            ],
            [
               -1.3381545045045045,
               -0.352612800915559
            ],
            [
               -1.340957027027027,
               -0.352731083220595
            ],
            [
               -1.3437595495495496,
               -0.3528284108179718
            ],
            [
               -1.3465620720720721,
               -0.3529447148551673
            ],
            [
               -1.3493645945945947,
               -0.35312112234172466
            ],
            [
               -1.352167117117117,
               -0.3533887069700081
            ],
            [
               -1.3549696396396396,
               -0.3537586965499039
            ],
            [
               -1.3577721621621621,
               -0.354217209695455
            ],
            [
               -1.3605746846846847,
               -0.3547264976435017
            ],
            [
               -1.3633772072072072,
               -0.3552328643093817
            ],
            [
               -1.3661797297297298,
               -0.3556794485672946
            ],
            [
               -1.3689822522522523,
               -0.35602049449265694
            ],
            [
               -1.3717847747747747,
               -0.35623312508333593
            ],
            [
               -1.3745872972972972,
               -0.3563232134191704
            ],
            [
               -1.3773898198198198,
               -0.3563235826469692
            ],
            [
               -1.3801923423423423,
               -0.35628498793435315
            ],
            [
               -1.382994864864865,
               -0.3562624615439014
            ],
            [
               -1.3857973873873874,
               -0.3563009696792059
            ],
            [
               -1.38859990990991,
               -0.3564244992822888
            ],
            [
               -1.3914024324324323,
               -0.35663160404514427
            ],
            [
               -1.394204954954955,
               -0.3568984337510306
            ],
            [
               -1.3970074774774774,
               -0.3571879869303156
            ],
            [
               -1.39981,
               -0.35746248896557875
            ]
         ]
      }
   ]
}
