# Supplementary material for: Isolation of a planar π-aromatic Bi5− ring in a cobalt-based inverse-sandwich-type complex
Source: Nat Chem. 2025 Jan 20;17(4):547–55. doi: 10.1038/s41557-024-01713-8 (PMC11964920; doi:10.1038/s41557-024-01713-8)
Supplement: Supplementary file 4 — Original magnetic data of compound 1 and origin file of Fig. 3. [file 41557_2024_1713_MOESM4_ESM.zip › sr_and_T/57.csv]

comment	corrected Loops
temperature	4
sr	0.032
angle	0
trans	0
B	M
-1.3999	-0.3590432557063499
-1.3970974874874873	-0.35899569602034953
-1.394294974974975	-0.3590393644443277
-1.3914924624624623	-0.35915152199693023
-1.3886899499499499	-0.35929891424021787
-1.3858874374374373	-0.3594417015407517
-1.3830849249249249	-0.3595394031946355
-1.3802824124124122	-0.3595576338324188
-1.3774798998998998	-0.3594740590264377
-1.3746773873873872	-0.35928211854068015
-1.3718748748748748	-0.3589916326203062
-1.3690723623623622	-0.35862623295427865
-1.3662698498498498	-0.3582183709913096
-1.3634673373373372	-0.3578031924193402
-1.3606648248248248	-0.35741267806863264
-1.3578623123123121	-0.35707114883818325
-1.3550597997997997	-0.35679267310462826
-1.3522572872872871	-0.356580333978889
-1.3494547747747747	-0.35642692447709357
-1.346652262262262	-0.35631654900997833
-1.3438497497497497	-0.3562267834567434
-1.341047237237237	-0.3561313274949517
-1.3382447247247247	-0.35600327159723133
-1.335442212212212	-0.3558190479161564
-1.3326396996996996	-0.35556281503764
-1.329837187187187	-0.35523056299426414
-1.3270346746746746	-0.35483284073907095
-1.324232162162162	-0.3543949366411011
-1.3214296496496496	-0.35395372114915524
-1.318627137137137	-0.35355115795626657
-1.3158246246246246	-0.3532254948301389
-1.313022112112112	-0.35300202970950345
-1.3102195995995995	-0.3528857810131584
-1.307417087087087	-0.3528581649262582
-1.3046145745745745	-0.35287889806242645
-1.301812062062062	-0.3528930272945098
-1.2990095495495495	-0.35284162352824655
-1.2962070370370369	-0.352673678145483
-1.2934045245245245	-0.35235641576091126
-1.2906020120120119	-0.351881677202863
-1.2877994994994995	-0.35126708177956756
-1.2849969869869868	-0.3505520108368988
-1.2821944744744744	-0.3497896618800156
-1.2793919619619618	-0.3490371732811294
-1.2765894494494494	-0.3483459617139206
-1.2737869369369368	-0.34775400949404145
-1.2709844244244244	-0.3472811159466118
-1.2681819119119118	-0.3469273765766483
-1.2653793993993994	-0.34667460860788235
-1.2625768868868867	-0.3464901901342524
-1.2597743743743743	-0.3463327516661341
-1.2569718618618617	-0.3461591802004591
-1.2541693493493493	-0.3459322966597378
-1.2513668368368367	-0.34562828334338735
-1.2485643243243243	-0.34524256424755795
-1.2457618118118117	-0.34479260709409953
-1.2429592992992993	-0.34431628508811263
-1.2401567867867866	-0.34386517053087773
-1.2373542742742742	-0.34349337839020977
-1.2345517617617616	-0.3432440324298689
-1.2317492492492492	-0.3431366058406944
-1.2289467367367366	-0.3431587901130725
-1.2261442242242242	-0.3432658485113125
-1.2233417117117116	-0.34338863419552845
-1.2205391991991992	-0.3434490126424766
-1.2177366866866866	-0.3433790420024472
-1.2149341741741742	-0.34313873736948663
-1.2121316616616615	-0.3427271873892518
-1.2093291491491491	-0.3421833834410568
-1.2065266366366365	-0.3415759994334425
-1.203724124124124	-0.3409846910248392
-1.2009216116116115	-0.340478210533644
-1.198119099099099	-0.34009582431520513
-1.1953165865865865	-0.3398376918407404
-1.192514074074074	-0.33966718694906883
-1.1897115615615614	-0.33952440938808603
-1.186909049049049	-0.33934654012639576
-1.1841065365365364	-0.33908843523490473
-1.181304024024024	-0.33873672650128916
-1.1785015115115114	-0.3383128067201405
-1.175698998998999	-0.3378637731313813
-1.1728964864864864	-0.3374444730442486
-1.170093973973974	-0.3370968665971641
-1.1672914614614613	-0.3368339212885574
-1.164488948948949	-0.3366337910492264
-1.1616864364364363	-0.3364465547459137
-1.158883923923924	-0.3362114464878332
-1.1560814114114113	-0.33587878195939735
-1.153278898898899	-0.33542897558005247
-1.1504763863863863	-0.33488182700345837
-1.1476738738738739	-0.33429242782024604
-1.1448713613613613	-0.33373456598795614
-1.1420688488488488	-0.33327685959908737
-1.1392663363363362	-0.33295952898807646
-1.1364638238238238	-0.33277975429438
-1.1336613113113112	-0.3326908863260649
-1.1308587987987986	-0.33261623333588153
-1.1280562862862862	-0.33247324229309017
-1.1252537737737738	-0.3322002894519591
-1.1224512612612612	-0.33177723821896343
-1.1196487487487485	-0.3312328154080614
-1.1168462362362361	-0.3306361099628763
-1.1140437237237237	-0.3300747160680859
-1.111241211211211	-0.32962648907789827
-1.1084386986986985	-0.3293340645011358
-1.105636186186186	-0.3291904626188732
-1.1028336736736737	-0.32914052281636363
-1.100031161161161	-0.32909776082493136
-1.0972286486486484	-0.3289712226486068
-1.094426136136136	-0.32869367885951417
-1.0916236236236236	-0.3282421194800126
-1.088821111111111	-0.3276440793980471
-1.0860185985985984	-0.3269679745350228
-1.083216086086086	-0.3263008083188331
-1.0804135735735736	-0.3257206108838512
-1.077611061061061	-0.32527250991082834
-1.0748085485485483	-0.3249559497253769
-1.072006036036036	-0.32472679357008727
-1.0692035235235235	-0.3245131604813305
-1.066401011011011	-0.3242394890969734
-1.0635984984984983	-0.32385089182867366
-1.060795985985986	-0.3233300889869122
-1.0579934734734735	-0.3227019180647216
-1.0551909609609609	-0.32202461164719487
-1.0523884484484483	-0.3213712887530277
-1.0495859359359359	-0.32080801455623575
-1.0467834234234235	-0.32037546760844426
-1.0439809109109108	-0.32007961068717716
-1.0411783983983982	-0.3198934713881193
-1.0383758858858858	-0.3197683959626967
-1.0355733733733734	-0.31965022320407677
-1.0327708608608608	-0.3194946580268554
-1.0299683483483482	-0.31927697882882844
-1.0271658358358358	-0.3189936511222651
-1.0243633233233234	-0.3186564849216098
-1.0215608108108107	-0.3182825490232447
-1.0187582982982981	-0.31788426576602447
-1.0159557857857857	-0.317463614491599
-1.0131532732732733	-0.3170124578152844
-1.0103507607607607	-0.3165184529703643
-1.007548248248248	-0.31597379285277616
-1.0047457357357357	-0.31538294339631723
-1.0019432232232233	-0.31476596184962247
-0.9991407107107106	-0.3141556915111171
-0.9963381981981981	-0.3135894653157357
-0.9935356856856856	-0.31309803979394735
-0.9907331731731731	-0.3126955647808851
-0.9879306606606606	-0.3123741001826339
-0.9851281481481481	-0.3121046523512716
-0.9823256356356356	-0.3118444934908644
-0.9795231231231231	-0.31154844280660654
-0.9767206106106106	-0.31118055162724767
-0.973918098098098	-0.3107226441542892
-0.9711155855855855	-0.31017736374080607
-0.968313073073073	-0.30956528909068426
-0.9655105605605605	-0.3089176138949081
-0.962708048048048	-0.30826715738384747
-0.9599055355355355	-0.3076406921947077
-0.957103023023023	-0.3070547401793625
-0.9543005105105105	-0.30651547651735944
-0.951497997997998	-0.3060218002457866
-0.9486954854854854	-0.3055695679622228
-0.9458929729729728	-0.30515481177494375
-0.9430904604604604	-0.30477448376346217
-0.9402879479479478	-0.304424555289317
-0.9374854354354354	-0.3040966130648184
-0.9346829229229228	-0.3037749022150158
-0.9318804104104104	-0.3034357439847001
-0.9290778978978977	-0.3030504034971049
-0.9262753853853853	-0.3025911241801358
-0.9234728728728727	-0.30203869989916965
-0.9206703603603603	-0.3013891433422845
-0.9178678478478477	-0.3006570558387113
-0.9150653353353353	-0.29987422169481504
-0.9122628228228227	-0.299083433937686
-0.9094603103103103	-0.2983290972114627
-0.9066577977977976	-0.2976472158717529
-0.9038552852852852	-0.2970575978920882
-0.9010527727727726	-0.2965604187212465
-0.8982502602602602	-0.2961379365659741
-0.8954477477477477	-0.2957605942839121
-0.8926452352352352	-0.2953954984790258
-0.8898427227227227	-0.2950147219496042
-0.8870402102102102	-0.29460116485901333
-0.8842376976976977	-0.29415067835733244
-0.8814351851851852	-0.29367042889762063
-0.8786326726726726	-0.29317461353759444
-0.8758301601601601	-0.29267926335547856
-0.8730276476476476	-0.2921978383092315
-0.8702251351351351	-0.2917387140059329
-0.8674226226226226	-0.2913047754470869
-0.8646201101101101	-0.2908945264787196
-0.8618175975975975	-0.29050369306436985
-0.859015085085085	-0.2901263680676017
-0.8562125725725724	-0.2897552311089112
-0.8534100600600599	-0.28938103235744606
-0.8506075475475474	-0.2889920500043389
-0.8478050350350349	-0.2885743810397219
-0.8450025225225224	-0.28811362855823286
-0.8422000100100099	-0.28759792096596826
-0.8393974974974974	-0.2870214977315584
-0.8365949849849849	-0.2863876226059955
-0.8337924724724723	-0.2857095609745829
-0.8309899599599598	-0.2850088384837727
-0.8281874474474473	-0.2843108446706041
-0.8253849349349348	-0.2836387717151214
-0.8225824224224223	-0.28300755281748347
-0.8197799099099098	-0.28241963016178373
-0.8169773973973973	-0.28186395169968625
-0.8141748848848848	-0.2813186862056758
-0.8113723723723723	-0.2807570412477436
-0.8085698598598597	-0.2801546236874318
-0.8057673473473472	-0.27949630223995336
-0.8029648348348347	-0.278780669564168
-0.8001623223223222	-0.2780209089176451
-0.7973598098098097	-0.27724191726357783
-0.7945572972972972	-0.2764745905755698
-0.7917547847847847	-0.27574891526296585
-0.7889522722722722	-0.27508772334563236
-0.7861497597597596	-0.27450262569217077
-0.7833472472472471	-0.2739928823093519
-0.7805447347347346	-0.27354706671772966
-0.7777422222222221	-0.2731466250601716
-0.7749397097097096	-0.2727700420156759
-0.7721371971971971	-0.27239638960740153
-0.7693346846846846	-0.27200748126916174
-0.7665321721721721	-0.27158849156619624
-0.7637296596596596	-0.27112749352132737
-0.760927147147147	-0.27061470795390474
-0.7581246346346345	-0.270042251378927
-0.755322122122122	-0.26940483860688935
-0.7525196096096095	-0.2687013827595617
-0.749717097097097	-0.26793693684410025
-0.7469145845845845	-0.2671241237762272
-0.744112072072072	-0.2662832185682341
-0.7413095595595595	-0.26544038115458757
-0.738507047047047	-0.26462408756276534
-0.7357045345345344	-0.263860395848341
-0.7329020220220219	-0.2631681217556239
-0.7300995095095094	-0.2625551426083089
-0.7272969969969969	-0.26201684041054885
-0.7244944844844844	-0.26153718539845194
-0.7216919719719719	-0.2610922880186426
-0.7188894594594594	-0.2606555983621036
-0.7160869469469469	-0.2602034904986651
-0.7132844344344343	-0.2597198613810495
-0.7104819219219218	-0.25919863424158374
-0.7076794094094093	-0.25864361667160873
-0.7048768968968968	-0.258065871652726
-0.7020743843843843	-0.25747942067468055
-0.6992718718718718	-0.25689652767770554
-0.6964693593593593	-0.2563238897446919
-0.6936668468468468	-0.2557607627030398
-0.6908643343343343	-0.25519946205562394
-0.6880618218218217	-0.254627972701288
-0.6852593093093092	-0.25403378349870587
-0.6824567967967967	-0.25340772040509785
-0.6796542842842842	-0.2527465898055362
-0.6768517717717717	-0.25205385117863655
-0.6740492592592592	-0.2513381883197061
-0.6712467467467467	-0.250610533539656
-0.6684442342342342	-0.2498805959908056
-0.6656417217217216	-0.24915408675660478
-0.6628392092092091	-0.24843156765517949
-0.6600366966966966	-0.24770926324560927
-0.6572341841841841	-0.24698146572716528
-0.6544316716716716	-0.24624357958844445
-0.6516291591591591	-0.24549461071666845
-0.6488266466466466	-0.24473810332941104
-0.6460241341341341	-0.2439811117694286
-0.6432216216216216	-0.24323156245726363
-0.640419109109109	-0.24249503348354673
-0.6376165965965965	-0.2417722928194891
-0.634814084084084	-0.24105874487641044
-0.6320115715715715	-0.24034627245795603
-0.629209059059059	-0.23962704091393727
-0.6264065465465465	-0.2388979825027464
-0.623604034034034	-0.2381642324337695
-0.6208015215215215	-0.237439953554601
-0.617999009009009	-0.23674576479720955
-0.6151964964964964	-0.2361031527243923
-0.6123939839839839	-0.23552740603180122
-0.6095914714714714	-0.23502134555990328
-0.6067889589589589	-0.23457212044672238
-0.6039864464464464	-0.23415253571807426
-0.6011839339339339	-0.23372698080792842
-0.5983814214214214	-0.2332604822597949
-0.5955789089089089	-0.2327282342371635
-0.5927763963963963	-0.2321226007389392
-0.5899738838838838	-0.23145521375811862
-0.5871713713713713	-0.23075325966507942
-0.5843688588588588	-0.2300509003772223
-0.5815663463463463	-0.2293784067426482
-0.5787638338338338	-0.22875242528409712
-0.5759613213213213	-0.22817053642837748
-0.5731588088088088	-0.22761193906617005
-0.5703562962962963	-0.22704412438434374
-0.5675537837837837	-0.22643342946131373
-0.5647512712712712	-0.22575605632514206
-0.5619487587587587	-0.22500596241971016
-0.5591462462462462	-0.22419705546769964
-0.5563437337337337	-0.22335902737949553
-0.5535412212212212	-0.22252829758276327
-0.5507387087087087	-0.22173717345915556
-0.5479361961961962	-0.2210049040437062
-0.5451336836836836	-0.22033359717836443
-0.5423311711711711	-0.21971022783208716
-0.5395286586586586	-0.2191137915906658
-0.5367261461461461	-0.2185248176431488
-0.5339236336336336	-0.2179336073141943
-0.5311211211211211	-0.2173440222211781
-0.5283186086086086	-0.21677126556619886
-0.5255160960960961	-0.21623431987051234
-0.5227135835835836	-0.2157457395205884
-0.519911071071071	-0.2153026124153926
-0.5171085585585585	-0.21488227933164195
-0.514306046046046	-0.21444487671456303
-0.5115035335335335	-0.21394245167072012
-0.508701021021021	-0.21333207900855033
-0.5058985085085085	-0.212588896202779
-0.503095995995996	-0.2117148030888526
-0.5002934834834833	-0.21073983119314887
-0.49749097097097084	-0.209715465869594
-0.4946884584584583	-0.2087017457008732
-0.4918859459459458	-0.2077519218026166
-0.4890834334334333	-0.20689919083357233
-0.4862809209209208	-0.20614929681442673
-0.4834784084084083	-0.2054808966221272
-0.48067589589589577	-0.2048531600942083
-0.47787338338338325	-0.20421794011531202
-0.47507087087087074	-0.2035326835728597
-0.47226835835835823	-0.2027703834769924
-0.4694658458458457	-0.20192416200429675
-0.4666633333333332	-0.20100600138361524
-0.4638608208208207	-0.20004099742482762
-0.4610583083083082	-0.19905966937457875
-0.4582557957957957	-0.19809098967438987
-0.45545328328328316	-0.19715797034544913
-0.45265077077077065	-0.1962762819072702
-0.44984825825825814	-0.19545507753020075
-0.4470457457457456	-0.19469847094247006
-0.4442432332332331	-0.19400621979581378
-0.4414407207207206	-0.19337298312410145
-0.4386382082082081	-0.19278663481953817
-0.4358356956956956	-0.19222698414658856
-0.43303318318318307	-0.19166644583056214
-0.43023067067067056	-0.19107357741762265
-0.42742815815815804	-0.19041918429484184
-0.42462564564564553	-0.18968338818280062
-0.421823133133133	-0.18886124786365033
-0.4190206206206205	-0.18796463172033573
-0.416218108108108	-0.18701913732395703
-0.4134155955955955	-0.18605659281843434
-0.410613083083083	-0.18510541772560285
-0.40781057057057046	-0.18418216403440157
-0.40500805805805795	-0.18328741486901512
-0.40220554554554544	-0.1824078280903505
-0.39940303303303293	-0.18152390169946175
-0.3966005205205205	-0.18062078968208362
-0.3937980080080079	-0.17969807441563923
-0.3909954954954955	-0.17877442232425544
-0.3881929829829829	-0.1778846295534643
-0.3853904704704705	-0.17706923832023191
-0.38258795795795786	-0.1763597582126275
-0.37978544544544546	-0.17576450901384666
-0.37698293293293283	-0.1752604070994368
-0.37418042042042043	-0.17479440118209033
-0.3713779079079078	-0.17429516753626617
-0.3685753953953954	-0.17369211070400636
-0.3657728828828828	-0.17293592870417618
-0.3629703703703704	-0.17201403479135946
-0.36016785785785776	-0.1709554339198045
-0.35736534534534536	-0.16982290114257415
-0.35456283283283274	-0.1686944669054511
-0.35176032032032034	-0.16763987703280958
-0.3489578078078077	-0.1666995716357873
-0.3461552952952953	-0.16587309870097477
-0.3433527827827827	-0.1651208744287943
-0.3405502702702703	-0.1643787859413275
-0.33774775775775767	-0.16358078755059446
-0.33494524524524527	-0.16268187172084192
-0.33214273273273265	-0.16167359403016512
-0.32934022022022025	-0.16058682143018765
-0.3265377077077076	-0.1594807431313785
-0.323735195195195	-0.1584219485196383
-0.3209326826826826	-0.1574608834013692
-0.31813017017017	-0.15661399844063117
-0.3153276576576576	-0.15585800751397738
-0.31252514514514496	-0.1551384910477034
-0.30972263263263256	-0.1543900337677806
-0.30692012012011993	-0.15356092944268218
-0.30411760760760753	-0.1526336904410458
-0.3013150950950949	-0.15163384258171964
-0.2985125825825825	-0.15062339407454417
-0.2957100700700699	-0.14968063501728313
-0.2929075575575575	-0.1488727498135125
-0.29010504504504486	-0.14823043089611654
-0.28730253253253246	-0.14773329584797767
-0.28450002002001984	-0.14731150918464742
-0.28169750750750744	-0.14686370729137865
-0.2788949949949948	-0.14628589493582844
-0.2760924824824824	-0.1455022578505477
-0.2732899699699698	-0.14448808400192137
-0.2704874574574574	-0.14327747137436098
-0.26768494494494477	-0.14195339577642374
-0.26488243243243237	-0.14062338273773345
-0.26207991991991975	-0.13938858647420005
-0.25927740740740735	-0.13831602900845186
-0.2564748948948947	-0.13742248846047533
-0.2536723823823823	-0.1366745269240145
-0.2508698698698697	-0.13600380113889465
-0.2480673573573573	-0.1353319108158062
-0.24526484484484468	-0.13459621906710884
-0.24246233233233228	-0.1337681976152898
-0.23965981981981965	-0.13285876224350213
-0.23685730730730725	-0.13190968957367577
-0.23405479479479463	-0.13097492115503562
-0.23125228228228223	-0.13009877030366201
-0.2284497697697696	-0.1292987291859904
-0.2256472572572572	-0.12855860890207915
-0.22284474474474458	-0.1278339246382526
-0.22004223223223218	-0.12706715493457132
-0.21723971971971956	-0.12620724956686258
-0.21443720720720716	-0.12522660178707
-0.21163469469469454	-0.12412992845202875
-0.20883218218218214	-0.12295256283482081
-0.2060296696696695	-0.12174939480937408
-0.2032271571571571	-0.12057875339833646
-0.2004246446446445	-0.11948688729590162
-0.1976221321321321	-0.11849798944369871
-0.19481961961961947	-0.11761232162225743
-0.19201710710710707	-0.11681189662742175
-0.18921459459459444	-0.11607054317269783
-0.18641208208208204	-0.11536394968923125
-0.18360956956956942	-0.11467582391676023
-0.18080705705705702	-0.11399829934189576
-0.1780045445445444	-0.11332731432444865
-0.175202032032032	-0.11265583712250082
-0.17239951951951937	-0.11196867126832055
-0.16959700700700697	-0.11124183665425225
-0.16679449449449435	-0.11044750233650935
-0.16399198198198195	-0.10956296882994732
-0.16118946946946933	-0.10858026133009002
-0.15838695695695693	-0.10751229388014116
-0.1555844444444443	-0.10639257732254437
-0.1527819319319319	-0.10526772650070026
-0.14997941941941928	-0.104184732720084
-0.14717690690690688	-0.10317708124373959
-0.14437439439439426	-0.10225448803526149
-0.14157188188188186	-0.10139999619910833
-0.13876936936936923	-0.10057573747685444
-0.13596685685685683	-0.09973567742604206
-0.1331643443443442	-0.0988411905108092
-0.1303618318318318	-0.09787424809153245
-0.1275593193193192	-0.09684374564239318
-0.12475680680680679	-0.09578279965231018
-0.12195429429429416	-0.09473790783412439
-0.11915178178178176	-0.09375361855600695
-0.11634926926926914	-0.09285784151856669
-0.11354675675675674	-0.09205264966121607
-0.11074424424424412	-0.09131349624919094
-0.10794173173173172	-0.09059689795569825
-0.1051392192192191	-0.08985382699406674
-0.10233670670670669	-0.08904427611461119
-0.09953419419419407	-0.08814828407179975
-0.09673168168168167	-0.0871701299769303
-0.09392916916916905	-0.08613485761453477
-0.09112665665665665	-0.08507887256188551
-0.08832414414414402	-0.0840381614720136
-0.08552163163163162	-0.08303813311821628
-0.082719119119119	-0.08208811230895108
-0.0799166066066066	-0.08118158465802428
-0.07711409409409398	-0.08030117051359531
-0.07431158158158158	-0.07942579663963434
-0.07150906906906895	-0.07853714879710638
-0.06870655655655655	-0.07762327669935243
-0.06590404404404393	-0.07667877148422542
-0.06310153153153153	-0.0757025496024949
-0.06029901901901891	-0.07469526564770734
-0.057496506506506506	-0.07365833427676416
-0.054693993993993884	-0.07259550890143907
-0.05189148148148148	-0.0715164119795948
-0.04908896896896886	-0.07044004534498471
-0.04628645645645646	-0.06939578226140641
-0.04348394394394384	-0.068419979423197
-0.040681431431431436	-0.06754799015213075
-0.037878918918918814	-0.06680340969019405
-0.03507640640640641	-0.06618801403334573
-0.03227389389389379	-0.06567633212884105
-0.02947138138138139	-0.06521777669950313
-0.026668868868868767	-0.06474696673705727
-0.023866356356356366	-0.06420003472518288
-0.021063843843843744	-0.0635323279180976
-0.018261331331331343	-0.06273190538408124
-0.01545881881881872	-0.06182408939547024
-0.01265630630630632	-0.06086490090295538
-0.009853793793793697	-0.05992472114089209
-0.007051281281281296	-0.059066820916434115
-0.004248768768768674	-0.058327341042663905
-0.001446256256256273	-0.057703159316907726
0.0013562562562563496	-0.05715179461455211
0.00415876876876875	-0.05660375791139893
0.006961281281281373	-0.0559837615326807
0.009763793793793774	-0.0552342617605035
0.012566306306306396	-0.054333931505570976
0.015368818818818797	-0.05330516585899825
0.01817133133133142	-0.05220815146744595
0.02097384384384382	-0.051123275660344136
0.023776356356356443	-0.05012733136040404
0.026578868868868843	-0.04927089210719482
0.029381381381381466	-0.048563775411893495
0.03218389389389387	-0.04797285542561003
0.03498640640640649	-0.047432522607595895
0.03778891891891911	-0.046864129320384085
0.04059143143143151	-0.04619809000981756
0.043393943943944135	-0.045391753596091156
0.046196456456456536	-0.04443784478720092
0.04899896896896916	-0.043361552016105254
0.05180148148148156	-0.04220808508307761
0.05460399399399418	-0.04102548390843341
0.05740650650650658	-0.039848688467242765
0.060209019019019205	-0.03869005111649004
0.0630115315315316	-0.037538961269815596
0.06581404404404423	-0.03636998394778601
0.06861655655655663	-0.03515602901854975
0.07141906906906925	-0.03388152767587693
0.07422158158158165	-0.03255085769656463
0.07702409409409428	-0.031189153365194122
0.07982660660660668	-0.029835433520225108
0.0826291191191193	-0.028530677520505643
0.0854316316316317	-0.02730514808417306
0.08823414414414432	-0.026169369854849966
0.09103665665665672	-0.025111751899159707
0.09383916916916935	-0.024103447010562662
0.09664168168168175	-0.023108539352554858
0.09944419419419437	-0.02209591241074438
0.10224670670670677	-0.021048738201281614
0.10504921921921939	-0.019968528864898194
0.10785173173173179	-0.018872694389329703
0.11065424424424442	-0.017786818538122362
0.11345675675675682	-0.016734604611874926
0.11625926926926944	-0.01572907927282785
0.11906178178178184	-0.014768011492925615
0.12186429429429446	-0.013834887162507581
0.12466680680680686	-0.01290478818770624
0.12746931931931949	-0.011952867838270431
0.13027183183183189	-0.010962349157179863
0.1330743443443445	-0.009929318723977842
0.1358768568568569	-0.008862863784287578
0.13867936936936953	-0.007780810862229259
0.14148188188188193	-0.006702846205146495
0.14428439439439456	-0.005643608431909919
0.14708690690690696	-0.004608194218710504
0.14988941941941958	-0.0035915116256781676
0.15269193193193198	-0.002581452596075118
0.1554944444444446	-0.00156447813018612
0.158296956956957	-0.0005314030765851685
0.16109946946946962	0.0005188053997029485
0.16390198198198203	0.0015785851295412323
0.16670449449449465	0.0026347775686361707
0.16950700700700705	0.0036738766874961915
0.17230951951951967	0.004687522740440264
0.17511203203203207	0.0056761602970204494
0.1779145445445447	0.00664945281628071
0.1807170570570571	0.007623215022036334
0.18351956956956972	0.008613872477008067
0.18632208208208212	0.009632351821965868
0.18912459459459474	0.010679543388355417
0.19192710710710714	0.011744987130008377
0.19472961961961976	0.012809384836775184
0.19753213213213217	0.013850287623439872
0.2003346446446448	0.014849257125746362
0.2031371571571572	0.015798285060883988
0.2059396696696698	0.016703433332436957
0.2087421821821822	0.017584460707732674
0.21154469469469483	0.018470378057903303
0.21434720720720724	0.01939206532010951
0.21714971971971986	0.020373941995321387
0.21995223223223226	0.021426971853798715
0.22275474474474488	0.022544936162464113
0.22555725725725728	0.023705041976153307
0.2283597697697699	0.024872792479899597
0.2311622822822823	0.026009943861611706
0.23396479479479493	0.027083590511799205
0.23676730730730733	0.028074143930220674
0.23956981981981995	0.028980251502612298
0.24237233233233235	0.02981945237150263
0.24517484484484497	0.03062439445854559
0.24797735735735738	0.03143548910757077
0.25077986986987	0.03229171163730149
0.2535823823823824	0.03322167960955291
0.256384894894895	0.03423706554214434
0.2591874074074074	0.035329851359639175
0.26198991991992004	0.03647403967445384
0.26479243243243245	0.03763141108022239
0.26759494494494507	0.038759996365032356
0.27039745745745747	0.03982333232338431
0.2731999699699701	0.04079842780462706
0.2760024824824825	0.041680709825919315
0.2788049949949951	0.04248495568711874
0.2816075075075075	0.04324215687429789
0.28441002002002014	0.0439931672533872
0.28721253253253254	0.04478064056396025
0.29001504504504516	0.04564101524202857
0.29281755755755756	0.04659812697431864
0.2956200700700702	0.047659508367222214
0.2984225825825826	0.04881574459902638
0.3012250950950952	0.05004259655633503
0.3040276076076076	0.05130514517948048
0.30683012012012023	0.05256303285506181
0.30963263263263263	0.05377595609685548
0.31243514514514525	0.054908791308981186
0.31523765765765766	0.05593597189935562
0.3180401701701703	0.05684486818120538
0.3208426826826827	0.05763791491148529
0.3236451951951953	0.058333139304936665
0.3264477077077077	0.05896268518110925
0.3292502202202203	0.059569036469169334
0.3320527327327327	0.06019898931238343
0.33485524524524535	0.06089597552069259
0.33765775775775775	0.061691956604110365
0.34046027027027037	0.06260056769792682
0.34326278278278277	0.06361327608709988
0.3460652952952954	0.06469989990247144
0.3488678078078078	0.06581393329254392
0.3516703203203204	0.06690194027460611
0.3544728328328328	0.06791513265788945
0.35727534534534544	0.06882049204449875
0.36007785785785784	0.06960870207762043
0.36288037037037046	0.07029681311476216
0.36568288288288286	0.0709248298421703
0.3684853953953955	0.07154695837940772
0.3712879079079079	0.07221963712816093
0.3740904204204205	0.07298930118759595
0.3768929329329329	0.07388285002523642
0.37969544544544553	0.07490299842094655
0.38249795795795793	0.07602933076337581
0.38530047047047056	0.07722435598419614
0.38810298298298296	0.07844262126024554
0.3909054954954956	0.07964033221330807
0.393708008008008	0.08078308407798301
0.3965105205205206	0.08185012796944874
0.3993130330330332	0.0828347762052764
0.4021155455455456	0.08374169656236347
0.40491805805805825	0.08458260462335637
0.40772057057057065	0.08537203705662977
0.4105230830830833	0.08612448700681269
0.4133255955955957	0.08685340704585998
0.4161281081081083	0.08757174590010824
0.4189306206206207	0.08829308800493596
0.4217331331331333	0.08903230496626469
0.4245356456456457	0.08980492930171419
0.42733815815815834	0.0906250793429953
0.43014067067067074	0.0915024494652294
0.43294318318318337	0.09243937040093714
0.43574569569569577	0.09342906113943683
0.4385482082082084	0.09445589848152652
0.4413507207207208	0.09549793058310135
0.4441532332332334	0.09653116485306623
0.4469557457457458	0.09753459929839192
0.44975825825825844	0.09849471454857561
0.45256077077077084	0.09940826685159937
0.45536328328328346	0.10028266559897936
0.45816579579579586	0.10113383764969702
0.4609683083083085	0.10198209584853885
0.4637708208208209	0.10284698570263062
0.4665733333333335	0.10374229136781371
0.4693758458458459	0.10467232432627477
0.47217835835835853	0.10563033956072404
0.47498087087087093	0.1065994991715577
0.47778338338338355	0.10755631013327527
0.48058589589589595	0.10847596956295397
0.4833884084084086	0.10933861925425298
0.486190920920921	0.11013520737958227
0.4889934334334336	0.11087155468425036
0.491795945945946	0.11156939852849262
0.4945984584584586	0.11226368183838736
0.497400970970971	0.11299613589245305
0.5002034834834836	0.1138061485532803
0.503005995995996	0.1147207915752852
0.5058085085085087	0.11574643163763115
0.5086110210210211	0.11686433136710828
0.5114135335335337	0.11803194507275394
0.5142160460460461	0.11919031013412251
0.5170185585585587	0.12027631911559533
0.5198210710710711	0.12123717098334513
0.5226235835835837	0.12204341201931362
0.5254260960960961	0.12269703342811933
0.5282286086086088	0.12323218164390554
0.5310311211211212	0.12370792910129258
0.5338336336336338	0.12419473986959606
0.5366361461461462	0.12475809968645363
0.5394386586586588	0.1254436788978554
0.5422411711711712	0.12626803360613886
0.5450436836836838	0.1272172826886694
0.5478461961961962	0.12825387217723488
0.5506487087087089	0.12932916155336127
0.5534512212212213	0.13039788671800168
0.5562537337337339	0.1314301134785153
0.5590562462462463	0.13241724170496627
0.5618587587587589	0.13337064789366077
0.5646612712712713	0.13431399427974283
0.5674637837837839	0.13527227337624614
0.5702662962962963	0.13626161515672364
0.573068808808809	0.1372834427328925
0.5758713213213213	0.13832488373314095
0.578673833833834	0.13936502065212647
0.5814763463463464	0.14038441466871682
0.584278858858859	0.14137412791773224
0.5870813713713714	0.14234063672304503
0.589883883883884	0.14330452489354373
0.5926863963963964	0.14429314802535326
0.595488908908909	0.14532974618383504
0.5982914214214214	0.14642292370978804
0.6010939339339341	0.14756046887014596
0.6038964464464465	0.14871009695147341
0.6066989589589589	0.14982732853522973
0.6095014714714717	0.15086818239584365
0.6123039839839841	0.15180256790863284
0.6151064964964965	0.1526238607976967
0.6179090090090089	0.15335131416892422
0.6207115215215218	0.15402431867882965
0.6235140340340342	0.1546902785333823
0.6263165465465466	0.15539006052224752
0.629119059059059	0.1561458319178971
0.6319215715715718	0.15695531719336414
0.6347240840840842	0.15779433209892013
0.6375265965965966	0.15862664099873697
0.640329109109109	0.15941770093082042
0.6431316216216219	0.16014756223156768
0.6459341341341343	0.16081853498445892
0.6487366466466467	0.16145507671906556
0.651539159159159	0.1620960580333275
0.6543416716716719	0.16278217281134794
0.6571441841841843	0.16354287190359185
0.6599466966966967	0.1643872659212895
0.6627492092092091	0.1653019659154747
0.665551721721722	0.16625635544424494
0.6683542342342343	0.1672132035758434
0.6711567467467467	0.16814074955967134
0.6739592592592591	0.16902202813504602
0.676761771771772	0.16985835494018198
0.6795642842842844	0.17066610564884205
0.6823667967967968	0.17146837698238954
0.6851693093093092	0.17228491723665296
0.687971821821822	0.1731242166976389
0.6907743343343344	0.17398069663389687
0.6935768468468468	0.17483790779645308
0.6963793593593592	0.17567631559890756
0.6991818718718721	0.17648248450716636
0.7019843843843845	0.177255935424049
0.7047868968968969	0.17801083409969415
0.7075894094094093	0.1787716422177319
0.7103919219219221	0.17956418641959843
0.7131944344344345	0.18040540348918332
0.7159969469469469	0.1812956230357532
0.7187994594594593	0.182216416487903
0.7216019719719722	0.18313506887991765
0.7244044844844846	0.18401433713067322
0.727206996996997	0.18482422340564703
0.7300095095095094	0.18555172770998313
0.7328120220220222	0.18620523440502212
0.7356145345345346	0.18681208275236216
0.738417047047047	0.1874102787404907
0.7412195595595594	0.18803734351999962
0.7440220720720723	0.18872021949103596
0.7468245845845847	0.18946963775598363
0.7496270970970971	0.1902805949717027
0.7524296096096099	0.1911382581904713
0.7552321221221223	0.19202659078778128
0.7580346346346347	0.19293603462637982
0.7608371471471471	0.1938670559810864
0.76363965965966	0.19482808829468407
0.7664421721721724	0.19582872796838974
0.7692446846846848	0.1968710673797056
0.7720471971971972	0.19794298559241924
0.77484970970971	0.1990166638307147
0.7776522222222224	0.200053709088793
0.7804547347347348	0.2010157255481142
0.7832572472472472	0.20187691331218205
0.7860597597597601	0.20263416946924584
0.7888622722722725	0.20331069195741613
0.7916647847847849	0.2039511308683975
0.7944672972972973	0.20460922039845236
0.7972698098098101	0.20533154915207524
0.8000723223223225	0.2061427001579787
0.8028748348348349	0.20703680619212073
0.8056773473473473	0.20797861880878166
0.8084798598598602	0.20891410138834632
0.8112823723723726	0.20978736504712192
0.814084884884885	0.21055856897238134
0.8168873973973974	0.21121697768090797
0.8196899099099102	0.21178488270094153
0.8224924224224226	0.21231106492824936
0.825294934934935	0.21285590391022108
0.8280974474474474	0.21347297641392188
0.8308999599599602	0.21419310781557205
0.8337024724724726	0.21501597496135894
0.836504984984985	0.21591181199171705
0.8393074974974974	0.21683241187299818
0.8421100100100103	0.21772758151448834
0.8449125225225227	0.2185615078593493
0.8477150350350351	0.21932366993301755
0.8505175475475475	0.22003088777299995
0.8533200600600603	0.2207201368318319
0.8561225725725727	0.22143483183607243
0.8589250850850851	0.22220936808257707
0.8617275975975975	0.22305713445005637
0.8645301101101104	0.22396589203319495
0.8673326226226228	0.2249018450837092
0.8701351351351352	0.2258208162880913
0.8729376476476476	0.22668265721864161
0.8757401601601604	0.22746410601825368
0.8785426726726728	0.22816599105202495
0.8813451851851852	0.2288126697109515
0.8841476976976976	0.22944416789170047
0.8869502102102105	0.23010377634825008
0.8897527227227229	0.23082513967857637
0.8925552352352353	0.2316227952006874
0.8953577477477477	0.23248880339003325
0.8981602602602605	0.23339607318235284
0.9009627727727729	0.23430693004569592
0.9037652852852853	0.23518404941547127
0.9065677977977977	0.23600046302140615
0.9093703103103106	0.23674595587852193
0.912172822822823	0.2374284932924855
0.9149753353353354	0.2380708515644529
0.9177778478478478	0.23870388050221908
0.9205803603603606	0.23935847719228243
0.923382872872873	0.24005832601112848
0.9261853853853854	0.24081491625720536
0.9289878978978978	0.2416255709133952
0.9317904104104107	0.2424744894480032
0.9345929229229231	0.2433362974965177
0.9373954354354355	0.24418133282597826
0.9401979479479479	0.2449817938967771
0.9430004604604607	0.24571781919424412
0.9458029729729731	0.24638249405020424
0.9486054854854855	0.2469847407598157
0.9514079979979979	0.24754916353720885
0.9542105105105108	0.24811232421552343
0.9570130230230232	0.24871565897859205
0.9598155355355356	0.24939619421381237
0.962618048048048	0.2501771073173502
0.9654205605605608	0.25106065647769427
0.9682230730730732	0.252025782765918
0.9710255855855856	0.2530316778408508
0.973828098098098	0.25402700057397015
0.9766306106106108	0.25496266460687106
0.9794331231231233	0.25580478642255733
0.9822356356356357	0.2565439932610015
0.985038148148148	0.25719808947188494
0.9878406606606609	0.25780692708924646
0.9906431731731733	0.25842069934197415
0.9934456856856857	0.25908502089272717
0.9962481981981981	0.25982733799645374
0.9990507107107109	0.26064896536383747
1.0018532232232233	0.2615253738406052
1.0046557357357357	0.26241474350867094
1.0074582482482481	0.2632720877372808
1.010260760760761	0.26406435675294776
1.0130632732732734	0.2647815167621177
1.0158657857857858	0.2654398612208255
1.0186682982982982	0.26607636487371733
1.021470810810811	0.26673590227399835
1.0242733233233234	0.26745560303402155
1.0270758358358358	0.26825165508703375
1.0298783483483482	0.2691131101476837
1.032680860860861	0.2700049186536546
1.0354833733733735	0.27087929666708194
1.0382858858858859	0.2716916649297187
1.0410883983983983	0.2724157868555809
1.0438909109109111	0.2730529371835446
1.0466934234234235	0.27363190623516587
1.049495935935936	0.274199727001412
1.0522984484484483	0.2748061575097648
1.0551009609609612	0.27548708469146455
1.0579034734734736	0.27625240626972836
1.060705985985986	0.2770824579650043
1.0635084984984984	0.2779341919974713
1.0663110110110112	0.27875505500789144
1.0691135235235236	0.27949996562804474
1.071916036036036	0.28014581033763225
1.0747185485485484	0.2806987748036105
1.0775210610610613	0.2811922757613558
1.0803235735735737	0.2816764019318501
1.083126086086086	0.28220253604222306
1.0859285985985985	0.2828082900691023
1.0887311111111113	0.2835075850813543
1.0915336236236237	0.284288801619151
1.0943361361361361	0.2851211169295324
1.0971386486486485	0.28596641997082256
1.0999411611611614	0.28679247977809474
1.1027436736736738	0.28758288170191193
1.1055461861861862	0.28834062490593654
1.1083486986986986	0.28908464491212854
1.1111512112112114	0.2898410156474014
1.1139537237237238	0.29063232052945814
1.1167562362362362	0.2914690904567944
1.119558748748749	0.29234621212702133
1.1223612612612615	0.29324523947791004
1.1251637737737739	0.294141350795782
1.1279662862862863	0.2950120857261183
1.130768798798799	0.29584452542021367
1.1335713113113115	0.2966383626144757
1.136373823823824	0.29740399955717056
1.1391763363363363	0.29815674315268276
1.1419788488488491	0.2989096076309345
1.1447813613613615	0.29966766287054003
1.147583873873874	0.3004261538613302
1.1503863863863864	0.30117306723126164
1.1531888988988992	0.3018950438819319
1.1559914114114116	0.3025842131013187
1.158793923923924	0.3032431487811613
1.1615964364364364	0.3038858523682108
1.1643989489489492	0.30453417273429295
1.1672014614614616	0.3052108071901061
1.170003973973974	0.3059313402420073
1.1728064864864864	0.3066981831619438
1.1756089989989993	0.30749863616568457
1.1784115115115117	0.30830785240089603
1.181214024024024	0.30909577477026234
1.1840165365365365	0.30983576402437285
1.1868190490490493	0.3105121154697156
1.1896215615615617	0.3111241316105578
1.1924240740740741	0.3116856730393427
1.1952265865865865	0.3122206662084912
1.1980290990990994	0.31275633174373585
1.2008316116116118	0.3133164652960673
1.2036341241241242	0.31391679780354087
1.2064366366366366	0.31456346237719957
1.2092391491491494	0.3152543332321367
1.2120416616616618	0.31598198703848057
1.2148441741741742	0.31673665263148826
1.2176466866866866	0.31750787249047585
1.2204491991991995	0.3182845005026182
1.2232517117117119	0.319053684124337
1.2260542242242243	0.31980015641905735
1.2288567367367367	0.32050717265008233
1.2316592492492495	0.3211597283549973
1.234461761761762	0.32174955912225334
1.2372642742742743	0.3222803212492502
1.2400667867867867	0.32277078158647
1.2428692992992996	0.323254116920314
1.245671811811812	0.32377253161837205
1.2484743243243244	0.32436800329927906
1.2512768368368368	0.3250714925087376
1.2540793493493496	0.32589381768139275
1.256881861861862	0.3268212184486162
1.2596843743743744	0.32781738499984847
1.2624868868868868	0.32883178218507675
1.2652893993993997	0.32981208094214565
1.268091911911912	0.3307171178661421
1.2708944244244245	0.3315265371071022
1.2736969369369369	0.33224425356733256
1.2764994494494497	0.3328948099400324
1.279301961961962	0.3335139480453439
1.2821044744744745	0.3341365270349735
1.284906986986987	0.334785690926962
1.2877094994994998	0.33546666377947576
1.2905120120120122	0.3361669227958326
1.2933145245245246	0.336862332750777
1.296117037037037	0.33752686126866627
1.2989195495495498	0.338142394330899
1.3017220620620622	0.3387052870684769
1.3045245745745746	0.3392275432755891
1.307327087087087	0.339732453245963
1.3101295995995998	0.3402464464335392
1.3129321121121122	0.3407901677372255
1.3157346246246246	0.341371951181489
1.318537137137137	0.3419859193139272
1.32133964964965	0.342615244424904
1.3241421621621623	0.34323928088633704
1.3269446746746747	0.3438419559150721
1.329747187187187	0.3444184315305713
1.3325496996997	0.3449777215406479
1.3353522122122123	0.3455403958258541
1.3381547247247247	0.34613220274351997
1.3409572372372371	0.3467757968047601
1.34375974974975	0.34748332426751144
1.3465622622622624	0.3482522382939844
1.3493647747747748	0.349065564801619
1.3521672872872872	0.34989635066539954
1.3549697997998	0.35071471787611697
1.3577723123123124	0.35149524467824866
1.3605748248248248	0.35222248437198994
1.3633773373373372	0.3528932157491919
1.36617984984985	0.35351516843455216
1.3689823623623625	0.3541030591082187
1.3717848748748749	0.3546734510172368
1.3745873873873873	0.3552400352635309
1.3773898998999001	0.3558104843614923
1.3801924124124125	0.3563852889099641
1.382994924924925	0.3569582752842715
1.3857974374374373	0.35751808064506124
1.3885999499499502	0.3580498441593952
1.3914024624624626	0.3585366909420762
1.394204974974975	0.358961031625865
1.3970074874874874	0.3593060305152737
1.39981	0.3595576338324188
1.39991	0.3585737598637027
1.3971074774774772	0.3586512154093183
1.3943049549549547	0.3587459141489956
1.391502432432432	0.35878239558160635
1.3886999099099095	0.3586913602749277
1.385897387387387	0.3584258523946402
1.3830948648648644	0.3579718498905715
1.3802923423423419	0.3573504052748533
1.3774898198198193	0.35661101601186385
1.3746872972972968	0.3558184416406836
1.3718847747747747	0.35503691902097123
1.369082252252252	0.35431615719275555
1.3662797297297296	0.3536825768159372
1.363477207207207	0.35313739766546537
1.3606746846846844	0.3526610502863117
1.3578721621621619	0.3522216987400393
1.3550696396396393	0.351784895884111
1.3522671171171168	0.3513216694034311
1.3494645945945942	0.3508134018373357
1.3466620720720717	0.3502532239453257
1.3438595495495491	0.3496447554835294
1.3410570270270266	0.3489995365693137
1.338254504504504	0.3483343226506956
1.335451981981982	0.3476687830608124
1.3326494594594593	0.3470234373948471
1.3298469369369368	0.3464172694001817
1.3270444144144142	0.34586458349212046
1.3242418918918917	0.3453712586533465
1.3214393693693691	0.3449313133067671
1.3186368468468466	0.3445252170243584
1.315834324324324	0.3441213334747191
1.3130318018018015	0.34368114197524047
1.310229279279279	0.3431676451517243
1.3074267567567563	0.34255505538897724
1.3046242342342338	0.34183698280491104
1.3018217117117112	0.34103033349913237
1.2990191891891887	0.3401730993707167
1.2962166666666666	0.3393159546538868
1.293414144144144	0.3385095431033861
1.2906116216216215	0.33779088586153416
1.287809099099099	0.3371729020618173
1.2850065765765764	0.33664035131436265
1.2822040540540538	0.33615372589049425
1.2794015315315312	0.33566026286503986
1.2765990090090087	0.3351090478152589
1.2737964864864861	0.3344658500225075
1.2709939639639636	0.3337233097910003
1.268191441441441	0.33290342295772946
1.2653889189189185	0.332051538832881
1.262586396396396	0.3312236066511174
1.2597838738738734	0.3304703961879908
1.2569813513513513	0.3298232756052554
1.2541788288288287	0.3292856090128843
1.2513763063063061	0.3288321225769828
1.2485737837837836	0.3284162267884351
1.245771261261261	0.3279829988751547
1.2429687387387385	0.3274839974698302
1.240166216216216	0.32688972034085206
1.2373636936936934	0.3261963739317967
1.2345611711711708	0.32542538521419767
1.2317586486486483	0.3246161898219214
1.2289561261261257	0.3238146513110621
1.2261536036036031	0.3230605076589651
1.2233510810810806	0.32237726872293093
1.2205485585585585	0.3217670764977354
1.217746036036036	0.3212115209166989
1.2149435135135134	0.3206777475191803
1.2121409909909908	0.3201278600226365
1.2093384684684683	0.3195289347184037
1.2065359459459457	0.31886103962269274
1.2037334234234232	0.31812139034871106
1.2009309009009006	0.3173239174011812
1.198128378378378	0.31649473489205426
1.1953258558558555	0.3156649787914635
1.192523333333333	0.3148630083010163
1.1897208108108104	0.31410795391716073
1.1869182882882878	0.31340610172181327
1.1841157657657653	0.3127507835629879
1.1813132432432432	0.3121255164836817
1.1785107207207206	0.3115093309274919
1.175708198198198	0.31088273531004523
1.1729056756756755	0.3102326949430479
1.170103153153153	0.3095553630811142
1.1673006306306304	0.3088559904067126
1.1644981081081078	0.30814626793222777
1.1616955855855853	0.3074400939873726
1.1588930630630627	0.30674918213814195
1.1560905405405402	0.30607990806624547
1.1532880180180176	0.3054323240137131
1.150485495495495	0.3048014879953994
1.1476829729729725	0.3041804134078618
1.14488045045045	0.30356333445174016
1.1420779279279278	0.3029478384626482
1.1392754054054053	0.30233482634763714
1.1364728828828827	0.3017261214742044
1.1336703603603602	0.3011205726150144
1.1308678378378376	0.3005103106632355
1.128065315315315	0.29987907844094414
1.1252627927927925	0.29920408002777527
1.12246027027027	0.2984616645169287
1.1196577477477474	0.29763569885675156
1.1168552252252248	0.2967261918747555
1.1140527027027023	0.2957551086182965
1.1112501801801797	0.29476668656648713
1.1084476576576572	0.29382094443011686
1.105645135135135	0.2929811167655341
1.1028426126126125	0.29229783739521353
1.10004009009009	0.29179432978464626
1.0972375675675674	0.2914570903791325
1.0944350450450449	0.2912353720455379
1.0916325225225223	0.29105044201186975
1.0888299999999997	0.2908127580792682
1.0860274774774772	0.2904427468939209
1.0832249549549546	0.28988958360498823
1.080422432432432	0.2891427329556244
1.0776199099099095	0.2882329784835742
1.074817387387387	0.28722267969738874
1.0720148648648644	0.2861881404303388
1.0692123423423419	0.2851992607666037
1.0664098198198197	0.2843023497528467
1.0636072972972972	0.28351086684675525
1.0608047747747746	0.2828062925706006
1.058002252252252	0.282148135043347
1.0551997297297295	0.28148929564010317
1.052397207207207	0.2807915414860808
1.0495946846846844	0.28003612254442395
1.0467921621621619	0.27922649048216625
1.0439896396396393	0.27838294195273067
1.0411871171171168	0.27753182363789736
1.0383845945945942	0.2766937319592883
1.0355820720720716	0.27587530979929303
1.032779549549549	0.27506774938447515
1.0299770270270265	0.2742525008978115
1.0271745045045044	0.2734118992146945
1.0243719819819819	0.2725404603347922
1.0215694594594593	0.2716521818632761
1.0187669369369368	0.27078048496483365
1.0159644144144142	0.26997002759229083
1.0131618918918917	0.26926260602435387
1.010359369369369	0.26868169263894576
1.0075568468468465	0.268220988426735
1.004754324324324	0.26784135791369956
1.0019518018018014	0.2674779486735053
0.9991492792792789	0.267056002633418
0.9963467567567563	0.26651093141417526
0.9935442342342338	0.2658066412475526
0.9907417117117117	0.26494640863195906
0.9879391891891891	0.263972757945322
0.9851366666666665	0.26295610721475093
0.982334144144144	0.2619753772020213
0.9795316216216214	0.26109621449735154
0.9767290990990989	0.26035319116146316
0.9739265765765763	0.25974110364440417
0.9711240540540538	0.25921771443483355
0.9683215315315312	0.2587168492172549
0.9655190090090087	0.2581677499717909
0.9627164864864861	0.2575148979242367
0.9599139639639636	0.2567326243283444
0.957111441441441	0.2558306151451077
0.9543089189189184	0.25484926805810715
0.9515063963963963	0.253846862021532
0.9487038738738738	0.25288274042596204
0.9459013513513512	0.2520015649750201
0.9430988288288287	0.2512230055043662
0.9402963063063061	0.2505393085796301
0.9374937837837836	0.2499207007703539
0.934691261261261	0.24932631554709994
0.9318887387387385	0.24871694031140773
0.9290862162162159	0.24806569900077863
0.9262836936936933	0.24736376160093826
0.9234811711711708	0.24661991169518582
0.9206786486486482	0.24585472532827118
0.9178761261261257	0.24509164027341124
0.9150736036036036	0.24434791826975577
0.912271081081081	0.243628290232433
0.9094685585585585	0.2429230727983916
0.9066660360360359	0.24221110822576836
0.9038635135135134	0.2414664479670387
0.9010609909909908	0.24066666790043362
0.8982584684684682	0.23980032036643362
0.8954559459459457	0.23887135198234366
0.8926534234234231	0.23789921763038985
0.8898509009009006	0.23691463519866174
0.887048378378378	0.2359521268637792
0.8842458558558555	0.23504137363130323
0.8814433333333329	0.23419974967305435
0.8786408108108104	0.23342811400691404
0.8758382882882882	0.23271108409020375
0.8730357657657657	0.23202180563217661
0.8702332432432431	0.23132997265400407
0.8674307207207206	0.23061088127218665
0.864628198198198	0.22985290732607278
0.8618256756756755	0.2290611336776452
0.8590231531531529	0.228255875469625
0.8562206306306304	0.22746631314037158
0.8534181081081078	0.22672093973269059
0.8506155855855853	0.22603760650208005
0.8478130630630627	0.22541624088820328
0.8450105405405401	0.22483665966813499
0.8422080180180176	0.22426244170873122
0.839405495495495	0.2236499677553795
0.8366029729729729	0.22296005386964068
0.8338004504504504	0.22216866407521818
0.8309979279279278	0.2212733466504681
0.8281954054054053	0.22029331279395975
0.8253928828828827	0.2192631023329531
0.8225903603603602	0.21822191109193834
0.8197878378378376	0.21720216081133897
0.816985315315315	0.2162212169760248
0.8141827927927925	0.21527912384469583
0.8113802702702699	0.21436312126340695
0.8085777477477474	0.21345722689063795
0.8057752252252248	0.21255318382710026
0.8029727027027023	0.21165834101254338
0.8001701801801802	0.21079690561305614
0.7973676576576576	0.21000327966965143
0.794565135135135	0.20930914033304449
0.7917626126126125	0.2087285173923658
0.7889600900900899	0.20824638586179534
0.7861575675675674	0.2078156521969407
0.7833550450450448	0.2073649374082051
0.7805525225225223	0.2068159783588827
0.7777499999999997	0.20610595872753723
0.7749474774774772	0.20520788467022183
0.7721449549549546	0.20414210653301934
0.769342432432432	0.20297442486298395
0.7665399099099095	0.20180027024029867
0.763737387387387	0.20071894565578313
0.7609348648648648	0.19980537420072664
0.7581323423423423	0.19908798739710615
0.7553298198198197	0.19853981268973797
0.7525272972972972	0.1980858788589292
0.7497247747747746	0.1976249747252689
0.7469222522522521	0.19705921616345623
0.7441197297297295	0.1963223266913423
0.741317207207207	0.19539790308357824
0.7385146846846844	0.19432214483674703
0.7357121621621618	0.19317054363811398
0.7329096396396393	0.19203320074859692
0.7301071171171167	0.19098704039637449
0.7273045945945942	0.19007400769529026
0.7245020720720716	0.18929210942136498
0.7216995495495495	0.18860164392418255
0.718897027027027	0.1879437249410335
0.7160945045045044	0.18726403902194594
0.7132919819819818	0.18653312338738354
0.7104894594594593	0.18575587511901037
0.7076869369369367	0.1849669959262148
0.7048844144144142	0.1842142304835811
0.7020818918918916	0.18353574851738658
0.6992793693693691	0.1829402530096358
0.6964768468468465	0.18239755752696973
0.693674324324324	0.1818437315456679
0.6908718018018014	0.1811997237584293
0.6880692792792789	0.18039745816049496
0.6852667567567567	0.17940449861647123
0.6824642342342342	0.17823854831600866
0.6796617117117116	0.17696628063340442
0.6768591891891891	0.17568620795366108
0.6740566666666665	0.17450070580393956
0.671254144144144	0.1734860579641176
0.6684516216216214	0.1726701744416293
0.6656490990990989	0.17202517465326278
0.6628465765765763	0.17147715444453054
0.6600440540540538	0.17092982566684778
0.6572415315315312	0.17029423998841525
0.6544390090090086	0.1695149846268298
0.6516364864864861	0.16858464425753478
0.6488339639639635	0.1675424260972816
0.6460314414414414	0.16645819681888008
0.6432289189189189	0.165407934294465
0.6404263963963963	0.16444915464293164
0.6376238738738738	0.16360443239209338
0.6348213513513512	0.16285794379211788
0.6320188288288286	0.16216523048828135
0.6292163063063061	0.16147180517357246
0.6264137837837835	0.16073339656196578
0.623611261261261	0.1599304846264804
0.6208087387387384	0.15907225700055494
0.6180062162162159	0.158189238047853
0.6152036936936933	0.15731805977079283
0.6124011711711708	0.15648462487650605
0.6095986486486482	0.15569228579147032
0.6067961261261261	0.1549195589893821
0.6039936036036035	0.15412814866610058
0.601191081081081	0.15327808904748358
0.5983885585585584	0.15234410676811994
0.5955860360360359	0.15132684367128912
0.5927835135135133	0.15025451349252888
0.5899809909909908	0.14917415477770196
0.5871784684684682	0.14813554390617772
0.5843759459459457	0.1471735978843689
0.5815734234234231	0.14629570629714783
0.5787709009009008	0.14547866489681482
0.5759683783783782	0.14467639485856387
0.5731658558558557	0.143835707039568
0.5703633333333331	0.14291445053767987
0.5675608108108106	0.141895537163581
0.564758288288288	0.14079186327548426
0.5619557657657654	0.13964049180385435
0.5591532432432431	0.1384883833417122
0.5563507207207206	0.13737503871475393
0.553548198198198	0.13631851435914077
0.5507456756756755	0.1353099973906271
0.5479431531531529	0.1343189472956347
0.5451406306306303	0.13330688748755054
0.5423381081081078	0.13224469412669831
0.5395355855855855	0.13112686269755236
0.5367330630630629	0.1299772382291337
0.5339305405405403	0.12884371825875368
0.5311280180180178	0.12778339695116964
0.5283254954954952	0.12684309711465686
0.5255229729729727	0.126041991623006
0.5227204504504503	0.12536242214606286
0.5199179279279278	0.12475229212002692
0.5171154054054052	0.12413850651945219
0.5143128828828827	0.12344721988403984
0.5115103603603601	0.12262441704253718
0.5087078378378376	0.12165033315559809
0.505905315315315	0.12054337907146356
0.5031027927927927	0.1193527784617775
0.5003002702702701	0.11814279390466476
0.4974977477477476	0.11697396670470994
0.494695225225225	0.11588740385087976
0.49189270270270247	0.11489670687370512
0.4890901801801799	0.11398926012446275
0.48628765765765736	0.11313535899560034
0.483485135135135	0.11230120589456771
0.48068261261261247	0.11146093151239478
0.4778800900900899	0.11060369535957915
0.47507756756756736	0.10973412039158364
0.4722750450450448	0.10886691817042371
0.46947252252252225	0.10801857621526567
0.4666699999999997	0.10719970877146706
0.46386747747747736	0.10641095086916963
0.4610649549549548	0.10564350456393451
0.45826243243243225	0.10488340868526291
0.4554599099099097	0.10411713981958515
0.45265738738738714	0.10333582653388235
0.4498548648648646	0.10253624401649641
0.44705234234234204	0.10171842082679794
0.4442498198198197	0.10088138541931069
0.44144729729729715	0.10001955589693245
0.4386447747747746	0.09912208817277879
0.43584225225225204	0.09817619549592432
0.4330397297297295	0.0971735665219432
0.43023720720720693	0.09611734087482571
0.4274346846846844	0.09502639819620223
0.42463216216216204	0.09393436244974773
0.4218296396396395	0.0928825632772764
0.41902711711711693	0.09190857440516115
0.4162245945945944	0.0910339457003409
0.4134220720720718	0.09025552931120834
0.41061954954954927	0.08954396149026284
0.40781702702702693	0.08885059442028698
0.4050145045045044	0.08812123217325962
0.4022119819819818	0.08731246843941515
0.39940945945945927	0.0864052227849747
0.3966069369369367	0.08541074480500993
0.39380441441441416	0.08436675251608222
0.3910018918918916	0.08332470490928395
0.3881993693693693	0.08233231869096008
0.3853968468468467	0.0814172057289938
0.38259432432432416	0.08057725983426667
0.3797918018018016	0.07978119363618685
0.37698927927927905	0.07897916273047245
0.3741867567567565	0.07811991593116235
0.37138423423423395	0.07716861150851695
0.3685817117117116	0.0761191648010649
0.36577918918918906	0.07499685775386977
0.3629766666666665	0.07385030268300657
0.36017414414414395	0.07273553358195217
0.3573716216216214	0.07169770468032594
0.35456909909909884	0.0707566588432158
0.3517665765765763	0.069901222748112
0.34896405405405395	0.06909400390526377
0.3461615315315314	0.06828481004083653
0.34335900900900884	0.06742788065073702
0.3405564864864863	0.06649693710378224
0.33775396396396373	0.0654930070945447
0.3349514414414412	0.06444267750274235
0.3321489189189186	0.06338787131421747
0.3293463963963963	0.06237117467193909
0.32654387387387374	0.0614221153515751
0.3237413513513512	0.06054915859900789
0.3209388288288286	0.05973983206622335
0.31813630630630607	0.05896823946245244
0.3153337837837835	0.05820647321247707
0.31253126126126096	0.057435119812465074
0.30972873873873863	0.05664864249981949
0.3069262162162161	0.055853668590381544
0.3041236936936935	0.055061215923701834
0.30132117117117097	0.05427648152326403
0.2985186486486484	0.0534909568154005
0.29571612612612586	0.05268084654215255
0.2929136036036035	0.051813311134095485
0.29011108108108097	0.0508588371116141
0.2873085585585584	0.049805300230851945
0.28450603603603586	0.04866811551870198
0.2817035135135133	0.04749180438367595
0.27890099099099075	0.046341113648030396
0.2760984684684682	0.04528354579087501
0.27329594594594586	0.04436847336664995
0.2704934234234233	0.04360967875900068
0.26769090090090075	0.0429774981333626
0.2648883783783782	0.042403884557484894
0.26208585585585564	0.04179955803190161
0.2592833333333331	0.041078378321655284
0.25648081081081053	0.040181553045433804
0.2536782882882882	0.039094174601426834
0.25087576576576565	0.03784894345378542
0.2480732432432431	0.03651600725905668
0.24527072072072054	0.03518226199957131
0.24246819819819798	0.03392674256428374
0.23966567567567543	0.03279979114387943
0.23686315315315287	0.03181221455076
0.23406063063063054	0.030937176780272857
0.23125810810810798	0.030123337146451434
0.22845558558558543	0.029314186732362635
0.22565306306306288	0.028466832566460765
0.22285054054054032	0.0275641305909885
0.22004801801801777	0.026616744871359233
0.2172454954954952	0.02565539090637492
0.21444297297297288	0.02471687529414457
0.21164045045045032	0.023829413813849065
0.20883792792792777	0.023002514460464196
0.20603540540540521	0.022224635856966657
0.20323288288288266	0.02146873115250414
0.2004303603603601	0.020702856018877447
0.19762783783783777	0.019901337382570716
0.19482531531531522	0.019052139202312746
0.19202279279279266	0.01815788767012405
0.1892202702702701	0.017230756791418056
0.18641774774774755	0.016283960707606293
0.183615225225225	0.015323941553713416
0.18081270270270244	0.014346954470116802
0.1780101801801801	0.01334179286143733
0.17520765765765756	0.012297650633926072
0.172405135135135	0.011213693727010199
0.16960261261261245	0.01010581987129322
0.1668000900900899	0.009006836575817134
0.16399756756756734	0.00795868707803804
0.16119504504504478	0.006998548730690057
0.15839252252252245	0.006143408862861355
0.1555899999999999	0.005378970743533662
0.15278747747747734	0.004657855594268345
0.14998495495495479	0.003909211402604473
0.14718243243243223	0.0030579235453538356
0.14437990990990968	0.0020479980789026575
0.14157738738738712	0.0008626815921256581
0.1387748648648648	-0.0004656874401005595
0.13597234234234223	-0.0018602301511978503
0.13316981981981968	-0.003218157068518135
0.13036729729729712	-0.004438543647672266
0.12756477477477457	-0.005451109999623505
0.12476225225225201	-0.006237181144146731
0.12195972972972946	-0.006836160211510123
0.11915720720720713	-0.0073352113185556345
0.11635468468468457	-0.007845044088726882
0.11355216216216202	-0.008469043357247519
0.11074963963963946	-0.009275078520564639
0.10794711711711691	-0.010278470277375606
0.10514459459459435	-0.011441061118269036
0.1023420720720718	-0.012686272694199197
0.09953954954954947	-0.013925071900181551
0.09673702702702691	-0.01508449337823714
0.09393450450450436	-0.0161297973859017
0.0911319819819818	-0.017073604922705043
0.08832945945945925	-0.017969655341340984
0.08552693693693669	-0.018893743521509188
0.08272441441441436	-0.01991832391910875
0.0799218918918918	-0.0210889921729408
0.07711936936936925	-0.022410100611043204
0.0743168468468467	-0.023843545611470285
0.07151432432432414	-0.025320415168233135
0.06871180180180159	-0.02676115897398812
0.06590927927927903	-0.028097527642213738
0.0631067567567567	-0.029289424375592343
0.060304234234234144	-0.03033193133204426
0.05750171171171159	-0.031251295636089416
0.054699189189189035	-0.032092343244927046
0.05189666666666648	-0.03290239808857809
0.049094144144143925	-0.03371750578823163
0.04629162162162137	-0.03455545845658203
0.04348909909909904	-0.03541734495790583
0.04068657657657648	-0.03629614002946269
0.03788405405405393	-0.03718833161937651
0.035081531531531374	-0.03810361829441811
0.03227900900900882	-0.039068571125322804
0.029476486486486264	-0.04012248690652498
0.02667396396396371	-0.04130660224232985
0.023871441441441377	-0.04265034149427571
0.021068918918918822	-0.04415946176862029
0.018266396396396267	-0.04581043158683207
0.015463873873873712	-0.04755333138141804
0.012661351351351158	-0.04932270797234328
0.009858828828828603	-0.051053133376156024
0.007056306306306048	-0.05269462237584832
0.004253783783783716	-0.05422308834393197
0.0014512612612611608	-0.05564264715330858
-0.001351261261261394	-0.05697926126425079
-0.004153783783783949	-0.058268051187540415
-0.006956306306306503	-0.05953864801636599
-0.009758828828829058	-0.06080354677544619
-0.012561351351351613	-0.0620533618804604
-0.015363873873873946	-0.06326054125233982
-0.0181663963963965	-0.06439024158809581
-0.020968918918919055	-0.06541464181730727
-0.02377144144144161	-0.06632576741022289
-0.026573963963964164	-0.06714230738095672
-0.02937648648648672	-0.06790779839117256
-0.03217900900900905	-0.06868032012886927
-0.03498153153153161	-0.06951660859872588
-0.03778405405405416	-0.07045536958154408
-0.040586576576576716	-0.07150496660182082
-0.04338909909909927	-0.07263943742898071
-0.046191621621621826	-0.07380433524245333
-0.04899414414414438	-0.07493095177153908
-0.05179666666666671	-0.0759549598582685
-0.05459918918918927	-0.0768341759220722
-0.05740171171171182	-0.07756038416563793
-0.06020423423423438	-0.07816189587288869
-0.06300675675675693	-0.07869620237127084
-0.06580927927927949	-0.07923490620976925
-0.06861180180180204	-0.07984524479140276
-0.07141432432432437	-0.08057334673527694
-0.07421684684684693	-0.0814336832499033
-0.07701936936936948	-0.08240724967523594
-0.07982189189189204	-0.08344845410737578
-0.0826244144144146	-0.08449828136482107
-0.08542693693693715	-0.085499741187686
-0.0882294594594597	-0.0864113079967781
-0.09103198198198204	-0.08721502089620392
-0.09383450450450459	-0.08791775643291944
-0.09663702702702714	-0.08854628503308937
-0.0994395495495497	-0.08913841037364789
-0.10224207207207225	-0.08973328135763503
-0.10504459459459481	-0.09036369513301967
-0.10784711711711736	-0.09105207243245039
-0.1106496396396397	-0.09181025348560001
-0.11345216216216225	-0.09264190464057342
-0.1162546846846848	-0.09354561253943916
-0.11905720720720736	-0.09451688298263794
-0.12185972972972992	-0.09554813838075138
-0.12466225225225247	-0.09662702992723204
-0.12746477477477502	-0.09773443275935512
-0.13026729729729736	-0.09884392775225859
-0.1330698198198199	-0.09992418326924035
-0.13587234234234247	-0.10094454632811889
-0.13867486486486502	-0.1018827352533036
-0.14147738738738758	-0.10273234264024089
-0.14427990990991013	-0.10350740450328832
-0.14708243243243246	-0.10424182538598437
-0.14988495495495502	-0.10498287824257302
-0.15268747747747757	-0.10577989445441205
-0.15549000000000013	-0.10667099384832524
-0.15829252252252268	-0.10767165792013289
-0.16109504504504524	-0.10876873187919134
-0.1638975675675678	-0.10992204071454137
-0.16670009009009013	-0.11107361051784026
-0.16950261261261268	-0.11216217465166056
-0.17230513513513523	-0.11313895993509637
-0.1751076576576578	-0.11398025611301088
-0.17791018018018034	-0.11469316300481847
-0.1807127027027029	-0.11531292643442903
-0.18351522522522545	-0.11589278744962273
-0.1863177477477478	-0.11648948237281731
-0.18912027027027034	-0.11714874131590425
-0.1919227927927929	-0.11789496536817468
-0.19472531531531545	-0.11872779561983238
-0.197527837837838	-0.11962602312376003
-0.20033036036036056	-0.12055698404239656
-0.20313288288288311	-0.12148799219551654
-0.20593540540540545	-0.1223959795619014
-0.208737927927928	-0.12327242168977337
-0.21154045045045056	-0.12412245909196717
-0.2143429729729731	-0.12495922173739848
-0.21714549549549567	-0.12579598650961799
-0.21994801801801822	-0.12663939882432906
-0.22275054054054078	-0.12748639537514894
-0.2255530630630631	-0.12832592809059162
-0.22835558558558566	-0.1291446915578226
-0.23115810810810822	-0.1299344952591851
-0.23396063063063077	-0.1306982614271689
-0.23676315315315333	-0.13145209922263734
-0.23956567567567588	-0.1322223257226487
-0.24236819819819821	-0.13303815317844503
-0.24517072072072077	-0.13392237051702904
-0.24797324324324332	-0.13488313835434562
-0.2507757657657659	-0.1359097121978673
-0.25357828828828843	-0.13697362285109693
-0.256380810810811	-0.1380350374615792
-0.25918333333333354	-0.13905233620309965
-0.2619858558558559	-0.13999195065668535
-0.26478837837837843	-0.14083554206398363
-0.267590900900901	-0.14158260340047002
-0.27039342342342354	-0.14224815984804196
-0.2731959459459461	-0.14285683751846123
-0.27599846846846865	-0.1434356137602849
-0.2788009909909912	-0.1440077215925939
-0.28160351351351354	-0.14458945923603883
-0.2844060360360361	-0.14519037759621956
-0.28720855855855865	-0.14581599537098633
-0.2900110810810812	-0.14647132295191367
-0.29281360360360376	-0.14716336246329154
-0.2956161261261263	-0.14790138607485104
-0.29841864864864887	-0.14869488007752085
-0.3012211711711712	-0.14955011452836176
-0.30402369369369375	-0.15046691639897514
-0.3068262162162163	-0.1514371448253108
-0.30962873873873886	-0.15244563917524812
-0.3124312612612614	-0.15347335195855327
-0.31523378378378397	-0.15450144416287326
-0.3180363063063065	-0.15551471534923478
-0.32083882882882886	-0.15650305079572657
-0.3236413513513514	-0.15746047810739539
-0.32644387387387397	-0.15838255918916422
-0.3292463963963965	-0.15926370946480983
-0.3320489189189191	-0.1600962298608689
-0.33485144144144163	-0.16087221306884314
-0.3376539639639642	-0.16158823468327566
-0.3404564864864865	-0.16225133324215835
-0.3432590090090091	-0.1628838011249113
-0.34606153153153163	-0.16352421404725515
-0.3488640540540542	-0.16422307315145035
-0.35166657657657674	-0.16503317746084323
-0.3544690990990993	-0.1659968101543562
-0.3572716216216216	-0.1671332960245815
-0.3600741441441442	-0.1684308768375643
-0.36287666666666674	-0.16984591330930698
-0.3656791891891893	-0.17131037609377797
-0.36848171171171185	-0.17274606215107768
-0.3712842342342344	-0.17408180109499738
-0.37408675675675696	-0.17526885051684848
-0.3768892792792793	-0.1762901207258305
-0.37969180180180184	-0.17716071506617015
-0.3824943243243244	-0.17791993751982804
-0.38529684684684695	-0.17861753139538927
-0.3880993693693695	-0.17929860757121008
-0.39090189189189206	-0.1799919421831533
-0.3937044144144146	-0.180705017351377
-0.39650693693693695	-0.18142680953293555
-0.3993094594594595	-0.18213671882599247
-0.40211198198198206	-0.18281606699726294
-0.4049145045045046	-0.183457918474638
-0.40771702702702717	-0.184071781465469
-0.4105195495495496	-0.1846816944357087
-0.41332207207207217	-0.18531857899398685
-0.4161245945945947	-0.18600970381259385
-0.4189271171171173	-0.18676899346584686
-0.4217296396396397	-0.18759147475523053
-0.4245321621621623	-0.18845360584433402
-0.42733468468468483	-0.18931918446155205
-0.4301372072072073	-0.19014872866863242
-0.4329397297297298	-0.19090928059737677
-0.4357422522522524	-0.1915817614975338
-0.4385447747747748	-0.19216413838478996
-0.4413472972972974	-0.19267024164136115
-0.44414981981981994	-0.19312546662493613
-0.4469523423423425	-0.19356129589733184
-0.44975486486486493	-0.1940104071917711
-0.4525573873873875	-0.19450327733512962
-0.45535990990991004	-0.1950661234660871
-0.4581624324324325	-0.19571927555059954
-0.46096495495495504	-0.19647501311190185
-0.4637674774774776	-0.1973345546495593
-0.46657000000000015	-0.19828493582102324
-0.4693725225225226	-0.19929740684600838
-0.47217504504504515	-0.2003291925371734
-0.4749775675675677	-0.20132972337793487
-0.47778009009009015	-0.2022509067997057
-0.4805826126126127	-0.20305920121172394
-0.48338513513513526	-0.20374592493980448
-0.4861876576576578	-0.2043320359889479
-0.48899018018018026	-0.20486484289451545
-0.4917927027027028	-0.20540650392726711
-0.49459522522522537	-0.20601699541451857
-0.4973977477477478	-0.2067364732392759
-0.5002002702702704	-0.20757271006394562
-0.5030027927927929	-0.20849811867985468
-0.5058053153153154	-0.20945799501399842
-0.5086078378378379	-0.21038790700987853
-0.5114103603603605	-0.2112348719924073
-0.514212882882883	-0.21197530872517734
-0.5170154054054055	-0.21262343073064993
-0.519817927927928	-0.2132266874291694
-0.5226204504504506	-0.2138491704018013
-0.525422972972973	-0.21454815095220503
-0.5282254954954956	-0.21535160573433954
-0.5310280180180181	-0.21624468897844729
-0.5338305405405407	-0.21717044869067215
-0.5366330630630631	-0.21804544691282823
-0.5394355855855857	-0.21878584616915797
-0.5422381081081082	-0.21933570925186685
-0.5450406306306307	-0.2196880978692004
-0.5478431531531532	-0.21989155154517448
-0.5506456756756758	-0.2200391133038253
-0.5534481981981982	-0.2202427652318848
-0.5562507207207208	-0.22060104281739346
-0.5590532432432433	-0.22117003177851846
-0.5618557657657659	-0.22194704118457897
-0.5646582882882883	-0.2228722415785661
-0.5674608108108109	-0.22384776241665338
-0.5702633333333335	-0.22476808773145618
-0.5730658558558559	-0.22555196831855895
-0.5758683783783785	-0.2261656960958135
-0.578670900900901	-0.22663057325310365
-0.5814734234234236	-0.2270127257951391
-0.584275945945946	-0.22739924236246412
-0.5870784684684686	-0.22786899035620622
-0.5898809909909911	-0.2284679201333495
-0.5926835135135136	-0.22919678070634042
-0.5954860360360361	-0.2300146605413289
-0.5982885585585587	-0.23085624937716975
-0.6010910810810811	-0.23165612214730247
-0.6038936036036037	-0.23237124125255082
-0.6066961261261262	-0.23299391899667898
-0.6094986486486488	-0.23355121534500545
-0.6123011711711712	-0.2340917659349161
-0.6151036936936938	-0.23466551635296906
-0.6179062162162163	-0.23530419081904075
-0.6207087387387388	-0.23600975621448772
-0.6235112612612613	-0.2367549354546552
-0.6263137837837839	-0.23749520827684822
-0.6291163063063064	-0.23818743374510165
-0.6319188288288289	-0.23880781605215728
-0.6347213513513514	-0.23936227635748852
-0.637523873873874	-0.2398852280589513
-0.6403263963963964	-0.24042716649500018
-0.643128918918919	-0.24103572514179128
-0.6459314414414415	-0.24173734145124615
-0.6487339639639641	-0.24252649336585663
-0.6515364864864865	-0.24336668069039058
-0.6543390090090091	-0.24420296603236302
-0.6571415315315317	-0.2449815718733287
-0.6599440540540541	-0.24566935431196069
-0.6627465765765767	-0.24626593837568
-0.6655490990990992	-0.24680393233372255
-0.6683516216216216	-0.24733698482649324
-0.6711541441441442	-0.24791992094600912
-0.6739566666666668	-0.248588151197365
-0.6767591891891893	-0.24934389823476122
-0.6795617117117118	-0.25015438685495195
-0.6823642342342343	-0.2509628522402757
-0.6851667567567569	-0.25170858993868483
-0.6879692792792793	-0.25234897541582
-0.6907718018018019	-0.25287561511590606
-0.6935743243243244	-0.2533188326960417
-0.696376846846847	-0.25373880644324054
-0.6991793693693694	-0.2542063754142091
-0.701981891891892	-0.25478013662909627
-0.7047844144144145	-0.25548768479094675
-0.707586936936937	-0.2563172874401065
-0.7103894594594595	-0.25722253835327014
-0.7131919819819821	-0.25813796806855116
-0.7159945045045045	-0.2589998625900308
-0.7187970270270271	-0.2597649682019839
-0.7215995495495496	-0.2604208532431981
-0.7244020720720722	-0.26098498596571007
-0.7272045945945946	-0.26149380661616484
-0.7300071171171172	-0.2619866416600145
-0.7328096396396397	-0.2624909231113418
-0.7356121621621622	-0.26301428690774165
-0.7384146846846847	-0.26354613344444044
-0.7412172072072073	-0.2640673325976597
-0.7440197297297299	-0.26456346895422866
-0.7468222522522523	-0.2650356264895256
-0.7496247747747748	-0.2655037477948785
-0.7524272972972974	-0.26600067147845385
-0.7552298198198198	-0.26655885955854175
-0.7580323423423424	-0.26719503911971276
-0.760834864864865	-0.26789920661348177
-0.7636373873873875	-0.2686331291564962
-0.76643990990991	-0.2693400432134715
-0.7692424324324325	-0.26996294538337406
-0.7720449549549551	-0.27046531638637406
-0.7748474774774775	-0.27084671161389706
-0.7776500000000001	-0.27114702157823134
-0.7804525225225226	-0.2714369644380761
-0.7832550450450451	-0.2717972271600191
-0.7860575675675676	-0.2722928788630403
-0.7888600900900902	-0.27295167835463374
-0.7916626126126127	-0.27375388669032463
-0.7944651351351352	-0.27463744500943943
-0.7972676576576577	-0.27551715524247866
-0.8000701801801803	-0.2763116320485166
-0.8028727027027027	-0.27696901320110645
-0.8056752252252253	-0.27748274050819044
-0.8084777477477478	-0.277892079908004
-0.8112802702702704	-0.27826728488011787
-0.8140827927927928	-0.27868459246113253
-0.8168853153153154	-0.27919971833220614
-0.8196878378378379	-0.2798289632472051
-0.8224903603603604	-0.2805443066811194
-0.8252928828828829	-0.281283922174006
-0.8280954054054055	-0.2819741588900099
-0.8308979279279279	-0.282555102990641
-0.8337004504504505	-0.2830007373644948
-0.836502972972973	-0.28332681495134404
-0.8393054954954956	-0.2835840621739907
-0.842108018018018	-0.28383959398773384
-0.8449105405405406	-0.2841535518763443
-0.8477130630630632	-0.2845594999304032
-0.8505155855855856	-0.28505551750692115
-0.8533181081081082	-0.2856088317200205
-0.8561206306306307	-0.2861717644674603
-0.8589231531531533	-0.2867025957635635
-0.8617256756756757	-0.28718319735919506
-0.8645281981981983	-0.28762660054445544
-0.8673307207207208	-0.2880715356295934
-0.8701332432432433	-0.28856597897127934
-0.8729357657657658	-0.28914600952191283
-0.8757382882882884	-0.2898182157831676
-0.8785408108108108	-0.29055275899772304
-0.8813433333333334	-0.2912903693203934
-0.8841458558558559	-0.29196140378015545
-0.8869483783783785	-0.29251050389575417
-0.8897509009009009	-0.29291805354641887
-0.8925534234234235	-0.29321045274810287
-0.895355945945946	-0.29345495705354097
-0.8981584684684685	-0.29374019340768864
-0.900960990990991	-0.29414855640721227
-0.9037635135135136	-0.2947296914232952
-0.9065660360360361	-0.29548408623350886
-0.9093685585585587	-0.29636244685877877
-0.9121710810810811	-0.2972811731016015
-0.9149736036036036	-0.29814874096860244
-0.9177761261261261	-0.29889407001194146
-0.9205786486486487	-0.2994873112674057
-0.9233811711711712	-0.2999461621053383
-0.9261836936936938	-0.3003258632662813
-0.9289862162162162	-0.3006966950753923
-0.9317887387387388	-0.3011170893822528
-0.9345912612612612	-0.3016119193733011
-0.9373937837837838	-0.3021636318759382
-0.9401963063063064	-0.3027193245678861
-0.9429988288288289	-0.30321124521769816
-0.9458013513513515	-0.30358346180518536
-0.9486038738738739	-0.30381525559695266
-0.9514063963963965	-0.30393286946218667
-0.9542089189189189	-0.30400520935905395
-0.9570114414414415	-0.3041245685134
-0.959813963963964	-0.30437854204290105
-0.9626164864864866	-0.30482229765452584
-0.9654190090090091	-0.30546027839516277
-0.9682215315315316	-0.3062433105339395
-0.9710240540540541	-0.3070820603817881
-0.9738265765765766	-0.3078725347240806
-0.9766290990990991	-0.30852558400978336
-0.9794316216216217	-0.30899132254749484
-0.9822341441441442	-0.3092712714519763
-0.9850366666666668	-0.30941512645331737
-0.9878391891891892	-0.309503930892682
-0.9906417117117118	-0.3096254857458729
-0.9934442342342342	-0.3098498031784436
-0.9962467567567568	-0.3102118108173746
-0.9990492792792793	-0.3107057153501174
-1.0018518018018019	-0.3112915007751189
-1.0046543243243244	-0.3119103202739064
-1.0074568468468468	-0.31250320842157
-1.0102593693693693	-0.3130272009463193
-1.0130618918918919	-0.31346449788249686
-1.0158644144144144	-0.31382302647689564
-1.018666936936937	-0.3141296271683143
-1.0214694594594596	-0.3144191458859975
-1.024271981981982	-0.3147234062727823
-1.0270745045045047	-0.3150633339338844
-1.029877027027027	-0.3154458711810534
-1.0326795495495495	-0.3158654718205902
-1.035482072072072	-0.31630858208917
-1.0382845945945947	-0.31675899470063706
-1.0410871171171172	-0.3172023144458346
-1.0438896396396395	-0.3176286635556492
-1.046692162162162	-0.3180336936597301
-1.0494946846846847	-0.31841853734818604
-1.0522972072072072	-0.3187893465535233
-1.0550997297297298	-0.31915664342135963
-1.0579022522522523	-0.319534183139203
-1.0607047747747749	-0.3199367694972862
-1.0635072972972974	-0.3203766983982229
-1.06630981981982	-0.32085919309367805
-1.0691123423423423	-0.32137803766166795
-1.0719148648648649	-0.3219131770920671
-1.0747173873873874	-0.3224319590610538
-1.07751990990991	-0.32289481364094097
-1.0803224324324325	-0.32326470650056804
-1.0831249549549549	-0.32351814985387006
-1.0859274774774774	-0.3236545199292191
-1.08873	-0.3237003963722358
-1.0915325225225225	-0.32370676713650304
-1.094335045045045	-0.32373897033075716
-1.0971375675675676	-0.3238615514659966
-1.0999400900900902	-0.32412202396558787
-1.1027426126126127	-0.32453817395458473
-1.1055451351351353	-0.3250927511762802
-1.1083476576576576	-0.3257373265071831
-1.1111501801801802	-0.32640440190768605
-1.1139527027027027	-0.32702439284131746
-1.1167552252252253	-0.32754266833377665
-1.1195577477477479	-0.3279318955549241
-1.1223602702702702	-0.3281964623898723
-1.1251627927927927	-0.3283682264284008
-1.1279653153153153	-0.32849544203557646
-1.1307678378378379	-0.3286286092982298
-1.1335703603603604	-0.328807596635729
-1.136372882882883	-0.32905359182267535
-1.1391754054054055	-0.3293675879301481
-1.141977927927928	-0.3297348958537726
-1.1447804504504504	-0.3301333552793331
-1.147582972972973	-0.3305420610143821
-1.1503854954954955	-0.3309477230910408
-1.153188018018018	-0.3313470092952656
-1.1559905405405406	-0.33174484397485016
-1.1587930630630632	-0.33215003448756153
-1.1615955855855855	-0.3325702908619077
-1.164398108108108	-0.33300853155986554
-1.1672006306306306	-0.3334615125353668
-1.1700031531531532	-0.33392070862451384
-1.1728056756756757	-0.33437450191179474
-1.1756081981981983	-0.3348104313179099
-1.1784107207207208	-0.33521659404648463
-1.1812132432432432	-0.3355820374315167
-1.1840157657657657	-0.3358967366647895
-1.1868182882882883	-0.3361521240143458
-1.1896208108108108	-0.33634290831273395
-1.1924233333333334	-0.33647017400164425
-1.195225855855856	-0.3365448116356844
-1.1980283783783783	-0.3365896627991892
-1.2008309009009008	-0.3366387416264428
-1.2036334234234234	-0.33673264996454977
-1.206435945945946	-0.33691063035807234
-1.2092384684684685	-0.337201122928689
-1.212040990990991	-0.3376136325501613
-1.2148435135135136	-0.3381347255573566
-1.2176460360360362	-0.33872993806704543
-1.2204485585585585	-0.3393515687637212
-1.223251081081081	-0.33995034957072745
-1.2260536036036036	-0.34048755488490456
-1.2288561261261262	-0.3409437889086053
-1.2316586486486487	-0.34132166922642115
-1.2344611711711713	-0.34164162092108064
-1.2372636936936936	-0.3419323365273086
-1.2400662162162162	-0.3422193112506188
-1.2428687387387387	-0.3425155414365446
-1.2456712612612613	-0.34281769349452196
-1.2484737837837838	-0.34310905305922035
-1.2512763063063064	-0.34336804938806775
-1.254078828828829	-0.3435790312580609
-1.2568813513513515	-0.3437410446411904
-1.2596838738738738	-0.34387101001613596
-1.2624863963963964	-0.3439997279518828
-1.265288918918919	-0.3441618450502585
-1.2680914414414415	-0.3443833028920378
-1.270893963963964	-0.34467096453021195
-1.2736964864864866	-0.3450085774756927
-1.276499009009009	-0.34536111189151586
-1.2793015315315315	-0.3456865190188937
-1.282104054054054	-0.3459511476694157
-1.2849065765765766	-0.346143470306138
-1.2877090990990991	-0.3462810368461374
-1.2905116216216217	-0.34640768122267784
-1.2933141441441443	-0.3465812789807552
-1.2961166666666666	-0.34685567915270865
-1.2989191891891891	-0.34726263956745085
-1.3017217117117117	-0.3477998686153223
-1.3045242342342342	-0.34842945959926774
-1.3073267567567568	-0.34908766274667047
-1.3101292792792794	-0.349703183307813
-1.312931801801802	-0.3502182957731048
-1.3157343243243242	-0.35060602350257997
-1.3185368468468468	-0.350877826135106
-1.3213393693693694	-0.35107928209786643
-1.324141891891892	-0.35127513778341213
-1.3269444144144145	-0.351528521254181
-1.329746936936937	-0.3518809487919353
-1.3325494594594596	-0.3523393960499245
-1.335351981981982	-0.35287431380814316
-1.3381545045045045	-0.35342887477801876
-1.340957027027027	-0.3539361623977243
-1.3437595495495496	-0.3543386380468392
-1.3465620720720721	-0.35460379312913837
-1.3493645945945947	-0.354731469095827
-1.352167117117117	-0.35475129175947395
-1.3549696396396396	-0.3547119500342113
-1.3577721621621621	-0.3546665252677391
-1.3605746846846847	-0.35465894912522344
-1.3633772072072072	-0.3547157357626637
-1.3661797297297298	-0.35484484072194256
-1.3689822522522523	-0.35504074725647206
-1.3717847747747747	-0.3552926926509763
-1.3745872972972972	-0.35559209199211006
-1.3773898198198198	-0.3559359424498222
-1.3801923423423423	-0.35632495068748826
-1.382994864864865	-0.35675752341997224
[truncated: 6 more rows]
