# Supplementary material for: Isolation of a planar π-aromatic Bi5− ring in a cobalt-based inverse-sandwich-type complex
Source: Nat Chem. 2025 Jan 20;17(4):547–55. doi: 10.1038/s41557-024-01713-8 (PMC11964920; doi:10.1038/s41557-024-01713-8)
Supplement: Supplementary file 4 — Original magnetic data of compound 1 and origin file of Fig. 3. [file 41557_2024_1713_MOESM4_ESM.zip › sr_and_T/57.json]

{
   "comment": "corrected Loops",
   "temperature": 4,
   "measures": [
      {
         "sr": 0.032,
         "angle": 0,
         "trans": 0,
         "cool_t": 1,
         "comment": "to H_stop",
         "data": [
            [
               -1.3999,
               -0.3590432557063499
            ],
            [
               -1.3970974874874873,
               -0.35899569602034953
            ],
            [
               -1.394294974974975,
               -0.3590393644443277
            ],
            [
               -1.3914924624624623,
               -0.35915152199693023
            ],
            [
               -1.3886899499499499,
               -0.35929891424021787
            ],
            [
               -1.3858874374374373,
               -0.3594417015407517
            ],
            [
               -1.3830849249249249,
               -0.3595394031946355
            ],
            [
               -1.3802824124124122,
               -0.3595576338324188
            ],
            [
               -1.3774798998998998,
               -0.3594740590264377
            ],
            [
               -1.3746773873873872,
               -0.35928211854068015
            ],
            [
               -1.3718748748748748,
               -0.3589916326203062
            ],
            [
               -1.3690723623623622,
               -0.35862623295427865
            ],
            [
               -1.3662698498498498,
               -0.3582183709913096
            ],
            [
               -1.3634673373373372,
               -0.3578031924193402
            ],
            [
               -1.3606648248248248,
               -0.35741267806863264
            ],
            [
               -1.3578623123123121,
               -0.35707114883818325
            ],
            [
               -1.3550597997997997,
               -0.35679267310462826
            ],
            [
               -1.3522572872872871,
               -0.356580333978889
            ],
            [
               -1.3494547747747747,
               -0.35642692447709357
            ],
            [
               -1.346652262262262,
               -0.35631654900997833
            ],
            [
               -1.3438497497497497,
               -0.3562267834567434
            ],
            [
               -1.341047237237237,
               -0.3561313274949517
            ],
            [
               -1.3382447247247247,
               -0.35600327159723133
            ],
            [
               -1.335442212212212,
               -0.3558190479161564
            ],
            [
               -1.3326396996996996,
               -0.35556281503764
            ],
            [
               -1.329837187187187,
               -0.35523056299426414
            ],
            [
               -1.3270346746746746,
               -0.35483284073907095
            ],
            [
               -1.324232162162162,
               -0.3543949366411011
            ],
            [
               -1.3214296496496496,
               -0.35395372114915524
            ],
            [
               -1.318627137137137,
               -0.35355115795626657
            ],
            [
               -1.3158246246246246,
               -0.3532254948301389
            ],
            [
               -1.313022112112112,
               -0.35300202970950345
            ],
            [
               -1.3102195995995995,
               -0.3528857810131584
            ],
            [
               -1.307417087087087,
               -0.3528581649262582
            ],
            [
               -1.3046145745745745,
               -0.35287889806242645
            ],
            [
               -1.301812062062062,
               -0.3528930272945098
            ],
            [
               -1.2990095495495495,
               -0.35284162352824655
            ],
            [
               -1.2962070370370369,
               -0.352673678145483
            ],
            [
               -1.2934045245245245,
               -0.35235641576091126
            ],
            [
               -1.2906020120120119,
               -0.351881677202863
            ],
            [
               -1.2877994994994995,
               -0.35126708177956756
            ],
            [
               -1.2849969869869868,
               -0.3505520108368988
            ],
            [
               -1.2821944744744744,
               -0.3497896618800156
            ],
            [
               -1.2793919619619618,
               -0.3490371732811294
            ],
            [
               -1.2765894494494494,
               -0.3483459617139206
            ],
            [
               -1.2737869369369368,
               -0.34775400949404145
            ],
            [
               -1.2709844244244244,
               -0.3472811159466118
            ],
            [
               -1.2681819119119118,
               -0.3469273765766483
            ],
            [
               -1.2653793993993994,
               -0.34667460860788235
            ],
            [
               -1.2625768868868867,
               -0.3464901901342524
            ],
            [
               -1.2597743743743743,
               -0.3463327516661341
            ],
            [
               -1.2569718618618617,
               -0.3461591802004591
            ],
            [
               -1.2541693493493493,
               -0.3459322966597378
            ],
            [
               -1.2513668368368367,
               -0.34562828334338735
            ],
            [
               -1.2485643243243243,
               -0.34524256424755795
            ],
            [
               -1.2457618118118117,
               -0.34479260709409953
            ],
            [
               -1.2429592992992993,
               -0.34431628508811263
            ],
            [
               -1.2401567867867866,
               -0.34386517053087773
            ],
            [
               -1.2373542742742742,
               -0.34349337839020977
            ],
            [
               -1.2345517617617616,
               -0.3432440324298689
            ],
            [
               -1.2317492492492492,
               -0.3431366058406944
            ],
            [
               -1.2289467367367366,
               -0.3431587901130725
            ],
            [
               -1.2261442242242242,
               -0.3432658485113125
            ],
            [
               -1.2233417117117116,
               -0.34338863419552845
            ],
            [
               -1.2205391991991992,
               -0.3434490126424766
            ],
            [
               -1.2177366866866866,
               -0.3433790420024472
            ],
            [
               -1.2149341741741742,
               -0.34313873736948663
            ],
            [
               -1.2121316616616615,
               -0.3427271873892518
            ],
            [
               -1.2093291491491491,
               -0.3421833834410568
            ],
            [
               -1.2065266366366365,
               -0.3415759994334425
            ],
            [
               -1.203724124124124,
               -0.3409846910248392
            ],
            [
               -1.2009216116116115,
               -0.340478210533644
            ],
            [
               -1.198119099099099,
               -0.34009582431520513
            ],
            [
               -1.1953165865865865,
               -0.3398376918407404
            ],
            [
               -1.192514074074074,
               -0.33966718694906883
            ],
            [
               -1.1897115615615614,
               -0.33952440938808603
            ],
            [
               -1.186909049049049,
               -0.33934654012639576
            ],
            [
               -1.1841065365365364,
               -0.33908843523490473
            ],
            [
               -1.181304024024024,
               -0.33873672650128916
            ],
            [
               -1.1785015115115114,
               -0.3383128067201405
            ],
            [
               -1.175698998998999,
               -0.3378637731313813
            ],
            [
               -1.1728964864864864,
               -0.3374444730442486
            ],
            [
               -1.170093973973974,
               -0.3370968665971641
            ],
            [
               -1.1672914614614613,
               -0.3368339212885574
            ],
            [
               -1.164488948948949,
               -0.3366337910492264
            ],
            [
               -1.1616864364364363,
               -0.3364465547459137
            ],
            [
               -1.158883923923924,
               -0.3362114464878332
            ],
            [
               -1.1560814114114113,
               -0.33587878195939735
            ],
            [
               -1.153278898898899,
               -0.33542897558005247
            ],
            [
               -1.1504763863863863,
               -0.33488182700345837
            ],
            [
               -1.1476738738738739,
               -0.33429242782024604
            ],
            [
               -1.1448713613613613,
               -0.33373456598795614
            ],
            [
               -1.1420688488488488,
               -0.33327685959908737
            ],
            [
               -1.1392663363363362,
               -0.33295952898807646
            ],
            [
               -1.1364638238238238,
               -0.33277975429438
            ],
            [
               -1.1336613113113112,
               -0.3326908863260649
            ],
            [
               -1.1308587987987986,
               -0.33261623333588153
            ],
            [
               -1.1280562862862862,
               -0.33247324229309017
            ],
            [
               -1.1252537737737738,
               -0.3322002894519591
            ],
            [
               -1.1224512612612612,
               -0.33177723821896343
            ],
            [
               -1.1196487487487485,
               -0.3312328154080614
            ],
            [
               -1.1168462362362361,
               -0.3306361099628763
            ],
            [
               -1.1140437237237237,
               -0.3300747160680859
            ],
            [
               -1.111241211211211,
               -0.32962648907789827
            ],
            [
               -1.1084386986986985,
               -0.3293340645011358
            ],
            [
               -1.105636186186186,
               -0.3291904626188732
            ],
            [
               -1.1028336736736737,
               -0.32914052281636363
            ],
            [
               -1.100031161161161,
               -0.32909776082493136
            ],
            [
               -1.0972286486486484,
               -0.3289712226486068
            ],
            [
               -1.094426136136136,
               -0.32869367885951417
            ],
            [
               -1.0916236236236236,
               -0.3282421194800126
            ],
            [
               -1.088821111111111,
               -0.3276440793980471
            ],
            [
               -1.0860185985985984,
               -0.3269679745350228
            ],
            [
               -1.083216086086086,
               -0.3263008083188331
            ],
            [
               -1.0804135735735736,
               -0.3257206108838512
            ],
            [
               -1.077611061061061,
               -0.32527250991082834
            ],
            [
               -1.0748085485485483,
               -0.3249559497253769
            ],
            [
               -1.072006036036036,
               -0.32472679357008727
            ],
            [
               -1.0692035235235235,
               -0.3245131604813305
            ],
            [
               -1.066401011011011,
               -0.3242394890969734
            ],
            [
               -1.0635984984984983,
               -0.32385089182867366
            ],
            [
               -1.060795985985986,
               -0.3233300889869122
            ],
            [
               -1.0579934734734735,
               -0.3227019180647216
            ],
            [
               -1.0551909609609609,
               -0.32202461164719487
            ],
            [
               -1.0523884484484483,
               -0.3213712887530277
            ],
            [
               -1.0495859359359359,
               -0.32080801455623575
            ],
            [
               -1.0467834234234235,
               -0.32037546760844426
            ],
            [
               -1.0439809109109108,
               -0.32007961068717716
            ],
            [
               -1.0411783983983982,
               -0.3198934713881193
            ],
            [
               -1.0383758858858858,
               -0.3197683959626967
            ],
            [
               -1.0355733733733734,
               -0.31965022320407677
            ],
            [
               -1.0327708608608608,
               -0.3194946580268554
            ],
            [
               -1.0299683483483482,
               -0.31927697882882844
            ],
            [
               -1.0271658358358358,
               -0.3189936511222651
            ],
            [
               -1.0243633233233234,
               -0.3186564849216098
            ],
            [
               -1.0215608108108107,
               -0.3182825490232447
            ],
            [
               -1.0187582982982981,
               -0.31788426576602447
            ],
            [
               -1.0159557857857857,
               -0.317463614491599
            ],
            [
               -1.0131532732732733,
               -0.3170124578152844
            ],
            [
               -1.0103507607607607,
               -0.3165184529703643
            ],
            [
               -1.007548248248248,
               -0.31597379285277616
            ],
            [
               -1.0047457357357357,
               -0.31538294339631723
            ],
            [
               -1.0019432232232233,
               -0.31476596184962247
            ],
            [
               -0.9991407107107106,
               -0.3141556915111171
            ],
            [
               -0.9963381981981981,
               -0.3135894653157357
            ],
            [
               -0.9935356856856856,
               -0.31309803979394735
            ],
            [
               -0.9907331731731731,
               -0.3126955647808851
            ],
            [
               -0.9879306606606606,
               -0.3123741001826339
            ],
            [
               -0.9851281481481481,
               -0.3121046523512716
            ],
            [
               -0.9823256356356356,
               -0.3118444934908644
            ],
            [
               -0.9795231231231231,
               -0.31154844280660654
            ],
            [
               -0.9767206106106106,
               -0.31118055162724767
            ],
            [
               -0.973918098098098,
               -0.3107226441542892
            ],
            [
               -0.9711155855855855,
               -0.31017736374080607
            ],
            [
               -0.968313073073073,
               -0.30956528909068426
            ],
            [
               -0.9655105605605605,
               -0.3089176138949081
            ],
            [
               -0.962708048048048,
               -0.30826715738384747
            ],
            [
               -0.9599055355355355,
               -0.3076406921947077
            ],
            [
               -0.957103023023023,
               -0.3070547401793625
            ],
            [
               -0.9543005105105105,
               -0.30651547651735944
            ],
            [
               -0.951497997997998,
               -0.3060218002457866
            ],
            [
               -0.9486954854854854,
               -0.3055695679622228
            ],
            [
               -0.9458929729729728,
               -0.30515481177494375
            ],
            [
               -0.9430904604604604,
               -0.30477448376346217
            ],
            [
               -0.9402879479479478,
               -0.304424555289317
            ],
            [
               -0.9374854354354354,
               -0.3040966130648184
            ],
            [
               -0.9346829229229228,
               -0.3037749022150158
            ],
            [
               -0.9318804104104104,
               -0.3034357439847001
            ],
            [
               -0.9290778978978977,
               -0.3030504034971049
            ],
            [
               -0.9262753853853853,
               -0.3025911241801358
            ],
            [
               -0.9234728728728727,
               -0.30203869989916965
            ],
            [
               -0.9206703603603603,
               -0.3013891433422845
            ],
            [
               -0.9178678478478477,
               -0.3006570558387113
            ],
            [
               -0.9150653353353353,
               -0.29987422169481504
            ],
            [
               -0.9122628228228227,
               -0.299083433937686
            ],
            [
               -0.9094603103103103,
               -0.2983290972114627
            ],
            [
               -0.9066577977977976,
               -0.2976472158717529
            ],
            [
               -0.9038552852852852,
               -0.2970575978920882
            ],
            [
               -0.9010527727727726,
               -0.2965604187212465
            ],
            [
               -0.8982502602602602,
               -0.2961379365659741
            ],
            [
               -0.8954477477477477,
               -0.2957605942839121
            ],
            [
               -0.8926452352352352,
               -0.2953954984790258
            ],
            [
               -0.8898427227227227,
               -0.2950147219496042
            ],
            [
               -0.8870402102102102,
               -0.29460116485901333
            ],
            [
               -0.8842376976976977,
               -0.29415067835733244
            ],
            [
               -0.8814351851851852,
               -0.29367042889762063
            ],
            [
               -0.8786326726726726,
               -0.29317461353759444
            ],
            [
               -0.8758301601601601,
               -0.29267926335547856
            ],
            [
               -0.8730276476476476,
               -0.2921978383092315
            ],
            [
               -0.8702251351351351,
               -0.2917387140059329
            ],
            [
               -0.8674226226226226,
               -0.2913047754470869
            ],
            [
               -0.8646201101101101,
               -0.2908945264787196
            ],
            [
               -0.8618175975975975,
               -0.29050369306436985
            ],
            [
               -0.859015085085085,
               -0.2901263680676017
            ],
            [
               -0.8562125725725724,
               -0.2897552311089112
            ],
            [
               -0.8534100600600599,
               -0.28938103235744606
            ],
            [
               -0.8506075475475474,
               -0.2889920500043389
            ],
            [
               -0.8478050350350349,
               -0.2885743810397219
            ],
            [
               -0.8450025225225224,
               -0.28811362855823286
            ],
            [
               -0.8422000100100099,
               -0.28759792096596826
            ],
            [
               -0.8393974974974974,
               -0.2870214977315584
            ],
            [
               -0.8365949849849849,
               -0.2863876226059955
            ],
            [
               -0.8337924724724723,
               -0.2857095609745829
            ],
            [
               -0.8309899599599598,
               -0.2850088384837727
            ],
            [
               -0.8281874474474473,
               -0.2843108446706041
            ],
            [
               -0.8253849349349348,
               -0.2836387717151214
            ],
            [
               -0.8225824224224223,
               -0.28300755281748347
            ],
            [
               -0.8197799099099098,
               -0.28241963016178373
            ],
            [
               -0.8169773973973973,
               -0.28186395169968625
            ],
            [
               -0.8141748848848848,
               -0.2813186862056758
            ],
            [
               -0.8113723723723723,
               -0.2807570412477436
            ],
            [
               -0.8085698598598597,
               -0.2801546236874318
            ],
            [
               -0.8057673473473472,
               -0.27949630223995336
            ],
            [
               -0.8029648348348347,
               -0.278780669564168
            ],
            [
               -0.8001623223223222,
               -0.2780209089176451
            ],
            [
               -0.7973598098098097,
               -0.27724191726357783
            ],
            [
               -0.7945572972972972,
               -0.2764745905755698
            ],
            [
               -0.7917547847847847,
               -0.27574891526296585
            ],
            [
               -0.7889522722722722,
               -0.27508772334563236
            ],
            [
               -0.7861497597597596,
               -0.27450262569217077
            ],
            [
               -0.7833472472472471,
               -0.2739928823093519
            ],
            [
               -0.7805447347347346,
               -0.27354706671772966
            ],
            [
               -0.7777422222222221,
               -0.2731466250601716
            ],
            [
               -0.7749397097097096,
               -0.2727700420156759
            ],
            [
               -0.7721371971971971,
               -0.27239638960740153
            ],
            [
               -0.7693346846846846,
               -0.27200748126916174
            ],
            [
               -0.7665321721721721,
               -0.27158849156619624
            ],
            [
               -0.7637296596596596,
               -0.27112749352132737
            ],
            [
               -0.760927147147147,
               -0.27061470795390474
            ],
            [
               -0.7581246346346345,
               -0.270042251378927
            ],
            [
               -0.755322122122122,
               -0.26940483860688935
            ],
            [
               -0.7525196096096095,
               -0.2687013827595617
            ],
            [
               -0.749717097097097,
               -0.26793693684410025
            ],
            [
               -0.7469145845845845,
               -0.2671241237762272
            ],
            [
               -0.744112072072072,
               -0.2662832185682341
            ],
            [
               -0.7413095595595595,
               -0.26544038115458757
            ],
            [
               -0.738507047047047,
               -0.26462408756276534
            ],
            [
               -0.7357045345345344,
               -0.263860395848341
            ],
            [
               -0.7329020220220219,
               -0.2631681217556239
            ],
            [
               -0.7300995095095094,
               -0.2625551426083089
            ],
            [
               -0.7272969969969969,
               -0.26201684041054885
            ],
            [
               -0.7244944844844844,
               -0.26153718539845194
            ],
            [
               -0.7216919719719719,
               -0.2610922880186426
            ],
            [
               -0.7188894594594594,
               -0.2606555983621036
            ],
            [
               -0.7160869469469469,
               -0.2602034904986651
            ],
            [
               -0.7132844344344343,
               -0.2597198613810495
            ],
            [
               -0.7104819219219218,
               -0.25919863424158374
            ],
            [
               -0.7076794094094093,
               -0.25864361667160873
            ],
            [
               -0.7048768968968968,
               -0.258065871652726
            ],
            [
               -0.7020743843843843,
               -0.25747942067468055
            ],
            [
               -0.6992718718718718,
               -0.25689652767770554
            ],
            [
               -0.6964693593593593,
               -0.2563238897446919
            ],
            [
               -0.6936668468468468,
               -0.2557607627030398
            ],
            [
               -0.6908643343343343,
               -0.25519946205562394
            ],
            [
               -0.6880618218218217,
               -0.254627972701288
            ],
            [
               -0.6852593093093092,
               -0.25403378349870587
            ],
            [
               -0.6824567967967967,
               -0.25340772040509785
            ],
            [
               -0.6796542842842842,
               -0.2527465898055362
            ],
            [
               -0.6768517717717717,
               -0.25205385117863655
            ],
            [
               -0.6740492592592592,
               -0.2513381883197061
            ],
            [
               -0.6712467467467467,
               -0.250610533539656
            ],
            [
               -0.6684442342342342,
               -0.2498805959908056
            ],
            [
               -0.6656417217217216,
               -0.24915408675660478
            ],
            [
               -0.6628392092092091,
               -0.24843156765517949
            ],
            [
               -0.6600366966966966,
               -0.24770926324560927
            ],
            [
               -0.6572341841841841,
               -0.24698146572716528
            ],
            [
               -0.6544316716716716,
               -0.24624357958844445
            ],
            [
               -0.6516291591591591,
               -0.24549461071666845
            ],
            [
               -0.6488266466466466,
               -0.24473810332941104
            ],
            [
               -0.6460241341341341,
               -0.2439811117694286
            ],
            [
               -0.6432216216216216,
               -0.24323156245726363
            ],
            [
               -0.640419109109109,
               -0.24249503348354673
            ],
            [
               -0.6376165965965965,
               -0.2417722928194891
            ],
            [
               -0.634814084084084,
               -0.24105874487641044
            ],
            [
               -0.6320115715715715,
               -0.24034627245795603
            ],
            [
               -0.629209059059059,
               -0.23962704091393727
            ],
            [
               -0.6264065465465465,
               -0.2388979825027464
            ],
            [
               -0.623604034034034,
               -0.2381642324337695
            ],
            [
               -0.6208015215215215,
               -0.237439953554601
            ],
            [
               -0.617999009009009,
               -0.23674576479720955
            ],
            [
               -0.6151964964964964,
               -0.2361031527243923
            ],
            [
               -0.6123939839839839,
               -0.23552740603180122
            ],
            [
               -0.6095914714714714,
               -0.23502134555990328
            ],
            [
               -0.6067889589589589,
               -0.23457212044672238
            ],
            [
               -0.6039864464464464,
               -0.23415253571807426
            ],
            [
               -0.6011839339339339,
               -0.23372698080792842
            ],
            [
               -0.5983814214214214,
               -0.2332604822597949
            ],
            [
               -0.5955789089089089,
               -0.2327282342371635
            ],
            [
               -0.5927763963963963,
               -0.2321226007389392
            ],
            [
               -0.5899738838838838,
               -0.23145521375811862
            ],
            [
               -0.5871713713713713,
               -0.23075325966507942
            ],
            [
               -0.5843688588588588,
               -0.2300509003772223
            ],
            [
               -0.5815663463463463,
               -0.2293784067426482
            ],
            [
               -0.5787638338338338,
               -0.22875242528409712
            ],
            [
               -0.5759613213213213,
               -0.22817053642837748
            ],
            [
               -0.5731588088088088,
               -0.22761193906617005
            ],
            [
               -0.5703562962962963,
               -0.22704412438434374
            ],
            [
               -0.5675537837837837,
               -0.22643342946131373
            ],
            [
               -0.5647512712712712,
               -0.22575605632514206
            ],
            [
               -0.5619487587587587,
               -0.22500596241971016
            ],
            [
               -0.5591462462462462,
               -0.22419705546769964
            ],
            [
               -0.5563437337337337,
               -0.22335902737949553
            ],
            [
               -0.5535412212212212,
               -0.22252829758276327
            ],
            [
               -0.5507387087087087,
               -0.22173717345915556
            ],
            [
               -0.5479361961961962,
               -0.2210049040437062
            ],
            [
               -0.5451336836836836,
               -0.22033359717836443
            ],
            [
               -0.5423311711711711,
               -0.21971022783208716
            ],
            [
               -0.5395286586586586,
               -0.2191137915906658
            ],
            [
               -0.5367261461461461,
               -0.2185248176431488
            ],
            [
               -0.5339236336336336,
               -0.2179336073141943
            ],
            [
               -0.5311211211211211,
               -0.2173440222211781
            ],
            [
               -0.5283186086086086,
               -0.21677126556619886
            ],
            [
               -0.5255160960960961,
               -0.21623431987051234
            ],
            [
               -0.5227135835835836,
               -0.2157457395205884
            ],
            [
               -0.519911071071071,
               -0.2153026124153926
            ],
            [
               -0.5171085585585585,
               -0.21488227933164195
            ],
            [
               -0.514306046046046,
               -0.21444487671456303
            ],
            [
               -0.5115035335335335,
               -0.21394245167072012
            ],
            [
               -0.508701021021021,
               -0.21333207900855033
            ],
            [
               -0.5058985085085085,
               -0.212588896202779
            ],
            [
               -0.503095995995996,
               -0.2117148030888526
            ],
            [
               -0.5002934834834833,
               -0.21073983119314887
            ],
            [
               -0.49749097097097084,
               -0.209715465869594
            ],
            [
               -0.4946884584584583,
               -0.2087017457008732
            ],
            [
               -0.4918859459459458,
               -0.2077519218026166
            ],
            [
               -0.4890834334334333,
               -0.20689919083357233
            ],
            [
               -0.4862809209209208,
               -0.20614929681442673
            ],
            [
               -0.4834784084084083,
               -0.2054808966221272
            ],
            [
               -0.48067589589589577,
               -0.2048531600942083
            ],
            [
               -0.47787338338338325,
               -0.20421794011531202
            ],
            [
               -0.47507087087087074,
               -0.2035326835728597
            ],
            [
               -0.47226835835835823,
               -0.2027703834769924
            ],
            [
               -0.4694658458458457,
               -0.20192416200429675
            ],
            [
               -0.4666633333333332,
               -0.20100600138361524
            ],
            [
               -0.4638608208208207,
               -0.20004099742482762
            ],
            [
               -0.4610583083083082,
               -0.19905966937457875
            ],
            [
               -0.4582557957957957,
               -0.19809098967438987
            ],
            [
               -0.45545328328328316,
               -0.19715797034544913
            ],
            [
               -0.45265077077077065,
               -0.1962762819072702
            ],
            [
               -0.44984825825825814,
               -0.19545507753020075
            ],
            [
               -0.4470457457457456,
               -0.19469847094247006
            ],
            [
               -0.4442432332332331,
               -0.19400621979581378
            ],
            [
               -0.4414407207207206,
               -0.19337298312410145
            ],
            [
               -0.4386382082082081,
               -0.19278663481953817
            ],
            [
               -0.4358356956956956,
               -0.19222698414658856
            ],
            [
               -0.43303318318318307,
               -0.19166644583056214
            ],
            [
               -0.43023067067067056,
               -0.19107357741762265
            ],
            [
               -0.42742815815815804,
               -0.19041918429484184
            ],
            [
               -0.42462564564564553,
               -0.18968338818280062
            ],
            [
               -0.421823133133133,
               -0.18886124786365033
            ],
            [
               -0.4190206206206205,
               -0.18796463172033573
            ],
            [
               -0.416218108108108,
               -0.18701913732395703
            ],
            [
               -0.4134155955955955,
               -0.18605659281843434
            ],
            [
               -0.410613083083083,
               -0.18510541772560285
            ],
            [
               -0.40781057057057046,
               -0.18418216403440157
            ],
            [
               -0.40500805805805795,
               -0.18328741486901512
            ],
            [
               -0.40220554554554544,
               -0.1824078280903505
            ],
            [
               -0.39940303303303293,
               -0.18152390169946175
            ],
            [
               -0.3966005205205205,
               -0.18062078968208362
            ],
            [
               -0.3937980080080079,
               -0.17969807441563923
            ],
            [
               -0.3909954954954955,
               -0.17877442232425544
            ],
            [
               -0.3881929829829829,
               -0.1778846295534643
            ],
            [
               -0.3853904704704705,
               -0.17706923832023191
            ],
            [
               -0.38258795795795786,
               -0.1763597582126275
            ],
            [
               -0.37978544544544546,
               -0.17576450901384666
            ],
            [
               -0.37698293293293283,
               -0.1752604070994368
            ],
            [
               -0.37418042042042043,
               -0.17479440118209033
            ],
            [
               -0.3713779079079078,
               -0.17429516753626617
            ],
            [
               -0.3685753953953954,
               -0.17369211070400636
            ],
            [
               -0.3657728828828828,
               -0.17293592870417618
            ],
            [
               -0.3629703703703704,
               -0.17201403479135946
            ],
            [
               -0.36016785785785776,
               -0.1709554339198045
            ],
            [
               -0.35736534534534536,
               -0.16982290114257415
            ],
            [
               -0.35456283283283274,
               -0.1686944669054511
            ],
            [
               -0.35176032032032034,
               -0.16763987703280958
            ],
            [
               -0.3489578078078077,
               -0.1666995716357873
            ],
            [
               -0.3461552952952953,
               -0.16587309870097477
            ],
            [
               -0.3433527827827827,
               -0.1651208744287943
            ],
            [
               -0.3405502702702703,
               -0.1643787859413275
            ],
            [
               -0.33774775775775767,
               -0.16358078755059446
            ],
            [
               -0.33494524524524527,
               -0.16268187172084192
            ],
            [
               -0.33214273273273265,
               -0.16167359403016512
            ],
            [
               -0.32934022022022025,
               -0.16058682143018765
            ],
            [
               -0.3265377077077076,
               -0.1594807431313785
            ],
            [
               -0.323735195195195,
               -0.1584219485196383
            ],
            [
               -0.3209326826826826,
               -0.1574608834013692
            ],
            [
               -0.31813017017017,
               -0.15661399844063117
            ],
            [
               -0.3153276576576576,
               -0.15585800751397738
            ],
            [
               -0.31252514514514496,
               -0.1551384910477034
            ],
            [
               -0.30972263263263256,
               -0.1543900337677806
            ],
            [
               -0.30692012012011993,
               -0.15356092944268218
            ],
            [
               -0.30411760760760753,
               -0.1526336904410458
            ],
            [
               -0.3013150950950949,
               -0.15163384258171964
            ],
            [
               -0.2985125825825825,
               -0.15062339407454417
            ],
            [
               -0.2957100700700699,
               -0.14968063501728313
            ],
            [
               -0.2929075575575575,
               -0.1488727498135125
            ],
            [
               -0.29010504504504486,
               -0.14823043089611654
            ],
            [
               -0.28730253253253246,
               -0.14773329584797767
            ],
            [
               -0.28450002002001984,
               -0.14731150918464742
            ],
            [
               -0.28169750750750744,
               -0.14686370729137865
            ],
            [
               -0.2788949949949948,
               -0.14628589493582844
            ],
            [
               -0.2760924824824824,
               -0.1455022578505477
            ],
            [
               -0.2732899699699698,
               -0.14448808400192137
            ],
            [
               -0.2704874574574574,
               -0.14327747137436098
            ],
            [
               -0.26768494494494477,
               -0.14195339577642374
            ],
            [
               -0.26488243243243237,
               -0.14062338273773345
            ],
            [
               -0.26207991991991975,
               -0.13938858647420005
            ],
            [
               -0.25927740740740735,
               -0.13831602900845186
            ],
            [
               -0.2564748948948947,
               -0.13742248846047533
            ],
            [
               -0.2536723823823823,
               -0.1366745269240145
            ],
            [
               -0.2508698698698697,
               -0.13600380113889465
            ],
            [
               -0.2480673573573573,
               -0.1353319108158062
            ],
            [
               -0.24526484484484468,
               -0.13459621906710884
            ],
            [
               -0.24246233233233228,
               -0.1337681976152898
            ],
            [
               -0.23965981981981965,
               -0.13285876224350213
            ],
            [
               -0.23685730730730725,
               -0.13190968957367577
            ],
            [
               -0.23405479479479463,
               -0.13097492115503562
            ],
            [
               -0.23125228228228223,
               -0.13009877030366201
            ],
            [
               -0.2284497697697696,
               -0.1292987291859904
            ],
            [
               -0.2256472572572572,
               -0.12855860890207915
            ],
            [
               -0.22284474474474458,
               -0.1278339246382526
            ],
            [
               -0.22004223223223218,
               -0.12706715493457132
            ],
            [
               -0.21723971971971956,
               -0.12620724956686258
            ],
            [
               -0.21443720720720716,
               -0.12522660178707
            ],
            [
               -0.21163469469469454,
               -0.12412992845202875
            ],
            [
               -0.20883218218218214,
               -0.12295256283482081
            ],
            [
               -0.2060296696696695,
               -0.12174939480937408
            ],
            [
               -0.2032271571571571,
               -0.12057875339833646
            ],
            [
               -0.2004246446446445,
               -0.11948688729590162
            ],
            [
               -0.1976221321321321,
               -0.11849798944369871
            ],
            [
               -0.19481961961961947,
               -0.11761232162225743
            ],
            [
               -0.19201710710710707,
               -0.11681189662742175
            ],
            [
               -0.18921459459459444,
               -0.11607054317269783
            ],
            [
               -0.18641208208208204,
               -0.11536394968923125
            ],
            [
               -0.18360956956956942,
               -0.11467582391676023
            ],
            [
               -0.18080705705705702,
               -0.11399829934189576
            ],
            [
               -0.1780045445445444,
               -0.11332731432444865
            ],
            [
               -0.175202032032032,
               -0.11265583712250082
            ],
            [
               -0.17239951951951937,
               -0.11196867126832055
            ],
            [
               -0.16959700700700697,
               -0.11124183665425225
            ],
            [
               -0.16679449449449435,
               -0.11044750233650935
            ],
            [
               -0.16399198198198195,
               -0.10956296882994732
            ],
            [
               -0.16118946946946933,
               -0.10858026133009002
            ],
            [
               -0.15838695695695693,
               -0.10751229388014116
            ],
            [
               -0.1555844444444443,
               -0.10639257732254437
            ],
            [
               -0.1527819319319319,
               -0.10526772650070026
            ],
            [
               -0.14997941941941928,
               -0.104184732720084
            ],
            [
               -0.14717690690690688,
               -0.10317708124373959
            ],
            [
               -0.14437439439439426,
               -0.10225448803526149
            ],
            [
               -0.14157188188188186,
               -0.10139999619910833
            ],
            [
               -0.13876936936936923,
               -0.10057573747685444
            ],
            [
               -0.13596685685685683,
               -0.09973567742604206
            ],
            [
               -0.1331643443443442,
               -0.0988411905108092
            ],
            [
               -0.1303618318318318,
               -0.09787424809153245
            ],
            [
               -0.1275593193193192,
               -0.09684374564239318
            ],
            [
               -0.12475680680680679,
               -0.09578279965231018
            ],
            [
               -0.12195429429429416,
               -0.09473790783412439
            ],
            [
               -0.11915178178178176,
               -0.09375361855600695
            ],
            [
               -0.11634926926926914,
               -0.09285784151856669
            ],
            [
               -0.11354675675675674,
               -0.09205264966121607
            ],
            [
               -0.11074424424424412,
               -0.09131349624919094
            ],
            [
               -0.10794173173173172,
               -0.09059689795569825
            ],
            [
               -0.1051392192192191,
               -0.08985382699406674
            ],
            [
               -0.10233670670670669,
               -0.08904427611461119
            ],
            [
               -0.09953419419419407,
               -0.08814828407179975
            ],
            [
               -0.09673168168168167,
               -0.0871701299769303
            ],
            [
               -0.09392916916916905,
               -0.08613485761453477
            ],
            [
               -0.09112665665665665,
               -0.08507887256188551
            ],
            [
               -0.08832414414414402,
               -0.0840381614720136
            ],
            [
               -0.08552163163163162,
               -0.08303813311821628
            ],
            [
               -0.082719119119119,
               -0.08208811230895108
            ],
            [
               -0.0799166066066066,
               -0.08118158465802428
            ],
            [
               -0.07711409409409398,
               -0.08030117051359531
            ],
            [
               -0.07431158158158158,
               -0.07942579663963434
            ],
            [
               -0.07150906906906895,
               -0.07853714879710638
            ],
            [
               -0.06870655655655655,
               -0.07762327669935243
            ],
            [
               -0.06590404404404393,
               -0.07667877148422542
            ],
            [
               -0.06310153153153153,
               -0.0757025496024949
            ],
            [
               -0.06029901901901891,
               -0.07469526564770734
            ],
            [
               -0.057496506506506506,
               -0.07365833427676416
            ],
            [
               -0.054693993993993884,
               -0.07259550890143907
            ],
            [
               -0.05189148148148148,
               -0.0715164119795948
            ],
            [
               -0.04908896896896886,
               -0.07044004534498471
            ],
            [
               -0.04628645645645646,
               -0.06939578226140641
            ],
            [
               -0.04348394394394384,
               -0.068419979423197
            ],
            [
               -0.040681431431431436,
               -0.06754799015213075
            ],
            [
               -0.037878918918918814,
               -0.06680340969019405
            ],
            [
               -0.03507640640640641,
               -0.06618801403334573
            ],
            [
               -0.03227389389389379,
               -0.06567633212884105
            ],
            [
               -0.02947138138138139,
               -0.06521777669950313
            ],
            [
               -0.026668868868868767,
               -0.06474696673705727
            ],
            [
               -0.023866356356356366,
               -0.06420003472518288
            ],
            [
               -0.021063843843843744,
               -0.0635323279180976
            ],
            [
               -0.018261331331331343,
               -0.06273190538408124
            ],
            [
               -0.01545881881881872,
               -0.06182408939547024
            ],
            [
               -0.01265630630630632,
               -0.06086490090295538
            ],
            [
               -0.009853793793793697,
               -0.05992472114089209
            ],
            [
               -0.007051281281281296,
               -0.059066820916434115
            ],
            [
               -0.004248768768768674,
               -0.058327341042663905
            ],
            [
               -0.001446256256256273,
               -0.057703159316907726
            ],
            [
               0.0013562562562563496,
               -0.05715179461455211
            ],
            [
               0.00415876876876875,
               -0.05660375791139893
            ],
            [
               0.006961281281281373,
               -0.0559837615326807
            ],
            [
               0.009763793793793774,
               -0.0552342617605035
            ],
            [
               0.012566306306306396,
               -0.054333931505570976
            ],
            [
               0.015368818818818797,
               -0.05330516585899825
            ],
            [
               0.01817133133133142,
               -0.05220815146744595
            ],
            [
               0.02097384384384382,
               -0.051123275660344136
            ],
            [
               0.023776356356356443,
               -0.05012733136040404
            ],
            [
               0.026578868868868843,
               -0.04927089210719482
            ],
            [
               0.029381381381381466,
               -0.048563775411893495
            ],
            [
               0.03218389389389387,
               -0.04797285542561003
            ],
            [
               0.03498640640640649,
               -0.047432522607595895
            ],
            [
               0.03778891891891911,
               -0.046864129320384085
            ],
            [
               0.04059143143143151,
               -0.04619809000981756
            ],
            [
               0.043393943943944135,
               -0.045391753596091156
            ],
            [
               0.046196456456456536,
               -0.04443784478720092
            ],
            [
               0.04899896896896916,
               -0.043361552016105254
            ],
            [
               0.05180148148148156,
               -0.04220808508307761
            ],
            [
               0.05460399399399418,
               -0.04102548390843341
            ],
            [
               0.05740650650650658,
               -0.039848688467242765
            ],
            [
               0.060209019019019205,
               -0.03869005111649004
            ],
            [
               0.0630115315315316,
               -0.037538961269815596
            ],
            [
               0.06581404404404423,
               -0.03636998394778601
            ],
            [
               0.06861655655655663,
               -0.03515602901854975
            ],
            [
               0.07141906906906925,
               -0.03388152767587693
            ],
            [
               0.07422158158158165,
               -0.03255085769656463
            ],
            [
               0.07702409409409428,
               -0.031189153365194122
            ],
            [
               0.07982660660660668,
               -0.029835433520225108
            ],
            [
               0.0826291191191193,
               -0.028530677520505643
            ],
            [
               0.0854316316316317,
               -0.02730514808417306
            ],
            [
               0.08823414414414432,
               -0.026169369854849966
            ],
            [
               0.09103665665665672,
               -0.025111751899159707
            ],
            [
               0.09383916916916935,
               -0.024103447010562662
            ],
            [
               0.09664168168168175,
               -0.023108539352554858
            ],
            [
               0.09944419419419437,
               -0.02209591241074438
            ],
            [
               0.10224670670670677,
               -0.021048738201281614
            ],
            [
               0.10504921921921939,
               -0.019968528864898194
            ],
            [
               0.10785173173173179,
               -0.018872694389329703
            ],
            [
               0.11065424424424442,
               -0.017786818538122362
            ],
            [
               0.11345675675675682,
               -0.016734604611874926
            ],
            [
               0.11625926926926944,
               -0.01572907927282785
            ],
            [
               0.11906178178178184,
               -0.014768011492925615
            ],
            [
               0.12186429429429446,
               -0.013834887162507581
            ],
            [
               0.12466680680680686,
               -0.01290478818770624
            ],
            [
               0.12746931931931949,
               -0.011952867838270431
            ],
            [
               0.13027183183183189,
               -0.010962349157179863
            ],
            [
               0.1330743443443445,
               -0.009929318723977842
            ],
            [
               0.1358768568568569,
               -0.008862863784287578
            ],
            [
               0.13867936936936953,
               -0.007780810862229259
            ],
            [
               0.14148188188188193,
               -0.006702846205146495
            ],
            [
               0.14428439439439456,
               -0.005643608431909919
            ],
            [
               0.14708690690690696,
               -0.004608194218710504
            ],
            [
               0.14988941941941958,
               -0.0035915116256781676
            ],
            [
               0.15269193193193198,
               -0.002581452596075118
            ],
            [
               0.1554944444444446,
               -0.00156447813018612
            ],
            [
               0.158296956956957,
               -0.0005314030765851685
            ],
            [
               0.16109946946946962,
               0.0005188053997029485
            ],
            [
               0.16390198198198203,
               0.0015785851295412323
            ],
            [
               0.16670449449449465,
               0.0026347775686361707
            ],
            [
               0.16950700700700705,
               0.0036738766874961915
            ],
            [
               0.17230951951951967,
               0.004687522740440264
            ],
            [
               0.17511203203203207,
               0.0056761602970204494
            ],
            [
               0.1779145445445447,
               0.00664945281628071
            ],
            [
               0.1807170570570571,
               0.007623215022036334
            ],
            [
               0.18351956956956972,
               0.008613872477008067
            ],
            [
               0.18632208208208212,
               0.009632351821965868
            ],
            [
               0.18912459459459474,
               0.010679543388355417
            ],
            [
               0.19192710710710714,
               0.011744987130008377
            ],
            [
               0.19472961961961976,
               0.012809384836775184
            ],
            [
               0.19753213213213217,
               0.013850287623439872
            ],
            [
               0.2003346446446448,
               0.014849257125746362
            ],
            [
               0.2031371571571572,
               0.015798285060883988
            ],
            [
               0.2059396696696698,
               0.016703433332436957
            ],
            [
               0.2087421821821822,
               0.017584460707732674
            ],
            [
               0.21154469469469483,
               0.018470378057903303
            ],
            [
               0.21434720720720724,
               0.01939206532010951
            ],
            [
               0.21714971971971986,
               0.020373941995321387
            ],
            [
               0.21995223223223226,
               0.021426971853798715
            ],
            [
               0.22275474474474488,
               0.022544936162464113
            ],
            [
               0.22555725725725728,
               0.023705041976153307
            ],
            [
               0.2283597697697699,
               0.024872792479899597
            ],
            [
               0.2311622822822823,
               0.026009943861611706
            ],
            [
               0.23396479479479493,
               0.027083590511799205
            ],
            [
               0.23676730730730733,
               0.028074143930220674
            ],
            [
               0.23956981981981995,
               0.028980251502612298
            ],
            [
               0.24237233233233235,
               0.02981945237150263
            ],
            [
               0.24517484484484497,
               0.03062439445854559
            ],
            [
               0.24797735735735738,
               0.03143548910757077
            ],
            [
               0.25077986986987,
               0.03229171163730149
            ],
            [
               0.2535823823823824,
               0.03322167960955291
            ],
            [
               0.256384894894895,
               0.03423706554214434
            ],
            [
               0.2591874074074074,
               0.035329851359639175
            ],
            [
               0.26198991991992004,
               0.03647403967445384
            ],
            [
               0.26479243243243245,
               0.03763141108022239
            ],
            [
               0.26759494494494507,
               0.038759996365032356
            ],
            [
               0.27039745745745747,
               0.03982333232338431
            ],
            [
               0.2731999699699701,
               0.04079842780462706
            ],
            [
               0.2760024824824825,
               0.041680709825919315
            ],
            [
               0.2788049949949951,
               0.04248495568711874
            ],
            [
               0.2816075075075075,
               0.04324215687429789
            ],
            [
               0.28441002002002014,
               0.0439931672533872
            ],
            [
               0.28721253253253254,
               0.04478064056396025
            ],
            [
               0.29001504504504516,
               0.04564101524202857
            ],
            [
               0.29281755755755756,
               0.04659812697431864
            ],
            [
               0.2956200700700702,
               0.047659508367222214
            ],
            [
               0.2984225825825826,
               0.04881574459902638
            ],
            [
               0.3012250950950952,
               0.05004259655633503
            ],
            [
               0.3040276076076076,
               0.05130514517948048
            ],
            [
               0.30683012012012023,
               0.05256303285506181
            ],
            [
               0.30963263263263263,
               0.05377595609685548
            ],
            [
               0.31243514514514525,
               0.054908791308981186
            ],
            [
               0.31523765765765766,
               0.05593597189935562
            ],
            [
               0.3180401701701703,
               0.05684486818120538
            ],
            [
               0.3208426826826827,
               0.05763791491148529
            ],
            [
               0.3236451951951953,
               0.058333139304936665
            ],
            [
               0.3264477077077077,
               0.05896268518110925
            ],
            [
               0.3292502202202203,
               0.059569036469169334
            ],
            [
               0.3320527327327327,
               0.06019898931238343
            ],
            [
               0.33485524524524535,
               0.06089597552069259
            ],
            [
               0.33765775775775775,
               0.061691956604110365
            ],
            [
               0.34046027027027037,
               0.06260056769792682
            ],
            [
               0.34326278278278277,
               0.06361327608709988
            ],
            [
               0.3460652952952954,
               0.06469989990247144
            ],
            [
               0.3488678078078078,
               0.06581393329254392
            ],
            [
               0.3516703203203204,
               0.06690194027460611
            ],
            [
               0.3544728328328328,
               0.06791513265788945
            ],
            [
               0.35727534534534544,
               0.06882049204449875
            ],
            [
               0.36007785785785784,
               0.06960870207762043
            ],
            [
               0.36288037037037046,
               0.07029681311476216
            ],
            [
               0.36568288288288286,
               0.0709248298421703
            ],
            [
               0.3684853953953955,
               0.07154695837940772
            ],
            [
               0.3712879079079079,
               0.07221963712816093
            ],
            [
               0.3740904204204205,
               0.07298930118759595
            ],
            [
               0.3768929329329329,
               0.07388285002523642
            ],
            [
               0.37969544544544553,
               0.07490299842094655
            ],
            [
               0.38249795795795793,
               0.07602933076337581
            ],
            [
               0.38530047047047056,
               0.07722435598419614
            ],
            [
               0.38810298298298296,
               0.07844262126024554
            ],
            [
               0.3909054954954956,
               0.07964033221330807
            ],
            [
               0.393708008008008,
               0.08078308407798301
            ],
            [
               0.3965105205205206,
               0.08185012796944874
            ],
            [
               0.3993130330330332,
               0.0828347762052764
            ],
            [
               0.4021155455455456,
               0.08374169656236347
            ],
            [
               0.40491805805805825,
               0.08458260462335637
            ],
            [
               0.40772057057057065,
               0.08537203705662977
            ],
            [
               0.4105230830830833,
               0.08612448700681269
            ],
            [
               0.4133255955955957,
               0.08685340704585998
            ],
            [
               0.4161281081081083,
               0.08757174590010824
            ],
            [
               0.4189306206206207,
               0.08829308800493596
            ],
            [
               0.4217331331331333,
               0.08903230496626469
            ],
            [
               0.4245356456456457,
               0.08980492930171419
            ],
            [
               0.42733815815815834,
               0.0906250793429953
            ],
            [
               0.43014067067067074,
               0.0915024494652294
            ],
            [
               0.43294318318318337,
               0.09243937040093714
            ],
            [
               0.43574569569569577,
               0.09342906113943683
            ],
            [
               0.4385482082082084,
               0.09445589848152652
            ],
            [
               0.4413507207207208,
               0.09549793058310135
            ],
            [
               0.4441532332332334,
               0.09653116485306623
            ],
            [
               0.4469557457457458,
               0.09753459929839192
            ],
            [
               0.44975825825825844,
               0.09849471454857561
            ],
            [
               0.45256077077077084,
               0.09940826685159937
            ],
            [
               0.45536328328328346,
               0.10028266559897936
            ],
            [
               0.45816579579579586,
               0.10113383764969702
            ],
            [
               0.4609683083083085,
               0.10198209584853885
            ],
            [
               0.4637708208208209,
               0.10284698570263062
            ],
            [
               0.4665733333333335,
               0.10374229136781371
            ],
            [
               0.4693758458458459,
               0.10467232432627477
            ],
            [
               0.47217835835835853,
               0.10563033956072404
            ],
            [
               0.47498087087087093,
               0.1065994991715577
            ],
            [
               0.47778338338338355,
               0.10755631013327527
            ],
            [
               0.48058589589589595,
               0.10847596956295397
            ],
            [
               0.4833884084084086,
               0.10933861925425298
            ],
            [
               0.486190920920921,
               0.11013520737958227
            ],
            [
               0.4889934334334336,
               0.11087155468425036
            ],
            [
               0.491795945945946,
               0.11156939852849262
            ],
            [
               0.4945984584584586,
               0.11226368183838736
            ],
            [
               0.497400970970971,
               0.11299613589245305
            ],
            [
               0.5002034834834836,
               0.1138061485532803
            ],
            [
               0.503005995995996,
               0.1147207915752852
            ],
            [
               0.5058085085085087,
               0.11574643163763115
            ],
            [
               0.5086110210210211,
               0.11686433136710828
            ],
            [
               0.5114135335335337,
               0.11803194507275394
            ],
            [
               0.5142160460460461,
               0.11919031013412251
            ],
            [
               0.5170185585585587,
               0.12027631911559533
            ],
            [
               0.5198210710710711,
               0.12123717098334513
            ],
            [
               0.5226235835835837,
               0.12204341201931362
            ],
            [
               0.5254260960960961,
               0.12269703342811933
            ],
            [
               0.5282286086086088,
               0.12323218164390554
            ],
            [
               0.5310311211211212,
               0.12370792910129258
            ],
            [
               0.5338336336336338,
               0.12419473986959606
            ],
            [
               0.5366361461461462,
               0.12475809968645363
            ],
            [
               0.5394386586586588,
               0.1254436788978554
            ],
            [
               0.5422411711711712,
               0.12626803360613886
            ],
            [
               0.5450436836836838,
               0.1272172826886694
            ],
            [
               0.5478461961961962,
               0.12825387217723488
            ],
            [
               0.5506487087087089,
               0.12932916155336127
            ],
            [
               0.5534512212212213,
               0.13039788671800168
            ],
            [
               0.5562537337337339,
               0.1314301134785153
            ],
            [
               0.5590562462462463,
               0.13241724170496627
            ],
            [
               0.5618587587587589,
               0.13337064789366077
            ],
            [
               0.5646612712712713,
               0.13431399427974283
            ],
            [
               0.5674637837837839,
               0.13527227337624614
            ],
            [
               0.5702662962962963,
               0.13626161515672364
            ],
            [
               0.573068808808809,
               0.1372834427328925
            ],
            [
               0.5758713213213213,
               0.13832488373314095
            ],
            [
               0.578673833833834,
               0.13936502065212647
            ],
            [
               0.5814763463463464,
               0.14038441466871682
            ],
            [
               0.584278858858859,
               0.14137412791773224
            ],
            [
               0.5870813713713714,
               0.14234063672304503
            ],
            [
               0.589883883883884,
               0.14330452489354373
            ],
            [
               0.5926863963963964,
               0.14429314802535326
            ],
            [
               0.595488908908909,
               0.14532974618383504
            ],
            [
               0.5982914214214214,
               0.14642292370978804
            ],
            [
               0.6010939339339341,
               0.14756046887014596
            ],
            [
               0.6038964464464465,
               0.14871009695147341
            ],
            [
               0.6066989589589589,
               0.14982732853522973
            ],
            [
               0.6095014714714717,
               0.15086818239584365
            ],
            [
               0.6123039839839841,
               0.15180256790863284
            ],
            [
               0.6151064964964965,
               0.1526238607976967
            ],
            [
               0.6179090090090089,
               0.15335131416892422
            ],
            [
               0.6207115215215218,
               0.15402431867882965
            ],
            [
               0.6235140340340342,
               0.1546902785333823
            ],
            [
               0.6263165465465466,
               0.15539006052224752
            ],
            [
               0.629119059059059,
               0.1561458319178971
            ],
            [
               0.6319215715715718,
               0.15695531719336414
            ],
            [
               0.6347240840840842,
               0.15779433209892013
            ],
            [
               0.6375265965965966,
               0.15862664099873697
            ],
            [
               0.640329109109109,
               0.15941770093082042
            ],
            [
               0.6431316216216219,
               0.16014756223156768
            ],
            [
               0.6459341341341343,
               0.16081853498445892
            ],
            [
               0.6487366466466467,
               0.16145507671906556
            ],
            [
               0.651539159159159,
               0.1620960580333275
            ],
            [
               0.6543416716716719,
               0.16278217281134794
            ],
            [
               0.6571441841841843,
               0.16354287190359185
            ],
            [
               0.6599466966966967,
               0.1643872659212895
            ],
            [
               0.6627492092092091,
               0.1653019659154747
            ],
            [
               0.665551721721722,
               0.16625635544424494
            ],
            [
               0.6683542342342343,
               0.1672132035758434
            ],
            [
               0.6711567467467467,
               0.16814074955967134
            ],
            [
               0.6739592592592591,
               0.16902202813504602
            ],
            [
               0.676761771771772,
               0.16985835494018198
            ],
            [
               0.6795642842842844,
               0.17066610564884205
            ],
            [
               0.6823667967967968,
               0.17146837698238954
            ],
            [
               0.6851693093093092,
               0.17228491723665296
            ],
            [
               0.687971821821822,
               0.1731242166976389
            ],
            [
               0.6907743343343344,
               0.17398069663389687
            ],
            [
               0.6935768468468468,
               0.17483790779645308
            ],
            [
               0.6963793593593592,
               0.17567631559890756
            ],
            [
               0.6991818718718721,
               0.17648248450716636
            ],
            [
               0.7019843843843845,
               0.177255935424049
            ],
            [
               0.7047868968968969,
               0.17801083409969415
            ],
            [
               0.7075894094094093,
               0.1787716422177319
            ],
            [
               0.7103919219219221,
               0.17956418641959843
            ],
            [
               0.7131944344344345,
               0.18040540348918332
            ],
            [
               0.7159969469469469,
               0.1812956230357532
            ],
            [
               0.7187994594594593,
               0.182216416487903
            ],
            [
               0.7216019719719722,
               0.18313506887991765
            ],
            [
               0.7244044844844846,
               0.18401433713067322
            ],
            [
               0.727206996996997,
               0.18482422340564703
            ],
            [
               0.7300095095095094,
               0.18555172770998313
            ],
            [
               0.7328120220220222,
               0.18620523440502212
            ],
            [
               0.7356145345345346,
               0.18681208275236216
            ],
            [
               0.738417047047047,
               0.1874102787404907
            ],
            [
               0.7412195595595594,
               0.18803734351999962
            ],
            [
               0.7440220720720723,
               0.18872021949103596
            ],
            [
               0.7468245845845847,
               0.18946963775598363
            ],
            [
               0.7496270970970971,
               0.1902805949717027
            ],
            [
               0.7524296096096099,
               0.1911382581904713
            ],
            [
               0.7552321221221223,
               0.19202659078778128
            ],
            [
               0.7580346346346347,
               0.19293603462637982
            ],
            [
               0.7608371471471471,
               0.1938670559810864
            ],
            [
               0.76363965965966,
               0.19482808829468407
            ],
            [
               0.7664421721721724,
               0.19582872796838974
            ],
            [
               0.7692446846846848,
               0.1968710673797056
            ],
            [
               0.7720471971971972,
               0.19794298559241924
            ],
            [
               0.77484970970971,
               0.1990166638307147
            ],
            [
               0.7776522222222224,
               0.200053709088793
            ],
            [
               0.7804547347347348,
               0.2010157255481142
            ],
            [
               0.7832572472472472,
               0.20187691331218205
            ],
            [
               0.7860597597597601,
               0.20263416946924584
            ],
            [
               0.7888622722722725,
               0.20331069195741613
            ],
            [
               0.7916647847847849,
               0.2039511308683975
            ],
            [
               0.7944672972972973,
               0.20460922039845236
            ],
            [
               0.7972698098098101,
               0.20533154915207524
            ],
            [
               0.8000723223223225,
               0.2061427001579787
            ],
            [
               0.8028748348348349,
               0.20703680619212073
            ],
            [
               0.8056773473473473,
               0.20797861880878166
            ],
            [
               0.8084798598598602,
               0.20891410138834632
            ],
            [
               0.8112823723723726,
               0.20978736504712192
            ],
            [
               0.814084884884885,
               0.21055856897238134
            ],
            [
               0.8168873973973974,
               0.21121697768090797
            ],
            [
               0.8196899099099102,
               0.21178488270094153
            ],
            [
               0.8224924224224226,
               0.21231106492824936
            ],
            [
               0.825294934934935,
               0.21285590391022108
            ],
            [
               0.8280974474474474,
               0.21347297641392188
            ],
            [
               0.8308999599599602,
               0.21419310781557205
            ],
            [
               0.8337024724724726,
               0.21501597496135894
            ],
            [
               0.836504984984985,
               0.21591181199171705
            ],
            [
               0.8393074974974974,
               0.21683241187299818
            ],
            [
               0.8421100100100103,
               0.21772758151448834
            ],
            [
               0.8449125225225227,
               0.2185615078593493
            ],
            [
               0.8477150350350351,
               0.21932366993301755
            ],
            [
               0.8505175475475475,
               0.22003088777299995
            ],
            [
               0.8533200600600603,
               0.2207201368318319
            ],
            [
               0.8561225725725727,
               0.22143483183607243
            ],
            [
               0.8589250850850851,
               0.22220936808257707
            ],
            [
               0.8617275975975975,
               0.22305713445005637
            ],
            [
               0.8645301101101104,
               0.22396589203319495
            ],
            [
               0.8673326226226228,
               0.2249018450837092
            ],
            [
               0.8701351351351352,
               0.2258208162880913
            ],
            [
               0.8729376476476476,
               0.22668265721864161
            ],
            [
               0.8757401601601604,
               0.22746410601825368
            ],
            [
               0.8785426726726728,
               0.22816599105202495
            ],
            [
               0.8813451851851852,
               0.2288126697109515
            ],
            [
               0.8841476976976976,
               0.22944416789170047
            ],
            [
               0.8869502102102105,
               0.23010377634825008
            ],
            [
               0.8897527227227229,
               0.23082513967857637
            ],
            [
               0.8925552352352353,
               0.2316227952006874
            ],
            [
               0.8953577477477477,
               0.23248880339003325
            ],
            [
               0.8981602602602605,
               0.23339607318235284
            ],
            [
               0.9009627727727729,
               0.23430693004569592
            ],
            [
               0.9037652852852853,
               0.23518404941547127
            ],
            [
               0.9065677977977977,
               0.23600046302140615
            ],
            [
               0.9093703103103106,
               0.23674595587852193
            ],
            [
               0.912172822822823,
               0.2374284932924855
            ],
            [
               0.9149753353353354,
               0.2380708515644529
            ],
            [
               0.9177778478478478,
               0.23870388050221908
            ],
            [
               0.9205803603603606,
               0.23935847719228243
            ],
            [
               0.923382872872873,
               0.24005832601112848
            ],
            [
               0.9261853853853854,
               0.24081491625720536
            ],
            [
               0.9289878978978978,
               0.2416255709133952
            ],
            [
               0.9317904104104107,
               0.2424744894480032
            ],
            [
               0.9345929229229231,
               0.2433362974965177
            ],
            [
               0.9373954354354355,
               0.24418133282597826
            ],
            [
               0.9401979479479479,
               0.2449817938967771
            ],
            [
               0.9430004604604607,
               0.24571781919424412
            ],
            [
               0.9458029729729731,
               0.24638249405020424
            ],
            [
               0.9486054854854855,
               0.2469847407598157
            ],
            [
               0.9514079979979979,
               0.24754916353720885
            ],
            [
               0.9542105105105108,
               0.24811232421552343
            ],
            [
               0.9570130230230232,
               0.24871565897859205
            ],
            [
               0.9598155355355356,
               0.24939619421381237
            ],
            [
               0.962618048048048,
               0.2501771073173502
            ],
            [
               0.9654205605605608,
               0.25106065647769427
            ],
            [
               0.9682230730730732,
               0.252025782765918
            ],
            [
               0.9710255855855856,
               0.2530316778408508
            ],
            [
               0.973828098098098,
               0.25402700057397015
            ],
            [
               0.9766306106106108,
               0.25496266460687106
            ],
            [
               0.9794331231231233,
               0.25580478642255733
            ],
            [
               0.9822356356356357,
               0.2565439932610015
            ],
            [
               0.985038148148148,
               0.25719808947188494
            ],
            [
               0.9878406606606609,
               0.25780692708924646
            ],
            [
               0.9906431731731733,
               0.25842069934197415
            ],
            [
               0.9934456856856857,
               0.25908502089272717
            ],
            [
               0.9962481981981981,
               0.25982733799645374
            ],
            [
               0.9990507107107109,
               0.26064896536383747
            ],
            [
               1.0018532232232233,
               0.2615253738406052
            ],
            [
               1.0046557357357357,
               0.26241474350867094
            ],
            [
               1.0074582482482481,
               0.2632720877372808
            ],
            [
               1.010260760760761,
               0.26406435675294776
            ],
            [
               1.0130632732732734,
               0.2647815167621177
            ],
            [
               1.0158657857857858,
               0.2654398612208255
            ],
            [
               1.0186682982982982,
               0.26607636487371733
            ],
            [
               1.021470810810811,
               0.26673590227399835
            ],
            [
               1.0242733233233234,
               0.26745560303402155
            ],
            [
               1.0270758358358358,
               0.26825165508703375
            ],
            [
               1.0298783483483482,
               0.2691131101476837
            ],
            [
               1.032680860860861,
               0.2700049186536546
            ],
            [
               1.0354833733733735,
               0.27087929666708194
            ],
            [
               1.0382858858858859,
               0.2716916649297187
            ],
            [
               1.0410883983983983,
               0.2724157868555809
            ],
            [
               1.0438909109109111,
               0.2730529371835446
            ],
            [
               1.0466934234234235,
               0.27363190623516587
            ],
            [
               1.049495935935936,
               0.274199727001412
            ],
            [
               1.0522984484484483,
               0.2748061575097648
            ],
            [
               1.0551009609609612,
               0.27548708469146455
            ],
            [
               1.0579034734734736,
               0.27625240626972836
            ],
            [
               1.060705985985986,
               0.2770824579650043
            ],
            [
               1.0635084984984984,
               0.2779341919974713
            ],
            [
               1.0663110110110112,
               0.27875505500789144
            ],
            [
               1.0691135235235236,
               0.27949996562804474
            ],
            [
               1.071916036036036,
               0.28014581033763225
            ],
            [
               1.0747185485485484,
               0.2806987748036105
            ],
            [
               1.0775210610610613,
               0.2811922757613558
            ],
            [
               1.0803235735735737,
               0.2816764019318501
            ],
            [
               1.083126086086086,
               0.28220253604222306
            ],
            [
               1.0859285985985985,
               0.2828082900691023
            ],
            [
               1.0887311111111113,
               0.2835075850813543
            ],
            [
               1.0915336236236237,
               0.284288801619151
            ],
            [
               1.0943361361361361,
               0.2851211169295324
            ],
            [
               1.0971386486486485,
               0.28596641997082256
            ],
            [
               1.0999411611611614,
               0.28679247977809474
            ],
            [
               1.1027436736736738,
               0.28758288170191193
            ],
            [
               1.1055461861861862,
               0.28834062490593654
            ],
            [
               1.1083486986986986,
               0.28908464491212854
            ],
            [
               1.1111512112112114,
               0.2898410156474014
            ],
            [
               1.1139537237237238,
               0.29063232052945814
            ],
            [
               1.1167562362362362,
               0.2914690904567944
            ],
            [
               1.119558748748749,
               0.29234621212702133
            ],
            [
               1.1223612612612615,
               0.29324523947791004
            ],
            [
               1.1251637737737739,
               0.294141350795782
            ],
            [
               1.1279662862862863,
               0.2950120857261183
            ],
            [
               1.130768798798799,
               0.29584452542021367
            ],
            [
               1.1335713113113115,
               0.2966383626144757
            ],
            [
               1.136373823823824,
               0.29740399955717056
            ],
            [
               1.1391763363363363,
               0.29815674315268276
            ],
            [
               1.1419788488488491,
               0.2989096076309345
            ],
            [
               1.1447813613613615,
               0.29966766287054003
            ],
            [
               1.147583873873874,
               0.3004261538613302
            ],
            [
               1.1503863863863864,
               0.30117306723126164
            ],
            [
               1.1531888988988992,
               0.3018950438819319
            ],
            [
               1.1559914114114116,
               0.3025842131013187
            ],
            [
               1.158793923923924,
               0.3032431487811613
            ],
            [
               1.1615964364364364,
               0.3038858523682108
            ],
            [
               1.1643989489489492,
               0.30453417273429295
            ],
            [
               1.1672014614614616,
               0.3052108071901061
            ],
            [
               1.170003973973974,
               0.3059313402420073
            ],
            [
               1.1728064864864864,
               0.3066981831619438
            ],
            [
               1.1756089989989993,
               0.30749863616568457
            ],
            [
               1.1784115115115117,
               0.30830785240089603
            ],
            [
               1.181214024024024,
               0.30909577477026234
            ],
            [
               1.1840165365365365,
               0.30983576402437285
            ],
            [
               1.1868190490490493,
               0.3105121154697156
            ],
            [
               1.1896215615615617,
               0.3111241316105578
            ],
            [
               1.1924240740740741,
               0.3116856730393427
            ],
            [
               1.1952265865865865,
               0.3122206662084912
            ],
            [
               1.1980290990990994,
               0.31275633174373585
            ],
            [
               1.2008316116116118,
               0.3133164652960673
            ],
            [
               1.2036341241241242,
               0.31391679780354087
            ],
            [
               1.2064366366366366,
               0.31456346237719957
            ],
            [
               1.2092391491491494,
               0.3152543332321367
            ],
            [
               1.2120416616616618,
               0.31598198703848057
            ],
            [
               1.2148441741741742,
               0.31673665263148826
            ],
            [
               1.2176466866866866,
               0.31750787249047585
            ],
            [
               1.2204491991991995,
               0.3182845005026182
            ],
            [
               1.2232517117117119,
               0.319053684124337
            ],
            [
               1.2260542242242243,
               0.31980015641905735
            ],
            [
               1.2288567367367367,
               0.32050717265008233
            ],
            [
               1.2316592492492495,
               0.3211597283549973
            ],
            [
               1.234461761761762,
               0.32174955912225334
            ],
            [
               1.2372642742742743,
               0.3222803212492502
            ],
            [
               1.2400667867867867,
               0.32277078158647
            ],
            [
               1.2428692992992996,
               0.323254116920314
            ],
            [
               1.245671811811812,
               0.32377253161837205
            ],
            [
               1.2484743243243244,
               0.32436800329927906
            ],
            [
               1.2512768368368368,
               0.3250714925087376
            ],
            [
               1.2540793493493496,
               0.32589381768139275
            ],
            [
               1.256881861861862,
               0.3268212184486162
            ],
            [
               1.2596843743743744,
               0.32781738499984847
            ],
            [
               1.2624868868868868,
               0.32883178218507675
            ],
            [
               1.2652893993993997,
               0.32981208094214565
            ],
            [
               1.268091911911912,
               0.3307171178661421
            ],
            [
               1.2708944244244245,
               0.3315265371071022
            ],
            [
               1.2736969369369369,
               0.33224425356733256
            ],
            [
               1.2764994494494497,
               0.3328948099400324
            ],
            [
               1.279301961961962,
               0.3335139480453439
            ],
            [
               1.2821044744744745,
               0.3341365270349735
            ],
            [
               1.284906986986987,
               0.334785690926962
            ],
            [
               1.2877094994994998,
               0.33546666377947576
            ],
            [
               1.2905120120120122,
               0.3361669227958326
            ],
            [
               1.2933145245245246,
               0.336862332750777
            ],
            [
               1.296117037037037,
               0.33752686126866627
            ],
            [
               1.2989195495495498,
               0.338142394330899
            ],
            [
               1.3017220620620622,
               0.3387052870684769
            ],
            [
               1.3045245745745746,
               0.3392275432755891
            ],
            [
               1.307327087087087,
               0.339732453245963
            ],
            [
               1.3101295995995998,
               0.3402464464335392
            ],
            [
               1.3129321121121122,
               0.3407901677372255
            ],
            [
               1.3157346246246246,
               0.341371951181489
            ],
            [
               1.318537137137137,
               0.3419859193139272
            ],
            [
               1.32133964964965,
               0.342615244424904
            ],
            [
               1.3241421621621623,
               0.34323928088633704
            ],
            [
               1.3269446746746747,
               0.3438419559150721
            ],
            [
               1.329747187187187,
               0.3444184315305713
            ],
            [
               1.3325496996997,
               0.3449777215406479
            ],
            [
               1.3353522122122123,
               0.3455403958258541
            ],
            [
               1.3381547247247247,
               0.34613220274351997
            ],
            [
               1.3409572372372371,
               0.3467757968047601
            ],
            [
               1.34375974974975,
               0.34748332426751144
            ],
            [
               1.3465622622622624,
               0.3482522382939844
            ],
            [
               1.3493647747747748,
               0.349065564801619
            ],
            [
               1.3521672872872872,
               0.34989635066539954
            ],
            [
               1.3549697997998,
               0.35071471787611697
            ],
            [
               1.3577723123123124,
               0.35149524467824866
            ],
            [
               1.3605748248248248,
               0.35222248437198994
            ],
            [
               1.3633773373373372,
               0.3528932157491919
            ],
            [
               1.36617984984985,
               0.35351516843455216
            ],
            [
               1.3689823623623625,
               0.3541030591082187
            ],
            [
               1.3717848748748749,
               0.3546734510172368
            ],
            [
               1.3745873873873873,
               0.3552400352635309
            ],
            [
               1.3773898998999001,
               0.3558104843614923
            ],
            [
               1.3801924124124125,
               0.3563852889099641
            ],
            [
               1.382994924924925,
               0.3569582752842715
            ],
            [
               1.3857974374374373,
               0.35751808064506124
            ],
            [
               1.3885999499499502,
               0.3580498441593952
            ],
            [
               1.3914024624624626,
               0.3585366909420762
            ],
            [
               1.394204974974975,
               0.358961031625865
            ],
            [
               1.3970074874874874,
               0.3593060305152737
            ],
            [
               1.39981,
               0.3595576338324188
            ]
         ]
      },
      {
         "data": [
            [
               1.39991,
               0.3585737598637027
            ],
            [
               1.3971074774774772,
               0.3586512154093183
            ],
            [
               1.3943049549549547,
               0.3587459141489956
            ],
            [
               1.391502432432432,
               0.35878239558160635
            ],
            [
               1.3886999099099095,
               0.3586913602749277
            ],
            [
               1.385897387387387,
               0.3584258523946402
            ],
            [
               1.3830948648648644,
               0.3579718498905715
            ],
            [
               1.3802923423423419,
               0.3573504052748533
            ],
            [
               1.3774898198198193,
               0.35661101601186385
            ],
            [
               1.3746872972972968,
               0.3558184416406836
            ],
            [
               1.3718847747747747,
               0.35503691902097123
            ],
            [
               1.369082252252252,
               0.35431615719275555
            ],
            [
               1.3662797297297296,
               0.3536825768159372
            ],
            [
               1.363477207207207,
               0.35313739766546537
            ],
            [
               1.3606746846846844,
               0.3526610502863117
            ],
            [
               1.3578721621621619,
               0.3522216987400393
            ],
            [
               1.3550696396396393,
               0.351784895884111
            ],
            [
               1.3522671171171168,
               0.3513216694034311
            ],
            [
               1.3494645945945942,
               0.3508134018373357
            ],
            [
               1.3466620720720717,
               0.3502532239453257
            ],
            [
               1.3438595495495491,
               0.3496447554835294
            ],
            [
               1.3410570270270266,
               0.3489995365693137
            ],
            [
               1.338254504504504,
               0.3483343226506956
            ],
            [
               1.335451981981982,
               0.3476687830608124
            ],
            [
               1.3326494594594593,
               0.3470234373948471
            ],
            [
               1.3298469369369368,
               0.3464172694001817
            ],
            [
               1.3270444144144142,
               0.34586458349212046
            ],
            [
               1.3242418918918917,
               0.3453712586533465
            ],
            [
               1.3214393693693691,
               0.3449313133067671
            ],
            [
               1.3186368468468466,
               0.3445252170243584
            ],
            [
               1.315834324324324,
               0.3441213334747191
            ],
            [
               1.3130318018018015,
               0.34368114197524047
            ],
            [
               1.310229279279279,
               0.3431676451517243
            ],
            [
               1.3074267567567563,
               0.34255505538897724
            ],
            [
               1.3046242342342338,
               0.34183698280491104
            ],
            [
               1.3018217117117112,
               0.34103033349913237
            ],
            [
               1.2990191891891887,
               0.3401730993707167
            ],
            [
               1.2962166666666666,
               0.3393159546538868
            ],
            [
               1.293414144144144,
               0.3385095431033861
            ],
            [
               1.2906116216216215,
               0.33779088586153416
            ],
            [
               1.287809099099099,
               0.3371729020618173
            ],
            [
               1.2850065765765764,
               0.33664035131436265
            ],
            [
               1.2822040540540538,
               0.33615372589049425
            ],
            [
               1.2794015315315312,
               0.33566026286503986
            ],
            [
               1.2765990090090087,
               0.3351090478152589
            ],
            [
               1.2737964864864861,
               0.3344658500225075
            ],
            [
               1.2709939639639636,
               0.3337233097910003
            ],
            [
               1.268191441441441,
               0.33290342295772946
            ],
            [
               1.2653889189189185,
               0.332051538832881
            ],
            [
               1.262586396396396,
               0.3312236066511174
            ],
            [
               1.2597838738738734,
               0.3304703961879908
            ],
            [
               1.2569813513513513,
               0.3298232756052554
            ],
            [
               1.2541788288288287,
               0.3292856090128843
            ],
            [
               1.2513763063063061,
               0.3288321225769828
            ],
            [
               1.2485737837837836,
               0.3284162267884351
            ],
            [
               1.245771261261261,
               0.3279829988751547
            ],
            [
               1.2429687387387385,
               0.3274839974698302
            ],
            [
               1.240166216216216,
               0.32688972034085206
            ],
            [
               1.2373636936936934,
               0.3261963739317967
            ],
            [
               1.2345611711711708,
               0.32542538521419767
            ],
            [
               1.2317586486486483,
               0.3246161898219214
            ],
            [
               1.2289561261261257,
               0.3238146513110621
            ],
            [
               1.2261536036036031,
               0.3230605076589651
            ],
            [
               1.2233510810810806,
               0.32237726872293093
            ],
            [
               1.2205485585585585,
               0.3217670764977354
            ],
            [
               1.217746036036036,
               0.3212115209166989
            ],
            [
               1.2149435135135134,
               0.3206777475191803
            ],
            [
               1.2121409909909908,
               0.3201278600226365
            ],
            [
               1.2093384684684683,
               0.3195289347184037
            ],
            [
               1.2065359459459457,
               0.31886103962269274
            ],
            [
               1.2037334234234232,
               0.31812139034871106
            ],
            [
               1.2009309009009006,
               0.3173239174011812
            ],
            [
               1.198128378378378,
               0.31649473489205426
            ],
            [
               1.1953258558558555,
               0.3156649787914635
            ],
            [
               1.192523333333333,
               0.3148630083010163
            ],
            [
               1.1897208108108104,
               0.31410795391716073
            ],
            [
               1.1869182882882878,
               0.31340610172181327
            ],
            [
               1.1841157657657653,
               0.3127507835629879
            ],
            [
               1.1813132432432432,
               0.3121255164836817
            ],
            [
               1.1785107207207206,
               0.3115093309274919
            ],
            [
               1.175708198198198,
               0.31088273531004523
            ],
            [
               1.1729056756756755,
               0.3102326949430479
            ],
            [
               1.170103153153153,
               0.3095553630811142
            ],
            [
               1.1673006306306304,
               0.3088559904067126
            ],
            [
               1.1644981081081078,
               0.30814626793222777
            ],
            [
               1.1616955855855853,
               0.3074400939873726
            ],
            [
               1.1588930630630627,
               0.30674918213814195
            ],
            [
               1.1560905405405402,
               0.30607990806624547
            ],
            [
               1.1532880180180176,
               0.3054323240137131
            ],
            [
               1.150485495495495,
               0.3048014879953994
            ],
            [
               1.1476829729729725,
               0.3041804134078618
            ],
            [
               1.14488045045045,
               0.30356333445174016
            ],
            [
               1.1420779279279278,
               0.3029478384626482
            ],
            [
               1.1392754054054053,
               0.30233482634763714
            ],
            [
               1.1364728828828827,
               0.3017261214742044
            ],
            [
               1.1336703603603602,
               0.3011205726150144
            ],
            [
               1.1308678378378376,
               0.3005103106632355
            ],
            [
               1.128065315315315,
               0.29987907844094414
            ],
            [
               1.1252627927927925,
               0.29920408002777527
            ],
            [
               1.12246027027027,
               0.2984616645169287
            ],
            [
               1.1196577477477474,
               0.29763569885675156
            ],
            [
               1.1168552252252248,
               0.2967261918747555
            ],
            [
               1.1140527027027023,
               0.2957551086182965
            ],
            [
               1.1112501801801797,
               0.29476668656648713
            ],
            [
               1.1084476576576572,
               0.29382094443011686
            ],
            [
               1.105645135135135,
               0.2929811167655341
            ],
            [
               1.1028426126126125,
               0.29229783739521353
            ],
            [
               1.10004009009009,
               0.29179432978464626
            ],
            [
               1.0972375675675674,
               0.2914570903791325
            ],
            [
               1.0944350450450449,
               0.2912353720455379
            ],
            [
               1.0916325225225223,
               0.29105044201186975
            ],
            [
               1.0888299999999997,
               0.2908127580792682
            ],
            [
               1.0860274774774772,
               0.2904427468939209
            ],
            [
               1.0832249549549546,
               0.28988958360498823
            ],
            [
               1.080422432432432,
               0.2891427329556244
            ],
            [
               1.0776199099099095,
               0.2882329784835742
            ],
            [
               1.074817387387387,
               0.28722267969738874
            ],
            [
               1.0720148648648644,
               0.2861881404303388
            ],
            [
               1.0692123423423419,
               0.2851992607666037
            ],
            [
               1.0664098198198197,
               0.2843023497528467
            ],
            [
               1.0636072972972972,
               0.28351086684675525
            ],
            [
               1.0608047747747746,
               0.2828062925706006
            ],
            [
               1.058002252252252,
               0.282148135043347
            ],
            [
               1.0551997297297295,
               0.28148929564010317
            ],
            [
               1.052397207207207,
               0.2807915414860808
            ],
            [
               1.0495946846846844,
               0.28003612254442395
            ],
            [
               1.0467921621621619,
               0.27922649048216625
            ],
            [
               1.0439896396396393,
               0.27838294195273067
            ],
            [
               1.0411871171171168,
               0.27753182363789736
            ],
            [
               1.0383845945945942,
               0.2766937319592883
            ],
            [
               1.0355820720720716,
               0.27587530979929303
            ],
            [
               1.032779549549549,
               0.27506774938447515
            ],
            [
               1.0299770270270265,
               0.2742525008978115
            ],
            [
               1.0271745045045044,
               0.2734118992146945
            ],
            [
               1.0243719819819819,
               0.2725404603347922
            ],
            [
               1.0215694594594593,
               0.2716521818632761
            ],
            [
               1.0187669369369368,
               0.27078048496483365
            ],
            [
               1.0159644144144142,
               0.26997002759229083
            ],
            [
               1.0131618918918917,
               0.26926260602435387
            ],
            [
               1.010359369369369,
               0.26868169263894576
            ],
            [
               1.0075568468468465,
               0.268220988426735
            ],
            [
               1.004754324324324,
               0.26784135791369956
            ],
            [
               1.0019518018018014,
               0.2674779486735053
            ],
            [
               0.9991492792792789,
               0.267056002633418
            ],
            [
               0.9963467567567563,
               0.26651093141417526
            ],
            [
               0.9935442342342338,
               0.2658066412475526
            ],
            [
               0.9907417117117117,
               0.26494640863195906
            ],
            [
               0.9879391891891891,
               0.263972757945322
            ],
            [
               0.9851366666666665,
               0.26295610721475093
            ],
            [
               0.982334144144144,
               0.2619753772020213
            ],
            [
               0.9795316216216214,
               0.26109621449735154
            ],
            [
               0.9767290990990989,
               0.26035319116146316
            ],
            [
               0.9739265765765763,
               0.25974110364440417
            ],
            [
               0.9711240540540538,
               0.25921771443483355
            ],
            [
               0.9683215315315312,
               0.2587168492172549
            ],
            [
               0.9655190090090087,
               0.2581677499717909
            ],
            [
               0.9627164864864861,
               0.2575148979242367
            ],
            [
               0.9599139639639636,
               0.2567326243283444
            ],
            [
               0.957111441441441,
               0.2558306151451077
            ],
            [
               0.9543089189189184,
               0.25484926805810715
            ],
            [
               0.9515063963963963,
               0.253846862021532
            ],
            [
               0.9487038738738738,
               0.25288274042596204
            ],
            [
               0.9459013513513512,
               0.2520015649750201
            ],
            [
               0.9430988288288287,
               0.2512230055043662
            ],
            [
               0.9402963063063061,
               0.2505393085796301
            ],
            [
               0.9374937837837836,
               0.2499207007703539
            ],
            [
               0.934691261261261,
               0.24932631554709994
            ],
            [
               0.9318887387387385,
               0.24871694031140773
            ],
            [
               0.9290862162162159,
               0.24806569900077863
            ],
            [
               0.9262836936936933,
               0.24736376160093826
            ],
            [
               0.9234811711711708,
               0.24661991169518582
            ],
            [
               0.9206786486486482,
               0.24585472532827118
            ],
            [
               0.9178761261261257,
               0.24509164027341124
            ],
            [
               0.9150736036036036,
               0.24434791826975577
            ],
            [
               0.912271081081081,
               0.243628290232433
            ],
            [
               0.9094685585585585,
               0.2429230727983916
            ],
            [
               0.9066660360360359,
               0.24221110822576836
            ],
            [
               0.9038635135135134,
               0.2414664479670387
            ],
            [
               0.9010609909909908,
               0.24066666790043362
            ],
            [
               0.8982584684684682,
               0.23980032036643362
            ],
            [
               0.8954559459459457,
               0.23887135198234366
            ],
            [
               0.8926534234234231,
               0.23789921763038985
            ],
            [
               0.8898509009009006,
               0.23691463519866174
            ],
            [
               0.887048378378378,
               0.2359521268637792
            ],
            [
               0.8842458558558555,
               0.23504137363130323
            ],
            [
               0.8814433333333329,
               0.23419974967305435
            ],
            [
               0.8786408108108104,
               0.23342811400691404
            ],
            [
               0.8758382882882882,
               0.23271108409020375
            ],
            [
               0.8730357657657657,
               0.23202180563217661
            ],
            [
               0.8702332432432431,
               0.23132997265400407
            ],
            [
               0.8674307207207206,
               0.23061088127218665
            ],
            [
               0.864628198198198,
               0.22985290732607278
            ],
            [
               0.8618256756756755,
               0.2290611336776452
            ],
            [
               0.8590231531531529,
               0.228255875469625
            ],
            [
               0.8562206306306304,
               0.22746631314037158
            ],
            [
               0.8534181081081078,
               0.22672093973269059
            ],
            [
               0.8506155855855853,
               0.22603760650208005
            ],
            [
               0.8478130630630627,
               0.22541624088820328
            ],
            [
               0.8450105405405401,
               0.22483665966813499
            ],
            [
               0.8422080180180176,
               0.22426244170873122
            ],
            [
               0.839405495495495,
               0.2236499677553795
            ],
            [
               0.8366029729729729,
               0.22296005386964068
            ],
            [
               0.8338004504504504,
               0.22216866407521818
            ],
            [
               0.8309979279279278,
               0.2212733466504681
            ],
            [
               0.8281954054054053,
               0.22029331279395975
            ],
            [
               0.8253928828828827,
               0.2192631023329531
            ],
            [
               0.8225903603603602,
               0.21822191109193834
            ],
            [
               0.8197878378378376,
               0.21720216081133897
            ],
            [
               0.816985315315315,
               0.2162212169760248
            ],
            [
               0.8141827927927925,
               0.21527912384469583
            ],
            [
               0.8113802702702699,
               0.21436312126340695
            ],
            [
               0.8085777477477474,
               0.21345722689063795
            ],
            [
               0.8057752252252248,
               0.21255318382710026
            ],
            [
               0.8029727027027023,
               0.21165834101254338
            ],
            [
               0.8001701801801802,
               0.21079690561305614
            ],
            [
               0.7973676576576576,
               0.21000327966965143
            ],
            [
               0.794565135135135,
               0.20930914033304449
            ],
            [
               0.7917626126126125,
               0.2087285173923658
            ],
            [
               0.7889600900900899,
               0.20824638586179534
            ],
            [
               0.7861575675675674,
               0.2078156521969407
            ],
            [
               0.7833550450450448,
               0.2073649374082051
            ],
            [
               0.7805525225225223,
               0.2068159783588827
            ],
            [
               0.7777499999999997,
               0.20610595872753723
            ],
            [
               0.7749474774774772,
               0.20520788467022183
            ],
            [
               0.7721449549549546,
               0.20414210653301934
            ],
            [
               0.769342432432432,
               0.20297442486298395
            ],
            [
               0.7665399099099095,
               0.20180027024029867
            ],
            [
               0.763737387387387,
               0.20071894565578313
            ],
            [
               0.7609348648648648,
               0.19980537420072664
            ],
            [
               0.7581323423423423,
               0.19908798739710615
            ],
            [
               0.7553298198198197,
               0.19853981268973797
            ],
            [
               0.7525272972972972,
               0.1980858788589292
            ],
            [
               0.7497247747747746,
               0.1976249747252689
            ],
            [
               0.7469222522522521,
               0.19705921616345623
            ],
            [
               0.7441197297297295,
               0.1963223266913423
            ],
            [
               0.741317207207207,
               0.19539790308357824
            ],
            [
               0.7385146846846844,
               0.19432214483674703
            ],
            [
               0.7357121621621618,
               0.19317054363811398
            ],
            [
               0.7329096396396393,
               0.19203320074859692
            ],
            [
               0.7301071171171167,
               0.19098704039637449
            ],
            [
               0.7273045945945942,
               0.19007400769529026
            ],
            [
               0.7245020720720716,
               0.18929210942136498
            ],
            [
               0.7216995495495495,
               0.18860164392418255
            ],
            [
               0.718897027027027,
               0.1879437249410335
            ],
            [
               0.7160945045045044,
               0.18726403902194594
            ],
            [
               0.7132919819819818,
               0.18653312338738354
            ],
            [
               0.7104894594594593,
               0.18575587511901037
            ],
            [
               0.7076869369369367,
               0.1849669959262148
            ],
            [
               0.7048844144144142,
               0.1842142304835811
            ],
            [
               0.7020818918918916,
               0.18353574851738658
            ],
            [
               0.6992793693693691,
               0.1829402530096358
            ],
            [
               0.6964768468468465,
               0.18239755752696973
            ],
            [
               0.693674324324324,
               0.1818437315456679
            ],
            [
               0.6908718018018014,
               0.1811997237584293
            ],
            [
               0.6880692792792789,
               0.18039745816049496
            ],
            [
               0.6852667567567567,
               0.17940449861647123
            ],
            [
               0.6824642342342342,
               0.17823854831600866
            ],
            [
               0.6796617117117116,
               0.17696628063340442
            ],
            [
               0.6768591891891891,
               0.17568620795366108
            ],
            [
               0.6740566666666665,
               0.17450070580393956
            ],
            [
               0.671254144144144,
               0.1734860579641176
            ],
            [
               0.6684516216216214,
               0.1726701744416293
            ],
            [
               0.6656490990990989,
               0.17202517465326278
            ],
            [
               0.6628465765765763,
               0.17147715444453054
            ],
            [
               0.6600440540540538,
               0.17092982566684778
            ],
            [
               0.6572415315315312,
               0.17029423998841525
            ],
            [
               0.6544390090090086,
               0.1695149846268298
            ],
            [
               0.6516364864864861,
               0.16858464425753478
            ],
            [
               0.6488339639639635,
               0.1675424260972816
            ],
            [
               0.6460314414414414,
               0.16645819681888008
            ],
            [
               0.6432289189189189,
               0.165407934294465
            ],
            [
               0.6404263963963963,
               0.16444915464293164
            ],
            [
               0.6376238738738738,
               0.16360443239209338
            ],
            [
               0.6348213513513512,
               0.16285794379211788
            ],
            [
               0.6320188288288286,
               0.16216523048828135
            ],
            [
               0.6292163063063061,
               0.16147180517357246
            ],
            [
               0.6264137837837835,
               0.16073339656196578
            ],
            [
               0.623611261261261,
               0.1599304846264804
            ],
            [
               0.6208087387387384,
               0.15907225700055494
            ],
            [
               0.6180062162162159,
               0.158189238047853
            ],
            [
               0.6152036936936933,
               0.15731805977079283
            ],
            [
               0.6124011711711708,
               0.15648462487650605
            ],
            [
               0.6095986486486482,
               0.15569228579147032
            ],
            [
               0.6067961261261261,
               0.1549195589893821
            ],
            [
               0.6039936036036035,
               0.15412814866610058
            ],
            [
               0.601191081081081,
               0.15327808904748358
            ],
            [
               0.5983885585585584,
               0.15234410676811994
            ],
            [
               0.5955860360360359,
               0.15132684367128912
            ],
            [
               0.5927835135135133,
               0.15025451349252888
            ],
            [
               0.5899809909909908,
               0.14917415477770196
            ],
            [
               0.5871784684684682,
               0.14813554390617772
            ],
            [
               0.5843759459459457,
               0.1471735978843689
            ],
            [
               0.5815734234234231,
               0.14629570629714783
            ],
            [
               0.5787709009009008,
               0.14547866489681482
            ],
            [
               0.5759683783783782,
               0.14467639485856387
            ],
            [
               0.5731658558558557,
               0.143835707039568
            ],
            [
               0.5703633333333331,
               0.14291445053767987
            ],
            [
               0.5675608108108106,
               0.141895537163581
            ],
            [
               0.564758288288288,
               0.14079186327548426
            ],
            [
               0.5619557657657654,
               0.13964049180385435
            ],
            [
               0.5591532432432431,
               0.1384883833417122
            ],
            [
               0.5563507207207206,
               0.13737503871475393
            ],
            [
               0.553548198198198,
               0.13631851435914077
            ],
            [
               0.5507456756756755,
               0.1353099973906271
            ],
            [
               0.5479431531531529,
               0.1343189472956347
            ],
            [
               0.5451406306306303,
               0.13330688748755054
            ],
            [
               0.5423381081081078,
               0.13224469412669831
            ],
            [
               0.5395355855855855,
               0.13112686269755236
            ],
            [
               0.5367330630630629,
               0.1299772382291337
            ],
            [
               0.5339305405405403,
               0.12884371825875368
            ],
            [
               0.5311280180180178,
               0.12778339695116964
            ],
            [
               0.5283254954954952,
               0.12684309711465686
            ],
            [
               0.5255229729729727,
               0.126041991623006
            ],
            [
               0.5227204504504503,
               0.12536242214606286
            ],
            [
               0.5199179279279278,
               0.12475229212002692
            ],
            [
               0.5171154054054052,
               0.12413850651945219
            ],
            [
               0.5143128828828827,
               0.12344721988403984
            ],
            [
               0.5115103603603601,
               0.12262441704253718
            ],
            [
               0.5087078378378376,
               0.12165033315559809
            ],
            [
               0.505905315315315,
               0.12054337907146356
            ],
            [
               0.5031027927927927,
               0.1193527784617775
            ],
            [
               0.5003002702702701,
               0.11814279390466476
            ],
            [
               0.4974977477477476,
               0.11697396670470994
            ],
            [
               0.494695225225225,
               0.11588740385087976
            ],
            [
               0.49189270270270247,
               0.11489670687370512
            ],
            [
               0.4890901801801799,
               0.11398926012446275
            ],
            [
               0.48628765765765736,
               0.11313535899560034
            ],
            [
               0.483485135135135,
               0.11230120589456771
            ],
            [
               0.48068261261261247,
               0.11146093151239478
            ],
            [
               0.4778800900900899,
               0.11060369535957915
            ],
            [
               0.47507756756756736,
               0.10973412039158364
            ],
            [
               0.4722750450450448,
               0.10886691817042371
            ],
            [
               0.46947252252252225,
               0.10801857621526567
            ],
            [
               0.4666699999999997,
               0.10719970877146706
            ],
            [
               0.46386747747747736,
               0.10641095086916963
            ],
            [
               0.4610649549549548,
               0.10564350456393451
            ],
            [
               0.45826243243243225,
               0.10488340868526291
            ],
            [
               0.4554599099099097,
               0.10411713981958515
            ],
            [
               0.45265738738738714,
               0.10333582653388235
            ],
            [
               0.4498548648648646,
               0.10253624401649641
            ],
            [
               0.44705234234234204,
               0.10171842082679794
            ],
            [
               0.4442498198198197,
               0.10088138541931069
            ],
            [
               0.44144729729729715,
               0.10001955589693245
            ],
            [
               0.4386447747747746,
               0.09912208817277879
            ],
            [
               0.43584225225225204,
               0.09817619549592432
            ],
            [
               0.4330397297297295,
               0.0971735665219432
            ],
            [
               0.43023720720720693,
               0.09611734087482571
            ],
            [
               0.4274346846846844,
               0.09502639819620223
            ],
            [
               0.42463216216216204,
               0.09393436244974773
            ],
            [
               0.4218296396396395,
               0.0928825632772764
            ],
            [
               0.41902711711711693,
               0.09190857440516115
            ],
            [
               0.4162245945945944,
               0.0910339457003409
            ],
            [
               0.4134220720720718,
               0.09025552931120834
            ],
            [
               0.41061954954954927,
               0.08954396149026284
            ],
            [
               0.40781702702702693,
               0.08885059442028698
            ],
            [
               0.4050145045045044,
               0.08812123217325962
            ],
            [
               0.4022119819819818,
               0.08731246843941515
            ],
            [
               0.39940945945945927,
               0.0864052227849747
            ],
            [
               0.3966069369369367,
               0.08541074480500993
            ],
            [
               0.39380441441441416,
               0.08436675251608222
            ],
            [
               0.3910018918918916,
               0.08332470490928395
            ],
            [
               0.3881993693693693,
               0.08233231869096008
            ],
            [
               0.3853968468468467,
               0.0814172057289938
            ],
            [
               0.38259432432432416,
               0.08057725983426667
            ],
            [
               0.3797918018018016,
               0.07978119363618685
            ],
            [
               0.37698927927927905,
               0.07897916273047245
            ],
            [
               0.3741867567567565,
               0.07811991593116235
            ],
            [
               0.37138423423423395,
               0.07716861150851695
            ],
            [
               0.3685817117117116,
               0.0761191648010649
            ],
            [
               0.36577918918918906,
               0.07499685775386977
            ],
            [
               0.3629766666666665,
               0.07385030268300657
            ],
            [
               0.36017414414414395,
               0.07273553358195217
            ],
            [
               0.3573716216216214,
               0.07169770468032594
            ],
            [
               0.35456909909909884,
               0.0707566588432158
            ],
            [
               0.3517665765765763,
               0.069901222748112
            ],
            [
               0.34896405405405395,
               0.06909400390526377
            ],
            [
               0.3461615315315314,
               0.06828481004083653
            ],
            [
               0.34335900900900884,
               0.06742788065073702
            ],
            [
               0.3405564864864863,
               0.06649693710378224
            ],
            [
               0.33775396396396373,
               0.0654930070945447
            ],
            [
               0.3349514414414412,
               0.06444267750274235
            ],
            [
               0.3321489189189186,
               0.06338787131421747
            ],
            [
               0.3293463963963963,
               0.06237117467193909
            ],
            [
               0.32654387387387374,
               0.0614221153515751
            ],
            [
               0.3237413513513512,
               0.06054915859900789
            ],
            [
               0.3209388288288286,
               0.05973983206622335
            ],
            [
               0.31813630630630607,
               0.05896823946245244
            ],
            [
               0.3153337837837835,
               0.05820647321247707
            ],
            [
               0.31253126126126096,
               0.057435119812465074
            ],
            [
               0.30972873873873863,
               0.05664864249981949
            ],
            [
               0.3069262162162161,
               0.055853668590381544
            ],
            [
               0.3041236936936935,
               0.055061215923701834
            ],
            [
               0.30132117117117097,
               0.05427648152326403
            ],
            [
               0.2985186486486484,
               0.0534909568154005
            ],
            [
               0.29571612612612586,
               0.05268084654215255
            ],
            [
               0.2929136036036035,
               0.051813311134095485
            ],
            [
               0.29011108108108097,
               0.0508588371116141
            ],
            [
               0.2873085585585584,
               0.049805300230851945
            ],
            [
               0.28450603603603586,
               0.04866811551870198
            ],
            [
               0.2817035135135133,
               0.04749180438367595
            ],
            [
               0.27890099099099075,
               0.046341113648030396
            ],
            [
               0.2760984684684682,
               0.04528354579087501
            ],
            [
               0.27329594594594586,
               0.04436847336664995
            ],
            [
               0.2704934234234233,
               0.04360967875900068
            ],
            [
               0.26769090090090075,
               0.0429774981333626
            ],
            [
               0.2648883783783782,
               0.042403884557484894
            ],
            [
               0.26208585585585564,
               0.04179955803190161
            ],
            [
               0.2592833333333331,
               0.041078378321655284
            ],
            [
               0.25648081081081053,
               0.040181553045433804
            ],
            [
               0.2536782882882882,
               0.039094174601426834
            ],
            [
               0.25087576576576565,
               0.03784894345378542
            ],
            [
               0.2480732432432431,
               0.03651600725905668
            ],
            [
               0.24527072072072054,
               0.03518226199957131
            ],
            [
               0.24246819819819798,
               0.03392674256428374
            ],
            [
               0.23966567567567543,
               0.03279979114387943
            ],
            [
               0.23686315315315287,
               0.03181221455076
            ],
            [
               0.23406063063063054,
               0.030937176780272857
            ],
            [
               0.23125810810810798,
               0.030123337146451434
            ],
            [
               0.22845558558558543,
               0.029314186732362635
            ],
            [
               0.22565306306306288,
               0.028466832566460765
            ],
            [
               0.22285054054054032,
               0.0275641305909885
            ],
            [
               0.22004801801801777,
               0.026616744871359233
            ],
            [
               0.2172454954954952,
               0.02565539090637492
            ],
            [
               0.21444297297297288,
               0.02471687529414457
            ],
            [
               0.21164045045045032,
               0.023829413813849065
            ],
            [
               0.20883792792792777,
               0.023002514460464196
            ],
            [
               0.20603540540540521,
               0.022224635856966657
            ],
            [
               0.20323288288288266,
               0.02146873115250414
            ],
            [
               0.2004303603603601,
               0.020702856018877447
            ],
            [
               0.19762783783783777,
               0.019901337382570716
            ],
            [
               0.19482531531531522,
               0.019052139202312746
            ],
            [
               0.19202279279279266,
               0.01815788767012405
            ],
            [
               0.1892202702702701,
               0.017230756791418056
            ],
            [
               0.18641774774774755,
               0.016283960707606293
            ],
            [
               0.183615225225225,
               0.015323941553713416
            ],
            [
               0.18081270270270244,
               0.014346954470116802
            ],
            [
               0.1780101801801801,
               0.01334179286143733
            ],
            [
               0.17520765765765756,
               0.012297650633926072
            ],
            [
               0.172405135135135,
               0.011213693727010199
            ],
            [
               0.16960261261261245,
               0.01010581987129322
            ],
            [
               0.1668000900900899,
               0.009006836575817134
            ],
            [
               0.16399756756756734,
               0.00795868707803804
            ],
            [
               0.16119504504504478,
               0.006998548730690057
            ],
            [
               0.15839252252252245,
               0.006143408862861355
            ],
            [
               0.1555899999999999,
               0.005378970743533662
            ],
            [
               0.15278747747747734,
               0.004657855594268345
            ],
            [
               0.14998495495495479,
               0.003909211402604473
            ],
            [
               0.14718243243243223,
               0.0030579235453538356
            ],
            [
               0.14437990990990968,
               0.0020479980789026575
            ],
            [
               0.14157738738738712,
               0.0008626815921256581
            ],
            [
               0.1387748648648648,
               -0.0004656874401005595
            ],
            [
               0.13597234234234223,
               -0.0018602301511978503
            ],
            [
               0.13316981981981968,
               -0.003218157068518135
            ],
            [
               0.13036729729729712,
               -0.004438543647672266
            ],
            [
               0.12756477477477457,
               -0.005451109999623505
            ],
            [
               0.12476225225225201,
               -0.006237181144146731
            ],
            [
               0.12195972972972946,
               -0.006836160211510123
            ],
            [
               0.11915720720720713,
               -0.0073352113185556345
            ],
            [
               0.11635468468468457,
               -0.007845044088726882
            ],
            [
               0.11355216216216202,
               -0.008469043357247519
            ],
            [
               0.11074963963963946,
               -0.009275078520564639
            ],
            [
               0.10794711711711691,
               -0.010278470277375606
            ],
            [
               0.10514459459459435,
               -0.011441061118269036
            ],
            [
               0.1023420720720718,
               -0.012686272694199197
            ],
            [
               0.09953954954954947,
               -0.013925071900181551
            ],
            [
               0.09673702702702691,
               -0.01508449337823714
            ],
            [
               0.09393450450450436,
               -0.0161297973859017
            ],
            [
               0.0911319819819818,
               -0.017073604922705043
            ],
            [
               0.08832945945945925,
               -0.017969655341340984
            ],
            [
               0.08552693693693669,
               -0.018893743521509188
            ],
            [
               0.08272441441441436,
               -0.01991832391910875
            ],
            [
               0.0799218918918918,
               -0.0210889921729408
            ],
            [
               0.07711936936936925,
               -0.022410100611043204
            ],
            [
               0.0743168468468467,
               -0.023843545611470285
            ],
            [
               0.07151432432432414,
               -0.025320415168233135
            ],
            [
               0.06871180180180159,
               -0.02676115897398812
            ],
            [
               0.06590927927927903,
               -0.028097527642213738
            ],
            [
               0.0631067567567567,
               -0.029289424375592343
            ],
            [
               0.060304234234234144,
               -0.03033193133204426
            ],
            [
               0.05750171171171159,
               -0.031251295636089416
            ],
            [
               0.054699189189189035,
               -0.032092343244927046
            ],
            [
               0.05189666666666648,
               -0.03290239808857809
            ],
            [
               0.049094144144143925,
               -0.03371750578823163
            ],
            [
               0.04629162162162137,
               -0.03455545845658203
            ],
            [
               0.04348909909909904,
               -0.03541734495790583
            ],
            [
               0.04068657657657648,
               -0.03629614002946269
            ],
            [
               0.03788405405405393,
               -0.03718833161937651
            ],
            [
               0.035081531531531374,
               -0.03810361829441811
            ],
            [
               0.03227900900900882,
               -0.039068571125322804
            ],
            [
               0.029476486486486264,
               -0.04012248690652498
            ],
            [
               0.02667396396396371,
               -0.04130660224232985
            ],
            [
               0.023871441441441377,
               -0.04265034149427571
            ],
            [
               0.021068918918918822,
               -0.04415946176862029
            ],
            [
               0.018266396396396267,
               -0.04581043158683207
            ],
            [
               0.015463873873873712,
               -0.04755333138141804
            ],
            [
               0.012661351351351158,
               -0.04932270797234328
            ],
            [
               0.009858828828828603,
               -0.051053133376156024
            ],
            [
               0.007056306306306048,
               -0.05269462237584832
            ],
            [
               0.004253783783783716,
               -0.05422308834393197
            ],
            [
               0.0014512612612611608,
               -0.05564264715330858
            ],
            [
               -0.001351261261261394,
               -0.05697926126425079
            ],
            [
               -0.004153783783783949,
               -0.058268051187540415
            ],
            [
               -0.006956306306306503,
               -0.05953864801636599
            ],
            [
               -0.009758828828829058,
               -0.06080354677544619
            ],
            [
               -0.012561351351351613,
               -0.0620533618804604
            ],
            [
               -0.015363873873873946,
               -0.06326054125233982
            ],
            [
               -0.0181663963963965,
               -0.06439024158809581
            ],
            [
               -0.020968918918919055,
               -0.06541464181730727
            ],
            [
               -0.02377144144144161,
               -0.06632576741022289
            ],
            [
               -0.026573963963964164,
               -0.06714230738095672
            ],
            [
               -0.02937648648648672,
               -0.06790779839117256
            ],
            [
               -0.03217900900900905,
               -0.06868032012886927
            ],
            [
               -0.03498153153153161,
               -0.06951660859872588
            ],
            [
               -0.03778405405405416,
               -0.07045536958154408
            ],
            [
               -0.040586576576576716,
               -0.07150496660182082
            ],
            [
               -0.04338909909909927,
               -0.07263943742898071
            ],
            [
               -0.046191621621621826,
               -0.07380433524245333
            ],
            [
               -0.04899414414414438,
               -0.07493095177153908
            ],
            [
               -0.05179666666666671,
               -0.0759549598582685
            ],
            [
               -0.05459918918918927,
               -0.0768341759220722
            ],
            [
               -0.05740171171171182,
               -0.07756038416563793
            ],
            [
               -0.06020423423423438,
               -0.07816189587288869
            ],
            [
               -0.06300675675675693,
               -0.07869620237127084
            ],
            [
               -0.06580927927927949,
               -0.07923490620976925
            ],
            [
               -0.06861180180180204,
               -0.07984524479140276
            ],
            [
               -0.07141432432432437,
               -0.08057334673527694
            ],
            [
               -0.07421684684684693,
               -0.0814336832499033
            ],
            [
               -0.07701936936936948,
               -0.08240724967523594
            ],
            [
               -0.07982189189189204,
               -0.08344845410737578
            ],
            [
               -0.0826244144144146,
               -0.08449828136482107
            ],
            [
               -0.08542693693693715,
               -0.085499741187686
            ],
            [
               -0.0882294594594597,
               -0.0864113079967781
            ],
            [
               -0.09103198198198204,
               -0.08721502089620392
            ],
            [
               -0.09383450450450459,
               -0.08791775643291944
            ],
            [
               -0.09663702702702714,
               -0.08854628503308937
            ],
            [
               -0.0994395495495497,
               -0.08913841037364789
            ],
            [
               -0.10224207207207225,
               -0.08973328135763503
            ],
            [
               -0.10504459459459481,
               -0.09036369513301967
            ],
            [
               -0.10784711711711736,
               -0.09105207243245039
            ],
            [
               -0.1106496396396397,
               -0.09181025348560001
            ],
            [
               -0.11345216216216225,
               -0.09264190464057342
            ],
            [
               -0.1162546846846848,
               -0.09354561253943916
            ],
            [
               -0.11905720720720736,
               -0.09451688298263794
            ],
            [
               -0.12185972972972992,
               -0.09554813838075138
            ],
            [
               -0.12466225225225247,
               -0.09662702992723204
            ],
            [
               -0.12746477477477502,
               -0.09773443275935512
            ],
            [
               -0.13026729729729736,
               -0.09884392775225859
            ],
            [
               -0.1330698198198199,
               -0.09992418326924035
            ],
            [
               -0.13587234234234247,
               -0.10094454632811889
            ],
            [
               -0.13867486486486502,
               -0.1018827352533036
            ],
            [
               -0.14147738738738758,
               -0.10273234264024089
            ],
            [
               -0.14427990990991013,
               -0.10350740450328832
            ],
            [
               -0.14708243243243246,
               -0.10424182538598437
            ],
            [
               -0.14988495495495502,
               -0.10498287824257302
            ],
            [
               -0.15268747747747757,
               -0.10577989445441205
            ],
            [
               -0.15549000000000013,
               -0.10667099384832524
            ],
            [
               -0.15829252252252268,
               -0.10767165792013289
            ],
            [
               -0.16109504504504524,
               -0.10876873187919134
            ],
            [
               -0.1638975675675678,
               -0.10992204071454137
            ],
            [
               -0.16670009009009013,
               -0.11107361051784026
            ],
            [
               -0.16950261261261268,
               -0.11216217465166056
            ],
            [
               -0.17230513513513523,
               -0.11313895993509637
            ],
            [
               -0.1751076576576578,
               -0.11398025611301088
            ],
            [
               -0.17791018018018034,
               -0.11469316300481847
            ],
            [
               -0.1807127027027029,
               -0.11531292643442903
            ],
            [
               -0.18351522522522545,
               -0.11589278744962273
            ],
            [
               -0.1863177477477478,
               -0.11648948237281731
            ],
            [
               -0.18912027027027034,
               -0.11714874131590425
            ],
            [
               -0.1919227927927929,
               -0.11789496536817468
            ],
            [
               -0.19472531531531545,
               -0.11872779561983238
            ],
            [
               -0.197527837837838,
               -0.11962602312376003
            ],
            [
               -0.20033036036036056,
               -0.12055698404239656
            ],
            [
               -0.20313288288288311,
               -0.12148799219551654
            ],
            [
               -0.20593540540540545,
               -0.1223959795619014
            ],
            [
               -0.208737927927928,
               -0.12327242168977337
            ],
            [
               -0.21154045045045056,
               -0.12412245909196717
            ],
            [
               -0.2143429729729731,
               -0.12495922173739848
            ],
            [
               -0.21714549549549567,
               -0.12579598650961799
            ],
            [
               -0.21994801801801822,
               -0.12663939882432906
            ],
            [
               -0.22275054054054078,
               -0.12748639537514894
            ],
            [
               -0.2255530630630631,
               -0.12832592809059162
            ],
            [
               -0.22835558558558566,
               -0.1291446915578226
            ],
            [
               -0.23115810810810822,
               -0.1299344952591851
            ],
            [
               -0.23396063063063077,
               -0.1306982614271689
            ],
            [
               -0.23676315315315333,
               -0.13145209922263734
            ],
            [
               -0.23956567567567588,
               -0.1322223257226487
            ],
            [
               -0.24236819819819821,
               -0.13303815317844503
            ],
            [
               -0.24517072072072077,
               -0.13392237051702904
            ],
            [
               -0.24797324324324332,
               -0.13488313835434562
            ],
            [
               -0.2507757657657659,
               -0.1359097121978673
            ],
            [
               -0.25357828828828843,
               -0.13697362285109693
            ],
            [
               -0.256380810810811,
               -0.1380350374615792
            ],
            [
               -0.25918333333333354,
               -0.13905233620309965
            ],
            [
               -0.2619858558558559,
               -0.13999195065668535
            ],
            [
               -0.26478837837837843,
               -0.14083554206398363
            ],
            [
               -0.267590900900901,
               -0.14158260340047002
            ],
            [
               -0.27039342342342354,
               -0.14224815984804196
            ],
            [
               -0.2731959459459461,
               -0.14285683751846123
            ],
            [
               -0.27599846846846865,
               -0.1434356137602849
            ],
            [
               -0.2788009909909912,
               -0.1440077215925939
            ],
            [
               -0.28160351351351354,
               -0.14458945923603883
            ],
            [
               -0.2844060360360361,
               -0.14519037759621956
            ],
            [
               -0.28720855855855865,
               -0.14581599537098633
            ],
            [
               -0.2900110810810812,
               -0.14647132295191367
            ],
            [
               -0.29281360360360376,
               -0.14716336246329154
            ],
            [
               -0.2956161261261263,
               -0.14790138607485104
            ],
            [
               -0.29841864864864887,
               -0.14869488007752085
            ],
            [
               -0.3012211711711712,
               -0.14955011452836176
            ],
            [
               -0.30402369369369375,
               -0.15046691639897514
            ],
            [
               -0.3068262162162163,
               -0.1514371448253108
            ],
            [
               -0.30962873873873886,
               -0.15244563917524812
            ],
            [
               -0.3124312612612614,
               -0.15347335195855327
            ],
            [
               -0.31523378378378397,
               -0.15450144416287326
            ],
            [
               -0.3180363063063065,
               -0.15551471534923478
            ],
            [
               -0.32083882882882886,
               -0.15650305079572657
            ],
            [
               -0.3236413513513514,
               -0.15746047810739539
            ],
            [
               -0.32644387387387397,
               -0.15838255918916422
            ],
            [
               -0.3292463963963965,
               -0.15926370946480983
            ],
            [
               -0.3320489189189191,
               -0.1600962298608689
            ],
            [
               -0.33485144144144163,
               -0.16087221306884314
            ],
            [
               -0.3376539639639642,
               -0.16158823468327566
            ],
            [
               -0.3404564864864865,
               -0.16225133324215835
            ],
            [
               -0.3432590090090091,
               -0.1628838011249113
            ],
            [
               -0.34606153153153163,
               -0.16352421404725515
            ],
            [
               -0.3488640540540542,
               -0.16422307315145035
            ],
            [
               -0.35166657657657674,
               -0.16503317746084323
            ],
            [
               -0.3544690990990993,
               -0.1659968101543562
            ],
            [
               -0.3572716216216216,
               -0.1671332960245815
            ],
            [
               -0.3600741441441442,
               -0.1684308768375643
            ],
            [
               -0.36287666666666674,
               -0.16984591330930698
            ],
            [
               -0.3656791891891893,
               -0.17131037609377797
            ],
            [
               -0.36848171171171185,
               -0.17274606215107768
            ],
            [
               -0.3712842342342344,
               -0.17408180109499738
            ],
            [
               -0.37408675675675696,
               -0.17526885051684848
            ],
            [
               -0.3768892792792793,
               -0.1762901207258305
            ],
            [
               -0.37969180180180184,
               -0.17716071506617015
            ],
            [
               -0.3824943243243244,
               -0.17791993751982804
            ],
            [
               -0.38529684684684695,
               -0.17861753139538927
            ],
            [
               -0.3880993693693695,
               -0.17929860757121008
            ],
            [
               -0.39090189189189206,
               -0.1799919421831533
            ],
            [
               -0.3937044144144146,
               -0.180705017351377
            ],
            [
               -0.39650693693693695,
               -0.18142680953293555
            ],
            [
               -0.3993094594594595,
               -0.18213671882599247
            ],
            [
               -0.40211198198198206,
               -0.18281606699726294
            ],
            [
               -0.4049145045045046,
               -0.183457918474638
            ],
            [
               -0.40771702702702717,
               -0.184071781465469
            ],
            [
               -0.4105195495495496,
               -0.1846816944357087
            ],
            [
               -0.41332207207207217,
               -0.18531857899398685
            ],
            [
               -0.4161245945945947,
               -0.18600970381259385
            ],
            [
               -0.4189271171171173,
               -0.18676899346584686
            ],
            [
               -0.4217296396396397,
               -0.18759147475523053
            ],
            [
               -0.4245321621621623,
               -0.18845360584433402
            ],
            [
               -0.42733468468468483,
               -0.18931918446155205
            ],
            [
               -0.4301372072072073,
               -0.19014872866863242
            ],
            [
               -0.4329397297297298,
               -0.19090928059737677
            ],
            [
               -0.4357422522522524,
               -0.1915817614975338
            ],
            [
               -0.4385447747747748,
               -0.19216413838478996
            ],
            [
               -0.4413472972972974,
               -0.19267024164136115
            ],
            [
               -0.44414981981981994,
               -0.19312546662493613
            ],
            [
               -0.4469523423423425,
               -0.19356129589733184
            ],
            [
               -0.44975486486486493,
               -0.1940104071917711
            ],
            [
               -0.4525573873873875,
               -0.19450327733512962
            ],
            [
               -0.45535990990991004,
               -0.1950661234660871
            ],
            [
               -0.4581624324324325,
               -0.19571927555059954
            ],
            [
               -0.46096495495495504,
               -0.19647501311190185
            ],
            [
               -0.4637674774774776,
               -0.1973345546495593
            ],
            [
               -0.46657000000000015,
               -0.19828493582102324
            ],
            [
               -0.4693725225225226,
               -0.19929740684600838
            ],
            [
               -0.47217504504504515,
               -0.2003291925371734
            ],
            [
               -0.4749775675675677,
               -0.20132972337793487
            ],
            [
               -0.47778009009009015,
               -0.2022509067997057
            ],
            [
               -0.4805826126126127,
               -0.20305920121172394
            ],
            [
               -0.48338513513513526,
               -0.20374592493980448
            ],
            [
               -0.4861876576576578,
               -0.2043320359889479
            ],
            [
               -0.48899018018018026,
               -0.20486484289451545
            ],
            [
               -0.4917927027027028,
               -0.20540650392726711
            ],
            [
               -0.49459522522522537,
               -0.20601699541451857
            ],
            [
               -0.4973977477477478,
               -0.2067364732392759
            ],
            [
               -0.5002002702702704,
               -0.20757271006394562
            ],
            [
               -0.5030027927927929,
               -0.20849811867985468
            ],
            [
               -0.5058053153153154,
               -0.20945799501399842
            ],
            [
               -0.5086078378378379,
               -0.21038790700987853
            ],
            [
               -0.5114103603603605,
               -0.2112348719924073
            ],
            [
               -0.514212882882883,
               -0.21197530872517734
            ],
            [
               -0.5170154054054055,
               -0.21262343073064993
            ],
            [
               -0.519817927927928,
               -0.2132266874291694
            ],
            [
               -0.5226204504504506,
               -0.2138491704018013
            ],
            [
               -0.525422972972973,
               -0.21454815095220503
            ],
            [
               -0.5282254954954956,
               -0.21535160573433954
            ],
            [
               -0.5310280180180181,
               -0.21624468897844729
            ],
            [
               -0.5338305405405407,
               -0.21717044869067215
            ],
            [
               -0.5366330630630631,
               -0.21804544691282823
            ],
            [
               -0.5394355855855857,
               -0.21878584616915797
            ],
            [
               -0.5422381081081082,
               -0.21933570925186685
            ],
            [
               -0.5450406306306307,
               -0.2196880978692004
            ],
            [
               -0.5478431531531532,
               -0.21989155154517448
            ],
            [
               -0.5506456756756758,
               -0.2200391133038253
            ],
            [
               -0.5534481981981982,
               -0.2202427652318848
            ],
            [
               -0.5562507207207208,
               -0.22060104281739346
            ],
            [
               -0.5590532432432433,
               -0.22117003177851846
            ],
            [
               -0.5618557657657659,
               -0.22194704118457897
            ],
            [
               -0.5646582882882883,
               -0.2228722415785661
            ],
            [
               -0.5674608108108109,
               -0.22384776241665338
            ],
            [
               -0.5702633333333335,
               -0.22476808773145618
            ],
            [
               -0.5730658558558559,
               -0.22555196831855895
            ],
            [
               -0.5758683783783785,
               -0.2261656960958135
            ],
            [
               -0.578670900900901,
               -0.22663057325310365
            ],
            [
               -0.5814734234234236,
               -0.2270127257951391
            ],
            [
               -0.584275945945946,
               -0.22739924236246412
            ],
            [
               -0.5870784684684686,
               -0.22786899035620622
            ],
            [
               -0.5898809909909911,
               -0.2284679201333495
            ],
            [
               -0.5926835135135136,
               -0.22919678070634042
            ],
            [
               -0.5954860360360361,
               -0.2300146605413289
            ],
            [
               -0.5982885585585587,
               -0.23085624937716975
            ],
            [
               -0.6010910810810811,
               -0.23165612214730247
            ],
            [
               -0.6038936036036037,
               -0.23237124125255082
            ],
            [
               -0.6066961261261262,
               -0.23299391899667898
            ],
            [
               -0.6094986486486488,
               -0.23355121534500545
            ],
            [
               -0.6123011711711712,
               -0.2340917659349161
            ],
            [
               -0.6151036936936938,
               -0.23466551635296906
            ],
            [
               -0.6179062162162163,
               -0.23530419081904075
            ],
            [
               -0.6207087387387388,
               -0.23600975621448772
            ],
            [
               -0.6235112612612613,
               -0.2367549354546552
            ],
            [
               -0.6263137837837839,
               -0.23749520827684822
            ],
            [
               -0.6291163063063064,
               -0.23818743374510165
            ],
            [
               -0.6319188288288289,
               -0.23880781605215728
            ],
            [
               -0.6347213513513514,
               -0.23936227635748852
            ],
            [
               -0.637523873873874,
               -0.2398852280589513
            ],
            [
               -0.6403263963963964,
               -0.24042716649500018
            ],
            [
               -0.643128918918919,
               -0.24103572514179128
            ],
            [
               -0.6459314414414415,
               -0.24173734145124615
            ],
            [
               -0.6487339639639641,
               -0.24252649336585663
            ],
            [
               -0.6515364864864865,
               -0.24336668069039058
            ],
            [
               -0.6543390090090091,
               -0.24420296603236302
            ],
            [
               -0.6571415315315317,
               -0.2449815718733287
            ],
            [
               -0.6599440540540541,
               -0.24566935431196069
            ],
            [
               -0.6627465765765767,
               -0.24626593837568
            ],
            [
               -0.6655490990990992,
               -0.24680393233372255
            ],
            [
               -0.6683516216216216,
               -0.24733698482649324
            ],
            [
               -0.6711541441441442,
               -0.24791992094600912
            ],
            [
               -0.6739566666666668,
               -0.248588151197365
            ],
            [
               -0.6767591891891893,
               -0.24934389823476122
            ],
            [
               -0.6795617117117118,
               -0.25015438685495195
            ],
            [
               -0.6823642342342343,
               -0.2509628522402757
            ],
            [
               -0.6851667567567569,
               -0.25170858993868483
            ],
            [
               -0.6879692792792793,
               -0.25234897541582
            ],
            [
               -0.6907718018018019,
               -0.25287561511590606
            ],
            [
               -0.6935743243243244,
               -0.2533188326960417
            ],
            [
               -0.696376846846847,
               -0.25373880644324054
            ],
            [
               -0.6991793693693694,
               -0.2542063754142091
            ],
            [
               -0.701981891891892,
               -0.25478013662909627
            ],
            [
               -0.7047844144144145,
               -0.25548768479094675
            ],
            [
               -0.707586936936937,
               -0.2563172874401065
            ],
            [
               -0.7103894594594595,
               -0.25722253835327014
            ],
            [
               -0.7131919819819821,
               -0.25813796806855116
            ],
            [
               -0.7159945045045045,
               -0.2589998625900308
            ],
            [
               -0.7187970270270271,
               -0.2597649682019839
            ],
            [
               -0.7215995495495496,
               -0.2604208532431981
            ],
            [
               -0.7244020720720722,
               -0.26098498596571007
            ],
            [
               -0.7272045945945946,
               -0.26149380661616484
            ],
            [
               -0.7300071171171172,
               -0.2619866416600145
            ],
            [
               -0.7328096396396397,
               -0.2624909231113418
            ],
            [
               -0.7356121621621622,
               -0.26301428690774165
            ],
            [
               -0.7384146846846847,
               -0.26354613344444044
            ],
            [
               -0.7412172072072073,
               -0.2640673325976597
            ],
            [
               -0.7440197297297299,
               -0.26456346895422866
            ],
            [
               -0.7468222522522523,
               -0.2650356264895256
            ],
            [
               -0.7496247747747748,
               -0.2655037477948785
            ],
            [
               -0.7524272972972974,
               -0.26600067147845385
            ],
            [
               -0.7552298198198198,
               -0.26655885955854175
            ],
            [
               -0.7580323423423424,
               -0.26719503911971276
            ],
            [
               -0.760834864864865,
               -0.26789920661348177
            ],
            [
               -0.7636373873873875,
               -0.2686331291564962
            ],
            [
               -0.76643990990991,
               -0.2693400432134715
            ],
            [
               -0.7692424324324325,
               -0.26996294538337406
            ],
            [
               -0.7720449549549551,
               -0.27046531638637406
            ],
            [
               -0.7748474774774775,
               -0.27084671161389706
            ],
            [
               -0.7776500000000001,
               -0.27114702157823134
            ],
            [
               -0.7804525225225226,
               -0.2714369644380761
            ],
            [
               -0.7832550450450451,
               -0.2717972271600191
            ],
            [
               -0.7860575675675676,
               -0.2722928788630403
            ],
            [
               -0.7888600900900902,
               -0.27295167835463374
            ],
            [
               -0.7916626126126127,
               -0.27375388669032463
            ],
            [
               -0.7944651351351352,
               -0.27463744500943943
            ],
            [
               -0.7972676576576577,
               -0.27551715524247866
            ],
            [
               -0.8000701801801803,
               -0.2763116320485166
            ],
            [
               -0.8028727027027027,
               -0.27696901320110645
            ],
            [
               -0.8056752252252253,
               -0.27748274050819044
            ],
            [
               -0.8084777477477478,
               -0.277892079908004
            ],
            [
               -0.8112802702702704,
               -0.27826728488011787
            ],
            [
               -0.8140827927927928,
               -0.27868459246113253
            ],
            [
               -0.8168853153153154,
               -0.27919971833220614
            ],
            [
               -0.8196878378378379,
               -0.2798289632472051
            ],
            [
               -0.8224903603603604,
               -0.2805443066811194
            ],
            [
               -0.8252928828828829,
               -0.281283922174006
            ],
            [
               -0.8280954054054055,
               -0.2819741588900099
            ],
            [
               -0.8308979279279279,
               -0.282555102990641
            ],
            [
               -0.8337004504504505,
               -0.2830007373644948
            ],
            [
               -0.836502972972973,
               -0.28332681495134404
            ],
            [
               -0.8393054954954956,
               -0.2835840621739907
            ],
            [
               -0.842108018018018,
               -0.28383959398773384
            ],
            [
               -0.8449105405405406,
               -0.2841535518763443
            ],
            [
               -0.8477130630630632,
               -0.2845594999304032
            ],
            [
               -0.8505155855855856,
               -0.28505551750692115
            ],
            [
               -0.8533181081081082,
               -0.2856088317200205
            ],
            [
               -0.8561206306306307,
               -0.2861717644674603
            ],
            [
               -0.8589231531531533,
               -0.2867025957635635
            ],
            [
               -0.8617256756756757,
               -0.28718319735919506
            ],
            [
               -0.8645281981981983,
               -0.28762660054445544
            ],
            [
               -0.8673307207207208,
               -0.2880715356295934
            ],
            [
               -0.8701332432432433,
               -0.28856597897127934
            ],
            [
               -0.8729357657657658,
               -0.28914600952191283
            ],
            [
               -0.8757382882882884,
               -0.2898182157831676
            ],
            [
               -0.8785408108108108,
               -0.29055275899772304
            ],
            [
               -0.8813433333333334,
               -0.2912903693203934
            ],
            [
               -0.8841458558558559,
               -0.29196140378015545
            ],
            [
               -0.8869483783783785,
               -0.29251050389575417
            ],
            [
               -0.8897509009009009,
               -0.29291805354641887
            ],
            [
               -0.8925534234234235,
               -0.29321045274810287
            ],
            [
               -0.895355945945946,
               -0.29345495705354097
            ],
            [
               -0.8981584684684685,
               -0.29374019340768864
            ],
            [
               -0.900960990990991,
               -0.29414855640721227
            ],
            [
               -0.9037635135135136,
               -0.2947296914232952
            ],
            [
               -0.9065660360360361,
               -0.29548408623350886
            ],
            [
               -0.9093685585585587,
               -0.29636244685877877
            ],
            [
               -0.9121710810810811,
               -0.2972811731016015
            ],
            [
               -0.9149736036036036,
               -0.29814874096860244
            ],
            [
               -0.9177761261261261,
               -0.29889407001194146
            ],
            [
               -0.9205786486486487,
               -0.2994873112674057
            ],
            [
               -0.9233811711711712,
               -0.2999461621053383
            ],
            [
               -0.9261836936936938,
               -0.3003258632662813
            ],
            [
               -0.9289862162162162,
               -0.3006966950753923
            ],
            [
               -0.9317887387387388,
               -0.3011170893822528
            ],
            [
               -0.9345912612612612,
               -0.3016119193733011
            ],
            [
               -0.9373937837837838,
               -0.3021636318759382
            ],
            [
               -0.9401963063063064,
               -0.3027193245678861
            ],
            [
               -0.9429988288288289,
               -0.30321124521769816
            ],
            [
               -0.9458013513513515,
               -0.30358346180518536
            ],
            [
               -0.9486038738738739,
               -0.30381525559695266
            ],
            [
               -0.9514063963963965,
               -0.30393286946218667
            ],
            [
               -0.9542089189189189,
               -0.30400520935905395
            ],
            [
               -0.9570114414414415,
               -0.3041245685134
            ],
            [
               -0.959813963963964,
               -0.30437854204290105
            ],
            [
               -0.9626164864864866,
               -0.30482229765452584
            ],
            [
               -0.9654190090090091,
               -0.30546027839516277
            ],
            [
               -0.9682215315315316,
               -0.3062433105339395
            ],
            [
               -0.9710240540540541,
               -0.3070820603817881
            ],
            [
               -0.9738265765765766,
               -0.3078725347240806
            ],
            [
               -0.9766290990990991,
               -0.30852558400978336
            ],
            [
               -0.9794316216216217,
               -0.30899132254749484
            ],
            [
               -0.9822341441441442,
               -0.3092712714519763
            ],
            [
               -0.9850366666666668,
               -0.30941512645331737
            ],
            [
               -0.9878391891891892,
               -0.309503930892682
            ],
            [
               -0.9906417117117118,
               -0.3096254857458729
            ],
            [
               -0.9934442342342342,
               -0.3098498031784436
            ],
            [
               -0.9962467567567568,
               -0.3102118108173746
            ],
            [
               -0.9990492792792793,
               -0.3107057153501174
            ],
            [
               -1.0018518018018019,
               -0.3112915007751189
            ],
            [
               -1.0046543243243244,
               -0.3119103202739064
            ],
            [
               -1.0074568468468468,
               -0.31250320842157
            ],
            [
               -1.0102593693693693,
               -0.3130272009463193
            ],
            [
               -1.0130618918918919,
               -0.31346449788249686
            ],
            [
               -1.0158644144144144,
               -0.31382302647689564
            ],
            [
               -1.018666936936937,
               -0.3141296271683143
            ],
            [
               -1.0214694594594596,
               -0.3144191458859975
            ],
            [
               -1.024271981981982,
               -0.3147234062727823
            ],
            [
               -1.0270745045045047,
               -0.3150633339338844
            ],
            [
               -1.029877027027027,
               -0.3154458711810534
            ],
            [
               -1.0326795495495495,
               -0.3158654718205902
            ],
            [
               -1.035482072072072,
               -0.31630858208917
            ],
            [
               -1.0382845945945947,
               -0.31675899470063706
            ],
            [
               -1.0410871171171172,
               -0.3172023144458346
            ],
            [
               -1.0438896396396395,
               -0.3176286635556492
            ],
            [
               -1.046692162162162,
               -0.3180336936597301
            ],
            [
               -1.0494946846846847,
               -0.31841853734818604
            ],
            [
               -1.0522972072072072,
               -0.3187893465535233
            ],
            [
               -1.0550997297297298,
               -0.31915664342135963
            ],
            [
               -1.0579022522522523,
               -0.319534183139203
            ],
            [
               -1.0607047747747749,
               -0.3199367694972862
            ],
            [
               -1.0635072972972974,
               -0.3203766983982229
            ],
            [
               -1.06630981981982,
               -0.32085919309367805
            ],
            [
               -1.0691123423423423,
               -0.32137803766166795
            ],
            [
               -1.0719148648648649,
               -0.3219131770920671
            ],
            [
               -1.0747173873873874,
               -0.3224319590610538
            ],
            [
               -1.07751990990991,
               -0.32289481364094097
            ],
            [
               -1.0803224324324325,
               -0.32326470650056804
            ],
            [
               -1.0831249549549549,
               -0.32351814985387006
            ],
            [
               -1.0859274774774774,
               -0.3236545199292191
            ],
            [
               -1.08873,
               -0.3237003963722358
            ],
            [
               -1.0915325225225225,
               -0.32370676713650304
            ],
            [
               -1.094335045045045,
               -0.32373897033075716
            ],
            [
               -1.0971375675675676,
               -0.3238615514659966
            ],
            [
               -1.0999400900900902,
               -0.32412202396558787
            ],
            [
               -1.1027426126126127,
               -0.32453817395458473
            ],
            [
               -1.1055451351351353,
               -0.3250927511762802
            ],
            [
               -1.1083476576576576,
               -0.3257373265071831
            ],
            [
               -1.1111501801801802,
               -0.32640440190768605
            ],
            [
               -1.1139527027027027,
               -0.32702439284131746
            ],
            [
               -1.1167552252252253,
               -0.32754266833377665
            ],
            [
               -1.1195577477477479,
               -0.3279318955549241
            ],
            [
               -1.1223602702702702,
               -0.3281964623898723
            ],
            [
               -1.1251627927927927,
               -0.3283682264284008
            ],
            [
               -1.1279653153153153,
               -0.32849544203557646
            ],
            [
               -1.1307678378378379,
               -0.3286286092982298
            ],
            [
               -1.1335703603603604,
               -0.328807596635729
            ],
            [
               -1.136372882882883,
               -0.32905359182267535
            ],
            [
               -1.1391754054054055,
               -0.3293675879301481
            ],
            [
               -1.141977927927928,
               -0.3297348958537726
            ],
            [
               -1.1447804504504504,
               -0.3301333552793331
            ],
            [
               -1.147582972972973,
               -0.3305420610143821
            ],
            [
               -1.1503854954954955,
               -0.3309477230910408
            ],
            [
               -1.153188018018018,
               -0.3313470092952656
            ],
            [
               -1.1559905405405406,
               -0.33174484397485016
            ],
            [
               -1.1587930630630632,
               -0.33215003448756153
            ],
            [
               -1.1615955855855855,
               -0.3325702908619077
            ],
            [
               -1.164398108108108,
               -0.33300853155986554
            ],
            [
               -1.1672006306306306,
               -0.3334615125353668
            ],
            [
               -1.1700031531531532,
               -0.33392070862451384
            ],
            [
               -1.1728056756756757,
               -0.33437450191179474
            ],
            [
               -1.1756081981981983,
               -0.3348104313179099
            ],
            [
               -1.1784107207207208,
               -0.33521659404648463
            ],
            [
               -1.1812132432432432,
               -0.3355820374315167
            ],
            [
               -1.1840157657657657,
               -0.3358967366647895
            ],
            [
               -1.1868182882882883,
               -0.3361521240143458
            ],
            [
               -1.1896208108108108,
               -0.33634290831273395
            ],
            [
               -1.1924233333333334,
               -0.33647017400164425
            ],
            [
               -1.195225855855856,
               -0.3365448116356844
            ],
            [
               -1.1980283783783783,
               -0.3365896627991892
            ],
            [
               -1.2008309009009008,
               -0.3366387416264428
            ],
            [
               -1.2036334234234234,
               -0.33673264996454977
            ],
            [
               -1.206435945945946,
               -0.33691063035807234
            ],
            [
               -1.2092384684684685,
               -0.337201122928689
            ],
            [
               -1.212040990990991,
               -0.3376136325501613
            ],
            [
               -1.2148435135135136,
               -0.3381347255573566
            ],
            [
               -1.2176460360360362,
               -0.33872993806704543
            ],
            [
               -1.2204485585585585,
               -0.3393515687637212
            ],
            [
               -1.223251081081081,
               -0.33995034957072745
            ],
            [
               -1.2260536036036036,
               -0.34048755488490456
            ],
            [
               -1.2288561261261262,
               -0.3409437889086053
            ],
            [
               -1.2316586486486487,
               -0.34132166922642115
            ],
            [
               -1.2344611711711713,
               -0.34164162092108064
            ],
            [
               -1.2372636936936936,
               -0.3419323365273086
            ],
            [
               -1.2400662162162162,
               -0.3422193112506188
            ],
            [
               -1.2428687387387387,
               -0.3425155414365446
            ],
            [
               -1.2456712612612613,
               -0.34281769349452196
            ],
            [
               -1.2484737837837838,
               -0.34310905305922035
            ],
            [
               -1.2512763063063064,
               -0.34336804938806775
            ],
            [
               -1.254078828828829,
               -0.3435790312580609
            ],
            [
               -1.2568813513513515,
               -0.3437410446411904
            ],
            [
               -1.2596838738738738,
               -0.34387101001613596
            ],
            [
               -1.2624863963963964,
               -0.3439997279518828
            ],
            [
               -1.265288918918919,
               -0.3441618450502585
            ],
            [
               -1.2680914414414415,
               -0.3443833028920378
            ],
            [
               -1.270893963963964,
               -0.34467096453021195
            ],
            [
               -1.2736964864864866,
               -0.3450085774756927
            ],
            [
               -1.276499009009009,
               -0.34536111189151586
            ],
            [
               -1.2793015315315315,
               -0.3456865190188937
            ],
            [
               -1.282104054054054,
               -0.3459511476694157
            ],
            [
               -1.2849065765765766,
               -0.346143470306138
            ],
            [
               -1.2877090990990991,
               -0.3462810368461374
            ],
            [
               -1.2905116216216217,
               -0.34640768122267784
            ],
            [
               -1.2933141441441443,
               -0.3465812789807552
            ],
            [
               -1.2961166666666666,
               -0.34685567915270865
            ],
            [
               -1.2989191891891891,
               -0.34726263956745085
            ],
            [
               -1.3017217117117117,
               -0.3477998686153223
            ],
            [
               -1.3045242342342342,
               -0.34842945959926774
            ],
            [
               -1.3073267567567568,
               -0.34908766274667047
            ],
            [
               -1.3101292792792794,
               -0.349703183307813
            ],
            [
               -1.312931801801802,
               -0.3502182957731048
            ],
            [
               -1.3157343243243242,
               -0.35060602350257997
            ],
            [
               -1.3185368468468468,
               -0.350877826135106
            ],
            [
               -1.3213393693693694,
               -0.35107928209786643
            ],
            [
               -1.324141891891892,
               -0.35127513778341213
            ],
            [
               -1.3269444144144145,
               -0.351528521254181
            ],
            [
               -1.329746936936937,
               -0.3518809487919353
            ],
            [
               -1.3325494594594596,
               -0.3523393960499245
            ],
            [
               -1.335351981981982,
               -0.35287431380814316
            ],
            [
               -1.3381545045045045,
               -0.35342887477801876
            ],
            [
               -1.340957027027027,
               -0.3539361623977243
            ],
            [
               -1.3437595495495496,
               -0.3543386380468392
            ],
            [
               -1.3465620720720721,
               -0.35460379312913837
            ],
            [
               -1.3493645945945947,
               -0.354731469095827
            ],
            [
               -1.352167117117117,
               -0.35475129175947395
            ],
            [
               -1.3549696396396396,
               -0.3547119500342113
            ],
            [
               -1.3577721621621621,
               -0.3546665252677391
            ],
            [
               -1.3605746846846847,
               -0.35465894912522344
            ],
            [
               -1.3633772072072072,
               -0.3547157357626637
            ],
            [
               -1.3661797297297298,
               -0.35484484072194256
            ],
            [
               -1.3689822522522523,
               -0.35504074725647206
            ],
            [
               -1.3717847747747747,
               -0.3552926926509763
            ],
            [
               -1.3745872972972972,
               -0.35559209199211006
            ],
            [
               -1.3773898198198198,
               -0.3559359424498222
            ],
            [
               -1.3801923423423423,
               -0.35632495068748826
            ],
            [
               -1.382994864864865,
               -0.35675752341997224
            ],
            [
               -1.3857973873873874,
               -0.3572226558903022
            ],
            [
               -1.38859990990991,
               -0.3576954109716718
            ],
            [
               -1.3914024324324323,
               -0.35813784311116226
            ],
            [
               -1.394204954954955,
               -0.35850619138838524
            ],
            [
               -1.3970074774774774,
               -0.3587626965798566
            ],
            [
               -1.39981,
               -0.3588884084478263
            ]
         ]
      }
   ]
}
