# Supplementary material for: Isolation of a planar π-aromatic Bi5− ring in a cobalt-based inverse-sandwich-type complex
Source: Nat Chem. 2025 Jan 20;17(4):547–55. doi: 10.1038/s41557-024-01713-8 (PMC11964920; doi:10.1038/s41557-024-01713-8)
Supplement: Supplementary file 4 — Original magnetic data of compound 1 and origin file of Fig. 3. [file 41557_2024_1713_MOESM4_ESM.zip › sr_and_T/58.csv]

comment	corrected Loops
temperature	4
sr	0.016
angle	0
trans	0
B	M
-1.3999	-0.3156500391865455
-1.3970974974974975	-0.3160111912157672
-1.394294994994995	-0.31625083539112925
-1.3914924924924925	-0.3162863738158717
-1.3886899899899898	-0.31608165105180386
-1.3858874874874874	-0.3156530718607317
-1.3830849849849849	-0.3150617256114453
-1.3802824824824824	-0.3143943349815529
-1.37747997997998	-0.31373899489767765
-1.3746774774774775	-0.31316290349465786
-1.371874974974975	-0.3126982776282713
-1.3690724724724723	-0.31233978568245047
-1.3662699699699699	-0.31205309865656206
-1.3634674674674674	-0.31179078434378
-1.360664964964965	-0.311509813772952
-1.3578624624624624	-0.311184968740787
-1.35505995995996	-0.31081431172765867
-1.3522574574574573	-0.3104158714872501
-1.3494549549549548	-0.31001773670055954
-1.3466524524524524	-0.3096458031793546
-1.3438499499499499	-0.30931384546336393
-1.3410474474474474	-0.30901933558065997
-1.338244944944945	-0.30874605100321234
-1.3354424424424425	-0.3084719135876134
-1.3326399399399398	-0.308178629657371
-1.3298374374374373	-0.3078592031868827
-1.3270349349349349	-0.3075203915198185
-1.3242324324324324	-0.3071792400219736
-1.32142992992993	-0.30685516557076525
-1.3186274274274274	-0.30656078151681454
-1.3158249249249248	-0.3062951384682868
-1.3130224224224223	-0.3060421369375716
-1.3102199199199198	-0.3057749100180376
-1.3074174174174173	-0.3054647152688623
-1.3046149149149149	-0.3050911549774683
-1.3018124124124124	-0.30464999610280263
-1.29900990990991	-0.3041556832138983
-1.2962074074074073	-0.3036375250603719
-1.2934049049049048	-0.30313079764154416
-1.2906024024024023	-0.3026658224380576
-1.2877998998998998	-0.3022587946310713
-1.2849973973973974	-0.301907502052207
-1.282194894894895	-0.3015933292949255
-1.2793923923923924	-0.30128871811773733
-1.2765898898898898	-0.3009673541207984
-1.2737873873873873	-0.3006134445495069
-1.2709848848848848	-0.3002268514864937
-1.2681823823823823	-0.2998223863979615
-1.2653798798798799	-0.2994236880798288
-1.2625773773773774	-0.2990540323511422
-1.259774874874875	-0.29872747430486657
-1.2569723723723722	-0.29844354160294423
-1.2541698698698698	-0.29818736567508614
-1.2513673673673673	-0.297935150360731
-1.2485648648648648	-0.2976629531353679
-1.2457623623623624	-0.29735557649887073
-1.24295985985986	-0.2970123434803969
-1.2401573573573572	-0.29664765312846786
-1.2373548548548547	-0.2962860670218365
-1.2345523523523523	-0.29595360426534423
-1.2317498498498498	-0.29566824683182885
-1.2289473473473473	-0.2954329308588053
-1.2261448448448449	-0.29523344894726405
-1.2233423423423422	-0.2950420292440104
-1.2205398398398397	-0.29482547190354724
-1.2177373373373372	-0.2945552518222936
-1.2149348348348348	-0.29421641270338555
-1.2121323323323323	-0.2938125363973595
-1.2093298298298298	-0.29336537199644463
-1.2065273273273274	-0.2929093828413109
-1.2037248248248247	-0.29248295605960684
-1.2009223223223222	-0.2921188620672725
-1.1981198198198197	-0.29183654402519443
-1.1953173173173173	-0.2916380506631871
-1.1925148148148148	-0.2915082290999904
-1.1897123123123123	-0.29141859633071104
-1.1869098098098099	-0.2913334786034766
-1.1841073073073072	-0.2912167361902788
-1.1813048048048047	-0.29103764426486195
-1.1785023023023022	-0.29077506987854335
-1.1756997997997998	-0.2904196929155484
-1.1728972972972973	-0.28997444021203456
-1.1700947947947948	-0.28945344822650415
-1.1672922922922924	-0.28887980520917433
-1.1644897897897897	-0.28828221256460035
-1.1616872872872872	-0.28769071452875594
-1.1588847847847847	-0.2871318534478712
-1.1560822822822823	-0.2866239555862416
-1.1532797797797798	-0.28617356270213135
-1.1504772772772773	-0.2857740835382599
-1.1476747747747749	-0.28540740212219406
-1.1448722722722722	-0.28504845675371526
-1.1420697697697697	-0.2846718848948915
-1.1392672672672672	-0.28425903164336647
-1.1364647647647648	-0.2838032713257428
-1.1336622622622623	-0.28331189839617676
-1.1308597597597596	-0.28280378820716195
-1.1280572572572574	-0.28230334978746513
-1.1252547547547547	-0.28183256039718646
-1.1224522522522522	-0.2814036296843305
-1.1196497497497497	-0.2810147777979327
-1.1168472472472473	-0.28065068610668664
-1.1140447447447448	-0.28028765734581074
-1.111242242242242	-0.2799019013712758
-1.1084397397397396	-0.279478206361164
-1.1056372372372372	-0.2790159932987986
-1.1028347347347347	-0.27853051974084114
-1.1000322322322322	-0.2780485761936668
-1.0972297297297298	-0.27759988979905714
-1.0944272272272273	-0.2772069768323719
-1.0916247247247246	-0.2768768263691483
-1.0888222222222221	-0.2765973018321245
-1.0860197197197197	-0.2763396516723742
-1.0832172172172172	-0.27606651145010114
-1.0804147147147147	-0.27574293153162877
-1.0776122122122123	-0.27534690956519575
-1.0748097097097098	-0.2748760148759644
-1.072007207207207	-0.2743479397714089
-1.0692047047047046	-0.2737947884153445
-1.0664022022022022	-0.2732529558292987
-1.0635996996996997	-0.2727518730074557
-1.0607971971971972	-0.27230522582873345
-1.0579946946946948	-0.2719073945437844
-1.0551921921921923	-0.27153611012399165
-1.0523896896896896	-0.2711602825541658
-1.0495871871871871	-0.270750310270411
-1.0467846846846847	-0.2702874670836244
-1.0439821821821822	-0.2697693923914619
-1.0411796796796797	-0.2692101002246466
-1.038377177177177	-0.2686347728864938
-1.0355746746746748	-0.26807127926918023
-1.032772172172172	-0.26754130622432265
-1.0299696696696696	-0.26705393492255564
-1.0271671671671672	-0.26660350967009505
-1.0243646646646647	-0.26617212302766496
-1.0215621621621622	-0.2657355287537441
-1.0187596596596595	-0.26527030471613655
-1.0159571571571573	-0.2647599173621624
-1.0131546546546546	-0.26419797639166864
-1.0103521521521521	-0.2635881179206854
-1.0075496496496497	-0.2629411621125415
-1.0047471471471472	-0.2622710182857127
-1.0019446446446447	-0.2615909938459509
-0.9991421421421421	-0.2609117016305173
-0.9963396396396396	-0.2602408970788537
-0.9935371371371371	-0.2595846924572802
-0.9907346346346346	-0.25894905191873424
-0.9879321321321322	-0.2583404703413873
-0.9851296296296297	-0.257765249397002
-0.9823271271271271	-0.2572275628124978
-0.9795246246246246	-0.2567271986273968
-0.9767221221221221	-0.2562581669923425
-0.9739196196196196	-0.2558091219955377
-0.9711171171171171	-0.2553658468670039
-0.9683146146146147	-0.25491517202975417
-0.9655121121121122	-0.25444899956296657
-0.9627096096096096	-0.25396690035023695
-0.9599071071071071	-0.253476150829849
-0.9571046046046046	-0.25298896447486396
-0.9543021021021021	-0.25251772781070125
-0.9514995995995996	-0.2520698689518871
-0.9486970970970972	-0.25164423765965543
-0.9458945945945947	-0.25123043219333846
-0.9430920920920921	-0.2508115016984134
-0.9402895895895895	-0.25036923404688266
-0.9374870870870871	-0.24989025197523665
-0.9346845845845846	-0.24937075911481302
-0.9318820820820821	-0.24881816480879831
-0.9290795795795797	-0.24824885800941449
-0.9262770770770771	-0.24768273987073597
-0.9234745745745746	-0.2471362891402977
-0.920672072072072	-0.2466165046027574
-0.9178695695695696	-0.2461178309689019
-0.9150670670670671	-0.24562320018618397
-0.9122645645645646	-0.24510894237596648
-0.9094620620620621	-0.2445520165396483
-0.9066595595595596	-0.24393723205488954
-0.9038570570570571	-0.24326214328365503
-0.9010545545545545	-0.2425380886475082
-0.898252052052052	-0.24178712934426821
-0.8954495495495496	-0.2410359725344494
-0.8926470470470471	-0.2403088860214482
-0.8898445445445445	-0.239621828320533
-0.8870420420420421	-0.23897948739539604
-0.8842395395395396	-0.23837586269981967
-0.881437037037037	-0.23779783147979636
-0.8786345345345346	-0.23723023066145638
-0.8758320320320321	-0.236660654156092
-0.8730295295295295	-0.23608248176075294
-0.870227027027027	-0.23549545245494227
-0.8674245245245246	-0.23490404208449187
-0.8646220220220221	-0.23431464310176858
-0.8618195195195195	-0.23373281844165367
-0.859017017017017	-0.2331616550076106
-0.8562145145145146	-0.23260162310329924
-0.853412012012012	-0.23205164096177103
-0.8506095095095095	-0.23151054828241235
-0.8478070070070071	-0.2309781030479694
-0.8450045045045045	-0.23045494444498307
-0.842202002002002	-0.22994154408908968
-0.8393994994994995	-0.22943672580799573
-0.8365969969969971	-0.22893661164949938
-0.8337944944944945	-0.22843471370195612
-0.830991991991992	-0.22792338686056327
-0.8281894894894896	-0.22739620230345903
-0.825386986986987	-0.22685028832528312
-0.8225844844844845	-0.22628756092891056
-0.819781981981982	-0.22571412212000452
-0.8169794794794795	-0.22513782632875004
-0.814176976976977	-0.22456482356006374
-0.8113744744744745	-0.22399644009164826
-0.8085719719719721	-0.2234277913140125
-0.8057694694694695	-0.22284896891101671
-0.802966966966967	-0.2222486760858965
-0.8001644644644645	-0.2216191566134272
-0.797361961961962	-0.2209605889748592
-0.7945594594594595	-0.2202831025446528
-0.791756956956957	-0.21960528844869118
-0.7889544544544544	-0.218949309740936
-0.786151951951952	-0.21833402957676568
-0.7833494494494495	-0.21776847029510585
-0.780546946946947	-0.21724801168913102
-0.7777444444444445	-0.21675493230208354
-0.774941941941942	-0.21626342892711545
-0.7721394394394395	-0.215747621790488
-0.7693369369369369	-0.21518986662359166
-0.7665344344344345	-0.2145864242253159
-0.763731931931932	-0.21394834384922146
-0.7609294294294294	-0.21329706565904494
-0.758126926926927	-0.21265617589537292
-0.7553244244244245	-0.21204225327784637
-0.752521921921922	-0.21145823878898373
-0.7497194194194194	-0.2108919971747014
-0.746916916916917	-0.2103209247263563
-0.7441144144144145	-0.20972120522492432
-0.7413119119119119	-0.20907843646230012
-0.7385094094094095	-0.20839556843522772
-0.735706906906907	-0.20769477637077902
-0.7329044044044044	-0.20701188696157502
-0.7301019019019019	-0.20638464297350367
-0.7272993993993995	-0.2058385013391874
-0.724496896896897	-0.20537491771289548
-0.7216943943943944	-0.20496663948831303
-0.718891891891892	-0.20456244491380696
-0.7160893893893895	-0.20410065561894056
-0.7132868868868869	-0.20352764261918135
-0.7104843843843844	-0.20281552981862538
-0.707681881881882	-0.20197314156008522
-0.7048793793793794	-0.20104610396739017
-0.7020768768768769	-0.20010536540975102
-0.6992743743743745	-0.19922718290671218
-0.696471871871872	-0.19847056918700834
-0.6936693693693694	-0.19785928186430504
-0.6908668668668669	-0.19737422613779154
-0.6880643643643645	-0.19695896017761574
-0.6852618618618619	-0.19653683591857263
-0.6824593593593594	-0.19603452956363454
-0.679656856856857	-0.19540457427395835
-0.6768543543543544	-0.1946397411197922
-0.6740518518518519	-0.19377468394660874
-0.6712493493493494	-0.19287435193152852
-0.6684468468468469	-0.19201294793521995
-0.6656443443443444	-0.19125026431952885
-0.6628418418418419	-0.1906130492230034
-0.6600393393393394	-0.19008737040286772
-0.6572368368368369	-0.1896243076582741
-0.6544343343343344	-0.18915692361930636
-0.6516318318318319	-0.18862278728104304
-0.6488293293293294	-0.1879845668078514
-0.6460268268268269	-0.18724193604120284
-0.6432243243243244	-0.18643099047159584
-0.6404218218218218	-0.18561154301685076
-0.6376193193193194	-0.18484666979950795
-0.6348168168168169	-0.18418137651776156
-0.6320143143143144	-0.18362744775522824
-0.6292118118118118	-0.18315939541187765
-0.6264093093093094	-0.18272268822715337
-0.6236068068068069	-0.18225138843970046
-0.6208043043043043	-0.1816892944001195
-0.6180018018018019	-0.18100767031383921
-0.6151992992992994	-0.18021392639816644
-0.6123967967967968	-0.17934871152117166
-0.6095942942942943	-0.17847271925689315
-0.6067917917917919	-0.17764779298809294
-0.6039892892892894	-0.1769185748239601
-0.6011867867867868	-0.17630048245007002
-0.5983842842842844	-0.17577745029128633
-0.5955817817817819	-0.17530949544683933
-0.5927792792792793	-0.1748469393095032
-0.5899767767767768	-0.17434611390710947
-0.5871742742742744	-0.17378123096579737
-0.5843717717717718	-0.17314875939465493
-0.5815692692692693	-0.17246348953629925
-0.5787667667667669	-0.17174843076220428
-0.5759642642642644	-0.1710227557390247
-0.5731617617617618	-0.1702924842384716
-0.5703592592592593	-0.16954738375610998
-0.5675567567567569	-0.1687651423252667
-0.5647542542542543	-0.1679211374779763
-0.5619517517517518	-0.16700006332277997
-0.5591492492492494	-0.16600500146647912
-0.5563467467467468	-0.16496044083509648
-0.5535442442442443	-0.16390790953009532
-0.5507417417417418	-0.16289549468348655
-0.5479392392392394	-0.16196466781374036
-0.5451367367367368	-0.16113876281232176
-0.5423342342342343	-0.16041687045096198
-0.5395317317317319	-0.15977505004425926
-0.5367292292292293	-0.15917428763361066
-0.5339267267267268	-0.15857241650883472
-0.5311242242242243	-0.15793601306852967
-0.5283217217217218	-0.15724847046373203
-0.5255192192192193	-0.1565119222146178
-0.5227167167167168	-0.15574288624166804
-0.5199142142142144	-0.1549636404756519
-0.5171117117117118	-0.15419268545094522
-0.5143092092092093	-0.15343776157369837
-0.5115067067067068	-0.1526937794988951
-0.5087042042042043	-0.1519461293349024
-0.5059017017017018	-0.15117785628631686
-0.5030991991991993	-0.1503778309934204
-0.5002966966966967	-0.1495467641656338
-0.4974941941941943	-0.14869878139781068
-0.4946916916916918	-0.14785794132622604
-0.49188918918918934	-0.14705093020736096
-0.48908668668668676	-0.14629853291106246
-0.4862841841841843	-0.1456088884767072
-0.4834816816816818	-0.14497486547995955
-0.48067917917917924	-0.14437640352725573
-0.47787667667667677	-0.14378691045514844
-0.4750741741741743	-0.14318141000596837
-0.4722716716716717	-0.14254358786463528
-0.46946916916916925	-0.14186935859218872
-0.4666666666666668	-0.1411658796439898
-0.4638641641641643	-0.14044658970545607
-0.46106166166166174	-0.13972425368004252
-0.45825915915915927	-0.13900466316601043
-0.4554566566566568	-0.1382833487691156
-0.4526541541541542	-0.13754653228323524
-0.44985165165165175	-0.1367759978129075
-0.4470491491491493	-0.13595614550194504
-0.4442466466466467	-0.1350807049188787
-0.44144414414414423	-0.1341566915442286
-0.43864164164164177	-0.13320413587060848
-0.4358391391391393	-0.13225155648799466
-0.4330366366366367	-0.131328579513114
-0.43023413413413425	-0.13045803807582718
-0.4274316316316318	-0.12965001520532546
-0.4246291291291292	-0.12889960408925247
-0.42182662662662673	-0.1281889144489311
-0.41902412412412426	-0.12749249444529284
-0.4162216216216217	-0.1267843245134855
-0.4134191191191192	-0.1260441920077823
-0.41061661661661675	-0.1252616478257727
-0.4078141141141143	-0.12443669439915322
-0.4050116116116117	-0.12357749451061067
-0.40220910910910923	-0.12269631577481348
-0.39940660660660665	-0.12180533327024917
-0.3966041041041042	-0.12091370500260047
-0.3938016016016017	-0.12002664226885015
-0.39099909909909925	-0.11914631800418579
-0.3881965965965968	-0.11827373824690283
-0.3853940940940943	-0.11741040996822494
-0.3825915915915916	-0.11655885992784167
-0.37978908908908915	-0.11572167786545719
-0.3769865865865867	-0.11489950534361999
-0.3741840840840842	-0.11408895640780468
-0.37138158158158174	-0.11328160232186305
-0.3685790790790793	-0.11246481145353292
-0.3657765765765768	-0.11162453112696596
-0.3629740740740741	-0.11074930019913368
-0.36017157157157165	-0.10983420121511155
-0.3573690690690692	-0.10888333538577685
-0.3545665665665667	-0.10790980218037612
-0.35176406406406424	-0.10693296283406642
-0.3489615615615618	-0.1059736867405672
-0.3461590590590591	-0.1050489929612277
-0.3433565565565566	-0.1041677452021744
-0.34055405405405414	-0.10332874039882396
-0.3377515515515517	-0.10252175171130762
-0.3349490490490492	-0.10173111440926845
-0.33214654654654674	-0.10094061578832901
-0.32934404404404427	-0.1001380553133465
-0.3265415415415416	-0.09931801302563997
-0.3237390390390391	-0.09848203663615131
-0.32093653653653664	-0.09763638789122982
-0.3181340340340342	-0.09678834457334597
-0.3153315315315317	-0.09594253305966757
-0.31252902902902924	-0.09509870205289758
-0.30972652652652655	-0.09425177084455674
-0.3069240240240241	-0.09339410906374926
-0.3041215215215216	-0.0925191495779353
-0.30131901901901914	-0.09162491360322408
-0.2985165165165167	-0.09071602824716758
-0.2957140140140142	-0.0898033438813908
-0.29291151151151174	-0.08890112453331721
-0.29010900900900904	-0.08802267887062383
-0.2873065065065066	-0.08717590039775883
-0.2845040040040041	-0.08636027429324852
-0.28170150150150164	-0.08556644725554241
-0.27889899899899917	-0.08477860317274412
-0.2760964964964967	-0.08397893825323477
-0.27329399399399423	-0.08315281581476582
-0.27049149149149154	-0.082292951972608
-0.2676889889889891	-0.08140131741191609
-0.2648864864864866	-0.08048821811633462
-0.26208398398398414	-0.07956896534648472
-0.25928148148148167	-0.07865933088093184
-0.2564789789789792	-0.07777133613013892
-0.2536764764764765	-0.07691072758304922
-0.25087397397397404	-0.07607682643850296
-0.24807147147147157	-0.07526455371822223
-0.2452689689689691	-0.07446764745420455
-0.24246646646646663	-0.07368169029424125
-0.23966396396396417	-0.07290569693634236
-0.2368614614614617	-0.07214162035329262
-0.234058958958959	-0.07139199670311777
-0.23125645645645654	-0.07065673878186081
-0.22845395395395407	-0.06993050538402573
-0.2256514514514516	-0.06920194851696716
-0.22284894894894913	-0.06845549731737062
-0.22004644644644666	-0.0676753933609264
-0.2172439439439442	-0.06685078189838209
-0.2144414414414415	-0.06598012409863449
-0.21163893893893904	-0.0650732448305682
-0.20883643643643657	-0.06414998726000826
-0.2060339339339341	-0.0632355149270609
-0.20323143143143163	-0.06235343703994729
-0.20042892892892916	-0.06151874917151134
-0.19762642642642647	-0.06073278822554152
-0.194823923923924	-0.059981900942349176
-0.19202142142142153	-0.05924045487874376
-0.18921891891891907	-0.058477507155510894
-0.1864164164164166	-0.05766530366373621
-0.18361391391391413	-0.056787176145780494
-0.18081141141141166	-0.055842534862314164
-0.17800890890890897	-0.05484748563240066
-0.1752064064064065	-0.05383087549771397
-0.17240390390390403	-0.05282689676333069
-0.16960140140140156	-0.051866349963014355
-0.1667988988988991	-0.05096899617706627
-0.16399639639639663	-0.05013903833241707
-0.16119389389389416	-0.04936480527767192
-0.15839139139139147	-0.0486224882014409
-0.155588888888889	-0.047882676400231104
-0.15278638638638653	-0.04711777839901517
-0.14998388388388406	-0.0463083566296486
-0.1471813813813816	-0.045446911409510876
-0.14437887887887912	-0.044538512032761136
-0.14157637637637643	-0.04359858767768778
-0.13877387387387397	-0.04264887263098953
-0.1359713713713715	-0.0417127724902189
-0.13316886886886903	-0.04081126232069517
-0.13036636636636656	-0.039959974314821
-0.1275638638638641	-0.03916759787210305
-0.12476136136136162	-0.03843531377911295
-0.12195885885885893	-0.037756847830100485
-0.11915635635635646	-0.03711886208697378
-0.116353853853854	-0.03650168895544163
-0.11355135135135153	-0.035880674807703454
-0.11074884884884906	-0.0352284714178322
-0.10794634634634659	-0.034518417795962084
-0.10514384384384412	-0.0337287392406043
-0.10234134134134143	-0.03284681257751644
-0.09953883883883896	-0.0318724160514501
-0.09673633633633649	-0.030818876724557603
-0.09393383383383402	-0.029711417640453347
-0.09113133133133156	-0.028582715930235293
-0.08832882882882909	-0.027466505644088673
-0.0855263263263264	-0.026390724779080495
-0.08272382382382393	-0.025371972984857178
-0.07992132132132146	-0.024412790455806525
-0.07711881881881899	-0.023502533873961964
-0.07431631631631652	-0.022621618845012004
-0.07151381381381405	-0.02174792647385273
-0.06871131131131158	-0.020863540864833045
-0.0659088088088089	-0.019959898324506113
-0.06310630630630643	-0.019039919820226948
-0.06030380380380396	-0.018116613270575076
-0.05750130130130149	-0.01720868394830489
-0.05469879879879902	-0.016334551747986106
-0.05189629629629655	-0.015506582627309693
-0.04909379379379408	-0.01472718851907445
-0.04629129129129139	-0.013987808587513736
-0.043488788788788924	-0.013270880676725027
-0.040686286286286455	-0.012554043168762706
-0.037883783783783986	-0.01181524253041686
-0.03508128128128152	-0.011037311556084577
-0.03227877877877905	-0.01021091785338795
-0.02947627627627636	-0.009335404904241893
-0.02667377377377389	-0.008417720297415207
-0.02387127127127142	-0.007470116386363552
-0.021068768768768953	-0.006507476216616415
-0.018266266266266484	-0.0055449547784019795
-0.015463763763764016	-0.0045962515335317465
-0.012661261261261547	-0.003672434927027819
-0.009858758758758857	-0.002781004254105737
-0.007056256256256388	-0.0019248968075868782
-0.004253753753753919	-0.001101404720417438
-0.0014512512512514508	-0.00030132141243067713
0.0013512512512510177	0.0004910972566360732
0.004153753753753486	0.0012967605569436252
0.006956256256255955	0.002138669857506954
0.009758758758758646	0.0030374123461313998
0.012561261261261114	0.004006107759243166
0.015363763763763583	0.005046134914532719
0.01816626626626605	0.0061450229947091805
0.02096876876876852	0.007277483292326429
0.02377127127127099	0.008409757721881416
0.02657377377377368	0.009506496263004423
0.029376276276276148	0.010538551194655249
0.032178778778778616	0.011489673674649545
0.034981281281281085	0.012360278606331765
0.03778378378378355	0.013167184761780804
0.04058628628628602	0.013939333287881906
0.04338878878878849	0.01471061188718002
0.04619129129129118	0.015511719921426336
0.04899379379379365	0.016363252243208427
0.05179629629629612	0.017271784240703428
0.05459879879879859	0.018229835053532047
0.057401301301301055	0.01921945536732251
0.060203803803803524	0.02021817938176726
0.06300630630630621	0.021205496707392038
0.06580880880880868	0.022167994697151732
0.06861131131131115	0.023101862924057717
0.07141381381381362	0.024012338292274372
0.07421631631631609	0.024910605433426304
0.07701881881881856	0.025809362049519266
0.07982132132132103	0.02671852100168403
0.08262382382382372	0.02764231176185551
0.08542632632632619	0.02857847777980834
0.08822882882882865	0.029519559266797838
0.09103133133133112	0.030455639091080344
0.09383383383383359	0.031377589071802034
0.09663633633633606	0.03227984937708671
0.09943883883883853	0.033162050534400855
0.10224134134134122	0.034029208112726264
0.10504384384384369	0.03489062482531823
0.10784634634634616	0.03575790325432089
0.11064884884884862	0.03664256121180822
0.11345135135135109	0.03755368629003868
0.11625385385385356	0.038495949272848495
0.11905635635635625	0.039468200074583015
0.12185885885885872	0.04046283412163596
0.12466136136136119	0.04146612049689797
0.12746386386386366	0.04245965905934702
0.13026636636636613	0.043423010259173105
0.1330688688688686	0.044337288469267086
0.13587137137137106	0.04518917020643899
0.13867387387387375	0.04597445657605058
0.14147637637637622	0.046700191802138254
0.1442788788788787	0.04738449576021151
0.14708138138138116	0.048053748117225764
0.14988388388388363	0.04873747299707654
0.1526863863863861	0.04946201413007066
0.15548888888888857	0.05024460840348258
0.15829139139139126	0.05108954509324957
0.16109389389389372	0.05198764690628969
0.1638963963963962	0.05291940976524904
0.16669889889889866	0.05386103987919207
0.16950140140140113	0.054791674427708895
0.1723039039039036	0.05569959609365838
0.1751064064064063	0.056585449426170026
0.17790890890890876	0.057461324192767824
0.18071141141141123	0.05834584947741127
0.1835139139139137	0.059256746527786085
0.18631641641641616	0.06020318963927259
0.18911891891891863	0.06118050490067886
0.1919214214214211	0.06216910273188506
0.1947239239239238	0.06313826425941675
0.19752642642642626	0.06405387537606402
0.20032892892892873	0.06488791353242276
0.2031314314314312	0.06562686484454526
0.20593393393393367	0.06627650027652335
0.20873643643643613	0.0668615035462278
0.2115389389389386	0.06741998809802613
0.2143414414414413	0.06799447500330418
0.21714394394394376	0.06862193939755698
0.21994644644644623	0.06932574553315445
0.2227489489489487	0.07011162621929137
0.22555145145145117	0.07096855445999854
0.22835395395395364	0.07187384224460504
0.23115645645645633	0.07280057841971987
0.2339589589589588	0.07372496830927146
0.23676146146146126	0.07463140879749433
0.23956396396396373	0.07551408975678013
0.2423664664664662	0.07637519480475263
0.24516896896896867	0.07722092409660034
0.24797147147147114	0.07805718705974846
0.25077397397397383	0.07888672169125606
0.2535764764764763	0.07970865929749077
0.25637897897897877	0.08052046950186031
0.25918148148148124	0.08132120734955112
0.2619839839839837	0.08211442432130019
0.2647864864864862	0.08290920681454558
0.26758898898898864	0.08371853092139771
0.27039149149149133	0.08455520142617437
0.2731939939939938	0.0854266732754713
0.27599649649649627	0.08633064563351092
0.27879899899899874	0.08725323589285813
0.2816015015015012	0.08817078680653104
0.2844040040040037	0.08905517737919597
0.28720650650650636	0.08988129652981604
0.29000900900900883	0.09063451473716826
0.2928115115115113	0.09131584351121431
0.29561401401401377	0.09194307040008079
0.29841651651651624	0.09254731612921756
0.3012190190190187	0.09316581412915226
0.3040215215215212	0.09383283469862437
0.30682402402402387	0.09457122071173985
0.30962652652652634	0.09538681410487511
0.3124290290290288	0.09626721090112467
0.3152315315315313	0.09718506370340989
0.31803403403403374	0.09810493052935698
0.3208365365365362	0.09899179883179146
0.3236390390390387	0.09981911242368591
0.32644154154154137	0.10057442737001837
0.32924404404404384	0.1012615730392533
0.3320465465465463	0.1018991370196561
0.3348490490490488	0.10251595103102835
0.33765155155155124	0.10314482305477053
0.3404540540540537	0.1038159533487365
0.3432565565565564	0.10455132581931303
0.34605905905905887	0.10536099983654919
0.34886156156156134	0.10624177994065445
0.3516640640640638	0.10717831778902225
0.3544665665665663	0.10814634934301562
0.35726906906906875	0.10911748847787037
0.3600715715715712	0.11006476808494843
0.3628740740740739	0.11096794542670767
0.3656765765765764	0.11181751534328582
0.36847907907907884	0.11261647775542305
0.3712815815815813	0.11337924913430708
0.3740840840840838	0.11412769458062129
0.37688658658658625	0.11488499473501286
0.3796890890890887	0.11566876192925392
0.3824915915915914	0.11648524683547304
0.3852940940940939	0.11732642749230575
0.38809659659659634	0.11817116414586411
0.3908990990990988	0.11899053085922384
0.3937016016016013	0.11975617127909968
0.39650410410410375	0.12044945512849452
0.39930660660660644	0.12106870998838395
0.4021091091091089	0.12163210530728562
0.4049116116116114	0.12217486768808654
0.40771411411411385	0.12274113685084612
0.4105166166166163	0.12337245569258709
0.4133191191191188	0.12409608836384306
0.41612162162162125	0.12491665213504637
0.41892412412412394	0.12581377000769461
0.4217266266266264	0.12674677602155238
0.4245291291291289	0.12766541028783526
0.42733163163163135	0.12852356609490412
0.4301341341341338	0.129292100704772
0.4329366366366363	0.12996686338112137
0.435739139139139	0.13056943217096825
0.43854164164164144	0.1311402074440575
0.4413441441441439	0.13172583499269733
0.4441466466466464	0.1323647023758801
0.44694914914914885	0.1330749042423934
0.4497516516516513	0.1338483816587003
0.4525541541541538	0.13465310116808818
0.4553566566566565	0.13544270760638996
0.45815915915915895	0.1361708063245109
0.4609616616616614	0.13680560681214485
0.4637641641641639	0.13734052774878458
0.46656666666666635	0.13779756005740304
0.4693691691691688	0.1382223378118397
0.4721716716716713	0.13867231652180545
0.474974174174174	0.139201464087745
0.47777667667667645	0.13984584060803582
0.4805791791791789	0.14061411479484107
0.4833816816816814	0.14148557001747364
0.48618418418418385	0.14241596835456138
0.4889866866866863	0.14334942900086806
0.491789189189189	0.14423287935132575
0.4945916916916915	0.14502908294431505
0.49739419419419395	0.14572484064530275
0.5001966966966964	0.14633246483470003
0.5029991991991989	0.14688455974639342
0.5058017017017014	0.14742393535256487
0.5086042042042038	0.1479916516166654
0.5114067067067065	0.1486164642043249
0.514209209209209	0.14930832352276735
0.5170117117117115	0.15005731221753385
0.5198142142142139	0.15083788780596394
0.5226167167167164	0.15161694725071095
0.5254192192192189	0.15236337784599344
0.5282217217217213	0.15305656670581644
0.531024224224224	0.15369178757204163
0.5338267267267265	0.15428129454589792
0.536629229229229	0.15485106658074424
0.5394317317317314	0.15543418978824616
0.5422342342342339	0.15606261100570573
0.5450367367367364	0.15675930679274377
0.547839239239239	0.15753274866702052
0.5506417417417415	0.1583749641963687
0.553444244244244	0.1592636277922673
0.5562467467467465	0.1601676506632716
0.5590492492492489	0.16105488556036637
0.5618517517517514	0.16190001577320123
0.5646542542542539	0.1626906042450566
0.5674567567567566	0.16342969119693943
0.570259259259259	0.1641341818742328
0.5730617617617615	0.16482937268211145
0.575864264264264	0.16554104601514075
0.5786667667667664	0.16628731757232276
0.5814692692692689	0.16707260067705443
0.5842717717717714	0.16788555779516734
0.587074274274274	0.16870182986313675
0.5898767767767765	0.16949094661809913
0.592679279279279	0.1702255246295388
0.5954817817817815	0.17089006000864299
0.5982842842842839	0.17148660315012562
0.6010867867867866	0.17203542162361052
0.6038892892892889	0.1725702099594453
0.6066917917917916	0.17312907045498582
0.6094942942942938	0.17374385147701163
0.6122967967967965	0.17443104099000753
0.6150992992992992	0.17518704363041182
0.6179018018018014	0.17598939575404307
0.6207043043043041	0.17680366669066921
0.6235068068068064	0.17759401525036997
0.6263093093093091	0.17833418856033034
0.6291118118118113	0.17901555967383462
0.631914314314314	0.17964968398389855
0.6347168168168167	0.18026454832880306
0.6375193193193189	0.18089565893773737
0.6403218218218216	0.18157473533748297
0.6431243243243239	0.18231952533831935
0.6459268268268266	0.1831278903733243
0.6487293293293288	0.18397795166562483
0.6515318318318315	0.18483417926885515
0.6543343343343342	0.1856574666101327
0.6571368368368364	0.1864160512171844
0.6599393393393391	0.18709398187711532
0.6627418418418414	0.18769471613751146
0.6655443443443441	0.1882390402972909
0.6683468468468463	0.18875828991821528
0.671149349349349	0.18928522727264702
0.6739518518518517	0.18984547711824737
0.6767543543543539	0.19045200462956915
0.6795568568568566	0.19110393834970432
0.6823593593593589	0.19178954126637565
0.6851618618618616	0.19249183985712426
0.6879643643643643	0.19319475382275308
0.6907668668668665	0.19388770108870534
0.6935693693693692	0.19456746253031051
0.6963718718718714	0.19523722474095218
0.6991743743743741	0.19590373269586578
0.7019768768768764	0.19657401237597372
0.7047793793793791	0.19725301333980635
0.7075818818818818	0.19794287912004382
0.710384384384384	0.19864369076088295
0.7131868868868867	0.1993548306672554
0.7159893893893889	0.20007588051122507
0.7187918918918916	0.20080629219102408
0.7215943943943939	0.20154380431443447
0.7243968968968966	0.20228238445747168
0.7271993993993993	0.20301097884878289
0.7300019019019015	0.20371427807536224
0.7328044044044042	0.20437602347106376
0.7356069069069064	0.20498430926032754
0.7384094094094091	0.20553729277823954
0.7412119119119114	0.20604715498290854
0.7440144144144141	0.2065403582210136
0.7468169169169168	0.20705325426113988
0.749619419419419	0.20762361977213106
0.7524219219219217	0.20828022850763991
0.755224424424424	0.20903354659494136
0.7580269269269266	0.20987064939668074
0.7608294294294289	0.21075640977910864
0.7636319319319316	0.21164117324983148
0.7664344344344343	0.21247308575476287
0.7692369369369365	0.21321165565238215
0.7720394394394392	0.21383857023345096
0.7748419419419414	0.21436248405947253
0.7776444444444441	0.21481626936922135
0.7804469469469468	0.21524751717849444
0.7832494494494491	0.215705159840063
0.7860519519519518	0.21622626737004244
0.788854454454454	0.2168269573022708
0.7916569569569567	0.2174999860622037
0.794459459459459	0.2182194141876219
0.7972619619619616	0.21895048181076754
0.8000644644644643	0.21966124157844424
0.8028669669669666	0.22033209011394306
0.8056694694694693	0.22096022759773423
0.8084719719719715	0.22155792918487702
0.8112744744744742	0.22214567907295701
0.8140769769769765	0.22274294883490933
0.8168794794794791	0.2233601093334529
0.8196819819819818	0.22399442650893758
0.8224844844844841	0.2246315183399598
0.8252869869869868	0.22525161369051694
0.828089489489489	0.225838179378811
0.8308919919919917	0.22638559654297036
0.833694494494494	0.22690288162290542
0.8364969969969966	0.22741184913248985
0.8392994994994993	0.22794011041025772
0.8421020020020016	0.22851119491778935
0.8449045045045043	0.2291352046656115
0.8477070070070065	0.2298033690880866
0.8505095095095092	0.23048865873685132
0.8533120120120115	0.2311526407986963
0.8561145145145141	0.2317566765110568
0.8589170170170168	0.23227406421983834
0.8617195195195191	0.23269931891148363
0.8645220220220218	0.23305158654417193
0.867324524524524	0.23337095722366094
0.8701270270270267	0.23370859746628164
0.872929529529529	0.23411348652154432
0.8757320320320316	0.23461954138394067
0.8785345345345343	0.23523676371893823
0.8813370370370366	0.23594882031843853
0.8841395395395393	0.23671758278722452
0.8869420420420415	0.23749319006267602
0.8897445445445442	0.238226737558673
0.8925470470470469	0.23888213181959195
0.8953495495495492	0.23944408081518181
0.8981520520520518	0.2399204202795896
0.9009545545545541	0.24033859544201536
0.9037570570570568	0.24073764322491056
0.906559559559559	0.24115804716233016
0.9093620620620617	0.24163214487949694
0.9121645645645644	0.24217735848313243
0.9149670670670667	0.24279358590289332
0.9177695695695693	0.2434649398246031
0.9205720720720716	0.24416496416711797
0.9233745745745743	0.24486373642945022
0.9261770770770765	0.24553499833634929
0.9289795795795792	0.24616164375906058
0.9317820820820819	0.2467384323178186
0.9345845845845842	0.24727153543010824
0.9373870870870868	0.24777529013162639
0.9401895895895891	0.24826717963630585
0.9429920920920918	0.24876245401680944
0.945794594594594	0.24926986815005014
0.9485970970970967	0.24978972126879367
0.9513995995995994	0.2503147762884671
0.9542021021021017	0.25083383770528883
0.9570046046046043	0.25133696280238166
0.9598071071071066	0.2518206955857025
0.9626096096096093	0.2522915471752466
0.9654121121121115	0.2527663103082313
0.9682146146146142	0.2532686524632206
0.9710171171171169	0.25382258045259076
0.9738196196196192	0.2544444794345703
0.9766221221221218	0.25513613265176516
0.9794246246246241	0.25588113736448875
0.9822271271271268	0.2566463524191594
0.985029629629629	0.2573886016608975
0.9878321321321317	0.2580652057082774
0.9906346346346344	0.2586455409088604
0.9934371371371367	0.2591202117011841
0.9962396396396394	0.2595048493471058
0.9990421421421416	0.2598369731570055
1.0018446446446443	0.26016638980261036
1.004647147147147	0.26054164431176036
1.0074496496496492	0.2609964077991562
1.010252152152152	0.26153990151199014
1.0130546546546542	0.2621543768039203
1.0158571571571569	0.26280058043639226
1.018659659659659	0.26342966861425904
1.0214621621621618	0.26399798029267707
1.0242646646646645	0.2644801248740667
1.0270671671671667	0.26487632566852637
1.0298696696696694	0.26521176331296115
1.0326721721721717	0.2655282148814746
1.0354746746746744	0.2658707534509777
1.0382771771771766	0.26627384029643136
1.0410796796796793	0.26675127974441915
1.043882182182182	0.26729316400241054
1.0466846846846842	0.26787056311548824
1.049487187187187	0.26844611868564405
1.0522896896896892	0.26898676459781484
1.0550921921921919	0.2694741836839581
1.057894694694694	0.2699095190056343
1.0606971971971968	0.2703109639990411
1.0634996996996995	0.2707054093180288
1.0663022022022017	0.27111741956035634
1.0691047047047044	0.27155970552298037
1.0719072072072067	0.2720286304212386
1.0747097097097094	0.27250636942736894
1.0775122122122116	0.2729688266283382
1.0803147147147143	0.27339622008203324
1.083117217217217	0.2737821853895392
1.0859197197197192	0.27413773014030185
1.088722222222222	0.2744882471893162
1.0915247247247242	0.2748644013077569
1.0943272272272269	0.2752900947169744
1.097129729729729	0.2757719996170162
1.0999322322322318	0.2762948069466254
1.1027347347347345	0.2768244431310643
1.1055372372372367	0.27731868276685573
1.1083397397397394	0.2777418251014047
1.1111422422422417	0.2780784080510568
1.1139447447447444	0.2783409608935103
1.116747247247247	0.27856860984765763
1.1195497497497493	0.278816381655068
1.122352252252252	0.279138281311326
1.1251547547547542	0.2795695292221432
1.127957257257257	0.2801138942597094
1.1307597597597592	0.28074060148234375
1.1335622622622619	0.2813922619881134
1.1363647647647646	0.28200165402513255
1.1391672672672668	0.2825121886115932
1.1419697697697695	0.28289554196008937
1.1447722722722717	0.2831607149674864
1.1475747747747744	0.2833514615367679
1.1503772772772767	0.28353274713127713
1.1531797797797794	0.28377043848508954
1.155982282282282	0.28411062126734854
1.1587847847847843	0.2845650750034216
1.161587287287287	0.28510746638727713
1.1643897897897892	0.28568140642663703
1.167192292292292	0.28621777391882297
1.1699947947947942	0.28665584825055224
1.1727972972972969	0.28696171862574615
1.1755997997997996	0.2871384444535261
1.1784023023023018	0.2872251489855617
1.1812048048048045	0.2872857139860195
1.1840073073073067	0.28739086858613533
1.1868098098098094	0.2875992562695321
1.1896123123123117	0.28794302298120455
1.1924148148148144	0.28842171752447776
1.195217317317317	0.2890055002597281
1.1980198198198193	0.28964578145497677
1.200822322322322	0.29028938008395505
1.2036248248248242	0.2908916868383403
1.206427327327327	0.2914251970755664
1.2092298298298296	0.29188171702276566
1.2120323323323319	0.2922687918624812
1.2148348348348346	0.29260267427922454
1.2176373373373368	0.2929009002566953
1.2204398398398395	0.2931771252670671
1.2232423423423417	0.29343957908368046
1.2260448448448444	0.2936928870436745
1.2288473473473471	0.29394170353094756
1.2316498498498494	0.2941940608592102
1.234452352352352	0.29446268139328996
1.2372548548548543	0.29476351635965115
1.240057357357357	0.29511200918758396
1.2428598598598593	0.2955185349653023
1.245662362362362	0.2959847874467154
1.2484648648648646	0.2965024889680125
1.2512673673673669	0.2970548889973277
1.2540698698698696	0.2976204833207134
1.2568723723723718	0.2981776403645714
1.2596748748748745	0.298708634970774
1.2624773773773768	0.29920199333898495
1.2652798798798794	0.2996528363486106
1.2680823823823821	0.30006172009446735
1.2708848848848844	0.30043296876699166
1.273687387387387	0.3007734833848091
1.2764898898898893	0.3010925248533542
1.279292392392392	0.3014022534918782
1.2820948948948943	0.30171820338262867
1.284897397397397	0.30205867611724757
1.2876998998998996	0.302442376516381
1.2905024024024019	0.30288437152559294
1.2933049049049046	0.30339132782815476
1.2961074074074068	0.30395759606474
1.2989099099099095	0.3045637643937164
1.3017124124124118	0.30517871479713865
1.3045149149149144	0.3057651505895845
1.3073174174174171	0.3062873919987193
1.3101199199199194	0.30671939100447904
1.312922422422422	0.30705072621762997
1.3157249249249243	0.3072888982276492
1.318527427427427	0.30745737239748155
1.3213299299299297	0.30759011234302613
1.324132432432432	0.30772435062590336
1.3269349349349346	0.30789370204390465
1.3297374374374369	0.3081233351673388
1.3325399399399396	0.3084279636831512
1.3353424424424418	0.3088123012077826
1.3381449449449445	0.30927279912288586
1.3409474474474472	0.30979928631358566
1.3437499499499495	0.3103756166059749
1.3465524524524521	0.3109793697567779
1.3493549549549544	0.31158160052154155
1.352157457457457	0.3121481126723118
1.3549599599599593	0.31264344791306015
1.357762462462462	0.31303773695562875
1.3605649649649647	0.31331511591697003
1.363367467467467	0.3134811472146397
1.3661699699699696	0.31356619266596325
1.368972472472472	0.3136223297261634
1.3717749749749746	0.3137131386865661
1.3745774774774768	0.3138980427052826
1.3773799799799795	0.31421507425653594
1.3801824824824822	0.31466714846085636
1.3829849849849845	0.3152165803293658
1.3857874874874871	0.3157906125541006
1.3885899899899894	0.31629760871575385
1.391392492492492	0.3166502390866837
1.3941949949949943	0.3167895205938324
1.396997497497497	0.31670283973425734
1.3998	0.3164304411458155
1.3999	0.3156500657470378
1.3971003028053077	0.316010901667425
1.3943006056106155	0.31625056478192476
1.3915009084159233	0.3162866487264608
1.3887012112212311	0.3160829709598504
1.385901514026539	0.31565571354989835
1.3831018168318467	0.31506562234696
1.3803021196371545	0.31439909049783393
1.3775024224424628	0.3137440230975798
1.3747027252477706	0.31316764209944015
1.3719030280530784	0.3127023927523657
1.3691033308583862	0.312343288335965
1.366303633663694	0.31205632824419116
1.3635039364690018	0.3117942663891608
1.3607042392743096	0.3115140485010783
1.3579045420796174	0.3111902343589658
1.3551048448849252	0.3108205602574251
1.352305147690233	0.3104227579310811
1.3495054504955408	0.31002476868742973
1.3467057533008486	0.3096525493552255
1.3439060561061564	0.30932011653227853
1.3411063589114642	0.30902526231559097
1.338306661716772	0.30875202519195527
1.3355069645220798	0.30847841452908675
1.3327072673273876	0.3081860077595571
1.3299075701326954	0.30786751317655536
1.3271078729380033	0.3075293511573622
1.324308175743311	0.3071883412812826
1.3215084785486189	0.30686390251504003
1.3187087813539267	0.30656890743264925
1.3159090841592345	0.30630284572671534
1.3131093869645423	0.30605007600577305
1.31030968976985	0.3057840222256934
1.3075099925751579	0.3054759262218792
1.3047102953804657	0.30510503419227664
1.3019105981857735	0.3046665097608731
1.2991109009910813	0.3041741405615254
1.296311203796389	0.30365675253799057
1.293511506601697	0.3031494917344761
1.2907118094070047	0.3026829633251089
1.2879121122123125	0.3022739746967008
1.2851124150176203	0.3019210485015355
1.282312717822928	0.30160617111259885
1.279513020628236	0.30130203955917234
1.2767133234335437	0.3009821562270703
1.2739136262388515	0.300630172909986
1.2711139290441593	0.30024522772188333
1.2683142318494671	0.2998415087063903
1.265514534654775	0.2994423680853982
1.2627148374600827	0.29907124713577654
1.2599151402653905	0.29874276687314166
1.2571154430706983	0.29845721805672615
1.2543157458760061	0.29820040896333366
1.251516048681314	0.29794887355375843
1.2487163514866217	0.29767851255446076
1.2459166542919295	0.2973735208444447
1.2431169570972374	0.29703236798569826
1.2403172599025452	0.2966686589004537
1.237517562707853	0.29630651871262287
1.2347178655131608	0.2959720717630003
1.2319181683184686	0.29568394711800255
1.2291184711237764	0.29544607975823584
1.2263187739290842	0.2952452921959675
1.223519076734392	0.2950545278737098
1.2207193795396998	0.2948407321408426
1.2179196823450076	0.29457487522038944
1.2151199851503154	0.29424096949762896
1.2123202879556232	0.29384132602827034
1.209520590760931	0.29339654403802007
1.2067208935662388	0.2929403807532988
1.2039211963715466	0.2925111520765027
1.2011214991768548	0.2921422032917584
1.1983218019821626	0.29185403929648523
1.1955221047874705	0.2916499867563865
1.1927224075927783	0.2915160893640957
1.189922710398086	0.29142473522530543
1.1871230132033939	0.29134065726396613
1.1843233160087017	0.29122763611509767
1.1815236188140095	0.29105445322380236
1.1787239216193173	0.29079919268842913
1.175924224424625	0.2904515997823137
1.1731245272299329	0.29001364146528336
1.1703248300352407	0.2894985799666807
1.1675251328405485	0.28892881784794355
1.1647254356458563	0.28833265949204023
1.161925738451164	0.2877401290493644
1.159126041256472	0.2871781755626932
1.1563263440617797	0.2866659349619778
1.1535266468670875	0.2862110380526333
1.1507269496723953	0.28580804059307857
1.147927252477703	0.28543975294722856
1.145127555283011	0.28508155764931636
1.1423278580883187	0.28470789731752477
1.1395281608936265	0.284299299284085
1.1367284636989343	0.2838479066466481
1.1339287665042421	0.2833597274890867
1.13112906930955	0.28285270018729036
1.1283293721148577	0.2823509655379827
1.1255296749201655	0.28187701941184956
1.1227299777254733	0.28144423657035456
1.1199302805307811	0.2810522782343774
1.117130583336089	0.2806870535925989
1.1143308861413967	0.28032543428669027
1.1115311889467046	0.27994329718641076
1.1087314917520124	0.2795242544605158
1.1059317945573202	0.27906606844966975
1.103132097362628	0.27858241090627334
1.1003324001679358	0.2780991282193092
1.0975327029732436	0.27764602986069326
1.0947330057785514	0.2772467968309739
1.0919333085838592	0.27691035399588665
1.089133611389167	0.27662667958430576
1.0863339141944748	0.2763686304286938
1.0835342169997826	0.27609939277389517
1.0807345198050904	0.2757832837470494
1.0779348226103982	0.2753964699681807
1.075135125415706	0.2749341410978701
1.0723354282210138	0.2744118004938734
1.0695357310263216	0.2738602433659335
1.0667360338316294	0.2733158475719851
1.0639363366369372	0.27280931564003175
1.061136639442245	0.27235647557816983
1.0583369422475528	0.2719540251479762
1.0555372450528606	0.2715814454594102
1.0527375478581684	0.2712082826396592
1.0499378506634762	0.27080428250807886
1.047138153468784	0.27034902416575884
1.0443384562740918	0.26983798715817475
1.0415387590793996	0.26928326950354803
1.0387390618847074	0.268708986381125
1.0359393646900152	0.26814309640635137
1.033139667495323	0.267608457048368
1.0303399703006308	0.2671159856081895
1.0275402731059387	0.26666192794500093
1.0247405759112465	0.2662297655914434
1.0219408787165543	0.265795758210309
1.0191411815218625	0.2653360453996607
1.0163414843271703	0.26483294832563403
1.0135417871324781	0.2642786480729567
1.010742089937786	0.2636755141351304
1.0079423927430937	0.26303357464645705
1.0051426955484015	0.26236651289741614
1.0023429983537093	0.2616878509389762
0.9995433011590171	0.2610086021503502
0.9967436039643249	0.26033685280118496
0.9939439067696327	0.2596788344458371
0.9911442095749405	0.2590404447257954
0.9883445123802483	0.2584280926298383
0.9855448151855561	0.2578481884801833
0.982745117990864	0.25730535335828025
0.9799454207961718	0.25680014691320635
0.9771457236014796	0.25632748262135124
0.9743460264067874	0.2558767412340921
0.9715463292120952	0.2554339536528876
0.968746632017403	0.2549855557944244
0.9659469348227108	0.25452247748378093
0.9631472376280186	0.2540430348106383
0.9603475404333264	0.2535534023884166
0.9575478432386342	0.25306526552098196
0.954748146043942	0.25259129898110433
0.9519484488492498	0.25213999268456355
0.9491487516545576	0.25171169660923687
0.9463490544598654	0.2512974239117093
0.9435493572651732	0.25088102257005396
0.940749660070481	0.25044412122818255
0.9379499628757888	0.24997220971728962
0.9351502656810966	0.24945972131448052
0.9323505684864044	0.2489122440991175
0.9295508712917122	0.24834493451829984
0.92675117409702	0.24777751750680832
0.9239514769023278	0.24722747401599454
0.9211517797076356	0.2467037027359544
0.9183520825129434	0.24620284454650176
0.9155523853182512	0.24570959785929483
0.912752688123559	0.24520102265822183
0.9099529909288668	0.2446534900472571
0.9071532937341746	0.2440500459676132
0.9043535965394824	0.24338582594587183
0.9015538993447902	0.24266981976148266
0.898754202150098	0.2419225021065249
0.8959545049554059	0.24117019122223096
0.8931548077607137	0.24043801169995685
0.8903551105660215	0.2397436883938041
0.8875554133713293	0.23909399555923433
0.8847557161766371	0.23848470384199377
0.8819560189819449	0.23790367552387723
0.8791563217872527	0.2373357775679391
0.8763566245925605	0.23676783568177878
0.8735569273978683	0.23619205422649123
0.8707572302031761	0.23560705040153884
0.8679575330084839	0.23501659117335943
0.8651578358137917	0.23442691607470914
0.8623581386190995	0.23384389857532345
0.8595584414244073	0.2332711461739081
0.8567587442297151	0.2327095762706076
0.8539590470350229	0.2321582956271189
0.8511593498403307	0.23161605992862908
0.8483596526456385	0.231082416345025
0.8455599554509463	0.2305578855304934
0.8427602582562546	0.2300430852304826
0.8399605610615624	0.22953727788000156
0.8371608638668702	0.22903717040099225
0.834361166672178	0.22853674120839942
0.8315614694774858	0.22802842862714356
0.8287617722827936	0.2275053721757802
0.8259620750881014	0.22696383778840248
0.8231623778934092	0.22640474339975564
0.820362680698717	0.22583345989081438
0.8175629835040248	0.2252577233094631
0.8147632863093326	0.22468430630698974
0.8119635891146404	0.22411572280922973
0.8091638919199482	0.2235483930436784
0.806364194725256	0.22297326277193336
0.8035644975305638	0.22237897140539223
0.8007648003358716	0.22175662174793961
0.7979651031411794	0.2211044296828027
0.7951654059464872	0.2204303639577899
0.792365708751795	0.2197514503947361
0.7895660115571028	0.21908955812305025
0.7867663143624106	0.21846481418067473
0.7839666171677184	0.21788880883051354
0.7811669199730262	0.21736004029785155
0.778367222778334	0.21686343566849745
0.7755675255836418	0.21637443632168296
0.7727678283889496	0.21586650499193166
0.7699681311942574	0.21531958954995975
0.7671684339995652	0.2147265815190209
0.764368736804873	0.21409537472231194
0.7615690396101809	0.2134456171307873
0.7587693424154887	0.21280115945527436
0.7559696452207965	0.21218085116196803
0.7531699480261043	0.21159108851252437
0.7503702508314121	0.21102304447912507
0.7475705536367199	0.2104559082442482
0.7447708564420277	0.2098652589040386
0.7419711592473355	0.20923367595842612
0.7391714620526433	0.20855961222667252
0.7363717648579511	0.2078608866371253
0.7335720676632589	0.20717087003376658
0.7307723704685667	0.20652800315129535
0.7279726732738745	0.20596182391606238
0.7251729760791823	0.20548026619639323
0.7223732788844901	0.20506298344444468
0.7195735816897979	0.20466373876397467
0.7167738844951057	0.2042219786729941
0.7139741873004135	0.20368052146395693
0.7111744901057213	0.20300394111698639
0.7083747929110291	0.2021915824183615
0.7055750957163369	0.20128052496040297
0.7027753985216447	0.2003368618036466
0.6999757013269525	0.1994374216580999
0.6971760041322603	0.19864730309625325
0.6943763069375681	0.19800019329528498
0.6915766097428759	0.197487810765463
0.6887769125481837	0.19706207324590314
0.6859772153534915	0.1966495917053604
0.6831775181587993	0.19617411902961515
0.6803778209641071	0.19557995037776363
0.677578123769415	0.1948488760242199
0.6747784265747228	0.19400529447082634
0.6719787293800306	0.19310787562840923
0.6691790321853384	0.19223049558389005
0.6663793349906462	0.19143862567950373
0.663579637795954	0.1907688067726739
0.6607799406012622	0.190217793207218
0.65798024340657	0.1897447541031987
0.6551805462118778	0.18928562923116304
0.6523808490171856	0.18877477173756937
0.6495811518224934	0.18816667729612743
0.6467814546278012	0.18745065838825023
0.643981757433109	0.18665373428442894
0.6411820602384168	0.18583095177733866
0.6383823630437246	0.18504650690132263
0.6355826658490324	0.18435202559772984
0.6327829686543402	0.18376920769070845
0.629983271459648	0.18328249443042385
0.6271835742649559	0.18284403436390761
0.6243838770702637	0.18238914776658013
0.6215841798755715	0.18185708725148755
0.6187844826808793	0.1812102726166738
0.6159847854861871	0.18044583630572755
0.6131850882914949	0.1795959779272538
0.6103853910968027	0.1787173580528203
0.6075856939021105	0.17787329766001
0.6047859967074183	0.1771147261561501
0.6019862995127261	0.1764659632647892
0.5991866023180339	0.17591955562038006
0.5963869051233417	0.17544121686747155
0.5935872079286495	0.17498255423305528
0.5907875107339573	0.17449684302839075
0.5879878135392651	0.17395240862382175
0.5851881163445729	0.1733393539836643
0.5823884191498807	0.17266794243836753
0.5795887219551885	0.17195996370530378
0.5767890247604963	0.1712368121900782
0.5739893275658041	0.1705089795888822
0.5711896303711119	0.1697709235679494
0.5683899331764197	0.16900314315891124
0.5655902359817275	0.16818056823323513
0.5627905387870353	0.16728403735447978
0.5599908415923431	0.1663105130539754
0.5571911443976509	0.16527813773587283
0.5543914472029587	0.16422407449494839
0.5515917500082665	0.16319563034608228
0.5487920528135743	0.16223751559659513
0.5459923556188822	0.1613794321675156
0.54319265842419	0.1606280583266327
0.5403929612294978	0.15996597984913044
0.5375932640348056	0.15935776176599478
0.5347935668401134	0.15876099079308847
0.5319938696454212	0.1581385572325203
0.529194172450729	0.15746819733779074
0.526394475256037	0.15674642459344246
0.5235947780613448	0.1559860131760734
0.5207950808666526	0.15520842438944923
0.5179953836719604	0.15443421073542285
0.5151956864772682	0.15367494605717805
0.512395989282576	0.15292948050024763
0.5095962920878838	0.1521856187139788
0.5067965948931916	0.1514263037355673
0.5039968976984994	0.15063778129825622
0.5011972005038072	0.14981657550523966
0.49839750330911503	0.1489726238829909
0.49559780611442283	0.14812737767071718
0.49279810891973064	0.14730752487476395
0.48999841172503844	0.14653656820744354
0.48719871453034624	0.14582723350183327
0.48439901733565405	0.14517735222095102
0.48159932014096185	0.14457059777568823
0.47879962294626965	0.143981729860014
0.47599992575157746	0.14338443614347843
0.47320022855688526	0.14275900656012097
0.47040053136219306	0.1420972173526071
0.46760083416750087	0.1414028660499262
0.46480113697280867	0.14068798648260586
0.4620014397781165	0.13996631077024094
0.4592017425834243	0.1392464899188661
0.4564020453887321	0.13852761490190357
0.4536023481940399	0.13779870415062417
0.4508026509993477	0.13704236843263914
0.4480029538046555	0.13624135372649393
0.4452032566099633	0.13538562855686584
0.4424035594152711	0.13447747778974756
0.4396038622205791	0.13353274638686718
0.4368041650258869	0.13257769133278244
0.43400446783119473	0.1316423823799601
0.43120477063650253	0.1307527317281187
0.42840507344181034	0.1299236514899448
0.42560537624711814	0.12915541700095223
0.42280567905242594	0.12843422567031304
0.42000598185773375	0.12773657752822623
0.41720628466304155	0.1270359335270822
0.41440658746834935	0.1263095110134727
0.41160689027365716	0.12554321702680438
0.40880719307896496	0.12473350190954495
0.40600749588427276	0.12388602674467965
0.40320779868958057	0.1230120734276729
0.40040810149488837	0.12212423490628554
0.39760840430019617	0.12123292967705536
0.394808707105504	0.12034474109789325
0.3920090099108118	0.11946273620681731
0.3892093127161196	0.11858811253481753
0.3864096155214274	0.1177220599994846
0.3836099183267352	0.11686676474448535
0.380810221132043	0.11602497808219048
0.3780105239373508	0.11519830537016043
0.3752108267426586	0.11438502914698757
0.3724111295479664	0.11357859450306555
0.3696114323532742	0.1127677177885812
0.366811735158582	0.11193848759910717
0.3640120379638898	0.11107803321114598
0.3612123407691976	0.11017864735899018
0.3584126435745054	0.10924094155661071
0.3556129463798132	0.10827481991136903
0.352813249185121	0.10729772762598974
0.35001355199042883	0.10633053550943776
0.34721385479573685	0.10539224184881765
0.34441415760104466	0.10449511156255581
0.34161446040635246	0.10364176506758908
0.33881476321166026	0.10282510395065127
0.33601506601696807	0.10203102993961519
0.33321536882227587	0.10124299995648747
0.3304156716275837	0.1004468804214389
0.3276159744328915	0.09963451791630236
0.3248162772381993	0.0988049416787231
0.3220165800435071	0.09796297504039918
0.3192168828488149	0.09711594970716861
0.3164171856541227	0.09626986366009146
0.3136174884594305	0.09542647420009115
0.3108177912647383	0.09458242488492072
0.3080180940700461	0.09373071624513891
0.3052183968753539	0.09286393385383561
0.3024186996806617	0.09197796961572362
0.2996190024859695	0.0910747596775276
0.2968193052912773	0.09016289419677015
0.2940196080965851	0.08925571360685786
0.2912199109018929	0.08836742214223733
0.2884202137072007	0.08750849386421773
0.2856205165125085	0.08668195036703044
0.28282081931781633	0.08588183918437724
0.28002112212312413	0.08509452009206707
0.27722142492843194	0.08430242257591072
0.27442172773373974	0.08348910033931542
0.27162203053904754	0.08264396958829494
0.26882233334435535	0.08176522897839034
0.26602263614966315	0.08086007959875448
0.26322293895497095	0.07994227430654215
0.260423241760279	0.07902790808176022
0.2576235445655868	0.07813090866288042
0.2548238473708946	0.07725971425862074
0.2520241501762024	0.07641613309143479
0.2492244529815102	0.07559655291120951
0.246424755786818	0.0747948100714107
0.2436250585921258	0.0740054488665856
0.2408253613974336	0.0732260111809436
0.2380256642027414	0.07245742441749557
0.2352259670080492	0.07170234257261301
0.232426269813357	0.07096214815584741
0.22962657261866481	0.07023391989694974
0.22682687542397262	0.0695087792264561
0.22402717822928042	0.06877258821698168
0.22122748103458822	0.06800912379685932
0.21842778383989603	0.06720489272532668
0.21562808664520383	0.06635402698597026
0.21282838945051163	0.06546148800041138
0.21002869225581944	0.06454321764018792
0.20722899506112724	0.06362279730722113
0.20442929786643504	0.06272532206113135
0.20162960067174285	0.06187018419359841
0.19882990347705065	0.06106494751379342
0.19603020628235845	0.06030229361427114
0.19323050908766626	0.05956117116921972
0.19043081189297406	0.05881203141301333
0.18763111469828186	0.0580247763051322
0.18483141750358967	0.05717718001406855
0.18203172030889747	0.056261348920302275
0.17923202311420527	0.05528632866712887
0.17643232591951308	0.05427608353155446
0.17363262872482088	0.053263418504886015
0.17083293153012868	0.05228157509781717
0.1680332343354367	0.05135585963566024
0.1652335371407445	0.05049758281071445
0.16243383994605232	0.049701850630725755
0.15963414275136012	0.048949599618074366
0.15683444555666792	0.048213076939494746
0.15403474836197573	0.04746308635222192
0.15123505116728353	0.046675991509539966
0.14843535397259133	0.04583873988959322
0.14563565677789914	0.044950903325294805
0.14283595958320694	0.04402365369658998
0.14003626238851474	0.04307640171716839
0.13723656519382255	0.04213229061172754
0.13443686799913035	0.041213764333395374
0.13163717080443815	0.040339089680303135
0.12883747360974596	0.03952018912850538
0.12603777641505376	0.03876166086370164
0.12323807922036156	0.03806059983684482
0.12043838202566937	0.037406852164352376
0.11763868483097717	0.03678357022718523
0.11483898763628497	0.03616822970294248
0.11203929044159278	0.035534442766068486
0.10923959324690058	0.034854830720950504
0.10643989605220838	0.03410489327220981
0.10364019885751619	0.03326734147630391
0.10084050166282399	0.03233594057957955
0.09804080446813179	0.0313177382324431
0.0952411072734396	0.030232758961907694
0.0924414100787474	0.029110820682884266
0.0896417128840552	0.02798592408635826
0.086842015689363	0.02688943232160637
0.08404231849467081	0.02584373183603612
0.08124262129997883	0.02485805905611148
0.07844292410528664	0.02392765468533588
0.07564322691059444	0.023036501782151043
0.07284352971590224	0.022162883302790273
0.07004383252121005	0.021286176049106986
0.06724413532651785	0.020392941917563596
0.06444443813182565	0.019480601412597828
0.06164474093713346	0.01855771151854066
0.05884504374244126	0.01764088940500018
0.056045346547749064	0.01674940607573943
0.05324564935305687	0.015899117577463134
0.05044595215836467	0.015097518256422218
0.047646254963672474	0.014341276594690592
0.04484655776898028	0.013616807841616112
0.04204686057428808	0.012903521740028208
0.039247163379595884	0.012178650410493416
0.03644746618490369	0.011422225012112723
0.03364776899021149	0.010620899224759603
0.030848071795519294	0.009769822975408566
0.028048374600827097	0.008872444011450466
0.0252486774061349	0.007938714040537895
0.022448980211442704	0.006982508563361038
0.019649283016750507	0.006019060735469896
0.01684958582205831	0.0050629204890472465
0.014049888627366114	0.004126543524303027
0.011250191432673917	0.00321928458607142
0.00845049423798172	0.0023464606742534637
0.005650797043289524	0.0015083002038236933
0.002851099848597327	0.0006989198625487057
5.1402653905130435e-05	-9.419785224545492e-05
-0.0027482945407870663	-0.0008896014050178028
-0.005547991735479263	-0.0017096635255430532
-0.00834768893017146	-0.0025767387857949897
-0.011147386124863434	-0.0035082646332204475
-0.013947083319555631	-0.004511940448110562
-0.016746780514247828	-0.005582386921991097
-0.019546477708940024	-0.0067005163816458106
-0.02234617490363222	-0.007836227186530998
-0.025145872098324418	-0.008954126600440131
-0.027945569293016614	-0.01002105976302103
-0.03074526648770881	-0.011013581422807816
-0.03354496368240101	-0.011923382702984448
-0.036344660877093204	-0.012759151681946478
-0.0391443580717854	-0.013544289085847977
-0.0419440552664776	-0.014311045570860036
-0.044743752461169795	-0.015092648500669582
-0.04754344965586199	-0.015915536068577634
-0.05034314685055419	-0.01679374650690818
-0.053142844045246385	-0.017726845642501446
-0.05594254123993858	-0.018701728126578804
-0.05874223843463078	-0.01969752270632995
-0.061541935629322975	-0.020692005208587227
-0.06434163282401517	-0.021667611390667627
-0.06714133001870737	-0.022615411899029724
-0.06994102721339956	-0.023536145248956933
-0.07274072440809176	-0.024438346470320477
-0.07554042160278396	-0.025334455485826007
-0.07834011879747615	-0.026236289637448687
-0.08113981599216835	-0.027151297844679248
-0.08393951318686055	-0.028080616857660952
-0.08673921038155274	-0.029019292586113687
-0.08953890757624494	-0.02995834547571391
-0.09233860477093714	-0.030887862918398797
-0.09513830196562933	-0.03180011994154163
-0.09793799916032131	-0.03269186853455883
-0.1007376963550135	-0.03356529700322854
-0.1035373935497057	-0.03442758912199938
-0.1063370907443979	-0.035289362114286085
-0.1091367879390901	-0.03616244631549382
-0.11193648513378229	-0.037057483001724636
-0.11473618232847449	-0.03798172242072498
-0.11753587952316669	-0.03893728938535692
-0.12033557671785888	-0.03992011480230562
-0.12313527391255108	-0.040919719857504866
-0.12593497110724328	-0.04192003998834815
-0.12873466830193547	-0.04290141402002729
-0.13153436549662767	-0.043843682428573505
-0.13433406269131987	-0.0447300387298859
-0.13713375988601206	-0.045550936451341416
-0.13993345708070426	-0.04630710526934143
-0.14273315427539646	-0.047010714824559305
-0.14553285147008865	-0.047684027778884995
-0.14833254866478085	-0.04835548169746022
-0.15113224585947305	-0.04905388776794258
-0.15393194305416524	-0.049802101128971585
-0.15673164024885744	-0.05061185747332492
-0.15953133744354964	-0.051481315850102786
-0.16233103463824183	-0.05239618122059384
-0.16513073183293403	-0.0533342621672014
-0.16793042902762623	-0.054272249752269464
-0.17073012622231842	-0.05519273294222779
-0.17352982341701062	-0.05608927597758617
-0.17632952061170282	-0.056967882854387475
-0.179129217806395	-0.05784424869205879
-0.1819289150010872	-0.05873753074008292
-0.1847286121957794	-0.05966253964323573
-0.1875283093904716	-0.06062286118289148
-0.19032800658516358	-0.06160724189610495
-0.19312770377985577	-0.06259063070473478
-0.19592740097454797	-0.0635398387351019
-0.19872709816924017	-0.06442230807612205
-0.20152679536393237	-0.06521544253450305
-0.20432649255862456	-0.0659136953963061
-0.20712618975331676	-0.06653122940829954
-0.20992588694800896	-0.06709927657727344
-0.21272558414270115	-0.06765891670788884
-0.21552528133739335	-0.06825135789492962
-0.21832497853208555	-0.06890850746751989
-0.22112467572677774	-0.06964645280491108
-0.22392437292146994	-0.07046349937843778
-0.22672407011616214	-0.07134296998233827
-0.22952376731085433	-0.07225953254077373
-0.23232346450554653	-0.07318685673246982
-0.23512316170023873	-0.07410419447949051
-0.23792285889493092	-0.07500006426289542
-0.24072255608962312	-0.07587235573481235
-0.24352225328431532	-0.07672544317649214
-0.2463219504790075	-0.07756585896406201
-0.2491216476736997	-0.07839841253696857
-0.2519213448683919	-0.07922426161440217
-0.2547210420630841	-0.0800415231098127
-0.2575207392577763	-0.08084791327990212
-0.2603204364524685	-0.08164404757392894
-0.2631201336471607	-0.0824357319923787
-0.2659198308418529	-0.08323395017147328
-0.2687195280365451	-0.08405215544183306
-0.2715192252312373	-0.08490157870231677
-0.2743189224259295	-0.08578614938005498
-0.27711861962062145	-0.08669895915353944
-0.27991831681531365	-0.08762183266198621
-0.28271801401000585	-0.08852861003032235
-0.28551771120469804	-0.08939150953643256
-0.28831740839939024	-0.09018884535424711
-0.29111710559408244	-0.09091180336804114
-0.29391680278877463	-0.09156813397027712
-0.29671649998346683	-0.09218146894163438
-0.299516197178159	-0.09278624557163458
-0.3023158943728512	-0.09341952220302298
-0.3051155915675434	-0.0941118888291902
-0.3079152887622356	-0.09487993657450941
-0.3107149859569278	-0.09572228759340376
-0.31351468315162	-0.0966201649928351
-0.3163143803463122	-0.09754222707911603
-0.3191140775410044	-0.0984522789787753
-0.3219137747356966	-0.09931781465299698
-0.3247134719303888	-0.10011728087858954
-0.327513169125081	-0.10084444914188785
-0.3303128663197732	-0.10150913257436095
-0.3331125635144654	-0.10213441826039875
-0.3359122607091576	-0.1027513447194819
-0.3387119579038498	-0.10339237844509704
-0.341511655098542	-0.10408509634057879
-0.3443113522932342	-0.10484723653020199
-0.34711104948792637	-0.10568387060504134
-0.34991074668261857	-0.10658700606642274
-0.35271044387731076	-0.1075375324417738
-0.35551014107200296	-0.10850910382917417
-0.35830983826669516	-0.10947329185601637
-0.36110953546138735	-0.11040513292180082
-0.36390923265607955	-0.11128805076281294
-0.36670892985077175	-0.11211711870198394
-0.3695086270454637	-0.11289981134401487
-0.3723083242401559	-0.11365382983002939
-0.3751080214348481	-0.1144022385168725
-0.3779077186295403	-0.11516689460240911
-0.3807074158242325	-0.11596177454006107
-0.3835071130189247	-0.11678807015600982
-0.3863068102136169	-0.11763267668086455
-0.3891065074083091	-0.11847090268966677
-0.3919062046030013	-0.11927306001137011
-0.3947059017976935	-0.12001336109243982
-0.3975055989923857	-0.12067865455092734
-0.4003052961870779	-0.12127430324455005
-0.4031049933817701	-0.12182510889105899
-0.4059046905764623	-0.12237051202357356
-0.4087043877711545	-0.1229549931849205
-0.4115040849658467	-0.12361615991922018
-0.41430378216053887	-0.12437391210888596
-0.41710347935523107	-0.12522399307011248
-0.41990317654992326	-0.12613811008463416
-0.42270287374461546	-0.12707093369328726
-0.42550257093930766	-0.12797220871122122
-0.42830226813399985	-0.12880057663176514
-0.43110196532869205	-0.1295350552585932
-0.43390166252338425	-0.1301806952625765
-0.43670135971807633	-0.13076660219448072
-0.43950105691276853	-0.13133679091838418
-0.4423007541074607	-0.13193653359357918
-0.4451004513021529	-0.13259828606090004
-0.4479001484968451	-0.13333147152117295
-0.4506998456915373	-0.13411928302271275
-0.4534995428862295	-0.13492356523170612
-0.4562992400809217	-0.13569638961484318
-0.4590989372756139	-0.13639489581692613
-0.4618986344703061	-0.1369949627906415
-0.4646983316649983	-0.13749960402441494
-0.4674980288596905	-0.13793954624899055
-0.4702977260543827	-0.13836576734780187
-0.4730974232490749	-0.13883613097244035
-0.4758971204437671	-0.1393999549269942
-0.47869681763845917	-0.14008489524210205
-0.48149651483315137	-0.1408897852388098
-0.48429621202784356	-0.1417852948299668
-0.48709590922253576	-0.1427220232884558
-0.48989560641722796	-0.14364358097635846
-0.49269530361192015	-0.14450093654857232
-0.49549500080661235	-0.14526413330548527
-0.49829469800130455	-0.14592839988426462
-0.5010943951959967	-0.1465133702234714
-0.5038940923906889	-0.1470560621416499
-0.5066937895853811	-0.14759988850902261
-0.5094934867800733	-0.14818286651069026
-0.5122931839747655	-0.148828165714661
-0.5150928811694577	-0.14953928038144806
-0.5178925783641499	-0.15030072900681052
-0.5206922755588421	-0.15108368787433965
-0.5234919727535343	-0.15185475380785277
-0.5262916699482264	-0.15258538349259923
-0.5290913671429186	-0.15325957568265314
-0.5318910643376108	-0.15387797391169983
-0.534690761532303	-0.154457563827501
-0.5374904587269952	-0.15502725071448353
-0.5402901559216874	-0.15562056684559797
-0.5430898531163796	-0.15626737527537304
-0.5458895503110718	-0.1569865994233125
-0.548689247505764	-0.1577817084586003
-0.5514889447004562	-0.1586400084408899
-0.5542886418951484	-0.15953587912564407
-0.5570883390898406	-0.1604371508117955
-0.5598880362845328	-0.16131304203708435
-0.562687733479225	-0.1621416611066183
-0.5654874306739172	-0.16291513231882057
-0.5682871278686092	-0.16364096084071375
-0.5710868250633014	-0.1643391963643078
-0.5738865222579936	-0.16503607777169763
-0.5766862194526858	-0.16575584809540192
-0.579485916647378	-0.1665130285045264
-0.5822856138420702	-0.16730742413448416
-0.5850853110367624	-0.1681234551191063
-0.5878850082314546	-0.16893420998799777
-0.5906847054261468	-0.1697092249254292
-0.593484402620839	-0.17042381123244557
-0.5962840998155312	-0.1710671640485772
-0.5990837970102234	-0.17164671204125878
-0.6018834942049156	-0.17218719312149663
-0.6046831913996078	-0.1727244925973764
-0.6074828885943	-0.17329589870281226
-0.6102825857889922	-0.17392960769660706
-0.6130822829836844	-0.1746366514495062
-0.6158819801783765	-0.17540777836892094
-0.6186816773730687	-0.1762163575711333
-0.6214813745677609	-0.17702653182612021
-0.6242810717624531	-0.1778041930378385
-0.6270807689571453	-0.1785274281623519
-0.6298804661518375	-0.17919319757289576
-0.6326801633465297	-0.1798181471475298
-0.6354798605412219	-0.18043327249657853
-0.638279557735914	-0.18107407588534472
-0.6410792549306062	-0.18176926931475754
-0.6438789521252984	-0.18253152654508603
-0.6466786493199906	-0.1833531288073814
-0.6494783465146828	-0.1842077990196228
-0.652278043709375	-0.18505808146122385
-0.6550777409040672	-0.1858659234113241
-0.6578774380987593	-0.18660319182586046
-0.6606771352934515	-0.18725898850112002
-0.6634768324881437	-0.18784173819776817
-0.6662765296828359	-0.18837572446456352
-0.6690762268775281	-0.188893465990486
-0.6718759240722203	-0.1894265068323805
-0.6746756212669125	-0.1899974829657788
-0.6774753184616047	-0.19061568441177856
-0.6802750156562969	-0.19127702938102786
-0.6830747128509891	-0.19196788320184968
-0.6858744100456813	-0.19267100026552328
-0.6886741072403735	-0.1933714045057112
-0.6914738044350657	-0.19406034947729858
-0.6942735016297579	-0.19473642434216998
-0.6970731988244501	-0.19540400808356004
-0.6998728960191423	-0.19607018556259936
-0.7026725932138345	-0.1967416076447592
-0.7054722904085265	-0.19742251637037656
-0.7082719876032187	-0.1981144299893208
-0.7110716847979109	-0.19881713257569114
-0.7138713819926031	-0.19953001333319098
-0.7166710791872953	-0.20025270688351882
-0.7194707763819875	-0.20098443071606725
-0.7222704735766797	-0.20172219675096253
-0.7250701707713719	-0.20245883423534017
-0.7278698679660641	-0.2031821371971564
-0.7306695651607563	-0.2038762236580314
-0.7334692623554485	-0.20452539365122763
-0.7362689595501407	-0.20511967691678465
-0.7390686567448329	-0.20566030114776282
-0.7418683539395251	-0.20616291060674152
-0.7446680511342173	-0.2066567659327144
-0.7474677483289094	-0.20717931123918334
-0.7502674455236016	-0.20776705923426228
-0.7530671427182938	-0.20844518383221716
-0.755866839912986	-0.20921898282120588
-0.7586665371076782	-0.21007013584220027
-0.7614662343023704	-0.2109594254088731
-0.7642659314970626	-0.21183566208056595
-0.7670656286917548	-0.21264856830312348
-0.769865325886447	-0.21336199547312448
-0.7726650230811392	-0.21396356939242359
-0.7754647202758314	-0.2144678227059377
-0.7782644174705236	-0.21491180710399854
-0.7810641146652157	-0.21534447619058272
-0.7838638118599079	-0.21581304808735668
-0.7866635090546001	-0.2163504638770927
-0.7894632062492923	-0.21696765133063914
-0.7922629034439845	-0.21765271563707006
-0.7950626006386766	-0.2183769366223985
-0.7978622978333688	-0.21910529924435504
-0.800661995028061	-0.21980793076096553
-0.8034616922227532	-0.22046869879748046
-0.8062613894174454	-0.2210883532779251
-0.8090610866121376	-0.22168156280864135
-0.8118607838068298	-0.22226931447678183
-0.814660481001522	-0.2228696866939995
-0.8174601781962142	-0.22349044976178514
-0.8202598753909064	-0.2241261670409216
-0.8230595725855986	-0.2247607573520782
-0.8258592697802908	-0.22537445299820988
-0.828658966974983	-0.22595246673668326
-0.8314586641696752	-0.22649203594008
-0.8342583613643674	-0.22700506820732277
-0.8370580585590595	-0.22751517355650722
-0.8398577557537517	-0.2280498872185217
-0.8426574529484439	-0.22863065797406165
-0.845457150143136	-0.22926407942970173
-0.8482568473378282	-0.2299375536096211
-0.8510565445325204	-0.23062118296689446
-0.8538562417272126	-0.23127564948712181
-0.8566559389219048	-0.23186383636615948
-0.859455636116597	-0.2323626447000837
-0.8622553333112892	-0.23277128616951528
-0.8650550305059814	-0.23311335016667445
-0.8678547277006736	-0.23343182087538372
-0.8706544248953658	-0.2337783556917936
-0.873454122090058	-0.2341998596465628
-0.8762538192847502	-0.23472617630673143
-0.8790535164794424	-0.235362347436695
-0.8818532136741346	-0.23608751911930875
-0.8846529108688267	-0.23686064004992932
-0.8874526080635189	-0.23763120374848518
-0.8902523052582111	-0.23835198078868947
-0.8930520024529033	-0.23899031034519175
-0.8958516996475955	-0.23953511580805487
-0.8986513968422877	-0.2399981344968979
-0.9014510940369799	-0.2404094760575457
-0.9042507912316721	-0.24080907424538084
-0.9070504884263643	-0.2412364978478892
-0.9098501856210565	-0.24172175853541292
-0.9126498828157487	-0.24227923687169955
-0.9154495800104409	-0.24290586101544615
-0.9182492772051329	-0.2435835253969511
-0.9210489743998251	-0.244284731977024
-0.9238486715945173	-0.24497979404368275
-0.9266483687892095	-0.2456437593329086
-0.9294480659839017	-0.24626146332384943
-0.9322477631785939	-0.24682970398101103
-0.9350474603732861	-0.24735627853050404
-0.9378471575679783	-0.24785637464300275
-0.9406468547626705	-0.24834741321572973
-0.9434465519573627	-0.24884378102804827
-0.9462462491520549	-0.24935289647596134
-0.9490459463467471	-0.24987370512379484
-0.9518456435414393	-0.2503980589931002
-0.9546453407361315	-0.25091462552482957
-0.9574450379308237	-0.25141419420679756
-0.9602447351255159	-0.2518947229363396
-0.9630444323202081	-0.25236438132413413
-0.9658441295149003	-0.2528412931761599
-0.9686438267095925	-0.25334959311832295
-0.9714435239042847	-0.25391256949562885
-0.9742432210989769	-0.2545447278430765
-0.9770429182936691	-0.2552452158686426
-0.9798426154883613	-0.25599494034454795
-0.9826423126830534	-0.25675882070491296
-0.9854420098777456	-0.2574931584431054
-0.9882417070724377	-0.2581564701326823
-0.9910414042671299	-0.258720854303146
-0.9938411014618221	-0.2591804966580947
-0.9966407986565143	-0.25955449793417806
-0.9994404958512065	-0.25988274072746137
-1.0022401930458988	-0.26021557635886955
-1.005039890240591	-0.2606000785777157
-1.007839587435283	-0.26106683059842994
-1.0106392846299752	-0.2616212411161287
-1.0134389818246674	-0.262242145590527
-1.0162386790193596	-0.2628882791191105
-1.0190383762140518	-0.2635107702441955
-1.021838073408744	-0.2640678836358674
-1.0246377706034362	-0.26453747720091736
-1.0274374677981284	-0.2649233173844224
-1.0302371649928206	-0.2652533265420093
-1.0330368621875128	-0.2655704074796732
-1.035836559382205	-0.2659188641391373
-1.0386362565768972	-0.2663308263387855
-1.0414359537715894	-0.2668170224451399
-1.0442356509662816	-0.26736474388072123
-1.0470353481609738	-0.2679434134183016
-1.049835045355666	-0.2685156297410808
-1.0526347425503582	-0.2690497783986592
-1.0554344397450504	-0.26952988019758434
-1.0582341369397426	-0.2699594272046922
-1.0610338341344348	-0.27035814722923146
-1.063833531329127	-0.2707531636639857
-1.0666332285238191	-0.2711679840512587
-1.0694329257185113	-0.27161346009187903
-1.0722326229132033	-0.27208406310135846
-1.0750323201078955	-0.272560801133437
-1.0778320173025877	-0.2730195975991995
-1.08063171449728	-0.27344187024089633
-1.083431411691972	-0.27382316388737304
-1.0862311088866643	-0.274176345945122
-1.0890308060813565	-0.27452785834917093
-1.0918305032760487	-0.274908130997452
-1.0946302004707409	-0.27533955049602143
-1.097429897665433	-0.27582648777578034
-1.1002295948601253	-0.27635136766762064
-1.1030292920548175	-0.2768787413806591
-1.1058289892495097	-0.27736647715850044
-1.1086286864442019	-0.2777805147495761
-1.111428383638894	-0.27810810748717746
-1.1142280808335863	-0.27836469730469965
-1.1170277780282785	-0.27859152870337467
-1.1198274752229707	-0.2788441869660355
-1.1226271724176629	-0.27917540768358695
-1.125426869612355	-0.27961764944449347
-1.1282265668070472	-0.2801712691067064
-1.1310262640017394	-0.28080250815260044
-1.1338259611964316	-0.28145238404634054
-1.1366256583911238	-0.28205399754281035
-1.139425355585816	-0.28255291328266285
-1.1422250527805082	-0.2829241211002658
-1.1450247499752004	-0.28318005558943676
-1.1478244471698926	-0.2833669521363288
-1.1506241443645848	-0.28355054461416257
-1.153423841559277	-0.2837955441835802
-1.1562235387539692	-0.2841453533741426
-1.1590232359486614	-0.28460840630120493
-1.1618229331433536	-0.2851554117114043
-1.1646226303380458	-0.2857283098990002
-1.167422327532738	-0.28625807071664816
-1.1702220247274302	-0.2866857453067476
-1.1730217219221224	-0.2869802884537279
-1.1758214191168146	-0.2871478316523168
-1.1786211163115068	-0.28722987639522357
-1.1814208135061988	-0.2872913490968516
-1.184220510700891	-0.2874024850911968
-1.1870202078955832	-0.28762015261953583
-1.1898199050902754	-0.2879740422908298
-1.1926196022849676	-0.2884613003309476
-1.1954192994796597	-0.2890503693102441
-1.198218996674352	-0.2896919814199517
-1.2010186938690441	-0.2903333251582014
-1.2038183910637363	-0.29093091625686024
-1.2066180882584285	-0.2914586737781187
-1.2094177854531207	-0.2919096731805413
-1.212217482647813	-0.29229226697233796
-1.2150171798425051	-0.292622963215626
-1.2178168770371973	-0.29291911549037675
-1.2206165742318895	-0.29319399595330464
-1.2234162714265817	-0.2934554982806093
-1.226215968621274	-0.29370812113850436
-1.229015665815966	-0.29395662856007393
-1.2318153630106583	-0.2942093007339905
-1.2346150602053505	-0.29447908144905377
-1.2374147574000427	-0.294781963820696
-1.240214454594735	-0.2951331774774159
-1.243014151789427	-0.2955426571389728
-1.2458138489841193	-0.29601154801220725
-1.2486135461788115	-0.29653107356028363
-1.2514132433735037	-0.29708417044331087
-1.2542129405681959	-0.2976492753990228
-1.2570126377628879	-0.29820493406266824
-1.25981233495758	-0.29873374953905496
-1.2626120321522722	-0.2992246153568482
-1.2654117293469644	-0.29967296537836513
-1.2682114265416566	-0.30007957032710425
-1.2710111237363488	-0.30044888114747353
-1.273810820931041	-0.30078788265907364
-1.2766105181257332	-0.3011059221818929
-1.2794102153204254	-0.3014152643980341
-1.2822099125151176	-0.30173153741577846
-1.2850096097098098	-0.30207306497816033
-1.287809306904502	-0.3024584369949208
-1.2906090040991942	-0.3029024352623701
-1.2934087012938864	-0.30341129552098034
-1.2962083984885786	-0.3039788771206171
-1.2990080956832708	-0.30458534109139884
-1.301807792877963	-0.3051993301404795
-1.3046074900726552	-0.30578357608627665
-1.3074071872673474	-0.3063027020329633
-1.3102068844620396	-0.3067311657265361
-1.3130065816567318	-0.3070591269001903
-1.315806278851424	-0.3072945996375869
-1.3186059760461162	-0.3074613809026444
-1.3214056732408084	-0.30759353037303333
-1.3242053704355006	-0.3077281571683461
-1.3270050676301928	-0.30789860365198785
-1.329804764824885	-0.3081297103013208
-1.3326044620195772	-0.3084358886212656
-1.3354041592142694	-0.3088216217739907
-1.3382038564089616	-0.30928320719633284
-1.3410035536036538	-0.3098103731992273
-1.343803250798346	-0.31038689874204006
-1.3466029479930381	-0.31099030384981796
-1.3494026451877303	-0.3115916144428945
-1.3522023423824225	-0.3121566708667397
-1.3550020395771145	-0.3126501492806509
-1.3578017367718067	-0.3130424192590268
-1.360601433966499	-0.3133179258234504
-1.363401131161191	-0.3134825377534694
-1.3662008283558833	-0.31356683129377005
-1.3690005255505755	-0.3136229330144009
-1.3718002227452677	-0.3137142807939668
-1.37459991993996	-0.3139000007164435
-1.377399617134652	-0.314217766018566
-1.3801993143293443	-0.31467018841379296
[truncated: 6 more rows]
