# Supplementary material for: Isolation of a planar π-aromatic Bi5− ring in a cobalt-based inverse-sandwich-type complex
Source: Nat Chem. 2025 Jan 20;17(4):547–55. doi: 10.1038/s41557-024-01713-8 (PMC11964920; doi:10.1038/s41557-024-01713-8)
Supplement: Supplementary file 4 — Original magnetic data of compound 1 and origin file of Fig. 3. [file 41557_2024_1713_MOESM4_ESM.zip › sr_and_T/58.json]

{
   "comment": "corrected Loops",
   "temperature": 4,
   "measures": [
      {
         "sr": 0.016,
         "angle": 0,
         "trans": 0,
         "cool_t": 1,
         "comment": "to H_stop",
         "data": [
            [
               -1.3999,
               -0.3156500391865455
            ],
            [
               -1.3970974974974975,
               -0.3160111912157672
            ],
            [
               -1.394294994994995,
               -0.31625083539112925
            ],
            [
               -1.3914924924924925,
               -0.3162863738158717
            ],
            [
               -1.3886899899899898,
               -0.31608165105180386
            ],
            [
               -1.3858874874874874,
               -0.3156530718607317
            ],
            [
               -1.3830849849849849,
               -0.3150617256114453
            ],
            [
               -1.3802824824824824,
               -0.3143943349815529
            ],
            [
               -1.37747997997998,
               -0.31373899489767765
            ],
            [
               -1.3746774774774775,
               -0.31316290349465786
            ],
            [
               -1.371874974974975,
               -0.3126982776282713
            ],
            [
               -1.3690724724724723,
               -0.31233978568245047
            ],
            [
               -1.3662699699699699,
               -0.31205309865656206
            ],
            [
               -1.3634674674674674,
               -0.31179078434378
            ],
            [
               -1.360664964964965,
               -0.311509813772952
            ],
            [
               -1.3578624624624624,
               -0.311184968740787
            ],
            [
               -1.35505995995996,
               -0.31081431172765867
            ],
            [
               -1.3522574574574573,
               -0.3104158714872501
            ],
            [
               -1.3494549549549548,
               -0.31001773670055954
            ],
            [
               -1.3466524524524524,
               -0.3096458031793546
            ],
            [
               -1.3438499499499499,
               -0.30931384546336393
            ],
            [
               -1.3410474474474474,
               -0.30901933558065997
            ],
            [
               -1.338244944944945,
               -0.30874605100321234
            ],
            [
               -1.3354424424424425,
               -0.3084719135876134
            ],
            [
               -1.3326399399399398,
               -0.308178629657371
            ],
            [
               -1.3298374374374373,
               -0.3078592031868827
            ],
            [
               -1.3270349349349349,
               -0.3075203915198185
            ],
            [
               -1.3242324324324324,
               -0.3071792400219736
            ],
            [
               -1.32142992992993,
               -0.30685516557076525
            ],
            [
               -1.3186274274274274,
               -0.30656078151681454
            ],
            [
               -1.3158249249249248,
               -0.3062951384682868
            ],
            [
               -1.3130224224224223,
               -0.3060421369375716
            ],
            [
               -1.3102199199199198,
               -0.3057749100180376
            ],
            [
               -1.3074174174174173,
               -0.3054647152688623
            ],
            [
               -1.3046149149149149,
               -0.3050911549774683
            ],
            [
               -1.3018124124124124,
               -0.30464999610280263
            ],
            [
               -1.29900990990991,
               -0.3041556832138983
            ],
            [
               -1.2962074074074073,
               -0.3036375250603719
            ],
            [
               -1.2934049049049048,
               -0.30313079764154416
            ],
            [
               -1.2906024024024023,
               -0.3026658224380576
            ],
            [
               -1.2877998998998998,
               -0.3022587946310713
            ],
            [
               -1.2849973973973974,
               -0.301907502052207
            ],
            [
               -1.282194894894895,
               -0.3015933292949255
            ],
            [
               -1.2793923923923924,
               -0.30128871811773733
            ],
            [
               -1.2765898898898898,
               -0.3009673541207984
            ],
            [
               -1.2737873873873873,
               -0.3006134445495069
            ],
            [
               -1.2709848848848848,
               -0.3002268514864937
            ],
            [
               -1.2681823823823823,
               -0.2998223863979615
            ],
            [
               -1.2653798798798799,
               -0.2994236880798288
            ],
            [
               -1.2625773773773774,
               -0.2990540323511422
            ],
            [
               -1.259774874874875,
               -0.29872747430486657
            ],
            [
               -1.2569723723723722,
               -0.29844354160294423
            ],
            [
               -1.2541698698698698,
               -0.29818736567508614
            ],
            [
               -1.2513673673673673,
               -0.297935150360731
            ],
            [
               -1.2485648648648648,
               -0.2976629531353679
            ],
            [
               -1.2457623623623624,
               -0.29735557649887073
            ],
            [
               -1.24295985985986,
               -0.2970123434803969
            ],
            [
               -1.2401573573573572,
               -0.29664765312846786
            ],
            [
               -1.2373548548548547,
               -0.2962860670218365
            ],
            [
               -1.2345523523523523,
               -0.29595360426534423
            ],
            [
               -1.2317498498498498,
               -0.29566824683182885
            ],
            [
               -1.2289473473473473,
               -0.2954329308588053
            ],
            [
               -1.2261448448448449,
               -0.29523344894726405
            ],
            [
               -1.2233423423423422,
               -0.2950420292440104
            ],
            [
               -1.2205398398398397,
               -0.29482547190354724
            ],
            [
               -1.2177373373373372,
               -0.2945552518222936
            ],
            [
               -1.2149348348348348,
               -0.29421641270338555
            ],
            [
               -1.2121323323323323,
               -0.2938125363973595
            ],
            [
               -1.2093298298298298,
               -0.29336537199644463
            ],
            [
               -1.2065273273273274,
               -0.2929093828413109
            ],
            [
               -1.2037248248248247,
               -0.29248295605960684
            ],
            [
               -1.2009223223223222,
               -0.2921188620672725
            ],
            [
               -1.1981198198198197,
               -0.29183654402519443
            ],
            [
               -1.1953173173173173,
               -0.2916380506631871
            ],
            [
               -1.1925148148148148,
               -0.2915082290999904
            ],
            [
               -1.1897123123123123,
               -0.29141859633071104
            ],
            [
               -1.1869098098098099,
               -0.2913334786034766
            ],
            [
               -1.1841073073073072,
               -0.2912167361902788
            ],
            [
               -1.1813048048048047,
               -0.29103764426486195
            ],
            [
               -1.1785023023023022,
               -0.29077506987854335
            ],
            [
               -1.1756997997997998,
               -0.2904196929155484
            ],
            [
               -1.1728972972972973,
               -0.28997444021203456
            ],
            [
               -1.1700947947947948,
               -0.28945344822650415
            ],
            [
               -1.1672922922922924,
               -0.28887980520917433
            ],
            [
               -1.1644897897897897,
               -0.28828221256460035
            ],
            [
               -1.1616872872872872,
               -0.28769071452875594
            ],
            [
               -1.1588847847847847,
               -0.2871318534478712
            ],
            [
               -1.1560822822822823,
               -0.2866239555862416
            ],
            [
               -1.1532797797797798,
               -0.28617356270213135
            ],
            [
               -1.1504772772772773,
               -0.2857740835382599
            ],
            [
               -1.1476747747747749,
               -0.28540740212219406
            ],
            [
               -1.1448722722722722,
               -0.28504845675371526
            ],
            [
               -1.1420697697697697,
               -0.2846718848948915
            ],
            [
               -1.1392672672672672,
               -0.28425903164336647
            ],
            [
               -1.1364647647647648,
               -0.2838032713257428
            ],
            [
               -1.1336622622622623,
               -0.28331189839617676
            ],
            [
               -1.1308597597597596,
               -0.28280378820716195
            ],
            [
               -1.1280572572572574,
               -0.28230334978746513
            ],
            [
               -1.1252547547547547,
               -0.28183256039718646
            ],
            [
               -1.1224522522522522,
               -0.2814036296843305
            ],
            [
               -1.1196497497497497,
               -0.2810147777979327
            ],
            [
               -1.1168472472472473,
               -0.28065068610668664
            ],
            [
               -1.1140447447447448,
               -0.28028765734581074
            ],
            [
               -1.111242242242242,
               -0.2799019013712758
            ],
            [
               -1.1084397397397396,
               -0.279478206361164
            ],
            [
               -1.1056372372372372,
               -0.2790159932987986
            ],
            [
               -1.1028347347347347,
               -0.27853051974084114
            ],
            [
               -1.1000322322322322,
               -0.2780485761936668
            ],
            [
               -1.0972297297297298,
               -0.27759988979905714
            ],
            [
               -1.0944272272272273,
               -0.2772069768323719
            ],
            [
               -1.0916247247247246,
               -0.2768768263691483
            ],
            [
               -1.0888222222222221,
               -0.2765973018321245
            ],
            [
               -1.0860197197197197,
               -0.2763396516723742
            ],
            [
               -1.0832172172172172,
               -0.27606651145010114
            ],
            [
               -1.0804147147147147,
               -0.27574293153162877
            ],
            [
               -1.0776122122122123,
               -0.27534690956519575
            ],
            [
               -1.0748097097097098,
               -0.2748760148759644
            ],
            [
               -1.072007207207207,
               -0.2743479397714089
            ],
            [
               -1.0692047047047046,
               -0.2737947884153445
            ],
            [
               -1.0664022022022022,
               -0.2732529558292987
            ],
            [
               -1.0635996996996997,
               -0.2727518730074557
            ],
            [
               -1.0607971971971972,
               -0.27230522582873345
            ],
            [
               -1.0579946946946948,
               -0.2719073945437844
            ],
            [
               -1.0551921921921923,
               -0.27153611012399165
            ],
            [
               -1.0523896896896896,
               -0.2711602825541658
            ],
            [
               -1.0495871871871871,
               -0.270750310270411
            ],
            [
               -1.0467846846846847,
               -0.2702874670836244
            ],
            [
               -1.0439821821821822,
               -0.2697693923914619
            ],
            [
               -1.0411796796796797,
               -0.2692101002246466
            ],
            [
               -1.038377177177177,
               -0.2686347728864938
            ],
            [
               -1.0355746746746748,
               -0.26807127926918023
            ],
            [
               -1.032772172172172,
               -0.26754130622432265
            ],
            [
               -1.0299696696696696,
               -0.26705393492255564
            ],
            [
               -1.0271671671671672,
               -0.26660350967009505
            ],
            [
               -1.0243646646646647,
               -0.26617212302766496
            ],
            [
               -1.0215621621621622,
               -0.2657355287537441
            ],
            [
               -1.0187596596596595,
               -0.26527030471613655
            ],
            [
               -1.0159571571571573,
               -0.2647599173621624
            ],
            [
               -1.0131546546546546,
               -0.26419797639166864
            ],
            [
               -1.0103521521521521,
               -0.2635881179206854
            ],
            [
               -1.0075496496496497,
               -0.2629411621125415
            ],
            [
               -1.0047471471471472,
               -0.2622710182857127
            ],
            [
               -1.0019446446446447,
               -0.2615909938459509
            ],
            [
               -0.9991421421421421,
               -0.2609117016305173
            ],
            [
               -0.9963396396396396,
               -0.2602408970788537
            ],
            [
               -0.9935371371371371,
               -0.2595846924572802
            ],
            [
               -0.9907346346346346,
               -0.25894905191873424
            ],
            [
               -0.9879321321321322,
               -0.2583404703413873
            ],
            [
               -0.9851296296296297,
               -0.257765249397002
            ],
            [
               -0.9823271271271271,
               -0.2572275628124978
            ],
            [
               -0.9795246246246246,
               -0.2567271986273968
            ],
            [
               -0.9767221221221221,
               -0.2562581669923425
            ],
            [
               -0.9739196196196196,
               -0.2558091219955377
            ],
            [
               -0.9711171171171171,
               -0.2553658468670039
            ],
            [
               -0.9683146146146147,
               -0.25491517202975417
            ],
            [
               -0.9655121121121122,
               -0.25444899956296657
            ],
            [
               -0.9627096096096096,
               -0.25396690035023695
            ],
            [
               -0.9599071071071071,
               -0.253476150829849
            ],
            [
               -0.9571046046046046,
               -0.25298896447486396
            ],
            [
               -0.9543021021021021,
               -0.25251772781070125
            ],
            [
               -0.9514995995995996,
               -0.2520698689518871
            ],
            [
               -0.9486970970970972,
               -0.25164423765965543
            ],
            [
               -0.9458945945945947,
               -0.25123043219333846
            ],
            [
               -0.9430920920920921,
               -0.2508115016984134
            ],
            [
               -0.9402895895895895,
               -0.25036923404688266
            ],
            [
               -0.9374870870870871,
               -0.24989025197523665
            ],
            [
               -0.9346845845845846,
               -0.24937075911481302
            ],
            [
               -0.9318820820820821,
               -0.24881816480879831
            ],
            [
               -0.9290795795795797,
               -0.24824885800941449
            ],
            [
               -0.9262770770770771,
               -0.24768273987073597
            ],
            [
               -0.9234745745745746,
               -0.2471362891402977
            ],
            [
               -0.920672072072072,
               -0.2466165046027574
            ],
            [
               -0.9178695695695696,
               -0.2461178309689019
            ],
            [
               -0.9150670670670671,
               -0.24562320018618397
            ],
            [
               -0.9122645645645646,
               -0.24510894237596648
            ],
            [
               -0.9094620620620621,
               -0.2445520165396483
            ],
            [
               -0.9066595595595596,
               -0.24393723205488954
            ],
            [
               -0.9038570570570571,
               -0.24326214328365503
            ],
            [
               -0.9010545545545545,
               -0.2425380886475082
            ],
            [
               -0.898252052052052,
               -0.24178712934426821
            ],
            [
               -0.8954495495495496,
               -0.2410359725344494
            ],
            [
               -0.8926470470470471,
               -0.2403088860214482
            ],
            [
               -0.8898445445445445,
               -0.239621828320533
            ],
            [
               -0.8870420420420421,
               -0.23897948739539604
            ],
            [
               -0.8842395395395396,
               -0.23837586269981967
            ],
            [
               -0.881437037037037,
               -0.23779783147979636
            ],
            [
               -0.8786345345345346,
               -0.23723023066145638
            ],
            [
               -0.8758320320320321,
               -0.236660654156092
            ],
            [
               -0.8730295295295295,
               -0.23608248176075294
            ],
            [
               -0.870227027027027,
               -0.23549545245494227
            ],
            [
               -0.8674245245245246,
               -0.23490404208449187
            ],
            [
               -0.8646220220220221,
               -0.23431464310176858
            ],
            [
               -0.8618195195195195,
               -0.23373281844165367
            ],
            [
               -0.859017017017017,
               -0.2331616550076106
            ],
            [
               -0.8562145145145146,
               -0.23260162310329924
            ],
            [
               -0.853412012012012,
               -0.23205164096177103
            ],
            [
               -0.8506095095095095,
               -0.23151054828241235
            ],
            [
               -0.8478070070070071,
               -0.2309781030479694
            ],
            [
               -0.8450045045045045,
               -0.23045494444498307
            ],
            [
               -0.842202002002002,
               -0.22994154408908968
            ],
            [
               -0.8393994994994995,
               -0.22943672580799573
            ],
            [
               -0.8365969969969971,
               -0.22893661164949938
            ],
            [
               -0.8337944944944945,
               -0.22843471370195612
            ],
            [
               -0.830991991991992,
               -0.22792338686056327
            ],
            [
               -0.8281894894894896,
               -0.22739620230345903
            ],
            [
               -0.825386986986987,
               -0.22685028832528312
            ],
            [
               -0.8225844844844845,
               -0.22628756092891056
            ],
            [
               -0.819781981981982,
               -0.22571412212000452
            ],
            [
               -0.8169794794794795,
               -0.22513782632875004
            ],
            [
               -0.814176976976977,
               -0.22456482356006374
            ],
            [
               -0.8113744744744745,
               -0.22399644009164826
            ],
            [
               -0.8085719719719721,
               -0.2234277913140125
            ],
            [
               -0.8057694694694695,
               -0.22284896891101671
            ],
            [
               -0.802966966966967,
               -0.2222486760858965
            ],
            [
               -0.8001644644644645,
               -0.2216191566134272
            ],
            [
               -0.797361961961962,
               -0.2209605889748592
            ],
            [
               -0.7945594594594595,
               -0.2202831025446528
            ],
            [
               -0.791756956956957,
               -0.21960528844869118
            ],
            [
               -0.7889544544544544,
               -0.218949309740936
            ],
            [
               -0.786151951951952,
               -0.21833402957676568
            ],
            [
               -0.7833494494494495,
               -0.21776847029510585
            ],
            [
               -0.780546946946947,
               -0.21724801168913102
            ],
            [
               -0.7777444444444445,
               -0.21675493230208354
            ],
            [
               -0.774941941941942,
               -0.21626342892711545
            ],
            [
               -0.7721394394394395,
               -0.215747621790488
            ],
            [
               -0.7693369369369369,
               -0.21518986662359166
            ],
            [
               -0.7665344344344345,
               -0.2145864242253159
            ],
            [
               -0.763731931931932,
               -0.21394834384922146
            ],
            [
               -0.7609294294294294,
               -0.21329706565904494
            ],
            [
               -0.758126926926927,
               -0.21265617589537292
            ],
            [
               -0.7553244244244245,
               -0.21204225327784637
            ],
            [
               -0.752521921921922,
               -0.21145823878898373
            ],
            [
               -0.7497194194194194,
               -0.2108919971747014
            ],
            [
               -0.746916916916917,
               -0.2103209247263563
            ],
            [
               -0.7441144144144145,
               -0.20972120522492432
            ],
            [
               -0.7413119119119119,
               -0.20907843646230012
            ],
            [
               -0.7385094094094095,
               -0.20839556843522772
            ],
            [
               -0.735706906906907,
               -0.20769477637077902
            ],
            [
               -0.7329044044044044,
               -0.20701188696157502
            ],
            [
               -0.7301019019019019,
               -0.20638464297350367
            ],
            [
               -0.7272993993993995,
               -0.2058385013391874
            ],
            [
               -0.724496896896897,
               -0.20537491771289548
            ],
            [
               -0.7216943943943944,
               -0.20496663948831303
            ],
            [
               -0.718891891891892,
               -0.20456244491380696
            ],
            [
               -0.7160893893893895,
               -0.20410065561894056
            ],
            [
               -0.7132868868868869,
               -0.20352764261918135
            ],
            [
               -0.7104843843843844,
               -0.20281552981862538
            ],
            [
               -0.707681881881882,
               -0.20197314156008522
            ],
            [
               -0.7048793793793794,
               -0.20104610396739017
            ],
            [
               -0.7020768768768769,
               -0.20010536540975102
            ],
            [
               -0.6992743743743745,
               -0.19922718290671218
            ],
            [
               -0.696471871871872,
               -0.19847056918700834
            ],
            [
               -0.6936693693693694,
               -0.19785928186430504
            ],
            [
               -0.6908668668668669,
               -0.19737422613779154
            ],
            [
               -0.6880643643643645,
               -0.19695896017761574
            ],
            [
               -0.6852618618618619,
               -0.19653683591857263
            ],
            [
               -0.6824593593593594,
               -0.19603452956363454
            ],
            [
               -0.679656856856857,
               -0.19540457427395835
            ],
            [
               -0.6768543543543544,
               -0.1946397411197922
            ],
            [
               -0.6740518518518519,
               -0.19377468394660874
            ],
            [
               -0.6712493493493494,
               -0.19287435193152852
            ],
            [
               -0.6684468468468469,
               -0.19201294793521995
            ],
            [
               -0.6656443443443444,
               -0.19125026431952885
            ],
            [
               -0.6628418418418419,
               -0.1906130492230034
            ],
            [
               -0.6600393393393394,
               -0.19008737040286772
            ],
            [
               -0.6572368368368369,
               -0.1896243076582741
            ],
            [
               -0.6544343343343344,
               -0.18915692361930636
            ],
            [
               -0.6516318318318319,
               -0.18862278728104304
            ],
            [
               -0.6488293293293294,
               -0.1879845668078514
            ],
            [
               -0.6460268268268269,
               -0.18724193604120284
            ],
            [
               -0.6432243243243244,
               -0.18643099047159584
            ],
            [
               -0.6404218218218218,
               -0.18561154301685076
            ],
            [
               -0.6376193193193194,
               -0.18484666979950795
            ],
            [
               -0.6348168168168169,
               -0.18418137651776156
            ],
            [
               -0.6320143143143144,
               -0.18362744775522824
            ],
            [
               -0.6292118118118118,
               -0.18315939541187765
            ],
            [
               -0.6264093093093094,
               -0.18272268822715337
            ],
            [
               -0.6236068068068069,
               -0.18225138843970046
            ],
            [
               -0.6208043043043043,
               -0.1816892944001195
            ],
            [
               -0.6180018018018019,
               -0.18100767031383921
            ],
            [
               -0.6151992992992994,
               -0.18021392639816644
            ],
            [
               -0.6123967967967968,
               -0.17934871152117166
            ],
            [
               -0.6095942942942943,
               -0.17847271925689315
            ],
            [
               -0.6067917917917919,
               -0.17764779298809294
            ],
            [
               -0.6039892892892894,
               -0.1769185748239601
            ],
            [
               -0.6011867867867868,
               -0.17630048245007002
            ],
            [
               -0.5983842842842844,
               -0.17577745029128633
            ],
            [
               -0.5955817817817819,
               -0.17530949544683933
            ],
            [
               -0.5927792792792793,
               -0.1748469393095032
            ],
            [
               -0.5899767767767768,
               -0.17434611390710947
            ],
            [
               -0.5871742742742744,
               -0.17378123096579737
            ],
            [
               -0.5843717717717718,
               -0.17314875939465493
            ],
            [
               -0.5815692692692693,
               -0.17246348953629925
            ],
            [
               -0.5787667667667669,
               -0.17174843076220428
            ],
            [
               -0.5759642642642644,
               -0.1710227557390247
            ],
            [
               -0.5731617617617618,
               -0.1702924842384716
            ],
            [
               -0.5703592592592593,
               -0.16954738375610998
            ],
            [
               -0.5675567567567569,
               -0.1687651423252667
            ],
            [
               -0.5647542542542543,
               -0.1679211374779763
            ],
            [
               -0.5619517517517518,
               -0.16700006332277997
            ],
            [
               -0.5591492492492494,
               -0.16600500146647912
            ],
            [
               -0.5563467467467468,
               -0.16496044083509648
            ],
            [
               -0.5535442442442443,
               -0.16390790953009532
            ],
            [
               -0.5507417417417418,
               -0.16289549468348655
            ],
            [
               -0.5479392392392394,
               -0.16196466781374036
            ],
            [
               -0.5451367367367368,
               -0.16113876281232176
            ],
            [
               -0.5423342342342343,
               -0.16041687045096198
            ],
            [
               -0.5395317317317319,
               -0.15977505004425926
            ],
            [
               -0.5367292292292293,
               -0.15917428763361066
            ],
            [
               -0.5339267267267268,
               -0.15857241650883472
            ],
            [
               -0.5311242242242243,
               -0.15793601306852967
            ],
            [
               -0.5283217217217218,
               -0.15724847046373203
            ],
            [
               -0.5255192192192193,
               -0.1565119222146178
            ],
            [
               -0.5227167167167168,
               -0.15574288624166804
            ],
            [
               -0.5199142142142144,
               -0.1549636404756519
            ],
            [
               -0.5171117117117118,
               -0.15419268545094522
            ],
            [
               -0.5143092092092093,
               -0.15343776157369837
            ],
            [
               -0.5115067067067068,
               -0.1526937794988951
            ],
            [
               -0.5087042042042043,
               -0.1519461293349024
            ],
            [
               -0.5059017017017018,
               -0.15117785628631686
            ],
            [
               -0.5030991991991993,
               -0.1503778309934204
            ],
            [
               -0.5002966966966967,
               -0.1495467641656338
            ],
            [
               -0.4974941941941943,
               -0.14869878139781068
            ],
            [
               -0.4946916916916918,
               -0.14785794132622604
            ],
            [
               -0.49188918918918934,
               -0.14705093020736096
            ],
            [
               -0.48908668668668676,
               -0.14629853291106246
            ],
            [
               -0.4862841841841843,
               -0.1456088884767072
            ],
            [
               -0.4834816816816818,
               -0.14497486547995955
            ],
            [
               -0.48067917917917924,
               -0.14437640352725573
            ],
            [
               -0.47787667667667677,
               -0.14378691045514844
            ],
            [
               -0.4750741741741743,
               -0.14318141000596837
            ],
            [
               -0.4722716716716717,
               -0.14254358786463528
            ],
            [
               -0.46946916916916925,
               -0.14186935859218872
            ],
            [
               -0.4666666666666668,
               -0.1411658796439898
            ],
            [
               -0.4638641641641643,
               -0.14044658970545607
            ],
            [
               -0.46106166166166174,
               -0.13972425368004252
            ],
            [
               -0.45825915915915927,
               -0.13900466316601043
            ],
            [
               -0.4554566566566568,
               -0.1382833487691156
            ],
            [
               -0.4526541541541542,
               -0.13754653228323524
            ],
            [
               -0.44985165165165175,
               -0.1367759978129075
            ],
            [
               -0.4470491491491493,
               -0.13595614550194504
            ],
            [
               -0.4442466466466467,
               -0.1350807049188787
            ],
            [
               -0.44144414414414423,
               -0.1341566915442286
            ],
            [
               -0.43864164164164177,
               -0.13320413587060848
            ],
            [
               -0.4358391391391393,
               -0.13225155648799466
            ],
            [
               -0.4330366366366367,
               -0.131328579513114
            ],
            [
               -0.43023413413413425,
               -0.13045803807582718
            ],
            [
               -0.4274316316316318,
               -0.12965001520532546
            ],
            [
               -0.4246291291291292,
               -0.12889960408925247
            ],
            [
               -0.42182662662662673,
               -0.1281889144489311
            ],
            [
               -0.41902412412412426,
               -0.12749249444529284
            ],
            [
               -0.4162216216216217,
               -0.1267843245134855
            ],
            [
               -0.4134191191191192,
               -0.1260441920077823
            ],
            [
               -0.41061661661661675,
               -0.1252616478257727
            ],
            [
               -0.4078141141141143,
               -0.12443669439915322
            ],
            [
               -0.4050116116116117,
               -0.12357749451061067
            ],
            [
               -0.40220910910910923,
               -0.12269631577481348
            ],
            [
               -0.39940660660660665,
               -0.12180533327024917
            ],
            [
               -0.3966041041041042,
               -0.12091370500260047
            ],
            [
               -0.3938016016016017,
               -0.12002664226885015
            ],
            [
               -0.39099909909909925,
               -0.11914631800418579
            ],
            [
               -0.3881965965965968,
               -0.11827373824690283
            ],
            [
               -0.3853940940940943,
               -0.11741040996822494
            ],
            [
               -0.3825915915915916,
               -0.11655885992784167
            ],
            [
               -0.37978908908908915,
               -0.11572167786545719
            ],
            [
               -0.3769865865865867,
               -0.11489950534361999
            ],
            [
               -0.3741840840840842,
               -0.11408895640780468
            ],
            [
               -0.37138158158158174,
               -0.11328160232186305
            ],
            [
               -0.3685790790790793,
               -0.11246481145353292
            ],
            [
               -0.3657765765765768,
               -0.11162453112696596
            ],
            [
               -0.3629740740740741,
               -0.11074930019913368
            ],
            [
               -0.36017157157157165,
               -0.10983420121511155
            ],
            [
               -0.3573690690690692,
               -0.10888333538577685
            ],
            [
               -0.3545665665665667,
               -0.10790980218037612
            ],
            [
               -0.35176406406406424,
               -0.10693296283406642
            ],
            [
               -0.3489615615615618,
               -0.1059736867405672
            ],
            [
               -0.3461590590590591,
               -0.1050489929612277
            ],
            [
               -0.3433565565565566,
               -0.1041677452021744
            ],
            [
               -0.34055405405405414,
               -0.10332874039882396
            ],
            [
               -0.3377515515515517,
               -0.10252175171130762
            ],
            [
               -0.3349490490490492,
               -0.10173111440926845
            ],
            [
               -0.33214654654654674,
               -0.10094061578832901
            ],
            [
               -0.32934404404404427,
               -0.1001380553133465
            ],
            [
               -0.3265415415415416,
               -0.09931801302563997
            ],
            [
               -0.3237390390390391,
               -0.09848203663615131
            ],
            [
               -0.32093653653653664,
               -0.09763638789122982
            ],
            [
               -0.3181340340340342,
               -0.09678834457334597
            ],
            [
               -0.3153315315315317,
               -0.09594253305966757
            ],
            [
               -0.31252902902902924,
               -0.09509870205289758
            ],
            [
               -0.30972652652652655,
               -0.09425177084455674
            ],
            [
               -0.3069240240240241,
               -0.09339410906374926
            ],
            [
               -0.3041215215215216,
               -0.0925191495779353
            ],
            [
               -0.30131901901901914,
               -0.09162491360322408
            ],
            [
               -0.2985165165165167,
               -0.09071602824716758
            ],
            [
               -0.2957140140140142,
               -0.0898033438813908
            ],
            [
               -0.29291151151151174,
               -0.08890112453331721
            ],
            [
               -0.29010900900900904,
               -0.08802267887062383
            ],
            [
               -0.2873065065065066,
               -0.08717590039775883
            ],
            [
               -0.2845040040040041,
               -0.08636027429324852
            ],
            [
               -0.28170150150150164,
               -0.08556644725554241
            ],
            [
               -0.27889899899899917,
               -0.08477860317274412
            ],
            [
               -0.2760964964964967,
               -0.08397893825323477
            ],
            [
               -0.27329399399399423,
               -0.08315281581476582
            ],
            [
               -0.27049149149149154,
               -0.082292951972608
            ],
            [
               -0.2676889889889891,
               -0.08140131741191609
            ],
            [
               -0.2648864864864866,
               -0.08048821811633462
            ],
            [
               -0.26208398398398414,
               -0.07956896534648472
            ],
            [
               -0.25928148148148167,
               -0.07865933088093184
            ],
            [
               -0.2564789789789792,
               -0.07777133613013892
            ],
            [
               -0.2536764764764765,
               -0.07691072758304922
            ],
            [
               -0.25087397397397404,
               -0.07607682643850296
            ],
            [
               -0.24807147147147157,
               -0.07526455371822223
            ],
            [
               -0.2452689689689691,
               -0.07446764745420455
            ],
            [
               -0.24246646646646663,
               -0.07368169029424125
            ],
            [
               -0.23966396396396417,
               -0.07290569693634236
            ],
            [
               -0.2368614614614617,
               -0.07214162035329262
            ],
            [
               -0.234058958958959,
               -0.07139199670311777
            ],
            [
               -0.23125645645645654,
               -0.07065673878186081
            ],
            [
               -0.22845395395395407,
               -0.06993050538402573
            ],
            [
               -0.2256514514514516,
               -0.06920194851696716
            ],
            [
               -0.22284894894894913,
               -0.06845549731737062
            ],
            [
               -0.22004644644644666,
               -0.0676753933609264
            ],
            [
               -0.2172439439439442,
               -0.06685078189838209
            ],
            [
               -0.2144414414414415,
               -0.06598012409863449
            ],
            [
               -0.21163893893893904,
               -0.0650732448305682
            ],
            [
               -0.20883643643643657,
               -0.06414998726000826
            ],
            [
               -0.2060339339339341,
               -0.0632355149270609
            ],
            [
               -0.20323143143143163,
               -0.06235343703994729
            ],
            [
               -0.20042892892892916,
               -0.06151874917151134
            ],
            [
               -0.19762642642642647,
               -0.06073278822554152
            ],
            [
               -0.194823923923924,
               -0.059981900942349176
            ],
            [
               -0.19202142142142153,
               -0.05924045487874376
            ],
            [
               -0.18921891891891907,
               -0.058477507155510894
            ],
            [
               -0.1864164164164166,
               -0.05766530366373621
            ],
            [
               -0.18361391391391413,
               -0.056787176145780494
            ],
            [
               -0.18081141141141166,
               -0.055842534862314164
            ],
            [
               -0.17800890890890897,
               -0.05484748563240066
            ],
            [
               -0.1752064064064065,
               -0.05383087549771397
            ],
            [
               -0.17240390390390403,
               -0.05282689676333069
            ],
            [
               -0.16960140140140156,
               -0.051866349963014355
            ],
            [
               -0.1667988988988991,
               -0.05096899617706627
            ],
            [
               -0.16399639639639663,
               -0.05013903833241707
            ],
            [
               -0.16119389389389416,
               -0.04936480527767192
            ],
            [
               -0.15839139139139147,
               -0.0486224882014409
            ],
            [
               -0.155588888888889,
               -0.047882676400231104
            ],
            [
               -0.15278638638638653,
               -0.04711777839901517
            ],
            [
               -0.14998388388388406,
               -0.0463083566296486
            ],
            [
               -0.1471813813813816,
               -0.045446911409510876
            ],
            [
               -0.14437887887887912,
               -0.044538512032761136
            ],
            [
               -0.14157637637637643,
               -0.04359858767768778
            ],
            [
               -0.13877387387387397,
               -0.04264887263098953
            ],
            [
               -0.1359713713713715,
               -0.0417127724902189
            ],
            [
               -0.13316886886886903,
               -0.04081126232069517
            ],
            [
               -0.13036636636636656,
               -0.039959974314821
            ],
            [
               -0.1275638638638641,
               -0.03916759787210305
            ],
            [
               -0.12476136136136162,
               -0.03843531377911295
            ],
            [
               -0.12195885885885893,
               -0.037756847830100485
            ],
            [
               -0.11915635635635646,
               -0.03711886208697378
            ],
            [
               -0.116353853853854,
               -0.03650168895544163
            ],
            [
               -0.11355135135135153,
               -0.035880674807703454
            ],
            [
               -0.11074884884884906,
               -0.0352284714178322
            ],
            [
               -0.10794634634634659,
               -0.034518417795962084
            ],
            [
               -0.10514384384384412,
               -0.0337287392406043
            ],
            [
               -0.10234134134134143,
               -0.03284681257751644
            ],
            [
               -0.09953883883883896,
               -0.0318724160514501
            ],
            [
               -0.09673633633633649,
               -0.030818876724557603
            ],
            [
               -0.09393383383383402,
               -0.029711417640453347
            ],
            [
               -0.09113133133133156,
               -0.028582715930235293
            ],
            [
               -0.08832882882882909,
               -0.027466505644088673
            ],
            [
               -0.0855263263263264,
               -0.026390724779080495
            ],
            [
               -0.08272382382382393,
               -0.025371972984857178
            ],
            [
               -0.07992132132132146,
               -0.024412790455806525
            ],
            [
               -0.07711881881881899,
               -0.023502533873961964
            ],
            [
               -0.07431631631631652,
               -0.022621618845012004
            ],
            [
               -0.07151381381381405,
               -0.02174792647385273
            ],
            [
               -0.06871131131131158,
               -0.020863540864833045
            ],
            [
               -0.0659088088088089,
               -0.019959898324506113
            ],
            [
               -0.06310630630630643,
               -0.019039919820226948
            ],
            [
               -0.06030380380380396,
               -0.018116613270575076
            ],
            [
               -0.05750130130130149,
               -0.01720868394830489
            ],
            [
               -0.05469879879879902,
               -0.016334551747986106
            ],
            [
               -0.05189629629629655,
               -0.015506582627309693
            ],
            [
               -0.04909379379379408,
               -0.01472718851907445
            ],
            [
               -0.04629129129129139,
               -0.013987808587513736
            ],
            [
               -0.043488788788788924,
               -0.013270880676725027
            ],
            [
               -0.040686286286286455,
               -0.012554043168762706
            ],
            [
               -0.037883783783783986,
               -0.01181524253041686
            ],
            [
               -0.03508128128128152,
               -0.011037311556084577
            ],
            [
               -0.03227877877877905,
               -0.01021091785338795
            ],
            [
               -0.02947627627627636,
               -0.009335404904241893
            ],
            [
               -0.02667377377377389,
               -0.008417720297415207
            ],
            [
               -0.02387127127127142,
               -0.007470116386363552
            ],
            [
               -0.021068768768768953,
               -0.006507476216616415
            ],
            [
               -0.018266266266266484,
               -0.0055449547784019795
            ],
            [
               -0.015463763763764016,
               -0.0045962515335317465
            ],
            [
               -0.012661261261261547,
               -0.003672434927027819
            ],
            [
               -0.009858758758758857,
               -0.002781004254105737
            ],
            [
               -0.007056256256256388,
               -0.0019248968075868782
            ],
            [
               -0.004253753753753919,
               -0.001101404720417438
            ],
            [
               -0.0014512512512514508,
               -0.00030132141243067713
            ],
            [
               0.0013512512512510177,
               0.0004910972566360732
            ],
            [
               0.004153753753753486,
               0.0012967605569436252
            ],
            [
               0.006956256256255955,
               0.002138669857506954
            ],
            [
               0.009758758758758646,
               0.0030374123461313998
            ],
            [
               0.012561261261261114,
               0.004006107759243166
            ],
            [
               0.015363763763763583,
               0.005046134914532719
            ],
            [
               0.01816626626626605,
               0.0061450229947091805
            ],
            [
               0.02096876876876852,
               0.007277483292326429
            ],
            [
               0.02377127127127099,
               0.008409757721881416
            ],
            [
               0.02657377377377368,
               0.009506496263004423
            ],
            [
               0.029376276276276148,
               0.010538551194655249
            ],
            [
               0.032178778778778616,
               0.011489673674649545
            ],
            [
               0.034981281281281085,
               0.012360278606331765
            ],
            [
               0.03778378378378355,
               0.013167184761780804
            ],
            [
               0.04058628628628602,
               0.013939333287881906
            ],
            [
               0.04338878878878849,
               0.01471061188718002
            ],
            [
               0.04619129129129118,
               0.015511719921426336
            ],
            [
               0.04899379379379365,
               0.016363252243208427
            ],
            [
               0.05179629629629612,
               0.017271784240703428
            ],
            [
               0.05459879879879859,
               0.018229835053532047
            ],
            [
               0.057401301301301055,
               0.01921945536732251
            ],
            [
               0.060203803803803524,
               0.02021817938176726
            ],
            [
               0.06300630630630621,
               0.021205496707392038
            ],
            [
               0.06580880880880868,
               0.022167994697151732
            ],
            [
               0.06861131131131115,
               0.023101862924057717
            ],
            [
               0.07141381381381362,
               0.024012338292274372
            ],
            [
               0.07421631631631609,
               0.024910605433426304
            ],
            [
               0.07701881881881856,
               0.025809362049519266
            ],
            [
               0.07982132132132103,
               0.02671852100168403
            ],
            [
               0.08262382382382372,
               0.02764231176185551
            ],
            [
               0.08542632632632619,
               0.02857847777980834
            ],
            [
               0.08822882882882865,
               0.029519559266797838
            ],
            [
               0.09103133133133112,
               0.030455639091080344
            ],
            [
               0.09383383383383359,
               0.031377589071802034
            ],
            [
               0.09663633633633606,
               0.03227984937708671
            ],
            [
               0.09943883883883853,
               0.033162050534400855
            ],
            [
               0.10224134134134122,
               0.034029208112726264
            ],
            [
               0.10504384384384369,
               0.03489062482531823
            ],
            [
               0.10784634634634616,
               0.03575790325432089
            ],
            [
               0.11064884884884862,
               0.03664256121180822
            ],
            [
               0.11345135135135109,
               0.03755368629003868
            ],
            [
               0.11625385385385356,
               0.038495949272848495
            ],
            [
               0.11905635635635625,
               0.039468200074583015
            ],
            [
               0.12185885885885872,
               0.04046283412163596
            ],
            [
               0.12466136136136119,
               0.04146612049689797
            ],
            [
               0.12746386386386366,
               0.04245965905934702
            ],
            [
               0.13026636636636613,
               0.043423010259173105
            ],
            [
               0.1330688688688686,
               0.044337288469267086
            ],
            [
               0.13587137137137106,
               0.04518917020643899
            ],
            [
               0.13867387387387375,
               0.04597445657605058
            ],
            [
               0.14147637637637622,
               0.046700191802138254
            ],
            [
               0.1442788788788787,
               0.04738449576021151
            ],
            [
               0.14708138138138116,
               0.048053748117225764
            ],
            [
               0.14988388388388363,
               0.04873747299707654
            ],
            [
               0.1526863863863861,
               0.04946201413007066
            ],
            [
               0.15548888888888857,
               0.05024460840348258
            ],
            [
               0.15829139139139126,
               0.05108954509324957
            ],
            [
               0.16109389389389372,
               0.05198764690628969
            ],
            [
               0.1638963963963962,
               0.05291940976524904
            ],
            [
               0.16669889889889866,
               0.05386103987919207
            ],
            [
               0.16950140140140113,
               0.054791674427708895
            ],
            [
               0.1723039039039036,
               0.05569959609365838
            ],
            [
               0.1751064064064063,
               0.056585449426170026
            ],
            [
               0.17790890890890876,
               0.057461324192767824
            ],
            [
               0.18071141141141123,
               0.05834584947741127
            ],
            [
               0.1835139139139137,
               0.059256746527786085
            ],
            [
               0.18631641641641616,
               0.06020318963927259
            ],
            [
               0.18911891891891863,
               0.06118050490067886
            ],
            [
               0.1919214214214211,
               0.06216910273188506
            ],
            [
               0.1947239239239238,
               0.06313826425941675
            ],
            [
               0.19752642642642626,
               0.06405387537606402
            ],
            [
               0.20032892892892873,
               0.06488791353242276
            ],
            [
               0.2031314314314312,
               0.06562686484454526
            ],
            [
               0.20593393393393367,
               0.06627650027652335
            ],
            [
               0.20873643643643613,
               0.0668615035462278
            ],
            [
               0.2115389389389386,
               0.06741998809802613
            ],
            [
               0.2143414414414413,
               0.06799447500330418
            ],
            [
               0.21714394394394376,
               0.06862193939755698
            ],
            [
               0.21994644644644623,
               0.06932574553315445
            ],
            [
               0.2227489489489487,
               0.07011162621929137
            ],
            [
               0.22555145145145117,
               0.07096855445999854
            ],
            [
               0.22835395395395364,
               0.07187384224460504
            ],
            [
               0.23115645645645633,
               0.07280057841971987
            ],
            [
               0.2339589589589588,
               0.07372496830927146
            ],
            [
               0.23676146146146126,
               0.07463140879749433
            ],
            [
               0.23956396396396373,
               0.07551408975678013
            ],
            [
               0.2423664664664662,
               0.07637519480475263
            ],
            [
               0.24516896896896867,
               0.07722092409660034
            ],
            [
               0.24797147147147114,
               0.07805718705974846
            ],
            [
               0.25077397397397383,
               0.07888672169125606
            ],
            [
               0.2535764764764763,
               0.07970865929749077
            ],
            [
               0.25637897897897877,
               0.08052046950186031
            ],
            [
               0.25918148148148124,
               0.08132120734955112
            ],
            [
               0.2619839839839837,
               0.08211442432130019
            ],
            [
               0.2647864864864862,
               0.08290920681454558
            ],
            [
               0.26758898898898864,
               0.08371853092139771
            ],
            [
               0.27039149149149133,
               0.08455520142617437
            ],
            [
               0.2731939939939938,
               0.0854266732754713
            ],
            [
               0.27599649649649627,
               0.08633064563351092
            ],
            [
               0.27879899899899874,
               0.08725323589285813
            ],
            [
               0.2816015015015012,
               0.08817078680653104
            ],
            [
               0.2844040040040037,
               0.08905517737919597
            ],
            [
               0.28720650650650636,
               0.08988129652981604
            ],
            [
               0.29000900900900883,
               0.09063451473716826
            ],
            [
               0.2928115115115113,
               0.09131584351121431
            ],
            [
               0.29561401401401377,
               0.09194307040008079
            ],
            [
               0.29841651651651624,
               0.09254731612921756
            ],
            [
               0.3012190190190187,
               0.09316581412915226
            ],
            [
               0.3040215215215212,
               0.09383283469862437
            ],
            [
               0.30682402402402387,
               0.09457122071173985
            ],
            [
               0.30962652652652634,
               0.09538681410487511
            ],
            [
               0.3124290290290288,
               0.09626721090112467
            ],
            [
               0.3152315315315313,
               0.09718506370340989
            ],
            [
               0.31803403403403374,
               0.09810493052935698
            ],
            [
               0.3208365365365362,
               0.09899179883179146
            ],
            [
               0.3236390390390387,
               0.09981911242368591
            ],
            [
               0.32644154154154137,
               0.10057442737001837
            ],
            [
               0.32924404404404384,
               0.1012615730392533
            ],
            [
               0.3320465465465463,
               0.1018991370196561
            ],
            [
               0.3348490490490488,
               0.10251595103102835
            ],
            [
               0.33765155155155124,
               0.10314482305477053
            ],
            [
               0.3404540540540537,
               0.1038159533487365
            ],
            [
               0.3432565565565564,
               0.10455132581931303
            ],
            [
               0.34605905905905887,
               0.10536099983654919
            ],
            [
               0.34886156156156134,
               0.10624177994065445
            ],
            [
               0.3516640640640638,
               0.10717831778902225
            ],
            [
               0.3544665665665663,
               0.10814634934301562
            ],
            [
               0.35726906906906875,
               0.10911748847787037
            ],
            [
               0.3600715715715712,
               0.11006476808494843
            ],
            [
               0.3628740740740739,
               0.11096794542670767
            ],
            [
               0.3656765765765764,
               0.11181751534328582
            ],
            [
               0.36847907907907884,
               0.11261647775542305
            ],
            [
               0.3712815815815813,
               0.11337924913430708
            ],
            [
               0.3740840840840838,
               0.11412769458062129
            ],
            [
               0.37688658658658625,
               0.11488499473501286
            ],
            [
               0.3796890890890887,
               0.11566876192925392
            ],
            [
               0.3824915915915914,
               0.11648524683547304
            ],
            [
               0.3852940940940939,
               0.11732642749230575
            ],
            [
               0.38809659659659634,
               0.11817116414586411
            ],
            [
               0.3908990990990988,
               0.11899053085922384
            ],
            [
               0.3937016016016013,
               0.11975617127909968
            ],
            [
               0.39650410410410375,
               0.12044945512849452
            ],
            [
               0.39930660660660644,
               0.12106870998838395
            ],
            [
               0.4021091091091089,
               0.12163210530728562
            ],
            [
               0.4049116116116114,
               0.12217486768808654
            ],
            [
               0.40771411411411385,
               0.12274113685084612
            ],
            [
               0.4105166166166163,
               0.12337245569258709
            ],
            [
               0.4133191191191188,
               0.12409608836384306
            ],
            [
               0.41612162162162125,
               0.12491665213504637
            ],
            [
               0.41892412412412394,
               0.12581377000769461
            ],
            [
               0.4217266266266264,
               0.12674677602155238
            ],
            [
               0.4245291291291289,
               0.12766541028783526
            ],
            [
               0.42733163163163135,
               0.12852356609490412
            ],
            [
               0.4301341341341338,
               0.129292100704772
            ],
            [
               0.4329366366366363,
               0.12996686338112137
            ],
            [
               0.435739139139139,
               0.13056943217096825
            ],
            [
               0.43854164164164144,
               0.1311402074440575
            ],
            [
               0.4413441441441439,
               0.13172583499269733
            ],
            [
               0.4441466466466464,
               0.1323647023758801
            ],
            [
               0.44694914914914885,
               0.1330749042423934
            ],
            [
               0.4497516516516513,
               0.1338483816587003
            ],
            [
               0.4525541541541538,
               0.13465310116808818
            ],
            [
               0.4553566566566565,
               0.13544270760638996
            ],
            [
               0.45815915915915895,
               0.1361708063245109
            ],
            [
               0.4609616616616614,
               0.13680560681214485
            ],
            [
               0.4637641641641639,
               0.13734052774878458
            ],
            [
               0.46656666666666635,
               0.13779756005740304
            ],
            [
               0.4693691691691688,
               0.1382223378118397
            ],
            [
               0.4721716716716713,
               0.13867231652180545
            ],
            [
               0.474974174174174,
               0.139201464087745
            ],
            [
               0.47777667667667645,
               0.13984584060803582
            ],
            [
               0.4805791791791789,
               0.14061411479484107
            ],
            [
               0.4833816816816814,
               0.14148557001747364
            ],
            [
               0.48618418418418385,
               0.14241596835456138
            ],
            [
               0.4889866866866863,
               0.14334942900086806
            ],
            [
               0.491789189189189,
               0.14423287935132575
            ],
            [
               0.4945916916916915,
               0.14502908294431505
            ],
            [
               0.49739419419419395,
               0.14572484064530275
            ],
            [
               0.5001966966966964,
               0.14633246483470003
            ],
            [
               0.5029991991991989,
               0.14688455974639342
            ],
            [
               0.5058017017017014,
               0.14742393535256487
            ],
            [
               0.5086042042042038,
               0.1479916516166654
            ],
            [
               0.5114067067067065,
               0.1486164642043249
            ],
            [
               0.514209209209209,
               0.14930832352276735
            ],
            [
               0.5170117117117115,
               0.15005731221753385
            ],
            [
               0.5198142142142139,
               0.15083788780596394
            ],
            [
               0.5226167167167164,
               0.15161694725071095
            ],
            [
               0.5254192192192189,
               0.15236337784599344
            ],
            [
               0.5282217217217213,
               0.15305656670581644
            ],
            [
               0.531024224224224,
               0.15369178757204163
            ],
            [
               0.5338267267267265,
               0.15428129454589792
            ],
            [
               0.536629229229229,
               0.15485106658074424
            ],
            [
               0.5394317317317314,
               0.15543418978824616
            ],
            [
               0.5422342342342339,
               0.15606261100570573
            ],
            [
               0.5450367367367364,
               0.15675930679274377
            ],
            [
               0.547839239239239,
               0.15753274866702052
            ],
            [
               0.5506417417417415,
               0.1583749641963687
            ],
            [
               0.553444244244244,
               0.1592636277922673
            ],
            [
               0.5562467467467465,
               0.1601676506632716
            ],
            [
               0.5590492492492489,
               0.16105488556036637
            ],
            [
               0.5618517517517514,
               0.16190001577320123
            ],
            [
               0.5646542542542539,
               0.1626906042450566
            ],
            [
               0.5674567567567566,
               0.16342969119693943
            ],
            [
               0.570259259259259,
               0.1641341818742328
            ],
            [
               0.5730617617617615,
               0.16482937268211145
            ],
            [
               0.575864264264264,
               0.16554104601514075
            ],
            [
               0.5786667667667664,
               0.16628731757232276
            ],
            [
               0.5814692692692689,
               0.16707260067705443
            ],
            [
               0.5842717717717714,
               0.16788555779516734
            ],
            [
               0.587074274274274,
               0.16870182986313675
            ],
            [
               0.5898767767767765,
               0.16949094661809913
            ],
            [
               0.592679279279279,
               0.1702255246295388
            ],
            [
               0.5954817817817815,
               0.17089006000864299
            ],
            [
               0.5982842842842839,
               0.17148660315012562
            ],
            [
               0.6010867867867866,
               0.17203542162361052
            ],
            [
               0.6038892892892889,
               0.1725702099594453
            ],
            [
               0.6066917917917916,
               0.17312907045498582
            ],
            [
               0.6094942942942938,
               0.17374385147701163
            ],
            [
               0.6122967967967965,
               0.17443104099000753
            ],
            [
               0.6150992992992992,
               0.17518704363041182
            ],
            [
               0.6179018018018014,
               0.17598939575404307
            ],
            [
               0.6207043043043041,
               0.17680366669066921
            ],
            [
               0.6235068068068064,
               0.17759401525036997
            ],
            [
               0.6263093093093091,
               0.17833418856033034
            ],
            [
               0.6291118118118113,
               0.17901555967383462
            ],
            [
               0.631914314314314,
               0.17964968398389855
            ],
            [
               0.6347168168168167,
               0.18026454832880306
            ],
            [
               0.6375193193193189,
               0.18089565893773737
            ],
            [
               0.6403218218218216,
               0.18157473533748297
            ],
            [
               0.6431243243243239,
               0.18231952533831935
            ],
            [
               0.6459268268268266,
               0.1831278903733243
            ],
            [
               0.6487293293293288,
               0.18397795166562483
            ],
            [
               0.6515318318318315,
               0.18483417926885515
            ],
            [
               0.6543343343343342,
               0.1856574666101327
            ],
            [
               0.6571368368368364,
               0.1864160512171844
            ],
            [
               0.6599393393393391,
               0.18709398187711532
            ],
            [
               0.6627418418418414,
               0.18769471613751146
            ],
            [
               0.6655443443443441,
               0.1882390402972909
            ],
            [
               0.6683468468468463,
               0.18875828991821528
            ],
            [
               0.671149349349349,
               0.18928522727264702
            ],
            [
               0.6739518518518517,
               0.18984547711824737
            ],
            [
               0.6767543543543539,
               0.19045200462956915
            ],
            [
               0.6795568568568566,
               0.19110393834970432
            ],
            [
               0.6823593593593589,
               0.19178954126637565
            ],
            [
               0.6851618618618616,
               0.19249183985712426
            ],
            [
               0.6879643643643643,
               0.19319475382275308
            ],
            [
               0.6907668668668665,
               0.19388770108870534
            ],
            [
               0.6935693693693692,
               0.19456746253031051
            ],
            [
               0.6963718718718714,
               0.19523722474095218
            ],
            [
               0.6991743743743741,
               0.19590373269586578
            ],
            [
               0.7019768768768764,
               0.19657401237597372
            ],
            [
               0.7047793793793791,
               0.19725301333980635
            ],
            [
               0.7075818818818818,
               0.19794287912004382
            ],
            [
               0.710384384384384,
               0.19864369076088295
            ],
            [
               0.7131868868868867,
               0.1993548306672554
            ],
            [
               0.7159893893893889,
               0.20007588051122507
            ],
            [
               0.7187918918918916,
               0.20080629219102408
            ],
            [
               0.7215943943943939,
               0.20154380431443447
            ],
            [
               0.7243968968968966,
               0.20228238445747168
            ],
            [
               0.7271993993993993,
               0.20301097884878289
            ],
            [
               0.7300019019019015,
               0.20371427807536224
            ],
            [
               0.7328044044044042,
               0.20437602347106376
            ],
            [
               0.7356069069069064,
               0.20498430926032754
            ],
            [
               0.7384094094094091,
               0.20553729277823954
            ],
            [
               0.7412119119119114,
               0.20604715498290854
            ],
            [
               0.7440144144144141,
               0.2065403582210136
            ],
            [
               0.7468169169169168,
               0.20705325426113988
            ],
            [
               0.749619419419419,
               0.20762361977213106
            ],
            [
               0.7524219219219217,
               0.20828022850763991
            ],
            [
               0.755224424424424,
               0.20903354659494136
            ],
            [
               0.7580269269269266,
               0.20987064939668074
            ],
            [
               0.7608294294294289,
               0.21075640977910864
            ],
            [
               0.7636319319319316,
               0.21164117324983148
            ],
            [
               0.7664344344344343,
               0.21247308575476287
            ],
            [
               0.7692369369369365,
               0.21321165565238215
            ],
            [
               0.7720394394394392,
               0.21383857023345096
            ],
            [
               0.7748419419419414,
               0.21436248405947253
            ],
            [
               0.7776444444444441,
               0.21481626936922135
            ],
            [
               0.7804469469469468,
               0.21524751717849444
            ],
            [
               0.7832494494494491,
               0.215705159840063
            ],
            [
               0.7860519519519518,
               0.21622626737004244
            ],
            [
               0.788854454454454,
               0.2168269573022708
            ],
            [
               0.7916569569569567,
               0.2174999860622037
            ],
            [
               0.794459459459459,
               0.2182194141876219
            ],
            [
               0.7972619619619616,
               0.21895048181076754
            ],
            [
               0.8000644644644643,
               0.21966124157844424
            ],
            [
               0.8028669669669666,
               0.22033209011394306
            ],
            [
               0.8056694694694693,
               0.22096022759773423
            ],
            [
               0.8084719719719715,
               0.22155792918487702
            ],
            [
               0.8112744744744742,
               0.22214567907295701
            ],
            [
               0.8140769769769765,
               0.22274294883490933
            ],
            [
               0.8168794794794791,
               0.2233601093334529
            ],
            [
               0.8196819819819818,
               0.22399442650893758
            ],
            [
               0.8224844844844841,
               0.2246315183399598
            ],
            [
               0.8252869869869868,
               0.22525161369051694
            ],
            [
               0.828089489489489,
               0.225838179378811
            ],
            [
               0.8308919919919917,
               0.22638559654297036
            ],
            [
               0.833694494494494,
               0.22690288162290542
            ],
            [
               0.8364969969969966,
               0.22741184913248985
            ],
            [
               0.8392994994994993,
               0.22794011041025772
            ],
            [
               0.8421020020020016,
               0.22851119491778935
            ],
            [
               0.8449045045045043,
               0.2291352046656115
            ],
            [
               0.8477070070070065,
               0.2298033690880866
            ],
            [
               0.8505095095095092,
               0.23048865873685132
            ],
            [
               0.8533120120120115,
               0.2311526407986963
            ],
            [
               0.8561145145145141,
               0.2317566765110568
            ],
            [
               0.8589170170170168,
               0.23227406421983834
            ],
            [
               0.8617195195195191,
               0.23269931891148363
            ],
            [
               0.8645220220220218,
               0.23305158654417193
            ],
            [
               0.867324524524524,
               0.23337095722366094
            ],
            [
               0.8701270270270267,
               0.23370859746628164
            ],
            [
               0.872929529529529,
               0.23411348652154432
            ],
            [
               0.8757320320320316,
               0.23461954138394067
            ],
            [
               0.8785345345345343,
               0.23523676371893823
            ],
            [
               0.8813370370370366,
               0.23594882031843853
            ],
            [
               0.8841395395395393,
               0.23671758278722452
            ],
            [
               0.8869420420420415,
               0.23749319006267602
            ],
            [
               0.8897445445445442,
               0.238226737558673
            ],
            [
               0.8925470470470469,
               0.23888213181959195
            ],
            [
               0.8953495495495492,
               0.23944408081518181
            ],
            [
               0.8981520520520518,
               0.2399204202795896
            ],
            [
               0.9009545545545541,
               0.24033859544201536
            ],
            [
               0.9037570570570568,
               0.24073764322491056
            ],
            [
               0.906559559559559,
               0.24115804716233016
            ],
            [
               0.9093620620620617,
               0.24163214487949694
            ],
            [
               0.9121645645645644,
               0.24217735848313243
            ],
            [
               0.9149670670670667,
               0.24279358590289332
            ],
            [
               0.9177695695695693,
               0.2434649398246031
            ],
            [
               0.9205720720720716,
               0.24416496416711797
            ],
            [
               0.9233745745745743,
               0.24486373642945022
            ],
            [
               0.9261770770770765,
               0.24553499833634929
            ],
            [
               0.9289795795795792,
               0.24616164375906058
            ],
            [
               0.9317820820820819,
               0.2467384323178186
            ],
            [
               0.9345845845845842,
               0.24727153543010824
            ],
            [
               0.9373870870870868,
               0.24777529013162639
            ],
            [
               0.9401895895895891,
               0.24826717963630585
            ],
            [
               0.9429920920920918,
               0.24876245401680944
            ],
            [
               0.945794594594594,
               0.24926986815005014
            ],
            [
               0.9485970970970967,
               0.24978972126879367
            ],
            [
               0.9513995995995994,
               0.2503147762884671
            ],
            [
               0.9542021021021017,
               0.25083383770528883
            ],
            [
               0.9570046046046043,
               0.25133696280238166
            ],
            [
               0.9598071071071066,
               0.2518206955857025
            ],
            [
               0.9626096096096093,
               0.2522915471752466
            ],
            [
               0.9654121121121115,
               0.2527663103082313
            ],
            [
               0.9682146146146142,
               0.2532686524632206
            ],
            [
               0.9710171171171169,
               0.25382258045259076
            ],
            [
               0.9738196196196192,
               0.2544444794345703
            ],
            [
               0.9766221221221218,
               0.25513613265176516
            ],
            [
               0.9794246246246241,
               0.25588113736448875
            ],
            [
               0.9822271271271268,
               0.2566463524191594
            ],
            [
               0.985029629629629,
               0.2573886016608975
            ],
            [
               0.9878321321321317,
               0.2580652057082774
            ],
            [
               0.9906346346346344,
               0.2586455409088604
            ],
            [
               0.9934371371371367,
               0.2591202117011841
            ],
            [
               0.9962396396396394,
               0.2595048493471058
            ],
            [
               0.9990421421421416,
               0.2598369731570055
            ],
            [
               1.0018446446446443,
               0.26016638980261036
            ],
            [
               1.004647147147147,
               0.26054164431176036
            ],
            [
               1.0074496496496492,
               0.2609964077991562
            ],
            [
               1.010252152152152,
               0.26153990151199014
            ],
            [
               1.0130546546546542,
               0.2621543768039203
            ],
            [
               1.0158571571571569,
               0.26280058043639226
            ],
            [
               1.018659659659659,
               0.26342966861425904
            ],
            [
               1.0214621621621618,
               0.26399798029267707
            ],
            [
               1.0242646646646645,
               0.2644801248740667
            ],
            [
               1.0270671671671667,
               0.26487632566852637
            ],
            [
               1.0298696696696694,
               0.26521176331296115
            ],
            [
               1.0326721721721717,
               0.2655282148814746
            ],
            [
               1.0354746746746744,
               0.2658707534509777
            ],
            [
               1.0382771771771766,
               0.26627384029643136
            ],
            [
               1.0410796796796793,
               0.26675127974441915
            ],
            [
               1.043882182182182,
               0.26729316400241054
            ],
            [
               1.0466846846846842,
               0.26787056311548824
            ],
            [
               1.049487187187187,
               0.26844611868564405
            ],
            [
               1.0522896896896892,
               0.26898676459781484
            ],
            [
               1.0550921921921919,
               0.2694741836839581
            ],
            [
               1.057894694694694,
               0.2699095190056343
            ],
            [
               1.0606971971971968,
               0.2703109639990411
            ],
            [
               1.0634996996996995,
               0.2707054093180288
            ],
            [
               1.0663022022022017,
               0.27111741956035634
            ],
            [
               1.0691047047047044,
               0.27155970552298037
            ],
            [
               1.0719072072072067,
               0.2720286304212386
            ],
            [
               1.0747097097097094,
               0.27250636942736894
            ],
            [
               1.0775122122122116,
               0.2729688266283382
            ],
            [
               1.0803147147147143,
               0.27339622008203324
            ],
            [
               1.083117217217217,
               0.2737821853895392
            ],
            [
               1.0859197197197192,
               0.27413773014030185
            ],
            [
               1.088722222222222,
               0.2744882471893162
            ],
            [
               1.0915247247247242,
               0.2748644013077569
            ],
            [
               1.0943272272272269,
               0.2752900947169744
            ],
            [
               1.097129729729729,
               0.2757719996170162
            ],
            [
               1.0999322322322318,
               0.2762948069466254
            ],
            [
               1.1027347347347345,
               0.2768244431310643
            ],
            [
               1.1055372372372367,
               0.27731868276685573
            ],
            [
               1.1083397397397394,
               0.2777418251014047
            ],
            [
               1.1111422422422417,
               0.2780784080510568
            ],
            [
               1.1139447447447444,
               0.2783409608935103
            ],
            [
               1.116747247247247,
               0.27856860984765763
            ],
            [
               1.1195497497497493,
               0.278816381655068
            ],
            [
               1.122352252252252,
               0.279138281311326
            ],
            [
               1.1251547547547542,
               0.2795695292221432
            ],
            [
               1.127957257257257,
               0.2801138942597094
            ],
            [
               1.1307597597597592,
               0.28074060148234375
            ],
            [
               1.1335622622622619,
               0.2813922619881134
            ],
            [
               1.1363647647647646,
               0.28200165402513255
            ],
            [
               1.1391672672672668,
               0.2825121886115932
            ],
            [
               1.1419697697697695,
               0.28289554196008937
            ],
            [
               1.1447722722722717,
               0.2831607149674864
            ],
            [
               1.1475747747747744,
               0.2833514615367679
            ],
            [
               1.1503772772772767,
               0.28353274713127713
            ],
            [
               1.1531797797797794,
               0.28377043848508954
            ],
            [
               1.155982282282282,
               0.28411062126734854
            ],
            [
               1.1587847847847843,
               0.2845650750034216
            ],
            [
               1.161587287287287,
               0.28510746638727713
            ],
            [
               1.1643897897897892,
               0.28568140642663703
            ],
            [
               1.167192292292292,
               0.28621777391882297
            ],
            [
               1.1699947947947942,
               0.28665584825055224
            ],
            [
               1.1727972972972969,
               0.28696171862574615
            ],
            [
               1.1755997997997996,
               0.2871384444535261
            ],
            [
               1.1784023023023018,
               0.2872251489855617
            ],
            [
               1.1812048048048045,
               0.2872857139860195
            ],
            [
               1.1840073073073067,
               0.28739086858613533
            ],
            [
               1.1868098098098094,
               0.2875992562695321
            ],
            [
               1.1896123123123117,
               0.28794302298120455
            ],
            [
               1.1924148148148144,
               0.28842171752447776
            ],
            [
               1.195217317317317,
               0.2890055002597281
            ],
            [
               1.1980198198198193,
               0.28964578145497677
            ],
            [
               1.200822322322322,
               0.29028938008395505
            ],
            [
               1.2036248248248242,
               0.2908916868383403
            ],
            [
               1.206427327327327,
               0.2914251970755664
            ],
            [
               1.2092298298298296,
               0.29188171702276566
            ],
            [
               1.2120323323323319,
               0.2922687918624812
            ],
            [
               1.2148348348348346,
               0.29260267427922454
            ],
            [
               1.2176373373373368,
               0.2929009002566953
            ],
            [
               1.2204398398398395,
               0.2931771252670671
            ],
            [
               1.2232423423423417,
               0.29343957908368046
            ],
            [
               1.2260448448448444,
               0.2936928870436745
            ],
            [
               1.2288473473473471,
               0.29394170353094756
            ],
            [
               1.2316498498498494,
               0.2941940608592102
            ],
            [
               1.234452352352352,
               0.29446268139328996
            ],
            [
               1.2372548548548543,
               0.29476351635965115
            ],
            [
               1.240057357357357,
               0.29511200918758396
            ],
            [
               1.2428598598598593,
               0.2955185349653023
            ],
            [
               1.245662362362362,
               0.2959847874467154
            ],
            [
               1.2484648648648646,
               0.2965024889680125
            ],
            [
               1.2512673673673669,
               0.2970548889973277
            ],
            [
               1.2540698698698696,
               0.2976204833207134
            ],
            [
               1.2568723723723718,
               0.2981776403645714
            ],
            [
               1.2596748748748745,
               0.298708634970774
            ],
            [
               1.2624773773773768,
               0.29920199333898495
            ],
            [
               1.2652798798798794,
               0.2996528363486106
            ],
            [
               1.2680823823823821,
               0.30006172009446735
            ],
            [
               1.2708848848848844,
               0.30043296876699166
            ],
            [
               1.273687387387387,
               0.3007734833848091
            ],
            [
               1.2764898898898893,
               0.3010925248533542
            ],
            [
               1.279292392392392,
               0.3014022534918782
            ],
            [
               1.2820948948948943,
               0.30171820338262867
            ],
            [
               1.284897397397397,
               0.30205867611724757
            ],
            [
               1.2876998998998996,
               0.302442376516381
            ],
            [
               1.2905024024024019,
               0.30288437152559294
            ],
            [
               1.2933049049049046,
               0.30339132782815476
            ],
            [
               1.2961074074074068,
               0.30395759606474
            ],
            [
               1.2989099099099095,
               0.3045637643937164
            ],
            [
               1.3017124124124118,
               0.30517871479713865
            ],
            [
               1.3045149149149144,
               0.3057651505895845
            ],
            [
               1.3073174174174171,
               0.3062873919987193
            ],
            [
               1.3101199199199194,
               0.30671939100447904
            ],
            [
               1.312922422422422,
               0.30705072621762997
            ],
            [
               1.3157249249249243,
               0.3072888982276492
            ],
            [
               1.318527427427427,
               0.30745737239748155
            ],
            [
               1.3213299299299297,
               0.30759011234302613
            ],
            [
               1.324132432432432,
               0.30772435062590336
            ],
            [
               1.3269349349349346,
               0.30789370204390465
            ],
            [
               1.3297374374374369,
               0.3081233351673388
            ],
            [
               1.3325399399399396,
               0.3084279636831512
            ],
            [
               1.3353424424424418,
               0.3088123012077826
            ],
            [
               1.3381449449449445,
               0.30927279912288586
            ],
            [
               1.3409474474474472,
               0.30979928631358566
            ],
            [
               1.3437499499499495,
               0.3103756166059749
            ],
            [
               1.3465524524524521,
               0.3109793697567779
            ],
            [
               1.3493549549549544,
               0.31158160052154155
            ],
            [
               1.352157457457457,
               0.3121481126723118
            ],
            [
               1.3549599599599593,
               0.31264344791306015
            ],
            [
               1.357762462462462,
               0.31303773695562875
            ],
            [
               1.3605649649649647,
               0.31331511591697003
            ],
            [
               1.363367467467467,
               0.3134811472146397
            ],
            [
               1.3661699699699696,
               0.31356619266596325
            ],
            [
               1.368972472472472,
               0.3136223297261634
            ],
            [
               1.3717749749749746,
               0.3137131386865661
            ],
            [
               1.3745774774774768,
               0.3138980427052826
            ],
            [
               1.3773799799799795,
               0.31421507425653594
            ],
            [
               1.3801824824824822,
               0.31466714846085636
            ],
            [
               1.3829849849849845,
               0.3152165803293658
            ],
            [
               1.3857874874874871,
               0.3157906125541006
            ],
            [
               1.3885899899899894,
               0.31629760871575385
            ],
            [
               1.391392492492492,
               0.3166502390866837
            ],
            [
               1.3941949949949943,
               0.3167895205938324
            ],
            [
               1.396997497497497,
               0.31670283973425734
            ],
            [
               1.3998,
               0.3164304411458155
            ]
         ]
      },
      {
         "data": [
            [
               1.3999,
               0.3156500657470378
            ],
            [
               1.3971003028053077,
               0.316010901667425
            ],
            [
               1.3943006056106155,
               0.31625056478192476
            ],
            [
               1.3915009084159233,
               0.3162866487264608
            ],
            [
               1.3887012112212311,
               0.3160829709598504
            ],
            [
               1.385901514026539,
               0.31565571354989835
            ],
            [
               1.3831018168318467,
               0.31506562234696
            ],
            [
               1.3803021196371545,
               0.31439909049783393
            ],
            [
               1.3775024224424628,
               0.3137440230975798
            ],
            [
               1.3747027252477706,
               0.31316764209944015
            ],
            [
               1.3719030280530784,
               0.3127023927523657
            ],
            [
               1.3691033308583862,
               0.312343288335965
            ],
            [
               1.366303633663694,
               0.31205632824419116
            ],
            [
               1.3635039364690018,
               0.3117942663891608
            ],
            [
               1.3607042392743096,
               0.3115140485010783
            ],
            [
               1.3579045420796174,
               0.3111902343589658
            ],
            [
               1.3551048448849252,
               0.3108205602574251
            ],
            [
               1.352305147690233,
               0.3104227579310811
            ],
            [
               1.3495054504955408,
               0.31002476868742973
            ],
            [
               1.3467057533008486,
               0.3096525493552255
            ],
            [
               1.3439060561061564,
               0.30932011653227853
            ],
            [
               1.3411063589114642,
               0.30902526231559097
            ],
            [
               1.338306661716772,
               0.30875202519195527
            ],
            [
               1.3355069645220798,
               0.30847841452908675
            ],
            [
               1.3327072673273876,
               0.3081860077595571
            ],
            [
               1.3299075701326954,
               0.30786751317655536
            ],
            [
               1.3271078729380033,
               0.3075293511573622
            ],
            [
               1.324308175743311,
               0.3071883412812826
            ],
            [
               1.3215084785486189,
               0.30686390251504003
            ],
            [
               1.3187087813539267,
               0.30656890743264925
            ],
            [
               1.3159090841592345,
               0.30630284572671534
            ],
            [
               1.3131093869645423,
               0.30605007600577305
            ],
            [
               1.31030968976985,
               0.3057840222256934
            ],
            [
               1.3075099925751579,
               0.3054759262218792
            ],
            [
               1.3047102953804657,
               0.30510503419227664
            ],
            [
               1.3019105981857735,
               0.3046665097608731
            ],
            [
               1.2991109009910813,
               0.3041741405615254
            ],
            [
               1.296311203796389,
               0.30365675253799057
            ],
            [
               1.293511506601697,
               0.3031494917344761
            ],
            [
               1.2907118094070047,
               0.3026829633251089
            ],
            [
               1.2879121122123125,
               0.3022739746967008
            ],
            [
               1.2851124150176203,
               0.3019210485015355
            ],
            [
               1.282312717822928,
               0.30160617111259885
            ],
            [
               1.279513020628236,
               0.30130203955917234
            ],
            [
               1.2767133234335437,
               0.3009821562270703
            ],
            [
               1.2739136262388515,
               0.300630172909986
            ],
            [
               1.2711139290441593,
               0.30024522772188333
            ],
            [
               1.2683142318494671,
               0.2998415087063903
            ],
            [
               1.265514534654775,
               0.2994423680853982
            ],
            [
               1.2627148374600827,
               0.29907124713577654
            ],
            [
               1.2599151402653905,
               0.29874276687314166
            ],
            [
               1.2571154430706983,
               0.29845721805672615
            ],
            [
               1.2543157458760061,
               0.29820040896333366
            ],
            [
               1.251516048681314,
               0.29794887355375843
            ],
            [
               1.2487163514866217,
               0.29767851255446076
            ],
            [
               1.2459166542919295,
               0.2973735208444447
            ],
            [
               1.2431169570972374,
               0.29703236798569826
            ],
            [
               1.2403172599025452,
               0.2966686589004537
            ],
            [
               1.237517562707853,
               0.29630651871262287
            ],
            [
               1.2347178655131608,
               0.2959720717630003
            ],
            [
               1.2319181683184686,
               0.29568394711800255
            ],
            [
               1.2291184711237764,
               0.29544607975823584
            ],
            [
               1.2263187739290842,
               0.2952452921959675
            ],
            [
               1.223519076734392,
               0.2950545278737098
            ],
            [
               1.2207193795396998,
               0.2948407321408426
            ],
            [
               1.2179196823450076,
               0.29457487522038944
            ],
            [
               1.2151199851503154,
               0.29424096949762896
            ],
            [
               1.2123202879556232,
               0.29384132602827034
            ],
            [
               1.209520590760931,
               0.29339654403802007
            ],
            [
               1.2067208935662388,
               0.2929403807532988
            ],
            [
               1.2039211963715466,
               0.2925111520765027
            ],
            [
               1.2011214991768548,
               0.2921422032917584
            ],
            [
               1.1983218019821626,
               0.29185403929648523
            ],
            [
               1.1955221047874705,
               0.2916499867563865
            ],
            [
               1.1927224075927783,
               0.2915160893640957
            ],
            [
               1.189922710398086,
               0.29142473522530543
            ],
            [
               1.1871230132033939,
               0.29134065726396613
            ],
            [
               1.1843233160087017,
               0.29122763611509767
            ],
            [
               1.1815236188140095,
               0.29105445322380236
            ],
            [
               1.1787239216193173,
               0.29079919268842913
            ],
            [
               1.175924224424625,
               0.2904515997823137
            ],
            [
               1.1731245272299329,
               0.29001364146528336
            ],
            [
               1.1703248300352407,
               0.2894985799666807
            ],
            [
               1.1675251328405485,
               0.28892881784794355
            ],
            [
               1.1647254356458563,
               0.28833265949204023
            ],
            [
               1.161925738451164,
               0.2877401290493644
            ],
            [
               1.159126041256472,
               0.2871781755626932
            ],
            [
               1.1563263440617797,
               0.2866659349619778
            ],
            [
               1.1535266468670875,
               0.2862110380526333
            ],
            [
               1.1507269496723953,
               0.28580804059307857
            ],
            [
               1.147927252477703,
               0.28543975294722856
            ],
            [
               1.145127555283011,
               0.28508155764931636
            ],
            [
               1.1423278580883187,
               0.28470789731752477
            ],
            [
               1.1395281608936265,
               0.284299299284085
            ],
            [
               1.1367284636989343,
               0.2838479066466481
            ],
            [
               1.1339287665042421,
               0.2833597274890867
            ],
            [
               1.13112906930955,
               0.28285270018729036
            ],
            [
               1.1283293721148577,
               0.2823509655379827
            ],
            [
               1.1255296749201655,
               0.28187701941184956
            ],
            [
               1.1227299777254733,
               0.28144423657035456
            ],
            [
               1.1199302805307811,
               0.2810522782343774
            ],
            [
               1.117130583336089,
               0.2806870535925989
            ],
            [
               1.1143308861413967,
               0.28032543428669027
            ],
            [
               1.1115311889467046,
               0.27994329718641076
            ],
            [
               1.1087314917520124,
               0.2795242544605158
            ],
            [
               1.1059317945573202,
               0.27906606844966975
            ],
            [
               1.103132097362628,
               0.27858241090627334
            ],
            [
               1.1003324001679358,
               0.2780991282193092
            ],
            [
               1.0975327029732436,
               0.27764602986069326
            ],
            [
               1.0947330057785514,
               0.2772467968309739
            ],
            [
               1.0919333085838592,
               0.27691035399588665
            ],
            [
               1.089133611389167,
               0.27662667958430576
            ],
            [
               1.0863339141944748,
               0.2763686304286938
            ],
            [
               1.0835342169997826,
               0.27609939277389517
            ],
            [
               1.0807345198050904,
               0.2757832837470494
            ],
            [
               1.0779348226103982,
               0.2753964699681807
            ],
            [
               1.075135125415706,
               0.2749341410978701
            ],
            [
               1.0723354282210138,
               0.2744118004938734
            ],
            [
               1.0695357310263216,
               0.2738602433659335
            ],
            [
               1.0667360338316294,
               0.2733158475719851
            ],
            [
               1.0639363366369372,
               0.27280931564003175
            ],
            [
               1.061136639442245,
               0.27235647557816983
            ],
            [
               1.0583369422475528,
               0.2719540251479762
            ],
            [
               1.0555372450528606,
               0.2715814454594102
            ],
            [
               1.0527375478581684,
               0.2712082826396592
            ],
            [
               1.0499378506634762,
               0.27080428250807886
            ],
            [
               1.047138153468784,
               0.27034902416575884
            ],
            [
               1.0443384562740918,
               0.26983798715817475
            ],
            [
               1.0415387590793996,
               0.26928326950354803
            ],
            [
               1.0387390618847074,
               0.268708986381125
            ],
            [
               1.0359393646900152,
               0.26814309640635137
            ],
            [
               1.033139667495323,
               0.267608457048368
            ],
            [
               1.0303399703006308,
               0.2671159856081895
            ],
            [
               1.0275402731059387,
               0.26666192794500093
            ],
            [
               1.0247405759112465,
               0.2662297655914434
            ],
            [
               1.0219408787165543,
               0.265795758210309
            ],
            [
               1.0191411815218625,
               0.2653360453996607
            ],
            [
               1.0163414843271703,
               0.26483294832563403
            ],
            [
               1.0135417871324781,
               0.2642786480729567
            ],
            [
               1.010742089937786,
               0.2636755141351304
            ],
            [
               1.0079423927430937,
               0.26303357464645705
            ],
            [
               1.0051426955484015,
               0.26236651289741614
            ],
            [
               1.0023429983537093,
               0.2616878509389762
            ],
            [
               0.9995433011590171,
               0.2610086021503502
            ],
            [
               0.9967436039643249,
               0.26033685280118496
            ],
            [
               0.9939439067696327,
               0.2596788344458371
            ],
            [
               0.9911442095749405,
               0.2590404447257954
            ],
            [
               0.9883445123802483,
               0.2584280926298383
            ],
            [
               0.9855448151855561,
               0.2578481884801833
            ],
            [
               0.982745117990864,
               0.25730535335828025
            ],
            [
               0.9799454207961718,
               0.25680014691320635
            ],
            [
               0.9771457236014796,
               0.25632748262135124
            ],
            [
               0.9743460264067874,
               0.2558767412340921
            ],
            [
               0.9715463292120952,
               0.2554339536528876
            ],
            [
               0.968746632017403,
               0.2549855557944244
            ],
            [
               0.9659469348227108,
               0.25452247748378093
            ],
            [
               0.9631472376280186,
               0.2540430348106383
            ],
            [
               0.9603475404333264,
               0.2535534023884166
            ],
            [
               0.9575478432386342,
               0.25306526552098196
            ],
            [
               0.954748146043942,
               0.25259129898110433
            ],
            [
               0.9519484488492498,
               0.25213999268456355
            ],
            [
               0.9491487516545576,
               0.25171169660923687
            ],
            [
               0.9463490544598654,
               0.2512974239117093
            ],
            [
               0.9435493572651732,
               0.25088102257005396
            ],
            [
               0.940749660070481,
               0.25044412122818255
            ],
            [
               0.9379499628757888,
               0.24997220971728962
            ],
            [
               0.9351502656810966,
               0.24945972131448052
            ],
            [
               0.9323505684864044,
               0.2489122440991175
            ],
            [
               0.9295508712917122,
               0.24834493451829984
            ],
            [
               0.92675117409702,
               0.24777751750680832
            ],
            [
               0.9239514769023278,
               0.24722747401599454
            ],
            [
               0.9211517797076356,
               0.2467037027359544
            ],
            [
               0.9183520825129434,
               0.24620284454650176
            ],
            [
               0.9155523853182512,
               0.24570959785929483
            ],
            [
               0.912752688123559,
               0.24520102265822183
            ],
            [
               0.9099529909288668,
               0.2446534900472571
            ],
            [
               0.9071532937341746,
               0.2440500459676132
            ],
            [
               0.9043535965394824,
               0.24338582594587183
            ],
            [
               0.9015538993447902,
               0.24266981976148266
            ],
            [
               0.898754202150098,
               0.2419225021065249
            ],
            [
               0.8959545049554059,
               0.24117019122223096
            ],
            [
               0.8931548077607137,
               0.24043801169995685
            ],
            [
               0.8903551105660215,
               0.2397436883938041
            ],
            [
               0.8875554133713293,
               0.23909399555923433
            ],
            [
               0.8847557161766371,
               0.23848470384199377
            ],
            [
               0.8819560189819449,
               0.23790367552387723
            ],
            [
               0.8791563217872527,
               0.2373357775679391
            ],
            [
               0.8763566245925605,
               0.23676783568177878
            ],
            [
               0.8735569273978683,
               0.23619205422649123
            ],
            [
               0.8707572302031761,
               0.23560705040153884
            ],
            [
               0.8679575330084839,
               0.23501659117335943
            ],
            [
               0.8651578358137917,
               0.23442691607470914
            ],
            [
               0.8623581386190995,
               0.23384389857532345
            ],
            [
               0.8595584414244073,
               0.2332711461739081
            ],
            [
               0.8567587442297151,
               0.2327095762706076
            ],
            [
               0.8539590470350229,
               0.2321582956271189
            ],
            [
               0.8511593498403307,
               0.23161605992862908
            ],
            [
               0.8483596526456385,
               0.231082416345025
            ],
            [
               0.8455599554509463,
               0.2305578855304934
            ],
            [
               0.8427602582562546,
               0.2300430852304826
            ],
            [
               0.8399605610615624,
               0.22953727788000156
            ],
            [
               0.8371608638668702,
               0.22903717040099225
            ],
            [
               0.834361166672178,
               0.22853674120839942
            ],
            [
               0.8315614694774858,
               0.22802842862714356
            ],
            [
               0.8287617722827936,
               0.2275053721757802
            ],
            [
               0.8259620750881014,
               0.22696383778840248
            ],
            [
               0.8231623778934092,
               0.22640474339975564
            ],
            [
               0.820362680698717,
               0.22583345989081438
            ],
            [
               0.8175629835040248,
               0.2252577233094631
            ],
            [
               0.8147632863093326,
               0.22468430630698974
            ],
            [
               0.8119635891146404,
               0.22411572280922973
            ],
            [
               0.8091638919199482,
               0.2235483930436784
            ],
            [
               0.806364194725256,
               0.22297326277193336
            ],
            [
               0.8035644975305638,
               0.22237897140539223
            ],
            [
               0.8007648003358716,
               0.22175662174793961
            ],
            [
               0.7979651031411794,
               0.2211044296828027
            ],
            [
               0.7951654059464872,
               0.2204303639577899
            ],
            [
               0.792365708751795,
               0.2197514503947361
            ],
            [
               0.7895660115571028,
               0.21908955812305025
            ],
            [
               0.7867663143624106,
               0.21846481418067473
            ],
            [
               0.7839666171677184,
               0.21788880883051354
            ],
            [
               0.7811669199730262,
               0.21736004029785155
            ],
            [
               0.778367222778334,
               0.21686343566849745
            ],
            [
               0.7755675255836418,
               0.21637443632168296
            ],
            [
               0.7727678283889496,
               0.21586650499193166
            ],
            [
               0.7699681311942574,
               0.21531958954995975
            ],
            [
               0.7671684339995652,
               0.2147265815190209
            ],
            [
               0.764368736804873,
               0.21409537472231194
            ],
            [
               0.7615690396101809,
               0.2134456171307873
            ],
            [
               0.7587693424154887,
               0.21280115945527436
            ],
            [
               0.7559696452207965,
               0.21218085116196803
            ],
            [
               0.7531699480261043,
               0.21159108851252437
            ],
            [
               0.7503702508314121,
               0.21102304447912507
            ],
            [
               0.7475705536367199,
               0.2104559082442482
            ],
            [
               0.7447708564420277,
               0.2098652589040386
            ],
            [
               0.7419711592473355,
               0.20923367595842612
            ],
            [
               0.7391714620526433,
               0.20855961222667252
            ],
            [
               0.7363717648579511,
               0.2078608866371253
            ],
            [
               0.7335720676632589,
               0.20717087003376658
            ],
            [
               0.7307723704685667,
               0.20652800315129535
            ],
            [
               0.7279726732738745,
               0.20596182391606238
            ],
            [
               0.7251729760791823,
               0.20548026619639323
            ],
            [
               0.7223732788844901,
               0.20506298344444468
            ],
            [
               0.7195735816897979,
               0.20466373876397467
            ],
            [
               0.7167738844951057,
               0.2042219786729941
            ],
            [
               0.7139741873004135,
               0.20368052146395693
            ],
            [
               0.7111744901057213,
               0.20300394111698639
            ],
            [
               0.7083747929110291,
               0.2021915824183615
            ],
            [
               0.7055750957163369,
               0.20128052496040297
            ],
            [
               0.7027753985216447,
               0.2003368618036466
            ],
            [
               0.6999757013269525,
               0.1994374216580999
            ],
            [
               0.6971760041322603,
               0.19864730309625325
            ],
            [
               0.6943763069375681,
               0.19800019329528498
            ],
            [
               0.6915766097428759,
               0.197487810765463
            ],
            [
               0.6887769125481837,
               0.19706207324590314
            ],
            [
               0.6859772153534915,
               0.1966495917053604
            ],
            [
               0.6831775181587993,
               0.19617411902961515
            ],
            [
               0.6803778209641071,
               0.19557995037776363
            ],
            [
               0.677578123769415,
               0.1948488760242199
            ],
            [
               0.6747784265747228,
               0.19400529447082634
            ],
            [
               0.6719787293800306,
               0.19310787562840923
            ],
            [
               0.6691790321853384,
               0.19223049558389005
            ],
            [
               0.6663793349906462,
               0.19143862567950373
            ],
            [
               0.663579637795954,
               0.1907688067726739
            ],
            [
               0.6607799406012622,
               0.190217793207218
            ],
            [
               0.65798024340657,
               0.1897447541031987
            ],
            [
               0.6551805462118778,
               0.18928562923116304
            ],
            [
               0.6523808490171856,
               0.18877477173756937
            ],
            [
               0.6495811518224934,
               0.18816667729612743
            ],
            [
               0.6467814546278012,
               0.18745065838825023
            ],
            [
               0.643981757433109,
               0.18665373428442894
            ],
            [
               0.6411820602384168,
               0.18583095177733866
            ],
            [
               0.6383823630437246,
               0.18504650690132263
            ],
            [
               0.6355826658490324,
               0.18435202559772984
            ],
            [
               0.6327829686543402,
               0.18376920769070845
            ],
            [
               0.629983271459648,
               0.18328249443042385
            ],
            [
               0.6271835742649559,
               0.18284403436390761
            ],
            [
               0.6243838770702637,
               0.18238914776658013
            ],
            [
               0.6215841798755715,
               0.18185708725148755
            ],
            [
               0.6187844826808793,
               0.1812102726166738
            ],
            [
               0.6159847854861871,
               0.18044583630572755
            ],
            [
               0.6131850882914949,
               0.1795959779272538
            ],
            [
               0.6103853910968027,
               0.1787173580528203
            ],
            [
               0.6075856939021105,
               0.17787329766001
            ],
            [
               0.6047859967074183,
               0.1771147261561501
            ],
            [
               0.6019862995127261,
               0.1764659632647892
            ],
            [
               0.5991866023180339,
               0.17591955562038006
            ],
            [
               0.5963869051233417,
               0.17544121686747155
            ],
            [
               0.5935872079286495,
               0.17498255423305528
            ],
            [
               0.5907875107339573,
               0.17449684302839075
            ],
            [
               0.5879878135392651,
               0.17395240862382175
            ],
            [
               0.5851881163445729,
               0.1733393539836643
            ],
            [
               0.5823884191498807,
               0.17266794243836753
            ],
            [
               0.5795887219551885,
               0.17195996370530378
            ],
            [
               0.5767890247604963,
               0.1712368121900782
            ],
            [
               0.5739893275658041,
               0.1705089795888822
            ],
            [
               0.5711896303711119,
               0.1697709235679494
            ],
            [
               0.5683899331764197,
               0.16900314315891124
            ],
            [
               0.5655902359817275,
               0.16818056823323513
            ],
            [
               0.5627905387870353,
               0.16728403735447978
            ],
            [
               0.5599908415923431,
               0.1663105130539754
            ],
            [
               0.5571911443976509,
               0.16527813773587283
            ],
            [
               0.5543914472029587,
               0.16422407449494839
            ],
            [
               0.5515917500082665,
               0.16319563034608228
            ],
            [
               0.5487920528135743,
               0.16223751559659513
            ],
            [
               0.5459923556188822,
               0.1613794321675156
            ],
            [
               0.54319265842419,
               0.1606280583266327
            ],
            [
               0.5403929612294978,
               0.15996597984913044
            ],
            [
               0.5375932640348056,
               0.15935776176599478
            ],
            [
               0.5347935668401134,
               0.15876099079308847
            ],
            [
               0.5319938696454212,
               0.1581385572325203
            ],
            [
               0.529194172450729,
               0.15746819733779074
            ],
            [
               0.526394475256037,
               0.15674642459344246
            ],
            [
               0.5235947780613448,
               0.1559860131760734
            ],
            [
               0.5207950808666526,
               0.15520842438944923
            ],
            [
               0.5179953836719604,
               0.15443421073542285
            ],
            [
               0.5151956864772682,
               0.15367494605717805
            ],
            [
               0.512395989282576,
               0.15292948050024763
            ],
            [
               0.5095962920878838,
               0.1521856187139788
            ],
            [
               0.5067965948931916,
               0.1514263037355673
            ],
            [
               0.5039968976984994,
               0.15063778129825622
            ],
            [
               0.5011972005038072,
               0.14981657550523966
            ],
            [
               0.49839750330911503,
               0.1489726238829909
            ],
            [
               0.49559780611442283,
               0.14812737767071718
            ],
            [
               0.49279810891973064,
               0.14730752487476395
            ],
            [
               0.48999841172503844,
               0.14653656820744354
            ],
            [
               0.48719871453034624,
               0.14582723350183327
            ],
            [
               0.48439901733565405,
               0.14517735222095102
            ],
            [
               0.48159932014096185,
               0.14457059777568823
            ],
            [
               0.47879962294626965,
               0.143981729860014
            ],
            [
               0.47599992575157746,
               0.14338443614347843
            ],
            [
               0.47320022855688526,
               0.14275900656012097
            ],
            [
               0.47040053136219306,
               0.1420972173526071
            ],
            [
               0.46760083416750087,
               0.1414028660499262
            ],
            [
               0.46480113697280867,
               0.14068798648260586
            ],
            [
               0.4620014397781165,
               0.13996631077024094
            ],
            [
               0.4592017425834243,
               0.1392464899188661
            ],
            [
               0.4564020453887321,
               0.13852761490190357
            ],
            [
               0.4536023481940399,
               0.13779870415062417
            ],
            [
               0.4508026509993477,
               0.13704236843263914
            ],
            [
               0.4480029538046555,
               0.13624135372649393
            ],
            [
               0.4452032566099633,
               0.13538562855686584
            ],
            [
               0.4424035594152711,
               0.13447747778974756
            ],
            [
               0.4396038622205791,
               0.13353274638686718
            ],
            [
               0.4368041650258869,
               0.13257769133278244
            ],
            [
               0.43400446783119473,
               0.1316423823799601
            ],
            [
               0.43120477063650253,
               0.1307527317281187
            ],
            [
               0.42840507344181034,
               0.1299236514899448
            ],
            [
               0.42560537624711814,
               0.12915541700095223
            ],
            [
               0.42280567905242594,
               0.12843422567031304
            ],
            [
               0.42000598185773375,
               0.12773657752822623
            ],
            [
               0.41720628466304155,
               0.1270359335270822
            ],
            [
               0.41440658746834935,
               0.1263095110134727
            ],
            [
               0.41160689027365716,
               0.12554321702680438
            ],
            [
               0.40880719307896496,
               0.12473350190954495
            ],
            [
               0.40600749588427276,
               0.12388602674467965
            ],
            [
               0.40320779868958057,
               0.1230120734276729
            ],
            [
               0.40040810149488837,
               0.12212423490628554
            ],
            [
               0.39760840430019617,
               0.12123292967705536
            ],
            [
               0.394808707105504,
               0.12034474109789325
            ],
            [
               0.3920090099108118,
               0.11946273620681731
            ],
            [
               0.3892093127161196,
               0.11858811253481753
            ],
            [
               0.3864096155214274,
               0.1177220599994846
            ],
            [
               0.3836099183267352,
               0.11686676474448535
            ],
            [
               0.380810221132043,
               0.11602497808219048
            ],
            [
               0.3780105239373508,
               0.11519830537016043
            ],
            [
               0.3752108267426586,
               0.11438502914698757
            ],
            [
               0.3724111295479664,
               0.11357859450306555
            ],
            [
               0.3696114323532742,
               0.1127677177885812
            ],
            [
               0.366811735158582,
               0.11193848759910717
            ],
            [
               0.3640120379638898,
               0.11107803321114598
            ],
            [
               0.3612123407691976,
               0.11017864735899018
            ],
            [
               0.3584126435745054,
               0.10924094155661071
            ],
            [
               0.3556129463798132,
               0.10827481991136903
            ],
            [
               0.352813249185121,
               0.10729772762598974
            ],
            [
               0.35001355199042883,
               0.10633053550943776
            ],
            [
               0.34721385479573685,
               0.10539224184881765
            ],
            [
               0.34441415760104466,
               0.10449511156255581
            ],
            [
               0.34161446040635246,
               0.10364176506758908
            ],
            [
               0.33881476321166026,
               0.10282510395065127
            ],
            [
               0.33601506601696807,
               0.10203102993961519
            ],
            [
               0.33321536882227587,
               0.10124299995648747
            ],
            [
               0.3304156716275837,
               0.1004468804214389
            ],
            [
               0.3276159744328915,
               0.09963451791630236
            ],
            [
               0.3248162772381993,
               0.0988049416787231
            ],
            [
               0.3220165800435071,
               0.09796297504039918
            ],
            [
               0.3192168828488149,
               0.09711594970716861
            ],
            [
               0.3164171856541227,
               0.09626986366009146
            ],
            [
               0.3136174884594305,
               0.09542647420009115
            ],
            [
               0.3108177912647383,
               0.09458242488492072
            ],
            [
               0.3080180940700461,
               0.09373071624513891
            ],
            [
               0.3052183968753539,
               0.09286393385383561
            ],
            [
               0.3024186996806617,
               0.09197796961572362
            ],
            [
               0.2996190024859695,
               0.0910747596775276
            ],
            [
               0.2968193052912773,
               0.09016289419677015
            ],
            [
               0.2940196080965851,
               0.08925571360685786
            ],
            [
               0.2912199109018929,
               0.08836742214223733
            ],
            [
               0.2884202137072007,
               0.08750849386421773
            ],
            [
               0.2856205165125085,
               0.08668195036703044
            ],
            [
               0.28282081931781633,
               0.08588183918437724
            ],
            [
               0.28002112212312413,
               0.08509452009206707
            ],
            [
               0.27722142492843194,
               0.08430242257591072
            ],
            [
               0.27442172773373974,
               0.08348910033931542
            ],
            [
               0.27162203053904754,
               0.08264396958829494
            ],
            [
               0.26882233334435535,
               0.08176522897839034
            ],
            [
               0.26602263614966315,
               0.08086007959875448
            ],
            [
               0.26322293895497095,
               0.07994227430654215
            ],
            [
               0.260423241760279,
               0.07902790808176022
            ],
            [
               0.2576235445655868,
               0.07813090866288042
            ],
            [
               0.2548238473708946,
               0.07725971425862074
            ],
            [
               0.2520241501762024,
               0.07641613309143479
            ],
            [
               0.2492244529815102,
               0.07559655291120951
            ],
            [
               0.246424755786818,
               0.0747948100714107
            ],
            [
               0.2436250585921258,
               0.0740054488665856
            ],
            [
               0.2408253613974336,
               0.0732260111809436
            ],
            [
               0.2380256642027414,
               0.07245742441749557
            ],
            [
               0.2352259670080492,
               0.07170234257261301
            ],
            [
               0.232426269813357,
               0.07096214815584741
            ],
            [
               0.22962657261866481,
               0.07023391989694974
            ],
            [
               0.22682687542397262,
               0.0695087792264561
            ],
            [
               0.22402717822928042,
               0.06877258821698168
            ],
            [
               0.22122748103458822,
               0.06800912379685932
            ],
            [
               0.21842778383989603,
               0.06720489272532668
            ],
            [
               0.21562808664520383,
               0.06635402698597026
            ],
            [
               0.21282838945051163,
               0.06546148800041138
            ],
            [
               0.21002869225581944,
               0.06454321764018792
            ],
            [
               0.20722899506112724,
               0.06362279730722113
            ],
            [
               0.20442929786643504,
               0.06272532206113135
            ],
            [
               0.20162960067174285,
               0.06187018419359841
            ],
            [
               0.19882990347705065,
               0.06106494751379342
            ],
            [
               0.19603020628235845,
               0.06030229361427114
            ],
            [
               0.19323050908766626,
               0.05956117116921972
            ],
            [
               0.19043081189297406,
               0.05881203141301333
            ],
            [
               0.18763111469828186,
               0.0580247763051322
            ],
            [
               0.18483141750358967,
               0.05717718001406855
            ],
            [
               0.18203172030889747,
               0.056261348920302275
            ],
            [
               0.17923202311420527,
               0.05528632866712887
            ],
            [
               0.17643232591951308,
               0.05427608353155446
            ],
            [
               0.17363262872482088,
               0.053263418504886015
            ],
            [
               0.17083293153012868,
               0.05228157509781717
            ],
            [
               0.1680332343354367,
               0.05135585963566024
            ],
            [
               0.1652335371407445,
               0.05049758281071445
            ],
            [
               0.16243383994605232,
               0.049701850630725755
            ],
            [
               0.15963414275136012,
               0.048949599618074366
            ],
            [
               0.15683444555666792,
               0.048213076939494746
            ],
            [
               0.15403474836197573,
               0.04746308635222192
            ],
            [
               0.15123505116728353,
               0.046675991509539966
            ],
            [
               0.14843535397259133,
               0.04583873988959322
            ],
            [
               0.14563565677789914,
               0.044950903325294805
            ],
            [
               0.14283595958320694,
               0.04402365369658998
            ],
            [
               0.14003626238851474,
               0.04307640171716839
            ],
            [
               0.13723656519382255,
               0.04213229061172754
            ],
            [
               0.13443686799913035,
               0.041213764333395374
            ],
            [
               0.13163717080443815,
               0.040339089680303135
            ],
            [
               0.12883747360974596,
               0.03952018912850538
            ],
            [
               0.12603777641505376,
               0.03876166086370164
            ],
            [
               0.12323807922036156,
               0.03806059983684482
            ],
            [
               0.12043838202566937,
               0.037406852164352376
            ],
            [
               0.11763868483097717,
               0.03678357022718523
            ],
            [
               0.11483898763628497,
               0.03616822970294248
            ],
            [
               0.11203929044159278,
               0.035534442766068486
            ],
            [
               0.10923959324690058,
               0.034854830720950504
            ],
            [
               0.10643989605220838,
               0.03410489327220981
            ],
            [
               0.10364019885751619,
               0.03326734147630391
            ],
            [
               0.10084050166282399,
               0.03233594057957955
            ],
            [
               0.09804080446813179,
               0.0313177382324431
            ],
            [
               0.0952411072734396,
               0.030232758961907694
            ],
            [
               0.0924414100787474,
               0.029110820682884266
            ],
            [
               0.0896417128840552,
               0.02798592408635826
            ],
            [
               0.086842015689363,
               0.02688943232160637
            ],
            [
               0.08404231849467081,
               0.02584373183603612
            ],
            [
               0.08124262129997883,
               0.02485805905611148
            ],
            [
               0.07844292410528664,
               0.02392765468533588
            ],
            [
               0.07564322691059444,
               0.023036501782151043
            ],
            [
               0.07284352971590224,
               0.022162883302790273
            ],
            [
               0.07004383252121005,
               0.021286176049106986
            ],
            [
               0.06724413532651785,
               0.020392941917563596
            ],
            [
               0.06444443813182565,
               0.019480601412597828
            ],
            [
               0.06164474093713346,
               0.01855771151854066
            ],
            [
               0.05884504374244126,
               0.01764088940500018
            ],
            [
               0.056045346547749064,
               0.01674940607573943
            ],
            [
               0.05324564935305687,
               0.015899117577463134
            ],
            [
               0.05044595215836467,
               0.015097518256422218
            ],
            [
               0.047646254963672474,
               0.014341276594690592
            ],
            [
               0.04484655776898028,
               0.013616807841616112
            ],
            [
               0.04204686057428808,
               0.012903521740028208
            ],
            [
               0.039247163379595884,
               0.012178650410493416
            ],
            [
               0.03644746618490369,
               0.011422225012112723
            ],
            [
               0.03364776899021149,
               0.010620899224759603
            ],
            [
               0.030848071795519294,
               0.009769822975408566
            ],
            [
               0.028048374600827097,
               0.008872444011450466
            ],
            [
               0.0252486774061349,
               0.007938714040537895
            ],
            [
               0.022448980211442704,
               0.006982508563361038
            ],
            [
               0.019649283016750507,
               0.006019060735469896
            ],
            [
               0.01684958582205831,
               0.0050629204890472465
            ],
            [
               0.014049888627366114,
               0.004126543524303027
            ],
            [
               0.011250191432673917,
               0.00321928458607142
            ],
            [
               0.00845049423798172,
               0.0023464606742534637
            ],
            [
               0.005650797043289524,
               0.0015083002038236933
            ],
            [
               0.002851099848597327,
               0.0006989198625487057
            ],
            [
               5.1402653905130435e-05,
               -9.419785224545492e-05
            ],
            [
               -0.0027482945407870663,
               -0.0008896014050178028
            ],
            [
               -0.005547991735479263,
               -0.0017096635255430532
            ],
            [
               -0.00834768893017146,
               -0.0025767387857949897
            ],
            [
               -0.011147386124863434,
               -0.0035082646332204475
            ],
            [
               -0.013947083319555631,
               -0.004511940448110562
            ],
            [
               -0.016746780514247828,
               -0.005582386921991097
            ],
            [
               -0.019546477708940024,
               -0.0067005163816458106
            ],
            [
               -0.02234617490363222,
               -0.007836227186530998
            ],
            [
               -0.025145872098324418,
               -0.008954126600440131
            ],
            [
               -0.027945569293016614,
               -0.01002105976302103
            ],
            [
               -0.03074526648770881,
               -0.011013581422807816
            ],
            [
               -0.03354496368240101,
               -0.011923382702984448
            ],
            [
               -0.036344660877093204,
               -0.012759151681946478
            ],
            [
               -0.0391443580717854,
               -0.013544289085847977
            ],
            [
               -0.0419440552664776,
               -0.014311045570860036
            ],
            [
               -0.044743752461169795,
               -0.015092648500669582
            ],
            [
               -0.04754344965586199,
               -0.015915536068577634
            ],
            [
               -0.05034314685055419,
               -0.01679374650690818
            ],
            [
               -0.053142844045246385,
               -0.017726845642501446
            ],
            [
               -0.05594254123993858,
               -0.018701728126578804
            ],
            [
               -0.05874223843463078,
               -0.01969752270632995
            ],
            [
               -0.061541935629322975,
               -0.020692005208587227
            ],
            [
               -0.06434163282401517,
               -0.021667611390667627
            ],
            [
               -0.06714133001870737,
               -0.022615411899029724
            ],
            [
               -0.06994102721339956,
               -0.023536145248956933
            ],
            [
               -0.07274072440809176,
               -0.024438346470320477
            ],
            [
               -0.07554042160278396,
               -0.025334455485826007
            ],
            [
               -0.07834011879747615,
               -0.026236289637448687
            ],
            [
               -0.08113981599216835,
               -0.027151297844679248
            ],
            [
               -0.08393951318686055,
               -0.028080616857660952
            ],
            [
               -0.08673921038155274,
               -0.029019292586113687
            ],
            [
               -0.08953890757624494,
               -0.02995834547571391
            ],
            [
               -0.09233860477093714,
               -0.030887862918398797
            ],
            [
               -0.09513830196562933,
               -0.03180011994154163
            ],
            [
               -0.09793799916032131,
               -0.03269186853455883
            ],
            [
               -0.1007376963550135,
               -0.03356529700322854
            ],
            [
               -0.1035373935497057,
               -0.03442758912199938
            ],
            [
               -0.1063370907443979,
               -0.035289362114286085
            ],
            [
               -0.1091367879390901,
               -0.03616244631549382
            ],
            [
               -0.11193648513378229,
               -0.037057483001724636
            ],
            [
               -0.11473618232847449,
               -0.03798172242072498
            ],
            [
               -0.11753587952316669,
               -0.03893728938535692
            ],
            [
               -0.12033557671785888,
               -0.03992011480230562
            ],
            [
               -0.12313527391255108,
               -0.040919719857504866
            ],
            [
               -0.12593497110724328,
               -0.04192003998834815
            ],
            [
               -0.12873466830193547,
               -0.04290141402002729
            ],
            [
               -0.13153436549662767,
               -0.043843682428573505
            ],
            [
               -0.13433406269131987,
               -0.0447300387298859
            ],
            [
               -0.13713375988601206,
               -0.045550936451341416
            ],
            [
               -0.13993345708070426,
               -0.04630710526934143
            ],
            [
               -0.14273315427539646,
               -0.047010714824559305
            ],
            [
               -0.14553285147008865,
               -0.047684027778884995
            ],
            [
               -0.14833254866478085,
               -0.04835548169746022
            ],
            [
               -0.15113224585947305,
               -0.04905388776794258
            ],
            [
               -0.15393194305416524,
               -0.049802101128971585
            ],
            [
               -0.15673164024885744,
               -0.05061185747332492
            ],
            [
               -0.15953133744354964,
               -0.051481315850102786
            ],
            [
               -0.16233103463824183,
               -0.05239618122059384
            ],
            [
               -0.16513073183293403,
               -0.0533342621672014
            ],
            [
               -0.16793042902762623,
               -0.054272249752269464
            ],
            [
               -0.17073012622231842,
               -0.05519273294222779
            ],
            [
               -0.17352982341701062,
               -0.05608927597758617
            ],
            [
               -0.17632952061170282,
               -0.056967882854387475
            ],
            [
               -0.179129217806395,
               -0.05784424869205879
            ],
            [
               -0.1819289150010872,
               -0.05873753074008292
            ],
            [
               -0.1847286121957794,
               -0.05966253964323573
            ],
            [
               -0.1875283093904716,
               -0.06062286118289148
            ],
            [
               -0.19032800658516358,
               -0.06160724189610495
            ],
            [
               -0.19312770377985577,
               -0.06259063070473478
            ],
            [
               -0.19592740097454797,
               -0.0635398387351019
            ],
            [
               -0.19872709816924017,
               -0.06442230807612205
            ],
            [
               -0.20152679536393237,
               -0.06521544253450305
            ],
            [
               -0.20432649255862456,
               -0.0659136953963061
            ],
            [
               -0.20712618975331676,
               -0.06653122940829954
            ],
            [
               -0.20992588694800896,
               -0.06709927657727344
            ],
            [
               -0.21272558414270115,
               -0.06765891670788884
            ],
            [
               -0.21552528133739335,
               -0.06825135789492962
            ],
            [
               -0.21832497853208555,
               -0.06890850746751989
            ],
            [
               -0.22112467572677774,
               -0.06964645280491108
            ],
            [
               -0.22392437292146994,
               -0.07046349937843778
            ],
            [
               -0.22672407011616214,
               -0.07134296998233827
            ],
            [
               -0.22952376731085433,
               -0.07225953254077373
            ],
            [
               -0.23232346450554653,
               -0.07318685673246982
            ],
            [
               -0.23512316170023873,
               -0.07410419447949051
            ],
            [
               -0.23792285889493092,
               -0.07500006426289542
            ],
            [
               -0.24072255608962312,
               -0.07587235573481235
            ],
            [
               -0.24352225328431532,
               -0.07672544317649214
            ],
            [
               -0.2463219504790075,
               -0.07756585896406201
            ],
            [
               -0.2491216476736997,
               -0.07839841253696857
            ],
            [
               -0.2519213448683919,
               -0.07922426161440217
            ],
            [
               -0.2547210420630841,
               -0.0800415231098127
            ],
            [
               -0.2575207392577763,
               -0.08084791327990212
            ],
            [
               -0.2603204364524685,
               -0.08164404757392894
            ],
            [
               -0.2631201336471607,
               -0.0824357319923787
            ],
            [
               -0.2659198308418529,
               -0.08323395017147328
            ],
            [
               -0.2687195280365451,
               -0.08405215544183306
            ],
            [
               -0.2715192252312373,
               -0.08490157870231677
            ],
            [
               -0.2743189224259295,
               -0.08578614938005498
            ],
            [
               -0.27711861962062145,
               -0.08669895915353944
            ],
            [
               -0.27991831681531365,
               -0.08762183266198621
            ],
            [
               -0.28271801401000585,
               -0.08852861003032235
            ],
            [
               -0.28551771120469804,
               -0.08939150953643256
            ],
            [
               -0.28831740839939024,
               -0.09018884535424711
            ],
            [
               -0.29111710559408244,
               -0.09091180336804114
            ],
            [
               -0.29391680278877463,
               -0.09156813397027712
            ],
            [
               -0.29671649998346683,
               -0.09218146894163438
            ],
            [
               -0.299516197178159,
               -0.09278624557163458
            ],
            [
               -0.3023158943728512,
               -0.09341952220302298
            ],
            [
               -0.3051155915675434,
               -0.0941118888291902
            ],
            [
               -0.3079152887622356,
               -0.09487993657450941
            ],
            [
               -0.3107149859569278,
               -0.09572228759340376
            ],
            [
               -0.31351468315162,
               -0.0966201649928351
            ],
            [
               -0.3163143803463122,
               -0.09754222707911603
            ],
            [
               -0.3191140775410044,
               -0.0984522789787753
            ],
            [
               -0.3219137747356966,
               -0.09931781465299698
            ],
            [
               -0.3247134719303888,
               -0.10011728087858954
            ],
            [
               -0.327513169125081,
               -0.10084444914188785
            ],
            [
               -0.3303128663197732,
               -0.10150913257436095
            ],
            [
               -0.3331125635144654,
               -0.10213441826039875
            ],
            [
               -0.3359122607091576,
               -0.1027513447194819
            ],
            [
               -0.3387119579038498,
               -0.10339237844509704
            ],
            [
               -0.341511655098542,
               -0.10408509634057879
            ],
            [
               -0.3443113522932342,
               -0.10484723653020199
            ],
            [
               -0.34711104948792637,
               -0.10568387060504134
            ],
            [
               -0.34991074668261857,
               -0.10658700606642274
            ],
            [
               -0.35271044387731076,
               -0.1075375324417738
            ],
            [
               -0.35551014107200296,
               -0.10850910382917417
            ],
            [
               -0.35830983826669516,
               -0.10947329185601637
            ],
            [
               -0.36110953546138735,
               -0.11040513292180082
            ],
            [
               -0.36390923265607955,
               -0.11128805076281294
            ],
            [
               -0.36670892985077175,
               -0.11211711870198394
            ],
            [
               -0.3695086270454637,
               -0.11289981134401487
            ],
            [
               -0.3723083242401559,
               -0.11365382983002939
            ],
            [
               -0.3751080214348481,
               -0.1144022385168725
            ],
            [
               -0.3779077186295403,
               -0.11516689460240911
            ],
            [
               -0.3807074158242325,
               -0.11596177454006107
            ],
            [
               -0.3835071130189247,
               -0.11678807015600982
            ],
            [
               -0.3863068102136169,
               -0.11763267668086455
            ],
            [
               -0.3891065074083091,
               -0.11847090268966677
            ],
            [
               -0.3919062046030013,
               -0.11927306001137011
            ],
            [
               -0.3947059017976935,
               -0.12001336109243982
            ],
            [
               -0.3975055989923857,
               -0.12067865455092734
            ],
            [
               -0.4003052961870779,
               -0.12127430324455005
            ],
            [
               -0.4031049933817701,
               -0.12182510889105899
            ],
            [
               -0.4059046905764623,
               -0.12237051202357356
            ],
            [
               -0.4087043877711545,
               -0.1229549931849205
            ],
            [
               -0.4115040849658467,
               -0.12361615991922018
            ],
            [
               -0.41430378216053887,
               -0.12437391210888596
            ],
            [
               -0.41710347935523107,
               -0.12522399307011248
            ],
            [
               -0.41990317654992326,
               -0.12613811008463416
            ],
            [
               -0.42270287374461546,
               -0.12707093369328726
            ],
            [
               -0.42550257093930766,
               -0.12797220871122122
            ],
            [
               -0.42830226813399985,
               -0.12880057663176514
            ],
            [
               -0.43110196532869205,
               -0.1295350552585932
            ],
            [
               -0.43390166252338425,
               -0.1301806952625765
            ],
            [
               -0.43670135971807633,
               -0.13076660219448072
            ],
            [
               -0.43950105691276853,
               -0.13133679091838418
            ],
            [
               -0.4423007541074607,
               -0.13193653359357918
            ],
            [
               -0.4451004513021529,
               -0.13259828606090004
            ],
            [
               -0.4479001484968451,
               -0.13333147152117295
            ],
            [
               -0.4506998456915373,
               -0.13411928302271275
            ],
            [
               -0.4534995428862295,
               -0.13492356523170612
            ],
            [
               -0.4562992400809217,
               -0.13569638961484318
            ],
            [
               -0.4590989372756139,
               -0.13639489581692613
            ],
            [
               -0.4618986344703061,
               -0.1369949627906415
            ],
            [
               -0.4646983316649983,
               -0.13749960402441494
            ],
            [
               -0.4674980288596905,
               -0.13793954624899055
            ],
            [
               -0.4702977260543827,
               -0.13836576734780187
            ],
            [
               -0.4730974232490749,
               -0.13883613097244035
            ],
            [
               -0.4758971204437671,
               -0.1393999549269942
            ],
            [
               -0.47869681763845917,
               -0.14008489524210205
            ],
            [
               -0.48149651483315137,
               -0.1408897852388098
            ],
            [
               -0.48429621202784356,
               -0.1417852948299668
            ],
            [
               -0.48709590922253576,
               -0.1427220232884558
            ],
            [
               -0.48989560641722796,
               -0.14364358097635846
            ],
            [
               -0.49269530361192015,
               -0.14450093654857232
            ],
            [
               -0.49549500080661235,
               -0.14526413330548527
            ],
            [
               -0.49829469800130455,
               -0.14592839988426462
            ],
            [
               -0.5010943951959967,
               -0.1465133702234714
            ],
            [
               -0.5038940923906889,
               -0.1470560621416499
            ],
            [
               -0.5066937895853811,
               -0.14759988850902261
            ],
            [
               -0.5094934867800733,
               -0.14818286651069026
            ],
            [
               -0.5122931839747655,
               -0.148828165714661
            ],
            [
               -0.5150928811694577,
               -0.14953928038144806
            ],
            [
               -0.5178925783641499,
               -0.15030072900681052
            ],
            [
               -0.5206922755588421,
               -0.15108368787433965
            ],
            [
               -0.5234919727535343,
               -0.15185475380785277
            ],
            [
               -0.5262916699482264,
               -0.15258538349259923
            ],
            [
               -0.5290913671429186,
               -0.15325957568265314
            ],
            [
               -0.5318910643376108,
               -0.15387797391169983
            ],
            [
               -0.534690761532303,
               -0.154457563827501
            ],
            [
               -0.5374904587269952,
               -0.15502725071448353
            ],
            [
               -0.5402901559216874,
               -0.15562056684559797
            ],
            [
               -0.5430898531163796,
               -0.15626737527537304
            ],
            [
               -0.5458895503110718,
               -0.1569865994233125
            ],
            [
               -0.548689247505764,
               -0.1577817084586003
            ],
            [
               -0.5514889447004562,
               -0.1586400084408899
            ],
            [
               -0.5542886418951484,
               -0.15953587912564407
            ],
            [
               -0.5570883390898406,
               -0.1604371508117955
            ],
            [
               -0.5598880362845328,
               -0.16131304203708435
            ],
            [
               -0.562687733479225,
               -0.1621416611066183
            ],
            [
               -0.5654874306739172,
               -0.16291513231882057
            ],
            [
               -0.5682871278686092,
               -0.16364096084071375
            ],
            [
               -0.5710868250633014,
               -0.1643391963643078
            ],
            [
               -0.5738865222579936,
               -0.16503607777169763
            ],
            [
               -0.5766862194526858,
               -0.16575584809540192
            ],
            [
               -0.579485916647378,
               -0.1665130285045264
            ],
            [
               -0.5822856138420702,
               -0.16730742413448416
            ],
            [
               -0.5850853110367624,
               -0.1681234551191063
            ],
            [
               -0.5878850082314546,
               -0.16893420998799777
            ],
            [
               -0.5906847054261468,
               -0.1697092249254292
            ],
            [
               -0.593484402620839,
               -0.17042381123244557
            ],
            [
               -0.5962840998155312,
               -0.1710671640485772
            ],
            [
               -0.5990837970102234,
               -0.17164671204125878
            ],
            [
               -0.6018834942049156,
               -0.17218719312149663
            ],
            [
               -0.6046831913996078,
               -0.1727244925973764
            ],
            [
               -0.6074828885943,
               -0.17329589870281226
            ],
            [
               -0.6102825857889922,
               -0.17392960769660706
            ],
            [
               -0.6130822829836844,
               -0.1746366514495062
            ],
            [
               -0.6158819801783765,
               -0.17540777836892094
            ],
            [
               -0.6186816773730687,
               -0.1762163575711333
            ],
            [
               -0.6214813745677609,
               -0.17702653182612021
            ],
            [
               -0.6242810717624531,
               -0.1778041930378385
            ],
            [
               -0.6270807689571453,
               -0.1785274281623519
            ],
            [
               -0.6298804661518375,
               -0.17919319757289576
            ],
            [
               -0.6326801633465297,
               -0.1798181471475298
            ],
            [
               -0.6354798605412219,
               -0.18043327249657853
            ],
            [
               -0.638279557735914,
               -0.18107407588534472
            ],
            [
               -0.6410792549306062,
               -0.18176926931475754
            ],
            [
               -0.6438789521252984,
               -0.18253152654508603
            ],
            [
               -0.6466786493199906,
               -0.1833531288073814
            ],
            [
               -0.6494783465146828,
               -0.1842077990196228
            ],
            [
               -0.652278043709375,
               -0.18505808146122385
            ],
            [
               -0.6550777409040672,
               -0.1858659234113241
            ],
            [
               -0.6578774380987593,
               -0.18660319182586046
            ],
            [
               -0.6606771352934515,
               -0.18725898850112002
            ],
            [
               -0.6634768324881437,
               -0.18784173819776817
            ],
            [
               -0.6662765296828359,
               -0.18837572446456352
            ],
            [
               -0.6690762268775281,
               -0.188893465990486
            ],
            [
               -0.6718759240722203,
               -0.1894265068323805
            ],
            [
               -0.6746756212669125,
               -0.1899974829657788
            ],
            [
               -0.6774753184616047,
               -0.19061568441177856
            ],
            [
               -0.6802750156562969,
               -0.19127702938102786
            ],
            [
               -0.6830747128509891,
               -0.19196788320184968
            ],
            [
               -0.6858744100456813,
               -0.19267100026552328
            ],
            [
               -0.6886741072403735,
               -0.1933714045057112
            ],
            [
               -0.6914738044350657,
               -0.19406034947729858
            ],
            [
               -0.6942735016297579,
               -0.19473642434216998
            ],
            [
               -0.6970731988244501,
               -0.19540400808356004
            ],
            [
               -0.6998728960191423,
               -0.19607018556259936
            ],
            [
               -0.7026725932138345,
               -0.1967416076447592
            ],
            [
               -0.7054722904085265,
               -0.19742251637037656
            ],
            [
               -0.7082719876032187,
               -0.1981144299893208
            ],
            [
               -0.7110716847979109,
               -0.19881713257569114
            ],
            [
               -0.7138713819926031,
               -0.19953001333319098
            ],
            [
               -0.7166710791872953,
               -0.20025270688351882
            ],
            [
               -0.7194707763819875,
               -0.20098443071606725
            ],
            [
               -0.7222704735766797,
               -0.20172219675096253
            ],
            [
               -0.7250701707713719,
               -0.20245883423534017
            ],
            [
               -0.7278698679660641,
               -0.2031821371971564
            ],
            [
               -0.7306695651607563,
               -0.2038762236580314
            ],
            [
               -0.7334692623554485,
               -0.20452539365122763
            ],
            [
               -0.7362689595501407,
               -0.20511967691678465
            ],
            [
               -0.7390686567448329,
               -0.20566030114776282
            ],
            [
               -0.7418683539395251,
               -0.20616291060674152
            ],
            [
               -0.7446680511342173,
               -0.2066567659327144
            ],
            [
               -0.7474677483289094,
               -0.20717931123918334
            ],
            [
               -0.7502674455236016,
               -0.20776705923426228
            ],
            [
               -0.7530671427182938,
               -0.20844518383221716
            ],
            [
               -0.755866839912986,
               -0.20921898282120588
            ],
            [
               -0.7586665371076782,
               -0.21007013584220027
            ],
            [
               -0.7614662343023704,
               -0.2109594254088731
            ],
            [
               -0.7642659314970626,
               -0.21183566208056595
            ],
            [
               -0.7670656286917548,
               -0.21264856830312348
            ],
            [
               -0.769865325886447,
               -0.21336199547312448
            ],
            [
               -0.7726650230811392,
               -0.21396356939242359
            ],
            [
               -0.7754647202758314,
               -0.2144678227059377
            ],
            [
               -0.7782644174705236,
               -0.21491180710399854
            ],
            [
               -0.7810641146652157,
               -0.21534447619058272
            ],
            [
               -0.7838638118599079,
               -0.21581304808735668
            ],
            [
               -0.7866635090546001,
               -0.2163504638770927
            ],
            [
               -0.7894632062492923,
               -0.21696765133063914
            ],
            [
               -0.7922629034439845,
               -0.21765271563707006
            ],
            [
               -0.7950626006386766,
               -0.2183769366223985
            ],
            [
               -0.7978622978333688,
               -0.21910529924435504
            ],
            [
               -0.800661995028061,
               -0.21980793076096553
            ],
            [
               -0.8034616922227532,
               -0.22046869879748046
            ],
            [
               -0.8062613894174454,
               -0.2210883532779251
            ],
            [
               -0.8090610866121376,
               -0.22168156280864135
            ],
            [
               -0.8118607838068298,
               -0.22226931447678183
            ],
            [
               -0.814660481001522,
               -0.2228696866939995
            ],
            [
               -0.8174601781962142,
               -0.22349044976178514
            ],
            [
               -0.8202598753909064,
               -0.2241261670409216
            ],
            [
               -0.8230595725855986,
               -0.2247607573520782
            ],
            [
               -0.8258592697802908,
               -0.22537445299820988
            ],
            [
               -0.828658966974983,
               -0.22595246673668326
            ],
            [
               -0.8314586641696752,
               -0.22649203594008
            ],
            [
               -0.8342583613643674,
               -0.22700506820732277
            ],
            [
               -0.8370580585590595,
               -0.22751517355650722
            ],
            [
               -0.8398577557537517,
               -0.2280498872185217
            ],
            [
               -0.8426574529484439,
               -0.22863065797406165
            ],
            [
               -0.845457150143136,
               -0.22926407942970173
            ],
            [
               -0.8482568473378282,
               -0.2299375536096211
            ],
            [
               -0.8510565445325204,
               -0.23062118296689446
            ],
            [
               -0.8538562417272126,
               -0.23127564948712181
            ],
            [
               -0.8566559389219048,
               -0.23186383636615948
            ],
            [
               -0.859455636116597,
               -0.2323626447000837
            ],
            [
               -0.8622553333112892,
               -0.23277128616951528
            ],
            [
               -0.8650550305059814,
               -0.23311335016667445
            ],
            [
               -0.8678547277006736,
               -0.23343182087538372
            ],
            [
               -0.8706544248953658,
               -0.2337783556917936
            ],
            [
               -0.873454122090058,
               -0.2341998596465628
            ],
            [
               -0.8762538192847502,
               -0.23472617630673143
            ],
            [
               -0.8790535164794424,
               -0.235362347436695
            ],
            [
               -0.8818532136741346,
               -0.23608751911930875
            ],
            [
               -0.8846529108688267,
               -0.23686064004992932
            ],
            [
               -0.8874526080635189,
               -0.23763120374848518
            ],
            [
               -0.8902523052582111,
               -0.23835198078868947
            ],
            [
               -0.8930520024529033,
               -0.23899031034519175
            ],
            [
               -0.8958516996475955,
               -0.23953511580805487
            ],
            [
               -0.8986513968422877,
               -0.2399981344968979
            ],
            [
               -0.9014510940369799,
               -0.2404094760575457
            ],
            [
               -0.9042507912316721,
               -0.24080907424538084
            ],
            [
               -0.9070504884263643,
               -0.2412364978478892
            ],
            [
               -0.9098501856210565,
               -0.24172175853541292
            ],
            [
               -0.9126498828157487,
               -0.24227923687169955
            ],
            [
               -0.9154495800104409,
               -0.24290586101544615
            ],
            [
               -0.9182492772051329,
               -0.2435835253969511
            ],
            [
               -0.9210489743998251,
               -0.244284731977024
            ],
            [
               -0.9238486715945173,
               -0.24497979404368275
            ],
            [
               -0.9266483687892095,
               -0.2456437593329086
            ],
            [
               -0.9294480659839017,
               -0.24626146332384943
            ],
            [
               -0.9322477631785939,
               -0.24682970398101103
            ],
            [
               -0.9350474603732861,
               -0.24735627853050404
            ],
            [
               -0.9378471575679783,
               -0.24785637464300275
            ],
            [
               -0.9406468547626705,
               -0.24834741321572973
            ],
            [
               -0.9434465519573627,
               -0.24884378102804827
            ],
            [
               -0.9462462491520549,
               -0.24935289647596134
            ],
            [
               -0.9490459463467471,
               -0.24987370512379484
            ],
            [
               -0.9518456435414393,
               -0.2503980589931002
            ],
            [
               -0.9546453407361315,
               -0.25091462552482957
            ],
            [
               -0.9574450379308237,
               -0.25141419420679756
            ],
            [
               -0.9602447351255159,
               -0.2518947229363396
            ],
            [
               -0.9630444323202081,
               -0.25236438132413413
            ],
            [
               -0.9658441295149003,
               -0.2528412931761599
            ],
            [
               -0.9686438267095925,
               -0.25334959311832295
            ],
            [
               -0.9714435239042847,
               -0.25391256949562885
            ],
            [
               -0.9742432210989769,
               -0.2545447278430765
            ],
            [
               -0.9770429182936691,
               -0.2552452158686426
            ],
            [
               -0.9798426154883613,
               -0.25599494034454795
            ],
            [
               -0.9826423126830534,
               -0.25675882070491296
            ],
            [
               -0.9854420098777456,
               -0.2574931584431054
            ],
            [
               -0.9882417070724377,
               -0.2581564701326823
            ],
            [
               -0.9910414042671299,
               -0.258720854303146
            ],
            [
               -0.9938411014618221,
               -0.2591804966580947
            ],
            [
               -0.9966407986565143,
               -0.25955449793417806
            ],
            [
               -0.9994404958512065,
               -0.25988274072746137
            ],
            [
               -1.0022401930458988,
               -0.26021557635886955
            ],
            [
               -1.005039890240591,
               -0.2606000785777157
            ],
            [
               -1.007839587435283,
               -0.26106683059842994
            ],
            [
               -1.0106392846299752,
               -0.2616212411161287
            ],
            [
               -1.0134389818246674,
               -0.262242145590527
            ],
            [
               -1.0162386790193596,
               -0.2628882791191105
            ],
            [
               -1.0190383762140518,
               -0.2635107702441955
            ],
            [
               -1.021838073408744,
               -0.2640678836358674
            ],
            [
               -1.0246377706034362,
               -0.26453747720091736
            ],
            [
               -1.0274374677981284,
               -0.2649233173844224
            ],
            [
               -1.0302371649928206,
               -0.2652533265420093
            ],
            [
               -1.0330368621875128,
               -0.2655704074796732
            ],
            [
               -1.035836559382205,
               -0.2659188641391373
            ],
            [
               -1.0386362565768972,
               -0.2663308263387855
            ],
            [
               -1.0414359537715894,
               -0.2668170224451399
            ],
            [
               -1.0442356509662816,
               -0.26736474388072123
            ],
            [
               -1.0470353481609738,
               -0.2679434134183016
            ],
            [
               -1.049835045355666,
               -0.2685156297410808
            ],
            [
               -1.0526347425503582,
               -0.2690497783986592
            ],
            [
               -1.0554344397450504,
               -0.26952988019758434
            ],
            [
               -1.0582341369397426,
               -0.2699594272046922
            ],
            [
               -1.0610338341344348,
               -0.27035814722923146
            ],
            [
               -1.063833531329127,
               -0.2707531636639857
            ],
            [
               -1.0666332285238191,
               -0.2711679840512587
            ],
            [
               -1.0694329257185113,
               -0.27161346009187903
            ],
            [
               -1.0722326229132033,
               -0.27208406310135846
            ],
            [
               -1.0750323201078955,
               -0.272560801133437
            ],
            [
               -1.0778320173025877,
               -0.2730195975991995
            ],
            [
               -1.08063171449728,
               -0.27344187024089633
            ],
            [
               -1.083431411691972,
               -0.27382316388737304
            ],
            [
               -1.0862311088866643,
               -0.274176345945122
            ],
            [
               -1.0890308060813565,
               -0.27452785834917093
            ],
            [
               -1.0918305032760487,
               -0.274908130997452
            ],
            [
               -1.0946302004707409,
               -0.27533955049602143
            ],
            [
               -1.097429897665433,
               -0.27582648777578034
            ],
            [
               -1.1002295948601253,
               -0.27635136766762064
            ],
            [
               -1.1030292920548175,
               -0.2768787413806591
            ],
            [
               -1.1058289892495097,
               -0.27736647715850044
            ],
            [
               -1.1086286864442019,
               -0.2777805147495761
            ],
            [
               -1.111428383638894,
               -0.27810810748717746
            ],
            [
               -1.1142280808335863,
               -0.27836469730469965
            ],
            [
               -1.1170277780282785,
               -0.27859152870337467
            ],
            [
               -1.1198274752229707,
               -0.2788441869660355
            ],
            [
               -1.1226271724176629,
               -0.27917540768358695
            ],
            [
               -1.125426869612355,
               -0.27961764944449347
            ],
            [
               -1.1282265668070472,
               -0.2801712691067064
            ],
            [
               -1.1310262640017394,
               -0.28080250815260044
            ],
            [
               -1.1338259611964316,
               -0.28145238404634054
            ],
            [
               -1.1366256583911238,
               -0.28205399754281035
            ],
            [
               -1.139425355585816,
               -0.28255291328266285
            ],
            [
               -1.1422250527805082,
               -0.2829241211002658
            ],
            [
               -1.1450247499752004,
               -0.28318005558943676
            ],
            [
               -1.1478244471698926,
               -0.2833669521363288
            ],
            [
               -1.1506241443645848,
               -0.28355054461416257
            ],
            [
               -1.153423841559277,
               -0.2837955441835802
            ],
            [
               -1.1562235387539692,
               -0.2841453533741426
            ],
            [
               -1.1590232359486614,
               -0.28460840630120493
            ],
            [
               -1.1618229331433536,
               -0.2851554117114043
            ],
            [
               -1.1646226303380458,
               -0.2857283098990002
            ],
            [
               -1.167422327532738,
               -0.28625807071664816
            ],
            [
               -1.1702220247274302,
               -0.2866857453067476
            ],
            [
               -1.1730217219221224,
               -0.2869802884537279
            ],
            [
               -1.1758214191168146,
               -0.2871478316523168
            ],
            [
               -1.1786211163115068,
               -0.28722987639522357
            ],
            [
               -1.1814208135061988,
               -0.2872913490968516
            ],
            [
               -1.184220510700891,
               -0.2874024850911968
            ],
            [
               -1.1870202078955832,
               -0.28762015261953583
            ],
            [
               -1.1898199050902754,
               -0.2879740422908298
            ],
            [
               -1.1926196022849676,
               -0.2884613003309476
            ],
            [
               -1.1954192994796597,
               -0.2890503693102441
            ],
            [
               -1.198218996674352,
               -0.2896919814199517
            ],
            [
               -1.2010186938690441,
               -0.2903333251582014
            ],
            [
               -1.2038183910637363,
               -0.29093091625686024
            ],
            [
               -1.2066180882584285,
               -0.2914586737781187
            ],
            [
               -1.2094177854531207,
               -0.2919096731805413
            ],
            [
               -1.212217482647813,
               -0.29229226697233796
            ],
            [
               -1.2150171798425051,
               -0.292622963215626
            ],
            [
               -1.2178168770371973,
               -0.29291911549037675
            ],
            [
               -1.2206165742318895,
               -0.29319399595330464
            ],
            [
               -1.2234162714265817,
               -0.2934554982806093
            ],
            [
               -1.226215968621274,
               -0.29370812113850436
            ],
            [
               -1.229015665815966,
               -0.29395662856007393
            ],
            [
               -1.2318153630106583,
               -0.2942093007339905
            ],
            [
               -1.2346150602053505,
               -0.29447908144905377
            ],
            [
               -1.2374147574000427,
               -0.294781963820696
            ],
            [
               -1.240214454594735,
               -0.2951331774774159
            ],
            [
               -1.243014151789427,
               -0.2955426571389728
            ],
            [
               -1.2458138489841193,
               -0.29601154801220725
            ],
            [
               -1.2486135461788115,
               -0.29653107356028363
            ],
            [
               -1.2514132433735037,
               -0.29708417044331087
            ],
            [
               -1.2542129405681959,
               -0.2976492753990228
            ],
            [
               -1.2570126377628879,
               -0.29820493406266824
            ],
            [
               -1.25981233495758,
               -0.29873374953905496
            ],
            [
               -1.2626120321522722,
               -0.2992246153568482
            ],
            [
               -1.2654117293469644,
               -0.29967296537836513
            ],
            [
               -1.2682114265416566,
               -0.30007957032710425
            ],
            [
               -1.2710111237363488,
               -0.30044888114747353
            ],
            [
               -1.273810820931041,
               -0.30078788265907364
            ],
            [
               -1.2766105181257332,
               -0.3011059221818929
            ],
            [
               -1.2794102153204254,
               -0.3014152643980341
            ],
            [
               -1.2822099125151176,
               -0.30173153741577846
            ],
            [
               -1.2850096097098098,
               -0.30207306497816033
            ],
            [
               -1.287809306904502,
               -0.3024584369949208
            ],
            [
               -1.2906090040991942,
               -0.3029024352623701
            ],
            [
               -1.2934087012938864,
               -0.30341129552098034
            ],
            [
               -1.2962083984885786,
               -0.3039788771206171
            ],
            [
               -1.2990080956832708,
               -0.30458534109139884
            ],
            [
               -1.301807792877963,
               -0.3051993301404795
            ],
            [
               -1.3046074900726552,
               -0.30578357608627665
            ],
            [
               -1.3074071872673474,
               -0.3063027020329633
            ],
            [
               -1.3102068844620396,
               -0.3067311657265361
            ],
            [
               -1.3130065816567318,
               -0.3070591269001903
            ],
            [
               -1.315806278851424,
               -0.3072945996375869
            ],
            [
               -1.3186059760461162,
               -0.3074613809026444
            ],
            [
               -1.3214056732408084,
               -0.30759353037303333
            ],
            [
               -1.3242053704355006,
               -0.3077281571683461
            ],
            [
               -1.3270050676301928,
               -0.30789860365198785
            ],
            [
               -1.329804764824885,
               -0.3081297103013208
            ],
            [
               -1.3326044620195772,
               -0.3084358886212656
            ],
            [
               -1.3354041592142694,
               -0.3088216217739907
            ],
            [
               -1.3382038564089616,
               -0.30928320719633284
            ],
            [
               -1.3410035536036538,
               -0.3098103731992273
            ],
            [
               -1.343803250798346,
               -0.31038689874204006
            ],
            [
               -1.3466029479930381,
               -0.31099030384981796
            ],
            [
               -1.3494026451877303,
               -0.3115916144428945
            ],
            [
               -1.3522023423824225,
               -0.3121566708667397
            ],
            [
               -1.3550020395771145,
               -0.3126501492806509
            ],
            [
               -1.3578017367718067,
               -0.3130424192590268
            ],
            [
               -1.360601433966499,
               -0.3133179258234504
            ],
            [
               -1.363401131161191,
               -0.3134825377534694
            ],
            [
               -1.3662008283558833,
               -0.31356683129377005
            ],
            [
               -1.3690005255505755,
               -0.3136229330144009
            ],
            [
               -1.3718002227452677,
               -0.3137142807939668
            ],
            [
               -1.37459991993996,
               -0.3139000007164435
            ],
            [
               -1.377399617134652,
               -0.314217766018566
            ],
            [
               -1.3801993143293443,
               -0.31467018841379296
            ],
            [
               -1.3829990115240365,
               -0.3152194370801912
            ],
            [
               -1.3857987087187287,
               -0.3157928119325655
            ],
            [
               -1.3885984059134209,
               -0.3162989112039958
            ],
            [
               -1.391398103108113,
               -0.3166507157197393
            ],
            [
               -1.3941978003028053,
               -0.3167895205938324
            ],
            [
               -1.3969974974974975,
               -0.3167028131737651
            ]
         ]
      }
   ]
}
