# Supplementary material for: Isolation of a planar π-aromatic Bi5− ring in a cobalt-based inverse-sandwich-type complex
Source: Nat Chem. 2025 Jan 20;17(4):547–55. doi: 10.1038/s41557-024-01713-8 (PMC11964920; doi:10.1038/s41557-024-01713-8)
Supplement: Supplementary file 4 — Original magnetic data of compound 1 and origin file of Fig. 3. [file 41557_2024_1713_MOESM4_ESM.zip › sr_and_T/59.csv]

comment	corrected Loops
temperature	4.5
sr	0.128
angle	0
trans	0
B	M
-1.3999	-0.2953709692295768
-1.3970974874874873	-0.29581015849663306
-1.394294974974975	-0.29622984338709846
-1.3914924624624623	-0.29650313940163653
-1.3886899499499499	-0.29655194384200034
-1.3858874374374373	-0.29636269276361515
-1.3830849249249249	-0.29598426529038985
-1.3802824124124122	-0.2955096326640088
-1.3774798998998998	-0.29504732929030375
-1.3746773873873872	-0.29469131559681894
-1.3718748748748748	-0.29449767478026984
-1.3690723623623622	-0.29447402001955836
-1.3662698498498498	-0.29458338921822336
-1.3634673373373372	-0.29476008418057
-1.3606648248248248	-0.29493167110719043
-1.3578623123123121	-0.29504009159639777
-1.3550597997997997	-0.295055773467891
-1.3522572872872871	-0.29498132662658294
-1.3494547747747747	-0.29484490479945724
-1.346652262262262	-0.29468647739365084
-1.3438497497497497	-0.29454214068136525
-1.341047237237237	-0.2944317233021225
-1.3382447247247247	-0.29435340862310444
-1.335442212212212	-0.29428651531729805
-1.3326396996996996	-0.2942008390987745
-1.329837187187187	-0.29406893779956933
-1.3270346746746746	-0.2938770250700481
-1.324232162162162	-0.2936308598988206
-1.3214296496496496	-0.29335485359236535
-1.318627137137137	-0.2930849097649987
-1.3158246246246246	-0.2928575129422454
-1.313022112112112	-0.2926986754123409
-1.3102195995995995	-0.29261624945364906
-1.307417087087087	-0.292597912555284
-1.3046145745745745	-0.29261526999839327
-1.301812062062062	-0.29263260462348284
-1.2990095495495495	-0.292617430911706
-1.2962070370370369	-0.2925495742569239
-1.2934045245245245	-0.29242608498874945
-1.2906020120120119	-0.292260683658085
-1.2877994994994995	-0.29207816271543596
-1.2849969869869868	-0.2919057015051004
-1.2821944744744744	-0.291763929769048
-1.2793919619619618	-0.29166055589977335
-1.2765894494494494	-0.2915884924240173
-1.2737869369369368	-0.29152895202786605
-1.2709844244244244	-0.2914584070730288
-1.2681819119119118	-0.2913570866723619
-1.2653793993993994	-0.29121619778658114
-1.2625768868868867	-0.291041450373262
-1.2597743743743743	-0.29085162767373296
-1.2569718618618617	-0.29067252538370847
-1.2541693493493493	-0.290528107846569
-1.2513668368368367	-0.2904317203589304
-1.2485643243243243	-0.2903803250180188
-1.2457618118118117	-0.2903539140903352
-1.2429592992992993	-0.2903207056510635
-1.2401567867867866	-0.29024688498264006
-1.2373542742742742	-0.29010808220167156
-1.2345517617617616	-0.2898989846013528
-1.2317492492492492	-0.28963777582168726
-1.2289467367367366	-0.28936346091852044
-1.2261442242242242	-0.2891262283563796
-1.2233417117117116	-0.28897321580137875
-1.2205391991991992	-0.2889337008596671
-1.2177366866866866	-0.2890082686209886
-1.2149341741741742	-0.28916566195723103
-1.2121316616616615	-0.28934895647896036
-1.2093291491491491	-0.28948997075074334
-1.2065266366366365	-0.28952822270620626
-1.203724124124124	-0.2894290889205368
-1.2009216116116115	-0.289195688829467
-1.198119099099099	-0.28887054034138515
-1.1953165865865865	-0.2885258498112205
-1.192514074074074	-0.28824461996424844
-1.1897115615615614	-0.2880975973486171
-1.186909049049049	-0.28812254839596696
-1.1841065365365364	-0.2883119427466433
-1.181304024024024	-0.2886128822073546
-1.1785015115115114	-0.2889396549623232
-1.175698998998999	-0.2891956232351013
-1.1728964864864864	-0.28929836972116413
-1.170093973973974	-0.2892009920244838
-1.1672914614614613	-0.28890348862269943
-1.164488948948949	-0.28845103657299104
-1.1616864364364363	-0.2879197791916846
-1.158883923923924	-0.2873943799120591
-1.1560814114114113	-0.28694396436445796
-1.153278898898899	-0.2866034605442741
-1.1504763863863863	-0.28636565453450624
-1.1476738738738739	-0.28618603703619044
-1.1448713613613613	-0.2859987183421846
-1.1420688488488488	-0.28573848295800797
-1.1392663363363362	-0.2853623834626239
-1.1364638238238238	-0.28486459152825716
-1.1336613113113112	-0.2842803720022734
-1.1308587987987986	-0.283678316422147
-1.1280562862862862	-0.28314334827689325
-1.1252537737737738	-0.2827554921716005
-1.1224512612612612	-0.28257030373424674
-1.1196487487487485	-0.28260602194643347
-1.1168462362362361	-0.2828403008156964
-1.1140437237237237	-0.28321655903138354
-1.111241211211211	-0.28365743464972315
-1.1084386986986985	-0.2840812676538029
-1.105636186186186	-0.28441730556198896
-1.1028336736736737	-0.28461633743057846
-1.100031161161161	-0.28465523824677375
-1.0972286486486484	-0.2845357952154589
-1.094426136136136	-0.2842795871656418
-1.0916236236236236	-0.2839212405386673
-1.088821111111111	-0.2835020692115019
-1.0860185985985984	-0.2830652030641567
-1.083216086086086	-0.2826522707963469
-1.0804135735735736	-0.28230095928266613
-1.077611061061061	-0.2820425827266478
-1.0748085485485483	-0.28189916259722647
-1.072006036036036	-0.2818802134587376
-1.0692035235235235	-0.28198009660415163
-1.066401011011011	-0.2821771154290555
-1.0635984984984983	-0.2824353134056803
-1.060795985985986	-0.28270924738899383
-1.0579934734734735	-0.2829510912846121
-1.0551909609609609	-0.2831186190619035
-1.0523884484484483	-0.28318222551542566
-1.0495859359359359	-0.2831293197696213
-1.0467834234234235	-0.28296511644676337
-1.0439809109109108	-0.2827098188191338
-1.0411783983983982	-0.28239311480156815
-1.0383758858858858	-0.2820474996043381
-1.0355733733733734	-0.28170204129746457
-1.0327708608608608	-0.2813778407328224
-1.0299683483483482	-0.28108578518230165
-1.0271658358358358	-0.28082651172150547
-1.0243633233233234	-0.2805920109819438
-1.0215608108108107	-0.28036813288956974
-1.0187582982982981	-0.2801373784891979
-1.0159557857857857	-0.2798816359656228
-1.0131532732732733	-0.27958476369971375
-1.0103507607607607	-0.2792350035164642
-1.007548248248248	-0.2788270950869196
-1.0047457357357357	-0.2783637466941926
-1.0019432232232233	-0.27785595918012596
-0.9991407107107106	-0.2773217513786216
-0.9963381981981981	-0.2767831606640914
-0.9935356856856856	-0.2762619229116225
-0.9907331731731731	-0.2757747853619435
-0.9879306606606606	-0.27532973809132105
-0.9851281481481481	-0.2749243795408597
-0.9823256356356356	-0.27454711101591167
-0.9795231231231231	-0.2741810122475081
-0.9767206106106106	-0.2738093577760663
-0.973918098098098	-0.2734211162363104
-0.9711155855855855	-0.2730146845955195
-0.968313073073073	-0.2725986240210527
-0.9655105605605605	-0.2721891400587102
-0.962708048048048	-0.2718051615772148
-0.9599055355355355	-0.2714627232515632
-0.957103023023023	-0.2711706216554729
-0.9543005105105105	-0.27092887143885896
-0.951497997997998	-0.27073046894850783
-0.9486954854854854	-0.27056573014298274
-0.9458929729729728	-0.2704274612057128
-0.9430904604604604	-0.2703148319373405
-0.9402879479479478	-0.2702342285015185
-0.9374854354354354	-0.2701964497160697
-0.9346829229229228	-0.27021100690993183
-0.9318804104104104	-0.27027948604161567
-0.9290778978978977	-0.27039047562003504
-0.9262753853853853	-0.27051821742744386
-0.9234728728728727	-0.2706259770302754
-0.9206703603603603	-0.27067353513304027
-0.9178678478478477	-0.2706267202719376
-0.9150653353353353	-0.2704660698517397
-0.9122628228228227	-0.2701918400617136
-0.9094603103103103	-0.26982367301194243
-0.9066577977977976	-0.26939492189231995
-0.9038552852852852	-0.26894336234710015
-0.9010527727727726	-0.26850118859367506
-0.8982502602602602	-0.26808740080552806
-0.8954477477477477	-0.2677048622903553
-0.8926452352352352	-0.26734272710712703
-0.8898427227227227	-0.2669831568087356
-0.8870402102102102	-0.2666098716799471
-0.8842376976976977	-0.2662155800441105
-0.8814351851851852	-0.26580584947369756
-0.8786326726726726	-0.26539831456281976
-0.8758301601601601	-0.2650177646081988
-0.8730276476476476	-0.2646890287080184
-0.8702251351351351	-0.2644301989123199
-0.8674226226226226	-0.26424841416047856
-0.8646201101101101	-0.26413932877270374
-0.8618175975975975	-0.26408995261304347
-0.859015085085085	-0.264083331587845
-0.8562125725725724	-0.26410299406115656
-0.8534100600600599	-0.2641354073066865
-0.8506075475475474	-0.26416971506458276
-0.8478050350350349	-0.2641953311123869
-0.8450025225225224	-0.26419900280423825
-0.8422000100100099	-0.26416329279076356
-0.8393974974974974	-0.2640678934928775
-0.8365949849849849	-0.26389397208484844
-0.8337924724724723	-0.2636303139449747
-0.8309899599599598	-0.2632789706975137
-0.8281874474474473	-0.2628578935272774
-0.8253849349349348	-0.2623988111959591
-0.8225824224224223	-0.2619401817578474
-0.8197799099099098	-0.26151687381645977
-0.8169773973973973	-0.26114964798187545
-0.8141748848848848	-0.2608379502071689
-0.8113723723723723	-0.26055875559135844
-0.8085698598598597	-0.2602723999378023
-0.8057673473473472	-0.2599340725580143
-0.8029648348348347	-0.25950767754215304
-0.8001623223223222	-0.25897779462045006
-0.7973598098098097	-0.25835586391418064
-0.7945572972972972	-0.2576784043962067
-0.7917547847847847	-0.2569975346810791
-0.7889522722722722	-0.25636650379490855
-0.7861497597597596	-0.2558245575426489
-0.7833472472472471	-0.25538572510259205
-0.7805447347347346	-0.25503491927298033
-0.7777422222222221	-0.25473248889749933
-0.7749397097097096	-0.2544257762558846
-0.7721371971971971	-0.2540641468783054
-0.7693346846846846	-0.25361302590182594
-0.7665321721721721	-0.25306295319275074
-0.7637296596596596	-0.25243135118287474
-0.760927147147147	-0.25175699435136334
-0.7581246346346345	-0.25108931594581485
-0.755322122122122	-0.2504760144209495
-0.7525196096096095	-0.2499525674933712
-0.749717097097097	-0.24953627742324733
-0.7469145845845845	-0.24922577901482137
-0.744112072072072	-0.24900516536336742
-0.7413095595595595	-0.24885062213738543
-0.738507047047047	-0.24873707400778056
-0.7357045345345344	-0.24864286026453278
-0.7329020220220219	-0.24855157269479028
-0.7300995095095094	-0.24845142256658495
-0.7272969969969969	-0.24833337728700058
-0.7244944844844844	-0.24818952861450533
-0.7216919719719719	-0.24801271324770424
-0.7188894594594594	-0.24779755891510682
-0.7160869469469469	-0.24754227756369723
-0.7132844344344343	-0.247250051475269
-0.7104819219219218	-0.24692896070792483
-0.7076794094094093	-0.24659002921186476
-0.7048768968968968	-0.2462438430692166
-0.7020743843843843	-0.24589693004558721
-0.6992718718718718	-0.24554935118657747
-0.6964693593593593	-0.24519460220890474
-0.6936668468468468	-0.24482206984726784
-0.6908643343343343	-0.24442126509375153
-0.6880618218218217	-0.24398627587435398
-0.6852593093093092	-0.24351868039163446
-0.6824567967967967	-0.2430276554474876
-0.6796542842842842	-0.24252704521735674
-0.6768517717717717	-0.2420303476634428
-0.6740492592592592	-0.2415454692138754
-0.6712467467467467	-0.24107132917264334
-0.6684442342342342	-0.24059783829311215
-0.6656417217217216	-0.2401096016686331
-0.6628392092092091	-0.23959231639881595
-0.6600366966966966	-0.23903975459297294
-0.6572341841841841	-0.23845885392386218
-0.6544316716716716	-0.23787094337962889
-0.6516291591591591	-0.23730835777859452
-0.6488266466466466	-0.23680722235494867
-0.6460241341341341	-0.23639848352163323
-0.6432216216216216	-0.23609986673066824
-0.640419109109109	-0.2359111447022316
-0.6376165965965965	-0.23581400898331045
-0.634814084084084	-0.23577634630874164
-0.6320115715715715	-0.2357593576212095
-0.629209059059059	-0.23572519430194774
-0.6264065465465465	-0.2356428670115118
-0.623604034034034	-0.23549103697228987
-0.6208015215215215	-0.23525757463924324
-0.617999009009009	-0.23493696865870367
-0.6151964964964964	-0.23452733653651558
-0.6123939839839839	-0.23402869224337924
-0.6095914714714714	-0.2334433340816946
-0.6067889589589589	-0.23277807184660607
-0.6039864464464464	-0.23204699744270935
-0.6011839339339339	-0.23127304814898086
-0.5983814214214214	-0.23048692487961678
-0.5955789089089089	-0.22972290920078434
-0.5927763963963963	-0.22901239809285992
-0.5899738838838838	-0.22837703713561194
-0.5871713713713713	-0.22782373748779494
-0.5843688588588588	-0.2273434070854937
-0.5815663463463463	-0.22691403813814728
-0.5787638338338338	-0.22650728942779905
-0.5759613213213213	-0.22609644209861862
-0.5731588088088088	-0.22566308095463092
-0.5703562962962963	-0.22520028880950535
-0.5675537837837837	-0.22471141027512134
-0.5647512712712712	-0.22420509246785408
-0.5619487587587587	-0.2236887299005389
-0.5591462462462462	-0.2231630803927921
-0.5563437337337337	-0.22262040470255678
-0.5535412212212212	-0.22204713115296315
-0.5507387087087087	-0.22143023572759252
-0.5479361961961962	-0.22076493201352726
-0.5451336836836836	-0.22006050888804404
-0.5423311711711711	-0.21934157609739127
-0.5395286586586586	-0.2186434925908427
-0.5367261461461461	-0.21800286047943576
-0.5339236336336336	-0.21744592212837632
-0.5311211211211211	-0.21697876795522478
-0.5283186086086086	-0.21658299992169536
-0.5255160960960961	-0.21621891071186158
-0.5227135835835836	-0.2158358158803222
-0.519911071071071	-0.21538672128936415
-0.5171085585585585	-0.21484287367381313
-0.514306046046046	-0.2142035292351801
-0.5115035335335335	-0.21349761434252024
-0.508701021021021	-0.21277644451743327
-0.5058985085085085	-0.21209950858708282
-0.503095995995996	-0.21151757304655833
-0.5002934834834833	-0.2110582597332144
-0.49749097097097084	-0.21071848547021188
-0.4946884584584583	-0.21046596905842052
-0.4918859459459458	-0.21024912920423178
-0.4890834334334333	-0.2100120702036536
-0.4862809209209208	-0.2097098434905157
-0.4834784084084083	-0.20931926282804464
-0.48067589589589577	-0.20884217682382952
-0.47787338338338325	-0.20830068720653827
-0.47507087087087074	-0.20772645604318343
-0.47226835835835823	-0.20714807767695925
-0.4694658458458457	-0.20658091130921352
-0.4666633333333332	-0.20602268546341063
-0.4638608208208207	-0.20545602219382433
-0.4610583083083082	-0.20485657182649514
-0.4582557957957957	-0.20420356061589592
-0.45545328328328316	-0.20348887080037867
-0.45265077077077065	-0.2027214886533767
-0.44984825825825814	-0.20192596406649835
-0.4470457457457456	-0.20113573788303196
-0.4442432332332331	-0.2003839972719923
-0.4414407207207206	-0.1996954698550179
-0.4386382082082081	-0.19908201749416993
-0.4358356956956956	-0.19854327666428662
-0.43303318318318307	-0.19807154202939656
-0.43023067067067056	-0.19765839060709292
-0.42742815815815804	-0.1972998526652981
-0.42462564564564553	-0.19699753521060476
-0.421823133133133	-0.19675479421999303
-0.4190206206206205	-0.19656921387392884
-0.416218108108108	-0.1964244655399588
-0.4134155955955955	-0.1962853607498773
-0.410613083083083	-0.19609921763754523
-0.40781057057057046	-0.19580467413411662
-0.40500805805805795	-0.19534642683778597
-0.40220554554554544	-0.19469195426567415
-0.39940303303303293	-0.19384497555531877
-0.3966005205205205	-0.19285074970976857
-0.3937980080080079	-0.19179035266628447
-0.3909954954954955	-0.19076423359532713
-0.3881929829829829	-0.18986869609345408
-0.3853904704704705	-0.18917141311570979
-0.38258795795795786	-0.18869283657614366
-0.37978544544544546	-0.18839907936688513
-0.37698293293293283	-0.18820882971147096
-0.37418042042042043	-0.1880129534628563
-0.3713779079079078	-0.18770179387544794
-0.3685753953953954	-0.18719288427564584
-0.3657728828828828	-0.18645155392780202
-0.3629703703703704	-0.18549883167563486
-0.36016785785785776	-0.18440459374049933
-0.35736534534534536	-0.1832680364179154
-0.35456283283283274	-0.18219107864556994
-0.35176032032032034	-0.18125219141124804
-0.3489578078078077	-0.1804878721364271
-0.3461552952952953	-0.17988663449715436
-0.3433527827827827	-0.17939667568853424
-0.3405502702702703	-0.17894441408342493
-0.33774775775775767	-0.17845802484625378
-0.33494524524524527	-0.17788882391700162
-0.33214273273273265	-0.17722420896840313
-0.32934022022022025	-0.1764885723268872
-0.3265377077077076	-0.1757323252270115
-0.323735195195195	-0.17501279228582062
-0.3209326826826826	-0.17437316893843385
-0.31813017017017	-0.17382626397503875
-0.3153276576576576	-0.17334822865941701
-0.31252514514514496	-0.17288437152205033
-0.30972263263263256	-0.17236541483012363
-0.30692012012011993	-0.1717292972793848
-0.30411760760760753	-0.170941852838535
-0.3013150950950949	-0.17000994062371305
-0.2985125825825825	-0.16898280108138564
-0.2957100700700699	-0.1679409151702121
-0.2929075575575575	-0.16697539470425588
-0.29010504504504486	-0.1661638007980415
-0.28730253253253246	-0.16554940105536203
-0.28450002002001984	-0.16512988932996653
-0.28169750750750744	-0.1648587951867005
-0.2788949949949948	-0.16465904655891783
-0.2760924824824824	-0.1644445600383953
-0.2732899699699698	-0.16414341048518488
-0.2704874574574574	-0.1637157804244212
-0.26768494494494477	-0.16316160817435182
-0.26488243243243237	-0.16251609916033805
-0.26207991991991975	-0.16183502027847754
-0.25927740740740735	-0.16117478798909596
-0.2564748948948947	-0.16057382492239514
-0.2536723823823823	-0.16004105291923304
-0.2508698698698697	-0.15955492899562335
-0.2480673573573573	-0.1590729237005697
-0.24526484484484468	-0.15854793074341583
-0.24246233233233228	-0.1579458883085069
-0.23965981981981965	-0.15725859558551322
-0.23685730730730725	-0.15650740328935828
-0.23405479479479463	-0.1557365688120783
-0.23125228228228223	-0.15499855296861043
-0.2284497697697696	-0.15433623266896745
-0.2256472572572572	-0.15376801544481472
-0.22284474474474458	-0.1532808379892371
-0.22004223223223218	-0.15283336087953459
-0.21723971971971956	-0.1523682461773044
-0.21443720720720716	-0.15182938775163352
-0.21163469469469454	-0.15117837736248393
-0.20883218218218214	-0.15040486212689283
-0.2060296696696695	-0.14952763596027552
-0.2032271571571571	-0.14858653866660432
-0.2004246446446445	-0.14762838175148751
-0.1976221321321321	-0.14669208274143572
-0.19481961961961947	-0.1457982891550455
-0.19201710710710707	-0.14494698573556447
-0.18921459459459444	-0.14412354961363805
-0.18641208208208204	-0.14331053844377023
-0.18360956956956942	-0.14250031846115147
-0.18080705705705702	-0.14170326627621876
-0.1780045445445444	-0.14094787279612112
-0.175202032032032	-0.14027209376176408
-0.17239951951951937	-0.13970865739591196
-0.16959700700700697	-0.13926953278675655
-0.16679449449449435	-0.13893544435586191
-0.16399198198198195	-0.13865487657737172
-0.16118946946946933	-0.13835389088569916
-0.15838695695695693	-0.13795432933708773
-0.1555844444444443	-0.1373949162844321
-0.1527819319319319	-0.136648494131394
-0.14997941941941928	-0.1357296455883757
-0.14717690690690688	-0.13468997450744544
-0.14437439439439426	-0.133602345111628
-0.14157188188188186	-0.132539048560028
-0.13876936936936923	-0.13155091008277692
-0.13596685685685683	-0.13065404765940863
-0.1331643443443442	-0.12982842628423147
-0.1303618318318318	-0.1290283861223492
-0.1275593193193192	-0.12820131333534887
-0.12475680680680679	-0.1273079441472423
-0.12195429429429416	-0.12633736131283346
-0.11915178178178176	-0.12531169219844315
-0.11634926926926914	-0.12427915481157277
-0.11354675675675674	-0.12329814243732401
-0.11074424424424412	-0.12241807429972668
-0.10794173173173172	-0.1216637182201835
-0.1051392192192191	-0.12102829542310597
-0.10233670670670669	-0.12047743530680355
-0.09953419419419407	-0.1199621399364161
-0.09673168168168167	-0.11943575348319793
-0.09392916916916905	-0.11886864208112888
-0.09112665665665665	-0.1182553208465317
-0.08832414414414402	-0.11761171770783613
-0.08552163163163162	-0.11696403796944196
-0.082719119119119	-0.11633388770236244
-0.0799166066066066	-0.11572573678751635
-0.07711409409409398	-0.11512191103517065
-0.07431158158158158	-0.11448740872586322
-0.07150906906906895	-0.11378300111801376
-0.06870655655655655	-0.11298172890114667
-0.06590404404404393	-0.11208232477883431
-0.06310153153153153	-0.11111392700380127
-0.06029901901901891	-0.11012946966442573
-0.057496506506506506	-0.10918929502654108
-0.054693993993993884	-0.10834032879821542
-0.05189148148148148	-0.10759817095465232
-0.04908896896896886	-0.1069388659250623
-0.04628645645645646	-0.10630402775751935
-0.04348394394394384	-0.10561841908998214
-0.040681431431431436	-0.10481460126994811
-0.037878918918918814	-0.10385649300821816
-0.03507640640640641	-0.1027536519480893
-0.03227389389389379	-0.10156094054155822
-0.02947138138138139	-0.10036305846129742
-0.026668868868868767	-0.09924860133289087
-0.023866356356356366	-0.09828205076305065
-0.021063843843843744	-0.09748307382037526
-0.018261331331331343	-0.09682029828771721
-0.01545881881881872	-0.09622201040371202
-0.01265630630630632	-0.09560054994935552
-0.009853793793793697	-0.09488246766944593
-0.007051281281281296	-0.09403438404159332
-0.004248768768768674	-0.09307571640754198
-0.001446256256256273	-0.09207366750466911
0.0013562562562563496	-0.0911217179770593
0.00415876876876875	-0.09030840052407763
0.006961281281281373	-0.08968650163610228
0.009763793793793774	-0.08925289477139059
0.012566306306306396	-0.088945907219699
0.015368818818818797	-0.0886615254640718
0.01817133133133142	-0.08828367306411979
0.02097384384384382	-0.0877192268444158
0.023776356356356443	-0.08692684889492489
0.026578868868868843	-0.08593060216459
0.029381381381381466	-0.08481405480995162
0.03218389389389387	-0.08369662416681445
0.03498640640640649	-0.08269933474069588
0.03778891891891911	-0.08191027546634683
0.04059143143143151	-0.08135992608554349
0.043393943943944135	-0.0810133127750819
0.046196456456456536	-0.08078074783519842
0.04899896896896916	-0.0805433853035867
0.05180148148148156	-0.08018568385432265
0.05460399399399418	-0.07962529464579245
0.05740650650650658	-0.07883220910779785
0.060209019019019205	-0.07783262430185643
0.0630115315315316	-0.07669765960970035
0.06581404404404423	-0.07552130966392707
0.06861655655655663	-0.0743946188630798
0.07141906906906925	-0.07338339994986691
0.07422158158158165	-0.07251502777494466
0.07702409409409428	-0.07177668513306329
0.07982660660660668	-0.07112401052979014
0.0826291191191193	-0.07049643504684092
0.0854316316316317	-0.06983426409464816
0.08823414414414432	-0.06909289756543119
0.09103665665665672	-0.06825113059098256
0.09383916916916935	-0.06731257291736695
0.09664168168168175	-0.06630116026781047
0.09944419419419437	-0.0652529888042097
0.10224670670670677	-0.06420708646700862
0.10504921921921939	-0.06319736047761645
0.10785173173173179	-0.062247147868236034
0.11065424424424442	-0.06136690403108954
0.11345675675675682	-0.06055485136336685
0.11625926926926944	-0.05979996927384655
0.11906178178178184	-0.059086488134919006
0.12186429429429446	-0.05839894356944156
0.12466680680680686	-0.05772677907613082
0.12746931931931949	-0.05706747041042105
0.13027183183183189	-0.05642728051676793
0.1330743443443445	-0.05581914592202023
0.1358768568568569	-0.05525787049594097
0.13867936936936953	-0.054753643045830844
0.14148188188188193	-0.05430564516272827
0.14428439439439456	-0.05389786114974208
0.14708690690690696	-0.05349890141196623
0.14988941941941958	-0.05306666141398874
0.15269193193193198	-0.052557178416165265
0.1554944444444446	-0.05193555935136161
0.158296956956957	-0.051185863953308076
0.16109946946946962	-0.05031676119697183
0.16390198198198203	-0.04936077701598848
0.16670449449449465	-0.048366791007332335
0.16950700700700705	-0.04738756786143457
0.17230951951951967	-0.04646581906347383
0.17511203203203207	-0.04562296393518174
0.1779145445445447	-0.04485409667747527
0.1807170570570571	-0.044130815915734374
0.18351956956956972	-0.04341110558369123
0.18632208208208212	-0.04265318264806672
0.18912459459459474	-0.041828924770112956
0.19192710710710714	-0.04093262459865029
0.19472961961961976	-0.03998236580138207
0.19753213213213217	-0.03901376594795631
0.2003346446446448	-0.03806834854504277
0.2031371571571572	-0.03718052561538486
0.2059396696696698	-0.0363675042706843
0.2087421821821822	-0.03562527574197055
0.21154469469469483	-0.03493163092101696
0.21434720720720724	-0.03425467569352278
0.21714971971971986	-0.033563480568632176
0.21995223223223226	-0.032836942599105565
0.22275474474474488	-0.03206783755067419
0.22555725725725728	-0.0312610311640423
0.2283597697697699	-0.03042713091787172
0.2311622822822823	-0.029574608463212512
0.23396479479479493	-0.028703939407591347
0.23676730730730733	-0.02780639478725866
0.23956981981981995	-0.026868132130616826
0.24237233233233235	-0.025877950955772652
0.24517484484484497	-0.024835406153160544
0.24797735735735738	-0.023755604100327524
0.25077986986987	-0.022668141014399942
0.2535823823823824	-0.021609897421139737
0.256384894894895	-0.020613936225790525
0.2591874074074074	-0.019698573286034957
0.26198991991992004	-0.018861031152483027
0.26479243243243245	-0.018078709980283617
0.26759494494494507	-0.017318421856073477
0.27039745745745747	-0.016550868604892355
0.2731999699699701	-0.015765333716254576
0.2760024824824825	-0.014978931276512952
0.2788049949949951	-0.01423616979510603
0.2816075075075075	-0.013597681563510391
0.28441002002002014	-0.013120743103433058
0.28721253253253254	-0.012837371014965598
0.29001504504504516	-0.012737168863847861
0.29281755755755756	-0.012761134760227333
0.2956200700700702	-0.01280951733069173
0.2984225825825826	-0.012762481194851794
0.3012250950950952	-0.012508208499115936
0.3040276076076076	-0.011970495729962324
0.30683012012012023	-0.011127789674199737
0.30963263263263263	-0.01001802923068855
0.31243514514514525	-0.008727869826457901
0.31523765765765766	-0.007369522406961551
0.3180401701701703	-0.006052053558692275
0.3208426826826827	-0.004855432678013735
0.3236451951951953	-0.0038144657056247006
0.3264477077077077	-0.00291646073276651
0.3292502202202203	-0.0021121515585836165
0.3320527327327327	-0.0013354778204127254
0.33485524524524535	-0.0005255154152325192
0.33765775775775775	0.0003561892475590356
0.34046027027027037	0.0013175388319834336
0.34326278278278277	0.002338329642181919
0.3460652952952954	0.0033810182858280136
0.3488678078078078	0.004405203135091157
0.3516703203203204	0.005380589660178875
0.3544728328328328	0.0062944134376697325
0.35727534534534544	0.007151738021352938
0.36007785785785784	0.007969749912117657
0.36288037037037046	0.008769149266886322
0.36568288288288286	0.009566336874085896
0.3684853953953955	0.010369236521352798
0.3712879079079079	0.011177732103700252
0.3740904204204205	0.011987650739181621
0.3768929329329329	0.01279581458654816
0.37969544544544553	0.013603441567159189
0.38249795795795793	0.014416133504096582
0.38530047047047056	0.015240397947013956
0.38810298298298296	0.01607836377438486
0.3909054954954956	0.016923338166332944
0.393708008008008	0.017758685125833465
0.3965105205205206	0.01856122812174056
0.3993130330330332	0.01930849178445057
0.4021155455455456	0.019987358670505245
0.40491805805805825	0.020600845752752575
0.40772057057057065	0.02117009584546259
0.4105230830830833	0.021730241006151105
0.4133255955955957	0.02232097820800473
0.4161281081081083	0.02297469620027978
0.4189306206206207	0.023706047807689937
0.4217331331331333	0.024506551578429125
0.4245356456456457	0.0253462088239427
0.42733815815815834	0.026181792069584556
0.43014067067067074	0.026969228388543764
0.43294318318318337	0.027676163235575035
0.43574569569569577	0.028290816818766024
0.4385482082082084	0.0288246050160329
0.4413507207207208	0.02930817403225186
0.4441532332332334	0.029782686822793614
0.4469557457457458	0.030289608554184833
0.44975825825825844	0.030862387176058603
0.45256077077077084	0.03152231951215001
0.45536328328328346	0.03227901619364229
0.45816579579579586	0.03313399845846507
0.4609683083083085	0.034084828961219255
0.4637708208208209	0.03512723998895251
0.4665733333333335	0.036253933944858485
0.4693758458458459	0.03745057938323598
0.47217835835835853	0.038691224769285576
0.47498087087087093	0.039936150695852546
0.47778338338338355	0.041134666460908687
0.48058589589589595	0.04223363162097657
0.4833884084084086	0.04319014889493841
0.486190920920921	0.0439848200254532
0.4889934334334336	0.044631025660442
0.491795945945946	0.04517635774585152
0.4945984584584586	0.04569450096982153
0.497400970970971	0.04626886630496105
0.5002034834834836	0.04697211434077386
0.503005995995996	0.04784736325511596
0.5058085085085087	0.048896717888158914
0.5086110210210211	0.05008075249284097
0.5114135335335337	0.05132933665525921
0.5142160460460461	0.052560756084190585
0.5170185585585587	0.05370357373261336
0.5198210710710711	0.054714921442286124
0.5226235835835837	0.05559013804844676
0.5254260960960961	0.0563614417312186
0.5282286086086088	0.05708670004863653
0.5310311211211212	0.05783222401163807
0.5338336336336338	0.05865496039292839
0.5366361461461462	0.05958910533423792
0.5394386586586588	0.06064025993093791
0.5422411711711712	0.061787559308020296
0.5450436836836838	0.06299171620181226
0.5478461961961962	0.06420546992421286
0.5506487087087089	0.06538292155445993
0.5534512212212213	0.06648550076928056
0.5562537337337339	0.06748421119732276
0.5590562462462463	0.06835949893212653
0.5618587587587589	0.0691008786280474
0.5646612712712713	0.06970804364005603
0.5674637837837839	0.07019381532681432
0.5702662962962963	0.07058760996947544
0.573068808808809	0.07093692991949724
0.5758713213213213	0.07130434377150133
0.578673833833834	0.07175867837530706
0.5814763463463464	0.0723613223028142
0.584278858858859	0.07315082612836951
0.5870813713713714	0.07413044003105804
0.589883883883884	0.07526315075642181
0.5926863963963964	0.07647699563934848
0.595488908908909	0.07768040599638834
0.5982914214214214	0.07878403718734792
0.6010939339339341	0.07972312787203173
0.6038964464464465	0.08047381292308431
0.6066989589589589	0.08105833002612844
0.6095014714714717	0.08153731575026005
0.6123039839839841	0.08199136548299671
0.6151064964964965	0.08249742563003723
0.6179090090090089	0.08310724586477344
0.6207115215215218	0.0838344557112741
0.6235140340340342	0.08465403297562948
0.6263165465465466	0.08551391676799025
0.629119059059059	0.08635461967518787
0.6319215715715718	0.08713021040522542
0.6347240840840842	0.08782378603657012
0.6375265965965966	0.08845258586624397
0.640329109109109	0.08906149351403062
0.6431316216216219	0.08970758478424343
0.6459341341341343	0.09044127267958407
0.6487366466466467	0.0912905187924826
0.651539159159159	0.0922532631184455
0.6543416716716719	0.093300190877184
0.6571441841841843	0.09438630602988476
0.6599466966966967	0.09546680343346414
0.6627492092092091	0.09651144275786394
0.665551721721722	0.09751242505888344
0.6683542342342343	0.09848330924831183
0.6711567467467467	0.09944982783463657
0.6739592592592591	0.10043636392927771
0.676761771771772	0.10145331124697565
0.6795642842842844	0.10249007424030085
0.6823667967967968	0.10351629565933007
0.6851693093093092	0.1044908477355943
0.687971821821822	0.10537530972162268
0.6907743343343344	0.10614708360124805
0.6935768468468468	0.10680750408273085
0.6963793593593592	0.10738215903845014
0.6991818718718721	0.10791344040158077
0.7019843843843845	0.10844806094351156
0.7047868968968969	0.10902392833883381
0.7075894094094093	0.10966080459164565
0.7103919219219221	0.11035763924783862
0.7131944344344345	0.11109696214011541
0.7159969469469469	0.11185419931397833
0.7187994594594593	0.11260815338588226
0.7216019719719722	0.11334872464552176
0.7244044844844846	0.11407924273157116
0.727206996996997	0.11481299009109788
0.7300095095095094	0.11556576126444798
0.7328120220220222	0.11634775644584364
0.7356145345345346	0.11715822350151395
0.738417047047047	0.11798503239497424
0.7412195595595594	0.11880929866837128
0.7440220720720723	0.11961309165178596
0.7468245845845847	0.12038698779855558
0.7496270970970971	0.12113426111158657
0.7524296096096099	0.12186983254478567
0.7552321221221223	0.12261421363271655
0.7580346346346347	0.12338475128052556
0.7608371471471471	0.12418769028653875
0.76363965965966	0.12501441738763092
0.7664421721721724	0.12584375140830578
0.7692446846846848	0.12664983377404027
0.7720471971971972	0.12741291368255958
0.77484970970971	0.12812898151082355
0.7776522222222224	0.12881433237613316
0.7804547347347348	0.12950275694583482
0.7832572472472472	0.1302356251664787
0.7860597597597601	0.13104774965699245
0.7888622722722725	0.13195364198343829
0.7916647847847849	0.13293895620702142
0.7944672972972973	0.13396043502287266
0.7972698098098101	0.1349550039509096
0.8000723223223225	0.13585569184507754
0.8028748348348349	0.13660979658180514
0.8056773473473473	0.13719392784762632
0.8084798598598602	0.13762150271885165
0.8112823723723726	0.13794061060227553
0.814084884884885	0.1382231005585307
0.8168873973973974	0.13854829335573302
0.8196899099099102	0.13898606398645894
0.8224924224224226	0.13958380229373915
0.825294934934935	0.14036012278034432
0.8280974474474474	0.14130581453774563
0.8308999599599602	0.14239027285720257
0.8337024724724726	0.14357030613056368
0.836504984984985	0.1447981576112343
0.8393074974974974	0.1460267091068474
0.8421100100100103	0.14721158963178524
0.8449125225225227	0.14831152983271398
0.8477150350350351	0.14928910482019978
0.8505175475475475	0.1501136679911358
0.8533200600600603	0.15076694752961015
0.8561225725725727	0.15125002404163956
0.8589250850850851	0.15158899707231077
0.8617275975975975	0.1518362416447519
0.8645301101101104	0.15206504638059565
0.8673326226226228	0.15235740599196246
0.8701351351351352	0.15278716310004298
0.8729376476476476	0.15340268813176933
0.8757401601601604	0.15421407602959447
0.8785426726726728	0.15518903218481672
0.8813451851851852	0.1562593669564149
0.8841476976976976	0.1573369793077372
0.8869502102102105	0.15833534499362206
0.8897527227227229	0.15919076945087146
0.8925552352352353	0.15987761360262343
0.8953577477477477	0.1604133981779186
0.8981602602602605	0.1608526179143805
0.9009627727727729	0.16127133568939706
0.9037652852852853	0.16174717227776664
0.9065677977977977	0.1623403941766306
0.9093703103103106	0.16308114829246734
0.912172822822823	0.16396577846431593
0.9149753353353354	0.16496231518701115
0.9177778478478478	0.16602258022498562
0.9205803603603606	0.1670966988912559
0.923382872872873	0.16814559780377586
0.9261853853853854	0.16914822576388933
0.9289878978978978	0.17010227127597194
0.9317904104104107	0.17101932100366662
0.9345929229229231	0.17191699168656577
0.9373954354354355	0.17281111938655597
0.9401979479479479	0.1737105449092346
0.9430004604604607	0.1746157134969898
0.9458029729729731	0.17552076505842762
0.9486054854854855	0.1764176000418961
0.9514079979979979	0.17729994899749413
0.9542105105105108	0.17816582496044825
0.9570130230230232	0.17901766311019157
0.9598155355355356	0.1798605246443234
0.962618048048048	0.18069951941943724
0.9654205605605608	0.1815377985921134
0.9682230730730732	0.18237605394092504
0.9710255855855856	0.18321365508631798
0.973828098098098	0.18405072797326488
0.9766306106106108	0.18488998901994186
0.9794331231231233	0.18573720743237726
0.9822356356356357	0.18659974854179057
0.985038148148148	0.18748351097487248
0.9878406606606609	0.18838935086007502
0.9906431731731733	0.18931045724511453
0.9934456856856857	0.19023193608269556
0.9962481981981981	0.19113313577530122
0.9990507107107109	0.19199227100306265
1.0018532232232233	0.19279204106813458
1.0046557357357357	0.19352452147032317
1.0074582482482481	0.1941937935636724
1.010260760760761	0.19481550012526871
1.0130632732732734	0.1954135072268311
1.0158657857857858	0.19601475101250254
1.0186682982982982	0.1966438311372184
1.021470810810811	0.19731882483499458
1.0242733233233234	0.19804920237565177
1.0270758358358358	0.19883588295524446
1.0298783483483482	0.1996727238591145
1.032680860860861	0.20054837842178325
1.0354833733733735	0.20144761551970564
1.0382858858858859	0.20235177256380477
1.0410883983983983	0.20323874135330766
1.0438909109109111	0.2040834171370291
1.0466934234234235	0.20485960259623198
1.049495935935936	0.20554386643574163
1.0522984484484483	0.2061209630756054
1.0551009609609612	0.20658946785116183
1.0579034734734736	0.20696567899286822
1.060705985985986	0.20728389850507212
1.0635084984984984	0.20759201814616168
1.0663110110110112	0.20794271189887115
1.0691135235235236	0.20838204599816668
1.071916036036036	0.2089384381565747
1.0747185485485484	0.20961519085774954
1.0775210610610613	0.2103890999218832
1.0803235735735737	0.2112160428813763
1.083126086086086	0.21204243198841755
1.0859285985985985	0.21281959514517723
1.0887311111111113	0.21351711768954185
1.0915336236236237	0.21413130540137743
1.0943361361361361	0.21468622518999453
1.0971386486486485	0.21522688447573096
1.0999411611611614	0.21580639818038966
1.1027436736736738	0.21647076797834475
1.1055461861861862	0.21724561597201109
1.1083486986986986	0.21812865121373065
1.1111512112112114	0.21908997332435481
1.1139537237237238	0.22008004294636568
1.1167562362362362	0.22104296166117754
1.119558748748749	0.22193125396912555
1.1223612612612615	0.22271804236730708
1.1251637737737739	0.2234034052690964
1.1279662862862863	0.22401349301731466
1.130768798798799	0.22459307952025415
1.1335713113113115	0.22519400490538427
1.136373823823824	0.2258629067636278
1.1391763363363363	0.22663151532926956
1.1419788488488491	0.22751171294046918
1.1447813613613615	0.2284959306307745
1.147583873873874	0.22956182309920548
1.1503863863863864	0.2306790428130493
1.1531888988988992	0.23181564382020653
1.1559914114114116	0.23294221585339603
1.158793923923924	0.23403302333674836
1.1615964364364364	0.2350647552440729
1.1643989489489492	0.23601449725739176
1.1672014614614616	0.23685885949083446
1.170003973973974	0.237575716073481
1.1728064864864864	0.23814890123880805
1.1756089989989993	0.2385748487344641
1.1784115115115117	0.2388690424691875
1.181214024024024	0.2390696884402611
1.1840165365365365	0.23923643905392128
1.1868190490490493	0.23944323663032135
1.1896215615615617	0.23976605660111006
1.1924240740740741	0.24026801009081755
1.1952265865865865	0.24098537593524239
1.1980290990990994	0.24191828386302594
1.2008316116116118	0.24302884555765353
1.2036341241241242	0.24424773137170408
1.2064366366366366	0.24548799410155464
1.2092391491491494	0.24666296599812282
1.2120416616616618	0.247703881956846
1.2148441741741742	0.24857287851580046
1.2176466866866866	0.24926822196868997
1.2204491991991995	0.24982071297382868
1.2232517117117119	0.2502826120170391
1.2260542242242243	0.2507124389804319
1.2288567367367367	0.2511600309207019
1.2316592492492495	0.2516559867749642
1.234461761761762	0.2522081603592251
1.2372642742742743	0.25280562700888504
1.2400667867867867	0.253428229065727
1.2428692992992996	0.25405812011970524
1.245671811811812	0.2546892068808125
1.2484743243243244	0.25533119936888193
1.2512768368368368	0.2560068703533303
1.2540793493493496	0.25674348722746837
1.256881861861862	0.25756144182615187
1.2596843743743744	0.2584641749010756
1.2624868868868868	0.2594331899986118
1.2652893993993997	0.26043033866622095
1.268091911911912	0.26140713598202614
1.2708944244244245	0.2623184206011763
1.2736969369369369	0.2631360307709117
1.2764994494494497	0.2638579133890689
1.279301961961962	0.2645093610987395
1.2821044744744745	0.26513551906979416
1.284906986986987	0.2657871494407105
1.2877094994994998	0.2665039544356035
1.2905120120120122	0.2673007480025613
1.2933145245245246	0.268161051485131
1.296117037037037	0.2690404462447274
1.2989195495495498	0.26987893525843565
1.3017220620620622	0.27061863836613703
1.3045245745745746	0.27122134371344997
1.307327087087087	0.27168038641318965
1.3101295995995998	0.2720230833589428
1.3129321121121122	0.27230297640743184
1.3157346246246246	0.2725844437636577
1.318537137137137	0.27292473184753496
1.32133964964965	0.2733592871563563
1.3241421621621623	0.2738951231548074
1.3269446746746747	0.2745141960976906
1.329747187187187	0.2751852992112166
1.3325496996997	0.2758799921128151
1.3353522122122123	0.2765866050640748
1.3381547247247247	0.27731694658924544
1.3409572372372371	0.27810285366254095
1.34375974974975	0.2789833442138372
1.3465622622622624	0.2799866395015144
1.3493647747747748	0.2811134902383282
1.3521672872872872	0.28232825011248813
1.3549697997998	0.2835618847730319
1.3577723123123124	0.28472724400490895
1.3605748248248248	0.2857426945937359
1.3633773373373372	0.28655702572782416
1.36617984984985	0.28716752399937795
1.3689823623623625	0.28762472305582215
1.3717848748748749	0.28802116743463135
1.3745873873873873	0.2884664483390633
1.3773898998999001	0.289055232047921
1.3801924124124125	0.28983756286665036
1.382994924924925	0.29080049829288906
1.3857974374374373	0.29186710096386326
1.3885999499499502	0.2929138325772147
1.3914024624624626	0.2938019599736861
1.394204974974975	0.2944143501687472
1.3970074874874874	0.2946873047890621
1.39981	0.2946284089879848
1.39991	0.29807577204838465
1.3971074774774772	0.29784918807630806
1.3943049549549547	0.2976983921355345
1.391502432432432	0.2976024245742039
1.3886999099099095	0.2975130668668334
1.385897387387387	0.2973718890316779
1.3830948648648644	0.2971314347487871
1.3802923423423419	0.29677343833742875
1.3774898198198193	0.2963178935301967
1.3746872972972968	0.2958197646020039
1.3718847747747747	0.2953541470608233
1.369082252252252	0.29499442295526696
1.3662797297297296	0.29479020625358154
1.363477207207207	0.2947519354504358
1.3606746846846844	0.2948468632923491
1.3578721621621619	0.29500763044286143
1.3550696396396393	0.29515074695521065
1.3522671171171168	0.2951993575091907
1.3494645945945942	0.2951035199653499
1.3466620720720717	0.2948521733274454
1.3438595495495491	0.29447364099013024
1.3410570270270266	0.2940250228754042
1.338254504504504	0.2935740747714546
1.335451981981982	0.293179189568803
1.3326494594594593	0.29287334280767935
1.3298469369369368	0.2926563693631529
1.3270444144144142	0.29249724805396593
1.3242418918918917	0.2923450590224791
1.3214393693693691	0.2921448563198226
1.3186368468468466	0.291853539142919
1.315834324324324	0.29145116163012463
1.3130318018018015	0.2909447794604605
1.310229279279279	0.2903643111892084
1.3074267567567563	0.28975224530040855
1.3046242342342338	0.28915066730303385
1.3018217117117112	0.2885895905946604
1.2990191891891887	0.28807988705117155
1.2962166666666666	0.28761251558982437
1.293414144144144	0.2871637670233112
1.2906116216216215	0.28670448077436944
1.287809099099099	0.28621013950158397
1.2850065765765764	0.28566867184144545
1.2822040540540538	0.2850836589784952
1.2794015315315312	0.28447214952626365
1.2765990090090087	0.283857972760073
1.2737964864864861	0.2832628049226787
1.2709939639639636	0.2826978971882499
1.268191441441441	0.282159139442634
1.2653889189189185	0.2816270912298307
1.262586396396396	0.28107207230331144
1.2597838738738734	0.28046282693750857
1.2569813513513513	0.2797761314449882
1.2541788288288287	0.27900435698837084
1.2513763063063061	0.27815855827132535
1.2485737837837836	0.2772659901816595
1.245771261261261	0.27636267529931485
1.2429687387387385	0.27548323458319074
1.240166216216216	0.27465114519779094
1.2373636936936934	0.2738725693015039
1.2345611711711708	0.2731358600171389
1.2317586486486483	0.27241707283526617
1.2289561261261257	0.27168982669025926
1.2261536036036031	0.2709363068488128
1.2233510810810806	0.27015562314824243
1.2205485585585585	0.26936639206020385
1.217746036036036	0.2686021700753237
1.2149435135135134	0.2679007221079086
1.2121409909909908	0.26729031642008166
1.2093384684684683	0.26677754272692605
1.2065359459459457	0.26634104163494243
1.2037334234234232	0.2659339341550818
1.2009309009009006	0.2654950662354647
1.198128378378378	0.2649662438404129
1.1953258558558555	0.26431038878892543
1.192523333333333	0.26352479493162534
1.1897208108108104	0.2626447705032391
1.1869182882882878	0.26173568769980826
1.1841157657657653	0.26087504222229696
1.1813132432432432	0.26012944012013484
1.1785107207207206	0.2595333800780712
1.175708198198198	0.25907656981758537
1.1729056756756755	0.2587042268933124
1.170103153153153	0.2583309861917821
1.1673006306306304	0.2578648184694973
1.1644981081081078	0.2572340854243867
1.1616955855855853	0.2564096003995154
1.1588930630630627	0.25541480546275275
1.1560905405405402	0.25432060701758846
1.1532880180180176	0.2532260156112014
1.150485495495495	0.25223009263894086
1.1476829729729725	0.25140344514398993
1.14488045045045	0.2507677468318493
1.1420779279279278	0.2502893965761951
1.1392754054054053	0.24988917629938262
1.1364728828828827	0.2494649583834817
1.1336703603603602	0.2489206373074101
1.1308678378378376	0.24819271776968488
1.128065315315315	0.24726689468290225
1.1252627927927925	0.2461801786362045
1.12246027027027	0.24500859664712415
1.1196577477477474	0.24384480031764955
1.1168552252252248	0.2427727039372995
1.1140527027027023	0.24184673946857377
1.1112501801801797	0.24108141224612306
1.1084476576576572	0.24045329068724414
1.105645135135135	0.2399135848574115
1.1028426126126125	0.23940636184856673
1.10004009009009	0.23888615804317698
1.0972375675675674	0.2383295760984897
1.0944350450450449	0.2377379753239156
1.0916325225225223	0.23713161396031712
1.0888299999999997	0.23653842985558654
1.0860274774774772	0.2359821181478789
1.0832249549549546	0.23547387471611936
1.080422432432432	0.23501035783698754
1.0776199099099095	0.23457783849324626
1.074817387387387	0.23416015129801204
1.0720148648648644	0.2337467749434613
1.0692123423423419	0.23333757660432242
1.0664098198198197	0.2329422920513703
1.0636072972972972	0.23257503664713874
1.0608047747747746	0.23224617444238865
1.058002252252252	0.23195493837218867
1.0551997297297295	0.23168590837504
1.052397207207207	0.23141095405523093
1.0495946846846844	0.2310961316320294
1.0467921621621619	0.23071111319505172
1.0439896396396393	0.2302377509432192
1.0411871171171168	0.22967470467362755
1.0383845945945942	0.22903655111043225
1.0355820720720716	0.22834786860220635
1.032779549549549	0.227634650865026
1.0299770270270265	0.22691633668399686
1.0271745045045044	0.22620139615333185
1.0243719819819819	0.2254879297183549
1.0215694594594593	0.22476869600450677
1.0187669369369368	0.22403818825208616
1.0159644144144142	0.2232985380380355
1.0131618918918917	0.2225614848931487
1.010359369369369	0.22184525357972845
1.0075568468468465	0.2211673177208362
1.004754324324324	0.22053586432801592
1.0019518018018014	0.21994356534015902
0.9991492792792789	0.21936664696839725
0.9963467567567563	0.2187703943768638
0.9935442342342338	0.21811979127142106
0.9907417117117117	0.21739187691748557
0.9879391891891891	0.21658543110180073
0.9851366666666665	0.2157242003390657
0.982334144144144	0.21485191694579991
0.9795316216216214	0.21402016026808574
0.9767290990990989	0.21327268501628582
0.9739265765765763	0.21263125929015542
0.9711240540540538	0.21208776638019167
0.9683215315315312	0.21160537851905847
0.9655190090090087	0.21112864895080052
0.9627164864864861	0.21059940611328232
0.9599139639639636	0.2099734011222305
0.957111441441441	0.20923243485835247
0.9543089189189184	0.20838825318200094
0.9515063963963963	0.20747729735677412
0.9487038738738738	0.20654844594802368
0.9459013513513512	0.20564811667166166
0.9430988288288287	0.2048077458392777
0.9402963063063061	0.2040375390512661
0.9374937837837836	0.20332794031299234
0.934691261261261	0.2026574202688341
0.9318887387387385	0.2020029904807613
0.9290862162162159	0.20134910362659325
0.9262836936936933	0.20069154151907853
0.9234811711711708	0.200035126641244
0.9206786486486482	0.19938673217555636
0.9178761261261257	0.19874706992624608
0.9150736036036036	0.19810530617915095
0.912271081081081	0.19743944338785036
0.9094685585585585	0.1967230158125166
0.9066660360360359	0.19593589691849306
0.9038635135135134	0.19507499434823672
0.9010609909909908	0.1941601615782041
0.8982584684684682	0.19323205561287976
0.8954559459459457	0.19234148802835505
0.8926534234234231	0.19153305741887822
0.8898509009009006	0.19082830701062015
0.887048378378378	0.1902143465093662
0.8842458558558555	0.18964244397025581
0.8814433333333329	0.18903793348344017
0.8786408108108104	0.18831895349076888
0.8758382882882882	0.18741837690220442
0.8730357657657657	0.1863019773868051
0.8702332432432431	0.1849769381226326
0.8674307207207206	0.1834879559816467
0.864628198198198	0.1819023743120901
0.8618256756756755	0.1802895375624297
0.8590231531531529	0.17870155590380155
0.8562206306306304	0.17716214742564068
0.8534181081081078	0.1756673192868895
0.8506155855855853	0.1741973442883078
0.8478130630630627	0.17273529834125384
0.8450105405405401	0.17128485783059527
0.8422080180180176	0.1698800824679682
0.839405495495495	0.1685825961616791
0.8366029729729729	0.16746604520816777
0.8338004504504504	0.1665924210828823
0.8309979279279278	0.16598811686724846
0.8281954054054053	0.16562823180283165
0.8253928828828827	0.16543533113744907
0.8225903603603602	0.16529431533905792
0.8197878378378376	0.16507975733135277
0.816985315315315	0.16468781927260223
0.8141827927927925	0.16406312320043215
0.8113802702702699	0.16321234679173469
0.8085777477477474	0.16220041117592315
0.8057752252252248	0.1611305709344309
0.8029727027027023	0.16011470089636193
0.8001701801801802	0.15924295721285864
0.7973676576576576	0.15856185226220415
0.794565135135135	0.1580667360854267
0.7917626126126125	0.15770981270796935
0.7889600900900899	0.15741981873623184
0.7861575675675674	0.15712603485089377
0.7833550450450448	0.15677848862779759
0.7805525225225223	0.15635819178614713
0.7777499999999997	0.155875212503299
0.7749474774774772	0.15535683007537648
0.7721449549549546	0.15483135521796332
0.769342432432432	0.15431428297496075
0.7665399099099095	0.1538019909874601
0.763737387387387	0.15327485597488444
0.7609348648648648	0.15270776530906388
0.7581323423423423	0.15208305174995862
0.7553298198198197	0.15139999352771216
0.7525272972972972	0.15067651484471012
0.7497247747747746	0.14994199643220507
0.7469222522522521	0.1492238792475265
0.7441197297297295	0.14853353181922546
0.741317207207207	0.147857527527978
0.7385146846846844	0.14715870756284685
0.7357121621621618	0.14638778524359108
0.7329096396396393	0.14550210048725049
0.7301071171171167	0.144485027556831
0.7273045945945942	0.14335870714833085
0.7245020720720716	0.14218464236677975
0.7216995495495495	0.1410507064027812
0.718897027027027	0.14004788596606638
0.7160945045045044	0.13924392462918256
0.7132919819819818	0.13866250944974556
0.7104894594594593	0.1382751421988254
0.7076869369369367	0.1380087832076183
0.7048844144144142	0.1377671041851661
0.7020818918918916	0.13745855023062784
0.6992793693693691	0.13702202884167913
0.6964768468468465	0.13644179144486387
0.693674324324324	0.13574674057807337
0.6908718018018014	0.13499474253180085
0.6880692792792789	0.1342477024786544
0.6852667567567567	0.13354635472129484
0.6824642342342342	0.13289379825978684
0.6796617117117116	0.13225371473861683
0.6768591891891891	0.13156400264064771
0.6740566666666665	0.13076105950210046
0.671254144144144	0.12980607406042854
0.6684516216216214	0.12870382603437008
0.6656490990990989	0.1275069621978917
0.6628465765765763	0.1263036869964167
0.6600440540540538	0.12519255826760728
0.6572415315315312	0.12425261496321952
0.6544390090090086	0.12351880030497586
0.6516364864864861	0.1229709656448042
0.6488339639639635	0.12254021711590224
0.6460314414414414	0.12213055468956535
0.6432289189189189	0.12164865042506731
0.6404263963963963	0.12103196530136423
0.6376238738738738	0.12026609930342608
0.6348213513513512	0.11938603348396928
0.6320188288288286	0.11846142511992855
0.6292163063063061	0.11757144378539608
0.6264137837837835	0.11677796209688704
0.623611261261261	0.11610613862229241
0.6208087387387384	0.11553854825973336
0.6180062162162159	0.11502410566485441
0.6152036936936933	0.11449785474899965
0.6124011711711708	0.11390408078315004
0.6095986486486482	0.11321437185901198
0.6067961261261261	0.11243443064155212
0.6039936036036035	0.11159775993031726
0.601191081081081	0.11074921126391413
0.5983885585585584	0.10992502593984899
0.5955860360360359	0.10913711738519424
0.5927835135135133	0.10836758106876287
0.5899809909909908	0.10757546347306396
0.5871784684684682	0.106713155990531
0.5843759459459457	0.10574612963919167
0.5815734234234231	0.10466843475710874
0.5787709009009008	0.10350792775182638
0.5759683783783782	0.10231898599293973
0.5731658558558557	0.1011651328502303
0.5703633333333331	0.10009779885095907
0.5675608108108106	0.09913898080230954
0.564758288288288	0.0982742415793747
0.5619557657657654	0.09745877495041408
0.5591532432432431	0.09663448147932355
0.5563507207207206	0.09575190468118863
0.553548198198198	0.09478897469996314
0.5507456756756755	0.09375953268126883
0.5479431531531529	0.09270823981392051
0.5451406306306303	0.09169343556093076
0.5423381081081078	0.09076402044783546
0.5395355855855855	0.08993885058625115
0.5367330630630629	0.08919651983311538
0.5339305405405403	0.08847991512102604
0.5311280180180178	0.08771473881519301
0.5283254954954952	0.08683610786204546
0.5255229729729727	0.08581417152874016
0.5227204504504503	0.08466960694240475
0.5199179279279278	0.08347296343654345
0.5171154054054052	0.08232712846126963
0.5143128828828827	0.08133789734985805
0.5115103603603601	0.08058179624265172
0.5087078378378376	0.08008148571369536
0.505905315315315	0.0797968214181903
0.5031027927927927	0.07963468876890106
0.5003002702702701	0.07947470220517122
0.4974977477477476	0.07920276907557666
0.494695225225225	0.07874204895676898
0.49189270270270247	0.07807179116664717
0.4890901801801799	0.07722855771077516
0.48628765765765736	0.0762900685364605
0.483485135135135	0.07534742775356126
0.48068261261261247	0.07447499563396281
0.4778800900900899	0.07370756320924599
0.47507756756756736	0.07303172737989069
0.4722750450450448	0.07239346558608864
0.46947252252252225	0.07171856124180012
0.4666699999999997	0.07093851748465188
0.46386747747747736	0.07001319066351303
0.4610649549549548	0.06894292899441912
0.45826243243243225	0.06776686274825577
0.4554599099099097	0.06654876056231832
0.45265738738738714	0.06535589988415291
0.4498548648648646	0.06423838098539697
0.44705234234234204	0.06321568510560666
0.4442498198198197	0.0622743948411891
0.44144729729729715	0.061376966029362656
0.4386447747747746	0.06047770670420746
0.43584225225225204	0.059539943296167075
0.4330397297297295	0.058548393713019536
0.43023720720720693	0.05751287395054
0.4274346846846844	0.05646278024594634
0.42463216216216204	0.05543507827278282
0.4218296396396395	0.05446063774933893
0.41902711711711693	0.05355399961195531
0.4162245945945944	0.05271007379769205
0.4134220720720718	0.051908512103509025
0.41061954954954927	0.05112363626402225
0.40781702702702693	0.050335864562323474
0.4050145045045044	0.049540222066043305
0.4022119819819818	0.04874878869081767
0.39940945945945927	0.04798629387481873
0.3966069369369367	0.04728059894707834
0.39380441441441416	0.04665159167037758
0.3910018918918916	0.04610244449458345
0.3881993693693693	0.045616176705898626
0.3853968468468467	0.04515845866246723
0.38259432432432416	0.04468539061424126
0.3797918018018016	0.044153397784338716
0.37698927927927905	0.04352795160641426
0.3741867567567565	0.042788633293210004
0.37138423423423395	0.04192970577750407
0.3685817117117116	0.040957156466223804
0.36577918918918906	0.03988439665336327
0.3629766666666665	0.03872899188777096
0.36017414414414395	0.03751192018997762
0.3573716216216214	0.03625931496168447
0.35456909909909884	0.035005118464501356
0.3517665765765763	0.033792221660087746
0.34896405405405395	0.03266990139910769
0.3461615315315314	0.03168665937211643
0.34335900900900884	0.030879462244557787
0.3405564864864863	0.03026215990911507
0.33775396396396373	0.029816806882931923
0.3349514414414412	0.029491296638101322
0.3321489189189186	0.029205154795832383
0.3293463963963963	0.028862994476474946
0.32654387387387374	0.028372780102740552
0.3237413513513512	0.027664464817077128
0.3209388288288286	0.02670429860442486
0.31813630630630607	0.02550124576389652
0.3153337837837835	0.0241041277958573
0.31253126126126096	0.022590613765109457
0.30972873873873863	0.021051224866230553
0.3069262162162161	0.01957250319028915
0.3041236936936935	0.018223201892333604
0.30132117117117097	0.01704600665754312
0.2985186486486484	0.016055447683297627
0.29571612612612586	0.015240969176192443
0.2929136036036035	0.014573116625632557
0.29011108108108097	0.014010693265967628
0.2873085585585584	0.013507374498462357
0.28450603603603586	0.013017230587218959
0.2817035135135133	0.01249939574024092
0.27890099099099075	0.011922376589629136
0.2760984684684682	0.011268143024888225
0.27329594594594586	0.010535427309617748
0.2704934234234233	0.009741010874499509
0.26769090090090075	0.008917640348334588
0.2648883783783782	0.008107819085806808
0.26208585585585564	0.007353971050665431
0.2592833333333331	0.006686952094221557
0.25648081081081053	0.006115995934979371
0.2536782882882882	0.005623391756086532
0.25087576576576565	0.0051662458368877395
0.2480732432432431	0.004685748270897891
0.24527072072072054	0.004122012926882232
0.24246819819819798	0.0034305711137011113
0.23966567567567543	0.0025957102810982013
0.23686315315315287	0.0016364640144744952
0.23406063063063054	0.0006030849203317312
0.23125810810810798	-0.00043532385757083514
0.22845558558558543	-0.0014085876946653975
0.22565306306306288	-0.0022634734607905327
0.22285054054054032	-0.002976634180709259
0.22004801801801777	-0.0035587565167178314
0.2172454954954952	-0.004048958487253285
0.21444297297297288	-0.0045015521309608175
0.21164045045045032	-0.0049696246746083195
0.20883792792792777	-0.005490726279400088
0.20603540540540521	-0.006079020513490838
0.20323288288288266	-0.006725899401264349
0.2004303603603601	-0.007408118549342743
0.19762783783783777	-0.008099994680532935
0.19482531531531522	-0.008784987923580581
0.19202279279279266	-0.009462458070948587
0.1892202702702701	-0.010147330340217503
0.18641774774774755	-0.01086310329154469
0.183615225225225	-0.011631094958433952
0.18081270270270244	-0.012460168048933434
0.1780101801801801	-0.013340933306220978
0.17520765765765756	-0.014246715543299787
0.172405135135135	-0.015141028097680878
0.16960261261261245	-0.01598888106991607
0.1668000900900899	-0.016767836585328655
0.16399756756756734	-0.017474831876604896
0.16119504504504478	-0.018126365540115943
0.15839252252252245	-0.01875208940501813
0.1555899999999999	-0.019384253860872044
0.15278747747747734	-0.020046924260669632
0.14998495495495479	-0.02074887895738531
0.14718243243243223	-0.021482629025042083
0.14437990990990968	-0.02222962933943648
0.14157738738738712	-0.02296938408628349
0.1387748648648648	-0.023688691550712487
0.13597234234234223	-0.02438728635544285
0.13316981981981968	-0.025077626117304602
0.13036729729729712	-0.025778969047307546
0.12756477477477457	-0.02650827144765605
0.12476225225225201	-0.02727185568962409
0.12195972972972946	-0.028061662152070496
0.11915720720720713	-0.028858190642296
0.11635468468468457	-0.029639556954264457
0.11355216216216202	-0.03039344324583064
0.11074963963963946	-0.031127151601120215
0.10794711711711691	-0.03187116809434028
0.10514459459459435	-0.03267366620716389
0.1023420720720718	-0.033586592967507434
0.09953954954954947	-0.03464727021006578
0.09673702702702691	-0.035861588699155456
0.09393450450450436	-0.03719499876029545
0.0911319819819818	-0.0385754114342867
0.08832945945945925	-0.039908408356639065
0.08552693693693669	-0.04110101905107317
0.08272441441441436	-0.042087177933316414
0.0799218918918918	-0.042846960539451626
0.07711936936936925	-0.04341327218133204
0.0743168468468467	-0.04386340370153856
0.07151432432432414	-0.04429760294123898
0.06871180180180159	-0.04481098663024662
0.06590927927927903	-0.04546733196049497
0.0631067567567567	-0.046282766148599164
0.060304234234234144	-0.047224247660697
0.05750171171171159	-0.04822301176873477
0.054699189189189035	-0.049198387587831384
0.05189666666666648	-0.050084158906066135
0.049094144144143925	-0.05084900167274648
0.04629162162162137	-0.051504678571501435
0.04348909909909904	-0.05209985880981536
0.04068657657657648	-0.052702229552317195
0.03788405405405393	-0.05337535180440471
0.035081531531531374	-0.054158227699782444
0.03227900900900882	-0.05505431883854821
0.029476486486486264	-0.05603326296912865
0.02667396396396371	-0.057044028141976226
0.023871441441441377	-0.0580343021727874
0.021068918918918822	-0.058968904450162604
0.018266396396396267	-0.05984059826835346
0.015463873873873712	-0.06066962524834283
0.012661351351351158	-0.0614925023293445
0.009858828828828603	-0.06234459608848963
0.007056306306306048	-0.06324329298118353
0.004253783783783716	-0.06417838949792443
0.0014512612612611608	-0.0651136955038979
-0.001351261261261394	-0.06599970880510629
-0.004153783783783949	-0.06679305321896485
-0.006956306306306503	-0.06747567380260483
-0.009758828828829058	-0.06806654431047265
-0.012561351351351613	-0.06862099820601555
-0.015363873873873946	-0.06921696814410563
-0.0181663963963965	-0.06993198449850123
-0.020968918918919055	-0.07081815976957935
-0.02377144144144161	-0.07188338287030363
-0.026573963963964164	-0.07308518147527204
-0.02937648648648672	-0.07433974037371172
-0.03217900900900905	-0.07554370206472716
-0.03498153153153161	-0.07660224285403013
-0.03778405405405416	-0.07745488918032131
-0.040586576576576716	-0.07809128010791107
-0.04338909909909927	-0.07855232695185961
-0.046191621621621826	-0.07891687105759107
-0.04899414414414438	-0.07927844501961548
-0.05179666666666671	-0.07971962812704927
-0.05459918918918927	-0.0802918539926682
-0.05740171171171182	-0.08100634284198492
-0.06020423423423438	-0.0818379150054101
-0.06300675675675693	-0.08273917320842177
-0.06580927927927949	-0.08365936714236694
-0.06861180180180204	-0.08456119508573344
-0.07141432432432437	-0.0854301090737928
-0.07421684684684693	-0.08627379710147542
-0.07701936936936948	-0.08711323848800251
-0.07982189189189204	-0.08796971449267049
-0.0826244144144146	-0.08885336283980165
-0.08542693693693715	-0.08975792147886642
-0.0882294594594597	-0.09066363232468896
-0.09103198198198204	-0.09154691149036974
-0.09383450450450459	-0.09239261664662732
-0.09663702702702714	-0.0932036021934734
-0.0994395495495497	-0.09400318605133737
-0.10224207207207225	-0.0948288265941242
-0.10504459459459481	-0.0957187436486807
-0.10784711711711736	-0.0966961366500801
-0.1106496396396397	-0.097756944612714
-0.11345216216216225	-0.09886621622952929
-0.1162546846846848	-0.09996534968302906
-0.11905720720720736	-0.10098866229370554
-0.12185972972972992	-0.10188428600259143
-0.12466225225225247	-0.10263250396391516
-0.12746477477477502	-0.10325507438200637
-0.13026729729729736	-0.10381177178511834
-0.1330698198198199	-0.10438447155035968
-0.13587234234234247	-0.10505326049317168
-0.13867486486486502	-0.1058718697638574
-0.14147738738738758	-0.10685021482463573
-0.14427990990991013	-0.10794977262420778
-0.14708243243243246	-0.10909355685789962
-0.14988495495495502	-0.11018784244058294
-0.15268747747747757	-0.11114903972353937
-0.15549000000000013	-0.1119274557697949
-0.15829252252252268	-0.11252065321908075
-0.16109504504504524	-0.11297241488466853
-0.1638975675675678	-0.11335787492734534
-0.16670009009009013	-0.11375971237777192
-0.16950261261261268	-0.11424302807443101
-0.17230513513513523	-0.11483678488868541
-0.1751076576576578	-0.11552743526737413
-0.17791018018018034	-0.11626635552782622
-0.1807127027027029	-0.11698827174169525
-0.18351522522522545	-0.11763443121688252
-0.1863177477477478	-0.11817292749652365
-0.18912027027027034	-0.11860970970048154
-0.1919227927927929	-0.11898697673563859
-0.19472531531531545	-0.11936980012001386
-0.197527837837838	-0.11982557537109373
-0.20033036036036056	-0.12040307179126286
-0.20313288288288311	-0.12111778055634494
-0.20593540540540545	-0.12194804046876641
-0.208737927927928	-0.1228428313707867
-0.21154045045045056	-0.12373836759912123
-0.2143429729729731	-0.12457791541977242
-0.21714549549549567	-0.12532843805617222
-0.21994801801801822	-0.12598894002225483
-0.22275054054054078	-0.12658825619235933
-0.2255530630630631	-0.12717352339068771
-0.22835558558558566	-0.1277935290666668
-0.23115810810810822	-0.12848261178428982
-0.23396063063063077	-0.12925036254557193
-0.23676315315315333	-0.1300802495753524
-0.23956567567567588	-0.13093721431533223
-0.24236819819819821	-0.13178130007607564
-0.24517072072072077	-0.13258245291380452
-0.24797324324324332	-0.13333137626676833
-0.2507757657657659	-0.13404276643168223
-0.25357828828828843	-0.13474988859255094
-0.256380810810811	-0.1354923832017837
-0.25918333333333354	-0.1363014552254343
-0.2619858558558559	-0.13718746745426807
-0.26478837837837843	-0.1381341731652355
-0.267590900900901	-0.13910166056039094
-0.27039342342342354	-0.14003725588016697
-0.2731959459459461	-0.1408910569784164
-0.27599846846846865	-0.14163126202397672
-0.2788009909909912	-0.142254484650018
-0.28160351351351354	-0.14278778261521688
-0.2844060360360361	-0.14328167534937147
-0.28720855855855865	-0.14379618360678514
-0.2900110810810812	-0.1443840383504698
-0.29281360360360376	-0.14507603662172702
-0.2956161261261263	-0.14587283577928786
-0.29841864864864887	-0.1467455077141681
-0.3012211711711712	-0.14764453974566275
-0.30402369369369375	-0.14851447465623546
-0.3068262162162163	-0.14930977374653875
-0.30962873873873886	-0.1500072254896826
-0.3124312612612614	-0.15061135560593922
-0.31523378378378397	-0.15115145214944725
-0.3180363063063065	-0.1516713358892675
-0.32083882882882886	-0.15221512670947754
-0.3236413513513514	-0.15281336269788964
-0.32644387387387397	-0.15347361796516146
-0.3292463963963965	-0.15417833276141057
-0.3320489189189191	-0.1548903680113765
-0.33485144144144163	-0.15556449407430767
-0.3376539639639642	-0.1561613015103208
-0.3404564864864865	-0.1566593736018481
-0.3432590090090091	-0.1570621522961173
-0.34606153153153163	-0.15739755861138174
-0.3488640540540542	-0.15771059261012774
-0.35166657657657674	-0.1580511881820203
-0.3544690990990993	-0.1584609333164555
-0.3572716216216216	-0.15896250978066656
-0.3600741441441442	-0.15955480934558414
-0.36287666666666674	-0.16021493640002002
-0.3656791891891893	-0.16090624410327892
-0.36848171171171185	-0.16158979159764664
-0.3712842342342344	-0.16223567068818692
-0.37408675675675696	-0.16283079648909665
-0.3768892792792793	-0.16338092483798056
-0.37969180180180184	-0.16390648224140486
-0.3824943243243244	-0.16443371293466832
-0.38529684684684695	-0.1649840812783671
-0.3880993693693695	-0.1655653869350911
-0.39090189189189206	-0.16616750483739445
-0.3937044144144146	-0.16676422342778163
-0.39650693693693695	-0.16732076252333006
-0.3993094594594595	-0.16780478015154454
-0.40211198198198206	-0.16819756073378359
-0.4049145045045046	-0.16850195100437193
-0.40771702702702717	-0.16874451273045027
-0.4105195495495496	-0.1689710230054539
-0.41332207207207217	-0.16923637981993053
-0.4161245945945947	-0.16959159422670383
-0.4189271171171173	-0.17007139747297895
-0.4217296396396397	-0.17068582320858056
-0.4245321621621623	-0.17141800388600492
-0.42733468468468483	-0.1722286863305091
-0.4301372072072073	-0.1730661342872356
-0.4329397297297298	-0.17387867148923775
-0.4357422522522524	-0.17462651414474836
-0.4385447747747748	-0.17528988554411024
-0.4413472972972974	-0.1758715577806222
-0.44414981981981994	-0.17639356102947631
-0.4469523423423425	-0.1768893669248553
-0.44975486486486493	-0.17739395393046667
-0.4525573873873875	-0.17793452618419808
-0.45535990990991004	-0.17852424140092177
-0.4581624324324325	-0.17916029245278098
-0.46096495495495504	-0.17982641868093835
-0.4637674774774776	-0.1804987736676556
-0.46657000000000015	-0.1811533465228205
-0.4693725225225226	-0.18177296641997973
-0.47217504504504515	-0.18235227637832324
-0.4749775675675677	-0.1828997580915033
-0.47778009009009015	-0.18343667426391297
-0.4805826126126127	-0.18399344155133618
-0.48338513513513526	-0.18460432281065198
-0.4861876576576578	-0.18530141987970106
-0.48899018018018026	-0.1861088450067312
-0.4917927027027028	-0.18703778021686807
-0.49459522522522537	-0.18808300431669417
-0.4973977477477478	-0.18922140770040285
-0.5002002702702704	-0.19041297127722684
-0.5030027927927929	-0.1916045499069196
-0.5058053153153154	-0.19273647283005943
-0.5086078378378379	-0.19375142684989138
-0.5114103603603605	-0.1946044087186603
-0.514212882882883	-0.19527191522093068
-0.5170154054054055	-0.19575822957096484
-0.519817927927928	-0.19609687186248362
-0.5226204504504506	-0.19634609250605467
-0.525422972972973	-0.19657859588995252
-0.5282254954954956	-0.1968671926112528
-0.5310280180180181	-0.1972693751923454
-0.5338305405405407	-0.1978144728954422
-0.5366330630630631	-0.19849677784074912
-0.5394355855855857	-0.19927680249286336
-0.5422381081081082	-0.20009087083269778
-0.5450406306306307	-0.20086704967228236
-0.5478431531531532	-0.20154359940536767
-0.5506456756756758	-0.20208521740724728
-0.5534481981981982	-0.20249268898694756
-0.5562507207207208	-0.2028031362997842
-0.5590532432432433	-0.2030804913350594
-0.5618557657657659	-0.20339847044250692
-0.5646582882882883	-0.2038204546850668
-0.5674608108108109	-0.2043816597881995
-0.5702633333333335	-0.20507849383248106
-0.5730658558558559	-0.20586814204624537
-0.5758683783783785	-0.2066786746909332
-0.578670900900901	-0.20742710053723845
-0.5814734234234236	-0.2080405922175932
-0.584275945945946	-0.20847521771423538
-0.5870784684684686	-0.20872718592170475
-0.5898809909909911	-0.20883366946581144
-0.5926835135135136	-0.20886312479035535
-0.5954860360360361	-0.20889787879033053
-0.5982885585585587	-0.2090137895840697
-0.6010910810810811	-0.20926245235544916
-0.6038936036036037	-0.2096605475685107
-0.6066961261261262	-0.21018880144660423
-0.6094986486486488	-0.2108002868485333
-0.6123011711711712	-0.21143523859359847
-0.6151036936936938	-0.21203791615184842
-0.6179062162162163	-0.21257075445652432
-0.6207087387387388	-0.21302212551431648
-0.6235112612612613	-0.21340610830913442
-0.6263137837837839	-0.21375507217833378
-0.6291163063063064	-0.21410788930677632
-0.6319188288288289	-0.21449762935638256
-0.6347213513513514	-0.21494240175638396
-0.637523873873874	-0.21544173510787157
-0.6403263963963964	-0.21597898346479055
-0.643128918918919	-0.21652835884217547
-0.6459314414414415	-0.21706390078785526
-0.6487339639639641	-0.2175673719212275
-0.6515364864864865	-0.2180327427859189
-0.6543390090090091	-0.2184663015186495
-0.6571415315315317	-0.21888298130202266
-0.6599440540540541	-0.2193006973542278
-0.6627465765765767	-0.2197349366074614
-0.6655490990990992	-0.22019544196934826
-0.6683516216216216	-0.22068578394934085
-0.6711541441441442	-0.22120534773876255
-0.6739566666666668	-0.22175228144081988
-0.6767591891891893	-0.2223256308496313
-0.6795617117117118	-0.22292534934002667
-0.6823642342342343	-0.2235499343586221
-0.6851667567567569	-0.22419268080386173
-0.6879692792792793	-0.22483844694973995
-0.6907718018018019	-0.22546299654306834
-0.6935743243243244	-0.22603627116998376
-0.696376846846847	-0.22652955134436137
-0.6991793693693694	-0.22692485473327778
-0.701981891891892	-0.22722369085185903
-0.7047844144144145	-0.22745195179401256
-0.707586936936937	-0.22765849778664066
-0.7103894594594595	-0.22790674207513825
-0.7131919819819821	-0.2282607432662507
-0.7159945045045045	-0.22876926321521399
-0.7187970270270271	-0.2294522635937204
-0.7215995495495496	-0.23029397973251434
-0.7244020720720722	-0.23124503578836592
-0.7272045945945946	-0.23223350572844462
-0.7300071171171172	-0.23318215154065763
-0.7328096396396397	-0.2340271299553076
-0.7356121621621622	-0.23473289655198437
-0.7384146846846847	-0.23529907459696786
-0.7412172072072073	-0.2357574099147246
-0.7440197297297299	-0.23615988776675303
-0.7468222522522523	-0.2365617223726777
-0.7496247747747748	-0.23700441415108406
-0.7524272972972974	-0.23750393617799948
-0.7552298198198198	-0.23804741035986535
-0.7580323423423424	-0.23859892055003457
-0.760834864864865	-0.2391122628546399
-0.7636373873873875	-0.23954636529812517
-0.76643990990991	-0.23987846552266054
-0.7692424324324325	-0.24011108366763337
-0.7720449549549551	-0.24027100716760744
-0.7748474774774775	-0.24040115434444806
-0.7776500000000001	-0.24054840708680095
-0.7804525225225226	-0.24075157287306428
-0.7832550450450451	-0.24103324221192776
-0.7860575675675676	-0.2413976536123196
-0.7888600900900902	-0.2418344023724457
-0.7916626126126127	-0.24232577031540142
-0.7944651351351352	-0.24285434821841823
-0.7972676576576577	-0.2434078429475361
-0.8000701801801803	-0.24397938235832317
-0.8028727027027027	-0.24456367992608216
-0.8056752252252253	-0.24515128923655896
-0.8084777477477478	-0.24572412234123012
-0.8112802702702704	-0.24625502757517412
-0.8140827927927928	-0.2467126267809278
-0.8168853153153154	-0.24707038106621626
-0.8196878378378379	-0.24731684307572394
-0.8224903603603604	-0.24746307726200617
-0.8252928828828829	-0.24754375354374664
-0.8280954054054055	-0.2476103680104479
-0.8308979279279279	-0.247717798360978
-0.8337004504504505	-0.2479079991448591
-0.836502972972973	-0.24819611064615052
-0.8393054954954956	-0.24856396812245993
-0.842108018018018	-0.2489639196638463
-0.8449105405405406	-0.24933259422644236
-0.8477130630630632	-0.24961086858578435
-0.8505155855855856	-0.24976393309484113
-0.8533181081081082	-0.2497949233673658
-0.8561206306306307	-0.24974732322960233
-0.8589231531531533	-0.24969477396560047
-0.8617256756756757	-0.24972096593914409
-0.8645281981981983	-0.2498956079216093
-0.8673307207207208	-0.2502539283259978
-0.8701332432432433	-0.2507862131780493
-0.8729357657657658	-0.25144077665222925
-0.8757382882882884	-0.25213947518262414
-0.8785408108108108	-0.25280081982680114
-0.8813433333333334	-0.25336327179562146
-0.8841458558558559	-0.2538012725395733
-0.8869483783783785	-0.2541290047530108
-0.8897509009009009	-0.25439100916545415
-0.8925534234234235	-0.2546432171040863
-0.895355945945946	-0.2549312000949603
-0.8981584684684685	-0.25527336990487337
-0.900960990990991	-0.2556551410108388
-0.9037635135135136	-0.25603624814983333
-0.9065660360360361	-0.25636877431714244
-0.9093685585585587	-0.25661956854523904
-0.9121710810810811	-0.2567889632862231
-0.9149736036036036	-0.2569186885286707
-0.9177761261261261	-0.25708534794798754
-0.9205786486486487	-0.2573806490376277
-0.9233811711711712	-0.2578841627014496
-0.9261836936936938	-0.25863718050921347
-0.9289862162162162	-0.2596262662740555
-0.9317887387387388	-0.26078229564300837
-0.9345912612612612	-0.2619960131054886
-0.9373937837837838	-0.2631459358505589
-0.9401963063063064	-0.2641304785776478
-0.9429988288288289	-0.2648947451037079
-0.9458013513513515	-0.2654439957976191
-0.9486038738738739	-0.2658398524304957
-0.9514063963963965	-0.2661805460473028
-0.9542089189189189	-0.2665712852560854
-0.9570114414414415	-0.267093636342819
-0.959813963963964	-0.2677828316198928
-0.9626164864864866	-0.2686192339362425
-0.9654190090090091	-0.26953571582305264
-0.9682215315315316	-0.27043792275660494
-0.9710240540540541	-0.27123078177230153
-0.9738265765765766	-0.27184324332895304
-0.9766290990990991	-0.27224439454498806
-0.9794316216216217	-0.2724472246953249
-0.9822341441441442	-0.2725003267288436
-0.9850366666666668	-0.2724713533346685
-0.9878391891891892	-0.2724280369829373
-0.9906417117117118	-0.2724225446421624
-0.9934442342342342	-0.2724830921318985
-0.9962467567567568	-0.27261389194626484
-0.9990492792792793	-0.2728017139921111
-1.0018518018018019	-0.27302553705203647
-1.0046543243243244	-0.2732654543614108
-1.0074568468468468	-0.2735080850642236
-1.0102593693693693	-0.27374765065118156
-1.0130618918918919	-0.2739837737996683
-1.0158644144144144	-0.2742182027320679
-1.018666936936937	-0.2744526751949074
-1.0214694594594596	-0.27468911689094977
-1.024271981981982	-0.27493184309124885
-1.0270745045045047	-0.2751901140618068
-1.029877027027027	-0.27547889539252324
-1.0326795495495495	-0.27581625089885453
-1.035482072072072	-0.27621724689247495
-1.0382845945945947	-0.2766859876250596
-1.0410871171171172	-0.27720869347230215
-1.0438896396396395	-0.27775097572892266
-1.046692162162162	-0.2782614391298833
-1.0494946846846847	-0.2786817275303844
-1.0522972072072072	-0.2789607981504694
-1.0550997297297298	-0.27906941184676176
-1.0579022522522523	-0.27901026557415975
-1.0607047747747749	-0.27882016417390076
-1.0635072972972974	-0.27856289362278364
-1.06630981981982	-0.2783143104581424
-1.0691123423423423	-0.2781436634171248
-1.0719148648648649	-0.27809646564374424
-1.0747173873873874	-0.2781838788967628
-1.07751990990991	-0.27838164613656546
-1.0803224324324325	-0.2786387307928274
-1.0831249549549549	-0.278892920183382
-1.0859274774774774	-0.27908865589794174
-1.08873	-0.27919188038145587
-1.0915325225225225	-0.27919783731394243
-1.094335045045045	-0.2791301007492365
-1.0971375675675676	-0.2790318309441059
-1.0999400900900902	-0.27895247420500685
-1.1027426126126127	-0.2789341679812498
-1.1055451351351353	-0.2790017410312876
-1.1083476576576576	-0.2791586589476697
-1.1111501801801802	-0.27938917434797983
-1.1139527027027027	-0.279665044978301
-1.1167552252252253	-0.2799540874483074
-1.1195577477477479	-0.28022780242035916
-1.1223602702702702	-0.280466195900108
-1.1251627927927927	-0.28065927223177023
-1.1279653153153153	-0.28080591480791384
-1.1307678378378379	-0.2809115438108315
-1.1335703603603604	-0.28098587481324994
-1.136372882882883	-0.28104145530765123
-1.1391754054054055	-0.2810928229406996
-1.141977927927928	-0.2811555552818319
-1.1447804504504504	-0.2812444623575763
-1.147582972972973	-0.2813707240715184
-1.1503854954954955	-0.2815386195342533
-1.153188018018018	-0.28174318986054225
-1.1559905405405406	-0.281970306905872
-1.1587930630630632	-0.28220000180867927
-1.1615955855855855	-0.28241268853331125
-1.164398108108108	-0.2825965524094081
-1.1672006306306306	-0.28275345316872746
-1.1700031531531532	-0.2829007038462975
-1.1728056756756757	-0.28306719375141143
-1.1756081981981983	-0.28328425438565763
-1.1784107207207208	-0.28357377480122203
-1.1812132432432432	-0.2839375506903112
-1.1840157657657657	-0.28435203448641744
-1.1868182882882883	-0.2847712949221496
-1.1896208108108108	-0.28513840582307937
-1.1924233333333334	-0.28540247652029127
-1.195225855855856	-0.2855361656131643
-1.1980283783783783	-0.2855477166752991
-1.2008309009009008	-0.2854827706374508
-1.2036334234234234	-0.2854142108751253
-1.206435945945946	-0.2854221908755309
-1.2092384684684685	-0.2855699978028877
-1.212040990990991	-0.2858832726435697
-1.2148435135135136	-0.28633957363470786
-1.2176460360360362	-0.2868723502642112
-1.2204485585585585	-0.2873889302176358
-1.223251081081081	-0.2877975308944437
-1.2260536036036036	-0.28803512978294477
-1.2288561261261262	-0.2880873983120371
-1.2316586486486487	-0.2879941427285022
-1.2344611711711713	-0.28783816633656467
-1.2372636936936936	-0.2877207560513211
-1.2400662162162162	-0.28773136605500943
-1.2428687387387387	-0.28792104426725285
-1.2456712612612613	-0.2882880141743309
-1.2484737837837838	-0.2887799066152209
-1.2512763063063064	-0.2893117005281016
-1.254078828828829	-0.2897932807348388
-1.2568813513513515	-0.290157388986127
-1.2596838738738738	-0.2903787059372106
-1.2624863963963964	-0.29047789312714034
-1.265288918918919	-0.29050961596767
-1.2680914414414415	-0.2905391023175907
-1.270893963963964	-0.29061577032388297
-1.2736964864864866	-0.2907534989421333
-1.276499009009009	-0.2909248236096979
-1.2793015315315315	-0.29107146835876185
-1.282104054054054	-0.29112782445244356
-1.2849065765765766	-0.29104925025167616
-1.2877090990990991	-0.29083505858778136
-1.2905116216216217	-0.2905375280618884
-1.2933141441441443	-0.29025279465701004
-1.2961166666666666	-0.2900955698176273
-1.2989191891891891	-0.2901652489136449
-1.3017217117117117	-0.29051420261593897
-1.3045242342342342	-0.2911287422380333
-1.3073267567567568	-0.29192944871408477
-1.3101292792792794	-0.29279145728857303
-1.312931801801802	-0.2935788802014959
-1.3157343243243242	-0.29418293411401697
-1.3185368468468468	-0.2945520450162543
-1.3213393693693694	-0.2947046696532968
-1.324141891891892	-0.2947210032531611
-1.3269444144144145	-0.2947163735540448
-1.329746936936937	-0.2948048033015984
-1.3325494594594596	-0.2950641374013372
-1.335351981981982	-0.2955133793031868
-1.3381545045045045	-0.29610877235021504
-1.340957027027027	-0.29675909030421244
-1.3437595495495496	-0.29735457054610703
-1.3465620720720721	-0.2977998755317348
-1.3493645945945947	-0.2980406465512659
-1.352167117117117	-0.29807577204838465
-1.3549696396396396	-0.29795247269370967
-1.3577721621621621	-0.29774698613343475
-1.3605746846846847	-0.2975381248894529
-1.3633772072072072	-0.29738285333309566
-1.3661797297297298	-0.2973017791712639
-1.3689822522522523	-0.2972786372352293
-1.3717847747747747	-0.2972728524676126
-1.3745872972972972	-0.29723983965503387
-1.3773898198198198	-0.29715130874033924
-1.3801923423423423	-0.29700822831892504
-1.382994864864865	-0.2968420174858199
[truncated: 6 more rows]
