# Supplementary material for: Isolation of a planar π-aromatic Bi5− ring in a cobalt-based inverse-sandwich-type complex
Source: Nat Chem. 2025 Jan 20;17(4):547–55. doi: 10.1038/s41557-024-01713-8 (PMC11964920; doi:10.1038/s41557-024-01713-8)
Supplement: Supplementary file 4 — Original magnetic data of compound 1 and origin file of Fig. 3. [file 41557_2024_1713_MOESM4_ESM.zip › sr_and_T/59.json]

{
   "comment": "corrected Loops",
   "temperature": 4.5,
   "measures": [
      {
         "sr": 0.128,
         "angle": 0,
         "trans": 0,
         "cool_t": 1,
         "comment": "to H_stop",
         "data": [
            [
               -1.3999,
               -0.2953709692295768
            ],
            [
               -1.3970974874874873,
               -0.29581015849663306
            ],
            [
               -1.394294974974975,
               -0.29622984338709846
            ],
            [
               -1.3914924624624623,
               -0.29650313940163653
            ],
            [
               -1.3886899499499499,
               -0.29655194384200034
            ],
            [
               -1.3858874374374373,
               -0.29636269276361515
            ],
            [
               -1.3830849249249249,
               -0.29598426529038985
            ],
            [
               -1.3802824124124122,
               -0.2955096326640088
            ],
            [
               -1.3774798998998998,
               -0.29504732929030375
            ],
            [
               -1.3746773873873872,
               -0.29469131559681894
            ],
            [
               -1.3718748748748748,
               -0.29449767478026984
            ],
            [
               -1.3690723623623622,
               -0.29447402001955836
            ],
            [
               -1.3662698498498498,
               -0.29458338921822336
            ],
            [
               -1.3634673373373372,
               -0.29476008418057
            ],
            [
               -1.3606648248248248,
               -0.29493167110719043
            ],
            [
               -1.3578623123123121,
               -0.29504009159639777
            ],
            [
               -1.3550597997997997,
               -0.295055773467891
            ],
            [
               -1.3522572872872871,
               -0.29498132662658294
            ],
            [
               -1.3494547747747747,
               -0.29484490479945724
            ],
            [
               -1.346652262262262,
               -0.29468647739365084
            ],
            [
               -1.3438497497497497,
               -0.29454214068136525
            ],
            [
               -1.341047237237237,
               -0.2944317233021225
            ],
            [
               -1.3382447247247247,
               -0.29435340862310444
            ],
            [
               -1.335442212212212,
               -0.29428651531729805
            ],
            [
               -1.3326396996996996,
               -0.2942008390987745
            ],
            [
               -1.329837187187187,
               -0.29406893779956933
            ],
            [
               -1.3270346746746746,
               -0.2938770250700481
            ],
            [
               -1.324232162162162,
               -0.2936308598988206
            ],
            [
               -1.3214296496496496,
               -0.29335485359236535
            ],
            [
               -1.318627137137137,
               -0.2930849097649987
            ],
            [
               -1.3158246246246246,
               -0.2928575129422454
            ],
            [
               -1.313022112112112,
               -0.2926986754123409
            ],
            [
               -1.3102195995995995,
               -0.29261624945364906
            ],
            [
               -1.307417087087087,
               -0.292597912555284
            ],
            [
               -1.3046145745745745,
               -0.29261526999839327
            ],
            [
               -1.301812062062062,
               -0.29263260462348284
            ],
            [
               -1.2990095495495495,
               -0.292617430911706
            ],
            [
               -1.2962070370370369,
               -0.2925495742569239
            ],
            [
               -1.2934045245245245,
               -0.29242608498874945
            ],
            [
               -1.2906020120120119,
               -0.292260683658085
            ],
            [
               -1.2877994994994995,
               -0.29207816271543596
            ],
            [
               -1.2849969869869868,
               -0.2919057015051004
            ],
            [
               -1.2821944744744744,
               -0.291763929769048
            ],
            [
               -1.2793919619619618,
               -0.29166055589977335
            ],
            [
               -1.2765894494494494,
               -0.2915884924240173
            ],
            [
               -1.2737869369369368,
               -0.29152895202786605
            ],
            [
               -1.2709844244244244,
               -0.2914584070730288
            ],
            [
               -1.2681819119119118,
               -0.2913570866723619
            ],
            [
               -1.2653793993993994,
               -0.29121619778658114
            ],
            [
               -1.2625768868868867,
               -0.291041450373262
            ],
            [
               -1.2597743743743743,
               -0.29085162767373296
            ],
            [
               -1.2569718618618617,
               -0.29067252538370847
            ],
            [
               -1.2541693493493493,
               -0.290528107846569
            ],
            [
               -1.2513668368368367,
               -0.2904317203589304
            ],
            [
               -1.2485643243243243,
               -0.2903803250180188
            ],
            [
               -1.2457618118118117,
               -0.2903539140903352
            ],
            [
               -1.2429592992992993,
               -0.2903207056510635
            ],
            [
               -1.2401567867867866,
               -0.29024688498264006
            ],
            [
               -1.2373542742742742,
               -0.29010808220167156
            ],
            [
               -1.2345517617617616,
               -0.2898989846013528
            ],
            [
               -1.2317492492492492,
               -0.28963777582168726
            ],
            [
               -1.2289467367367366,
               -0.28936346091852044
            ],
            [
               -1.2261442242242242,
               -0.2891262283563796
            ],
            [
               -1.2233417117117116,
               -0.28897321580137875
            ],
            [
               -1.2205391991991992,
               -0.2889337008596671
            ],
            [
               -1.2177366866866866,
               -0.2890082686209886
            ],
            [
               -1.2149341741741742,
               -0.28916566195723103
            ],
            [
               -1.2121316616616615,
               -0.28934895647896036
            ],
            [
               -1.2093291491491491,
               -0.28948997075074334
            ],
            [
               -1.2065266366366365,
               -0.28952822270620626
            ],
            [
               -1.203724124124124,
               -0.2894290889205368
            ],
            [
               -1.2009216116116115,
               -0.289195688829467
            ],
            [
               -1.198119099099099,
               -0.28887054034138515
            ],
            [
               -1.1953165865865865,
               -0.2885258498112205
            ],
            [
               -1.192514074074074,
               -0.28824461996424844
            ],
            [
               -1.1897115615615614,
               -0.2880975973486171
            ],
            [
               -1.186909049049049,
               -0.28812254839596696
            ],
            [
               -1.1841065365365364,
               -0.2883119427466433
            ],
            [
               -1.181304024024024,
               -0.2886128822073546
            ],
            [
               -1.1785015115115114,
               -0.2889396549623232
            ],
            [
               -1.175698998998999,
               -0.2891956232351013
            ],
            [
               -1.1728964864864864,
               -0.28929836972116413
            ],
            [
               -1.170093973973974,
               -0.2892009920244838
            ],
            [
               -1.1672914614614613,
               -0.28890348862269943
            ],
            [
               -1.164488948948949,
               -0.28845103657299104
            ],
            [
               -1.1616864364364363,
               -0.2879197791916846
            ],
            [
               -1.158883923923924,
               -0.2873943799120591
            ],
            [
               -1.1560814114114113,
               -0.28694396436445796
            ],
            [
               -1.153278898898899,
               -0.2866034605442741
            ],
            [
               -1.1504763863863863,
               -0.28636565453450624
            ],
            [
               -1.1476738738738739,
               -0.28618603703619044
            ],
            [
               -1.1448713613613613,
               -0.2859987183421846
            ],
            [
               -1.1420688488488488,
               -0.28573848295800797
            ],
            [
               -1.1392663363363362,
               -0.2853623834626239
            ],
            [
               -1.1364638238238238,
               -0.28486459152825716
            ],
            [
               -1.1336613113113112,
               -0.2842803720022734
            ],
            [
               -1.1308587987987986,
               -0.283678316422147
            ],
            [
               -1.1280562862862862,
               -0.28314334827689325
            ],
            [
               -1.1252537737737738,
               -0.2827554921716005
            ],
            [
               -1.1224512612612612,
               -0.28257030373424674
            ],
            [
               -1.1196487487487485,
               -0.28260602194643347
            ],
            [
               -1.1168462362362361,
               -0.2828403008156964
            ],
            [
               -1.1140437237237237,
               -0.28321655903138354
            ],
            [
               -1.111241211211211,
               -0.28365743464972315
            ],
            [
               -1.1084386986986985,
               -0.2840812676538029
            ],
            [
               -1.105636186186186,
               -0.28441730556198896
            ],
            [
               -1.1028336736736737,
               -0.28461633743057846
            ],
            [
               -1.100031161161161,
               -0.28465523824677375
            ],
            [
               -1.0972286486486484,
               -0.2845357952154589
            ],
            [
               -1.094426136136136,
               -0.2842795871656418
            ],
            [
               -1.0916236236236236,
               -0.2839212405386673
            ],
            [
               -1.088821111111111,
               -0.2835020692115019
            ],
            [
               -1.0860185985985984,
               -0.2830652030641567
            ],
            [
               -1.083216086086086,
               -0.2826522707963469
            ],
            [
               -1.0804135735735736,
               -0.28230095928266613
            ],
            [
               -1.077611061061061,
               -0.2820425827266478
            ],
            [
               -1.0748085485485483,
               -0.28189916259722647
            ],
            [
               -1.072006036036036,
               -0.2818802134587376
            ],
            [
               -1.0692035235235235,
               -0.28198009660415163
            ],
            [
               -1.066401011011011,
               -0.2821771154290555
            ],
            [
               -1.0635984984984983,
               -0.2824353134056803
            ],
            [
               -1.060795985985986,
               -0.28270924738899383
            ],
            [
               -1.0579934734734735,
               -0.2829510912846121
            ],
            [
               -1.0551909609609609,
               -0.2831186190619035
            ],
            [
               -1.0523884484484483,
               -0.28318222551542566
            ],
            [
               -1.0495859359359359,
               -0.2831293197696213
            ],
            [
               -1.0467834234234235,
               -0.28296511644676337
            ],
            [
               -1.0439809109109108,
               -0.2827098188191338
            ],
            [
               -1.0411783983983982,
               -0.28239311480156815
            ],
            [
               -1.0383758858858858,
               -0.2820474996043381
            ],
            [
               -1.0355733733733734,
               -0.28170204129746457
            ],
            [
               -1.0327708608608608,
               -0.2813778407328224
            ],
            [
               -1.0299683483483482,
               -0.28108578518230165
            ],
            [
               -1.0271658358358358,
               -0.28082651172150547
            ],
            [
               -1.0243633233233234,
               -0.2805920109819438
            ],
            [
               -1.0215608108108107,
               -0.28036813288956974
            ],
            [
               -1.0187582982982981,
               -0.2801373784891979
            ],
            [
               -1.0159557857857857,
               -0.2798816359656228
            ],
            [
               -1.0131532732732733,
               -0.27958476369971375
            ],
            [
               -1.0103507607607607,
               -0.2792350035164642
            ],
            [
               -1.007548248248248,
               -0.2788270950869196
            ],
            [
               -1.0047457357357357,
               -0.2783637466941926
            ],
            [
               -1.0019432232232233,
               -0.27785595918012596
            ],
            [
               -0.9991407107107106,
               -0.2773217513786216
            ],
            [
               -0.9963381981981981,
               -0.2767831606640914
            ],
            [
               -0.9935356856856856,
               -0.2762619229116225
            ],
            [
               -0.9907331731731731,
               -0.2757747853619435
            ],
            [
               -0.9879306606606606,
               -0.27532973809132105
            ],
            [
               -0.9851281481481481,
               -0.2749243795408597
            ],
            [
               -0.9823256356356356,
               -0.27454711101591167
            ],
            [
               -0.9795231231231231,
               -0.2741810122475081
            ],
            [
               -0.9767206106106106,
               -0.2738093577760663
            ],
            [
               -0.973918098098098,
               -0.2734211162363104
            ],
            [
               -0.9711155855855855,
               -0.2730146845955195
            ],
            [
               -0.968313073073073,
               -0.2725986240210527
            ],
            [
               -0.9655105605605605,
               -0.2721891400587102
            ],
            [
               -0.962708048048048,
               -0.2718051615772148
            ],
            [
               -0.9599055355355355,
               -0.2714627232515632
            ],
            [
               -0.957103023023023,
               -0.2711706216554729
            ],
            [
               -0.9543005105105105,
               -0.27092887143885896
            ],
            [
               -0.951497997997998,
               -0.27073046894850783
            ],
            [
               -0.9486954854854854,
               -0.27056573014298274
            ],
            [
               -0.9458929729729728,
               -0.2704274612057128
            ],
            [
               -0.9430904604604604,
               -0.2703148319373405
            ],
            [
               -0.9402879479479478,
               -0.2702342285015185
            ],
            [
               -0.9374854354354354,
               -0.2701964497160697
            ],
            [
               -0.9346829229229228,
               -0.27021100690993183
            ],
            [
               -0.9318804104104104,
               -0.27027948604161567
            ],
            [
               -0.9290778978978977,
               -0.27039047562003504
            ],
            [
               -0.9262753853853853,
               -0.27051821742744386
            ],
            [
               -0.9234728728728727,
               -0.2706259770302754
            ],
            [
               -0.9206703603603603,
               -0.27067353513304027
            ],
            [
               -0.9178678478478477,
               -0.2706267202719376
            ],
            [
               -0.9150653353353353,
               -0.2704660698517397
            ],
            [
               -0.9122628228228227,
               -0.2701918400617136
            ],
            [
               -0.9094603103103103,
               -0.26982367301194243
            ],
            [
               -0.9066577977977976,
               -0.26939492189231995
            ],
            [
               -0.9038552852852852,
               -0.26894336234710015
            ],
            [
               -0.9010527727727726,
               -0.26850118859367506
            ],
            [
               -0.8982502602602602,
               -0.26808740080552806
            ],
            [
               -0.8954477477477477,
               -0.2677048622903553
            ],
            [
               -0.8926452352352352,
               -0.26734272710712703
            ],
            [
               -0.8898427227227227,
               -0.2669831568087356
            ],
            [
               -0.8870402102102102,
               -0.2666098716799471
            ],
            [
               -0.8842376976976977,
               -0.2662155800441105
            ],
            [
               -0.8814351851851852,
               -0.26580584947369756
            ],
            [
               -0.8786326726726726,
               -0.26539831456281976
            ],
            [
               -0.8758301601601601,
               -0.2650177646081988
            ],
            [
               -0.8730276476476476,
               -0.2646890287080184
            ],
            [
               -0.8702251351351351,
               -0.2644301989123199
            ],
            [
               -0.8674226226226226,
               -0.26424841416047856
            ],
            [
               -0.8646201101101101,
               -0.26413932877270374
            ],
            [
               -0.8618175975975975,
               -0.26408995261304347
            ],
            [
               -0.859015085085085,
               -0.264083331587845
            ],
            [
               -0.8562125725725724,
               -0.26410299406115656
            ],
            [
               -0.8534100600600599,
               -0.2641354073066865
            ],
            [
               -0.8506075475475474,
               -0.26416971506458276
            ],
            [
               -0.8478050350350349,
               -0.2641953311123869
            ],
            [
               -0.8450025225225224,
               -0.26419900280423825
            ],
            [
               -0.8422000100100099,
               -0.26416329279076356
            ],
            [
               -0.8393974974974974,
               -0.2640678934928775
            ],
            [
               -0.8365949849849849,
               -0.26389397208484844
            ],
            [
               -0.8337924724724723,
               -0.2636303139449747
            ],
            [
               -0.8309899599599598,
               -0.2632789706975137
            ],
            [
               -0.8281874474474473,
               -0.2628578935272774
            ],
            [
               -0.8253849349349348,
               -0.2623988111959591
            ],
            [
               -0.8225824224224223,
               -0.2619401817578474
            ],
            [
               -0.8197799099099098,
               -0.26151687381645977
            ],
            [
               -0.8169773973973973,
               -0.26114964798187545
            ],
            [
               -0.8141748848848848,
               -0.2608379502071689
            ],
            [
               -0.8113723723723723,
               -0.26055875559135844
            ],
            [
               -0.8085698598598597,
               -0.2602723999378023
            ],
            [
               -0.8057673473473472,
               -0.2599340725580143
            ],
            [
               -0.8029648348348347,
               -0.25950767754215304
            ],
            [
               -0.8001623223223222,
               -0.25897779462045006
            ],
            [
               -0.7973598098098097,
               -0.25835586391418064
            ],
            [
               -0.7945572972972972,
               -0.2576784043962067
            ],
            [
               -0.7917547847847847,
               -0.2569975346810791
            ],
            [
               -0.7889522722722722,
               -0.25636650379490855
            ],
            [
               -0.7861497597597596,
               -0.2558245575426489
            ],
            [
               -0.7833472472472471,
               -0.25538572510259205
            ],
            [
               -0.7805447347347346,
               -0.25503491927298033
            ],
            [
               -0.7777422222222221,
               -0.25473248889749933
            ],
            [
               -0.7749397097097096,
               -0.2544257762558846
            ],
            [
               -0.7721371971971971,
               -0.2540641468783054
            ],
            [
               -0.7693346846846846,
               -0.25361302590182594
            ],
            [
               -0.7665321721721721,
               -0.25306295319275074
            ],
            [
               -0.7637296596596596,
               -0.25243135118287474
            ],
            [
               -0.760927147147147,
               -0.25175699435136334
            ],
            [
               -0.7581246346346345,
               -0.25108931594581485
            ],
            [
               -0.755322122122122,
               -0.2504760144209495
            ],
            [
               -0.7525196096096095,
               -0.2499525674933712
            ],
            [
               -0.749717097097097,
               -0.24953627742324733
            ],
            [
               -0.7469145845845845,
               -0.24922577901482137
            ],
            [
               -0.744112072072072,
               -0.24900516536336742
            ],
            [
               -0.7413095595595595,
               -0.24885062213738543
            ],
            [
               -0.738507047047047,
               -0.24873707400778056
            ],
            [
               -0.7357045345345344,
               -0.24864286026453278
            ],
            [
               -0.7329020220220219,
               -0.24855157269479028
            ],
            [
               -0.7300995095095094,
               -0.24845142256658495
            ],
            [
               -0.7272969969969969,
               -0.24833337728700058
            ],
            [
               -0.7244944844844844,
               -0.24818952861450533
            ],
            [
               -0.7216919719719719,
               -0.24801271324770424
            ],
            [
               -0.7188894594594594,
               -0.24779755891510682
            ],
            [
               -0.7160869469469469,
               -0.24754227756369723
            ],
            [
               -0.7132844344344343,
               -0.247250051475269
            ],
            [
               -0.7104819219219218,
               -0.24692896070792483
            ],
            [
               -0.7076794094094093,
               -0.24659002921186476
            ],
            [
               -0.7048768968968968,
               -0.2462438430692166
            ],
            [
               -0.7020743843843843,
               -0.24589693004558721
            ],
            [
               -0.6992718718718718,
               -0.24554935118657747
            ],
            [
               -0.6964693593593593,
               -0.24519460220890474
            ],
            [
               -0.6936668468468468,
               -0.24482206984726784
            ],
            [
               -0.6908643343343343,
               -0.24442126509375153
            ],
            [
               -0.6880618218218217,
               -0.24398627587435398
            ],
            [
               -0.6852593093093092,
               -0.24351868039163446
            ],
            [
               -0.6824567967967967,
               -0.2430276554474876
            ],
            [
               -0.6796542842842842,
               -0.24252704521735674
            ],
            [
               -0.6768517717717717,
               -0.2420303476634428
            ],
            [
               -0.6740492592592592,
               -0.2415454692138754
            ],
            [
               -0.6712467467467467,
               -0.24107132917264334
            ],
            [
               -0.6684442342342342,
               -0.24059783829311215
            ],
            [
               -0.6656417217217216,
               -0.2401096016686331
            ],
            [
               -0.6628392092092091,
               -0.23959231639881595
            ],
            [
               -0.6600366966966966,
               -0.23903975459297294
            ],
            [
               -0.6572341841841841,
               -0.23845885392386218
            ],
            [
               -0.6544316716716716,
               -0.23787094337962889
            ],
            [
               -0.6516291591591591,
               -0.23730835777859452
            ],
            [
               -0.6488266466466466,
               -0.23680722235494867
            ],
            [
               -0.6460241341341341,
               -0.23639848352163323
            ],
            [
               -0.6432216216216216,
               -0.23609986673066824
            ],
            [
               -0.640419109109109,
               -0.2359111447022316
            ],
            [
               -0.6376165965965965,
               -0.23581400898331045
            ],
            [
               -0.634814084084084,
               -0.23577634630874164
            ],
            [
               -0.6320115715715715,
               -0.2357593576212095
            ],
            [
               -0.629209059059059,
               -0.23572519430194774
            ],
            [
               -0.6264065465465465,
               -0.2356428670115118
            ],
            [
               -0.623604034034034,
               -0.23549103697228987
            ],
            [
               -0.6208015215215215,
               -0.23525757463924324
            ],
            [
               -0.617999009009009,
               -0.23493696865870367
            ],
            [
               -0.6151964964964964,
               -0.23452733653651558
            ],
            [
               -0.6123939839839839,
               -0.23402869224337924
            ],
            [
               -0.6095914714714714,
               -0.2334433340816946
            ],
            [
               -0.6067889589589589,
               -0.23277807184660607
            ],
            [
               -0.6039864464464464,
               -0.23204699744270935
            ],
            [
               -0.6011839339339339,
               -0.23127304814898086
            ],
            [
               -0.5983814214214214,
               -0.23048692487961678
            ],
            [
               -0.5955789089089089,
               -0.22972290920078434
            ],
            [
               -0.5927763963963963,
               -0.22901239809285992
            ],
            [
               -0.5899738838838838,
               -0.22837703713561194
            ],
            [
               -0.5871713713713713,
               -0.22782373748779494
            ],
            [
               -0.5843688588588588,
               -0.2273434070854937
            ],
            [
               -0.5815663463463463,
               -0.22691403813814728
            ],
            [
               -0.5787638338338338,
               -0.22650728942779905
            ],
            [
               -0.5759613213213213,
               -0.22609644209861862
            ],
            [
               -0.5731588088088088,
               -0.22566308095463092
            ],
            [
               -0.5703562962962963,
               -0.22520028880950535
            ],
            [
               -0.5675537837837837,
               -0.22471141027512134
            ],
            [
               -0.5647512712712712,
               -0.22420509246785408
            ],
            [
               -0.5619487587587587,
               -0.2236887299005389
            ],
            [
               -0.5591462462462462,
               -0.2231630803927921
            ],
            [
               -0.5563437337337337,
               -0.22262040470255678
            ],
            [
               -0.5535412212212212,
               -0.22204713115296315
            ],
            [
               -0.5507387087087087,
               -0.22143023572759252
            ],
            [
               -0.5479361961961962,
               -0.22076493201352726
            ],
            [
               -0.5451336836836836,
               -0.22006050888804404
            ],
            [
               -0.5423311711711711,
               -0.21934157609739127
            ],
            [
               -0.5395286586586586,
               -0.2186434925908427
            ],
            [
               -0.5367261461461461,
               -0.21800286047943576
            ],
            [
               -0.5339236336336336,
               -0.21744592212837632
            ],
            [
               -0.5311211211211211,
               -0.21697876795522478
            ],
            [
               -0.5283186086086086,
               -0.21658299992169536
            ],
            [
               -0.5255160960960961,
               -0.21621891071186158
            ],
            [
               -0.5227135835835836,
               -0.2158358158803222
            ],
            [
               -0.519911071071071,
               -0.21538672128936415
            ],
            [
               -0.5171085585585585,
               -0.21484287367381313
            ],
            [
               -0.514306046046046,
               -0.2142035292351801
            ],
            [
               -0.5115035335335335,
               -0.21349761434252024
            ],
            [
               -0.508701021021021,
               -0.21277644451743327
            ],
            [
               -0.5058985085085085,
               -0.21209950858708282
            ],
            [
               -0.503095995995996,
               -0.21151757304655833
            ],
            [
               -0.5002934834834833,
               -0.2110582597332144
            ],
            [
               -0.49749097097097084,
               -0.21071848547021188
            ],
            [
               -0.4946884584584583,
               -0.21046596905842052
            ],
            [
               -0.4918859459459458,
               -0.21024912920423178
            ],
            [
               -0.4890834334334333,
               -0.2100120702036536
            ],
            [
               -0.4862809209209208,
               -0.2097098434905157
            ],
            [
               -0.4834784084084083,
               -0.20931926282804464
            ],
            [
               -0.48067589589589577,
               -0.20884217682382952
            ],
            [
               -0.47787338338338325,
               -0.20830068720653827
            ],
            [
               -0.47507087087087074,
               -0.20772645604318343
            ],
            [
               -0.47226835835835823,
               -0.20714807767695925
            ],
            [
               -0.4694658458458457,
               -0.20658091130921352
            ],
            [
               -0.4666633333333332,
               -0.20602268546341063
            ],
            [
               -0.4638608208208207,
               -0.20545602219382433
            ],
            [
               -0.4610583083083082,
               -0.20485657182649514
            ],
            [
               -0.4582557957957957,
               -0.20420356061589592
            ],
            [
               -0.45545328328328316,
               -0.20348887080037867
            ],
            [
               -0.45265077077077065,
               -0.2027214886533767
            ],
            [
               -0.44984825825825814,
               -0.20192596406649835
            ],
            [
               -0.4470457457457456,
               -0.20113573788303196
            ],
            [
               -0.4442432332332331,
               -0.2003839972719923
            ],
            [
               -0.4414407207207206,
               -0.1996954698550179
            ],
            [
               -0.4386382082082081,
               -0.19908201749416993
            ],
            [
               -0.4358356956956956,
               -0.19854327666428662
            ],
            [
               -0.43303318318318307,
               -0.19807154202939656
            ],
            [
               -0.43023067067067056,
               -0.19765839060709292
            ],
            [
               -0.42742815815815804,
               -0.1972998526652981
            ],
            [
               -0.42462564564564553,
               -0.19699753521060476
            ],
            [
               -0.421823133133133,
               -0.19675479421999303
            ],
            [
               -0.4190206206206205,
               -0.19656921387392884
            ],
            [
               -0.416218108108108,
               -0.1964244655399588
            ],
            [
               -0.4134155955955955,
               -0.1962853607498773
            ],
            [
               -0.410613083083083,
               -0.19609921763754523
            ],
            [
               -0.40781057057057046,
               -0.19580467413411662
            ],
            [
               -0.40500805805805795,
               -0.19534642683778597
            ],
            [
               -0.40220554554554544,
               -0.19469195426567415
            ],
            [
               -0.39940303303303293,
               -0.19384497555531877
            ],
            [
               -0.3966005205205205,
               -0.19285074970976857
            ],
            [
               -0.3937980080080079,
               -0.19179035266628447
            ],
            [
               -0.3909954954954955,
               -0.19076423359532713
            ],
            [
               -0.3881929829829829,
               -0.18986869609345408
            ],
            [
               -0.3853904704704705,
               -0.18917141311570979
            ],
            [
               -0.38258795795795786,
               -0.18869283657614366
            ],
            [
               -0.37978544544544546,
               -0.18839907936688513
            ],
            [
               -0.37698293293293283,
               -0.18820882971147096
            ],
            [
               -0.37418042042042043,
               -0.1880129534628563
            ],
            [
               -0.3713779079079078,
               -0.18770179387544794
            ],
            [
               -0.3685753953953954,
               -0.18719288427564584
            ],
            [
               -0.3657728828828828,
               -0.18645155392780202
            ],
            [
               -0.3629703703703704,
               -0.18549883167563486
            ],
            [
               -0.36016785785785776,
               -0.18440459374049933
            ],
            [
               -0.35736534534534536,
               -0.1832680364179154
            ],
            [
               -0.35456283283283274,
               -0.18219107864556994
            ],
            [
               -0.35176032032032034,
               -0.18125219141124804
            ],
            [
               -0.3489578078078077,
               -0.1804878721364271
            ],
            [
               -0.3461552952952953,
               -0.17988663449715436
            ],
            [
               -0.3433527827827827,
               -0.17939667568853424
            ],
            [
               -0.3405502702702703,
               -0.17894441408342493
            ],
            [
               -0.33774775775775767,
               -0.17845802484625378
            ],
            [
               -0.33494524524524527,
               -0.17788882391700162
            ],
            [
               -0.33214273273273265,
               -0.17722420896840313
            ],
            [
               -0.32934022022022025,
               -0.1764885723268872
            ],
            [
               -0.3265377077077076,
               -0.1757323252270115
            ],
            [
               -0.323735195195195,
               -0.17501279228582062
            ],
            [
               -0.3209326826826826,
               -0.17437316893843385
            ],
            [
               -0.31813017017017,
               -0.17382626397503875
            ],
            [
               -0.3153276576576576,
               -0.17334822865941701
            ],
            [
               -0.31252514514514496,
               -0.17288437152205033
            ],
            [
               -0.30972263263263256,
               -0.17236541483012363
            ],
            [
               -0.30692012012011993,
               -0.1717292972793848
            ],
            [
               -0.30411760760760753,
               -0.170941852838535
            ],
            [
               -0.3013150950950949,
               -0.17000994062371305
            ],
            [
               -0.2985125825825825,
               -0.16898280108138564
            ],
            [
               -0.2957100700700699,
               -0.1679409151702121
            ],
            [
               -0.2929075575575575,
               -0.16697539470425588
            ],
            [
               -0.29010504504504486,
               -0.1661638007980415
            ],
            [
               -0.28730253253253246,
               -0.16554940105536203
            ],
            [
               -0.28450002002001984,
               -0.16512988932996653
            ],
            [
               -0.28169750750750744,
               -0.1648587951867005
            ],
            [
               -0.2788949949949948,
               -0.16465904655891783
            ],
            [
               -0.2760924824824824,
               -0.1644445600383953
            ],
            [
               -0.2732899699699698,
               -0.16414341048518488
            ],
            [
               -0.2704874574574574,
               -0.1637157804244212
            ],
            [
               -0.26768494494494477,
               -0.16316160817435182
            ],
            [
               -0.26488243243243237,
               -0.16251609916033805
            ],
            [
               -0.26207991991991975,
               -0.16183502027847754
            ],
            [
               -0.25927740740740735,
               -0.16117478798909596
            ],
            [
               -0.2564748948948947,
               -0.16057382492239514
            ],
            [
               -0.2536723823823823,
               -0.16004105291923304
            ],
            [
               -0.2508698698698697,
               -0.15955492899562335
            ],
            [
               -0.2480673573573573,
               -0.1590729237005697
            ],
            [
               -0.24526484484484468,
               -0.15854793074341583
            ],
            [
               -0.24246233233233228,
               -0.1579458883085069
            ],
            [
               -0.23965981981981965,
               -0.15725859558551322
            ],
            [
               -0.23685730730730725,
               -0.15650740328935828
            ],
            [
               -0.23405479479479463,
               -0.1557365688120783
            ],
            [
               -0.23125228228228223,
               -0.15499855296861043
            ],
            [
               -0.2284497697697696,
               -0.15433623266896745
            ],
            [
               -0.2256472572572572,
               -0.15376801544481472
            ],
            [
               -0.22284474474474458,
               -0.1532808379892371
            ],
            [
               -0.22004223223223218,
               -0.15283336087953459
            ],
            [
               -0.21723971971971956,
               -0.1523682461773044
            ],
            [
               -0.21443720720720716,
               -0.15182938775163352
            ],
            [
               -0.21163469469469454,
               -0.15117837736248393
            ],
            [
               -0.20883218218218214,
               -0.15040486212689283
            ],
            [
               -0.2060296696696695,
               -0.14952763596027552
            ],
            [
               -0.2032271571571571,
               -0.14858653866660432
            ],
            [
               -0.2004246446446445,
               -0.14762838175148751
            ],
            [
               -0.1976221321321321,
               -0.14669208274143572
            ],
            [
               -0.19481961961961947,
               -0.1457982891550455
            ],
            [
               -0.19201710710710707,
               -0.14494698573556447
            ],
            [
               -0.18921459459459444,
               -0.14412354961363805
            ],
            [
               -0.18641208208208204,
               -0.14331053844377023
            ],
            [
               -0.18360956956956942,
               -0.14250031846115147
            ],
            [
               -0.18080705705705702,
               -0.14170326627621876
            ],
            [
               -0.1780045445445444,
               -0.14094787279612112
            ],
            [
               -0.175202032032032,
               -0.14027209376176408
            ],
            [
               -0.17239951951951937,
               -0.13970865739591196
            ],
            [
               -0.16959700700700697,
               -0.13926953278675655
            ],
            [
               -0.16679449449449435,
               -0.13893544435586191
            ],
            [
               -0.16399198198198195,
               -0.13865487657737172
            ],
            [
               -0.16118946946946933,
               -0.13835389088569916
            ],
            [
               -0.15838695695695693,
               -0.13795432933708773
            ],
            [
               -0.1555844444444443,
               -0.1373949162844321
            ],
            [
               -0.1527819319319319,
               -0.136648494131394
            ],
            [
               -0.14997941941941928,
               -0.1357296455883757
            ],
            [
               -0.14717690690690688,
               -0.13468997450744544
            ],
            [
               -0.14437439439439426,
               -0.133602345111628
            ],
            [
               -0.14157188188188186,
               -0.132539048560028
            ],
            [
               -0.13876936936936923,
               -0.13155091008277692
            ],
            [
               -0.13596685685685683,
               -0.13065404765940863
            ],
            [
               -0.1331643443443442,
               -0.12982842628423147
            ],
            [
               -0.1303618318318318,
               -0.1290283861223492
            ],
            [
               -0.1275593193193192,
               -0.12820131333534887
            ],
            [
               -0.12475680680680679,
               -0.1273079441472423
            ],
            [
               -0.12195429429429416,
               -0.12633736131283346
            ],
            [
               -0.11915178178178176,
               -0.12531169219844315
            ],
            [
               -0.11634926926926914,
               -0.12427915481157277
            ],
            [
               -0.11354675675675674,
               -0.12329814243732401
            ],
            [
               -0.11074424424424412,
               -0.12241807429972668
            ],
            [
               -0.10794173173173172,
               -0.1216637182201835
            ],
            [
               -0.1051392192192191,
               -0.12102829542310597
            ],
            [
               -0.10233670670670669,
               -0.12047743530680355
            ],
            [
               -0.09953419419419407,
               -0.1199621399364161
            ],
            [
               -0.09673168168168167,
               -0.11943575348319793
            ],
            [
               -0.09392916916916905,
               -0.11886864208112888
            ],
            [
               -0.09112665665665665,
               -0.1182553208465317
            ],
            [
               -0.08832414414414402,
               -0.11761171770783613
            ],
            [
               -0.08552163163163162,
               -0.11696403796944196
            ],
            [
               -0.082719119119119,
               -0.11633388770236244
            ],
            [
               -0.0799166066066066,
               -0.11572573678751635
            ],
            [
               -0.07711409409409398,
               -0.11512191103517065
            ],
            [
               -0.07431158158158158,
               -0.11448740872586322
            ],
            [
               -0.07150906906906895,
               -0.11378300111801376
            ],
            [
               -0.06870655655655655,
               -0.11298172890114667
            ],
            [
               -0.06590404404404393,
               -0.11208232477883431
            ],
            [
               -0.06310153153153153,
               -0.11111392700380127
            ],
            [
               -0.06029901901901891,
               -0.11012946966442573
            ],
            [
               -0.057496506506506506,
               -0.10918929502654108
            ],
            [
               -0.054693993993993884,
               -0.10834032879821542
            ],
            [
               -0.05189148148148148,
               -0.10759817095465232
            ],
            [
               -0.04908896896896886,
               -0.1069388659250623
            ],
            [
               -0.04628645645645646,
               -0.10630402775751935
            ],
            [
               -0.04348394394394384,
               -0.10561841908998214
            ],
            [
               -0.040681431431431436,
               -0.10481460126994811
            ],
            [
               -0.037878918918918814,
               -0.10385649300821816
            ],
            [
               -0.03507640640640641,
               -0.1027536519480893
            ],
            [
               -0.03227389389389379,
               -0.10156094054155822
            ],
            [
               -0.02947138138138139,
               -0.10036305846129742
            ],
            [
               -0.026668868868868767,
               -0.09924860133289087
            ],
            [
               -0.023866356356356366,
               -0.09828205076305065
            ],
            [
               -0.021063843843843744,
               -0.09748307382037526
            ],
            [
               -0.018261331331331343,
               -0.09682029828771721
            ],
            [
               -0.01545881881881872,
               -0.09622201040371202
            ],
            [
               -0.01265630630630632,
               -0.09560054994935552
            ],
            [
               -0.009853793793793697,
               -0.09488246766944593
            ],
            [
               -0.007051281281281296,
               -0.09403438404159332
            ],
            [
               -0.004248768768768674,
               -0.09307571640754198
            ],
            [
               -0.001446256256256273,
               -0.09207366750466911
            ],
            [
               0.0013562562562563496,
               -0.0911217179770593
            ],
            [
               0.00415876876876875,
               -0.09030840052407763
            ],
            [
               0.006961281281281373,
               -0.08968650163610228
            ],
            [
               0.009763793793793774,
               -0.08925289477139059
            ],
            [
               0.012566306306306396,
               -0.088945907219699
            ],
            [
               0.015368818818818797,
               -0.0886615254640718
            ],
            [
               0.01817133133133142,
               -0.08828367306411979
            ],
            [
               0.02097384384384382,
               -0.0877192268444158
            ],
            [
               0.023776356356356443,
               -0.08692684889492489
            ],
            [
               0.026578868868868843,
               -0.08593060216459
            ],
            [
               0.029381381381381466,
               -0.08481405480995162
            ],
            [
               0.03218389389389387,
               -0.08369662416681445
            ],
            [
               0.03498640640640649,
               -0.08269933474069588
            ],
            [
               0.03778891891891911,
               -0.08191027546634683
            ],
            [
               0.04059143143143151,
               -0.08135992608554349
            ],
            [
               0.043393943943944135,
               -0.0810133127750819
            ],
            [
               0.046196456456456536,
               -0.08078074783519842
            ],
            [
               0.04899896896896916,
               -0.0805433853035867
            ],
            [
               0.05180148148148156,
               -0.08018568385432265
            ],
            [
               0.05460399399399418,
               -0.07962529464579245
            ],
            [
               0.05740650650650658,
               -0.07883220910779785
            ],
            [
               0.060209019019019205,
               -0.07783262430185643
            ],
            [
               0.0630115315315316,
               -0.07669765960970035
            ],
            [
               0.06581404404404423,
               -0.07552130966392707
            ],
            [
               0.06861655655655663,
               -0.0743946188630798
            ],
            [
               0.07141906906906925,
               -0.07338339994986691
            ],
            [
               0.07422158158158165,
               -0.07251502777494466
            ],
            [
               0.07702409409409428,
               -0.07177668513306329
            ],
            [
               0.07982660660660668,
               -0.07112401052979014
            ],
            [
               0.0826291191191193,
               -0.07049643504684092
            ],
            [
               0.0854316316316317,
               -0.06983426409464816
            ],
            [
               0.08823414414414432,
               -0.06909289756543119
            ],
            [
               0.09103665665665672,
               -0.06825113059098256
            ],
            [
               0.09383916916916935,
               -0.06731257291736695
            ],
            [
               0.09664168168168175,
               -0.06630116026781047
            ],
            [
               0.09944419419419437,
               -0.0652529888042097
            ],
            [
               0.10224670670670677,
               -0.06420708646700862
            ],
            [
               0.10504921921921939,
               -0.06319736047761645
            ],
            [
               0.10785173173173179,
               -0.062247147868236034
            ],
            [
               0.11065424424424442,
               -0.06136690403108954
            ],
            [
               0.11345675675675682,
               -0.06055485136336685
            ],
            [
               0.11625926926926944,
               -0.05979996927384655
            ],
            [
               0.11906178178178184,
               -0.059086488134919006
            ],
            [
               0.12186429429429446,
               -0.05839894356944156
            ],
            [
               0.12466680680680686,
               -0.05772677907613082
            ],
            [
               0.12746931931931949,
               -0.05706747041042105
            ],
            [
               0.13027183183183189,
               -0.05642728051676793
            ],
            [
               0.1330743443443445,
               -0.05581914592202023
            ],
            [
               0.1358768568568569,
               -0.05525787049594097
            ],
            [
               0.13867936936936953,
               -0.054753643045830844
            ],
            [
               0.14148188188188193,
               -0.05430564516272827
            ],
            [
               0.14428439439439456,
               -0.05389786114974208
            ],
            [
               0.14708690690690696,
               -0.05349890141196623
            ],
            [
               0.14988941941941958,
               -0.05306666141398874
            ],
            [
               0.15269193193193198,
               -0.052557178416165265
            ],
            [
               0.1554944444444446,
               -0.05193555935136161
            ],
            [
               0.158296956956957,
               -0.051185863953308076
            ],
            [
               0.16109946946946962,
               -0.05031676119697183
            ],
            [
               0.16390198198198203,
               -0.04936077701598848
            ],
            [
               0.16670449449449465,
               -0.048366791007332335
            ],
            [
               0.16950700700700705,
               -0.04738756786143457
            ],
            [
               0.17230951951951967,
               -0.04646581906347383
            ],
            [
               0.17511203203203207,
               -0.04562296393518174
            ],
            [
               0.1779145445445447,
               -0.04485409667747527
            ],
            [
               0.1807170570570571,
               -0.044130815915734374
            ],
            [
               0.18351956956956972,
               -0.04341110558369123
            ],
            [
               0.18632208208208212,
               -0.04265318264806672
            ],
            [
               0.18912459459459474,
               -0.041828924770112956
            ],
            [
               0.19192710710710714,
               -0.04093262459865029
            ],
            [
               0.19472961961961976,
               -0.03998236580138207
            ],
            [
               0.19753213213213217,
               -0.03901376594795631
            ],
            [
               0.2003346446446448,
               -0.03806834854504277
            ],
            [
               0.2031371571571572,
               -0.03718052561538486
            ],
            [
               0.2059396696696698,
               -0.0363675042706843
            ],
            [
               0.2087421821821822,
               -0.03562527574197055
            ],
            [
               0.21154469469469483,
               -0.03493163092101696
            ],
            [
               0.21434720720720724,
               -0.03425467569352278
            ],
            [
               0.21714971971971986,
               -0.033563480568632176
            ],
            [
               0.21995223223223226,
               -0.032836942599105565
            ],
            [
               0.22275474474474488,
               -0.03206783755067419
            ],
            [
               0.22555725725725728,
               -0.0312610311640423
            ],
            [
               0.2283597697697699,
               -0.03042713091787172
            ],
            [
               0.2311622822822823,
               -0.029574608463212512
            ],
            [
               0.23396479479479493,
               -0.028703939407591347
            ],
            [
               0.23676730730730733,
               -0.02780639478725866
            ],
            [
               0.23956981981981995,
               -0.026868132130616826
            ],
            [
               0.24237233233233235,
               -0.025877950955772652
            ],
            [
               0.24517484484484497,
               -0.024835406153160544
            ],
            [
               0.24797735735735738,
               -0.023755604100327524
            ],
            [
               0.25077986986987,
               -0.022668141014399942
            ],
            [
               0.2535823823823824,
               -0.021609897421139737
            ],
            [
               0.256384894894895,
               -0.020613936225790525
            ],
            [
               0.2591874074074074,
               -0.019698573286034957
            ],
            [
               0.26198991991992004,
               -0.018861031152483027
            ],
            [
               0.26479243243243245,
               -0.018078709980283617
            ],
            [
               0.26759494494494507,
               -0.017318421856073477
            ],
            [
               0.27039745745745747,
               -0.016550868604892355
            ],
            [
               0.2731999699699701,
               -0.015765333716254576
            ],
            [
               0.2760024824824825,
               -0.014978931276512952
            ],
            [
               0.2788049949949951,
               -0.01423616979510603
            ],
            [
               0.2816075075075075,
               -0.013597681563510391
            ],
            [
               0.28441002002002014,
               -0.013120743103433058
            ],
            [
               0.28721253253253254,
               -0.012837371014965598
            ],
            [
               0.29001504504504516,
               -0.012737168863847861
            ],
            [
               0.29281755755755756,
               -0.012761134760227333
            ],
            [
               0.2956200700700702,
               -0.01280951733069173
            ],
            [
               0.2984225825825826,
               -0.012762481194851794
            ],
            [
               0.3012250950950952,
               -0.012508208499115936
            ],
            [
               0.3040276076076076,
               -0.011970495729962324
            ],
            [
               0.30683012012012023,
               -0.011127789674199737
            ],
            [
               0.30963263263263263,
               -0.01001802923068855
            ],
            [
               0.31243514514514525,
               -0.008727869826457901
            ],
            [
               0.31523765765765766,
               -0.007369522406961551
            ],
            [
               0.3180401701701703,
               -0.006052053558692275
            ],
            [
               0.3208426826826827,
               -0.004855432678013735
            ],
            [
               0.3236451951951953,
               -0.0038144657056247006
            ],
            [
               0.3264477077077077,
               -0.00291646073276651
            ],
            [
               0.3292502202202203,
               -0.0021121515585836165
            ],
            [
               0.3320527327327327,
               -0.0013354778204127254
            ],
            [
               0.33485524524524535,
               -0.0005255154152325192
            ],
            [
               0.33765775775775775,
               0.0003561892475590356
            ],
            [
               0.34046027027027037,
               0.0013175388319834336
            ],
            [
               0.34326278278278277,
               0.002338329642181919
            ],
            [
               0.3460652952952954,
               0.0033810182858280136
            ],
            [
               0.3488678078078078,
               0.004405203135091157
            ],
            [
               0.3516703203203204,
               0.005380589660178875
            ],
            [
               0.3544728328328328,
               0.0062944134376697325
            ],
            [
               0.35727534534534544,
               0.007151738021352938
            ],
            [
               0.36007785785785784,
               0.007969749912117657
            ],
            [
               0.36288037037037046,
               0.008769149266886322
            ],
            [
               0.36568288288288286,
               0.009566336874085896
            ],
            [
               0.3684853953953955,
               0.010369236521352798
            ],
            [
               0.3712879079079079,
               0.011177732103700252
            ],
            [
               0.3740904204204205,
               0.011987650739181621
            ],
            [
               0.3768929329329329,
               0.01279581458654816
            ],
            [
               0.37969544544544553,
               0.013603441567159189
            ],
            [
               0.38249795795795793,
               0.014416133504096582
            ],
            [
               0.38530047047047056,
               0.015240397947013956
            ],
            [
               0.38810298298298296,
               0.01607836377438486
            ],
            [
               0.3909054954954956,
               0.016923338166332944
            ],
            [
               0.393708008008008,
               0.017758685125833465
            ],
            [
               0.3965105205205206,
               0.01856122812174056
            ],
            [
               0.3993130330330332,
               0.01930849178445057
            ],
            [
               0.4021155455455456,
               0.019987358670505245
            ],
            [
               0.40491805805805825,
               0.020600845752752575
            ],
            [
               0.40772057057057065,
               0.02117009584546259
            ],
            [
               0.4105230830830833,
               0.021730241006151105
            ],
            [
               0.4133255955955957,
               0.02232097820800473
            ],
            [
               0.4161281081081083,
               0.02297469620027978
            ],
            [
               0.4189306206206207,
               0.023706047807689937
            ],
            [
               0.4217331331331333,
               0.024506551578429125
            ],
            [
               0.4245356456456457,
               0.0253462088239427
            ],
            [
               0.42733815815815834,
               0.026181792069584556
            ],
            [
               0.43014067067067074,
               0.026969228388543764
            ],
            [
               0.43294318318318337,
               0.027676163235575035
            ],
            [
               0.43574569569569577,
               0.028290816818766024
            ],
            [
               0.4385482082082084,
               0.0288246050160329
            ],
            [
               0.4413507207207208,
               0.02930817403225186
            ],
            [
               0.4441532332332334,
               0.029782686822793614
            ],
            [
               0.4469557457457458,
               0.030289608554184833
            ],
            [
               0.44975825825825844,
               0.030862387176058603
            ],
            [
               0.45256077077077084,
               0.03152231951215001
            ],
            [
               0.45536328328328346,
               0.03227901619364229
            ],
            [
               0.45816579579579586,
               0.03313399845846507
            ],
            [
               0.4609683083083085,
               0.034084828961219255
            ],
            [
               0.4637708208208209,
               0.03512723998895251
            ],
            [
               0.4665733333333335,
               0.036253933944858485
            ],
            [
               0.4693758458458459,
               0.03745057938323598
            ],
            [
               0.47217835835835853,
               0.038691224769285576
            ],
            [
               0.47498087087087093,
               0.039936150695852546
            ],
            [
               0.47778338338338355,
               0.041134666460908687
            ],
            [
               0.48058589589589595,
               0.04223363162097657
            ],
            [
               0.4833884084084086,
               0.04319014889493841
            ],
            [
               0.486190920920921,
               0.0439848200254532
            ],
            [
               0.4889934334334336,
               0.044631025660442
            ],
            [
               0.491795945945946,
               0.04517635774585152
            ],
            [
               0.4945984584584586,
               0.04569450096982153
            ],
            [
               0.497400970970971,
               0.04626886630496105
            ],
            [
               0.5002034834834836,
               0.04697211434077386
            ],
            [
               0.503005995995996,
               0.04784736325511596
            ],
            [
               0.5058085085085087,
               0.048896717888158914
            ],
            [
               0.5086110210210211,
               0.05008075249284097
            ],
            [
               0.5114135335335337,
               0.05132933665525921
            ],
            [
               0.5142160460460461,
               0.052560756084190585
            ],
            [
               0.5170185585585587,
               0.05370357373261336
            ],
            [
               0.5198210710710711,
               0.054714921442286124
            ],
            [
               0.5226235835835837,
               0.05559013804844676
            ],
            [
               0.5254260960960961,
               0.0563614417312186
            ],
            [
               0.5282286086086088,
               0.05708670004863653
            ],
            [
               0.5310311211211212,
               0.05783222401163807
            ],
            [
               0.5338336336336338,
               0.05865496039292839
            ],
            [
               0.5366361461461462,
               0.05958910533423792
            ],
            [
               0.5394386586586588,
               0.06064025993093791
            ],
            [
               0.5422411711711712,
               0.061787559308020296
            ],
            [
               0.5450436836836838,
               0.06299171620181226
            ],
            [
               0.5478461961961962,
               0.06420546992421286
            ],
            [
               0.5506487087087089,
               0.06538292155445993
            ],
            [
               0.5534512212212213,
               0.06648550076928056
            ],
            [
               0.5562537337337339,
               0.06748421119732276
            ],
            [
               0.5590562462462463,
               0.06835949893212653
            ],
            [
               0.5618587587587589,
               0.0691008786280474
            ],
            [
               0.5646612712712713,
               0.06970804364005603
            ],
            [
               0.5674637837837839,
               0.07019381532681432
            ],
            [
               0.5702662962962963,
               0.07058760996947544
            ],
            [
               0.573068808808809,
               0.07093692991949724
            ],
            [
               0.5758713213213213,
               0.07130434377150133
            ],
            [
               0.578673833833834,
               0.07175867837530706
            ],
            [
               0.5814763463463464,
               0.0723613223028142
            ],
            [
               0.584278858858859,
               0.07315082612836951
            ],
            [
               0.5870813713713714,
               0.07413044003105804
            ],
            [
               0.589883883883884,
               0.07526315075642181
            ],
            [
               0.5926863963963964,
               0.07647699563934848
            ],
            [
               0.595488908908909,
               0.07768040599638834
            ],
            [
               0.5982914214214214,
               0.07878403718734792
            ],
            [
               0.6010939339339341,
               0.07972312787203173
            ],
            [
               0.6038964464464465,
               0.08047381292308431
            ],
            [
               0.6066989589589589,
               0.08105833002612844
            ],
            [
               0.6095014714714717,
               0.08153731575026005
            ],
            [
               0.6123039839839841,
               0.08199136548299671
            ],
            [
               0.6151064964964965,
               0.08249742563003723
            ],
            [
               0.6179090090090089,
               0.08310724586477344
            ],
            [
               0.6207115215215218,
               0.0838344557112741
            ],
            [
               0.6235140340340342,
               0.08465403297562948
            ],
            [
               0.6263165465465466,
               0.08551391676799025
            ],
            [
               0.629119059059059,
               0.08635461967518787
            ],
            [
               0.6319215715715718,
               0.08713021040522542
            ],
            [
               0.6347240840840842,
               0.08782378603657012
            ],
            [
               0.6375265965965966,
               0.08845258586624397
            ],
            [
               0.640329109109109,
               0.08906149351403062
            ],
            [
               0.6431316216216219,
               0.08970758478424343
            ],
            [
               0.6459341341341343,
               0.09044127267958407
            ],
            [
               0.6487366466466467,
               0.0912905187924826
            ],
            [
               0.651539159159159,
               0.0922532631184455
            ],
            [
               0.6543416716716719,
               0.093300190877184
            ],
            [
               0.6571441841841843,
               0.09438630602988476
            ],
            [
               0.6599466966966967,
               0.09546680343346414
            ],
            [
               0.6627492092092091,
               0.09651144275786394
            ],
            [
               0.665551721721722,
               0.09751242505888344
            ],
            [
               0.6683542342342343,
               0.09848330924831183
            ],
            [
               0.6711567467467467,
               0.09944982783463657
            ],
            [
               0.6739592592592591,
               0.10043636392927771
            ],
            [
               0.676761771771772,
               0.10145331124697565
            ],
            [
               0.6795642842842844,
               0.10249007424030085
            ],
            [
               0.6823667967967968,
               0.10351629565933007
            ],
            [
               0.6851693093093092,
               0.1044908477355943
            ],
            [
               0.687971821821822,
               0.10537530972162268
            ],
            [
               0.6907743343343344,
               0.10614708360124805
            ],
            [
               0.6935768468468468,
               0.10680750408273085
            ],
            [
               0.6963793593593592,
               0.10738215903845014
            ],
            [
               0.6991818718718721,
               0.10791344040158077
            ],
            [
               0.7019843843843845,
               0.10844806094351156
            ],
            [
               0.7047868968968969,
               0.10902392833883381
            ],
            [
               0.7075894094094093,
               0.10966080459164565
            ],
            [
               0.7103919219219221,
               0.11035763924783862
            ],
            [
               0.7131944344344345,
               0.11109696214011541
            ],
            [
               0.7159969469469469,
               0.11185419931397833
            ],
            [
               0.7187994594594593,
               0.11260815338588226
            ],
            [
               0.7216019719719722,
               0.11334872464552176
            ],
            [
               0.7244044844844846,
               0.11407924273157116
            ],
            [
               0.727206996996997,
               0.11481299009109788
            ],
            [
               0.7300095095095094,
               0.11556576126444798
            ],
            [
               0.7328120220220222,
               0.11634775644584364
            ],
            [
               0.7356145345345346,
               0.11715822350151395
            ],
            [
               0.738417047047047,
               0.11798503239497424
            ],
            [
               0.7412195595595594,
               0.11880929866837128
            ],
            [
               0.7440220720720723,
               0.11961309165178596
            ],
            [
               0.7468245845845847,
               0.12038698779855558
            ],
            [
               0.7496270970970971,
               0.12113426111158657
            ],
            [
               0.7524296096096099,
               0.12186983254478567
            ],
            [
               0.7552321221221223,
               0.12261421363271655
            ],
            [
               0.7580346346346347,
               0.12338475128052556
            ],
            [
               0.7608371471471471,
               0.12418769028653875
            ],
            [
               0.76363965965966,
               0.12501441738763092
            ],
            [
               0.7664421721721724,
               0.12584375140830578
            ],
            [
               0.7692446846846848,
               0.12664983377404027
            ],
            [
               0.7720471971971972,
               0.12741291368255958
            ],
            [
               0.77484970970971,
               0.12812898151082355
            ],
            [
               0.7776522222222224,
               0.12881433237613316
            ],
            [
               0.7804547347347348,
               0.12950275694583482
            ],
            [
               0.7832572472472472,
               0.1302356251664787
            ],
            [
               0.7860597597597601,
               0.13104774965699245
            ],
            [
               0.7888622722722725,
               0.13195364198343829
            ],
            [
               0.7916647847847849,
               0.13293895620702142
            ],
            [
               0.7944672972972973,
               0.13396043502287266
            ],
            [
               0.7972698098098101,
               0.1349550039509096
            ],
            [
               0.8000723223223225,
               0.13585569184507754
            ],
            [
               0.8028748348348349,
               0.13660979658180514
            ],
            [
               0.8056773473473473,
               0.13719392784762632
            ],
            [
               0.8084798598598602,
               0.13762150271885165
            ],
            [
               0.8112823723723726,
               0.13794061060227553
            ],
            [
               0.814084884884885,
               0.1382231005585307
            ],
            [
               0.8168873973973974,
               0.13854829335573302
            ],
            [
               0.8196899099099102,
               0.13898606398645894
            ],
            [
               0.8224924224224226,
               0.13958380229373915
            ],
            [
               0.825294934934935,
               0.14036012278034432
            ],
            [
               0.8280974474474474,
               0.14130581453774563
            ],
            [
               0.8308999599599602,
               0.14239027285720257
            ],
            [
               0.8337024724724726,
               0.14357030613056368
            ],
            [
               0.836504984984985,
               0.1447981576112343
            ],
            [
               0.8393074974974974,
               0.1460267091068474
            ],
            [
               0.8421100100100103,
               0.14721158963178524
            ],
            [
               0.8449125225225227,
               0.14831152983271398
            ],
            [
               0.8477150350350351,
               0.14928910482019978
            ],
            [
               0.8505175475475475,
               0.1501136679911358
            ],
            [
               0.8533200600600603,
               0.15076694752961015
            ],
            [
               0.8561225725725727,
               0.15125002404163956
            ],
            [
               0.8589250850850851,
               0.15158899707231077
            ],
            [
               0.8617275975975975,
               0.1518362416447519
            ],
            [
               0.8645301101101104,
               0.15206504638059565
            ],
            [
               0.8673326226226228,
               0.15235740599196246
            ],
            [
               0.8701351351351352,
               0.15278716310004298
            ],
            [
               0.8729376476476476,
               0.15340268813176933
            ],
            [
               0.8757401601601604,
               0.15421407602959447
            ],
            [
               0.8785426726726728,
               0.15518903218481672
            ],
            [
               0.8813451851851852,
               0.1562593669564149
            ],
            [
               0.8841476976976976,
               0.1573369793077372
            ],
            [
               0.8869502102102105,
               0.15833534499362206
            ],
            [
               0.8897527227227229,
               0.15919076945087146
            ],
            [
               0.8925552352352353,
               0.15987761360262343
            ],
            [
               0.8953577477477477,
               0.1604133981779186
            ],
            [
               0.8981602602602605,
               0.1608526179143805
            ],
            [
               0.9009627727727729,
               0.16127133568939706
            ],
            [
               0.9037652852852853,
               0.16174717227776664
            ],
            [
               0.9065677977977977,
               0.1623403941766306
            ],
            [
               0.9093703103103106,
               0.16308114829246734
            ],
            [
               0.912172822822823,
               0.16396577846431593
            ],
            [
               0.9149753353353354,
               0.16496231518701115
            ],
            [
               0.9177778478478478,
               0.16602258022498562
            ],
            [
               0.9205803603603606,
               0.1670966988912559
            ],
            [
               0.923382872872873,
               0.16814559780377586
            ],
            [
               0.9261853853853854,
               0.16914822576388933
            ],
            [
               0.9289878978978978,
               0.17010227127597194
            ],
            [
               0.9317904104104107,
               0.17101932100366662
            ],
            [
               0.9345929229229231,
               0.17191699168656577
            ],
            [
               0.9373954354354355,
               0.17281111938655597
            ],
            [
               0.9401979479479479,
               0.1737105449092346
            ],
            [
               0.9430004604604607,
               0.1746157134969898
            ],
            [
               0.9458029729729731,
               0.17552076505842762
            ],
            [
               0.9486054854854855,
               0.1764176000418961
            ],
            [
               0.9514079979979979,
               0.17729994899749413
            ],
            [
               0.9542105105105108,
               0.17816582496044825
            ],
            [
               0.9570130230230232,
               0.17901766311019157
            ],
            [
               0.9598155355355356,
               0.1798605246443234
            ],
            [
               0.962618048048048,
               0.18069951941943724
            ],
            [
               0.9654205605605608,
               0.1815377985921134
            ],
            [
               0.9682230730730732,
               0.18237605394092504
            ],
            [
               0.9710255855855856,
               0.18321365508631798
            ],
            [
               0.973828098098098,
               0.18405072797326488
            ],
            [
               0.9766306106106108,
               0.18488998901994186
            ],
            [
               0.9794331231231233,
               0.18573720743237726
            ],
            [
               0.9822356356356357,
               0.18659974854179057
            ],
            [
               0.985038148148148,
               0.18748351097487248
            ],
            [
               0.9878406606606609,
               0.18838935086007502
            ],
            [
               0.9906431731731733,
               0.18931045724511453
            ],
            [
               0.9934456856856857,
               0.19023193608269556
            ],
            [
               0.9962481981981981,
               0.19113313577530122
            ],
            [
               0.9990507107107109,
               0.19199227100306265
            ],
            [
               1.0018532232232233,
               0.19279204106813458
            ],
            [
               1.0046557357357357,
               0.19352452147032317
            ],
            [
               1.0074582482482481,
               0.1941937935636724
            ],
            [
               1.010260760760761,
               0.19481550012526871
            ],
            [
               1.0130632732732734,
               0.1954135072268311
            ],
            [
               1.0158657857857858,
               0.19601475101250254
            ],
            [
               1.0186682982982982,
               0.1966438311372184
            ],
            [
               1.021470810810811,
               0.19731882483499458
            ],
            [
               1.0242733233233234,
               0.19804920237565177
            ],
            [
               1.0270758358358358,
               0.19883588295524446
            ],
            [
               1.0298783483483482,
               0.1996727238591145
            ],
            [
               1.032680860860861,
               0.20054837842178325
            ],
            [
               1.0354833733733735,
               0.20144761551970564
            ],
            [
               1.0382858858858859,
               0.20235177256380477
            ],
            [
               1.0410883983983983,
               0.20323874135330766
            ],
            [
               1.0438909109109111,
               0.2040834171370291
            ],
            [
               1.0466934234234235,
               0.20485960259623198
            ],
            [
               1.049495935935936,
               0.20554386643574163
            ],
            [
               1.0522984484484483,
               0.2061209630756054
            ],
            [
               1.0551009609609612,
               0.20658946785116183
            ],
            [
               1.0579034734734736,
               0.20696567899286822
            ],
            [
               1.060705985985986,
               0.20728389850507212
            ],
            [
               1.0635084984984984,
               0.20759201814616168
            ],
            [
               1.0663110110110112,
               0.20794271189887115
            ],
            [
               1.0691135235235236,
               0.20838204599816668
            ],
            [
               1.071916036036036,
               0.2089384381565747
            ],
            [
               1.0747185485485484,
               0.20961519085774954
            ],
            [
               1.0775210610610613,
               0.2103890999218832
            ],
            [
               1.0803235735735737,
               0.2112160428813763
            ],
            [
               1.083126086086086,
               0.21204243198841755
            ],
            [
               1.0859285985985985,
               0.21281959514517723
            ],
            [
               1.0887311111111113,
               0.21351711768954185
            ],
            [
               1.0915336236236237,
               0.21413130540137743
            ],
            [
               1.0943361361361361,
               0.21468622518999453
            ],
            [
               1.0971386486486485,
               0.21522688447573096
            ],
            [
               1.0999411611611614,
               0.21580639818038966
            ],
            [
               1.1027436736736738,
               0.21647076797834475
            ],
            [
               1.1055461861861862,
               0.21724561597201109
            ],
            [
               1.1083486986986986,
               0.21812865121373065
            ],
            [
               1.1111512112112114,
               0.21908997332435481
            ],
            [
               1.1139537237237238,
               0.22008004294636568
            ],
            [
               1.1167562362362362,
               0.22104296166117754
            ],
            [
               1.119558748748749,
               0.22193125396912555
            ],
            [
               1.1223612612612615,
               0.22271804236730708
            ],
            [
               1.1251637737737739,
               0.2234034052690964
            ],
            [
               1.1279662862862863,
               0.22401349301731466
            ],
            [
               1.130768798798799,
               0.22459307952025415
            ],
            [
               1.1335713113113115,
               0.22519400490538427
            ],
            [
               1.136373823823824,
               0.2258629067636278
            ],
            [
               1.1391763363363363,
               0.22663151532926956
            ],
            [
               1.1419788488488491,
               0.22751171294046918
            ],
            [
               1.1447813613613615,
               0.2284959306307745
            ],
            [
               1.147583873873874,
               0.22956182309920548
            ],
            [
               1.1503863863863864,
               0.2306790428130493
            ],
            [
               1.1531888988988992,
               0.23181564382020653
            ],
            [
               1.1559914114114116,
               0.23294221585339603
            ],
            [
               1.158793923923924,
               0.23403302333674836
            ],
            [
               1.1615964364364364,
               0.2350647552440729
            ],
            [
               1.1643989489489492,
               0.23601449725739176
            ],
            [
               1.1672014614614616,
               0.23685885949083446
            ],
            [
               1.170003973973974,
               0.237575716073481
            ],
            [
               1.1728064864864864,
               0.23814890123880805
            ],
            [
               1.1756089989989993,
               0.2385748487344641
            ],
            [
               1.1784115115115117,
               0.2388690424691875
            ],
            [
               1.181214024024024,
               0.2390696884402611
            ],
            [
               1.1840165365365365,
               0.23923643905392128
            ],
            [
               1.1868190490490493,
               0.23944323663032135
            ],
            [
               1.1896215615615617,
               0.23976605660111006
            ],
            [
               1.1924240740740741,
               0.24026801009081755
            ],
            [
               1.1952265865865865,
               0.24098537593524239
            ],
            [
               1.1980290990990994,
               0.24191828386302594
            ],
            [
               1.2008316116116118,
               0.24302884555765353
            ],
            [
               1.2036341241241242,
               0.24424773137170408
            ],
            [
               1.2064366366366366,
               0.24548799410155464
            ],
            [
               1.2092391491491494,
               0.24666296599812282
            ],
            [
               1.2120416616616618,
               0.247703881956846
            ],
            [
               1.2148441741741742,
               0.24857287851580046
            ],
            [
               1.2176466866866866,
               0.24926822196868997
            ],
            [
               1.2204491991991995,
               0.24982071297382868
            ],
            [
               1.2232517117117119,
               0.2502826120170391
            ],
            [
               1.2260542242242243,
               0.2507124389804319
            ],
            [
               1.2288567367367367,
               0.2511600309207019
            ],
            [
               1.2316592492492495,
               0.2516559867749642
            ],
            [
               1.234461761761762,
               0.2522081603592251
            ],
            [
               1.2372642742742743,
               0.25280562700888504
            ],
            [
               1.2400667867867867,
               0.253428229065727
            ],
            [
               1.2428692992992996,
               0.25405812011970524
            ],
            [
               1.245671811811812,
               0.2546892068808125
            ],
            [
               1.2484743243243244,
               0.25533119936888193
            ],
            [
               1.2512768368368368,
               0.2560068703533303
            ],
            [
               1.2540793493493496,
               0.25674348722746837
            ],
            [
               1.256881861861862,
               0.25756144182615187
            ],
            [
               1.2596843743743744,
               0.2584641749010756
            ],
            [
               1.2624868868868868,
               0.2594331899986118
            ],
            [
               1.2652893993993997,
               0.26043033866622095
            ],
            [
               1.268091911911912,
               0.26140713598202614
            ],
            [
               1.2708944244244245,
               0.2623184206011763
            ],
            [
               1.2736969369369369,
               0.2631360307709117
            ],
            [
               1.2764994494494497,
               0.2638579133890689
            ],
            [
               1.279301961961962,
               0.2645093610987395
            ],
            [
               1.2821044744744745,
               0.26513551906979416
            ],
            [
               1.284906986986987,
               0.2657871494407105
            ],
            [
               1.2877094994994998,
               0.2665039544356035
            ],
            [
               1.2905120120120122,
               0.2673007480025613
            ],
            [
               1.2933145245245246,
               0.268161051485131
            ],
            [
               1.296117037037037,
               0.2690404462447274
            ],
            [
               1.2989195495495498,
               0.26987893525843565
            ],
            [
               1.3017220620620622,
               0.27061863836613703
            ],
            [
               1.3045245745745746,
               0.27122134371344997
            ],
            [
               1.307327087087087,
               0.27168038641318965
            ],
            [
               1.3101295995995998,
               0.2720230833589428
            ],
            [
               1.3129321121121122,
               0.27230297640743184
            ],
            [
               1.3157346246246246,
               0.2725844437636577
            ],
            [
               1.318537137137137,
               0.27292473184753496
            ],
            [
               1.32133964964965,
               0.2733592871563563
            ],
            [
               1.3241421621621623,
               0.2738951231548074
            ],
            [
               1.3269446746746747,
               0.2745141960976906
            ],
            [
               1.329747187187187,
               0.2751852992112166
            ],
            [
               1.3325496996997,
               0.2758799921128151
            ],
            [
               1.3353522122122123,
               0.2765866050640748
            ],
            [
               1.3381547247247247,
               0.27731694658924544
            ],
            [
               1.3409572372372371,
               0.27810285366254095
            ],
            [
               1.34375974974975,
               0.2789833442138372
            ],
            [
               1.3465622622622624,
               0.2799866395015144
            ],
            [
               1.3493647747747748,
               0.2811134902383282
            ],
            [
               1.3521672872872872,
               0.28232825011248813
            ],
            [
               1.3549697997998,
               0.2835618847730319
            ],
            [
               1.3577723123123124,
               0.28472724400490895
            ],
            [
               1.3605748248248248,
               0.2857426945937359
            ],
            [
               1.3633773373373372,
               0.28655702572782416
            ],
            [
               1.36617984984985,
               0.28716752399937795
            ],
            [
               1.3689823623623625,
               0.28762472305582215
            ],
            [
               1.3717848748748749,
               0.28802116743463135
            ],
            [
               1.3745873873873873,
               0.2884664483390633
            ],
            [
               1.3773898998999001,
               0.289055232047921
            ],
            [
               1.3801924124124125,
               0.28983756286665036
            ],
            [
               1.382994924924925,
               0.29080049829288906
            ],
            [
               1.3857974374374373,
               0.29186710096386326
            ],
            [
               1.3885999499499502,
               0.2929138325772147
            ],
            [
               1.3914024624624626,
               0.2938019599736861
            ],
            [
               1.394204974974975,
               0.2944143501687472
            ],
            [
               1.3970074874874874,
               0.2946873047890621
            ],
            [
               1.39981,
               0.2946284089879848
            ]
         ]
      },
      {
         "data": [
            [
               1.39991,
               0.29807577204838465
            ],
            [
               1.3971074774774772,
               0.29784918807630806
            ],
            [
               1.3943049549549547,
               0.2976983921355345
            ],
            [
               1.391502432432432,
               0.2976024245742039
            ],
            [
               1.3886999099099095,
               0.2975130668668334
            ],
            [
               1.385897387387387,
               0.2973718890316779
            ],
            [
               1.3830948648648644,
               0.2971314347487871
            ],
            [
               1.3802923423423419,
               0.29677343833742875
            ],
            [
               1.3774898198198193,
               0.2963178935301967
            ],
            [
               1.3746872972972968,
               0.2958197646020039
            ],
            [
               1.3718847747747747,
               0.2953541470608233
            ],
            [
               1.369082252252252,
               0.29499442295526696
            ],
            [
               1.3662797297297296,
               0.29479020625358154
            ],
            [
               1.363477207207207,
               0.2947519354504358
            ],
            [
               1.3606746846846844,
               0.2948468632923491
            ],
            [
               1.3578721621621619,
               0.29500763044286143
            ],
            [
               1.3550696396396393,
               0.29515074695521065
            ],
            [
               1.3522671171171168,
               0.2951993575091907
            ],
            [
               1.3494645945945942,
               0.2951035199653499
            ],
            [
               1.3466620720720717,
               0.2948521733274454
            ],
            [
               1.3438595495495491,
               0.29447364099013024
            ],
            [
               1.3410570270270266,
               0.2940250228754042
            ],
            [
               1.338254504504504,
               0.2935740747714546
            ],
            [
               1.335451981981982,
               0.293179189568803
            ],
            [
               1.3326494594594593,
               0.29287334280767935
            ],
            [
               1.3298469369369368,
               0.2926563693631529
            ],
            [
               1.3270444144144142,
               0.29249724805396593
            ],
            [
               1.3242418918918917,
               0.2923450590224791
            ],
            [
               1.3214393693693691,
               0.2921448563198226
            ],
            [
               1.3186368468468466,
               0.291853539142919
            ],
            [
               1.315834324324324,
               0.29145116163012463
            ],
            [
               1.3130318018018015,
               0.2909447794604605
            ],
            [
               1.310229279279279,
               0.2903643111892084
            ],
            [
               1.3074267567567563,
               0.28975224530040855
            ],
            [
               1.3046242342342338,
               0.28915066730303385
            ],
            [
               1.3018217117117112,
               0.2885895905946604
            ],
            [
               1.2990191891891887,
               0.28807988705117155
            ],
            [
               1.2962166666666666,
               0.28761251558982437
            ],
            [
               1.293414144144144,
               0.2871637670233112
            ],
            [
               1.2906116216216215,
               0.28670448077436944
            ],
            [
               1.287809099099099,
               0.28621013950158397
            ],
            [
               1.2850065765765764,
               0.28566867184144545
            ],
            [
               1.2822040540540538,
               0.2850836589784952
            ],
            [
               1.2794015315315312,
               0.28447214952626365
            ],
            [
               1.2765990090090087,
               0.283857972760073
            ],
            [
               1.2737964864864861,
               0.2832628049226787
            ],
            [
               1.2709939639639636,
               0.2826978971882499
            ],
            [
               1.268191441441441,
               0.282159139442634
            ],
            [
               1.2653889189189185,
               0.2816270912298307
            ],
            [
               1.262586396396396,
               0.28107207230331144
            ],
            [
               1.2597838738738734,
               0.28046282693750857
            ],
            [
               1.2569813513513513,
               0.2797761314449882
            ],
            [
               1.2541788288288287,
               0.27900435698837084
            ],
            [
               1.2513763063063061,
               0.27815855827132535
            ],
            [
               1.2485737837837836,
               0.2772659901816595
            ],
            [
               1.245771261261261,
               0.27636267529931485
            ],
            [
               1.2429687387387385,
               0.27548323458319074
            ],
            [
               1.240166216216216,
               0.27465114519779094
            ],
            [
               1.2373636936936934,
               0.2738725693015039
            ],
            [
               1.2345611711711708,
               0.2731358600171389
            ],
            [
               1.2317586486486483,
               0.27241707283526617
            ],
            [
               1.2289561261261257,
               0.27168982669025926
            ],
            [
               1.2261536036036031,
               0.2709363068488128
            ],
            [
               1.2233510810810806,
               0.27015562314824243
            ],
            [
               1.2205485585585585,
               0.26936639206020385
            ],
            [
               1.217746036036036,
               0.2686021700753237
            ],
            [
               1.2149435135135134,
               0.2679007221079086
            ],
            [
               1.2121409909909908,
               0.26729031642008166
            ],
            [
               1.2093384684684683,
               0.26677754272692605
            ],
            [
               1.2065359459459457,
               0.26634104163494243
            ],
            [
               1.2037334234234232,
               0.2659339341550818
            ],
            [
               1.2009309009009006,
               0.2654950662354647
            ],
            [
               1.198128378378378,
               0.2649662438404129
            ],
            [
               1.1953258558558555,
               0.26431038878892543
            ],
            [
               1.192523333333333,
               0.26352479493162534
            ],
            [
               1.1897208108108104,
               0.2626447705032391
            ],
            [
               1.1869182882882878,
               0.26173568769980826
            ],
            [
               1.1841157657657653,
               0.26087504222229696
            ],
            [
               1.1813132432432432,
               0.26012944012013484
            ],
            [
               1.1785107207207206,
               0.2595333800780712
            ],
            [
               1.175708198198198,
               0.25907656981758537
            ],
            [
               1.1729056756756755,
               0.2587042268933124
            ],
            [
               1.170103153153153,
               0.2583309861917821
            ],
            [
               1.1673006306306304,
               0.2578648184694973
            ],
            [
               1.1644981081081078,
               0.2572340854243867
            ],
            [
               1.1616955855855853,
               0.2564096003995154
            ],
            [
               1.1588930630630627,
               0.25541480546275275
            ],
            [
               1.1560905405405402,
               0.25432060701758846
            ],
            [
               1.1532880180180176,
               0.2532260156112014
            ],
            [
               1.150485495495495,
               0.25223009263894086
            ],
            [
               1.1476829729729725,
               0.25140344514398993
            ],
            [
               1.14488045045045,
               0.2507677468318493
            ],
            [
               1.1420779279279278,
               0.2502893965761951
            ],
            [
               1.1392754054054053,
               0.24988917629938262
            ],
            [
               1.1364728828828827,
               0.2494649583834817
            ],
            [
               1.1336703603603602,
               0.2489206373074101
            ],
            [
               1.1308678378378376,
               0.24819271776968488
            ],
            [
               1.128065315315315,
               0.24726689468290225
            ],
            [
               1.1252627927927925,
               0.2461801786362045
            ],
            [
               1.12246027027027,
               0.24500859664712415
            ],
            [
               1.1196577477477474,
               0.24384480031764955
            ],
            [
               1.1168552252252248,
               0.2427727039372995
            ],
            [
               1.1140527027027023,
               0.24184673946857377
            ],
            [
               1.1112501801801797,
               0.24108141224612306
            ],
            [
               1.1084476576576572,
               0.24045329068724414
            ],
            [
               1.105645135135135,
               0.2399135848574115
            ],
            [
               1.1028426126126125,
               0.23940636184856673
            ],
            [
               1.10004009009009,
               0.23888615804317698
            ],
            [
               1.0972375675675674,
               0.2383295760984897
            ],
            [
               1.0944350450450449,
               0.2377379753239156
            ],
            [
               1.0916325225225223,
               0.23713161396031712
            ],
            [
               1.0888299999999997,
               0.23653842985558654
            ],
            [
               1.0860274774774772,
               0.2359821181478789
            ],
            [
               1.0832249549549546,
               0.23547387471611936
            ],
            [
               1.080422432432432,
               0.23501035783698754
            ],
            [
               1.0776199099099095,
               0.23457783849324626
            ],
            [
               1.074817387387387,
               0.23416015129801204
            ],
            [
               1.0720148648648644,
               0.2337467749434613
            ],
            [
               1.0692123423423419,
               0.23333757660432242
            ],
            [
               1.0664098198198197,
               0.2329422920513703
            ],
            [
               1.0636072972972972,
               0.23257503664713874
            ],
            [
               1.0608047747747746,
               0.23224617444238865
            ],
            [
               1.058002252252252,
               0.23195493837218867
            ],
            [
               1.0551997297297295,
               0.23168590837504
            ],
            [
               1.052397207207207,
               0.23141095405523093
            ],
            [
               1.0495946846846844,
               0.2310961316320294
            ],
            [
               1.0467921621621619,
               0.23071111319505172
            ],
            [
               1.0439896396396393,
               0.2302377509432192
            ],
            [
               1.0411871171171168,
               0.22967470467362755
            ],
            [
               1.0383845945945942,
               0.22903655111043225
            ],
            [
               1.0355820720720716,
               0.22834786860220635
            ],
            [
               1.032779549549549,
               0.227634650865026
            ],
            [
               1.0299770270270265,
               0.22691633668399686
            ],
            [
               1.0271745045045044,
               0.22620139615333185
            ],
            [
               1.0243719819819819,
               0.2254879297183549
            ],
            [
               1.0215694594594593,
               0.22476869600450677
            ],
            [
               1.0187669369369368,
               0.22403818825208616
            ],
            [
               1.0159644144144142,
               0.2232985380380355
            ],
            [
               1.0131618918918917,
               0.2225614848931487
            ],
            [
               1.010359369369369,
               0.22184525357972845
            ],
            [
               1.0075568468468465,
               0.2211673177208362
            ],
            [
               1.004754324324324,
               0.22053586432801592
            ],
            [
               1.0019518018018014,
               0.21994356534015902
            ],
            [
               0.9991492792792789,
               0.21936664696839725
            ],
            [
               0.9963467567567563,
               0.2187703943768638
            ],
            [
               0.9935442342342338,
               0.21811979127142106
            ],
            [
               0.9907417117117117,
               0.21739187691748557
            ],
            [
               0.9879391891891891,
               0.21658543110180073
            ],
            [
               0.9851366666666665,
               0.2157242003390657
            ],
            [
               0.982334144144144,
               0.21485191694579991
            ],
            [
               0.9795316216216214,
               0.21402016026808574
            ],
            [
               0.9767290990990989,
               0.21327268501628582
            ],
            [
               0.9739265765765763,
               0.21263125929015542
            ],
            [
               0.9711240540540538,
               0.21208776638019167
            ],
            [
               0.9683215315315312,
               0.21160537851905847
            ],
            [
               0.9655190090090087,
               0.21112864895080052
            ],
            [
               0.9627164864864861,
               0.21059940611328232
            ],
            [
               0.9599139639639636,
               0.2099734011222305
            ],
            [
               0.957111441441441,
               0.20923243485835247
            ],
            [
               0.9543089189189184,
               0.20838825318200094
            ],
            [
               0.9515063963963963,
               0.20747729735677412
            ],
            [
               0.9487038738738738,
               0.20654844594802368
            ],
            [
               0.9459013513513512,
               0.20564811667166166
            ],
            [
               0.9430988288288287,
               0.2048077458392777
            ],
            [
               0.9402963063063061,
               0.2040375390512661
            ],
            [
               0.9374937837837836,
               0.20332794031299234
            ],
            [
               0.934691261261261,
               0.2026574202688341
            ],
            [
               0.9318887387387385,
               0.2020029904807613
            ],
            [
               0.9290862162162159,
               0.20134910362659325
            ],
            [
               0.9262836936936933,
               0.20069154151907853
            ],
            [
               0.9234811711711708,
               0.200035126641244
            ],
            [
               0.9206786486486482,
               0.19938673217555636
            ],
            [
               0.9178761261261257,
               0.19874706992624608
            ],
            [
               0.9150736036036036,
               0.19810530617915095
            ],
            [
               0.912271081081081,
               0.19743944338785036
            ],
            [
               0.9094685585585585,
               0.1967230158125166
            ],
            [
               0.9066660360360359,
               0.19593589691849306
            ],
            [
               0.9038635135135134,
               0.19507499434823672
            ],
            [
               0.9010609909909908,
               0.1941601615782041
            ],
            [
               0.8982584684684682,
               0.19323205561287976
            ],
            [
               0.8954559459459457,
               0.19234148802835505
            ],
            [
               0.8926534234234231,
               0.19153305741887822
            ],
            [
               0.8898509009009006,
               0.19082830701062015
            ],
            [
               0.887048378378378,
               0.1902143465093662
            ],
            [
               0.8842458558558555,
               0.18964244397025581
            ],
            [
               0.8814433333333329,
               0.18903793348344017
            ],
            [
               0.8786408108108104,
               0.18831895349076888
            ],
            [
               0.8758382882882882,
               0.18741837690220442
            ],
            [
               0.8730357657657657,
               0.1863019773868051
            ],
            [
               0.8702332432432431,
               0.1849769381226326
            ],
            [
               0.8674307207207206,
               0.1834879559816467
            ],
            [
               0.864628198198198,
               0.1819023743120901
            ],
            [
               0.8618256756756755,
               0.1802895375624297
            ],
            [
               0.8590231531531529,
               0.17870155590380155
            ],
            [
               0.8562206306306304,
               0.17716214742564068
            ],
            [
               0.8534181081081078,
               0.1756673192868895
            ],
            [
               0.8506155855855853,
               0.1741973442883078
            ],
            [
               0.8478130630630627,
               0.17273529834125384
            ],
            [
               0.8450105405405401,
               0.17128485783059527
            ],
            [
               0.8422080180180176,
               0.1698800824679682
            ],
            [
               0.839405495495495,
               0.1685825961616791
            ],
            [
               0.8366029729729729,
               0.16746604520816777
            ],
            [
               0.8338004504504504,
               0.1665924210828823
            ],
            [
               0.8309979279279278,
               0.16598811686724846
            ],
            [
               0.8281954054054053,
               0.16562823180283165
            ],
            [
               0.8253928828828827,
               0.16543533113744907
            ],
            [
               0.8225903603603602,
               0.16529431533905792
            ],
            [
               0.8197878378378376,
               0.16507975733135277
            ],
            [
               0.816985315315315,
               0.16468781927260223
            ],
            [
               0.8141827927927925,
               0.16406312320043215
            ],
            [
               0.8113802702702699,
               0.16321234679173469
            ],
            [
               0.8085777477477474,
               0.16220041117592315
            ],
            [
               0.8057752252252248,
               0.1611305709344309
            ],
            [
               0.8029727027027023,
               0.16011470089636193
            ],
            [
               0.8001701801801802,
               0.15924295721285864
            ],
            [
               0.7973676576576576,
               0.15856185226220415
            ],
            [
               0.794565135135135,
               0.1580667360854267
            ],
            [
               0.7917626126126125,
               0.15770981270796935
            ],
            [
               0.7889600900900899,
               0.15741981873623184
            ],
            [
               0.7861575675675674,
               0.15712603485089377
            ],
            [
               0.7833550450450448,
               0.15677848862779759
            ],
            [
               0.7805525225225223,
               0.15635819178614713
            ],
            [
               0.7777499999999997,
               0.155875212503299
            ],
            [
               0.7749474774774772,
               0.15535683007537648
            ],
            [
               0.7721449549549546,
               0.15483135521796332
            ],
            [
               0.769342432432432,
               0.15431428297496075
            ],
            [
               0.7665399099099095,
               0.1538019909874601
            ],
            [
               0.763737387387387,
               0.15327485597488444
            ],
            [
               0.7609348648648648,
               0.15270776530906388
            ],
            [
               0.7581323423423423,
               0.15208305174995862
            ],
            [
               0.7553298198198197,
               0.15139999352771216
            ],
            [
               0.7525272972972972,
               0.15067651484471012
            ],
            [
               0.7497247747747746,
               0.14994199643220507
            ],
            [
               0.7469222522522521,
               0.1492238792475265
            ],
            [
               0.7441197297297295,
               0.14853353181922546
            ],
            [
               0.741317207207207,
               0.147857527527978
            ],
            [
               0.7385146846846844,
               0.14715870756284685
            ],
            [
               0.7357121621621618,
               0.14638778524359108
            ],
            [
               0.7329096396396393,
               0.14550210048725049
            ],
            [
               0.7301071171171167,
               0.144485027556831
            ],
            [
               0.7273045945945942,
               0.14335870714833085
            ],
            [
               0.7245020720720716,
               0.14218464236677975
            ],
            [
               0.7216995495495495,
               0.1410507064027812
            ],
            [
               0.718897027027027,
               0.14004788596606638
            ],
            [
               0.7160945045045044,
               0.13924392462918256
            ],
            [
               0.7132919819819818,
               0.13866250944974556
            ],
            [
               0.7104894594594593,
               0.1382751421988254
            ],
            [
               0.7076869369369367,
               0.1380087832076183
            ],
            [
               0.7048844144144142,
               0.1377671041851661
            ],
            [
               0.7020818918918916,
               0.13745855023062784
            ],
            [
               0.6992793693693691,
               0.13702202884167913
            ],
            [
               0.6964768468468465,
               0.13644179144486387
            ],
            [
               0.693674324324324,
               0.13574674057807337
            ],
            [
               0.6908718018018014,
               0.13499474253180085
            ],
            [
               0.6880692792792789,
               0.1342477024786544
            ],
            [
               0.6852667567567567,
               0.13354635472129484
            ],
            [
               0.6824642342342342,
               0.13289379825978684
            ],
            [
               0.6796617117117116,
               0.13225371473861683
            ],
            [
               0.6768591891891891,
               0.13156400264064771
            ],
            [
               0.6740566666666665,
               0.13076105950210046
            ],
            [
               0.671254144144144,
               0.12980607406042854
            ],
            [
               0.6684516216216214,
               0.12870382603437008
            ],
            [
               0.6656490990990989,
               0.1275069621978917
            ],
            [
               0.6628465765765763,
               0.1263036869964167
            ],
            [
               0.6600440540540538,
               0.12519255826760728
            ],
            [
               0.6572415315315312,
               0.12425261496321952
            ],
            [
               0.6544390090090086,
               0.12351880030497586
            ],
            [
               0.6516364864864861,
               0.1229709656448042
            ],
            [
               0.6488339639639635,
               0.12254021711590224
            ],
            [
               0.6460314414414414,
               0.12213055468956535
            ],
            [
               0.6432289189189189,
               0.12164865042506731
            ],
            [
               0.6404263963963963,
               0.12103196530136423
            ],
            [
               0.6376238738738738,
               0.12026609930342608
            ],
            [
               0.6348213513513512,
               0.11938603348396928
            ],
            [
               0.6320188288288286,
               0.11846142511992855
            ],
            [
               0.6292163063063061,
               0.11757144378539608
            ],
            [
               0.6264137837837835,
               0.11677796209688704
            ],
            [
               0.623611261261261,
               0.11610613862229241
            ],
            [
               0.6208087387387384,
               0.11553854825973336
            ],
            [
               0.6180062162162159,
               0.11502410566485441
            ],
            [
               0.6152036936936933,
               0.11449785474899965
            ],
            [
               0.6124011711711708,
               0.11390408078315004
            ],
            [
               0.6095986486486482,
               0.11321437185901198
            ],
            [
               0.6067961261261261,
               0.11243443064155212
            ],
            [
               0.6039936036036035,
               0.11159775993031726
            ],
            [
               0.601191081081081,
               0.11074921126391413
            ],
            [
               0.5983885585585584,
               0.10992502593984899
            ],
            [
               0.5955860360360359,
               0.10913711738519424
            ],
            [
               0.5927835135135133,
               0.10836758106876287
            ],
            [
               0.5899809909909908,
               0.10757546347306396
            ],
            [
               0.5871784684684682,
               0.106713155990531
            ],
            [
               0.5843759459459457,
               0.10574612963919167
            ],
            [
               0.5815734234234231,
               0.10466843475710874
            ],
            [
               0.5787709009009008,
               0.10350792775182638
            ],
            [
               0.5759683783783782,
               0.10231898599293973
            ],
            [
               0.5731658558558557,
               0.1011651328502303
            ],
            [
               0.5703633333333331,
               0.10009779885095907
            ],
            [
               0.5675608108108106,
               0.09913898080230954
            ],
            [
               0.564758288288288,
               0.0982742415793747
            ],
            [
               0.5619557657657654,
               0.09745877495041408
            ],
            [
               0.5591532432432431,
               0.09663448147932355
            ],
            [
               0.5563507207207206,
               0.09575190468118863
            ],
            [
               0.553548198198198,
               0.09478897469996314
            ],
            [
               0.5507456756756755,
               0.09375953268126883
            ],
            [
               0.5479431531531529,
               0.09270823981392051
            ],
            [
               0.5451406306306303,
               0.09169343556093076
            ],
            [
               0.5423381081081078,
               0.09076402044783546
            ],
            [
               0.5395355855855855,
               0.08993885058625115
            ],
            [
               0.5367330630630629,
               0.08919651983311538
            ],
            [
               0.5339305405405403,
               0.08847991512102604
            ],
            [
               0.5311280180180178,
               0.08771473881519301
            ],
            [
               0.5283254954954952,
               0.08683610786204546
            ],
            [
               0.5255229729729727,
               0.08581417152874016
            ],
            [
               0.5227204504504503,
               0.08466960694240475
            ],
            [
               0.5199179279279278,
               0.08347296343654345
            ],
            [
               0.5171154054054052,
               0.08232712846126963
            ],
            [
               0.5143128828828827,
               0.08133789734985805
            ],
            [
               0.5115103603603601,
               0.08058179624265172
            ],
            [
               0.5087078378378376,
               0.08008148571369536
            ],
            [
               0.505905315315315,
               0.0797968214181903
            ],
            [
               0.5031027927927927,
               0.07963468876890106
            ],
            [
               0.5003002702702701,
               0.07947470220517122
            ],
            [
               0.4974977477477476,
               0.07920276907557666
            ],
            [
               0.494695225225225,
               0.07874204895676898
            ],
            [
               0.49189270270270247,
               0.07807179116664717
            ],
            [
               0.4890901801801799,
               0.07722855771077516
            ],
            [
               0.48628765765765736,
               0.0762900685364605
            ],
            [
               0.483485135135135,
               0.07534742775356126
            ],
            [
               0.48068261261261247,
               0.07447499563396281
            ],
            [
               0.4778800900900899,
               0.07370756320924599
            ],
            [
               0.47507756756756736,
               0.07303172737989069
            ],
            [
               0.4722750450450448,
               0.07239346558608864
            ],
            [
               0.46947252252252225,
               0.07171856124180012
            ],
            [
               0.4666699999999997,
               0.07093851748465188
            ],
            [
               0.46386747747747736,
               0.07001319066351303
            ],
            [
               0.4610649549549548,
               0.06894292899441912
            ],
            [
               0.45826243243243225,
               0.06776686274825577
            ],
            [
               0.4554599099099097,
               0.06654876056231832
            ],
            [
               0.45265738738738714,
               0.06535589988415291
            ],
            [
               0.4498548648648646,
               0.06423838098539697
            ],
            [
               0.44705234234234204,
               0.06321568510560666
            ],
            [
               0.4442498198198197,
               0.0622743948411891
            ],
            [
               0.44144729729729715,
               0.061376966029362656
            ],
            [
               0.4386447747747746,
               0.06047770670420746
            ],
            [
               0.43584225225225204,
               0.059539943296167075
            ],
            [
               0.4330397297297295,
               0.058548393713019536
            ],
            [
               0.43023720720720693,
               0.05751287395054
            ],
            [
               0.4274346846846844,
               0.05646278024594634
            ],
            [
               0.42463216216216204,
               0.05543507827278282
            ],
            [
               0.4218296396396395,
               0.05446063774933893
            ],
            [
               0.41902711711711693,
               0.05355399961195531
            ],
            [
               0.4162245945945944,
               0.05271007379769205
            ],
            [
               0.4134220720720718,
               0.051908512103509025
            ],
            [
               0.41061954954954927,
               0.05112363626402225
            ],
            [
               0.40781702702702693,
               0.050335864562323474
            ],
            [
               0.4050145045045044,
               0.049540222066043305
            ],
            [
               0.4022119819819818,
               0.04874878869081767
            ],
            [
               0.39940945945945927,
               0.04798629387481873
            ],
            [
               0.3966069369369367,
               0.04728059894707834
            ],
            [
               0.39380441441441416,
               0.04665159167037758
            ],
            [
               0.3910018918918916,
               0.04610244449458345
            ],
            [
               0.3881993693693693,
               0.045616176705898626
            ],
            [
               0.3853968468468467,
               0.04515845866246723
            ],
            [
               0.38259432432432416,
               0.04468539061424126
            ],
            [
               0.3797918018018016,
               0.044153397784338716
            ],
            [
               0.37698927927927905,
               0.04352795160641426
            ],
            [
               0.3741867567567565,
               0.042788633293210004
            ],
            [
               0.37138423423423395,
               0.04192970577750407
            ],
            [
               0.3685817117117116,
               0.040957156466223804
            ],
            [
               0.36577918918918906,
               0.03988439665336327
            ],
            [
               0.3629766666666665,
               0.03872899188777096
            ],
            [
               0.36017414414414395,
               0.03751192018997762
            ],
            [
               0.3573716216216214,
               0.03625931496168447
            ],
            [
               0.35456909909909884,
               0.035005118464501356
            ],
            [
               0.3517665765765763,
               0.033792221660087746
            ],
            [
               0.34896405405405395,
               0.03266990139910769
            ],
            [
               0.3461615315315314,
               0.03168665937211643
            ],
            [
               0.34335900900900884,
               0.030879462244557787
            ],
            [
               0.3405564864864863,
               0.03026215990911507
            ],
            [
               0.33775396396396373,
               0.029816806882931923
            ],
            [
               0.3349514414414412,
               0.029491296638101322
            ],
            [
               0.3321489189189186,
               0.029205154795832383
            ],
            [
               0.3293463963963963,
               0.028862994476474946
            ],
            [
               0.32654387387387374,
               0.028372780102740552
            ],
            [
               0.3237413513513512,
               0.027664464817077128
            ],
            [
               0.3209388288288286,
               0.02670429860442486
            ],
            [
               0.31813630630630607,
               0.02550124576389652
            ],
            [
               0.3153337837837835,
               0.0241041277958573
            ],
            [
               0.31253126126126096,
               0.022590613765109457
            ],
            [
               0.30972873873873863,
               0.021051224866230553
            ],
            [
               0.3069262162162161,
               0.01957250319028915
            ],
            [
               0.3041236936936935,
               0.018223201892333604
            ],
            [
               0.30132117117117097,
               0.01704600665754312
            ],
            [
               0.2985186486486484,
               0.016055447683297627
            ],
            [
               0.29571612612612586,
               0.015240969176192443
            ],
            [
               0.2929136036036035,
               0.014573116625632557
            ],
            [
               0.29011108108108097,
               0.014010693265967628
            ],
            [
               0.2873085585585584,
               0.013507374498462357
            ],
            [
               0.28450603603603586,
               0.013017230587218959
            ],
            [
               0.2817035135135133,
               0.01249939574024092
            ],
            [
               0.27890099099099075,
               0.011922376589629136
            ],
            [
               0.2760984684684682,
               0.011268143024888225
            ],
            [
               0.27329594594594586,
               0.010535427309617748
            ],
            [
               0.2704934234234233,
               0.009741010874499509
            ],
            [
               0.26769090090090075,
               0.008917640348334588
            ],
            [
               0.2648883783783782,
               0.008107819085806808
            ],
            [
               0.26208585585585564,
               0.007353971050665431
            ],
            [
               0.2592833333333331,
               0.006686952094221557
            ],
            [
               0.25648081081081053,
               0.006115995934979371
            ],
            [
               0.2536782882882882,
               0.005623391756086532
            ],
            [
               0.25087576576576565,
               0.0051662458368877395
            ],
            [
               0.2480732432432431,
               0.004685748270897891
            ],
            [
               0.24527072072072054,
               0.004122012926882232
            ],
            [
               0.24246819819819798,
               0.0034305711137011113
            ],
            [
               0.23966567567567543,
               0.0025957102810982013
            ],
            [
               0.23686315315315287,
               0.0016364640144744952
            ],
            [
               0.23406063063063054,
               0.0006030849203317312
            ],
            [
               0.23125810810810798,
               -0.00043532385757083514
            ],
            [
               0.22845558558558543,
               -0.0014085876946653975
            ],
            [
               0.22565306306306288,
               -0.0022634734607905327
            ],
            [
               0.22285054054054032,
               -0.002976634180709259
            ],
            [
               0.22004801801801777,
               -0.0035587565167178314
            ],
            [
               0.2172454954954952,
               -0.004048958487253285
            ],
            [
               0.21444297297297288,
               -0.0045015521309608175
            ],
            [
               0.21164045045045032,
               -0.0049696246746083195
            ],
            [
               0.20883792792792777,
               -0.005490726279400088
            ],
            [
               0.20603540540540521,
               -0.006079020513490838
            ],
            [
               0.20323288288288266,
               -0.006725899401264349
            ],
            [
               0.2004303603603601,
               -0.007408118549342743
            ],
            [
               0.19762783783783777,
               -0.008099994680532935
            ],
            [
               0.19482531531531522,
               -0.008784987923580581
            ],
            [
               0.19202279279279266,
               -0.009462458070948587
            ],
            [
               0.1892202702702701,
               -0.010147330340217503
            ],
            [
               0.18641774774774755,
               -0.01086310329154469
            ],
            [
               0.183615225225225,
               -0.011631094958433952
            ],
            [
               0.18081270270270244,
               -0.012460168048933434
            ],
            [
               0.1780101801801801,
               -0.013340933306220978
            ],
            [
               0.17520765765765756,
               -0.014246715543299787
            ],
            [
               0.172405135135135,
               -0.015141028097680878
            ],
            [
               0.16960261261261245,
               -0.01598888106991607
            ],
            [
               0.1668000900900899,
               -0.016767836585328655
            ],
            [
               0.16399756756756734,
               -0.017474831876604896
            ],
            [
               0.16119504504504478,
               -0.018126365540115943
            ],
            [
               0.15839252252252245,
               -0.01875208940501813
            ],
            [
               0.1555899999999999,
               -0.019384253860872044
            ],
            [
               0.15278747747747734,
               -0.020046924260669632
            ],
            [
               0.14998495495495479,
               -0.02074887895738531
            ],
            [
               0.14718243243243223,
               -0.021482629025042083
            ],
            [
               0.14437990990990968,
               -0.02222962933943648
            ],
            [
               0.14157738738738712,
               -0.02296938408628349
            ],
            [
               0.1387748648648648,
               -0.023688691550712487
            ],
            [
               0.13597234234234223,
               -0.02438728635544285
            ],
            [
               0.13316981981981968,
               -0.025077626117304602
            ],
            [
               0.13036729729729712,
               -0.025778969047307546
            ],
            [
               0.12756477477477457,
               -0.02650827144765605
            ],
            [
               0.12476225225225201,
               -0.02727185568962409
            ],
            [
               0.12195972972972946,
               -0.028061662152070496
            ],
            [
               0.11915720720720713,
               -0.028858190642296
            ],
            [
               0.11635468468468457,
               -0.029639556954264457
            ],
            [
               0.11355216216216202,
               -0.03039344324583064
            ],
            [
               0.11074963963963946,
               -0.031127151601120215
            ],
            [
               0.10794711711711691,
               -0.03187116809434028
            ],
            [
               0.10514459459459435,
               -0.03267366620716389
            ],
            [
               0.1023420720720718,
               -0.033586592967507434
            ],
            [
               0.09953954954954947,
               -0.03464727021006578
            ],
            [
               0.09673702702702691,
               -0.035861588699155456
            ],
            [
               0.09393450450450436,
               -0.03719499876029545
            ],
            [
               0.0911319819819818,
               -0.0385754114342867
            ],
            [
               0.08832945945945925,
               -0.039908408356639065
            ],
            [
               0.08552693693693669,
               -0.04110101905107317
            ],
            [
               0.08272441441441436,
               -0.042087177933316414
            ],
            [
               0.0799218918918918,
               -0.042846960539451626
            ],
            [
               0.07711936936936925,
               -0.04341327218133204
            ],
            [
               0.0743168468468467,
               -0.04386340370153856
            ],
            [
               0.07151432432432414,
               -0.04429760294123898
            ],
            [
               0.06871180180180159,
               -0.04481098663024662
            ],
            [
               0.06590927927927903,
               -0.04546733196049497
            ],
            [
               0.0631067567567567,
               -0.046282766148599164
            ],
            [
               0.060304234234234144,
               -0.047224247660697
            ],
            [
               0.05750171171171159,
               -0.04822301176873477
            ],
            [
               0.054699189189189035,
               -0.049198387587831384
            ],
            [
               0.05189666666666648,
               -0.050084158906066135
            ],
            [
               0.049094144144143925,
               -0.05084900167274648
            ],
            [
               0.04629162162162137,
               -0.051504678571501435
            ],
            [
               0.04348909909909904,
               -0.05209985880981536
            ],
            [
               0.04068657657657648,
               -0.052702229552317195
            ],
            [
               0.03788405405405393,
               -0.05337535180440471
            ],
            [
               0.035081531531531374,
               -0.054158227699782444
            ],
            [
               0.03227900900900882,
               -0.05505431883854821
            ],
            [
               0.029476486486486264,
               -0.05603326296912865
            ],
            [
               0.02667396396396371,
               -0.057044028141976226
            ],
            [
               0.023871441441441377,
               -0.0580343021727874
            ],
            [
               0.021068918918918822,
               -0.058968904450162604
            ],
            [
               0.018266396396396267,
               -0.05984059826835346
            ],
            [
               0.015463873873873712,
               -0.06066962524834283
            ],
            [
               0.012661351351351158,
               -0.0614925023293445
            ],
            [
               0.009858828828828603,
               -0.06234459608848963
            ],
            [
               0.007056306306306048,
               -0.06324329298118353
            ],
            [
               0.004253783783783716,
               -0.06417838949792443
            ],
            [
               0.0014512612612611608,
               -0.0651136955038979
            ],
            [
               -0.001351261261261394,
               -0.06599970880510629
            ],
            [
               -0.004153783783783949,
               -0.06679305321896485
            ],
            [
               -0.006956306306306503,
               -0.06747567380260483
            ],
            [
               -0.009758828828829058,
               -0.06806654431047265
            ],
            [
               -0.012561351351351613,
               -0.06862099820601555
            ],
            [
               -0.015363873873873946,
               -0.06921696814410563
            ],
            [
               -0.0181663963963965,
               -0.06993198449850123
            ],
            [
               -0.020968918918919055,
               -0.07081815976957935
            ],
            [
               -0.02377144144144161,
               -0.07188338287030363
            ],
            [
               -0.026573963963964164,
               -0.07308518147527204
            ],
            [
               -0.02937648648648672,
               -0.07433974037371172
            ],
            [
               -0.03217900900900905,
               -0.07554370206472716
            ],
            [
               -0.03498153153153161,
               -0.07660224285403013
            ],
            [
               -0.03778405405405416,
               -0.07745488918032131
            ],
            [
               -0.040586576576576716,
               -0.07809128010791107
            ],
            [
               -0.04338909909909927,
               -0.07855232695185961
            ],
            [
               -0.046191621621621826,
               -0.07891687105759107
            ],
            [
               -0.04899414414414438,
               -0.07927844501961548
            ],
            [
               -0.05179666666666671,
               -0.07971962812704927
            ],
            [
               -0.05459918918918927,
               -0.0802918539926682
            ],
            [
               -0.05740171171171182,
               -0.08100634284198492
            ],
            [
               -0.06020423423423438,
               -0.0818379150054101
            ],
            [
               -0.06300675675675693,
               -0.08273917320842177
            ],
            [
               -0.06580927927927949,
               -0.08365936714236694
            ],
            [
               -0.06861180180180204,
               -0.08456119508573344
            ],
            [
               -0.07141432432432437,
               -0.0854301090737928
            ],
            [
               -0.07421684684684693,
               -0.08627379710147542
            ],
            [
               -0.07701936936936948,
               -0.08711323848800251
            ],
            [
               -0.07982189189189204,
               -0.08796971449267049
            ],
            [
               -0.0826244144144146,
               -0.08885336283980165
            ],
            [
               -0.08542693693693715,
               -0.08975792147886642
            ],
            [
               -0.0882294594594597,
               -0.09066363232468896
            ],
            [
               -0.09103198198198204,
               -0.09154691149036974
            ],
            [
               -0.09383450450450459,
               -0.09239261664662732
            ],
            [
               -0.09663702702702714,
               -0.0932036021934734
            ],
            [
               -0.0994395495495497,
               -0.09400318605133737
            ],
            [
               -0.10224207207207225,
               -0.0948288265941242
            ],
            [
               -0.10504459459459481,
               -0.0957187436486807
            ],
            [
               -0.10784711711711736,
               -0.0966961366500801
            ],
            [
               -0.1106496396396397,
               -0.097756944612714
            ],
            [
               -0.11345216216216225,
               -0.09886621622952929
            ],
            [
               -0.1162546846846848,
               -0.09996534968302906
            ],
            [
               -0.11905720720720736,
               -0.10098866229370554
            ],
            [
               -0.12185972972972992,
               -0.10188428600259143
            ],
            [
               -0.12466225225225247,
               -0.10263250396391516
            ],
            [
               -0.12746477477477502,
               -0.10325507438200637
            ],
            [
               -0.13026729729729736,
               -0.10381177178511834
            ],
            [
               -0.1330698198198199,
               -0.10438447155035968
            ],
            [
               -0.13587234234234247,
               -0.10505326049317168
            ],
            [
               -0.13867486486486502,
               -0.1058718697638574
            ],
            [
               -0.14147738738738758,
               -0.10685021482463573
            ],
            [
               -0.14427990990991013,
               -0.10794977262420778
            ],
            [
               -0.14708243243243246,
               -0.10909355685789962
            ],
            [
               -0.14988495495495502,
               -0.11018784244058294
            ],
            [
               -0.15268747747747757,
               -0.11114903972353937
            ],
            [
               -0.15549000000000013,
               -0.1119274557697949
            ],
            [
               -0.15829252252252268,
               -0.11252065321908075
            ],
            [
               -0.16109504504504524,
               -0.11297241488466853
            ],
            [
               -0.1638975675675678,
               -0.11335787492734534
            ],
            [
               -0.16670009009009013,
               -0.11375971237777192
            ],
            [
               -0.16950261261261268,
               -0.11424302807443101
            ],
            [
               -0.17230513513513523,
               -0.11483678488868541
            ],
            [
               -0.1751076576576578,
               -0.11552743526737413
            ],
            [
               -0.17791018018018034,
               -0.11626635552782622
            ],
            [
               -0.1807127027027029,
               -0.11698827174169525
            ],
            [
               -0.18351522522522545,
               -0.11763443121688252
            ],
            [
               -0.1863177477477478,
               -0.11817292749652365
            ],
            [
               -0.18912027027027034,
               -0.11860970970048154
            ],
            [
               -0.1919227927927929,
               -0.11898697673563859
            ],
            [
               -0.19472531531531545,
               -0.11936980012001386
            ],
            [
               -0.197527837837838,
               -0.11982557537109373
            ],
            [
               -0.20033036036036056,
               -0.12040307179126286
            ],
            [
               -0.20313288288288311,
               -0.12111778055634494
            ],
            [
               -0.20593540540540545,
               -0.12194804046876641
            ],
            [
               -0.208737927927928,
               -0.1228428313707867
            ],
            [
               -0.21154045045045056,
               -0.12373836759912123
            ],
            [
               -0.2143429729729731,
               -0.12457791541977242
            ],
            [
               -0.21714549549549567,
               -0.12532843805617222
            ],
            [
               -0.21994801801801822,
               -0.12598894002225483
            ],
            [
               -0.22275054054054078,
               -0.12658825619235933
            ],
            [
               -0.2255530630630631,
               -0.12717352339068771
            ],
            [
               -0.22835558558558566,
               -0.1277935290666668
            ],
            [
               -0.23115810810810822,
               -0.12848261178428982
            ],
            [
               -0.23396063063063077,
               -0.12925036254557193
            ],
            [
               -0.23676315315315333,
               -0.1300802495753524
            ],
            [
               -0.23956567567567588,
               -0.13093721431533223
            ],
            [
               -0.24236819819819821,
               -0.13178130007607564
            ],
            [
               -0.24517072072072077,
               -0.13258245291380452
            ],
            [
               -0.24797324324324332,
               -0.13333137626676833
            ],
            [
               -0.2507757657657659,
               -0.13404276643168223
            ],
            [
               -0.25357828828828843,
               -0.13474988859255094
            ],
            [
               -0.256380810810811,
               -0.1354923832017837
            ],
            [
               -0.25918333333333354,
               -0.1363014552254343
            ],
            [
               -0.2619858558558559,
               -0.13718746745426807
            ],
            [
               -0.26478837837837843,
               -0.1381341731652355
            ],
            [
               -0.267590900900901,
               -0.13910166056039094
            ],
            [
               -0.27039342342342354,
               -0.14003725588016697
            ],
            [
               -0.2731959459459461,
               -0.1408910569784164
            ],
            [
               -0.27599846846846865,
               -0.14163126202397672
            ],
            [
               -0.2788009909909912,
               -0.142254484650018
            ],
            [
               -0.28160351351351354,
               -0.14278778261521688
            ],
            [
               -0.2844060360360361,
               -0.14328167534937147
            ],
            [
               -0.28720855855855865,
               -0.14379618360678514
            ],
            [
               -0.2900110810810812,
               -0.1443840383504698
            ],
            [
               -0.29281360360360376,
               -0.14507603662172702
            ],
            [
               -0.2956161261261263,
               -0.14587283577928786
            ],
            [
               -0.29841864864864887,
               -0.1467455077141681
            ],
            [
               -0.3012211711711712,
               -0.14764453974566275
            ],
            [
               -0.30402369369369375,
               -0.14851447465623546
            ],
            [
               -0.3068262162162163,
               -0.14930977374653875
            ],
            [
               -0.30962873873873886,
               -0.1500072254896826
            ],
            [
               -0.3124312612612614,
               -0.15061135560593922
            ],
            [
               -0.31523378378378397,
               -0.15115145214944725
            ],
            [
               -0.3180363063063065,
               -0.1516713358892675
            ],
            [
               -0.32083882882882886,
               -0.15221512670947754
            ],
            [
               -0.3236413513513514,
               -0.15281336269788964
            ],
            [
               -0.32644387387387397,
               -0.15347361796516146
            ],
            [
               -0.3292463963963965,
               -0.15417833276141057
            ],
            [
               -0.3320489189189191,
               -0.1548903680113765
            ],
            [
               -0.33485144144144163,
               -0.15556449407430767
            ],
            [
               -0.3376539639639642,
               -0.1561613015103208
            ],
            [
               -0.3404564864864865,
               -0.1566593736018481
            ],
            [
               -0.3432590090090091,
               -0.1570621522961173
            ],
            [
               -0.34606153153153163,
               -0.15739755861138174
            ],
            [
               -0.3488640540540542,
               -0.15771059261012774
            ],
            [
               -0.35166657657657674,
               -0.1580511881820203
            ],
            [
               -0.3544690990990993,
               -0.1584609333164555
            ],
            [
               -0.3572716216216216,
               -0.15896250978066656
            ],
            [
               -0.3600741441441442,
               -0.15955480934558414
            ],
            [
               -0.36287666666666674,
               -0.16021493640002002
            ],
            [
               -0.3656791891891893,
               -0.16090624410327892
            ],
            [
               -0.36848171171171185,
               -0.16158979159764664
            ],
            [
               -0.3712842342342344,
               -0.16223567068818692
            ],
            [
               -0.37408675675675696,
               -0.16283079648909665
            ],
            [
               -0.3768892792792793,
               -0.16338092483798056
            ],
            [
               -0.37969180180180184,
               -0.16390648224140486
            ],
            [
               -0.3824943243243244,
               -0.16443371293466832
            ],
            [
               -0.38529684684684695,
               -0.1649840812783671
            ],
            [
               -0.3880993693693695,
               -0.1655653869350911
            ],
            [
               -0.39090189189189206,
               -0.16616750483739445
            ],
            [
               -0.3937044144144146,
               -0.16676422342778163
            ],
            [
               -0.39650693693693695,
               -0.16732076252333006
            ],
            [
               -0.3993094594594595,
               -0.16780478015154454
            ],
            [
               -0.40211198198198206,
               -0.16819756073378359
            ],
            [
               -0.4049145045045046,
               -0.16850195100437193
            ],
            [
               -0.40771702702702717,
               -0.16874451273045027
            ],
            [
               -0.4105195495495496,
               -0.1689710230054539
            ],
            [
               -0.41332207207207217,
               -0.16923637981993053
            ],
            [
               -0.4161245945945947,
               -0.16959159422670383
            ],
            [
               -0.4189271171171173,
               -0.17007139747297895
            ],
            [
               -0.4217296396396397,
               -0.17068582320858056
            ],
            [
               -0.4245321621621623,
               -0.17141800388600492
            ],
            [
               -0.42733468468468483,
               -0.1722286863305091
            ],
            [
               -0.4301372072072073,
               -0.1730661342872356
            ],
            [
               -0.4329397297297298,
               -0.17387867148923775
            ],
            [
               -0.4357422522522524,
               -0.17462651414474836
            ],
            [
               -0.4385447747747748,
               -0.17528988554411024
            ],
            [
               -0.4413472972972974,
               -0.1758715577806222
            ],
            [
               -0.44414981981981994,
               -0.17639356102947631
            ],
            [
               -0.4469523423423425,
               -0.1768893669248553
            ],
            [
               -0.44975486486486493,
               -0.17739395393046667
            ],
            [
               -0.4525573873873875,
               -0.17793452618419808
            ],
            [
               -0.45535990990991004,
               -0.17852424140092177
            ],
            [
               -0.4581624324324325,
               -0.17916029245278098
            ],
            [
               -0.46096495495495504,
               -0.17982641868093835
            ],
            [
               -0.4637674774774776,
               -0.1804987736676556
            ],
            [
               -0.46657000000000015,
               -0.1811533465228205
            ],
            [
               -0.4693725225225226,
               -0.18177296641997973
            ],
            [
               -0.47217504504504515,
               -0.18235227637832324
            ],
            [
               -0.4749775675675677,
               -0.1828997580915033
            ],
            [
               -0.47778009009009015,
               -0.18343667426391297
            ],
            [
               -0.4805826126126127,
               -0.18399344155133618
            ],
            [
               -0.48338513513513526,
               -0.18460432281065198
            ],
            [
               -0.4861876576576578,
               -0.18530141987970106
            ],
            [
               -0.48899018018018026,
               -0.1861088450067312
            ],
            [
               -0.4917927027027028,
               -0.18703778021686807
            ],
            [
               -0.49459522522522537,
               -0.18808300431669417
            ],
            [
               -0.4973977477477478,
               -0.18922140770040285
            ],
            [
               -0.5002002702702704,
               -0.19041297127722684
            ],
            [
               -0.5030027927927929,
               -0.1916045499069196
            ],
            [
               -0.5058053153153154,
               -0.19273647283005943
            ],
            [
               -0.5086078378378379,
               -0.19375142684989138
            ],
            [
               -0.5114103603603605,
               -0.1946044087186603
            ],
            [
               -0.514212882882883,
               -0.19527191522093068
            ],
            [
               -0.5170154054054055,
               -0.19575822957096484
            ],
            [
               -0.519817927927928,
               -0.19609687186248362
            ],
            [
               -0.5226204504504506,
               -0.19634609250605467
            ],
            [
               -0.525422972972973,
               -0.19657859588995252
            ],
            [
               -0.5282254954954956,
               -0.1968671926112528
            ],
            [
               -0.5310280180180181,
               -0.1972693751923454
            ],
            [
               -0.5338305405405407,
               -0.1978144728954422
            ],
            [
               -0.5366330630630631,
               -0.19849677784074912
            ],
            [
               -0.5394355855855857,
               -0.19927680249286336
            ],
            [
               -0.5422381081081082,
               -0.20009087083269778
            ],
            [
               -0.5450406306306307,
               -0.20086704967228236
            ],
            [
               -0.5478431531531532,
               -0.20154359940536767
            ],
            [
               -0.5506456756756758,
               -0.20208521740724728
            ],
            [
               -0.5534481981981982,
               -0.20249268898694756
            ],
            [
               -0.5562507207207208,
               -0.2028031362997842
            ],
            [
               -0.5590532432432433,
               -0.2030804913350594
            ],
            [
               -0.5618557657657659,
               -0.20339847044250692
            ],
            [
               -0.5646582882882883,
               -0.2038204546850668
            ],
            [
               -0.5674608108108109,
               -0.2043816597881995
            ],
            [
               -0.5702633333333335,
               -0.20507849383248106
            ],
            [
               -0.5730658558558559,
               -0.20586814204624537
            ],
            [
               -0.5758683783783785,
               -0.2066786746909332
            ],
            [
               -0.578670900900901,
               -0.20742710053723845
            ],
            [
               -0.5814734234234236,
               -0.2080405922175932
            ],
            [
               -0.584275945945946,
               -0.20847521771423538
            ],
            [
               -0.5870784684684686,
               -0.20872718592170475
            ],
            [
               -0.5898809909909911,
               -0.20883366946581144
            ],
            [
               -0.5926835135135136,
               -0.20886312479035535
            ],
            [
               -0.5954860360360361,
               -0.20889787879033053
            ],
            [
               -0.5982885585585587,
               -0.2090137895840697
            ],
            [
               -0.6010910810810811,
               -0.20926245235544916
            ],
            [
               -0.6038936036036037,
               -0.2096605475685107
            ],
            [
               -0.6066961261261262,
               -0.21018880144660423
            ],
            [
               -0.6094986486486488,
               -0.2108002868485333
            ],
            [
               -0.6123011711711712,
               -0.21143523859359847
            ],
            [
               -0.6151036936936938,
               -0.21203791615184842
            ],
            [
               -0.6179062162162163,
               -0.21257075445652432
            ],
            [
               -0.6207087387387388,
               -0.21302212551431648
            ],
            [
               -0.6235112612612613,
               -0.21340610830913442
            ],
            [
               -0.6263137837837839,
               -0.21375507217833378
            ],
            [
               -0.6291163063063064,
               -0.21410788930677632
            ],
            [
               -0.6319188288288289,
               -0.21449762935638256
            ],
            [
               -0.6347213513513514,
               -0.21494240175638396
            ],
            [
               -0.637523873873874,
               -0.21544173510787157
            ],
            [
               -0.6403263963963964,
               -0.21597898346479055
            ],
            [
               -0.643128918918919,
               -0.21652835884217547
            ],
            [
               -0.6459314414414415,
               -0.21706390078785526
            ],
            [
               -0.6487339639639641,
               -0.2175673719212275
            ],
            [
               -0.6515364864864865,
               -0.2180327427859189
            ],
            [
               -0.6543390090090091,
               -0.2184663015186495
            ],
            [
               -0.6571415315315317,
               -0.21888298130202266
            ],
            [
               -0.6599440540540541,
               -0.2193006973542278
            ],
            [
               -0.6627465765765767,
               -0.2197349366074614
            ],
            [
               -0.6655490990990992,
               -0.22019544196934826
            ],
            [
               -0.6683516216216216,
               -0.22068578394934085
            ],
            [
               -0.6711541441441442,
               -0.22120534773876255
            ],
            [
               -0.6739566666666668,
               -0.22175228144081988
            ],
            [
               -0.6767591891891893,
               -0.2223256308496313
            ],
            [
               -0.6795617117117118,
               -0.22292534934002667
            ],
            [
               -0.6823642342342343,
               -0.2235499343586221
            ],
            [
               -0.6851667567567569,
               -0.22419268080386173
            ],
            [
               -0.6879692792792793,
               -0.22483844694973995
            ],
            [
               -0.6907718018018019,
               -0.22546299654306834
            ],
            [
               -0.6935743243243244,
               -0.22603627116998376
            ],
            [
               -0.696376846846847,
               -0.22652955134436137
            ],
            [
               -0.6991793693693694,
               -0.22692485473327778
            ],
            [
               -0.701981891891892,
               -0.22722369085185903
            ],
            [
               -0.7047844144144145,
               -0.22745195179401256
            ],
            [
               -0.707586936936937,
               -0.22765849778664066
            ],
            [
               -0.7103894594594595,
               -0.22790674207513825
            ],
            [
               -0.7131919819819821,
               -0.2282607432662507
            ],
            [
               -0.7159945045045045,
               -0.22876926321521399
            ],
            [
               -0.7187970270270271,
               -0.2294522635937204
            ],
            [
               -0.7215995495495496,
               -0.23029397973251434
            ],
            [
               -0.7244020720720722,
               -0.23124503578836592
            ],
            [
               -0.7272045945945946,
               -0.23223350572844462
            ],
            [
               -0.7300071171171172,
               -0.23318215154065763
            ],
            [
               -0.7328096396396397,
               -0.2340271299553076
            ],
            [
               -0.7356121621621622,
               -0.23473289655198437
            ],
            [
               -0.7384146846846847,
               -0.23529907459696786
            ],
            [
               -0.7412172072072073,
               -0.2357574099147246
            ],
            [
               -0.7440197297297299,
               -0.23615988776675303
            ],
            [
               -0.7468222522522523,
               -0.2365617223726777
            ],
            [
               -0.7496247747747748,
               -0.23700441415108406
            ],
            [
               -0.7524272972972974,
               -0.23750393617799948
            ],
            [
               -0.7552298198198198,
               -0.23804741035986535
            ],
            [
               -0.7580323423423424,
               -0.23859892055003457
            ],
            [
               -0.760834864864865,
               -0.2391122628546399
            ],
            [
               -0.7636373873873875,
               -0.23954636529812517
            ],
            [
               -0.76643990990991,
               -0.23987846552266054
            ],
            [
               -0.7692424324324325,
               -0.24011108366763337
            ],
            [
               -0.7720449549549551,
               -0.24027100716760744
            ],
            [
               -0.7748474774774775,
               -0.24040115434444806
            ],
            [
               -0.7776500000000001,
               -0.24054840708680095
            ],
            [
               -0.7804525225225226,
               -0.24075157287306428
            ],
            [
               -0.7832550450450451,
               -0.24103324221192776
            ],
            [
               -0.7860575675675676,
               -0.2413976536123196
            ],
            [
               -0.7888600900900902,
               -0.2418344023724457
            ],
            [
               -0.7916626126126127,
               -0.24232577031540142
            ],
            [
               -0.7944651351351352,
               -0.24285434821841823
            ],
            [
               -0.7972676576576577,
               -0.2434078429475361
            ],
            [
               -0.8000701801801803,
               -0.24397938235832317
            ],
            [
               -0.8028727027027027,
               -0.24456367992608216
            ],
            [
               -0.8056752252252253,
               -0.24515128923655896
            ],
            [
               -0.8084777477477478,
               -0.24572412234123012
            ],
            [
               -0.8112802702702704,
               -0.24625502757517412
            ],
            [
               -0.8140827927927928,
               -0.2467126267809278
            ],
            [
               -0.8168853153153154,
               -0.24707038106621626
            ],
            [
               -0.8196878378378379,
               -0.24731684307572394
            ],
            [
               -0.8224903603603604,
               -0.24746307726200617
            ],
            [
               -0.8252928828828829,
               -0.24754375354374664
            ],
            [
               -0.8280954054054055,
               -0.2476103680104479
            ],
            [
               -0.8308979279279279,
               -0.247717798360978
            ],
            [
               -0.8337004504504505,
               -0.2479079991448591
            ],
            [
               -0.836502972972973,
               -0.24819611064615052
            ],
            [
               -0.8393054954954956,
               -0.24856396812245993
            ],
            [
               -0.842108018018018,
               -0.2489639196638463
            ],
            [
               -0.8449105405405406,
               -0.24933259422644236
            ],
            [
               -0.8477130630630632,
               -0.24961086858578435
            ],
            [
               -0.8505155855855856,
               -0.24976393309484113
            ],
            [
               -0.8533181081081082,
               -0.2497949233673658
            ],
            [
               -0.8561206306306307,
               -0.24974732322960233
            ],
            [
               -0.8589231531531533,
               -0.24969477396560047
            ],
            [
               -0.8617256756756757,
               -0.24972096593914409
            ],
            [
               -0.8645281981981983,
               -0.2498956079216093
            ],
            [
               -0.8673307207207208,
               -0.2502539283259978
            ],
            [
               -0.8701332432432433,
               -0.2507862131780493
            ],
            [
               -0.8729357657657658,
               -0.25144077665222925
            ],
            [
               -0.8757382882882884,
               -0.25213947518262414
            ],
            [
               -0.8785408108108108,
               -0.25280081982680114
            ],
            [
               -0.8813433333333334,
               -0.25336327179562146
            ],
            [
               -0.8841458558558559,
               -0.2538012725395733
            ],
            [
               -0.8869483783783785,
               -0.2541290047530108
            ],
            [
               -0.8897509009009009,
               -0.25439100916545415
            ],
            [
               -0.8925534234234235,
               -0.2546432171040863
            ],
            [
               -0.895355945945946,
               -0.2549312000949603
            ],
            [
               -0.8981584684684685,
               -0.25527336990487337
            ],
            [
               -0.900960990990991,
               -0.2556551410108388
            ],
            [
               -0.9037635135135136,
               -0.25603624814983333
            ],
            [
               -0.9065660360360361,
               -0.25636877431714244
            ],
            [
               -0.9093685585585587,
               -0.25661956854523904
            ],
            [
               -0.9121710810810811,
               -0.2567889632862231
            ],
            [
               -0.9149736036036036,
               -0.2569186885286707
            ],
            [
               -0.9177761261261261,
               -0.25708534794798754
            ],
            [
               -0.9205786486486487,
               -0.2573806490376277
            ],
            [
               -0.9233811711711712,
               -0.2578841627014496
            ],
            [
               -0.9261836936936938,
               -0.25863718050921347
            ],
            [
               -0.9289862162162162,
               -0.2596262662740555
            ],
            [
               -0.9317887387387388,
               -0.26078229564300837
            ],
            [
               -0.9345912612612612,
               -0.2619960131054886
            ],
            [
               -0.9373937837837838,
               -0.2631459358505589
            ],
            [
               -0.9401963063063064,
               -0.2641304785776478
            ],
            [
               -0.9429988288288289,
               -0.2648947451037079
            ],
            [
               -0.9458013513513515,
               -0.2654439957976191
            ],
            [
               -0.9486038738738739,
               -0.2658398524304957
            ],
            [
               -0.9514063963963965,
               -0.2661805460473028
            ],
            [
               -0.9542089189189189,
               -0.2665712852560854
            ],
            [
               -0.9570114414414415,
               -0.267093636342819
            ],
            [
               -0.959813963963964,
               -0.2677828316198928
            ],
            [
               -0.9626164864864866,
               -0.2686192339362425
            ],
            [
               -0.9654190090090091,
               -0.26953571582305264
            ],
            [
               -0.9682215315315316,
               -0.27043792275660494
            ],
            [
               -0.9710240540540541,
               -0.27123078177230153
            ],
            [
               -0.9738265765765766,
               -0.27184324332895304
            ],
            [
               -0.9766290990990991,
               -0.27224439454498806
            ],
            [
               -0.9794316216216217,
               -0.2724472246953249
            ],
            [
               -0.9822341441441442,
               -0.2725003267288436
            ],
            [
               -0.9850366666666668,
               -0.2724713533346685
            ],
            [
               -0.9878391891891892,
               -0.2724280369829373
            ],
            [
               -0.9906417117117118,
               -0.2724225446421624
            ],
            [
               -0.9934442342342342,
               -0.2724830921318985
            ],
            [
               -0.9962467567567568,
               -0.27261389194626484
            ],
            [
               -0.9990492792792793,
               -0.2728017139921111
            ],
            [
               -1.0018518018018019,
               -0.27302553705203647
            ],
            [
               -1.0046543243243244,
               -0.2732654543614108
            ],
            [
               -1.0074568468468468,
               -0.2735080850642236
            ],
            [
               -1.0102593693693693,
               -0.27374765065118156
            ],
            [
               -1.0130618918918919,
               -0.2739837737996683
            ],
            [
               -1.0158644144144144,
               -0.2742182027320679
            ],
            [
               -1.018666936936937,
               -0.2744526751949074
            ],
            [
               -1.0214694594594596,
               -0.27468911689094977
            ],
            [
               -1.024271981981982,
               -0.27493184309124885
            ],
            [
               -1.0270745045045047,
               -0.2751901140618068
            ],
            [
               -1.029877027027027,
               -0.27547889539252324
            ],
            [
               -1.0326795495495495,
               -0.27581625089885453
            ],
            [
               -1.035482072072072,
               -0.27621724689247495
            ],
            [
               -1.0382845945945947,
               -0.2766859876250596
            ],
            [
               -1.0410871171171172,
               -0.27720869347230215
            ],
            [
               -1.0438896396396395,
               -0.27775097572892266
            ],
            [
               -1.046692162162162,
               -0.2782614391298833
            ],
            [
               -1.0494946846846847,
               -0.2786817275303844
            ],
            [
               -1.0522972072072072,
               -0.2789607981504694
            ],
            [
               -1.0550997297297298,
               -0.27906941184676176
            ],
            [
               -1.0579022522522523,
               -0.27901026557415975
            ],
            [
               -1.0607047747747749,
               -0.27882016417390076
            ],
            [
               -1.0635072972972974,
               -0.27856289362278364
            ],
            [
               -1.06630981981982,
               -0.2783143104581424
            ],
            [
               -1.0691123423423423,
               -0.2781436634171248
            ],
            [
               -1.0719148648648649,
               -0.27809646564374424
            ],
            [
               -1.0747173873873874,
               -0.2781838788967628
            ],
            [
               -1.07751990990991,
               -0.27838164613656546
            ],
            [
               -1.0803224324324325,
               -0.2786387307928274
            ],
            [
               -1.0831249549549549,
               -0.278892920183382
            ],
            [
               -1.0859274774774774,
               -0.27908865589794174
            ],
            [
               -1.08873,
               -0.27919188038145587
            ],
            [
               -1.0915325225225225,
               -0.27919783731394243
            ],
            [
               -1.094335045045045,
               -0.2791301007492365
            ],
            [
               -1.0971375675675676,
               -0.2790318309441059
            ],
            [
               -1.0999400900900902,
               -0.27895247420500685
            ],
            [
               -1.1027426126126127,
               -0.2789341679812498
            ],
            [
               -1.1055451351351353,
               -0.2790017410312876
            ],
            [
               -1.1083476576576576,
               -0.2791586589476697
            ],
            [
               -1.1111501801801802,
               -0.27938917434797983
            ],
            [
               -1.1139527027027027,
               -0.279665044978301
            ],
            [
               -1.1167552252252253,
               -0.2799540874483074
            ],
            [
               -1.1195577477477479,
               -0.28022780242035916
            ],
            [
               -1.1223602702702702,
               -0.280466195900108
            ],
            [
               -1.1251627927927927,
               -0.28065927223177023
            ],
            [
               -1.1279653153153153,
               -0.28080591480791384
            ],
            [
               -1.1307678378378379,
               -0.2809115438108315
            ],
            [
               -1.1335703603603604,
               -0.28098587481324994
            ],
            [
               -1.136372882882883,
               -0.28104145530765123
            ],
            [
               -1.1391754054054055,
               -0.2810928229406996
            ],
            [
               -1.141977927927928,
               -0.2811555552818319
            ],
            [
               -1.1447804504504504,
               -0.2812444623575763
            ],
            [
               -1.147582972972973,
               -0.2813707240715184
            ],
            [
               -1.1503854954954955,
               -0.2815386195342533
            ],
            [
               -1.153188018018018,
               -0.28174318986054225
            ],
            [
               -1.1559905405405406,
               -0.281970306905872
            ],
            [
               -1.1587930630630632,
               -0.28220000180867927
            ],
            [
               -1.1615955855855855,
               -0.28241268853331125
            ],
            [
               -1.164398108108108,
               -0.2825965524094081
            ],
            [
               -1.1672006306306306,
               -0.28275345316872746
            ],
            [
               -1.1700031531531532,
               -0.2829007038462975
            ],
            [
               -1.1728056756756757,
               -0.28306719375141143
            ],
            [
               -1.1756081981981983,
               -0.28328425438565763
            ],
            [
               -1.1784107207207208,
               -0.28357377480122203
            ],
            [
               -1.1812132432432432,
               -0.2839375506903112
            ],
            [
               -1.1840157657657657,
               -0.28435203448641744
            ],
            [
               -1.1868182882882883,
               -0.2847712949221496
            ],
            [
               -1.1896208108108108,
               -0.28513840582307937
            ],
            [
               -1.1924233333333334,
               -0.28540247652029127
            ],
            [
               -1.195225855855856,
               -0.2855361656131643
            ],
            [
               -1.1980283783783783,
               -0.2855477166752991
            ],
            [
               -1.2008309009009008,
               -0.2854827706374508
            ],
            [
               -1.2036334234234234,
               -0.2854142108751253
            ],
            [
               -1.206435945945946,
               -0.2854221908755309
            ],
            [
               -1.2092384684684685,
               -0.2855699978028877
            ],
            [
               -1.212040990990991,
               -0.2858832726435697
            ],
            [
               -1.2148435135135136,
               -0.28633957363470786
            ],
            [
               -1.2176460360360362,
               -0.2868723502642112
            ],
            [
               -1.2204485585585585,
               -0.2873889302176358
            ],
            [
               -1.223251081081081,
               -0.2877975308944437
            ],
            [
               -1.2260536036036036,
               -0.28803512978294477
            ],
            [
               -1.2288561261261262,
               -0.2880873983120371
            ],
            [
               -1.2316586486486487,
               -0.2879941427285022
            ],
            [
               -1.2344611711711713,
               -0.28783816633656467
            ],
            [
               -1.2372636936936936,
               -0.2877207560513211
            ],
            [
               -1.2400662162162162,
               -0.28773136605500943
            ],
            [
               -1.2428687387387387,
               -0.28792104426725285
            ],
            [
               -1.2456712612612613,
               -0.2882880141743309
            ],
            [
               -1.2484737837837838,
               -0.2887799066152209
            ],
            [
               -1.2512763063063064,
               -0.2893117005281016
            ],
            [
               -1.254078828828829,
               -0.2897932807348388
            ],
            [
               -1.2568813513513515,
               -0.290157388986127
            ],
            [
               -1.2596838738738738,
               -0.2903787059372106
            ],
            [
               -1.2624863963963964,
               -0.29047789312714034
            ],
            [
               -1.265288918918919,
               -0.29050961596767
            ],
            [
               -1.2680914414414415,
               -0.2905391023175907
            ],
            [
               -1.270893963963964,
               -0.29061577032388297
            ],
            [
               -1.2736964864864866,
               -0.2907534989421333
            ],
            [
               -1.276499009009009,
               -0.2909248236096979
            ],
            [
               -1.2793015315315315,
               -0.29107146835876185
            ],
            [
               -1.282104054054054,
               -0.29112782445244356
            ],
            [
               -1.2849065765765766,
               -0.29104925025167616
            ],
            [
               -1.2877090990990991,
               -0.29083505858778136
            ],
            [
               -1.2905116216216217,
               -0.2905375280618884
            ],
            [
               -1.2933141441441443,
               -0.29025279465701004
            ],
            [
               -1.2961166666666666,
               -0.2900955698176273
            ],
            [
               -1.2989191891891891,
               -0.2901652489136449
            ],
            [
               -1.3017217117117117,
               -0.29051420261593897
            ],
            [
               -1.3045242342342342,
               -0.2911287422380333
            ],
            [
               -1.3073267567567568,
               -0.29192944871408477
            ],
            [
               -1.3101292792792794,
               -0.29279145728857303
            ],
            [
               -1.312931801801802,
               -0.2935788802014959
            ],
            [
               -1.3157343243243242,
               -0.29418293411401697
            ],
            [
               -1.3185368468468468,
               -0.2945520450162543
            ],
            [
               -1.3213393693693694,
               -0.2947046696532968
            ],
            [
               -1.324141891891892,
               -0.2947210032531611
            ],
            [
               -1.3269444144144145,
               -0.2947163735540448
            ],
            [
               -1.329746936936937,
               -0.2948048033015984
            ],
            [
               -1.3325494594594596,
               -0.2950641374013372
            ],
            [
               -1.335351981981982,
               -0.2955133793031868
            ],
            [
               -1.3381545045045045,
               -0.29610877235021504
            ],
            [
               -1.340957027027027,
               -0.29675909030421244
            ],
            [
               -1.3437595495495496,
               -0.29735457054610703
            ],
            [
               -1.3465620720720721,
               -0.2977998755317348
            ],
            [
               -1.3493645945945947,
               -0.2980406465512659
            ],
            [
               -1.352167117117117,
               -0.29807577204838465
            ],
            [
               -1.3549696396396396,
               -0.29795247269370967
            ],
            [
               -1.3577721621621621,
               -0.29774698613343475
            ],
            [
               -1.3605746846846847,
               -0.2975381248894529
            ],
            [
               -1.3633772072072072,
               -0.29738285333309566
            ],
            [
               -1.3661797297297298,
               -0.2973017791712639
            ],
            [
               -1.3689822522522523,
               -0.2972786372352293
            ],
            [
               -1.3717847747747747,
               -0.2972728524676126
            ],
            [
               -1.3745872972972972,
               -0.29723983965503387
            ],
            [
               -1.3773898198198198,
               -0.29715130874033924
            ],
            [
               -1.3801923423423423,
               -0.29700822831892504
            ],
            [
               -1.382994864864865,
               -0.2968420174858199
            ],
            [
               -1.3857973873873874,
               -0.2967038910416665
            ],
            [
               -1.38859990990991,
               -0.2966465215926718
            ],
            [
               -1.3914024324324323,
               -0.29670483798717406
            ],
            [
               -1.394204954954955,
               -0.2968829727187997
            ],
            [
               -1.3970074774774774,
               -0.29715209260623476
            ],
            [
               -1.39981,
               -0.29745994004950055
            ]
         ]
      }
   ]
}
