# Supplementary material for: Isolation of a planar π-aromatic Bi5− ring in a cobalt-based inverse-sandwich-type complex
Source: Nat Chem. 2025 Jan 20;17(4):547–55. doi: 10.1038/s41557-024-01713-8 (PMC11964920; doi:10.1038/s41557-024-01713-8)
Supplement: Supplementary file 4 — Original magnetic data of compound 1 and origin file of Fig. 3. [file 41557_2024_1713_MOESM4_ESM.zip › sr_and_T/6.csv]

comment	corrected Loops
temperature	0.03
sr	0.002
angle	0
trans	0
B	M
-1.3999	-0.9917167617266721
-1.3970974974974975	-0.9911343055816226
-1.394294994994995	-0.9906682665462513
-1.3914924924924925	-0.9903531724919232
-1.3886899899899898	-0.9901919415637773
-1.3858874874874874	-0.9901571844267398
-1.3830849849849849	-0.9902004628669043
-1.3802824824824824	-0.9902668888656592
-1.37747997997998	-0.9903107849396858
-1.3746774774774775	-0.9903077542847007
-1.371874974974975	-0.9902595932183957
-1.3690724724724723	-0.9901907134747152
-1.3662699699699699	-0.9901374350882054
-1.3634674674674674	-0.9901337968504267
-1.360664964964965	-0.9901986550542454
-1.3578624624624624	-0.9903284112487198
-1.35505995995996	-0.9904978401381281
-1.3522574574574573	-0.9906687747016953
-1.3494549549549548	-0.9908037364735799
-1.3466524524524524	-0.9908798675222874
-1.3438499499499499	-0.9908983238149016
-1.3410474474474474	-0.990885721272953
-1.338244944944945	-0.9908868350564886
-1.3354424424424425	-0.9909506849063351
-1.3326399399399398	-0.9911144168110623
-1.3298374374374373	-0.9913902397694776
-1.3270349349349349	-0.9917597897110388
-1.3242324324324324	-0.9921779421506058
-1.32142992992993	-0.9925850461000981
-1.3186274274274274	-0.9929238110024812
-1.3158249249249248	-0.9931555577316479
-1.3130224224224223	-0.9932707527861231
-1.3102199199199198	-0.9932906137140325
-1.3074174174174173	-0.9932594794906726
-1.3046149149149149	-0.9932306114587146
-1.3018124124124124	-0.9932501394784343
-1.29900990990991	-0.9933443215351194
-1.2962074074074073	-0.9935140143490016
-1.2934049049049048	-0.9937377137615706
-1.2906024024024023	-0.9939815991642225
-1.2877998998998998	-0.9942127096254096
-1.2849973973973974	-0.9944104700456943
-1.282194894894895	-0.9945725618039187
-1.2793923923923924	-0.9947132948298212
-1.2765898898898898	-0.9948554082691232
-1.2737873873873873	-0.995018620868665
-1.2709848848848848	-0.9952094250175303
-1.2681823823823823	-0.9954161593045371
-1.2653798798798799	-0.9956114695012734
-1.2625773773773774	-0.9957615603761891
-1.259774874874875	-0.9958391109201001
-1.2569723723723722	-0.9958352734641812
-1.2541698698698698	-0.9957663269399274
-1.2513673673673673	-0.9956722704983902
-1.2485648648648648	-0.9956073424545018
-1.2457623623623624	-0.9956252033192221
-1.24295985985986	-0.9957633816962167
-1.2401573573573572	-0.996031907757905
-1.2373548548548547	-0.9964097399669665
-1.2345523523523523	-0.9968500805678959
-1.2317498498498498	-0.9972928315759555
-1.2289473473473473	-0.9976802263260314
-1.2261448448448449	-0.9979708132422842
-1.2233423423423422	-0.9981477208323852
-1.2205398398398397	-0.9982191911688714
-1.2177373373373372	-0.9982119883852815
-1.2149348348348348	-0.9981605533377945
-1.2121323323323323	-0.9980959235613214
-1.2093298298298298	-0.9980381245429975
-1.2065273273273274	-0.9979941479657359
-1.2037248248248247	-0.9979613973358878
-1.2009223223223222	-0.9979344434665578
-1.1981198198198197	-0.9979118336055612
-1.1953173173173173	-0.9978999119258292
-1.1925148148148148	-0.9979120103080685
-1.1897123123123123	-0.997963387154778
-1.1869098098098099	-0.9980641319140268
-1.1841073073073072	-0.9982131911490562
-1.1813048048048047	-0.9983963315185843
-1.1785023023023022	-0.9985893493149595
-1.1756997997997998	-0.9987657308378624
-1.1728972972972973	-0.9989060731244574
-1.1700947947947948	-0.9990056432307353
-1.1672922922922924	-0.9990768954825289
-1.1644897897897897	-0.9991454809499463
-1.1616872872872872	-0.9992406853485994
-1.1588847847847847	-0.9993834483668098
-1.1560822822822823	-0.9995763043165093
-1.1532797797797798	-0.9997992368401791
-1.1504772772772773	-1.0000135943731812
-1.1476747747747749	-1.0001734520357102
-1.1448722722722722	-1.0002410733921692
-1.1420697697697697	-1.0002014012005322
-1.1392672672672672	-1.0000704563442913
-1.1364647647647648	-0.9998942541537006
-1.1336622622622623	-0.9997378440985889
-1.1308597597597596	-0.9996673683227607
-1.1280572572572574	-0.99973050526502
-1.1252547547547547	-0.9999414477984561
-1.1224522522522522	-1.0002753399799276
-1.1196497497497497	-1.000674213147397
-1.1168472472472473	-1.001062838340804
-1.1140447447447448	-1.0013697324657937
-1.111242242242242	-1.001546876112023
-1.1084397397397396	-1.0015820912044247
-1.1056372372372372	-1.0015003736801522
-1.1028347347347347	-1.001354016767075
-1.1000322322322322	-1.0012049324705805
-1.0972297297297298	-1.0011050097890435
-1.0944272272272273	-1.00108084609144
-1.0916247247247246	-1.0011276060560241
-1.0888222222222221	-1.0012136455797183
-1.0860197197197197	-1.0012939374929317
-1.0832172172172172	-1.0013274546567976
-1.0804147147147147	-1.0012924547602764
-1.0776122122122123	-1.0011944520131735
-1.0748097097097098	-1.0010642446728173
-1.072007207207207	-1.0009468037568534
-1.0692047047047046	-1.0008849509625235
-1.0664022022022022	-1.0009035145625989
-1.0635996996996997	-1.0009994715503077
-1.0607971971971972	-1.0011415412970353
-1.0579946946946948	-1.0012794933577551
-1.0551921921921923	-1.0013601539371209
-1.0523896896896896	-1.0013448396614537
-1.0495871871871871	-1.0012224578291193
-1.0467846846846847	-1.0010139360592776
-1.0439821821821822	-1.000766490280127
-1.0411796796796797	-1.0005395525816563
-1.038377177177177	-1.000386864052432
-1.0355746746746748	-1.0003404224547703
-1.032772172172172	-1.000401299660056
-1.0299696696696696	-1.0005400659265606
-1.0271671671671672	-1.0007064530617176
-1.0243646646646647	-1.0008449828613712
-1.0215621621621622	-1.000911514303406
-1.0187596596596595	-1.0008855590514398
-1.0159571571571573	-1.000774755338269
-1.0131546546546546	-1.0006105164855053
-1.0103521521521521	-1.0004366913962288
-1.0075496496496497	-1.0002951723744227
-1.0047471471471472	-1.0002131180569418
-1.0019446446446447	-1.0001956587629595
-0.9991421421421421	-1.000225960207668
-0.9963396396396396	-1.0002720542538677
-0.9935371371371371	-1.0002977354443647
-0.9907346346346346	-1.0002737383481257
-0.9879321321321322	-1.0001856431656215
-0.9851296296296297	-1.000036339338208
-0.9823271271271271	-0.9998428670917532
-0.9795246246246246	-0.9996293408973096
-0.9767221221221221	-0.9994188030896123
-0.9739196196196196	-0.9992269197220074
-0.9711171171171171	-0.9990594683628136
-0.9683146146146147	-0.9989139886287449
-0.9655121121121122	-0.9987843749408916
-0.9627096096096096	-0.9986661640404939
-0.9599071071071071	-0.998560153594181
-0.9571046046046046	-0.9984727848164926
-0.9543021021021021	-0.998413101152158
-0.9514995995995996	-0.9983875235306775
-0.9486970970970972	-0.9983946222569151
-0.9458945945945947	-0.9984221671317747
-0.9430920920920921	-0.9984479632165721
-0.9402895895895895	-0.9984446121668469
-0.9374870870870871	-0.9983868752711229
-0.9346845845845846	-0.9982592857021095
-0.9318820820820821	-0.9980614400791232
-0.9290795795795797	-0.9978090813807298
-0.9262770770770771	-0.9975304372888318
-0.9234745745745746	-0.9972588360039403
-0.920672072072072	-0.9970238501743767
-0.9178695695695696	-0.9968436993291412
-0.9150670670670671	-0.9967212127391161
-0.9122645645645646	-0.996644470996978
-0.9094620620620621	-0.9965917145952996
-0.9066595595595596	-0.9965387517208952
-0.9038570570570571	-0.9964663668317761
-0.9010545545545545	-0.9963653554193239
-0.898252052052052	-0.9962377213926816
-0.8954495495495496	-0.9960939377747444
-0.8926470470470471	-0.9959475092851472
-0.8898445445445445	-0.9958089304689439
-0.8870420420420421	-0.9956812289713983
-0.8842395395395396	-0.9955586150231732
-0.881437037037037	-0.9954285854813593
-0.8786345345345346	-0.9952765820291147
-0.8758320320320321	-0.9950914202713173
-0.8730295295295295	-0.9948694897086716
-0.870227027027027	-0.9946162303088193
-0.8674245245245246	-0.9943444180708192
-0.8646220220220221	-0.9940699574740184
-0.8618195195195195	-0.9938067601706158
-0.859017017017017	-0.9935625749811554
-0.8562145145145146	-0.993337233268261
-0.853412012012012	-0.9931238451943866
-0.8506095095095095	-0.9929123745595674
-0.8478070070070071	-0.9926941423904717
-0.8450045045045045	-0.992465483960476
-0.842202002002002	-0.9922291281000948
-0.8393994994994995	-0.9919927528906769
-0.8365969969969971	-0.9917652701821886
-0.8337944944944945	-0.9915522946044399
-0.830991991991992	-0.991352620707487
-0.8281894894894896	-0.991157217012487
-0.825386986986987	-0.9909513488989738
-0.8225844844844845	-0.9907192792926809
-0.819781981981982	-0.9904499869291218
-0.8169794794794795	-0.9901418606540691
-0.814176976976977	-0.9898045677910741
-0.8113744744744745	-0.9894571944506216
-0.8085719719719721	-0.9891230182335153
-0.8057694694694695	-0.9888224655165674
-0.802966966966967	-0.9885665071160614
-0.8001644644644645	-0.9883526998828138
-0.797361961961962	-0.9881652839986163
-0.7945594594594595	-0.9879794515771562
-0.791756956956957	-0.9877685405354728
-0.7889544544544544	-0.9875119353875988
-0.786151951951952	-0.9872012021019284
-0.7833494494494495	-0.9868425352369286
-0.780546946946947	-0.9864547695757675
-0.7777444444444445	-0.9860636153307396
-0.774941941941942	-0.9856939516732054
-0.7721394394394395	-0.9853625774269069
-0.7693369369369369	-0.9850736003409168
-0.7665344344344345	-0.9848177411382364
-0.763731931931932	-0.9845755548473984
-0.7609294294294294	-0.9843233604662336
-0.758126926926927	-0.984039913443621
-0.7553244244244245	-0.9837117765384229
-0.752521921921922	-0.9833359272275899
-0.7497194194194194	-0.9829191454076791
-0.746916916916917	-0.9824747858796545
-0.7441144144144145	-0.9820182937745141
-0.7413119119119119	-0.9815630378177842
-0.7385094094094095	-0.9811176925001732
-0.735706906906907	-0.9806856743419408
-0.7329044044044044	-0.9802663325728015
-0.7301019019019019	-0.9798570182623427
-0.7272993993993995	-0.9794550039588454
-0.724496896896897	-0.9790585131791822
-0.7216943943943944	-0.9786666832124646
-0.718891891891892	-0.9782788586229489
-0.7160893893893895	-0.9778939375213596
-0.7132868868868869	-0.977510424743232
-0.7104843843843844	-0.9771274178208633
-0.707681881881882	-0.9767461590902067
-0.7048793793793794	-0.9763713101616993
-0.7020768768768769	-0.9760109894275937
-0.6992743743743745	-0.9756749635975764
-0.696471871871872	-0.9753711080358951
-0.6936693693693694	-0.9751010817664334
-0.6908668668668669	-0.9748567573031137
-0.6880643643643645	-0.9746190153397769
-0.6852618618618619	-0.9743599508564669
-0.6824593593593594	-0.9740484710666069
-0.679656856856857	-0.9736580390647864
-0.6768543543543544	-0.9731743714666534
-0.6740518518518519	-0.9726006152772957
-0.6712493493493494	-0.971958081745017
-0.6684468468468469	-0.9712818863779447
-0.6656443443443444	-0.9706124488319683
-0.6628418418418419	-0.9699852102004511
-0.6600393393393394	-0.9694216292577073
-0.6572368368368369	-0.9689242399484371
-0.6544343343343344	-0.9684773349742053
-0.6516318318318319	-0.9680530590800972
-0.6488293293293294	-0.9676209371479285
-0.6460268268268269	-0.9671577273207697
-0.6432243243243244	-0.9666543823760587
-0.6404218218218218	-0.9661178822412623
-0.6376193193193194	-0.9655674489995646
-0.6348168168168169	-0.9650265797920996
-0.6320143143143144	-0.9645137663712815
-0.6292118118118118	-0.9640352068003782
-0.6264093093093094	-0.9635820918778394
-0.6236068068068069	-0.9631334107916276
-0.6208043043043043	-0.962663240167257
-0.6180018018018019	-0.9621498611502841
-0.6151992992992994	-0.9615833747704382
-0.6123967967967968	-0.9609690105379541
-0.6095942942942943	-0.9603248733579853
-0.6067917917917919	-0.9596749026647833
-0.6039892892892894	-0.9590395954542343
-0.6011867867867868	-0.9584279191115421
-0.5983842842842844	-0.9578334731679152
-0.5955817817817819	-0.9572364582435743
-0.5927792792792793	-0.9566108978888803
-0.5899767767767768	-0.9559345929078793
-0.5871742742742744	-0.9551981920983911
-0.5843717717717718	-0.9544099641852082
-0.5815692692692693	-0.9535943183278315
-0.5787667667667669	-0.9527843494897857
-0.5759642642642644	-0.95201089085781
-0.5731617617617618	-0.9512919330361487
-0.5703592592592593	-0.950626288805982
-0.5675567567567569	-0.9499939880811485
-0.5647542542542543	-0.9493635352722021
-0.5619517517517518	-0.948703667049465
-0.5591492492492494	-0.9479955079432861
-0.5563467467467468	-0.9472406897725545
-0.5535442442442443	-0.946462251585689
-0.5507417417417418	-0.9456975832300931
-0.5479392392392394	-0.9449854921192429
-0.5451367367367368	-0.9443516738547708
-0.5423342342342343	-0.9437976519804601
-0.5395317317317319	-0.9432972915327815
-0.5367292292292293	-0.9428025578875157
-0.5339267267267268	-0.9422570818530833
-0.5311242242242243	-0.9416133579080062
-0.5283217217217218	-0.940847997551624
-0.5255192192192193	-0.9399699031172408
-0.5227167167167168	-0.9390184166418707
-0.5199142142142144	-0.9380517329407525
-0.5171117117117118	-0.9371290772549119
-0.5143092092092093	-0.9362922584917307
-0.5115067067067068	-0.9355524995964977
-0.5087042042042043	-0.9348868021135863
-0.5059017017017018	-0.9342450546645231
-0.5030991991991993	-0.9335656464685413
-0.5002966966966967	-0.9327946313117875
-0.4974941941941943	-0.9319023904436294
-0.4946916916916918	-0.9308926077172848
-0.49188918918918934	-0.9298008881210722
-0.48908668668668676	-0.9286836733442633
-0.4862841841841843	-0.9276011394991228
-0.4834816816816818	-0.9265995294483721
-0.48067917917917924	-0.9256983452086617
-0.47787667667667677	-0.9248860804565228
-0.4750741741741743	-0.9241253452259137
-0.4722716716716717	-0.9233652874078386
-0.46946916916916925	-0.9225571036988137
-0.4666666666666668	-0.9216677849259052
-0.4638641641641643	-0.9206881662886819
-0.46106166166166174	-0.9196334346611978
-0.45825915915915927	-0.9185367127110453
-0.4554566566566568	-0.9174383559433474
-0.4526541541541542	-0.9163745507009824
-0.44985165165165175	-0.9153684939791076
-0.4470491491491493	-0.9144261270004361
-0.4442466466466467	-0.9135366628943129
-0.44144414414414423	-0.912676657683615
-0.43864164164164177	-0.9118156189180162
-0.4358391391391393	-0.9109212851743413
-0.4330366366366367	-0.9099635311054854
-0.43023413413413425	-0.908916891916591
-0.4274316316316318	-0.9077624486782799
-0.4246291291291292	-0.9064899350949058
-0.42182662662662673	-0.9051003918137845
-0.41902412412412426	-0.9036087972150565
-0.4162216216216217	-0.9020453227060324
-0.4134191191191192	-0.9004536520723216
-0.41061661661661675	-0.8988853956503459
-0.4078141141141143	-0.8973909019419046
-0.4050116116116117	-0.8960082792418342
-0.40220910910910923	-0.8947535810440347
-0.39940660660660665	-0.8936153478148052
-0.3966041041041042	-0.8925557983933377
-0.3938016016016017	-0.8915191106682232
-0.39099909909909925	-0.8904449923612547
-0.3881965965965968	-0.889283887020343
-0.3853940940940943	-0.8880093808870378
-0.3825915915915916	-0.8866240283296976
-0.37978908908908915	-0.8851567622420838
-0.3769865865865867	-0.8836526976690424
-0.3741840840840842	-0.8821585938369716
-0.37138158158158174	-0.8807086618655567
-0.3685790790790793	-0.8793152756836095
-0.3657765765765768	-0.8779674732391074
-0.3629740740740741	-0.876637474987707
-0.36017157157157165	-0.8752927059778379
-0.3573690690690692	-0.8739089392782683
-0.3545665665665667	-0.8724798410497016
-0.35176406406406424	-0.8710195178385078
-0.3489615615615618	-0.8695571862195605
-0.3461590590590591	-0.8681259161158064
-0.3433565565565566	-0.8667495368629308
-0.34055405405405414	-0.865432474489851
-0.3377515515515517	-0.8641562608311157
-0.3349490490490492	-0.8628840805072301
-0.33214654654654674	-0.8615718459638689
-0.32934404404404427	-0.8601819439881729
-0.3265415415415416	-0.8586948253978545
-0.3237390390390391	-0.8571143686208309
-0.32093653653653664	-0.8554651714528205
-0.3181340340340342	-0.8537828171414972
-0.3153315315315317	-0.8521006788624569
-0.31252902902902924	-0.850438057712266
-0.30972652652652655	-0.8487939414987854
-0.3069240240240241	-0.8471486010416067
-0.3041215215215216	-0.8454723529201953
-0.30131901901901914	-0.8437381615655508
-0.2985165165165167	-0.8419333031627507
-0.2957140140140142	-0.8400656128721377
-0.29291151151151174	-0.8381617967004206
-0.29010900900900904	-0.8362582136576646
-0.2873065065065066	-0.834387364478752
-0.2845040040040041	-0.8325650202154509
-0.28170150150150164	-0.8307828438674627
-0.27889899899899917	-0.8290094932895442
-0.2760964964964967	-0.8272001847522978
-0.27329399399399423	-0.8253116114248802
-0.27049149149149154	-0.8233170653304605
-0.2676889889889891	-0.8212163671223307
-0.2648864864864866	-0.8190368939707879
-0.26208398398398414	-0.8168250506514318
-0.25928148148148167	-0.8146308914108251
-0.2564789789789792	-0.8124910806383219
-0.2536764764764765	-0.8104160825438876
-0.25087397397397404	-0.8083861138591051
-0.24807147147147157	-0.8063574226504727
-0.2452689689689691	-0.8042768899801673
-0.24246646646646663	-0.8021000311817381
-0.23966396396396417	-0.7998062291745588
-0.2368614614614617	-0.7974059164444449
-0.234058958958959	-0.7949371480496998
-0.23125645645645654	-0.7924526435150785
-0.22845395395395407	-0.7900016659748208
-0.2256514514514516	-0.7876129107125804
-0.22284894894894913	-0.7852842615939747
-0.22004644644644666	-0.7829829435212836
-0.2172439439439442	-0.7806560501244499
-0.2144414414414415	-0.7782478776631053
-0.21163893893893904	-0.7757181668561876
-0.20883643643643657	-0.7730550410865076
-0.2060339339339341	-0.7702782349855253
-0.20323143143143163	-0.7674315087465828
-0.20042892892892916	-0.7645668103147782
-0.19762642642642647	-0.7617255333513392
-0.194823923923924	-0.7589231877605682
-0.19202142142142153	-0.7561426416808796
-0.18921891891891907	-0.7533382218574183
-0.1864164164164166	-0.7504493570172563
-0.18361391391391413	-0.7474193278743374
-0.18081141141141166	-0.7442130734903684
-0.17800890890890897	-0.740828395893931
-0.1752064064064065	-0.7372971216997156
-0.17240390390390403	-0.733676040312955
-0.16960140140140156	-0.7300306444812087
-0.1667988988988991	-0.7264168127040742
-0.16399639639639663	-0.7228659613895273
-0.16119389389389416	-0.7193778224129151
-0.15839139139139147	-0.7159224135060789
-0.155588888888889	-0.7124498759397174
-0.15278638638638653	-0.7089046078322518
-0.14998388388388406	-0.705239192326887
-0.1471813813813816	-0.7014241903113865
-0.14437887887887912	-0.6974516060895637
-0.14157637637637643	-0.6933320494324366
-0.13877387387387397	-0.6890875233765832
-0.1359713713713715	-0.6847427658109593
-0.13316886886886903	-0.6803179463567167
-0.13036636636636656	-0.6758244726584776
-0.1275638638638641	-0.671264204340758
-0.12476136136136162	-0.6666311102717063
-0.12195885885885893	-0.6619137911564981
-0.11915635635635646	-0.6570974718736505
-0.116353853853854	-0.6521648522992338
-0.11355135135135153	-0.6470961602134817
-0.11074884884884906	-0.6418693997858701
-0.10794634634634659	-0.6364618179810966
-0.10514384384384412	-0.6308529945730706
-0.10234134134134143	-0.6250289760131686
-0.09953883883883896	-0.6189859809778545
-0.09673633633633649	-0.6127318579635981
-0.09393383383383402	-0.6062839189246628
-0.09113133133133156	-0.5996629299099552
-0.08832882882882909	-0.5928845176939875
-0.0855263263263264	-0.5859504812344697
-0.08272382382382393	-0.5788429485699198
-0.07992132132132146	-0.5715237173328083
-0.07711881881881899	-0.5639395669488372
-0.07431631631631652	-0.5560323121688467
-0.07151381381381405	-0.5477505807316275
-0.06871131131131158	-0.5390594181774174
-0.0659088088088089	-0.5299442495341714
-0.06310630630630643	-0.5204074177016385
-0.06030380380380396	-0.5104579700496032
-0.05750130130130149	-0.5000977650423439
-0.05469879879879902	-0.48930846273432804
-0.05189629629629655	-0.47804394500868225
-0.04909379379379408	-0.4662310650055338
-0.04629129129129139	-0.45377879041376695
-0.043488788788788924	-0.4405926700972091
-0.040686286286286455	-0.42658918534724694
-0.037883783783783986	-0.41170384888478084
-0.03508128128128152	-0.3958883147955955
-0.03227877877877905	-0.3790950395724182
-0.02947627627627636	-0.3612523396993223
-0.02667377377377389	-0.3422367687175807
-0.02387127127127142	-0.3218522802759368
-0.021068768768768953	-0.2998256876812446
-0.018266266266266484	-0.2758251584637338
-0.015463763763764016	-0.24950336065352402
-0.012661261261261547	-0.2205605701901372
-0.009858758758758857	-0.18881713524163057
-0.007056256256256388	-0.154280759698249
-0.004253753753753919	-0.11719328672330792
-0.0014512512512514508	-0.07804446789413394
0.0013512512512510177	-0.03754615089671165
0.004153753753753486	0.0034318286907979445
0.006956256256255955	0.043954755755637565
0.009758758758758646	0.08312952229669479
0.012561261261261114	0.1202057209862869
0.015363763763763583	0.15465338097471681
0.01816626626626605	0.18620401643750828
0.02096876876876852	0.2148491081716727
0.02377127127127099	0.2407987360487014
0.02657377377377368	0.264410895389679
0.029376276276276148	0.286107325481635
0.032178778778778616	0.3062933192561331
0.034981281281281085	0.3252967072668912
0.03778378378378355	0.34333568417240623
0.04058628628628602	0.3605178001722593
0.04338878878878849	0.37686510381875216
0.04619129129129118	0.39235486924310725
0.04899379379379365	0.40696283934722044
0.05179629629629612	0.42069691611686466
0.05459879879879859	0.4336132574484337
0.057401301301301055	0.4458125460160848
0.060203803803803524	0.457420103531362
0.06300630630630621	0.4685578992114461
0.06580880880880868	0.4793182055318358
0.06861131131131115	0.48974735366238087
0.07141381381381362	0.49984428327355446
0.07421631631631609	0.5095736155106848
0.07701881881881856	0.5188883678220088
0.07982132132132103	0.5277545775675959
0.08262382382382372	0.5361698259884274
0.08542632632632619	0.5441699486063943
0.08822882882882865	0.5518222688112423
0.09103133133133112	0.5592081476330814
0.09383383383383359	0.5664010545088504
0.09663633633633606	0.5734476479019978
0.09943883883883853	0.5803581391409737
0.10224134134134122	0.5871089497315044
0.10504384384384369	0.5936564801453145
0.10784634634634616	0.5999570965641373
0.11064884884884862	0.6059864429034932
0.11345135135135109	0.6117515435405153
0.11625385385385356	0.6172917243432662
0.11905635635635625	0.6226682514121421
0.12185885885885872	0.6279464388589789
0.12466136136136119	0.633176496841351
0.12746386386386366	0.6383797301011099
0.13026636636636613	0.6435447576091647
0.1330688688688686	0.6486348900174007
0.13587137137137106	0.653603903624086
0.13867387387387375	0.6584145395173228
0.14147637637637622	0.6630531422551155
0.1442788788788787	0.6675352492034571
0.14708138138138116	0.6719001625081206
0.14988388388388363	0.6761964585066359
0.1526863863863861	0.6804636443428799
0.15548888888888857	0.6847166154763699
0.15829139139139126	0.6889386818257223
0.16109389389389372	0.6930860027106026
0.1638963963963962	0.6971023009163796
0.16669889889889866	0.7009390820167806
0.16950140140140113	0.7045745317951951
0.1723039039039036	0.7080245275560221
0.1751064064064063	0.7113417118042814
0.17790890890890876	0.7146025013820011
0.18071141141141123	0.7178859186378622
0.1835139139139137	0.7212508780131633
0.18631641641641616	0.7247191165099788
0.18911891891891863	0.7282691391917374
0.1919214214214211	0.7318429821813447
0.1947239239239238	0.7353634809359019
0.19752642642642626	0.7387564453358663
0.20032892892892873	0.7419707602469404
0.2031314314314312	0.7449903658007037
0.20593393393393367	0.7478349515918298
0.20873643643643613	0.7505500027999202
0.2115389389389386	0.7531902586582072
0.2143414414414413	0.7558025468779507
0.21714394394394376	0.7584137561902798
0.21994644644644623	0.7610275561885008
0.2227489489489487	0.7636301875729617
0.22555145145145117	0.7662024089570957
0.22835395395395364	0.7687326245889411
0.23115645645645633	0.7712260107411512
0.2339589589589588	0.7737061170197103
0.23676146146146126	0.7762082977151
0.23956396396396373	0.7787673722535978
0.2423664664664662	0.7814040382470663
0.24516896896896867	0.7841150332940675
0.24797147147147114	0.7868707302421546
0.25077397397397383	0.7896212531481227
0.2535764764764763	0.7923092542893698
0.25637897897897877	0.7948852309552351
0.25918148148148124	0.7973204519560518
0.2619839839839837	0.7996134478298601
0.2647864864864862	0.8017882408731037
0.26758898898898864	0.8038852457443898
0.27039149149149133	0.8059480991982683
0.2731939939939938	0.8080108060269983
0.27599649649649627	0.810089193681463
0.27879899899899874	0.8121789684174195
0.2816015015015012	0.8142603194125445
0.2844040040040037	0.8163068695478833
0.28720650650650636	0.8182955474495331
0.29000900900900883	0.8202140096956437
0.2928115115115113	0.82206345445775
0.29561401401401377	0.8238565142317814
0.29841651651651624	0.8256116817316032
0.3012190190190187	0.8273467770173982
0.3040215215215212	0.8290739816277405
0.30682402402402387	0.8307980323662111
0.30962652652652634	0.8325177212004623
0.3124290290290288	0.8342294917637
0.3152315315315313	0.8359311856654642
0.31803403403403374	0.8376241261235818
0.3208365365365362	0.8393126238476681
0.3236390390390387	0.8410012389235145
0.32644154154154137	0.842691192878087
0.32924404404404384	0.8443777501216995
0.3320465465465463	0.8460500023384013
0.3348490490490488	0.8476934572445699
0.33765155155155124	0.8492945887574354
0.3404540540540537	0.8508455760885286
0.3432565565565564	0.8523472495304111
0.34605905905905887	0.8538088863254384
0.34886156156156134	0.8552447344385886
0.3516640640640638	0.8566685002800926
0.3544665665665663	0.8580879638125151
0.35726906906906875	0.8595019779959788
0.3600715715715712	0.8609012846874008
0.3628740740740739	0.8622731158379849
0.3656765765765764	0.8636079952283716
0.36847907907907884	0.8649061237062176
0.3712815815815813	0.8661806585851325
0.3740840840840838	0.8674561731441203
0.37688658658658625	0.8687622925393873
0.3796890890890887	0.8701243378999247
0.3824915915915914	0.8715540832407388
0.3852940940940939	0.8730439319119464
0.38809659659659634	0.874566820343284
0.3908990990990988	0.8760822676702925
0.3937016016016013	0.8775468626663766
0.39650410410410375	0.8789258779415056
0.39930660660660644	0.8802022226017953
0.4021091091091089	0.881379794354607
0.4049116116116114	0.8824801987267216
0.40771411411411385	0.8835341043180155
0.4105166166166163	0.8845703780349071
0.4133191191191188	0.8856069092333368
0.41612162162162125	0.8866463917847504
0.41892412412412394	0.8876784977648605
0.4217266266266264	0.8886874937831409
0.4245291291291289	0.8896622809147859
0.42733163163163135	0.8906048458605517
0.4301341341341338	0.8915335836085657
0.4329366366366363	0.8924797564076808
0.435739139139139	0.8934778704742597
0.43854164164164144	0.8945530882224041
0.4413441441441439	0.8957100998437638
0.4441466466466464	0.8969276507889149
0.44694914914914885	0.8981611911132937
0.4497516516516513	0.8993534408506677
0.4525541541541538	0.9004499574511097
0.4553566566566565	0.90141498205091
0.45815915915915895	0.9022425702011697
0.4609616616616614	0.9029593979258054
0.4637641641641639	0.9036182283279389
0.46656666666666635	0.9042839666268448
0.4693691691691688	0.905016543594967
0.4721716716716713	0.9058557872986651
0.474974174174174	0.9068126850406085
0.47777667667667645	0.9078692837232932
0.4805791791791789	0.9089866734502775
0.4833816816816814	0.9101179932571563
0.48618418418418385	0.9112220106840639
0.4889866866866863	0.9122729764111747
0.491789189189189	0.9132640237766766
0.4945916916916915	0.9142037734395919
0.49739419419419395	0.9151081593045559
0.5001966966966964	0.9159910018394756
0.5029991991991989	0.9168570330819924
0.5058017017017014	0.9176999217413307
0.5086042042042038	0.9185058232616236
0.5114067067067065	0.9192608446491085
0.514209209209209	0.9199593378749636
0.5170117117117115	0.92060963161162
0.5198142142142139	0.9212347605731707
0.5226167167167164	0.9218675886325495
0.5254192192192189	0.922541773821638
0.5282217217217213	0.9232815570608793
0.531024224224224	0.9240938374840478
0.5338267267267265	0.9249652717810061
0.536629229229229	0.9258654732061359
0.5394317317317314	0.9267553752822318
0.5422342342342339	0.9275981569376929
0.5450367367367364	0.92836935246383
0.547839239239239	0.9290631203012135
0.5506417417417415	0.9296929592229047
0.553444244244244	0.9302869617447088
0.5562467467467465	0.9308793661645941
0.5590492492492489	0.9315011720776266
0.5618517517517514	0.9321726375981768
0.5646542542542539	0.9328996341995494
0.5674567567567566	0.9336744464323475
0.570259259259259	0.9344801726199589
0.5730617617617615	0.9352968828638278
0.575864264264264	0.9361074060526359
0.5786667667667664	0.9369010603794922
0.5814692692692689	0.9376745740156353
0.5842717717717714	0.938430483522601
0.587074274274274	0.9391740737317523
0.5898767767767765	0.9399102008404948
0.592679279279279	0.9406410968685902
0.5954817817817815	0.9413656601079966
0.5982842842842839	0.9420800732562785
0.6010867867867866	0.9427791280218601
0.6038892892892889	0.9434575261717765
0.6066917917917916	0.9441106611606916
0.6094942942942938	0.9447348060253454
0.6122967967967965	0.9453270200450127
0.6150992992992992	0.9458852505427314
0.6179018018018014	0.9464089733736928
0.6207043043043041	0.9469003551777687
0.6235068068068064	0.9473655104708184
0.6263093093093091	0.9478151740771862
0.6291118118118113	0.948264157863484
0.631914314314314	0.9487293249738794
0.6347168168168167	0.9492263693275697
0.6375193193193189	0.9497662151435035
0.6403218218218216	0.9503521282210384
0.6431243243243239	0.950978522784604
0.6459268268268266	0.951631966755356
0.6487293293293288	0.9522941941938142
0.6515318318318315	0.952946276091318
0.6543343343343342	0.9535727238962349
0.6571368368368364	0.954164347486535
0.6599393393393391	0.9547191456081546
0.6627418418418414	0.9552412019576958
0.6655443443443441	0.9557382330598979
0.6683468468468463	0.9562188332863425
0.671149349349349	0.9566904433857938
0.6739518518518517	0.9571586513270832
0.6767543543543539	0.9576277946856594
0.6795568568568566	0.9581022370260309
0.6823593593593589	0.9585873851954131
0.6851618618618616	0.9590896325188926
0.6879643643643643	0.9596149152327639
0.6907668668668665	0.9601662563265118
0.6935693693693692	0.9607412573386739
0.6963718718718714	0.9613307258568887
0.6991743743743741	0.9619193669660208
0.7019768768768764	0.962488781641455
0.7047793793793791	0.9630221395388668
0.7075818818818818	0.963509155298179
0.710384384384384	0.9639496944697087
0.7131868868868867	0.9643546206356542
0.7159893893893889	0.9647433117480021
0.7187918918918916	0.9651383635568539
0.7215943943943939	0.9655589888968868
0.7243968968968966	0.966015157088777
0.7271993993993993	0.9665043866036477
0.7300019019019015	0.9670123212335847
0.7328044044044042	0.9675170279439934
0.7356069069069064	0.9679957446251607
0.7384094094094091	0.968431984878762
0.7412119119119114	0.9688207566272996
0.7440144144144141	0.9691702304996542
0.7468169169169168	0.9694993169671088
0.749619419419419	0.9698319107748051
0.7524219219219217	0.9701896129867192
0.755224424424424	0.9705852062561448
0.7580269269269266	0.9710188961718907
0.7608294294294289	0.9714784389259673
0.7636319319319316	0.9719430523011897
0.7664344344344343	0.9723898487690347
0.7692369369369365	0.9728007961065005
0.7720394394394392	0.9731681118390584
0.7748419419419414	0.9734965330798141
0.7776444444444441	0.9738018765274833
0.7804469469469468	0.9741063972144083
0.7832494494494491	0.9744323395278035
0.7860519519519518	0.9747955111058683
0.788854454454454	0.9752006146631612
0.7916569569569567	0.9756395216944699
0.794459459459459	0.9760928602181841
0.7972619619619616	0.9765344548080074
0.8000644644644643	0.9769375083311737
0.8028669669669666	0.977281076094178
0.8056694694694693	0.9775553829751144
0.8084719719719715	0.9777648230579407
0.8112744744744742	0.9779279676569369
0.8140769769769765	0.9780744919148027
0.8168794794794791	0.9782395236250409
0.8196819819819818	0.9784564429814847
0.8224844844844841	0.9787495427077847
0.8252869869869868	0.9791281150521217
0.828089489489489	0.9795833930730568
0.8308919919919917	0.9800893014060866
0.833694494494494	0.9806072001139082
0.8364969969969966	0.9810938631375973
0.8392994994994993	0.981511037819938
0.8421020020020016	0.9818343442564713
0.8449045045045043	0.9820592177003983
0.8477070070070065	0.9822021768349386
0.8505095095095092	0.9822968347784266
0.8533120120120115	0.9823854868619274
0.8561145145145141	0.982508408183511
0.8589170170170168	0.9826937606072755
0.8617195195195191	0.9829509552728638
0.8645220220220218	0.9832693934659343
0.867324524524524	0.9836229470010128
0.8701270270270267	0.9839787987663501
0.872929529529529	0.9843078962787429
0.8757320320320316	0.9845937387031382
0.8785345345345343	0.9848367308183285
0.8813370370370366	0.9850527655710876
0.8841395395395393	0.985266594889402
0.8869420420420415	0.9855022928458
0.8897445445445442	0.9857741110135484
0.8925470470470469	0.9860809135418848
0.8953495495495492	0.9864061698120935
0.8981520520520518	0.9867235667765782
0.9009545545545541	0.987006329949271
0.9037570570570568	0.9872369990583904
0.906559559559559	0.9874141775335027
0.9093620620620617	0.9875537710416257
0.9121645645645644	0.9876841276202485
0.9149670670670667	0.9878366418764909
0.9177695695695693	0.9880350330368374
0.9205720720720716	0.988287054773319
0.9233745745745743	0.9885816220982292
0.9261770770770765	0.9888924893918886
0.9289795795795792	0.98918731564339
0.9317820820820819	0.989439014620045
0.9345845845845842	0.989635406877121
0.9373870870870868	0.9897837053775839
0.9401895895895891	0.9899081261807335
0.9429920920920918	0.9900413227996853
0.945794594594594	0.9902125562632847
0.9485970970970967	0.9904367420276946
0.9513995995995994	0.9907083022284578
0.9542021021021017	0.9910021427753021
0.9570046046046043	0.9912816115284014
0.9598071071071066	0.9915108315455575
0.9626096096096093	0.9916672122876938
0.9654121121121115	0.9917497978101749
0.9682146146146142	0.9917804871407055
0.9710171171171169	0.9917975944203475
0.9738196196196192	0.9918438617534272
0.9766221221221218	0.9919529679425786
0.9794246246246241	0.9921391067612538
0.9822271271271268	0.9923931436346677
0.985029629629629	0.9926865671994124
0.9878321321321317	0.9929817370127979
0.9906346346346344	0.9932447496020765
0.9934371371371367	0.9934563745153432
0.9962396396396394	0.9936172592735545
0.9990421421421416	0.9937456999307565
1.0018446446446443	0.9938689711216134
1.004647147147147	0.9940115374277746
1.0074496496496492	0.9941845872809204
1.010252152152152	0.9943808340391219
1.0130546546546542	0.994576590405463
1.0158571571571569	0.9947404387707647
1.018659659659659	0.9948453630156199
1.0214621621621618	0.994879874181576
1.0242646646646645	0.9948539507794049
1.0270671671671667	0.9947974379174028
1.0298696696696694	0.994751262631561
1.0326721721721717	0.9947544492603851
1.0354746746746744	0.9948315007298686
1.0382771771771766	0.9949846578027944
1.0410796796796793	0.9951938529468441
1.043882182182182	0.9954244287526045
1.0466846846846842	0.9956398740481972
1.049487187187187	0.9958149669699693
1.0522896896896892	0.9959444983341544
1.0550921921921919	0.9960442909735937
1.057894694694694	0.9961440065896109
1.0606971971971968	0.9962742593511139
1.0634996996996995	0.9964527414079588
1.0663022022022017	0.9966745958533986
1.0691047047047044	0.9969109114439473
1.0719072072072067	0.9971163988311874
1.0747097097097094	0.9972440099858207
1.0775122122122116	0.9972616473284103
1.0803147147147143	0.9971651289368672
1.083117217217217	0.9969826266584049
1.0859197197197192	0.9967685628653898
1.088722222222222	0.9965885151807062
1.0915247247247242	0.9964998143563081
1.0943272272272269	0.9965341303044711
1.097129729729729	0.9966878362384716
1.0999322322322318	0.9969234543220346
1.1027347347347345	0.9971818373586446
1.1055372372372367	0.9974011598624534
1.1083397397397394	0.9975364988989429
1.1111422422422417	0.997573570981186
1.1139447447447444	0.9975321417441393
1.116747247247247	0.9974580873720359
1.1195497497497493	0.9974068903055987
1.122352252252252	0.9974242076441407
1.1251547547547542	0.9975300922352425
1.127957257257257	0.997712159816012
1.1307597597597592	0.997929926065431
1.1335622622622619	0.9981287358015901
1.1363647647647646	0.9982584682965562
1.1391672672672668	0.9982906248176703
1.1419697697697695	0.9982280122152735
1.1447722722722717	0.9981038069714737
1.1475747747747744	0.9979704275920164
1.1503772772772767	0.9978821102034577
1.1531797797797794	0.9978771925384532
1.155982282282282	0.9979661559619771
1.1587847847847843	0.9981294536894377
1.161587287287287	0.9983257693771536
1.1643897897897892	0.99850776601229
1.167192292292292	0.9986398225707361
1.1699947947947942	0.9987115817103523
1.1727972972972969	0.9987425657402939
1.1755997997997996	0.9987761645877687
1.1784023023023018	0.9988649209365043
1.1812048048048045	0.9990520095802954
1.1840073073073067	0.9993551327019917
1.1868098098098094	0.999758292420183
1.1896123123123117	1.000214319447597
1.1924148148148144	1.0006575002754476
1.195217317317317	1.001022332157436
1.1980198198198193	1.001262436660784
1.200822322322322	1.001363623891855
1.2036248248248242	1.00134701327895
1.206427327327327	1.001261335770074
1.2092298298298296	1.0011670028411772
1.2120323323323319	1.0011171055858794
1.2148348348348346	1.001141385674789
1.2176373373373368	1.0012381492349007
1.2204398398398395	1.0013764598616923
1.2232423423423417	1.0015076282125155
1.2260448448448444	1.0015820912044244
1.2288473473473471	1.0015661673338103
1.2316498498498494	1.001453362399006
1.234452352352352	1.0012667714636359
1.2372548548548543	1.001052034333925
1.240057357357357	1.0008632984198154
1.2428598598598593	1.000746773535536
1.245662362362362	1.000727082775399
1.2484648648648646	1.0008005766930812
1.2512673673673669	1.0009374670847535
1.2540698698698696	1.0010918218459453
1.2568723723723718	1.0012160442307603
1.2596748748748745	1.001275181422375
1.2624773773773768	1.0012566272651244
1.2652798798798794	1.0011723795324095
1.2680823823823821	1.0010534364690544
1.2708848848848844	1.0009383869431132
1.273687387387387	1.000859995543074
1.2764898898898893	1.0008340931600497
1.279292392392392	1.0008542409983243
1.2820948948948943	1.0008937474280915
1.284897397397397	1.0009142975096963
1.2876998998998996	1.0008784278999387
1.2905024024024019	1.0007619527657678
1.2933049049049046	1.0005625314041544
1.2961074074074068	1.0003017999567483
1.2989099099099095	1.0000204599368034
1.3017124124124118	0.9997678114131173
1.3045149149149144	0.999588811164673
1.3073174174174171	0.9995123727365797
1.3101199199199194	0.9995441548351066
1.312922422422422	0.9996656897415331
1.3157249249249243	0.999839832679215
1.318527427427427	1.0000207353532584
1.3213299299299297	1.000165377514198
1.324132432432432	1.000243440000554
1.3269349349349346	1.0002429938121216
1.3297374374374369	1.0001708533096139
1.3325399399399396	1.000048048174476
1.3353424424424418	0.9999022136651791
1.3381449449449445	0.9997593954529286
1.3409474474474472	0.9996376496100136
1.3437499499499495	0.9995439888760461
1.3465524524524521	0.9994750015756794
1.3493549549549544	0.9994202758791718
1.352157457457457	0.9993669905472219
1.3549599599599593	0.9993039116256289
1.357762462462462	0.9992235560027046
1.3605649649649647	0.9991222148498494
1.363367467467467	0.9989985002122567
1.3661699699699696	0.9988517076777946
1.368972472472472	0.9986813289463797
1.3717749749749746	0.9984884750220747
1.3745774774774768	0.9982789961586863
1.3773799799799795	0.9980670883964872
1.3801824824824822	0.9978775716506195
1.3829849849849845	0.9977451046005269
1.3857874874874871	0.997709423471583
1.3885899899899894	0.9978070349093179
1.391392492492492	0.9980612186540384
1.3941949949949943	0.9984731871794325
1.396997497497497	0.9990173922111026
1.3998	0.9996431061788073
1.3999	0.9996416629712
1.397097497497497	0.9987874123107147
1.3942949949949943	0.9980236305525488
1.391492492492492	0.9974479891777747
1.3886899899899894	0.9971059009874158
1.3858874874874871	0.99698341008176
1.3830849849849844	0.997016762882727
1.3802824824824822	0.9971153026758671
1.3774799799799795	0.9971904424095247
1.3746774774774768	0.9971818679938967
1.3718749749749746	0.9970732718126588
1.3690724724724719	0.9968934030799287
1.3662699699699696	0.9967029043755345
1.363467467467467	0.9965717828400132
1.3606649649649647	0.9965550718255752
1.357862462462462	0.9966744725790327
1.3550599599599593	0.9969115340195022
1.352257457457457	0.9972140259641739
1.3494549549549544	0.9975128896674711
1.3466524524524521	0.997743885773492
1.3438499499499494	0.9978668089786761
1.3410474474474472	0.9978762236151596
1.3382449449449445	0.9978006552139204
1.3354424424424418	0.9976910171074193
1.3326399399399396	0.9976024878392954
1.3298374374374369	0.9975759953707414
1.3270349349349346	0.9976253438715782
1.324232432432432	0.9977339599577545
1.3214299299299297	0.9978619771903129
1.318627427427427	0.9979610137930685
1.3158249249249243	0.9979916093834605
1.313022422422422	0.9979375940484637
1.3102199199199194	0.9978128165138019
1.3074174174174171	0.9976582134501629
1.3046149149149144	0.9975302922783481
1.3018124124124117	0.9974847317979577
1.2990099099099095	0.9975601793012218
1.2962074074074068	0.9977670755600822
1.2934049049049046	0.9980846310518102
1.2906024024024019	0.9984665124264417
1.2877998998998996	0.9988532098306641
1.284997397397397	0.9991872303928376
1.2821948948948942	0.9994267021785502
1.279392392392392	0.9995537567165579
1.2765898898898893	0.9995758519550867
1.273787387387387	0.9995203848214665
1.2709848848848844	0.9994248358593033
1.2681823823823821	0.9993257448683482
1.2653798798798794	0.9992497920487947
1.2625773773773767	0.9992092585362883
1.2597748748748745	0.9992025558913001
1.2569723723723718	0.9992188827008092
1.2541698698698696	0.9992448931655163
1.2513673673673669	0.9992708697197618
1.2485648648648646	0.9992943351843099
1.245762362362362	0.9993201125499539
1.2429598598598592	0.9993571546567385
1.240157357357357	0.9994135844117401
1.2373548548548543	0.9994919582366203
1.234552352352352	0.9995866295555357
1.2317498498498494	0.9996843129327008
1.2289473473473471	0.9997678002474656
1.2261448448448444	0.9998216378193493
1.2233423423423417	0.9998378122535955
1.2205398398398395	0.9998193686227254
1.2177373373373368	0.9997804563032052
1.2149348348348346	0.9997424071008366
1.2121323323323319	0.9997267649306917
1.2093298298298296	0.9997472952050898
1.206527327327327	0.999803537200113
1.2037248248248242	0.9998782134604075
1.200922322322322	0.9999397972149274
1.1981198198198193	0.9999500219240892
1.195317317317317	0.9998745329790956
1.1925148148148144	0.9996937214970568
1.1897123123123117	0.9994104421668776
1.1869098098098094	0.9990519748414987
1.1841073073073067	0.9986651198086788
1.1813048048048045	0.9983053135138408
1.1785023023023018	0.9980225306947127
1.1756997997997995	0.9978479073090724
1.1728972972972969	0.9977850609336175
1.1700947947947942	0.9978089092684946
1.167292292292292	0.9978726777254817
1.1644897897897892	0.9979213425394046
1.161687287287287	0.9979077203463157
1.1588847847847843	0.9978064497495013
1.156082282282282	0.9976215758072392
1.1532797797797794	0.997385270433928
1.1504772772772767	0.9971478893076612
1.1476747747747744	0.9969622713437111
1.1448722722722717	0.9968670713592022
1.1420697697697695	0.9968743463659978
1.1392672672672668	0.9969653990115223
1.1364647647647645	0.9970963507147722
1.1336622622622619	0.9972118434009346
1.1308597597597592	0.9972626280405025
1.128057257257257	0.997221458328697
1.1252547547547542	0.9970921399898746
1.122452252252252	0.9969086962949222
1.1196497497497493	0.9967247520031138
1.116847247247247	0.9965964090583675
1.1140447447447444	0.9965640515914312
1.1112422422422417	0.996638946454457
1.1084397397397394	0.9967990266297168
1.1056372372372367	0.9969953125130483
1.1028347347347345	0.9971669824775137
1.1000322322322318	0.99726027540644
1.097229729729729	0.9972451324204635
1.0944272272272269	0.9971241980093536
1.0916247247247242	0.9969312824691569
1.088822222222222	0.9967198290678551
1.0860197197197192	0.9965451971936069
1.083217217217217	0.9964465851005265
1.0804147147147143	0.996434505079571
1.0776122122122116	0.9964878619153047
1.0748097097097093	0.9965614951980594
1.0720072072072067	0.996601592916523
1.0692047047047044	0.9965638176650505
1.0664022022022017	0.9964281551702464
1.0635996996996995	0.9962056583865934
1.0607971971971968	0.9959350084395618
1.057994694694694	0.9956702074790641
1.0551921921921918	0.9954636131915081
1.0523896896896892	0.9953499590633558
1.049587187187187	0.9953365247423608
1.0467846846846842	0.9954024282579185
1.043982182182182	0.995506884656821
1.0411796796796793	0.9956032942834009
1.0383771771771766	0.9956541965427549
1.0355746746746743	0.9956420427846399
1.0327721721721717	0.9955723839970917
1.0299696696696694	0.9954688214787101
1.0271671671671667	0.9953619491615214
1.0243646646646645	0.995276522141613
1.0215621621621618	0.9952215435154202
1.018759659659659	0.9951867540471103
1.0159571571571568	0.9951466057826986
1.0131546546546542	0.9950700799487934
1.010352152152152	0.9949326416865228
1.0075496496496492	0.9947259278231669
1.004747147147147	0.9944616568360475
1.0019446446446443	0.9941683823325317
0.9991421421421416	0.9938822994929931
0.9963396396396393	0.9936354273635754
0.9935371371371367	0.9934453836748406
0.9907346346346344	0.9933103450337816
0.9879321321321317	0.9932108909511329
0.985129629629629	0.9931179599536318
0.9823271271271268	0.9930039875890254
0.9795246246246241	0.9928532110376987
0.9767221221221218	0.9926674804939716
0.9739196196196191	0.992465563072899
0.9711171171171169	0.9922762558767898
0.9683146146146142	0.9921278051645609
0.9655121121121115	0.9920373924985048
0.9627096096096093	0.9920043703399314
0.9599071071071066	0.9920095658284868
0.9571046046046043	0.9920208306157937
0.9543021021021016	0.9920028648447218
0.9514995995995994	0.9919279343537274
0.9486970970970967	0.9917838988539455
0.945894594594594	0.9915770033205086
0.9430920920920918	0.9913287493989881
0.9402895895895891	0.9910681776753986
0.9374870870870868	0.9908223511650184
0.9346845845845841	0.9906082581619448
0.9318820820820819	0.9904286575487026
0.9290795795795792	0.9902728808388978
0.9262770770770765	0.9901218612966162
0.9234745745745743	0.9899553078951268
0.9206720720720716	0.9897584264370388
0.9178695695695693	0.9895260260641457
0.9150670670670666	0.9892629980771982
0.9122645645645644	0.9889815347325822
0.9094620620620617	0.9886965406020157
0.906659559559559	0.9884211052116295
0.9038570570570568	0.98816356689706
0.9010545545545541	0.9879268189558427
0.8982520520520518	0.9877095017054373
0.8954495495495491	0.9875080187035569
0.8926470470470469	0.9873181846595577
0.8898445445445442	0.9871357642673725
0.8870420420420415	0.9869559446245543
0.8842395395395393	0.9867725045031118
0.8814370370370366	0.9865777380508381
0.8786345345345343	0.9863638887786231
0.8758320320320316	0.9861260578541723
0.873029529529529	0.9858656155011937
0.8702270270270267	0.9855925125384436
0.867424524524524	0.9853249161283809
0.8646220220220218	0.9850853787485022
0.8618195195195191	0.9848940673981549
0.8590170170170168	0.9847609455331118
0.8562145145145141	0.9846796437072579
0.8534120120120114	0.984625649369428
0.8506095095095092	0.9845602953559257
0.8478070070070065	0.9844401369538293
0.8450045045045043	0.9842293080278196
0.8422020020020016	0.9839110761140312
0.8393994994994993	0.9834946502236716
0.8365969969969966	0.9830145146837627
0.8337944944944939	0.9825218548196323
0.8309919919919917	0.9820702765239672
0.828189489489489	0.981700093901401
0.8253869869869868	0.9814261990906236
0.8225844844844841	0.9812335940426294
0.8197819819819818	0.9810822871506487
0.8169794794794791	0.9809201913354556
0.8141769769769764	0.9806999365484533
0.8113744744744742	0.9803940858865986
0.8085719719719715	0.9800036608899555
0.8057694694694693	0.9795570543574043
0.8029669669669666	0.9790996375853539
0.8001644644644643	0.9786775623035803
0.7973619619619616	0.9783213063465418
0.7945594594594589	0.9780346780817825
0.7917569569569567	0.9777931800895764
0.788954454454454	0.977552430251376
0.7861519519519518	0.9772638389091622
0.7833494494494491	0.9768921602413033
0.7805469469469468	0.9764287915271138
0.7777444444444441	0.9758960759586707
0.7749419419419414	0.9753409239359644
0.7721394394394392	0.9748197610570982
0.7693369369369365	0.9743798577418691
0.7665344344344343	0.9740434235136405
0.7637319319319316	0.9737999734765562
0.7609294294294289	0.9736096750090465
0.7581269269269266	0.9734166141242903
0.7553244244244239	0.9731674865344683
0.7525219219219217	0.9728293168823875
0.749719419419419	0.9724001146832394
0.7469169169169168	0.9719087962974354
0.7441144144144141	0.9714044092967536
0.7413119119119114	0.9709384061002219
0.7385094094094091	0.9705461371271115
0.7357069069069064	0.9702340220152322
0.7329044044044042	0.9699769030289626
0.7301019019019015	0.9697265600761603
0.7272993993993992	0.9694284917228418
0.7244968968968966	0.9690411846264685
0.7216943943943939	0.9685512043199175
0.7188918918918916	0.9679788514152851
0.7160893893893889	0.967372349971703
0.7132868868868867	0.96679245454735
0.710484384384384	0.9662926284171142
0.7076818818818817	0.9659014394485995
0.7048793793793791	0.9656130423804944
0.7020768768768764	0.9653888531889238
0.6992743743743741	0.9651697390051795
0.6964718718718714	0.9648945500021159
0.6936693693693692	0.964518795286292
0.6908668668668665	0.9640273750944873
0.6880643643643642	0.963437442630449
0.6852618618618616	0.9627908933201329
0.6824593593593589	0.9621394625992569
0.6796568568568566	0.9615277603843154
0.6768543543543539	0.9609800102531662
0.6740518518518517	0.9604947059065113
0.671249349349349	0.9600484552095111
0.6684468468468463	0.9596070275774561
0.665644344344344	0.9591392050105102
0.6628418418418414	0.9586282814102761
0.6600393393393391	0.9580771677506276
0.6572368368368364	0.9575055810469938
0.6544343343343342	0.9569407727377938
0.6516318318318315	0.9564055989720465
0.6488293293293288	0.9559086179076094
0.6460268268268266	0.9554400318705057
0.6432243243243239	0.95497502853958
0.6404218218218216	0.954483267837435
0.6376193193193189	0.953940945238278
0.6348168168168167	0.953340879063911
0.632014314314314	0.9526967656898145
0.6292118118118113	0.9520398564227964
0.626409309309309	0.9514090586013216
0.6236068068068064	0.9508378535731171
0.6208043043043041	0.9503425964622448
0.6180018018018014	0.949916303232143
0.6151992992992992	0.949530113959686
0.6123967967967965	0.9491419405025304
0.6095942942942938	0.9487093192512844
0.6067917917917915	0.9482020722011867
0.6039892892892889	0.947610517461123
0.6011867867867866	0.9469465909958091
0.5983842842842839	0.9462377495606654
0.5955817817817814	0.9455160228166565
0.592779279279279	0.9448061943552221
0.5899767767767765	0.9441172718718919
0.587174274274274	0.9434401278565615
0.5843717717717714	0.9427519405800145
0.5815692692692689	0.9420256575914013
0.5787667667667664	0.9412409898185811
0.575964264264264	0.9403930044127758
0.5731617617617615	0.9394953329599002
0.570359259259259	0.9385769700108234
0.5675567567567565	0.9376738833942871
0.5647542542542539	0.9368183950487087
0.5619517517517514	0.9360299317117647
0.5591492492492489	0.935310112439614
0.5563467467467464	0.9346435163674712
0.553544244244244	0.9340034800563478
0.5507417417417415	0.933360632033971
0.547939239239239	0.9326911430622876
0.5451367367367363	0.9319820566413245
0.5423342342342339	0.9312323524473097
0.5395317317317314	0.9304500548472329
0.5367292292292289	0.9296470908739612
0.5339267267267265	0.9288342236306669
0.531124224224224	0.9280180528571084
0.5283217217217213	0.9272009748369526
0.5255192192192188	0.9263836085258786
0.5227167167167164	0.925568098057835
0.5199142142142139	0.9247603366739455
0.5171117117117114	0.9239696641682117
0.514309209209209	0.9232057554299874
0.5115067067067065	0.9224737596963969
0.5087042042042038	0.9217697087393534
0.5059017017017013	0.9210783701950326
0.5030991991991989	0.9203749721168036
0.5002966966966964	0.9196308177583122
0.49749419419419394	0.918821266678738
0.49469169169169147	0.9179334766034114
0.491889189189189	0.9169711262040675
0.4890866866866863	0.9159541925413394
0.48628418418418384	0.9149134770905137
0.4834816816816814	0.9138814035908261
0.4806791791791789	0.9128819932580726
0.47787667667667644	0.91192334159494
0.47507417417417397	0.9109951911579671
0.4722716716716713	0.9100725377587638
0.4694691691691688	0.9091241807818965
0.46666666666666634	0.9081234313283991
0.4638641641641639	0.9070574206740419
0.4610616616616614	0.9059318861729889
0.45825915915915894	0.9047698148884261
0.45545665665665647	0.9036043874319916
0.4526541541541538	0.9024685806907459
0.4498516516516513	0.9013849029096014
0.44704914914914884	0.9003586696045952
0.44424664664664637	0.8993770124012542
0.4414441441441439	0.8984138676307482
0.43864164164164143	0.897439184742255
0.43583913913913896	0.8964292063326839
0.4330366366366363	0.8953743613593735
0.4302341341341338	0.8942821666412507
0.42743163163163134	0.8931742393359353
0.42462912912912887	0.8920784938765792
0.4218266266266264	0.8910191666453445
0.41902412412412393	0.8900079697638522
0.41622162162162124	0.8890392321510948
0.41341911911911877	0.888090525381796
0.4106166166166163	0.8871284751333605
0.40781411411411383	0.8861178308317897
0.40501161161161137	0.8850309268222868
0.4022091091091089	0.8838546848530239
0.39940660660660643	0.8825932186803752
0.39660410410410374	0.8812655582394558
0.39380160160160127	0.879899511053947
0.3909990990990988	0.8785237443596693
0.38819659659659633	0.8771605047904466
0.38539409409409386	0.8758209585006208
0.3825915915915914	0.8745041486497244
0.3797890890890887	0.8731993986994678
0.37698658658658624	0.8718910235502139
0.37418408408408377	0.8705637166035306
0.3713815815815813	0.8692070403337914
0.36857907907907883	0.8678179517650356
0.36577657657657636	0.8664010089488116
0.3629740740740739	0.8649665726443242
0.3601715715715712	0.8635277508243232
0.35736906906906873	0.862096966109409
0.35456656656656627	0.8606829103075248
0.3517640640640638	0.8592884079013751
0.34896156156156133	0.8579094644404824
0.34615905905905886	0.856535594520221
0.3433565565565564	0.8551514019025374
0.3405540540540537	0.8537392651411296
0.33775155155155123	0.8522828090114535
0.33494904904904876	0.8507706080092828
0.3321465465465463	0.8491993390851807
0.3293440440440438	0.8475754972961186
0.32654154154154136	0.8459149308282928
0.32373903903903867	0.8442398935208312
0.3209365365365362	0.8425739890278828
0.31813403403403373	0.840936105657618
0.31533153153153126	0.8393349594674356
0.3125290290290288	0.8377659419619868
0.3097265265265263	0.8362114949575935
0.30692402402402386	0.834645282191227
0.30412152152152117	0.8330392554998155
0.3013190190190187	0.8313716985078751
0.29851651651651623	0.82963383879231
0.29571401401401376	0.827832871981225
0.2929115115115113	0.8259902206065971
0.2901090090090088	0.8241352850080187
0.28730650650650635	0.8222963837327363
0.28450400400400366	0.8204915459887258
0.2817015015015012	0.8187219639664426
0.2788989989989987	0.8169701573670466
0.27609649649649626	0.8152034695593929
0.2732939939939938	0.8133818655758595
0.2704914914914913	0.811467682145791
0.26768898898898863	0.8094344305271007
0.26488648648648616	0.8072721546879421
0.2620839839839837	0.8049880531628478
0.2592814814814812	0.8026026563443344
0.25647897897897876	0.8001432565138259
0.2536764764764763	0.797637029197558
0.2508739739739738	0.7951061198485624
0.24807147147147113	0.7925659905892356
0.24526896896896866	0.7900269184204488
0.2424664664664662	0.7874972545139972
0.23966396396396372	0.7849863906404712
0.23686146146146125	0.782505592734677
0.23405895895895878	0.7800658727058402
0.23125645645645632	0.777673482105386
0.22845395395395363	0.775324858758983
0.22565145145145116	0.7730034167787746
0.2228489489489487	0.7706801659145904
0.22004644644644622	0.7683188673166704
0.21724394394394375	0.7658847167361856
0.21444144144144128	0.7633540283489441
0.2116389389389386	0.7607216747503754
0.20883643643643612	0.7580034602894007
0.20603393393393366	0.7552321000392751
0.2032314314314312	0.7524475770708737
0.20042892892892872	0.7496846369923241
0.19762642642642625	0.7469613315211948
0.19482392392392378	0.7442723847155736
0.1920214214214211	0.7415897087416695
0.18921891891891862	0.73887008828617
0.18641641641641615	0.7360676551279085
0.18361391391391368	0.7331471184795798
0.18081141141141122	0.7300934004260765
0.17800890890890875	0.7269144938324331
0.17520640640640628	0.7236366397080348
0.1724039039039036	0.7202935404476686
0.16960140140140112	0.7169133774684618
0.16679889889889865	0.7135081618915148
0.16399639639639618	0.7100691328784045
0.1611938938938937	0.706569798070296
0.15839139139139125	0.7029755167321278
0.15558888888888855	0.6992562029916881
0.15278638638638609	0.69539759816627
0.14998388388388362	0.6914070373720761
0.14718138138138115	0.6873115609919834
0.14437887887887868	0.6831489242213432
0.1415763763763762	0.6789545830917177
0.13877387387387374	0.674749183119039
0.13597137137137105	0.6705309237766542
0.13316886886886858	0.6662754625626607
0.13036636636636612	0.6619433577012649
0.12756386386386365	0.6574923762572512
0.12476136136136118	0.6528902719270367
0.12195885885885871	0.6481234868016211
0.11915635635635624	0.6431987151944446
0.11635385385385355	0.6381368578084711
0.11355135135135108	0.63296166025475
0.11074884884884861	0.6276872698854229
0.10794634634634614	0.6223093492415573
0.10514384384384368	0.6168030952075202
0.10234134134134121	0.6111289871875597
0.09953883883883852	0.6052442373918466
0.09673633633633605	0.5991157814298703
0.09393383383383358	0.5927300170819293
0.09113133133133111	0.5860956201759838
0.08832882882882864	0.5792382458582651
0.08552632632632617	0.5721888638879212
0.0827238238238237	0.5649697994429533
0.07992132132132101	0.5575833920354237
0.07711881881881855	0.5500072179943861
0.07431631631631608	0.5421973887841874
0.07151381381381361	0.5340984346060283
0.06871131131131114	0.5256558372529413
0.06590880880880867	0.5168263270634746
0.0631063063063062	0.5075819965127516
0.06030380380380351	0.4979067830030627
0.057501301301301044	0.4877869932971849
0.054698798798798576	0.4772000560750378
0.05189629629629611	0.466106546376878
0.04909379379379364	0.45444926633754423
0.04629129129129117	0.4421601388399016
0.04348878878878848	0.42917195680709697
0.04068628628628601	0.4154290918140999
0.03788378378378354	0.40089041757377697
0.035081281281281074	0.3855196062286689
0.032278778778778605	0.3692622987945301
0.029476276276276137	0.3520151700974953
0.026673773773773668	0.3335967390961302
0.023871271271270977	0.313732055314654
0.02106876876876851	0.29206191155639605
0.01826626626626604	0.2681819151597946
0.015463763763763572	0.24170878470213153
0.012661261261261103	0.21236280378458527
0.009858758758758634	0.18004899918879858
0.007056256256255944	0.14491743862153295
0.004253753753753475	0.10738607136571798
0.0014512512512510067	0.06811728109219517
-0.0013512512512514618	0.027949884942886083
-0.00415375375375393	-0.012201102447730927
-0.006956256256256399	-0.051456907800783325
-0.009758758758758868	-0.08907689371300936
-0.012561261261261558	-0.12453017392502097
-0.015363763763764027	-0.15752506676151373
-0.018166266266266495	-0.18799496300064478
-0.020968768768768964	-0.21604934203939902
-0.023771271271271432	-0.24190580968354952
-0.0265737737737739	-0.2658214151045884
-0.02937627627627637	-0.28803884811972014
-0.03217877877877906	-0.3087566044886375
-0.03498128128128153	-0.3281240590646462
-0.037783783783784	-0.34625513787338424
-0.040586286286286466	-0.36324998587163165
-0.043388788788788935	-0.37921366453358996
-0.0461912912912914	-0.3942641516115616
-0.048993793793794094	-0.408527311195246
-0.05179629629629656	-0.422122039204582
-0.05459879879879903	-0.4351425708172927
-0.0574013013013015	-0.4476457988414856
-0.06020380380380397	-0.4596493054534068
-0.06300630630630644	-0.471141602944197
-0.0658088088088089	-0.4821014219488946
-0.0686113113113116	-0.49251946731976276
-0.07141381381381406	-0.5024150695047432
-0.07421631631631653	-0.511841891282876
-0.077018818818819	-0.5208806457134093
-0.07982132132132147	-0.5296212811051159
-0.08262382382382394	-0.5381407207298498
-0.08542632632632641	-0.546483769090951
-0.0882288288288291	-0.5546537196080931
-0.09103133133133157	-0.5626159228023442
-0.09383383383383403	-0.570313238369283
-0.0966363363363365	-0.5776883713695802
-0.09943883883883897	-0.5847058839324535
-0.10224134134134144	-0.5913668780386531
-0.10504384384384413	-0.5977118401888485
-0.1078463463463466	-0.6038110462271985
-0.11064884884884907	-0.6097459231779705
-0.11345135135135154	-0.6155875434448567
-0.116253853853854	-0.6213791177305316
-0.11905635635635647	-0.6271278045886746
-0.12185885885885894	-0.63280795454792
-0.12466136136136163	-0.6383741613868711
-0.1274638638638641	-0.6437794420359831
-0.13026636636636657	-0.6489924694732396
-0.13306886886886904	-0.6540084161128381
-0.1358713713713715	-0.6588503237512047
-0.13867387387387398	-0.663561146127125
-0.14147637637637644	-0.6681896155324175
-0.14427887887887914	-0.6727748999371566
-0.1470813813813816	-0.6773351170895645
-0.14988388388388407	-0.6818632224282171
-0.15268638638638654	-0.6863311899609086
-0.155488888888889	-0.6907006688948738
-0.15829139139139148	-0.694936323596588
-0.16109389389389417	-0.6990174449438931
-0.16389639639639664	-0.7029442695409807
-0.1666988988988991	-0.7067373833761328
-0.16950140140140157	-0.7104309100020606
-0.17230390390390404	-0.7140621063308696
-0.1751064064064065	-0.7176609166568028
-0.17790890890890898	-0.7212427446447052
-0.18071141141141167	-0.7248063889265052
-0.18351391391391414	-0.7283372666875272
-0.1863164164164166	-0.7318143607289179
-0.18911891891891908	-0.7352183084224951
-0.19192142142142155	-0.7385379732037374
-0.194723923923924	-0.7417736305002657
-0.19752642642642648	-0.7449362067420668
-0.20032892892892917	-0.7480433419822666
-0.20313143143143164	-0.7511139567894904
-0.2059339339339341	-0.7541632379671073
-0.20873643643643658	-0.7571995214987679
-0.21153893893893905	-0.7602236823985156
-0.21434144144144152	-0.7632307004603538
-0.2171439439439442	-0.7662124003917136
-0.21994644644644668	-0.7691601669000201
-0.22274894894894914	-0.772066713931326
-0.2255514514514516	-0.7749265677463939
-0.22835395395395408	-0.7777355370084059
-0.23115645645645655	-0.7804898388350523
-0.23395895895895902	-0.7831855909151212
-0.2367614614614617	-0.7858190870590741
-0.23956396396396418	-0.7883878043307988
-0.24236646646646665	-0.7908916647014519
-0.24516896896896911	-0.793333882504669
-0.24797147147147158	-0.795720852831484
-0.25077397397397405	-0.7980609201669183
-0.2535764764764765	-0.8003623456780149
-0.2563789789789792	-0.8026311609727282
-0.2591814814814817	-0.8048696969467419
-0.26198398398398415	-0.807076360148631
-0.2647864864864866	-0.8092467772275298
-0.2675889889889891	-0.8113759180596853
-0.27039149149149155	-0.8134604420411353
-0.27319399399399424	-0.8155004348323338
-0.2759964964964967	-0.8174999444849939
-0.2787989989989992	-0.8194661891957282
-0.28160150150150165	-0.8214078085285822
-0.2844040040040041	-0.8233328665848045
-0.2872065065065066	-0.8252473564504088
-0.29000900900900906	-0.8271546881099193
-0.29281151151151175	-0.8290561814431419
-0.2956140140140142	-0.8309521282343646
-0.2984165165165167	-0.8328427312429719
-0.30121901901901915	-0.8347282935103024
-0.3040215215215216	-0.8366084040600763
-0.3068240240240241	-0.8384804006276323
-0.30962652652652656	-0.8403378596841895
-0.31242902902902925	-0.8421700509459977
-0.3152315315315317	-0.8439630786974728
-0.3180340340340342	-0.8457028519369927
-0.32083653653653665	-0.8473792701749983
-0.3236390390390391	-0.8489903647321482
-0.3264415415415416	-0.8505448697274159
-0.3292440440440443	-0.8520619694364682
-0.33204654654654675	-0.8535677494726474
-0.3348490490490492	-0.8550889459491897
-0.3376515515515517	-0.856645589570035
-0.34045405405405416	-0.8582447193400181
-0.3432565565565566	-0.8598772492095998
-0.3460590590590591	-0.8615192784705947
-0.3488615615615618	-0.8631378492644726
-0.35166406406406425	-0.8646997609738027
-0.3544665665665667	-0.8661810013882828
-0.3572690690690692	-0.8675740107282199
-0.36007157157157166	-0.8688905062721907
-0.3628740740740741	-0.8701588401187381
-0.3656765765765768	-0.8714164763433923
-0.3684790790790793	-0.8726996616184404
-0.37128158158158175	-0.874033256771912
-0.3740840840840842	-0.8754237054778294
-0.3768865865865867	-0.8768572243080894
-0.37968908908908916	-0.8783037722397797
-0.38249159159159163	-0.87972566323752
-0.3852940940940943	-0.8810883402695112
-0.3880965965965968	-0.882370238393122
-0.39089909909909926	-0.8835689945932412
-0.3937016016016017	-0.8847023911070405
-0.3965041041041042	-0.8858039812408329
-0.39930660660660666	-0.8869148535742226
-0.40210910910910924	-0.8880739882055467
-0.4049116116116117	-0.8893098706852791
-0.4077141141141143	-0.8906354370523357
-0.41051661661661676	-0.8920472618741251
-0.4133191191191192	-0.8935285722486435
-0.4161216216216217	-0.8950546057718574
-0.4189241241241243	-0.8965983489585422
-0.42172662662662674	-0.8981349029723833
-0.4245291291291292	-0.8996434978178727
-0.4273316316316318	-0.9011072041193366
-0.43013413413413426	-0.9025112935711934
-0.43293663663663673	-0.9038416579922995
-0.4357391391391393	-0.9050845645895642
-0.4385416416416418	-0.9062283684210879
-0.44134414414414425	-0.9072668756557842
-0.4441466466466467	-0.9082032019535451
-0.4469491491491493	-0.909052521322896
-0.44975165165165176	-0.9098422361663563
-0.45255415415415423	-0.9106088009890048
-0.4553566566566568	-0.9113914850692055
-0.4581591591591593	-0.9122244208550867
-0.46096166166166175	-0.9131289979157016
-0.4637641641641643	-0.9141087726717232
-0.4665666666666668	-0.9151485046480745
-0.46936916916916926	-0.9162178448883743
-0.47217167167167173	-0.9172789044443097
-0.4749741741741743	-0.9182958064486815
-0.4777766766766768	-0.9192437146893981
-0.48057917917917925	-0.9201149257068565
-0.48338168168168183	-0.9209203933681238
-0.4861841841841843	-0.9216863048924084
-0.48898668668668677	-0.9224466883230922
-0.49178918918918935	-0.9232341146011103
-0.4945916916916918	-0.9240710557474503
-0.4973941941941943	-0.9249642374084243
-0.5001966966966968	-0.9259034500279735
-0.5029991991991993	-0.9268650137095983
-0.5058017017017018	-0.9278187919027392
-0.5086042042042043	-0.9287366862665373
-0.5114067067067068	-0.9296001859354521
-0.5142092092092093	-0.9304048798885323
-0.5170117117117118	-0.9311607634020003
-0.5198142142142144	-0.9318884055350416
-0.5226167167167168	-0.9326122356517204
-0.5254192192192193	-0.9333530120595399
-0.5282217217217218	-0.9341217284684866
-0.5310242242242244	-0.934916745957129
-0.5338267267267268	-0.935724952191274
-0.5366292292292293	-0.9365265374883622
-0.5394317317317319	-0.9373018951457845
-0.5422342342342343	-0.9380385187570925
-0.5450367367367368	-0.9387357684811469
-0.5478392392392394	-0.9394060119210174
-0.5506417417417419	-0.9400717268698522
-0.5534442442442443	-0.940759362778694
-0.5562467467467468	-0.9414917357123664
-0.5590492492492494	-0.9422811849025836
-0.5618517517517518	-0.9431255098502456
-0.5646542542542543	-0.944007895289348
-0.5674567567567569	-0.9449008591468717
-0.5702592592592594	-0.9457730783284413
-0.5730617617617618	-0.9465971153078235
-0.5758642642642644	-0.947355836582517
-0.5786667667667669	-0.9480457499599976
-0.5814692692692693	-0.9486764530115989
-0.5842717717717718	-0.9492665768569601
-0.5870742742742744	-0.9498376540740818
-0.5898767767767769	-0.9504079104782563
-0.5926792792792793	-0.9509879028602057
-0.5954817817817819	-0.9515792323689797
-0.5982842842842844	-0.952176489169535
-0.6010867867867868	-0.9527714861232288
-0.6038892892892894	-0.9533580835566842
-0.6066917917917919	-0.9539357468493443
-0.6094942942942944	-0.9545104681718044
-0.6122967967967968	-0.9550926582484094
-0.6150992992992994	-0.955692741041804
-0.6179018018018019	-0.9563160733846905
-0.6207043043043043	-0.9569591460253883
-0.6235068068068069	-0.9576086688016117
-0.6263093093093094	-0.9582442007261077
-0.6291118118118119	-0.9588437614102276
-0.6319143143143144	-0.9593907664738006
-0.6347168168168169	-0.9598800489636382
-0.6375193193193194	-0.9603208822187814
-0.6403218218218218	-0.9607357861853307
-0.6431243243243244	-0.9611552158146466
-0.6459268268268269	-0.9616095731541764
-0.6487293293293294	-0.9621209077427749
-0.6515318318318319	-0.9626968533369337
-0.6543343343343344	-0.9633287103340213
-0.6571368368368369	-0.963994310601203
-0.6599393393393395	-0.9646647969240353
-0.6627418418418419	-0.9653131999564188
-0.6655443443443444	-0.9659221132283959
-0.6683468468468469	-0.9664880504849924
-0.6711493493493494	-0.9670211367061263
-0.6739518518518519	-0.96754029400417
-0.6767543543543544	-0.9680655473775928
-0.679556856856857	-0.9686100157461282
-0.6823593593593594	-0.9691742622283029
-0.6851618618618619	-0.9697449165225884
-0.6879643643643645	-0.9702980976635913
-0.690766866866867	-0.9708066067232661
-0.6935693693693694	-0.9712486312903228
-0.696371871871872	-0.9716152021617331
-0.6991743743743745	-0.9719140248694073
-0.7019768768768769	-0.9721684443918799
-0.7047793793793794	-0.9724118189468316
-0.707581881881882	-0.9726789890672541
-0.7103843843843844	-0.9729973857356525
-0.7131868868868869	-0.9733803680119701
-0.7159893893893895	-0.9738246249320375
-0.718791891891892	-0.9743121840207893
-0.7215943943943944	-0.9748161682616288
-0.724396896896897	-0.9753083819716363
-0.7271993993993995	-0.9757664031210653
-0.730001901901902	-0.9761782073881776
-0.7328044044044044	-0.976543291721353
-0.735606906906907	-0.9768704602295033
-0.7384094094094095	-0.9771734757243982
-0.7412119119119119	-0.9774663321966637
-0.7440144144144145	-0.9777598141446224
-0.746816916916917	-0.9780603494954963
-0.7496194194194195	-0.9783711956817104
-0.752421921921922	-0.9786950787533422
-0.7552244244244245	-0.9790368579237092
-0.758026926926927	-0.9794047971575779
-0.7608294294294294	-0.9798095773872153
-0.763631931931932	-0.980261075825322
-0.7664344344344345	-0.9807638559822742
-0.769236936936937	-0.9813129309716064
-0.7720394394394395	-0.9818914628402243
-0.774841941941942	-0.9824715938644917
-0.7776444444444445	-0.9830187089777929
-0.780446946946947	-0.9834983766381391
-0.7832494494494495	-0.9838843322794204
-0.786051951951952	-0.984165425831212
-0.7888544544544545	-0.9843495917780914
-0.791656956956957	-0.9844635861268932
-0.7944594594594595	-0.984548283439443
-0.797261961961962	-0.9846504557668522
-0.8000644644644646	-0.9848128656677246
-0.802866966966967	-0.9850649643102585
-0.8056694694694695	-0.9854163818023332
-0.8084719719719721	-0.9858547624968901
-0.8112744744744745	-0.9863484925943461
-0.814076976976977	-0.9868537331030969
-0.8168794794794795	-0.9873241733802802
-0.819681981981982	-0.987721287578933
-0.8224844844844845	-0.988022752181403
-0.825286986986987	-0.9882270979427685
-0.8280894894894896	-0.9883535354749211
-0.830891991991992	-0.988437019753714
-0.8336944944944945	-0.9885197495912778
-0.8364969969969971	-0.9886411659225869
-0.8392994994994996	-0.9888288976222099
-0.842102002002002	-0.9890928890435675
-0.8449045045045045	-0.989424154894516
-0.8477070070070071	-0.9897984202795563
-0.8505095095095095	-0.9901836104561437
-0.853312012012012	-0.9905491010826126
-0.8561145145145146	-0.9908741305263375
-0.8589170170170171	-0.991152984677111
-0.8617195195195195	-0.9913954698905032
-0.8645220220220221	-0.9916225620849173
-0.8673245245245246	-0.9918585739367276
-0.870127027027027	-0.9921222803916633
-0.8729295295295295	-0.9924198287651553
-0.8757320320320321	-0.9927417764681317
-0.8785345345345346	-0.9930653545843122
-0.881337037037037	-0.9933614064474225
-0.8841395395395396	-0.9936039058113701
-0.8869420420420421	-0.9937790238949156
-0.8897445445445445	-0.9938907235091512
-0.8925470470470471	-0.9939608559971639
-0.8953495495495496	-0.994023444433255
-0.8981520520520521	-0.9941147270623506
-0.9009545545545545	-0.9942619936982051
-0.9037570570570571	-0.9944747733796098
-0.9065595595595596	-0.9947413093425361
-0.9093620620620622	-0.9950316452172236
-0.9121645645645646	-0.995306539089424
-0.9149670670670671	-0.9955294999121136
-0.9177695695695696	-0.9956781482448946
-0.920572072072072	-0.9957512306339287
-0.9233745745745746	-0.9957689587923749
-0.9261770770770771	-0.9957664880208241
-0.9289795795795797	-0.9957825993209817
-0.9317820820820821	-0.9958472565591021
-0.9345845845845846	-0.9959721215495481
-0.9373870870870871	-0.9961471643913118
-0.9401895895895895	-0.9963444978531031
-0.9429920920920921	-0.9965281536653323
-0.9457945945945947	-0.9966665152134717
-0.9485970970970972	-0.9967432108862793
-0.9513995995995996	-0.9967627789719977
-0.9542021021021021	-0.996749182485734
-0.9570046046046046	-0.9967376898415483
-0.9598071071071071	-0.9967629153310127
-0.9626096096096096	-0.9968471460548601
-0.9654121121121122	-0.9969929994069238
-0.9682146146146147	-0.9971829711019965
-0.9710171171171171	-0.9973860477227612
-0.9738196196196196	-0.9975690889889061
-0.9766221221221221	-0.9977089917841558
-0.9794246246246247	-0.9978013297397911
-0.9822271271271271	-0.9978623467917183
-0.9850296296296297	-0.9979234761533262
-0.9878321321321322	-0.998020171410245
-0.9906346346346346	-0.9981788652866728
-0.9934371371371371	-0.9984065984667775
-0.9962396396396396	-0.9986870152657671
-0.9990421421421422	-0.9989842793176271
-1.0018446446446447	-0.9992537503758558
-1.0046471471471472	-0.9994559180023606
-1.0074496496496497	-0.9995689261326913
-1.0102521521521521	-0.9995954569003526
-1.0130546546546546	-0.9995616341234963
-1.015857157157157	-0.999508311036994
-1.0186596596596598	-0.9994776924746556
-1.0214621621621622	-0.9994998154874281
-1.0242646646646647	-0.999583429818431
-1.0270671671671672	-0.9997142758914294
-1.0298696696696696	-0.999861190741445
-1.032672172172172	-0.9999877751377138
-1.0354746746746746	-1.0000654655995063
-1.0382771771771773	-1.0000834271127088
-1.0410796796796797	-1.0000518580098339
-1.0438821821821822	-0.999997658279811
-1.0466846846846847	-0.9999541235636884
-1.0494871871871871	-0.9999484355203923
-1.0522896896896896	-0.9999914854896506
-1.055092192192192	-1.0000737261966677
-1.0578946946946948	-1.000168595289093
-1.0606971971971972	-1.000242353815491
-1.0634996996996997	-1.0002668831563215
-1.0663022022022022	-1.000230893814467
-1.0691047047047046	-1.000145501910937
-1.0719072072072073	-1.0000420494015176
-1.0747097097097096	-0.999962713028905
-1.0775122122122123	-0.9999469382894292
-1.0803147147147147	-1.000018188817619
-1.0831172172172172	-1.0001754247441061
-1.0859197197197197	-1.0003921550443113
-1.0887222222222221	-1.0006234004076306
-1.0915247247247248	-1.0008183197622313
-1.094327227227227	-1.0009344685166899
-1.0971297297297298	-1.0009492490952394
-1.0999322322322322	-1.0008651767737384
-1.1027347347347347	-1.0007077034549208
-1.1055372372372372	-1.0005167603749885
-1.1083397397397396	-1.0003350695816715
-1.1111422422422423	-1.0001970271892768
-1.1139447447447448	-1.000121397996848
-1.1167472472472473	-1.0001094699422644
-1.1195497497497497	-1.0001483313150983
-1.1223522522522522	-1.0002172865107644
-1.1251547547547547	-1.0002946785062632
-1.1279572572572572	-1.0003627300526725
-1.1307597597597598	-1.0004092204935997
-1.1335622622622623	-1.0004263359241776
-1.1363647647647648	-1.000408230150207
-1.1391672672672672	-1.000349235768526
-1.1419697697697697	-1.00024413588999
-1.1447722722722722	-1.0000907050145724
-1.1475747747747747	-0.9998933917903152
-1.1503772772772773	-0.9996661482462907
-1.1531797797797798	-0.99943242677614
-1.1559822822822823	-0.9992213246165746
-1.1587847847847847	-0.9990604167761064
-1.1615872872872872	-0.9989673687171206
-1.1643897897897897	-0.9989433064513824
-1.1671922922922922	-0.998970711675952
-1.1699947947947948	-0.9990172765098093
-1.1727972972972973	-0.9990451107636371
-1.1755997997997998	-0.9990226662648842
-1.1784023023023023	-0.9989354979814515
-1.1812048048048047	-0.9987920492553217
-1.1840073073073072	-0.9986221018392298
-1.1868098098098099	-0.9984679355738766
-1.1896123123123123	-0.9983707874754331
-1.1924148148148148	-0.9983569793122172
-1.1952173173173173	-0.9984284198854146
-1.1980198198198198	-0.9985608925753154
-1.2008223223223222	-0.9987109952340467
-1.203624824824825	-0.9988296534647496
-1.2064273273273274	-0.9988778000070153
-1.2092298298298298	-0.9988389399376769
-1.2120323323323323	-0.9987242549894686
-1.2148348348348348	-0.9985683664105438
-1.2176373373373373	-0.998417054531105
-1.2204398398398397	-0.9983110340574345
-1.2232423423423424	-0.9982713234550418
-1.2260448448448449	-0.9982912958367086
-1.2288473473473474	-0.9983382781852085
-1.2316498498498498	-0.9983643151851607
-1.2344523523523523	-0.9983225437299228
-1.2372548548548548	-0.9981836331478964
-1.2400573573573572	-0.9979466384819109
-1.24285985985986	-0.9976404494115846
-1.2456623623623624	-0.9973151835565807
-1.2484648648648649	-0.9970262928791211
-1.2512673673673673	-0.9968166538047136
-1.2540698698698698	-0.9967026338376598
-1.2568723723723723	-0.9966688172514697
-1.2596748748748747	-0.9966731743623949
-1.2624773773773774	-0.9966609609406571
-1.2652798798798799	-0.9965827264773978
-1.2680823823823824	-0.9964104741636146
-1.2708848848848848	-0.9961466893945179
-1.2736873873873873	-0.9958233858977343
-1.2764898898898898	-0.9954916625671117
-1.2792923923923925	-0.9952053766101402
-1.282094894894895	-0.9950043768416946
-1.2848973973973974	-0.9949027180802452
-1.2876998998998999	-0.9948854543634551
-1.2905024024024023	-0.994914656801133
-1.2933049049049048	-0.9949422565228005
-1.2961074074074073	-0.9949252056099317
-1.29890990990991	-0.9948379504291673
-1.3017124124124124	-0.9946784138268613
-1.304514914914915	-0.9944660867689077
-1.3073174174174174	-0.994233545570969
-1.3101199199199198	-0.9940147842178024
-1.3129224224224223	-0.9938345053017513
-1.315724924924925	-0.9937017752315827
-1.3185274274274275	-0.9936095893658882
-1.32132992992993	-0.9935396627130577
-1.3241324324324324	-0.9934700026873138
-1.3269349349349349	-0.9933821465357131
-1.3297374374374373	-0.9932655257555004
-1.3325399399399398	-0.9931179306424516
-1.3353424424424425	-0.9929428199641029
-1.338144944944945	-0.9927455090241446
-1.3409474474474474	-0.9925305518193173
-1.34374994994995	-0.9923018159971452
-1.3465524524524524	-0.9920652042177585
-1.3493549549549548	-0.9918323901119728
-1.3521574574574573	-0.9916230386585332
-1.35495995995996	-0.9914632370529746
-1.3577624624624625	-0.9913792757099328
-1.360564964964965	-0.9913879998111245
-1.3633674674674674	-0.9914868833150772
-1.3661699699699699	-0.9916479211445726
-1.3689724724724723	-0.9918188622946461
-1.3717749749749748	-0.9919332301004891
-1.3745774774774775	-0.9919275925675646
-1.37737997997998	-0.9917616592911168
-1.3801824824824824	-0.9914350629429083
-1.382984984984985	-0.9909948831813444
[truncated: 6 more rows]
