# Supplementary material for: Isolation of a planar π-aromatic Bi5− ring in a cobalt-based inverse-sandwich-type complex
Source: Nat Chem. 2025 Jan 20;17(4):547–55. doi: 10.1038/s41557-024-01713-8 (PMC11964920; doi:10.1038/s41557-024-01713-8)
Supplement: Supplementary file 4 — Original magnetic data of compound 1 and origin file of Fig. 3. [file 41557_2024_1713_MOESM4_ESM.zip › sr_and_T/6.json]

{
   "comment": "corrected Loops",
   "temperature": 0.03,
   "measures": [
      {
         "sr": 0.002,
         "angle": 0,
         "trans": 0,
         "cool_t": 1,
         "comment": "to H_stop",
         "data": [
            [
               -1.3999,
               -0.9917167617266721
            ],
            [
               -1.3970974974974975,
               -0.9911343055816226
            ],
            [
               -1.394294994994995,
               -0.9906682665462513
            ],
            [
               -1.3914924924924925,
               -0.9903531724919232
            ],
            [
               -1.3886899899899898,
               -0.9901919415637773
            ],
            [
               -1.3858874874874874,
               -0.9901571844267398
            ],
            [
               -1.3830849849849849,
               -0.9902004628669043
            ],
            [
               -1.3802824824824824,
               -0.9902668888656592
            ],
            [
               -1.37747997997998,
               -0.9903107849396858
            ],
            [
               -1.3746774774774775,
               -0.9903077542847007
            ],
            [
               -1.371874974974975,
               -0.9902595932183957
            ],
            [
               -1.3690724724724723,
               -0.9901907134747152
            ],
            [
               -1.3662699699699699,
               -0.9901374350882054
            ],
            [
               -1.3634674674674674,
               -0.9901337968504267
            ],
            [
               -1.360664964964965,
               -0.9901986550542454
            ],
            [
               -1.3578624624624624,
               -0.9903284112487198
            ],
            [
               -1.35505995995996,
               -0.9904978401381281
            ],
            [
               -1.3522574574574573,
               -0.9906687747016953
            ],
            [
               -1.3494549549549548,
               -0.9908037364735799
            ],
            [
               -1.3466524524524524,
               -0.9908798675222874
            ],
            [
               -1.3438499499499499,
               -0.9908983238149016
            ],
            [
               -1.3410474474474474,
               -0.990885721272953
            ],
            [
               -1.338244944944945,
               -0.9908868350564886
            ],
            [
               -1.3354424424424425,
               -0.9909506849063351
            ],
            [
               -1.3326399399399398,
               -0.9911144168110623
            ],
            [
               -1.3298374374374373,
               -0.9913902397694776
            ],
            [
               -1.3270349349349349,
               -0.9917597897110388
            ],
            [
               -1.3242324324324324,
               -0.9921779421506058
            ],
            [
               -1.32142992992993,
               -0.9925850461000981
            ],
            [
               -1.3186274274274274,
               -0.9929238110024812
            ],
            [
               -1.3158249249249248,
               -0.9931555577316479
            ],
            [
               -1.3130224224224223,
               -0.9932707527861231
            ],
            [
               -1.3102199199199198,
               -0.9932906137140325
            ],
            [
               -1.3074174174174173,
               -0.9932594794906726
            ],
            [
               -1.3046149149149149,
               -0.9932306114587146
            ],
            [
               -1.3018124124124124,
               -0.9932501394784343
            ],
            [
               -1.29900990990991,
               -0.9933443215351194
            ],
            [
               -1.2962074074074073,
               -0.9935140143490016
            ],
            [
               -1.2934049049049048,
               -0.9937377137615706
            ],
            [
               -1.2906024024024023,
               -0.9939815991642225
            ],
            [
               -1.2877998998998998,
               -0.9942127096254096
            ],
            [
               -1.2849973973973974,
               -0.9944104700456943
            ],
            [
               -1.282194894894895,
               -0.9945725618039187
            ],
            [
               -1.2793923923923924,
               -0.9947132948298212
            ],
            [
               -1.2765898898898898,
               -0.9948554082691232
            ],
            [
               -1.2737873873873873,
               -0.995018620868665
            ],
            [
               -1.2709848848848848,
               -0.9952094250175303
            ],
            [
               -1.2681823823823823,
               -0.9954161593045371
            ],
            [
               -1.2653798798798799,
               -0.9956114695012734
            ],
            [
               -1.2625773773773774,
               -0.9957615603761891
            ],
            [
               -1.259774874874875,
               -0.9958391109201001
            ],
            [
               -1.2569723723723722,
               -0.9958352734641812
            ],
            [
               -1.2541698698698698,
               -0.9957663269399274
            ],
            [
               -1.2513673673673673,
               -0.9956722704983902
            ],
            [
               -1.2485648648648648,
               -0.9956073424545018
            ],
            [
               -1.2457623623623624,
               -0.9956252033192221
            ],
            [
               -1.24295985985986,
               -0.9957633816962167
            ],
            [
               -1.2401573573573572,
               -0.996031907757905
            ],
            [
               -1.2373548548548547,
               -0.9964097399669665
            ],
            [
               -1.2345523523523523,
               -0.9968500805678959
            ],
            [
               -1.2317498498498498,
               -0.9972928315759555
            ],
            [
               -1.2289473473473473,
               -0.9976802263260314
            ],
            [
               -1.2261448448448449,
               -0.9979708132422842
            ],
            [
               -1.2233423423423422,
               -0.9981477208323852
            ],
            [
               -1.2205398398398397,
               -0.9982191911688714
            ],
            [
               -1.2177373373373372,
               -0.9982119883852815
            ],
            [
               -1.2149348348348348,
               -0.9981605533377945
            ],
            [
               -1.2121323323323323,
               -0.9980959235613214
            ],
            [
               -1.2093298298298298,
               -0.9980381245429975
            ],
            [
               -1.2065273273273274,
               -0.9979941479657359
            ],
            [
               -1.2037248248248247,
               -0.9979613973358878
            ],
            [
               -1.2009223223223222,
               -0.9979344434665578
            ],
            [
               -1.1981198198198197,
               -0.9979118336055612
            ],
            [
               -1.1953173173173173,
               -0.9978999119258292
            ],
            [
               -1.1925148148148148,
               -0.9979120103080685
            ],
            [
               -1.1897123123123123,
               -0.997963387154778
            ],
            [
               -1.1869098098098099,
               -0.9980641319140268
            ],
            [
               -1.1841073073073072,
               -0.9982131911490562
            ],
            [
               -1.1813048048048047,
               -0.9983963315185843
            ],
            [
               -1.1785023023023022,
               -0.9985893493149595
            ],
            [
               -1.1756997997997998,
               -0.9987657308378624
            ],
            [
               -1.1728972972972973,
               -0.9989060731244574
            ],
            [
               -1.1700947947947948,
               -0.9990056432307353
            ],
            [
               -1.1672922922922924,
               -0.9990768954825289
            ],
            [
               -1.1644897897897897,
               -0.9991454809499463
            ],
            [
               -1.1616872872872872,
               -0.9992406853485994
            ],
            [
               -1.1588847847847847,
               -0.9993834483668098
            ],
            [
               -1.1560822822822823,
               -0.9995763043165093
            ],
            [
               -1.1532797797797798,
               -0.9997992368401791
            ],
            [
               -1.1504772772772773,
               -1.0000135943731812
            ],
            [
               -1.1476747747747749,
               -1.0001734520357102
            ],
            [
               -1.1448722722722722,
               -1.0002410733921692
            ],
            [
               -1.1420697697697697,
               -1.0002014012005322
            ],
            [
               -1.1392672672672672,
               -1.0000704563442913
            ],
            [
               -1.1364647647647648,
               -0.9998942541537006
            ],
            [
               -1.1336622622622623,
               -0.9997378440985889
            ],
            [
               -1.1308597597597596,
               -0.9996673683227607
            ],
            [
               -1.1280572572572574,
               -0.99973050526502
            ],
            [
               -1.1252547547547547,
               -0.9999414477984561
            ],
            [
               -1.1224522522522522,
               -1.0002753399799276
            ],
            [
               -1.1196497497497497,
               -1.000674213147397
            ],
            [
               -1.1168472472472473,
               -1.001062838340804
            ],
            [
               -1.1140447447447448,
               -1.0013697324657937
            ],
            [
               -1.111242242242242,
               -1.001546876112023
            ],
            [
               -1.1084397397397396,
               -1.0015820912044247
            ],
            [
               -1.1056372372372372,
               -1.0015003736801522
            ],
            [
               -1.1028347347347347,
               -1.001354016767075
            ],
            [
               -1.1000322322322322,
               -1.0012049324705805
            ],
            [
               -1.0972297297297298,
               -1.0011050097890435
            ],
            [
               -1.0944272272272273,
               -1.00108084609144
            ],
            [
               -1.0916247247247246,
               -1.0011276060560241
            ],
            [
               -1.0888222222222221,
               -1.0012136455797183
            ],
            [
               -1.0860197197197197,
               -1.0012939374929317
            ],
            [
               -1.0832172172172172,
               -1.0013274546567976
            ],
            [
               -1.0804147147147147,
               -1.0012924547602764
            ],
            [
               -1.0776122122122123,
               -1.0011944520131735
            ],
            [
               -1.0748097097097098,
               -1.0010642446728173
            ],
            [
               -1.072007207207207,
               -1.0009468037568534
            ],
            [
               -1.0692047047047046,
               -1.0008849509625235
            ],
            [
               -1.0664022022022022,
               -1.0009035145625989
            ],
            [
               -1.0635996996996997,
               -1.0009994715503077
            ],
            [
               -1.0607971971971972,
               -1.0011415412970353
            ],
            [
               -1.0579946946946948,
               -1.0012794933577551
            ],
            [
               -1.0551921921921923,
               -1.0013601539371209
            ],
            [
               -1.0523896896896896,
               -1.0013448396614537
            ],
            [
               -1.0495871871871871,
               -1.0012224578291193
            ],
            [
               -1.0467846846846847,
               -1.0010139360592776
            ],
            [
               -1.0439821821821822,
               -1.000766490280127
            ],
            [
               -1.0411796796796797,
               -1.0005395525816563
            ],
            [
               -1.038377177177177,
               -1.000386864052432
            ],
            [
               -1.0355746746746748,
               -1.0003404224547703
            ],
            [
               -1.032772172172172,
               -1.000401299660056
            ],
            [
               -1.0299696696696696,
               -1.0005400659265606
            ],
            [
               -1.0271671671671672,
               -1.0007064530617176
            ],
            [
               -1.0243646646646647,
               -1.0008449828613712
            ],
            [
               -1.0215621621621622,
               -1.000911514303406
            ],
            [
               -1.0187596596596595,
               -1.0008855590514398
            ],
            [
               -1.0159571571571573,
               -1.000774755338269
            ],
            [
               -1.0131546546546546,
               -1.0006105164855053
            ],
            [
               -1.0103521521521521,
               -1.0004366913962288
            ],
            [
               -1.0075496496496497,
               -1.0002951723744227
            ],
            [
               -1.0047471471471472,
               -1.0002131180569418
            ],
            [
               -1.0019446446446447,
               -1.0001956587629595
            ],
            [
               -0.9991421421421421,
               -1.000225960207668
            ],
            [
               -0.9963396396396396,
               -1.0002720542538677
            ],
            [
               -0.9935371371371371,
               -1.0002977354443647
            ],
            [
               -0.9907346346346346,
               -1.0002737383481257
            ],
            [
               -0.9879321321321322,
               -1.0001856431656215
            ],
            [
               -0.9851296296296297,
               -1.000036339338208
            ],
            [
               -0.9823271271271271,
               -0.9998428670917532
            ],
            [
               -0.9795246246246246,
               -0.9996293408973096
            ],
            [
               -0.9767221221221221,
               -0.9994188030896123
            ],
            [
               -0.9739196196196196,
               -0.9992269197220074
            ],
            [
               -0.9711171171171171,
               -0.9990594683628136
            ],
            [
               -0.9683146146146147,
               -0.9989139886287449
            ],
            [
               -0.9655121121121122,
               -0.9987843749408916
            ],
            [
               -0.9627096096096096,
               -0.9986661640404939
            ],
            [
               -0.9599071071071071,
               -0.998560153594181
            ],
            [
               -0.9571046046046046,
               -0.9984727848164926
            ],
            [
               -0.9543021021021021,
               -0.998413101152158
            ],
            [
               -0.9514995995995996,
               -0.9983875235306775
            ],
            [
               -0.9486970970970972,
               -0.9983946222569151
            ],
            [
               -0.9458945945945947,
               -0.9984221671317747
            ],
            [
               -0.9430920920920921,
               -0.9984479632165721
            ],
            [
               -0.9402895895895895,
               -0.9984446121668469
            ],
            [
               -0.9374870870870871,
               -0.9983868752711229
            ],
            [
               -0.9346845845845846,
               -0.9982592857021095
            ],
            [
               -0.9318820820820821,
               -0.9980614400791232
            ],
            [
               -0.9290795795795797,
               -0.9978090813807298
            ],
            [
               -0.9262770770770771,
               -0.9975304372888318
            ],
            [
               -0.9234745745745746,
               -0.9972588360039403
            ],
            [
               -0.920672072072072,
               -0.9970238501743767
            ],
            [
               -0.9178695695695696,
               -0.9968436993291412
            ],
            [
               -0.9150670670670671,
               -0.9967212127391161
            ],
            [
               -0.9122645645645646,
               -0.996644470996978
            ],
            [
               -0.9094620620620621,
               -0.9965917145952996
            ],
            [
               -0.9066595595595596,
               -0.9965387517208952
            ],
            [
               -0.9038570570570571,
               -0.9964663668317761
            ],
            [
               -0.9010545545545545,
               -0.9963653554193239
            ],
            [
               -0.898252052052052,
               -0.9962377213926816
            ],
            [
               -0.8954495495495496,
               -0.9960939377747444
            ],
            [
               -0.8926470470470471,
               -0.9959475092851472
            ],
            [
               -0.8898445445445445,
               -0.9958089304689439
            ],
            [
               -0.8870420420420421,
               -0.9956812289713983
            ],
            [
               -0.8842395395395396,
               -0.9955586150231732
            ],
            [
               -0.881437037037037,
               -0.9954285854813593
            ],
            [
               -0.8786345345345346,
               -0.9952765820291147
            ],
            [
               -0.8758320320320321,
               -0.9950914202713173
            ],
            [
               -0.8730295295295295,
               -0.9948694897086716
            ],
            [
               -0.870227027027027,
               -0.9946162303088193
            ],
            [
               -0.8674245245245246,
               -0.9943444180708192
            ],
            [
               -0.8646220220220221,
               -0.9940699574740184
            ],
            [
               -0.8618195195195195,
               -0.9938067601706158
            ],
            [
               -0.859017017017017,
               -0.9935625749811554
            ],
            [
               -0.8562145145145146,
               -0.993337233268261
            ],
            [
               -0.853412012012012,
               -0.9931238451943866
            ],
            [
               -0.8506095095095095,
               -0.9929123745595674
            ],
            [
               -0.8478070070070071,
               -0.9926941423904717
            ],
            [
               -0.8450045045045045,
               -0.992465483960476
            ],
            [
               -0.842202002002002,
               -0.9922291281000948
            ],
            [
               -0.8393994994994995,
               -0.9919927528906769
            ],
            [
               -0.8365969969969971,
               -0.9917652701821886
            ],
            [
               -0.8337944944944945,
               -0.9915522946044399
            ],
            [
               -0.830991991991992,
               -0.991352620707487
            ],
            [
               -0.8281894894894896,
               -0.991157217012487
            ],
            [
               -0.825386986986987,
               -0.9909513488989738
            ],
            [
               -0.8225844844844845,
               -0.9907192792926809
            ],
            [
               -0.819781981981982,
               -0.9904499869291218
            ],
            [
               -0.8169794794794795,
               -0.9901418606540691
            ],
            [
               -0.814176976976977,
               -0.9898045677910741
            ],
            [
               -0.8113744744744745,
               -0.9894571944506216
            ],
            [
               -0.8085719719719721,
               -0.9891230182335153
            ],
            [
               -0.8057694694694695,
               -0.9888224655165674
            ],
            [
               -0.802966966966967,
               -0.9885665071160614
            ],
            [
               -0.8001644644644645,
               -0.9883526998828138
            ],
            [
               -0.797361961961962,
               -0.9881652839986163
            ],
            [
               -0.7945594594594595,
               -0.9879794515771562
            ],
            [
               -0.791756956956957,
               -0.9877685405354728
            ],
            [
               -0.7889544544544544,
               -0.9875119353875988
            ],
            [
               -0.786151951951952,
               -0.9872012021019284
            ],
            [
               -0.7833494494494495,
               -0.9868425352369286
            ],
            [
               -0.780546946946947,
               -0.9864547695757675
            ],
            [
               -0.7777444444444445,
               -0.9860636153307396
            ],
            [
               -0.774941941941942,
               -0.9856939516732054
            ],
            [
               -0.7721394394394395,
               -0.9853625774269069
            ],
            [
               -0.7693369369369369,
               -0.9850736003409168
            ],
            [
               -0.7665344344344345,
               -0.9848177411382364
            ],
            [
               -0.763731931931932,
               -0.9845755548473984
            ],
            [
               -0.7609294294294294,
               -0.9843233604662336
            ],
            [
               -0.758126926926927,
               -0.984039913443621
            ],
            [
               -0.7553244244244245,
               -0.9837117765384229
            ],
            [
               -0.752521921921922,
               -0.9833359272275899
            ],
            [
               -0.7497194194194194,
               -0.9829191454076791
            ],
            [
               -0.746916916916917,
               -0.9824747858796545
            ],
            [
               -0.7441144144144145,
               -0.9820182937745141
            ],
            [
               -0.7413119119119119,
               -0.9815630378177842
            ],
            [
               -0.7385094094094095,
               -0.9811176925001732
            ],
            [
               -0.735706906906907,
               -0.9806856743419408
            ],
            [
               -0.7329044044044044,
               -0.9802663325728015
            ],
            [
               -0.7301019019019019,
               -0.9798570182623427
            ],
            [
               -0.7272993993993995,
               -0.9794550039588454
            ],
            [
               -0.724496896896897,
               -0.9790585131791822
            ],
            [
               -0.7216943943943944,
               -0.9786666832124646
            ],
            [
               -0.718891891891892,
               -0.9782788586229489
            ],
            [
               -0.7160893893893895,
               -0.9778939375213596
            ],
            [
               -0.7132868868868869,
               -0.977510424743232
            ],
            [
               -0.7104843843843844,
               -0.9771274178208633
            ],
            [
               -0.707681881881882,
               -0.9767461590902067
            ],
            [
               -0.7048793793793794,
               -0.9763713101616993
            ],
            [
               -0.7020768768768769,
               -0.9760109894275937
            ],
            [
               -0.6992743743743745,
               -0.9756749635975764
            ],
            [
               -0.696471871871872,
               -0.9753711080358951
            ],
            [
               -0.6936693693693694,
               -0.9751010817664334
            ],
            [
               -0.6908668668668669,
               -0.9748567573031137
            ],
            [
               -0.6880643643643645,
               -0.9746190153397769
            ],
            [
               -0.6852618618618619,
               -0.9743599508564669
            ],
            [
               -0.6824593593593594,
               -0.9740484710666069
            ],
            [
               -0.679656856856857,
               -0.9736580390647864
            ],
            [
               -0.6768543543543544,
               -0.9731743714666534
            ],
            [
               -0.6740518518518519,
               -0.9726006152772957
            ],
            [
               -0.6712493493493494,
               -0.971958081745017
            ],
            [
               -0.6684468468468469,
               -0.9712818863779447
            ],
            [
               -0.6656443443443444,
               -0.9706124488319683
            ],
            [
               -0.6628418418418419,
               -0.9699852102004511
            ],
            [
               -0.6600393393393394,
               -0.9694216292577073
            ],
            [
               -0.6572368368368369,
               -0.9689242399484371
            ],
            [
               -0.6544343343343344,
               -0.9684773349742053
            ],
            [
               -0.6516318318318319,
               -0.9680530590800972
            ],
            [
               -0.6488293293293294,
               -0.9676209371479285
            ],
            [
               -0.6460268268268269,
               -0.9671577273207697
            ],
            [
               -0.6432243243243244,
               -0.9666543823760587
            ],
            [
               -0.6404218218218218,
               -0.9661178822412623
            ],
            [
               -0.6376193193193194,
               -0.9655674489995646
            ],
            [
               -0.6348168168168169,
               -0.9650265797920996
            ],
            [
               -0.6320143143143144,
               -0.9645137663712815
            ],
            [
               -0.6292118118118118,
               -0.9640352068003782
            ],
            [
               -0.6264093093093094,
               -0.9635820918778394
            ],
            [
               -0.6236068068068069,
               -0.9631334107916276
            ],
            [
               -0.6208043043043043,
               -0.962663240167257
            ],
            [
               -0.6180018018018019,
               -0.9621498611502841
            ],
            [
               -0.6151992992992994,
               -0.9615833747704382
            ],
            [
               -0.6123967967967968,
               -0.9609690105379541
            ],
            [
               -0.6095942942942943,
               -0.9603248733579853
            ],
            [
               -0.6067917917917919,
               -0.9596749026647833
            ],
            [
               -0.6039892892892894,
               -0.9590395954542343
            ],
            [
               -0.6011867867867868,
               -0.9584279191115421
            ],
            [
               -0.5983842842842844,
               -0.9578334731679152
            ],
            [
               -0.5955817817817819,
               -0.9572364582435743
            ],
            [
               -0.5927792792792793,
               -0.9566108978888803
            ],
            [
               -0.5899767767767768,
               -0.9559345929078793
            ],
            [
               -0.5871742742742744,
               -0.9551981920983911
            ],
            [
               -0.5843717717717718,
               -0.9544099641852082
            ],
            [
               -0.5815692692692693,
               -0.9535943183278315
            ],
            [
               -0.5787667667667669,
               -0.9527843494897857
            ],
            [
               -0.5759642642642644,
               -0.95201089085781
            ],
            [
               -0.5731617617617618,
               -0.9512919330361487
            ],
            [
               -0.5703592592592593,
               -0.950626288805982
            ],
            [
               -0.5675567567567569,
               -0.9499939880811485
            ],
            [
               -0.5647542542542543,
               -0.9493635352722021
            ],
            [
               -0.5619517517517518,
               -0.948703667049465
            ],
            [
               -0.5591492492492494,
               -0.9479955079432861
            ],
            [
               -0.5563467467467468,
               -0.9472406897725545
            ],
            [
               -0.5535442442442443,
               -0.946462251585689
            ],
            [
               -0.5507417417417418,
               -0.9456975832300931
            ],
            [
               -0.5479392392392394,
               -0.9449854921192429
            ],
            [
               -0.5451367367367368,
               -0.9443516738547708
            ],
            [
               -0.5423342342342343,
               -0.9437976519804601
            ],
            [
               -0.5395317317317319,
               -0.9432972915327815
            ],
            [
               -0.5367292292292293,
               -0.9428025578875157
            ],
            [
               -0.5339267267267268,
               -0.9422570818530833
            ],
            [
               -0.5311242242242243,
               -0.9416133579080062
            ],
            [
               -0.5283217217217218,
               -0.940847997551624
            ],
            [
               -0.5255192192192193,
               -0.9399699031172408
            ],
            [
               -0.5227167167167168,
               -0.9390184166418707
            ],
            [
               -0.5199142142142144,
               -0.9380517329407525
            ],
            [
               -0.5171117117117118,
               -0.9371290772549119
            ],
            [
               -0.5143092092092093,
               -0.9362922584917307
            ],
            [
               -0.5115067067067068,
               -0.9355524995964977
            ],
            [
               -0.5087042042042043,
               -0.9348868021135863
            ],
            [
               -0.5059017017017018,
               -0.9342450546645231
            ],
            [
               -0.5030991991991993,
               -0.9335656464685413
            ],
            [
               -0.5002966966966967,
               -0.9327946313117875
            ],
            [
               -0.4974941941941943,
               -0.9319023904436294
            ],
            [
               -0.4946916916916918,
               -0.9308926077172848
            ],
            [
               -0.49188918918918934,
               -0.9298008881210722
            ],
            [
               -0.48908668668668676,
               -0.9286836733442633
            ],
            [
               -0.4862841841841843,
               -0.9276011394991228
            ],
            [
               -0.4834816816816818,
               -0.9265995294483721
            ],
            [
               -0.48067917917917924,
               -0.9256983452086617
            ],
            [
               -0.47787667667667677,
               -0.9248860804565228
            ],
            [
               -0.4750741741741743,
               -0.9241253452259137
            ],
            [
               -0.4722716716716717,
               -0.9233652874078386
            ],
            [
               -0.46946916916916925,
               -0.9225571036988137
            ],
            [
               -0.4666666666666668,
               -0.9216677849259052
            ],
            [
               -0.4638641641641643,
               -0.9206881662886819
            ],
            [
               -0.46106166166166174,
               -0.9196334346611978
            ],
            [
               -0.45825915915915927,
               -0.9185367127110453
            ],
            [
               -0.4554566566566568,
               -0.9174383559433474
            ],
            [
               -0.4526541541541542,
               -0.9163745507009824
            ],
            [
               -0.44985165165165175,
               -0.9153684939791076
            ],
            [
               -0.4470491491491493,
               -0.9144261270004361
            ],
            [
               -0.4442466466466467,
               -0.9135366628943129
            ],
            [
               -0.44144414414414423,
               -0.912676657683615
            ],
            [
               -0.43864164164164177,
               -0.9118156189180162
            ],
            [
               -0.4358391391391393,
               -0.9109212851743413
            ],
            [
               -0.4330366366366367,
               -0.9099635311054854
            ],
            [
               -0.43023413413413425,
               -0.908916891916591
            ],
            [
               -0.4274316316316318,
               -0.9077624486782799
            ],
            [
               -0.4246291291291292,
               -0.9064899350949058
            ],
            [
               -0.42182662662662673,
               -0.9051003918137845
            ],
            [
               -0.41902412412412426,
               -0.9036087972150565
            ],
            [
               -0.4162216216216217,
               -0.9020453227060324
            ],
            [
               -0.4134191191191192,
               -0.9004536520723216
            ],
            [
               -0.41061661661661675,
               -0.8988853956503459
            ],
            [
               -0.4078141141141143,
               -0.8973909019419046
            ],
            [
               -0.4050116116116117,
               -0.8960082792418342
            ],
            [
               -0.40220910910910923,
               -0.8947535810440347
            ],
            [
               -0.39940660660660665,
               -0.8936153478148052
            ],
            [
               -0.3966041041041042,
               -0.8925557983933377
            ],
            [
               -0.3938016016016017,
               -0.8915191106682232
            ],
            [
               -0.39099909909909925,
               -0.8904449923612547
            ],
            [
               -0.3881965965965968,
               -0.889283887020343
            ],
            [
               -0.3853940940940943,
               -0.8880093808870378
            ],
            [
               -0.3825915915915916,
               -0.8866240283296976
            ],
            [
               -0.37978908908908915,
               -0.8851567622420838
            ],
            [
               -0.3769865865865867,
               -0.8836526976690424
            ],
            [
               -0.3741840840840842,
               -0.8821585938369716
            ],
            [
               -0.37138158158158174,
               -0.8807086618655567
            ],
            [
               -0.3685790790790793,
               -0.8793152756836095
            ],
            [
               -0.3657765765765768,
               -0.8779674732391074
            ],
            [
               -0.3629740740740741,
               -0.876637474987707
            ],
            [
               -0.36017157157157165,
               -0.8752927059778379
            ],
            [
               -0.3573690690690692,
               -0.8739089392782683
            ],
            [
               -0.3545665665665667,
               -0.8724798410497016
            ],
            [
               -0.35176406406406424,
               -0.8710195178385078
            ],
            [
               -0.3489615615615618,
               -0.8695571862195605
            ],
            [
               -0.3461590590590591,
               -0.8681259161158064
            ],
            [
               -0.3433565565565566,
               -0.8667495368629308
            ],
            [
               -0.34055405405405414,
               -0.865432474489851
            ],
            [
               -0.3377515515515517,
               -0.8641562608311157
            ],
            [
               -0.3349490490490492,
               -0.8628840805072301
            ],
            [
               -0.33214654654654674,
               -0.8615718459638689
            ],
            [
               -0.32934404404404427,
               -0.8601819439881729
            ],
            [
               -0.3265415415415416,
               -0.8586948253978545
            ],
            [
               -0.3237390390390391,
               -0.8571143686208309
            ],
            [
               -0.32093653653653664,
               -0.8554651714528205
            ],
            [
               -0.3181340340340342,
               -0.8537828171414972
            ],
            [
               -0.3153315315315317,
               -0.8521006788624569
            ],
            [
               -0.31252902902902924,
               -0.850438057712266
            ],
            [
               -0.30972652652652655,
               -0.8487939414987854
            ],
            [
               -0.3069240240240241,
               -0.8471486010416067
            ],
            [
               -0.3041215215215216,
               -0.8454723529201953
            ],
            [
               -0.30131901901901914,
               -0.8437381615655508
            ],
            [
               -0.2985165165165167,
               -0.8419333031627507
            ],
            [
               -0.2957140140140142,
               -0.8400656128721377
            ],
            [
               -0.29291151151151174,
               -0.8381617967004206
            ],
            [
               -0.29010900900900904,
               -0.8362582136576646
            ],
            [
               -0.2873065065065066,
               -0.834387364478752
            ],
            [
               -0.2845040040040041,
               -0.8325650202154509
            ],
            [
               -0.28170150150150164,
               -0.8307828438674627
            ],
            [
               -0.27889899899899917,
               -0.8290094932895442
            ],
            [
               -0.2760964964964967,
               -0.8272001847522978
            ],
            [
               -0.27329399399399423,
               -0.8253116114248802
            ],
            [
               -0.27049149149149154,
               -0.8233170653304605
            ],
            [
               -0.2676889889889891,
               -0.8212163671223307
            ],
            [
               -0.2648864864864866,
               -0.8190368939707879
            ],
            [
               -0.26208398398398414,
               -0.8168250506514318
            ],
            [
               -0.25928148148148167,
               -0.8146308914108251
            ],
            [
               -0.2564789789789792,
               -0.8124910806383219
            ],
            [
               -0.2536764764764765,
               -0.8104160825438876
            ],
            [
               -0.25087397397397404,
               -0.8083861138591051
            ],
            [
               -0.24807147147147157,
               -0.8063574226504727
            ],
            [
               -0.2452689689689691,
               -0.8042768899801673
            ],
            [
               -0.24246646646646663,
               -0.8021000311817381
            ],
            [
               -0.23966396396396417,
               -0.7998062291745588
            ],
            [
               -0.2368614614614617,
               -0.7974059164444449
            ],
            [
               -0.234058958958959,
               -0.7949371480496998
            ],
            [
               -0.23125645645645654,
               -0.7924526435150785
            ],
            [
               -0.22845395395395407,
               -0.7900016659748208
            ],
            [
               -0.2256514514514516,
               -0.7876129107125804
            ],
            [
               -0.22284894894894913,
               -0.7852842615939747
            ],
            [
               -0.22004644644644666,
               -0.7829829435212836
            ],
            [
               -0.2172439439439442,
               -0.7806560501244499
            ],
            [
               -0.2144414414414415,
               -0.7782478776631053
            ],
            [
               -0.21163893893893904,
               -0.7757181668561876
            ],
            [
               -0.20883643643643657,
               -0.7730550410865076
            ],
            [
               -0.2060339339339341,
               -0.7702782349855253
            ],
            [
               -0.20323143143143163,
               -0.7674315087465828
            ],
            [
               -0.20042892892892916,
               -0.7645668103147782
            ],
            [
               -0.19762642642642647,
               -0.7617255333513392
            ],
            [
               -0.194823923923924,
               -0.7589231877605682
            ],
            [
               -0.19202142142142153,
               -0.7561426416808796
            ],
            [
               -0.18921891891891907,
               -0.7533382218574183
            ],
            [
               -0.1864164164164166,
               -0.7504493570172563
            ],
            [
               -0.18361391391391413,
               -0.7474193278743374
            ],
            [
               -0.18081141141141166,
               -0.7442130734903684
            ],
            [
               -0.17800890890890897,
               -0.740828395893931
            ],
            [
               -0.1752064064064065,
               -0.7372971216997156
            ],
            [
               -0.17240390390390403,
               -0.733676040312955
            ],
            [
               -0.16960140140140156,
               -0.7300306444812087
            ],
            [
               -0.1667988988988991,
               -0.7264168127040742
            ],
            [
               -0.16399639639639663,
               -0.7228659613895273
            ],
            [
               -0.16119389389389416,
               -0.7193778224129151
            ],
            [
               -0.15839139139139147,
               -0.7159224135060789
            ],
            [
               -0.155588888888889,
               -0.7124498759397174
            ],
            [
               -0.15278638638638653,
               -0.7089046078322518
            ],
            [
               -0.14998388388388406,
               -0.705239192326887
            ],
            [
               -0.1471813813813816,
               -0.7014241903113865
            ],
            [
               -0.14437887887887912,
               -0.6974516060895637
            ],
            [
               -0.14157637637637643,
               -0.6933320494324366
            ],
            [
               -0.13877387387387397,
               -0.6890875233765832
            ],
            [
               -0.1359713713713715,
               -0.6847427658109593
            ],
            [
               -0.13316886886886903,
               -0.6803179463567167
            ],
            [
               -0.13036636636636656,
               -0.6758244726584776
            ],
            [
               -0.1275638638638641,
               -0.671264204340758
            ],
            [
               -0.12476136136136162,
               -0.6666311102717063
            ],
            [
               -0.12195885885885893,
               -0.6619137911564981
            ],
            [
               -0.11915635635635646,
               -0.6570974718736505
            ],
            [
               -0.116353853853854,
               -0.6521648522992338
            ],
            [
               -0.11355135135135153,
               -0.6470961602134817
            ],
            [
               -0.11074884884884906,
               -0.6418693997858701
            ],
            [
               -0.10794634634634659,
               -0.6364618179810966
            ],
            [
               -0.10514384384384412,
               -0.6308529945730706
            ],
            [
               -0.10234134134134143,
               -0.6250289760131686
            ],
            [
               -0.09953883883883896,
               -0.6189859809778545
            ],
            [
               -0.09673633633633649,
               -0.6127318579635981
            ],
            [
               -0.09393383383383402,
               -0.6062839189246628
            ],
            [
               -0.09113133133133156,
               -0.5996629299099552
            ],
            [
               -0.08832882882882909,
               -0.5928845176939875
            ],
            [
               -0.0855263263263264,
               -0.5859504812344697
            ],
            [
               -0.08272382382382393,
               -0.5788429485699198
            ],
            [
               -0.07992132132132146,
               -0.5715237173328083
            ],
            [
               -0.07711881881881899,
               -0.5639395669488372
            ],
            [
               -0.07431631631631652,
               -0.5560323121688467
            ],
            [
               -0.07151381381381405,
               -0.5477505807316275
            ],
            [
               -0.06871131131131158,
               -0.5390594181774174
            ],
            [
               -0.0659088088088089,
               -0.5299442495341714
            ],
            [
               -0.06310630630630643,
               -0.5204074177016385
            ],
            [
               -0.06030380380380396,
               -0.5104579700496032
            ],
            [
               -0.05750130130130149,
               -0.5000977650423439
            ],
            [
               -0.05469879879879902,
               -0.48930846273432804
            ],
            [
               -0.05189629629629655,
               -0.47804394500868225
            ],
            [
               -0.04909379379379408,
               -0.4662310650055338
            ],
            [
               -0.04629129129129139,
               -0.45377879041376695
            ],
            [
               -0.043488788788788924,
               -0.4405926700972091
            ],
            [
               -0.040686286286286455,
               -0.42658918534724694
            ],
            [
               -0.037883783783783986,
               -0.41170384888478084
            ],
            [
               -0.03508128128128152,
               -0.3958883147955955
            ],
            [
               -0.03227877877877905,
               -0.3790950395724182
            ],
            [
               -0.02947627627627636,
               -0.3612523396993223
            ],
            [
               -0.02667377377377389,
               -0.3422367687175807
            ],
            [
               -0.02387127127127142,
               -0.3218522802759368
            ],
            [
               -0.021068768768768953,
               -0.2998256876812446
            ],
            [
               -0.018266266266266484,
               -0.2758251584637338
            ],
            [
               -0.015463763763764016,
               -0.24950336065352402
            ],
            [
               -0.012661261261261547,
               -0.2205605701901372
            ],
            [
               -0.009858758758758857,
               -0.18881713524163057
            ],
            [
               -0.007056256256256388,
               -0.154280759698249
            ],
            [
               -0.004253753753753919,
               -0.11719328672330792
            ],
            [
               -0.0014512512512514508,
               -0.07804446789413394
            ],
            [
               0.0013512512512510177,
               -0.03754615089671165
            ],
            [
               0.004153753753753486,
               0.0034318286907979445
            ],
            [
               0.006956256256255955,
               0.043954755755637565
            ],
            [
               0.009758758758758646,
               0.08312952229669479
            ],
            [
               0.012561261261261114,
               0.1202057209862869
            ],
            [
               0.015363763763763583,
               0.15465338097471681
            ],
            [
               0.01816626626626605,
               0.18620401643750828
            ],
            [
               0.02096876876876852,
               0.2148491081716727
            ],
            [
               0.02377127127127099,
               0.2407987360487014
            ],
            [
               0.02657377377377368,
               0.264410895389679
            ],
            [
               0.029376276276276148,
               0.286107325481635
            ],
            [
               0.032178778778778616,
               0.3062933192561331
            ],
            [
               0.034981281281281085,
               0.3252967072668912
            ],
            [
               0.03778378378378355,
               0.34333568417240623
            ],
            [
               0.04058628628628602,
               0.3605178001722593
            ],
            [
               0.04338878878878849,
               0.37686510381875216
            ],
            [
               0.04619129129129118,
               0.39235486924310725
            ],
            [
               0.04899379379379365,
               0.40696283934722044
            ],
            [
               0.05179629629629612,
               0.42069691611686466
            ],
            [
               0.05459879879879859,
               0.4336132574484337
            ],
            [
               0.057401301301301055,
               0.4458125460160848
            ],
            [
               0.060203803803803524,
               0.457420103531362
            ],
            [
               0.06300630630630621,
               0.4685578992114461
            ],
            [
               0.06580880880880868,
               0.4793182055318358
            ],
            [
               0.06861131131131115,
               0.48974735366238087
            ],
            [
               0.07141381381381362,
               0.49984428327355446
            ],
            [
               0.07421631631631609,
               0.5095736155106848
            ],
            [
               0.07701881881881856,
               0.5188883678220088
            ],
            [
               0.07982132132132103,
               0.5277545775675959
            ],
            [
               0.08262382382382372,
               0.5361698259884274
            ],
            [
               0.08542632632632619,
               0.5441699486063943
            ],
            [
               0.08822882882882865,
               0.5518222688112423
            ],
            [
               0.09103133133133112,
               0.5592081476330814
            ],
            [
               0.09383383383383359,
               0.5664010545088504
            ],
            [
               0.09663633633633606,
               0.5734476479019978
            ],
            [
               0.09943883883883853,
               0.5803581391409737
            ],
            [
               0.10224134134134122,
               0.5871089497315044
            ],
            [
               0.10504384384384369,
               0.5936564801453145
            ],
            [
               0.10784634634634616,
               0.5999570965641373
            ],
            [
               0.11064884884884862,
               0.6059864429034932
            ],
            [
               0.11345135135135109,
               0.6117515435405153
            ],
            [
               0.11625385385385356,
               0.6172917243432662
            ],
            [
               0.11905635635635625,
               0.6226682514121421
            ],
            [
               0.12185885885885872,
               0.6279464388589789
            ],
            [
               0.12466136136136119,
               0.633176496841351
            ],
            [
               0.12746386386386366,
               0.6383797301011099
            ],
            [
               0.13026636636636613,
               0.6435447576091647
            ],
            [
               0.1330688688688686,
               0.6486348900174007
            ],
            [
               0.13587137137137106,
               0.653603903624086
            ],
            [
               0.13867387387387375,
               0.6584145395173228
            ],
            [
               0.14147637637637622,
               0.6630531422551155
            ],
            [
               0.1442788788788787,
               0.6675352492034571
            ],
            [
               0.14708138138138116,
               0.6719001625081206
            ],
            [
               0.14988388388388363,
               0.6761964585066359
            ],
            [
               0.1526863863863861,
               0.6804636443428799
            ],
            [
               0.15548888888888857,
               0.6847166154763699
            ],
            [
               0.15829139139139126,
               0.6889386818257223
            ],
            [
               0.16109389389389372,
               0.6930860027106026
            ],
            [
               0.1638963963963962,
               0.6971023009163796
            ],
            [
               0.16669889889889866,
               0.7009390820167806
            ],
            [
               0.16950140140140113,
               0.7045745317951951
            ],
            [
               0.1723039039039036,
               0.7080245275560221
            ],
            [
               0.1751064064064063,
               0.7113417118042814
            ],
            [
               0.17790890890890876,
               0.7146025013820011
            ],
            [
               0.18071141141141123,
               0.7178859186378622
            ],
            [
               0.1835139139139137,
               0.7212508780131633
            ],
            [
               0.18631641641641616,
               0.7247191165099788
            ],
            [
               0.18911891891891863,
               0.7282691391917374
            ],
            [
               0.1919214214214211,
               0.7318429821813447
            ],
            [
               0.1947239239239238,
               0.7353634809359019
            ],
            [
               0.19752642642642626,
               0.7387564453358663
            ],
            [
               0.20032892892892873,
               0.7419707602469404
            ],
            [
               0.2031314314314312,
               0.7449903658007037
            ],
            [
               0.20593393393393367,
               0.7478349515918298
            ],
            [
               0.20873643643643613,
               0.7505500027999202
            ],
            [
               0.2115389389389386,
               0.7531902586582072
            ],
            [
               0.2143414414414413,
               0.7558025468779507
            ],
            [
               0.21714394394394376,
               0.7584137561902798
            ],
            [
               0.21994644644644623,
               0.7610275561885008
            ],
            [
               0.2227489489489487,
               0.7636301875729617
            ],
            [
               0.22555145145145117,
               0.7662024089570957
            ],
            [
               0.22835395395395364,
               0.7687326245889411
            ],
            [
               0.23115645645645633,
               0.7712260107411512
            ],
            [
               0.2339589589589588,
               0.7737061170197103
            ],
            [
               0.23676146146146126,
               0.7762082977151
            ],
            [
               0.23956396396396373,
               0.7787673722535978
            ],
            [
               0.2423664664664662,
               0.7814040382470663
            ],
            [
               0.24516896896896867,
               0.7841150332940675
            ],
            [
               0.24797147147147114,
               0.7868707302421546
            ],
            [
               0.25077397397397383,
               0.7896212531481227
            ],
            [
               0.2535764764764763,
               0.7923092542893698
            ],
            [
               0.25637897897897877,
               0.7948852309552351
            ],
            [
               0.25918148148148124,
               0.7973204519560518
            ],
            [
               0.2619839839839837,
               0.7996134478298601
            ],
            [
               0.2647864864864862,
               0.8017882408731037
            ],
            [
               0.26758898898898864,
               0.8038852457443898
            ],
            [
               0.27039149149149133,
               0.8059480991982683
            ],
            [
               0.2731939939939938,
               0.8080108060269983
            ],
            [
               0.27599649649649627,
               0.810089193681463
            ],
            [
               0.27879899899899874,
               0.8121789684174195
            ],
            [
               0.2816015015015012,
               0.8142603194125445
            ],
            [
               0.2844040040040037,
               0.8163068695478833
            ],
            [
               0.28720650650650636,
               0.8182955474495331
            ],
            [
               0.29000900900900883,
               0.8202140096956437
            ],
            [
               0.2928115115115113,
               0.82206345445775
            ],
            [
               0.29561401401401377,
               0.8238565142317814
            ],
            [
               0.29841651651651624,
               0.8256116817316032
            ],
            [
               0.3012190190190187,
               0.8273467770173982
            ],
            [
               0.3040215215215212,
               0.8290739816277405
            ],
            [
               0.30682402402402387,
               0.8307980323662111
            ],
            [
               0.30962652652652634,
               0.8325177212004623
            ],
            [
               0.3124290290290288,
               0.8342294917637
            ],
            [
               0.3152315315315313,
               0.8359311856654642
            ],
            [
               0.31803403403403374,
               0.8376241261235818
            ],
            [
               0.3208365365365362,
               0.8393126238476681
            ],
            [
               0.3236390390390387,
               0.8410012389235145
            ],
            [
               0.32644154154154137,
               0.842691192878087
            ],
            [
               0.32924404404404384,
               0.8443777501216995
            ],
            [
               0.3320465465465463,
               0.8460500023384013
            ],
            [
               0.3348490490490488,
               0.8476934572445699
            ],
            [
               0.33765155155155124,
               0.8492945887574354
            ],
            [
               0.3404540540540537,
               0.8508455760885286
            ],
            [
               0.3432565565565564,
               0.8523472495304111
            ],
            [
               0.34605905905905887,
               0.8538088863254384
            ],
            [
               0.34886156156156134,
               0.8552447344385886
            ],
            [
               0.3516640640640638,
               0.8566685002800926
            ],
            [
               0.3544665665665663,
               0.8580879638125151
            ],
            [
               0.35726906906906875,
               0.8595019779959788
            ],
            [
               0.3600715715715712,
               0.8609012846874008
            ],
            [
               0.3628740740740739,
               0.8622731158379849
            ],
            [
               0.3656765765765764,
               0.8636079952283716
            ],
            [
               0.36847907907907884,
               0.8649061237062176
            ],
            [
               0.3712815815815813,
               0.8661806585851325
            ],
            [
               0.3740840840840838,
               0.8674561731441203
            ],
            [
               0.37688658658658625,
               0.8687622925393873
            ],
            [
               0.3796890890890887,
               0.8701243378999247
            ],
            [
               0.3824915915915914,
               0.8715540832407388
            ],
            [
               0.3852940940940939,
               0.8730439319119464
            ],
            [
               0.38809659659659634,
               0.874566820343284
            ],
            [
               0.3908990990990988,
               0.8760822676702925
            ],
            [
               0.3937016016016013,
               0.8775468626663766
            ],
            [
               0.39650410410410375,
               0.8789258779415056
            ],
            [
               0.39930660660660644,
               0.8802022226017953
            ],
            [
               0.4021091091091089,
               0.881379794354607
            ],
            [
               0.4049116116116114,
               0.8824801987267216
            ],
            [
               0.40771411411411385,
               0.8835341043180155
            ],
            [
               0.4105166166166163,
               0.8845703780349071
            ],
            [
               0.4133191191191188,
               0.8856069092333368
            ],
            [
               0.41612162162162125,
               0.8866463917847504
            ],
            [
               0.41892412412412394,
               0.8876784977648605
            ],
            [
               0.4217266266266264,
               0.8886874937831409
            ],
            [
               0.4245291291291289,
               0.8896622809147859
            ],
            [
               0.42733163163163135,
               0.8906048458605517
            ],
            [
               0.4301341341341338,
               0.8915335836085657
            ],
            [
               0.4329366366366363,
               0.8924797564076808
            ],
            [
               0.435739139139139,
               0.8934778704742597
            ],
            [
               0.43854164164164144,
               0.8945530882224041
            ],
            [
               0.4413441441441439,
               0.8957100998437638
            ],
            [
               0.4441466466466464,
               0.8969276507889149
            ],
            [
               0.44694914914914885,
               0.8981611911132937
            ],
            [
               0.4497516516516513,
               0.8993534408506677
            ],
            [
               0.4525541541541538,
               0.9004499574511097
            ],
            [
               0.4553566566566565,
               0.90141498205091
            ],
            [
               0.45815915915915895,
               0.9022425702011697
            ],
            [
               0.4609616616616614,
               0.9029593979258054
            ],
            [
               0.4637641641641639,
               0.9036182283279389
            ],
            [
               0.46656666666666635,
               0.9042839666268448
            ],
            [
               0.4693691691691688,
               0.905016543594967
            ],
            [
               0.4721716716716713,
               0.9058557872986651
            ],
            [
               0.474974174174174,
               0.9068126850406085
            ],
            [
               0.47777667667667645,
               0.9078692837232932
            ],
            [
               0.4805791791791789,
               0.9089866734502775
            ],
            [
               0.4833816816816814,
               0.9101179932571563
            ],
            [
               0.48618418418418385,
               0.9112220106840639
            ],
            [
               0.4889866866866863,
               0.9122729764111747
            ],
            [
               0.491789189189189,
               0.9132640237766766
            ],
            [
               0.4945916916916915,
               0.9142037734395919
            ],
            [
               0.49739419419419395,
               0.9151081593045559
            ],
            [
               0.5001966966966964,
               0.9159910018394756
            ],
            [
               0.5029991991991989,
               0.9168570330819924
            ],
            [
               0.5058017017017014,
               0.9176999217413307
            ],
            [
               0.5086042042042038,
               0.9185058232616236
            ],
            [
               0.5114067067067065,
               0.9192608446491085
            ],
            [
               0.514209209209209,
               0.9199593378749636
            ],
            [
               0.5170117117117115,
               0.92060963161162
            ],
            [
               0.5198142142142139,
               0.9212347605731707
            ],
            [
               0.5226167167167164,
               0.9218675886325495
            ],
            [
               0.5254192192192189,
               0.922541773821638
            ],
            [
               0.5282217217217213,
               0.9232815570608793
            ],
            [
               0.531024224224224,
               0.9240938374840478
            ],
            [
               0.5338267267267265,
               0.9249652717810061
            ],
            [
               0.536629229229229,
               0.9258654732061359
            ],
            [
               0.5394317317317314,
               0.9267553752822318
            ],
            [
               0.5422342342342339,
               0.9275981569376929
            ],
            [
               0.5450367367367364,
               0.92836935246383
            ],
            [
               0.547839239239239,
               0.9290631203012135
            ],
            [
               0.5506417417417415,
               0.9296929592229047
            ],
            [
               0.553444244244244,
               0.9302869617447088
            ],
            [
               0.5562467467467465,
               0.9308793661645941
            ],
            [
               0.5590492492492489,
               0.9315011720776266
            ],
            [
               0.5618517517517514,
               0.9321726375981768
            ],
            [
               0.5646542542542539,
               0.9328996341995494
            ],
            [
               0.5674567567567566,
               0.9336744464323475
            ],
            [
               0.570259259259259,
               0.9344801726199589
            ],
            [
               0.5730617617617615,
               0.9352968828638278
            ],
            [
               0.575864264264264,
               0.9361074060526359
            ],
            [
               0.5786667667667664,
               0.9369010603794922
            ],
            [
               0.5814692692692689,
               0.9376745740156353
            ],
            [
               0.5842717717717714,
               0.938430483522601
            ],
            [
               0.587074274274274,
               0.9391740737317523
            ],
            [
               0.5898767767767765,
               0.9399102008404948
            ],
            [
               0.592679279279279,
               0.9406410968685902
            ],
            [
               0.5954817817817815,
               0.9413656601079966
            ],
            [
               0.5982842842842839,
               0.9420800732562785
            ],
            [
               0.6010867867867866,
               0.9427791280218601
            ],
            [
               0.6038892892892889,
               0.9434575261717765
            ],
            [
               0.6066917917917916,
               0.9441106611606916
            ],
            [
               0.6094942942942938,
               0.9447348060253454
            ],
            [
               0.6122967967967965,
               0.9453270200450127
            ],
            [
               0.6150992992992992,
               0.9458852505427314
            ],
            [
               0.6179018018018014,
               0.9464089733736928
            ],
            [
               0.6207043043043041,
               0.9469003551777687
            ],
            [
               0.6235068068068064,
               0.9473655104708184
            ],
            [
               0.6263093093093091,
               0.9478151740771862
            ],
            [
               0.6291118118118113,
               0.948264157863484
            ],
            [
               0.631914314314314,
               0.9487293249738794
            ],
            [
               0.6347168168168167,
               0.9492263693275697
            ],
            [
               0.6375193193193189,
               0.9497662151435035
            ],
            [
               0.6403218218218216,
               0.9503521282210384
            ],
            [
               0.6431243243243239,
               0.950978522784604
            ],
            [
               0.6459268268268266,
               0.951631966755356
            ],
            [
               0.6487293293293288,
               0.9522941941938142
            ],
            [
               0.6515318318318315,
               0.952946276091318
            ],
            [
               0.6543343343343342,
               0.9535727238962349
            ],
            [
               0.6571368368368364,
               0.954164347486535
            ],
            [
               0.6599393393393391,
               0.9547191456081546
            ],
            [
               0.6627418418418414,
               0.9552412019576958
            ],
            [
               0.6655443443443441,
               0.9557382330598979
            ],
            [
               0.6683468468468463,
               0.9562188332863425
            ],
            [
               0.671149349349349,
               0.9566904433857938
            ],
            [
               0.6739518518518517,
               0.9571586513270832
            ],
            [
               0.6767543543543539,
               0.9576277946856594
            ],
            [
               0.6795568568568566,
               0.9581022370260309
            ],
            [
               0.6823593593593589,
               0.9585873851954131
            ],
            [
               0.6851618618618616,
               0.9590896325188926
            ],
            [
               0.6879643643643643,
               0.9596149152327639
            ],
            [
               0.6907668668668665,
               0.9601662563265118
            ],
            [
               0.6935693693693692,
               0.9607412573386739
            ],
            [
               0.6963718718718714,
               0.9613307258568887
            ],
            [
               0.6991743743743741,
               0.9619193669660208
            ],
            [
               0.7019768768768764,
               0.962488781641455
            ],
            [
               0.7047793793793791,
               0.9630221395388668
            ],
            [
               0.7075818818818818,
               0.963509155298179
            ],
            [
               0.710384384384384,
               0.9639496944697087
            ],
            [
               0.7131868868868867,
               0.9643546206356542
            ],
            [
               0.7159893893893889,
               0.9647433117480021
            ],
            [
               0.7187918918918916,
               0.9651383635568539
            ],
            [
               0.7215943943943939,
               0.9655589888968868
            ],
            [
               0.7243968968968966,
               0.966015157088777
            ],
            [
               0.7271993993993993,
               0.9665043866036477
            ],
            [
               0.7300019019019015,
               0.9670123212335847
            ],
            [
               0.7328044044044042,
               0.9675170279439934
            ],
            [
               0.7356069069069064,
               0.9679957446251607
            ],
            [
               0.7384094094094091,
               0.968431984878762
            ],
            [
               0.7412119119119114,
               0.9688207566272996
            ],
            [
               0.7440144144144141,
               0.9691702304996542
            ],
            [
               0.7468169169169168,
               0.9694993169671088
            ],
            [
               0.749619419419419,
               0.9698319107748051
            ],
            [
               0.7524219219219217,
               0.9701896129867192
            ],
            [
               0.755224424424424,
               0.9705852062561448
            ],
            [
               0.7580269269269266,
               0.9710188961718907
            ],
            [
               0.7608294294294289,
               0.9714784389259673
            ],
            [
               0.7636319319319316,
               0.9719430523011897
            ],
            [
               0.7664344344344343,
               0.9723898487690347
            ],
            [
               0.7692369369369365,
               0.9728007961065005
            ],
            [
               0.7720394394394392,
               0.9731681118390584
            ],
            [
               0.7748419419419414,
               0.9734965330798141
            ],
            [
               0.7776444444444441,
               0.9738018765274833
            ],
            [
               0.7804469469469468,
               0.9741063972144083
            ],
            [
               0.7832494494494491,
               0.9744323395278035
            ],
            [
               0.7860519519519518,
               0.9747955111058683
            ],
            [
               0.788854454454454,
               0.9752006146631612
            ],
            [
               0.7916569569569567,
               0.9756395216944699
            ],
            [
               0.794459459459459,
               0.9760928602181841
            ],
            [
               0.7972619619619616,
               0.9765344548080074
            ],
            [
               0.8000644644644643,
               0.9769375083311737
            ],
            [
               0.8028669669669666,
               0.977281076094178
            ],
            [
               0.8056694694694693,
               0.9775553829751144
            ],
            [
               0.8084719719719715,
               0.9777648230579407
            ],
            [
               0.8112744744744742,
               0.9779279676569369
            ],
            [
               0.8140769769769765,
               0.9780744919148027
            ],
            [
               0.8168794794794791,
               0.9782395236250409
            ],
            [
               0.8196819819819818,
               0.9784564429814847
            ],
            [
               0.8224844844844841,
               0.9787495427077847
            ],
            [
               0.8252869869869868,
               0.9791281150521217
            ],
            [
               0.828089489489489,
               0.9795833930730568
            ],
            [
               0.8308919919919917,
               0.9800893014060866
            ],
            [
               0.833694494494494,
               0.9806072001139082
            ],
            [
               0.8364969969969966,
               0.9810938631375973
            ],
            [
               0.8392994994994993,
               0.981511037819938
            ],
            [
               0.8421020020020016,
               0.9818343442564713
            ],
            [
               0.8449045045045043,
               0.9820592177003983
            ],
            [
               0.8477070070070065,
               0.9822021768349386
            ],
            [
               0.8505095095095092,
               0.9822968347784266
            ],
            [
               0.8533120120120115,
               0.9823854868619274
            ],
            [
               0.8561145145145141,
               0.982508408183511
            ],
            [
               0.8589170170170168,
               0.9826937606072755
            ],
            [
               0.8617195195195191,
               0.9829509552728638
            ],
            [
               0.8645220220220218,
               0.9832693934659343
            ],
            [
               0.867324524524524,
               0.9836229470010128
            ],
            [
               0.8701270270270267,
               0.9839787987663501
            ],
            [
               0.872929529529529,
               0.9843078962787429
            ],
            [
               0.8757320320320316,
               0.9845937387031382
            ],
            [
               0.8785345345345343,
               0.9848367308183285
            ],
            [
               0.8813370370370366,
               0.9850527655710876
            ],
            [
               0.8841395395395393,
               0.985266594889402
            ],
            [
               0.8869420420420415,
               0.9855022928458
            ],
            [
               0.8897445445445442,
               0.9857741110135484
            ],
            [
               0.8925470470470469,
               0.9860809135418848
            ],
            [
               0.8953495495495492,
               0.9864061698120935
            ],
            [
               0.8981520520520518,
               0.9867235667765782
            ],
            [
               0.9009545545545541,
               0.987006329949271
            ],
            [
               0.9037570570570568,
               0.9872369990583904
            ],
            [
               0.906559559559559,
               0.9874141775335027
            ],
            [
               0.9093620620620617,
               0.9875537710416257
            ],
            [
               0.9121645645645644,
               0.9876841276202485
            ],
            [
               0.9149670670670667,
               0.9878366418764909
            ],
            [
               0.9177695695695693,
               0.9880350330368374
            ],
            [
               0.9205720720720716,
               0.988287054773319
            ],
            [
               0.9233745745745743,
               0.9885816220982292
            ],
            [
               0.9261770770770765,
               0.9888924893918886
            ],
            [
               0.9289795795795792,
               0.98918731564339
            ],
            [
               0.9317820820820819,
               0.989439014620045
            ],
            [
               0.9345845845845842,
               0.989635406877121
            ],
            [
               0.9373870870870868,
               0.9897837053775839
            ],
            [
               0.9401895895895891,
               0.9899081261807335
            ],
            [
               0.9429920920920918,
               0.9900413227996853
            ],
            [
               0.945794594594594,
               0.9902125562632847
            ],
            [
               0.9485970970970967,
               0.9904367420276946
            ],
            [
               0.9513995995995994,
               0.9907083022284578
            ],
            [
               0.9542021021021017,
               0.9910021427753021
            ],
            [
               0.9570046046046043,
               0.9912816115284014
            ],
            [
               0.9598071071071066,
               0.9915108315455575
            ],
            [
               0.9626096096096093,
               0.9916672122876938
            ],
            [
               0.9654121121121115,
               0.9917497978101749
            ],
            [
               0.9682146146146142,
               0.9917804871407055
            ],
            [
               0.9710171171171169,
               0.9917975944203475
            ],
            [
               0.9738196196196192,
               0.9918438617534272
            ],
            [
               0.9766221221221218,
               0.9919529679425786
            ],
            [
               0.9794246246246241,
               0.9921391067612538
            ],
            [
               0.9822271271271268,
               0.9923931436346677
            ],
            [
               0.985029629629629,
               0.9926865671994124
            ],
            [
               0.9878321321321317,
               0.9929817370127979
            ],
            [
               0.9906346346346344,
               0.9932447496020765
            ],
            [
               0.9934371371371367,
               0.9934563745153432
            ],
            [
               0.9962396396396394,
               0.9936172592735545
            ],
            [
               0.9990421421421416,
               0.9937456999307565
            ],
            [
               1.0018446446446443,
               0.9938689711216134
            ],
            [
               1.004647147147147,
               0.9940115374277746
            ],
            [
               1.0074496496496492,
               0.9941845872809204
            ],
            [
               1.010252152152152,
               0.9943808340391219
            ],
            [
               1.0130546546546542,
               0.994576590405463
            ],
            [
               1.0158571571571569,
               0.9947404387707647
            ],
            [
               1.018659659659659,
               0.9948453630156199
            ],
            [
               1.0214621621621618,
               0.994879874181576
            ],
            [
               1.0242646646646645,
               0.9948539507794049
            ],
            [
               1.0270671671671667,
               0.9947974379174028
            ],
            [
               1.0298696696696694,
               0.994751262631561
            ],
            [
               1.0326721721721717,
               0.9947544492603851
            ],
            [
               1.0354746746746744,
               0.9948315007298686
            ],
            [
               1.0382771771771766,
               0.9949846578027944
            ],
            [
               1.0410796796796793,
               0.9951938529468441
            ],
            [
               1.043882182182182,
               0.9954244287526045
            ],
            [
               1.0466846846846842,
               0.9956398740481972
            ],
            [
               1.049487187187187,
               0.9958149669699693
            ],
            [
               1.0522896896896892,
               0.9959444983341544
            ],
            [
               1.0550921921921919,
               0.9960442909735937
            ],
            [
               1.057894694694694,
               0.9961440065896109
            ],
            [
               1.0606971971971968,
               0.9962742593511139
            ],
            [
               1.0634996996996995,
               0.9964527414079588
            ],
            [
               1.0663022022022017,
               0.9966745958533986
            ],
            [
               1.0691047047047044,
               0.9969109114439473
            ],
            [
               1.0719072072072067,
               0.9971163988311874
            ],
            [
               1.0747097097097094,
               0.9972440099858207
            ],
            [
               1.0775122122122116,
               0.9972616473284103
            ],
            [
               1.0803147147147143,
               0.9971651289368672
            ],
            [
               1.083117217217217,
               0.9969826266584049
            ],
            [
               1.0859197197197192,
               0.9967685628653898
            ],
            [
               1.088722222222222,
               0.9965885151807062
            ],
            [
               1.0915247247247242,
               0.9964998143563081
            ],
            [
               1.0943272272272269,
               0.9965341303044711
            ],
            [
               1.097129729729729,
               0.9966878362384716
            ],
            [
               1.0999322322322318,
               0.9969234543220346
            ],
            [
               1.1027347347347345,
               0.9971818373586446
            ],
            [
               1.1055372372372367,
               0.9974011598624534
            ],
            [
               1.1083397397397394,
               0.9975364988989429
            ],
            [
               1.1111422422422417,
               0.997573570981186
            ],
            [
               1.1139447447447444,
               0.9975321417441393
            ],
            [
               1.116747247247247,
               0.9974580873720359
            ],
            [
               1.1195497497497493,
               0.9974068903055987
            ],
            [
               1.122352252252252,
               0.9974242076441407
            ],
            [
               1.1251547547547542,
               0.9975300922352425
            ],
            [
               1.127957257257257,
               0.997712159816012
            ],
            [
               1.1307597597597592,
               0.997929926065431
            ],
            [
               1.1335622622622619,
               0.9981287358015901
            ],
            [
               1.1363647647647646,
               0.9982584682965562
            ],
            [
               1.1391672672672668,
               0.9982906248176703
            ],
            [
               1.1419697697697695,
               0.9982280122152735
            ],
            [
               1.1447722722722717,
               0.9981038069714737
            ],
            [
               1.1475747747747744,
               0.9979704275920164
            ],
            [
               1.1503772772772767,
               0.9978821102034577
            ],
            [
               1.1531797797797794,
               0.9978771925384532
            ],
            [
               1.155982282282282,
               0.9979661559619771
            ],
            [
               1.1587847847847843,
               0.9981294536894377
            ],
            [
               1.161587287287287,
               0.9983257693771536
            ],
            [
               1.1643897897897892,
               0.99850776601229
            ],
            [
               1.167192292292292,
               0.9986398225707361
            ],
            [
               1.1699947947947942,
               0.9987115817103523
            ],
            [
               1.1727972972972969,
               0.9987425657402939
            ],
            [
               1.1755997997997996,
               0.9987761645877687
            ],
            [
               1.1784023023023018,
               0.9988649209365043
            ],
            [
               1.1812048048048045,
               0.9990520095802954
            ],
            [
               1.1840073073073067,
               0.9993551327019917
            ],
            [
               1.1868098098098094,
               0.999758292420183
            ],
            [
               1.1896123123123117,
               1.000214319447597
            ],
            [
               1.1924148148148144,
               1.0006575002754476
            ],
            [
               1.195217317317317,
               1.001022332157436
            ],
            [
               1.1980198198198193,
               1.001262436660784
            ],
            [
               1.200822322322322,
               1.001363623891855
            ],
            [
               1.2036248248248242,
               1.00134701327895
            ],
            [
               1.206427327327327,
               1.001261335770074
            ],
            [
               1.2092298298298296,
               1.0011670028411772
            ],
            [
               1.2120323323323319,
               1.0011171055858794
            ],
            [
               1.2148348348348346,
               1.001141385674789
            ],
            [
               1.2176373373373368,
               1.0012381492349007
            ],
            [
               1.2204398398398395,
               1.0013764598616923
            ],
            [
               1.2232423423423417,
               1.0015076282125155
            ],
            [
               1.2260448448448444,
               1.0015820912044244
            ],
            [
               1.2288473473473471,
               1.0015661673338103
            ],
            [
               1.2316498498498494,
               1.001453362399006
            ],
            [
               1.234452352352352,
               1.0012667714636359
            ],
            [
               1.2372548548548543,
               1.001052034333925
            ],
            [
               1.240057357357357,
               1.0008632984198154
            ],
            [
               1.2428598598598593,
               1.000746773535536
            ],
            [
               1.245662362362362,
               1.000727082775399
            ],
            [
               1.2484648648648646,
               1.0008005766930812
            ],
            [
               1.2512673673673669,
               1.0009374670847535
            ],
            [
               1.2540698698698696,
               1.0010918218459453
            ],
            [
               1.2568723723723718,
               1.0012160442307603
            ],
            [
               1.2596748748748745,
               1.001275181422375
            ],
            [
               1.2624773773773768,
               1.0012566272651244
            ],
            [
               1.2652798798798794,
               1.0011723795324095
            ],
            [
               1.2680823823823821,
               1.0010534364690544
            ],
            [
               1.2708848848848844,
               1.0009383869431132
            ],
            [
               1.273687387387387,
               1.000859995543074
            ],
            [
               1.2764898898898893,
               1.0008340931600497
            ],
            [
               1.279292392392392,
               1.0008542409983243
            ],
            [
               1.2820948948948943,
               1.0008937474280915
            ],
            [
               1.284897397397397,
               1.0009142975096963
            ],
            [
               1.2876998998998996,
               1.0008784278999387
            ],
            [
               1.2905024024024019,
               1.0007619527657678
            ],
            [
               1.2933049049049046,
               1.0005625314041544
            ],
            [
               1.2961074074074068,
               1.0003017999567483
            ],
            [
               1.2989099099099095,
               1.0000204599368034
            ],
            [
               1.3017124124124118,
               0.9997678114131173
            ],
            [
               1.3045149149149144,
               0.999588811164673
            ],
            [
               1.3073174174174171,
               0.9995123727365797
            ],
            [
               1.3101199199199194,
               0.9995441548351066
            ],
            [
               1.312922422422422,
               0.9996656897415331
            ],
            [
               1.3157249249249243,
               0.999839832679215
            ],
            [
               1.318527427427427,
               1.0000207353532584
            ],
            [
               1.3213299299299297,
               1.000165377514198
            ],
            [
               1.324132432432432,
               1.000243440000554
            ],
            [
               1.3269349349349346,
               1.0002429938121216
            ],
            [
               1.3297374374374369,
               1.0001708533096139
            ],
            [
               1.3325399399399396,
               1.000048048174476
            ],
            [
               1.3353424424424418,
               0.9999022136651791
            ],
            [
               1.3381449449449445,
               0.9997593954529286
            ],
            [
               1.3409474474474472,
               0.9996376496100136
            ],
            [
               1.3437499499499495,
               0.9995439888760461
            ],
            [
               1.3465524524524521,
               0.9994750015756794
            ],
            [
               1.3493549549549544,
               0.9994202758791718
            ],
            [
               1.352157457457457,
               0.9993669905472219
            ],
            [
               1.3549599599599593,
               0.9993039116256289
            ],
            [
               1.357762462462462,
               0.9992235560027046
            ],
            [
               1.3605649649649647,
               0.9991222148498494
            ],
            [
               1.363367467467467,
               0.9989985002122567
            ],
            [
               1.3661699699699696,
               0.9988517076777946
            ],
            [
               1.368972472472472,
               0.9986813289463797
            ],
            [
               1.3717749749749746,
               0.9984884750220747
            ],
            [
               1.3745774774774768,
               0.9982789961586863
            ],
            [
               1.3773799799799795,
               0.9980670883964872
            ],
            [
               1.3801824824824822,
               0.9978775716506195
            ],
            [
               1.3829849849849845,
               0.9977451046005269
            ],
            [
               1.3857874874874871,
               0.997709423471583
            ],
            [
               1.3885899899899894,
               0.9978070349093179
            ],
            [
               1.391392492492492,
               0.9980612186540384
            ],
            [
               1.3941949949949943,
               0.9984731871794325
            ],
            [
               1.396997497497497,
               0.9990173922111026
            ],
            [
               1.3998,
               0.9996431061788073
            ]
         ]
      },
      {
         "data": [
            [
               1.3999,
               0.9996416629712
            ],
            [
               1.397097497497497,
               0.9987874123107147
            ],
            [
               1.3942949949949943,
               0.9980236305525488
            ],
            [
               1.391492492492492,
               0.9974479891777747
            ],
            [
               1.3886899899899894,
               0.9971059009874158
            ],
            [
               1.3858874874874871,
               0.99698341008176
            ],
            [
               1.3830849849849844,
               0.997016762882727
            ],
            [
               1.3802824824824822,
               0.9971153026758671
            ],
            [
               1.3774799799799795,
               0.9971904424095247
            ],
            [
               1.3746774774774768,
               0.9971818679938967
            ],
            [
               1.3718749749749746,
               0.9970732718126588
            ],
            [
               1.3690724724724719,
               0.9968934030799287
            ],
            [
               1.3662699699699696,
               0.9967029043755345
            ],
            [
               1.363467467467467,
               0.9965717828400132
            ],
            [
               1.3606649649649647,
               0.9965550718255752
            ],
            [
               1.357862462462462,
               0.9966744725790327
            ],
            [
               1.3550599599599593,
               0.9969115340195022
            ],
            [
               1.352257457457457,
               0.9972140259641739
            ],
            [
               1.3494549549549544,
               0.9975128896674711
            ],
            [
               1.3466524524524521,
               0.997743885773492
            ],
            [
               1.3438499499499494,
               0.9978668089786761
            ],
            [
               1.3410474474474472,
               0.9978762236151596
            ],
            [
               1.3382449449449445,
               0.9978006552139204
            ],
            [
               1.3354424424424418,
               0.9976910171074193
            ],
            [
               1.3326399399399396,
               0.9976024878392954
            ],
            [
               1.3298374374374369,
               0.9975759953707414
            ],
            [
               1.3270349349349346,
               0.9976253438715782
            ],
            [
               1.324232432432432,
               0.9977339599577545
            ],
            [
               1.3214299299299297,
               0.9978619771903129
            ],
            [
               1.318627427427427,
               0.9979610137930685
            ],
            [
               1.3158249249249243,
               0.9979916093834605
            ],
            [
               1.313022422422422,
               0.9979375940484637
            ],
            [
               1.3102199199199194,
               0.9978128165138019
            ],
            [
               1.3074174174174171,
               0.9976582134501629
            ],
            [
               1.3046149149149144,
               0.9975302922783481
            ],
            [
               1.3018124124124117,
               0.9974847317979577
            ],
            [
               1.2990099099099095,
               0.9975601793012218
            ],
            [
               1.2962074074074068,
               0.9977670755600822
            ],
            [
               1.2934049049049046,
               0.9980846310518102
            ],
            [
               1.2906024024024019,
               0.9984665124264417
            ],
            [
               1.2877998998998996,
               0.9988532098306641
            ],
            [
               1.284997397397397,
               0.9991872303928376
            ],
            [
               1.2821948948948942,
               0.9994267021785502
            ],
            [
               1.279392392392392,
               0.9995537567165579
            ],
            [
               1.2765898898898893,
               0.9995758519550867
            ],
            [
               1.273787387387387,
               0.9995203848214665
            ],
            [
               1.2709848848848844,
               0.9994248358593033
            ],
            [
               1.2681823823823821,
               0.9993257448683482
            ],
            [
               1.2653798798798794,
               0.9992497920487947
            ],
            [
               1.2625773773773767,
               0.9992092585362883
            ],
            [
               1.2597748748748745,
               0.9992025558913001
            ],
            [
               1.2569723723723718,
               0.9992188827008092
            ],
            [
               1.2541698698698696,
               0.9992448931655163
            ],
            [
               1.2513673673673669,
               0.9992708697197618
            ],
            [
               1.2485648648648646,
               0.9992943351843099
            ],
            [
               1.245762362362362,
               0.9993201125499539
            ],
            [
               1.2429598598598592,
               0.9993571546567385
            ],
            [
               1.240157357357357,
               0.9994135844117401
            ],
            [
               1.2373548548548543,
               0.9994919582366203
            ],
            [
               1.234552352352352,
               0.9995866295555357
            ],
            [
               1.2317498498498494,
               0.9996843129327008
            ],
            [
               1.2289473473473471,
               0.9997678002474656
            ],
            [
               1.2261448448448444,
               0.9998216378193493
            ],
            [
               1.2233423423423417,
               0.9998378122535955
            ],
            [
               1.2205398398398395,
               0.9998193686227254
            ],
            [
               1.2177373373373368,
               0.9997804563032052
            ],
            [
               1.2149348348348346,
               0.9997424071008366
            ],
            [
               1.2121323323323319,
               0.9997267649306917
            ],
            [
               1.2093298298298296,
               0.9997472952050898
            ],
            [
               1.206527327327327,
               0.999803537200113
            ],
            [
               1.2037248248248242,
               0.9998782134604075
            ],
            [
               1.200922322322322,
               0.9999397972149274
            ],
            [
               1.1981198198198193,
               0.9999500219240892
            ],
            [
               1.195317317317317,
               0.9998745329790956
            ],
            [
               1.1925148148148144,
               0.9996937214970568
            ],
            [
               1.1897123123123117,
               0.9994104421668776
            ],
            [
               1.1869098098098094,
               0.9990519748414987
            ],
            [
               1.1841073073073067,
               0.9986651198086788
            ],
            [
               1.1813048048048045,
               0.9983053135138408
            ],
            [
               1.1785023023023018,
               0.9980225306947127
            ],
            [
               1.1756997997997995,
               0.9978479073090724
            ],
            [
               1.1728972972972969,
               0.9977850609336175
            ],
            [
               1.1700947947947942,
               0.9978089092684946
            ],
            [
               1.167292292292292,
               0.9978726777254817
            ],
            [
               1.1644897897897892,
               0.9979213425394046
            ],
            [
               1.161687287287287,
               0.9979077203463157
            ],
            [
               1.1588847847847843,
               0.9978064497495013
            ],
            [
               1.156082282282282,
               0.9976215758072392
            ],
            [
               1.1532797797797794,
               0.997385270433928
            ],
            [
               1.1504772772772767,
               0.9971478893076612
            ],
            [
               1.1476747747747744,
               0.9969622713437111
            ],
            [
               1.1448722722722717,
               0.9968670713592022
            ],
            [
               1.1420697697697695,
               0.9968743463659978
            ],
            [
               1.1392672672672668,
               0.9969653990115223
            ],
            [
               1.1364647647647645,
               0.9970963507147722
            ],
            [
               1.1336622622622619,
               0.9972118434009346
            ],
            [
               1.1308597597597592,
               0.9972626280405025
            ],
            [
               1.128057257257257,
               0.997221458328697
            ],
            [
               1.1252547547547542,
               0.9970921399898746
            ],
            [
               1.122452252252252,
               0.9969086962949222
            ],
            [
               1.1196497497497493,
               0.9967247520031138
            ],
            [
               1.116847247247247,
               0.9965964090583675
            ],
            [
               1.1140447447447444,
               0.9965640515914312
            ],
            [
               1.1112422422422417,
               0.996638946454457
            ],
            [
               1.1084397397397394,
               0.9967990266297168
            ],
            [
               1.1056372372372367,
               0.9969953125130483
            ],
            [
               1.1028347347347345,
               0.9971669824775137
            ],
            [
               1.1000322322322318,
               0.99726027540644
            ],
            [
               1.097229729729729,
               0.9972451324204635
            ],
            [
               1.0944272272272269,
               0.9971241980093536
            ],
            [
               1.0916247247247242,
               0.9969312824691569
            ],
            [
               1.088822222222222,
               0.9967198290678551
            ],
            [
               1.0860197197197192,
               0.9965451971936069
            ],
            [
               1.083217217217217,
               0.9964465851005265
            ],
            [
               1.0804147147147143,
               0.996434505079571
            ],
            [
               1.0776122122122116,
               0.9964878619153047
            ],
            [
               1.0748097097097093,
               0.9965614951980594
            ],
            [
               1.0720072072072067,
               0.996601592916523
            ],
            [
               1.0692047047047044,
               0.9965638176650505
            ],
            [
               1.0664022022022017,
               0.9964281551702464
            ],
            [
               1.0635996996996995,
               0.9962056583865934
            ],
            [
               1.0607971971971968,
               0.9959350084395618
            ],
            [
               1.057994694694694,
               0.9956702074790641
            ],
            [
               1.0551921921921918,
               0.9954636131915081
            ],
            [
               1.0523896896896892,
               0.9953499590633558
            ],
            [
               1.049587187187187,
               0.9953365247423608
            ],
            [
               1.0467846846846842,
               0.9954024282579185
            ],
            [
               1.043982182182182,
               0.995506884656821
            ],
            [
               1.0411796796796793,
               0.9956032942834009
            ],
            [
               1.0383771771771766,
               0.9956541965427549
            ],
            [
               1.0355746746746743,
               0.9956420427846399
            ],
            [
               1.0327721721721717,
               0.9955723839970917
            ],
            [
               1.0299696696696694,
               0.9954688214787101
            ],
            [
               1.0271671671671667,
               0.9953619491615214
            ],
            [
               1.0243646646646645,
               0.995276522141613
            ],
            [
               1.0215621621621618,
               0.9952215435154202
            ],
            [
               1.018759659659659,
               0.9951867540471103
            ],
            [
               1.0159571571571568,
               0.9951466057826986
            ],
            [
               1.0131546546546542,
               0.9950700799487934
            ],
            [
               1.010352152152152,
               0.9949326416865228
            ],
            [
               1.0075496496496492,
               0.9947259278231669
            ],
            [
               1.004747147147147,
               0.9944616568360475
            ],
            [
               1.0019446446446443,
               0.9941683823325317
            ],
            [
               0.9991421421421416,
               0.9938822994929931
            ],
            [
               0.9963396396396393,
               0.9936354273635754
            ],
            [
               0.9935371371371367,
               0.9934453836748406
            ],
            [
               0.9907346346346344,
               0.9933103450337816
            ],
            [
               0.9879321321321317,
               0.9932108909511329
            ],
            [
               0.985129629629629,
               0.9931179599536318
            ],
            [
               0.9823271271271268,
               0.9930039875890254
            ],
            [
               0.9795246246246241,
               0.9928532110376987
            ],
            [
               0.9767221221221218,
               0.9926674804939716
            ],
            [
               0.9739196196196191,
               0.992465563072899
            ],
            [
               0.9711171171171169,
               0.9922762558767898
            ],
            [
               0.9683146146146142,
               0.9921278051645609
            ],
            [
               0.9655121121121115,
               0.9920373924985048
            ],
            [
               0.9627096096096093,
               0.9920043703399314
            ],
            [
               0.9599071071071066,
               0.9920095658284868
            ],
            [
               0.9571046046046043,
               0.9920208306157937
            ],
            [
               0.9543021021021016,
               0.9920028648447218
            ],
            [
               0.9514995995995994,
               0.9919279343537274
            ],
            [
               0.9486970970970967,
               0.9917838988539455
            ],
            [
               0.945894594594594,
               0.9915770033205086
            ],
            [
               0.9430920920920918,
               0.9913287493989881
            ],
            [
               0.9402895895895891,
               0.9910681776753986
            ],
            [
               0.9374870870870868,
               0.9908223511650184
            ],
            [
               0.9346845845845841,
               0.9906082581619448
            ],
            [
               0.9318820820820819,
               0.9904286575487026
            ],
            [
               0.9290795795795792,
               0.9902728808388978
            ],
            [
               0.9262770770770765,
               0.9901218612966162
            ],
            [
               0.9234745745745743,
               0.9899553078951268
            ],
            [
               0.9206720720720716,
               0.9897584264370388
            ],
            [
               0.9178695695695693,
               0.9895260260641457
            ],
            [
               0.9150670670670666,
               0.9892629980771982
            ],
            [
               0.9122645645645644,
               0.9889815347325822
            ],
            [
               0.9094620620620617,
               0.9886965406020157
            ],
            [
               0.906659559559559,
               0.9884211052116295
            ],
            [
               0.9038570570570568,
               0.98816356689706
            ],
            [
               0.9010545545545541,
               0.9879268189558427
            ],
            [
               0.8982520520520518,
               0.9877095017054373
            ],
            [
               0.8954495495495491,
               0.9875080187035569
            ],
            [
               0.8926470470470469,
               0.9873181846595577
            ],
            [
               0.8898445445445442,
               0.9871357642673725
            ],
            [
               0.8870420420420415,
               0.9869559446245543
            ],
            [
               0.8842395395395393,
               0.9867725045031118
            ],
            [
               0.8814370370370366,
               0.9865777380508381
            ],
            [
               0.8786345345345343,
               0.9863638887786231
            ],
            [
               0.8758320320320316,
               0.9861260578541723
            ],
            [
               0.873029529529529,
               0.9858656155011937
            ],
            [
               0.8702270270270267,
               0.9855925125384436
            ],
            [
               0.867424524524524,
               0.9853249161283809
            ],
            [
               0.8646220220220218,
               0.9850853787485022
            ],
            [
               0.8618195195195191,
               0.9848940673981549
            ],
            [
               0.8590170170170168,
               0.9847609455331118
            ],
            [
               0.8562145145145141,
               0.9846796437072579
            ],
            [
               0.8534120120120114,
               0.984625649369428
            ],
            [
               0.8506095095095092,
               0.9845602953559257
            ],
            [
               0.8478070070070065,
               0.9844401369538293
            ],
            [
               0.8450045045045043,
               0.9842293080278196
            ],
            [
               0.8422020020020016,
               0.9839110761140312
            ],
            [
               0.8393994994994993,
               0.9834946502236716
            ],
            [
               0.8365969969969966,
               0.9830145146837627
            ],
            [
               0.8337944944944939,
               0.9825218548196323
            ],
            [
               0.8309919919919917,
               0.9820702765239672
            ],
            [
               0.828189489489489,
               0.981700093901401
            ],
            [
               0.8253869869869868,
               0.9814261990906236
            ],
            [
               0.8225844844844841,
               0.9812335940426294
            ],
            [
               0.8197819819819818,
               0.9810822871506487
            ],
            [
               0.8169794794794791,
               0.9809201913354556
            ],
            [
               0.8141769769769764,
               0.9806999365484533
            ],
            [
               0.8113744744744742,
               0.9803940858865986
            ],
            [
               0.8085719719719715,
               0.9800036608899555
            ],
            [
               0.8057694694694693,
               0.9795570543574043
            ],
            [
               0.8029669669669666,
               0.9790996375853539
            ],
            [
               0.8001644644644643,
               0.9786775623035803
            ],
            [
               0.7973619619619616,
               0.9783213063465418
            ],
            [
               0.7945594594594589,
               0.9780346780817825
            ],
            [
               0.7917569569569567,
               0.9777931800895764
            ],
            [
               0.788954454454454,
               0.977552430251376
            ],
            [
               0.7861519519519518,
               0.9772638389091622
            ],
            [
               0.7833494494494491,
               0.9768921602413033
            ],
            [
               0.7805469469469468,
               0.9764287915271138
            ],
            [
               0.7777444444444441,
               0.9758960759586707
            ],
            [
               0.7749419419419414,
               0.9753409239359644
            ],
            [
               0.7721394394394392,
               0.9748197610570982
            ],
            [
               0.7693369369369365,
               0.9743798577418691
            ],
            [
               0.7665344344344343,
               0.9740434235136405
            ],
            [
               0.7637319319319316,
               0.9737999734765562
            ],
            [
               0.7609294294294289,
               0.9736096750090465
            ],
            [
               0.7581269269269266,
               0.9734166141242903
            ],
            [
               0.7553244244244239,
               0.9731674865344683
            ],
            [
               0.7525219219219217,
               0.9728293168823875
            ],
            [
               0.749719419419419,
               0.9724001146832394
            ],
            [
               0.7469169169169168,
               0.9719087962974354
            ],
            [
               0.7441144144144141,
               0.9714044092967536
            ],
            [
               0.7413119119119114,
               0.9709384061002219
            ],
            [
               0.7385094094094091,
               0.9705461371271115
            ],
            [
               0.7357069069069064,
               0.9702340220152322
            ],
            [
               0.7329044044044042,
               0.9699769030289626
            ],
            [
               0.7301019019019015,
               0.9697265600761603
            ],
            [
               0.7272993993993992,
               0.9694284917228418
            ],
            [
               0.7244968968968966,
               0.9690411846264685
            ],
            [
               0.7216943943943939,
               0.9685512043199175
            ],
            [
               0.7188918918918916,
               0.9679788514152851
            ],
            [
               0.7160893893893889,
               0.967372349971703
            ],
            [
               0.7132868868868867,
               0.96679245454735
            ],
            [
               0.710484384384384,
               0.9662926284171142
            ],
            [
               0.7076818818818817,
               0.9659014394485995
            ],
            [
               0.7048793793793791,
               0.9656130423804944
            ],
            [
               0.7020768768768764,
               0.9653888531889238
            ],
            [
               0.6992743743743741,
               0.9651697390051795
            ],
            [
               0.6964718718718714,
               0.9648945500021159
            ],
            [
               0.6936693693693692,
               0.964518795286292
            ],
            [
               0.6908668668668665,
               0.9640273750944873
            ],
            [
               0.6880643643643642,
               0.963437442630449
            ],
            [
               0.6852618618618616,
               0.9627908933201329
            ],
            [
               0.6824593593593589,
               0.9621394625992569
            ],
            [
               0.6796568568568566,
               0.9615277603843154
            ],
            [
               0.6768543543543539,
               0.9609800102531662
            ],
            [
               0.6740518518518517,
               0.9604947059065113
            ],
            [
               0.671249349349349,
               0.9600484552095111
            ],
            [
               0.6684468468468463,
               0.9596070275774561
            ],
            [
               0.665644344344344,
               0.9591392050105102
            ],
            [
               0.6628418418418414,
               0.9586282814102761
            ],
            [
               0.6600393393393391,
               0.9580771677506276
            ],
            [
               0.6572368368368364,
               0.9575055810469938
            ],
            [
               0.6544343343343342,
               0.9569407727377938
            ],
            [
               0.6516318318318315,
               0.9564055989720465
            ],
            [
               0.6488293293293288,
               0.9559086179076094
            ],
            [
               0.6460268268268266,
               0.9554400318705057
            ],
            [
               0.6432243243243239,
               0.95497502853958
            ],
            [
               0.6404218218218216,
               0.954483267837435
            ],
            [
               0.6376193193193189,
               0.953940945238278
            ],
            [
               0.6348168168168167,
               0.953340879063911
            ],
            [
               0.632014314314314,
               0.9526967656898145
            ],
            [
               0.6292118118118113,
               0.9520398564227964
            ],
            [
               0.626409309309309,
               0.9514090586013216
            ],
            [
               0.6236068068068064,
               0.9508378535731171
            ],
            [
               0.6208043043043041,
               0.9503425964622448
            ],
            [
               0.6180018018018014,
               0.949916303232143
            ],
            [
               0.6151992992992992,
               0.949530113959686
            ],
            [
               0.6123967967967965,
               0.9491419405025304
            ],
            [
               0.6095942942942938,
               0.9487093192512844
            ],
            [
               0.6067917917917915,
               0.9482020722011867
            ],
            [
               0.6039892892892889,
               0.947610517461123
            ],
            [
               0.6011867867867866,
               0.9469465909958091
            ],
            [
               0.5983842842842839,
               0.9462377495606654
            ],
            [
               0.5955817817817814,
               0.9455160228166565
            ],
            [
               0.592779279279279,
               0.9448061943552221
            ],
            [
               0.5899767767767765,
               0.9441172718718919
            ],
            [
               0.587174274274274,
               0.9434401278565615
            ],
            [
               0.5843717717717714,
               0.9427519405800145
            ],
            [
               0.5815692692692689,
               0.9420256575914013
            ],
            [
               0.5787667667667664,
               0.9412409898185811
            ],
            [
               0.575964264264264,
               0.9403930044127758
            ],
            [
               0.5731617617617615,
               0.9394953329599002
            ],
            [
               0.570359259259259,
               0.9385769700108234
            ],
            [
               0.5675567567567565,
               0.9376738833942871
            ],
            [
               0.5647542542542539,
               0.9368183950487087
            ],
            [
               0.5619517517517514,
               0.9360299317117647
            ],
            [
               0.5591492492492489,
               0.935310112439614
            ],
            [
               0.5563467467467464,
               0.9346435163674712
            ],
            [
               0.553544244244244,
               0.9340034800563478
            ],
            [
               0.5507417417417415,
               0.933360632033971
            ],
            [
               0.547939239239239,
               0.9326911430622876
            ],
            [
               0.5451367367367363,
               0.9319820566413245
            ],
            [
               0.5423342342342339,
               0.9312323524473097
            ],
            [
               0.5395317317317314,
               0.9304500548472329
            ],
            [
               0.5367292292292289,
               0.9296470908739612
            ],
            [
               0.5339267267267265,
               0.9288342236306669
            ],
            [
               0.531124224224224,
               0.9280180528571084
            ],
            [
               0.5283217217217213,
               0.9272009748369526
            ],
            [
               0.5255192192192188,
               0.9263836085258786
            ],
            [
               0.5227167167167164,
               0.925568098057835
            ],
            [
               0.5199142142142139,
               0.9247603366739455
            ],
            [
               0.5171117117117114,
               0.9239696641682117
            ],
            [
               0.514309209209209,
               0.9232057554299874
            ],
            [
               0.5115067067067065,
               0.9224737596963969
            ],
            [
               0.5087042042042038,
               0.9217697087393534
            ],
            [
               0.5059017017017013,
               0.9210783701950326
            ],
            [
               0.5030991991991989,
               0.9203749721168036
            ],
            [
               0.5002966966966964,
               0.9196308177583122
            ],
            [
               0.49749419419419394,
               0.918821266678738
            ],
            [
               0.49469169169169147,
               0.9179334766034114
            ],
            [
               0.491889189189189,
               0.9169711262040675
            ],
            [
               0.4890866866866863,
               0.9159541925413394
            ],
            [
               0.48628418418418384,
               0.9149134770905137
            ],
            [
               0.4834816816816814,
               0.9138814035908261
            ],
            [
               0.4806791791791789,
               0.9128819932580726
            ],
            [
               0.47787667667667644,
               0.91192334159494
            ],
            [
               0.47507417417417397,
               0.9109951911579671
            ],
            [
               0.4722716716716713,
               0.9100725377587638
            ],
            [
               0.4694691691691688,
               0.9091241807818965
            ],
            [
               0.46666666666666634,
               0.9081234313283991
            ],
            [
               0.4638641641641639,
               0.9070574206740419
            ],
            [
               0.4610616616616614,
               0.9059318861729889
            ],
            [
               0.45825915915915894,
               0.9047698148884261
            ],
            [
               0.45545665665665647,
               0.9036043874319916
            ],
            [
               0.4526541541541538,
               0.9024685806907459
            ],
            [
               0.4498516516516513,
               0.9013849029096014
            ],
            [
               0.44704914914914884,
               0.9003586696045952
            ],
            [
               0.44424664664664637,
               0.8993770124012542
            ],
            [
               0.4414441441441439,
               0.8984138676307482
            ],
            [
               0.43864164164164143,
               0.897439184742255
            ],
            [
               0.43583913913913896,
               0.8964292063326839
            ],
            [
               0.4330366366366363,
               0.8953743613593735
            ],
            [
               0.4302341341341338,
               0.8942821666412507
            ],
            [
               0.42743163163163134,
               0.8931742393359353
            ],
            [
               0.42462912912912887,
               0.8920784938765792
            ],
            [
               0.4218266266266264,
               0.8910191666453445
            ],
            [
               0.41902412412412393,
               0.8900079697638522
            ],
            [
               0.41622162162162124,
               0.8890392321510948
            ],
            [
               0.41341911911911877,
               0.888090525381796
            ],
            [
               0.4106166166166163,
               0.8871284751333605
            ],
            [
               0.40781411411411383,
               0.8861178308317897
            ],
            [
               0.40501161161161137,
               0.8850309268222868
            ],
            [
               0.4022091091091089,
               0.8838546848530239
            ],
            [
               0.39940660660660643,
               0.8825932186803752
            ],
            [
               0.39660410410410374,
               0.8812655582394558
            ],
            [
               0.39380160160160127,
               0.879899511053947
            ],
            [
               0.3909990990990988,
               0.8785237443596693
            ],
            [
               0.38819659659659633,
               0.8771605047904466
            ],
            [
               0.38539409409409386,
               0.8758209585006208
            ],
            [
               0.3825915915915914,
               0.8745041486497244
            ],
            [
               0.3797890890890887,
               0.8731993986994678
            ],
            [
               0.37698658658658624,
               0.8718910235502139
            ],
            [
               0.37418408408408377,
               0.8705637166035306
            ],
            [
               0.3713815815815813,
               0.8692070403337914
            ],
            [
               0.36857907907907883,
               0.8678179517650356
            ],
            [
               0.36577657657657636,
               0.8664010089488116
            ],
            [
               0.3629740740740739,
               0.8649665726443242
            ],
            [
               0.3601715715715712,
               0.8635277508243232
            ],
            [
               0.35736906906906873,
               0.862096966109409
            ],
            [
               0.35456656656656627,
               0.8606829103075248
            ],
            [
               0.3517640640640638,
               0.8592884079013751
            ],
            [
               0.34896156156156133,
               0.8579094644404824
            ],
            [
               0.34615905905905886,
               0.856535594520221
            ],
            [
               0.3433565565565564,
               0.8551514019025374
            ],
            [
               0.3405540540540537,
               0.8537392651411296
            ],
            [
               0.33775155155155123,
               0.8522828090114535
            ],
            [
               0.33494904904904876,
               0.8507706080092828
            ],
            [
               0.3321465465465463,
               0.8491993390851807
            ],
            [
               0.3293440440440438,
               0.8475754972961186
            ],
            [
               0.32654154154154136,
               0.8459149308282928
            ],
            [
               0.32373903903903867,
               0.8442398935208312
            ],
            [
               0.3209365365365362,
               0.8425739890278828
            ],
            [
               0.31813403403403373,
               0.840936105657618
            ],
            [
               0.31533153153153126,
               0.8393349594674356
            ],
            [
               0.3125290290290288,
               0.8377659419619868
            ],
            [
               0.3097265265265263,
               0.8362114949575935
            ],
            [
               0.30692402402402386,
               0.834645282191227
            ],
            [
               0.30412152152152117,
               0.8330392554998155
            ],
            [
               0.3013190190190187,
               0.8313716985078751
            ],
            [
               0.29851651651651623,
               0.82963383879231
            ],
            [
               0.29571401401401376,
               0.827832871981225
            ],
            [
               0.2929115115115113,
               0.8259902206065971
            ],
            [
               0.2901090090090088,
               0.8241352850080187
            ],
            [
               0.28730650650650635,
               0.8222963837327363
            ],
            [
               0.28450400400400366,
               0.8204915459887258
            ],
            [
               0.2817015015015012,
               0.8187219639664426
            ],
            [
               0.2788989989989987,
               0.8169701573670466
            ],
            [
               0.27609649649649626,
               0.8152034695593929
            ],
            [
               0.2732939939939938,
               0.8133818655758595
            ],
            [
               0.2704914914914913,
               0.811467682145791
            ],
            [
               0.26768898898898863,
               0.8094344305271007
            ],
            [
               0.26488648648648616,
               0.8072721546879421
            ],
            [
               0.2620839839839837,
               0.8049880531628478
            ],
            [
               0.2592814814814812,
               0.8026026563443344
            ],
            [
               0.25647897897897876,
               0.8001432565138259
            ],
            [
               0.2536764764764763,
               0.797637029197558
            ],
            [
               0.2508739739739738,
               0.7951061198485624
            ],
            [
               0.24807147147147113,
               0.7925659905892356
            ],
            [
               0.24526896896896866,
               0.7900269184204488
            ],
            [
               0.2424664664664662,
               0.7874972545139972
            ],
            [
               0.23966396396396372,
               0.7849863906404712
            ],
            [
               0.23686146146146125,
               0.782505592734677
            ],
            [
               0.23405895895895878,
               0.7800658727058402
            ],
            [
               0.23125645645645632,
               0.777673482105386
            ],
            [
               0.22845395395395363,
               0.775324858758983
            ],
            [
               0.22565145145145116,
               0.7730034167787746
            ],
            [
               0.2228489489489487,
               0.7706801659145904
            ],
            [
               0.22004644644644622,
               0.7683188673166704
            ],
            [
               0.21724394394394375,
               0.7658847167361856
            ],
            [
               0.21444144144144128,
               0.7633540283489441
            ],
            [
               0.2116389389389386,
               0.7607216747503754
            ],
            [
               0.20883643643643612,
               0.7580034602894007
            ],
            [
               0.20603393393393366,
               0.7552321000392751
            ],
            [
               0.2032314314314312,
               0.7524475770708737
            ],
            [
               0.20042892892892872,
               0.7496846369923241
            ],
            [
               0.19762642642642625,
               0.7469613315211948
            ],
            [
               0.19482392392392378,
               0.7442723847155736
            ],
            [
               0.1920214214214211,
               0.7415897087416695
            ],
            [
               0.18921891891891862,
               0.73887008828617
            ],
            [
               0.18641641641641615,
               0.7360676551279085
            ],
            [
               0.18361391391391368,
               0.7331471184795798
            ],
            [
               0.18081141141141122,
               0.7300934004260765
            ],
            [
               0.17800890890890875,
               0.7269144938324331
            ],
            [
               0.17520640640640628,
               0.7236366397080348
            ],
            [
               0.1724039039039036,
               0.7202935404476686
            ],
            [
               0.16960140140140112,
               0.7169133774684618
            ],
            [
               0.16679889889889865,
               0.7135081618915148
            ],
            [
               0.16399639639639618,
               0.7100691328784045
            ],
            [
               0.1611938938938937,
               0.706569798070296
            ],
            [
               0.15839139139139125,
               0.7029755167321278
            ],
            [
               0.15558888888888855,
               0.6992562029916881
            ],
            [
               0.15278638638638609,
               0.69539759816627
            ],
            [
               0.14998388388388362,
               0.6914070373720761
            ],
            [
               0.14718138138138115,
               0.6873115609919834
            ],
            [
               0.14437887887887868,
               0.6831489242213432
            ],
            [
               0.1415763763763762,
               0.6789545830917177
            ],
            [
               0.13877387387387374,
               0.674749183119039
            ],
            [
               0.13597137137137105,
               0.6705309237766542
            ],
            [
               0.13316886886886858,
               0.6662754625626607
            ],
            [
               0.13036636636636612,
               0.6619433577012649
            ],
            [
               0.12756386386386365,
               0.6574923762572512
            ],
            [
               0.12476136136136118,
               0.6528902719270367
            ],
            [
               0.12195885885885871,
               0.6481234868016211
            ],
            [
               0.11915635635635624,
               0.6431987151944446
            ],
            [
               0.11635385385385355,
               0.6381368578084711
            ],
            [
               0.11355135135135108,
               0.63296166025475
            ],
            [
               0.11074884884884861,
               0.6276872698854229
            ],
            [
               0.10794634634634614,
               0.6223093492415573
            ],
            [
               0.10514384384384368,
               0.6168030952075202
            ],
            [
               0.10234134134134121,
               0.6111289871875597
            ],
            [
               0.09953883883883852,
               0.6052442373918466
            ],
            [
               0.09673633633633605,
               0.5991157814298703
            ],
            [
               0.09393383383383358,
               0.5927300170819293
            ],
            [
               0.09113133133133111,
               0.5860956201759838
            ],
            [
               0.08832882882882864,
               0.5792382458582651
            ],
            [
               0.08552632632632617,
               0.5721888638879212
            ],
            [
               0.0827238238238237,
               0.5649697994429533
            ],
            [
               0.07992132132132101,
               0.5575833920354237
            ],
            [
               0.07711881881881855,
               0.5500072179943861
            ],
            [
               0.07431631631631608,
               0.5421973887841874
            ],
            [
               0.07151381381381361,
               0.5340984346060283
            ],
            [
               0.06871131131131114,
               0.5256558372529413
            ],
            [
               0.06590880880880867,
               0.5168263270634746
            ],
            [
               0.0631063063063062,
               0.5075819965127516
            ],
            [
               0.06030380380380351,
               0.4979067830030627
            ],
            [
               0.057501301301301044,
               0.4877869932971849
            ],
            [
               0.054698798798798576,
               0.4772000560750378
            ],
            [
               0.05189629629629611,
               0.466106546376878
            ],
            [
               0.04909379379379364,
               0.45444926633754423
            ],
            [
               0.04629129129129117,
               0.4421601388399016
            ],
            [
               0.04348878878878848,
               0.42917195680709697
            ],
            [
               0.04068628628628601,
               0.4154290918140999
            ],
            [
               0.03788378378378354,
               0.40089041757377697
            ],
            [
               0.035081281281281074,
               0.3855196062286689
            ],
            [
               0.032278778778778605,
               0.3692622987945301
            ],
            [
               0.029476276276276137,
               0.3520151700974953
            ],
            [
               0.026673773773773668,
               0.3335967390961302
            ],
            [
               0.023871271271270977,
               0.313732055314654
            ],
            [
               0.02106876876876851,
               0.29206191155639605
            ],
            [
               0.01826626626626604,
               0.2681819151597946
            ],
            [
               0.015463763763763572,
               0.24170878470213153
            ],
            [
               0.012661261261261103,
               0.21236280378458527
            ],
            [
               0.009858758758758634,
               0.18004899918879858
            ],
            [
               0.007056256256255944,
               0.14491743862153295
            ],
            [
               0.004253753753753475,
               0.10738607136571798
            ],
            [
               0.0014512512512510067,
               0.06811728109219517
            ],
            [
               -0.0013512512512514618,
               0.027949884942886083
            ],
            [
               -0.00415375375375393,
               -0.012201102447730927
            ],
            [
               -0.006956256256256399,
               -0.051456907800783325
            ],
            [
               -0.009758758758758868,
               -0.08907689371300936
            ],
            [
               -0.012561261261261558,
               -0.12453017392502097
            ],
            [
               -0.015363763763764027,
               -0.15752506676151373
            ],
            [
               -0.018166266266266495,
               -0.18799496300064478
            ],
            [
               -0.020968768768768964,
               -0.21604934203939902
            ],
            [
               -0.023771271271271432,
               -0.24190580968354952
            ],
            [
               -0.0265737737737739,
               -0.2658214151045884
            ],
            [
               -0.02937627627627637,
               -0.28803884811972014
            ],
            [
               -0.03217877877877906,
               -0.3087566044886375
            ],
            [
               -0.03498128128128153,
               -0.3281240590646462
            ],
            [
               -0.037783783783784,
               -0.34625513787338424
            ],
            [
               -0.040586286286286466,
               -0.36324998587163165
            ],
            [
               -0.043388788788788935,
               -0.37921366453358996
            ],
            [
               -0.0461912912912914,
               -0.3942641516115616
            ],
            [
               -0.048993793793794094,
               -0.408527311195246
            ],
            [
               -0.05179629629629656,
               -0.422122039204582
            ],
            [
               -0.05459879879879903,
               -0.4351425708172927
            ],
            [
               -0.0574013013013015,
               -0.4476457988414856
            ],
            [
               -0.06020380380380397,
               -0.4596493054534068
            ],
            [
               -0.06300630630630644,
               -0.471141602944197
            ],
            [
               -0.0658088088088089,
               -0.4821014219488946
            ],
            [
               -0.0686113113113116,
               -0.49251946731976276
            ],
            [
               -0.07141381381381406,
               -0.5024150695047432
            ],
            [
               -0.07421631631631653,
               -0.511841891282876
            ],
            [
               -0.077018818818819,
               -0.5208806457134093
            ],
            [
               -0.07982132132132147,
               -0.5296212811051159
            ],
            [
               -0.08262382382382394,
               -0.5381407207298498
            ],
            [
               -0.08542632632632641,
               -0.546483769090951
            ],
            [
               -0.0882288288288291,
               -0.5546537196080931
            ],
            [
               -0.09103133133133157,
               -0.5626159228023442
            ],
            [
               -0.09383383383383403,
               -0.570313238369283
            ],
            [
               -0.0966363363363365,
               -0.5776883713695802
            ],
            [
               -0.09943883883883897,
               -0.5847058839324535
            ],
            [
               -0.10224134134134144,
               -0.5913668780386531
            ],
            [
               -0.10504384384384413,
               -0.5977118401888485
            ],
            [
               -0.1078463463463466,
               -0.6038110462271985
            ],
            [
               -0.11064884884884907,
               -0.6097459231779705
            ],
            [
               -0.11345135135135154,
               -0.6155875434448567
            ],
            [
               -0.116253853853854,
               -0.6213791177305316
            ],
            [
               -0.11905635635635647,
               -0.6271278045886746
            ],
            [
               -0.12185885885885894,
               -0.63280795454792
            ],
            [
               -0.12466136136136163,
               -0.6383741613868711
            ],
            [
               -0.1274638638638641,
               -0.6437794420359831
            ],
            [
               -0.13026636636636657,
               -0.6489924694732396
            ],
            [
               -0.13306886886886904,
               -0.6540084161128381
            ],
            [
               -0.1358713713713715,
               -0.6588503237512047
            ],
            [
               -0.13867387387387398,
               -0.663561146127125
            ],
            [
               -0.14147637637637644,
               -0.6681896155324175
            ],
            [
               -0.14427887887887914,
               -0.6727748999371566
            ],
            [
               -0.1470813813813816,
               -0.6773351170895645
            ],
            [
               -0.14988388388388407,
               -0.6818632224282171
            ],
            [
               -0.15268638638638654,
               -0.6863311899609086
            ],
            [
               -0.155488888888889,
               -0.6907006688948738
            ],
            [
               -0.15829139139139148,
               -0.694936323596588
            ],
            [
               -0.16109389389389417,
               -0.6990174449438931
            ],
            [
               -0.16389639639639664,
               -0.7029442695409807
            ],
            [
               -0.1666988988988991,
               -0.7067373833761328
            ],
            [
               -0.16950140140140157,
               -0.7104309100020606
            ],
            [
               -0.17230390390390404,
               -0.7140621063308696
            ],
            [
               -0.1751064064064065,
               -0.7176609166568028
            ],
            [
               -0.17790890890890898,
               -0.7212427446447052
            ],
            [
               -0.18071141141141167,
               -0.7248063889265052
            ],
            [
               -0.18351391391391414,
               -0.7283372666875272
            ],
            [
               -0.1863164164164166,
               -0.7318143607289179
            ],
            [
               -0.18911891891891908,
               -0.7352183084224951
            ],
            [
               -0.19192142142142155,
               -0.7385379732037374
            ],
            [
               -0.194723923923924,
               -0.7417736305002657
            ],
            [
               -0.19752642642642648,
               -0.7449362067420668
            ],
            [
               -0.20032892892892917,
               -0.7480433419822666
            ],
            [
               -0.20313143143143164,
               -0.7511139567894904
            ],
            [
               -0.2059339339339341,
               -0.7541632379671073
            ],
            [
               -0.20873643643643658,
               -0.7571995214987679
            ],
            [
               -0.21153893893893905,
               -0.7602236823985156
            ],
            [
               -0.21434144144144152,
               -0.7632307004603538
            ],
            [
               -0.2171439439439442,
               -0.7662124003917136
            ],
            [
               -0.21994644644644668,
               -0.7691601669000201
            ],
            [
               -0.22274894894894914,
               -0.772066713931326
            ],
            [
               -0.2255514514514516,
               -0.7749265677463939
            ],
            [
               -0.22835395395395408,
               -0.7777355370084059
            ],
            [
               -0.23115645645645655,
               -0.7804898388350523
            ],
            [
               -0.23395895895895902,
               -0.7831855909151212
            ],
            [
               -0.2367614614614617,
               -0.7858190870590741
            ],
            [
               -0.23956396396396418,
               -0.7883878043307988
            ],
            [
               -0.24236646646646665,
               -0.7908916647014519
            ],
            [
               -0.24516896896896911,
               -0.793333882504669
            ],
            [
               -0.24797147147147158,
               -0.795720852831484
            ],
            [
               -0.25077397397397405,
               -0.7980609201669183
            ],
            [
               -0.2535764764764765,
               -0.8003623456780149
            ],
            [
               -0.2563789789789792,
               -0.8026311609727282
            ],
            [
               -0.2591814814814817,
               -0.8048696969467419
            ],
            [
               -0.26198398398398415,
               -0.807076360148631
            ],
            [
               -0.2647864864864866,
               -0.8092467772275298
            ],
            [
               -0.2675889889889891,
               -0.8113759180596853
            ],
            [
               -0.27039149149149155,
               -0.8134604420411353
            ],
            [
               -0.27319399399399424,
               -0.8155004348323338
            ],
            [
               -0.2759964964964967,
               -0.8174999444849939
            ],
            [
               -0.2787989989989992,
               -0.8194661891957282
            ],
            [
               -0.28160150150150165,
               -0.8214078085285822
            ],
            [
               -0.2844040040040041,
               -0.8233328665848045
            ],
            [
               -0.2872065065065066,
               -0.8252473564504088
            ],
            [
               -0.29000900900900906,
               -0.8271546881099193
            ],
            [
               -0.29281151151151175,
               -0.8290561814431419
            ],
            [
               -0.2956140140140142,
               -0.8309521282343646
            ],
            [
               -0.2984165165165167,
               -0.8328427312429719
            ],
            [
               -0.30121901901901915,
               -0.8347282935103024
            ],
            [
               -0.3040215215215216,
               -0.8366084040600763
            ],
            [
               -0.3068240240240241,
               -0.8384804006276323
            ],
            [
               -0.30962652652652656,
               -0.8403378596841895
            ],
            [
               -0.31242902902902925,
               -0.8421700509459977
            ],
            [
               -0.3152315315315317,
               -0.8439630786974728
            ],
            [
               -0.3180340340340342,
               -0.8457028519369927
            ],
            [
               -0.32083653653653665,
               -0.8473792701749983
            ],
            [
               -0.3236390390390391,
               -0.8489903647321482
            ],
            [
               -0.3264415415415416,
               -0.8505448697274159
            ],
            [
               -0.3292440440440443,
               -0.8520619694364682
            ],
            [
               -0.33204654654654675,
               -0.8535677494726474
            ],
            [
               -0.3348490490490492,
               -0.8550889459491897
            ],
            [
               -0.3376515515515517,
               -0.856645589570035
            ],
            [
               -0.34045405405405416,
               -0.8582447193400181
            ],
            [
               -0.3432565565565566,
               -0.8598772492095998
            ],
            [
               -0.3460590590590591,
               -0.8615192784705947
            ],
            [
               -0.3488615615615618,
               -0.8631378492644726
            ],
            [
               -0.35166406406406425,
               -0.8646997609738027
            ],
            [
               -0.3544665665665667,
               -0.8661810013882828
            ],
            [
               -0.3572690690690692,
               -0.8675740107282199
            ],
            [
               -0.36007157157157166,
               -0.8688905062721907
            ],
            [
               -0.3628740740740741,
               -0.8701588401187381
            ],
            [
               -0.3656765765765768,
               -0.8714164763433923
            ],
            [
               -0.3684790790790793,
               -0.8726996616184404
            ],
            [
               -0.37128158158158175,
               -0.874033256771912
            ],
            [
               -0.3740840840840842,
               -0.8754237054778294
            ],
            [
               -0.3768865865865867,
               -0.8768572243080894
            ],
            [
               -0.37968908908908916,
               -0.8783037722397797
            ],
            [
               -0.38249159159159163,
               -0.87972566323752
            ],
            [
               -0.3852940940940943,
               -0.8810883402695112
            ],
            [
               -0.3880965965965968,
               -0.882370238393122
            ],
            [
               -0.39089909909909926,
               -0.8835689945932412
            ],
            [
               -0.3937016016016017,
               -0.8847023911070405
            ],
            [
               -0.3965041041041042,
               -0.8858039812408329
            ],
            [
               -0.39930660660660666,
               -0.8869148535742226
            ],
            [
               -0.40210910910910924,
               -0.8880739882055467
            ],
            [
               -0.4049116116116117,
               -0.8893098706852791
            ],
            [
               -0.4077141141141143,
               -0.8906354370523357
            ],
            [
               -0.41051661661661676,
               -0.8920472618741251
            ],
            [
               -0.4133191191191192,
               -0.8935285722486435
            ],
            [
               -0.4161216216216217,
               -0.8950546057718574
            ],
            [
               -0.4189241241241243,
               -0.8965983489585422
            ],
            [
               -0.42172662662662674,
               -0.8981349029723833
            ],
            [
               -0.4245291291291292,
               -0.8996434978178727
            ],
            [
               -0.4273316316316318,
               -0.9011072041193366
            ],
            [
               -0.43013413413413426,
               -0.9025112935711934
            ],
            [
               -0.43293663663663673,
               -0.9038416579922995
            ],
            [
               -0.4357391391391393,
               -0.9050845645895642
            ],
            [
               -0.4385416416416418,
               -0.9062283684210879
            ],
            [
               -0.44134414414414425,
               -0.9072668756557842
            ],
            [
               -0.4441466466466467,
               -0.9082032019535451
            ],
            [
               -0.4469491491491493,
               -0.909052521322896
            ],
            [
               -0.44975165165165176,
               -0.9098422361663563
            ],
            [
               -0.45255415415415423,
               -0.9106088009890048
            ],
            [
               -0.4553566566566568,
               -0.9113914850692055
            ],
            [
               -0.4581591591591593,
               -0.9122244208550867
            ],
            [
               -0.46096166166166175,
               -0.9131289979157016
            ],
            [
               -0.4637641641641643,
               -0.9141087726717232
            ],
            [
               -0.4665666666666668,
               -0.9151485046480745
            ],
            [
               -0.46936916916916926,
               -0.9162178448883743
            ],
            [
               -0.47217167167167173,
               -0.9172789044443097
            ],
            [
               -0.4749741741741743,
               -0.9182958064486815
            ],
            [
               -0.4777766766766768,
               -0.9192437146893981
            ],
            [
               -0.48057917917917925,
               -0.9201149257068565
            ],
            [
               -0.48338168168168183,
               -0.9209203933681238
            ],
            [
               -0.4861841841841843,
               -0.9216863048924084
            ],
            [
               -0.48898668668668677,
               -0.9224466883230922
            ],
            [
               -0.49178918918918935,
               -0.9232341146011103
            ],
            [
               -0.4945916916916918,
               -0.9240710557474503
            ],
            [
               -0.4973941941941943,
               -0.9249642374084243
            ],
            [
               -0.5001966966966968,
               -0.9259034500279735
            ],
            [
               -0.5029991991991993,
               -0.9268650137095983
            ],
            [
               -0.5058017017017018,
               -0.9278187919027392
            ],
            [
               -0.5086042042042043,
               -0.9287366862665373
            ],
            [
               -0.5114067067067068,
               -0.9296001859354521
            ],
            [
               -0.5142092092092093,
               -0.9304048798885323
            ],
            [
               -0.5170117117117118,
               -0.9311607634020003
            ],
            [
               -0.5198142142142144,
               -0.9318884055350416
            ],
            [
               -0.5226167167167168,
               -0.9326122356517204
            ],
            [
               -0.5254192192192193,
               -0.9333530120595399
            ],
            [
               -0.5282217217217218,
               -0.9341217284684866
            ],
            [
               -0.5310242242242244,
               -0.934916745957129
            ],
            [
               -0.5338267267267268,
               -0.935724952191274
            ],
            [
               -0.5366292292292293,
               -0.9365265374883622
            ],
            [
               -0.5394317317317319,
               -0.9373018951457845
            ],
            [
               -0.5422342342342343,
               -0.9380385187570925
            ],
            [
               -0.5450367367367368,
               -0.9387357684811469
            ],
            [
               -0.5478392392392394,
               -0.9394060119210174
            ],
            [
               -0.5506417417417419,
               -0.9400717268698522
            ],
            [
               -0.5534442442442443,
               -0.940759362778694
            ],
            [
               -0.5562467467467468,
               -0.9414917357123664
            ],
            [
               -0.5590492492492494,
               -0.9422811849025836
            ],
            [
               -0.5618517517517518,
               -0.9431255098502456
            ],
            [
               -0.5646542542542543,
               -0.944007895289348
            ],
            [
               -0.5674567567567569,
               -0.9449008591468717
            ],
            [
               -0.5702592592592594,
               -0.9457730783284413
            ],
            [
               -0.5730617617617618,
               -0.9465971153078235
            ],
            [
               -0.5758642642642644,
               -0.947355836582517
            ],
            [
               -0.5786667667667669,
               -0.9480457499599976
            ],
            [
               -0.5814692692692693,
               -0.9486764530115989
            ],
            [
               -0.5842717717717718,
               -0.9492665768569601
            ],
            [
               -0.5870742742742744,
               -0.9498376540740818
            ],
            [
               -0.5898767767767769,
               -0.9504079104782563
            ],
            [
               -0.5926792792792793,
               -0.9509879028602057
            ],
            [
               -0.5954817817817819,
               -0.9515792323689797
            ],
            [
               -0.5982842842842844,
               -0.952176489169535
            ],
            [
               -0.6010867867867868,
               -0.9527714861232288
            ],
            [
               -0.6038892892892894,
               -0.9533580835566842
            ],
            [
               -0.6066917917917919,
               -0.9539357468493443
            ],
            [
               -0.6094942942942944,
               -0.9545104681718044
            ],
            [
               -0.6122967967967968,
               -0.9550926582484094
            ],
            [
               -0.6150992992992994,
               -0.955692741041804
            ],
            [
               -0.6179018018018019,
               -0.9563160733846905
            ],
            [
               -0.6207043043043043,
               -0.9569591460253883
            ],
            [
               -0.6235068068068069,
               -0.9576086688016117
            ],
            [
               -0.6263093093093094,
               -0.9582442007261077
            ],
            [
               -0.6291118118118119,
               -0.9588437614102276
            ],
            [
               -0.6319143143143144,
               -0.9593907664738006
            ],
            [
               -0.6347168168168169,
               -0.9598800489636382
            ],
            [
               -0.6375193193193194,
               -0.9603208822187814
            ],
            [
               -0.6403218218218218,
               -0.9607357861853307
            ],
            [
               -0.6431243243243244,
               -0.9611552158146466
            ],
            [
               -0.6459268268268269,
               -0.9616095731541764
            ],
            [
               -0.6487293293293294,
               -0.9621209077427749
            ],
            [
               -0.6515318318318319,
               -0.9626968533369337
            ],
            [
               -0.6543343343343344,
               -0.9633287103340213
            ],
            [
               -0.6571368368368369,
               -0.963994310601203
            ],
            [
               -0.6599393393393395,
               -0.9646647969240353
            ],
            [
               -0.6627418418418419,
               -0.9653131999564188
            ],
            [
               -0.6655443443443444,
               -0.9659221132283959
            ],
            [
               -0.6683468468468469,
               -0.9664880504849924
            ],
            [
               -0.6711493493493494,
               -0.9670211367061263
            ],
            [
               -0.6739518518518519,
               -0.96754029400417
            ],
            [
               -0.6767543543543544,
               -0.9680655473775928
            ],
            [
               -0.679556856856857,
               -0.9686100157461282
            ],
            [
               -0.6823593593593594,
               -0.9691742622283029
            ],
            [
               -0.6851618618618619,
               -0.9697449165225884
            ],
            [
               -0.6879643643643645,
               -0.9702980976635913
            ],
            [
               -0.690766866866867,
               -0.9708066067232661
            ],
            [
               -0.6935693693693694,
               -0.9712486312903228
            ],
            [
               -0.696371871871872,
               -0.9716152021617331
            ],
            [
               -0.6991743743743745,
               -0.9719140248694073
            ],
            [
               -0.7019768768768769,
               -0.9721684443918799
            ],
            [
               -0.7047793793793794,
               -0.9724118189468316
            ],
            [
               -0.707581881881882,
               -0.9726789890672541
            ],
            [
               -0.7103843843843844,
               -0.9729973857356525
            ],
            [
               -0.7131868868868869,
               -0.9733803680119701
            ],
            [
               -0.7159893893893895,
               -0.9738246249320375
            ],
            [
               -0.718791891891892,
               -0.9743121840207893
            ],
            [
               -0.7215943943943944,
               -0.9748161682616288
            ],
            [
               -0.724396896896897,
               -0.9753083819716363
            ],
            [
               -0.7271993993993995,
               -0.9757664031210653
            ],
            [
               -0.730001901901902,
               -0.9761782073881776
            ],
            [
               -0.7328044044044044,
               -0.976543291721353
            ],
            [
               -0.735606906906907,
               -0.9768704602295033
            ],
            [
               -0.7384094094094095,
               -0.9771734757243982
            ],
            [
               -0.7412119119119119,
               -0.9774663321966637
            ],
            [
               -0.7440144144144145,
               -0.9777598141446224
            ],
            [
               -0.746816916916917,
               -0.9780603494954963
            ],
            [
               -0.7496194194194195,
               -0.9783711956817104
            ],
            [
               -0.752421921921922,
               -0.9786950787533422
            ],
            [
               -0.7552244244244245,
               -0.9790368579237092
            ],
            [
               -0.758026926926927,
               -0.9794047971575779
            ],
            [
               -0.7608294294294294,
               -0.9798095773872153
            ],
            [
               -0.763631931931932,
               -0.980261075825322
            ],
            [
               -0.7664344344344345,
               -0.9807638559822742
            ],
            [
               -0.769236936936937,
               -0.9813129309716064
            ],
            [
               -0.7720394394394395,
               -0.9818914628402243
            ],
            [
               -0.774841941941942,
               -0.9824715938644917
            ],
            [
               -0.7776444444444445,
               -0.9830187089777929
            ],
            [
               -0.780446946946947,
               -0.9834983766381391
            ],
            [
               -0.7832494494494495,
               -0.9838843322794204
            ],
            [
               -0.786051951951952,
               -0.984165425831212
            ],
            [
               -0.7888544544544545,
               -0.9843495917780914
            ],
            [
               -0.791656956956957,
               -0.9844635861268932
            ],
            [
               -0.7944594594594595,
               -0.984548283439443
            ],
            [
               -0.797261961961962,
               -0.9846504557668522
            ],
            [
               -0.8000644644644646,
               -0.9848128656677246
            ],
            [
               -0.802866966966967,
               -0.9850649643102585
            ],
            [
               -0.8056694694694695,
               -0.9854163818023332
            ],
            [
               -0.8084719719719721,
               -0.9858547624968901
            ],
            [
               -0.8112744744744745,
               -0.9863484925943461
            ],
            [
               -0.814076976976977,
               -0.9868537331030969
            ],
            [
               -0.8168794794794795,
               -0.9873241733802802
            ],
            [
               -0.819681981981982,
               -0.987721287578933
            ],
            [
               -0.8224844844844845,
               -0.988022752181403
            ],
            [
               -0.825286986986987,
               -0.9882270979427685
            ],
            [
               -0.8280894894894896,
               -0.9883535354749211
            ],
            [
               -0.830891991991992,
               -0.988437019753714
            ],
            [
               -0.8336944944944945,
               -0.9885197495912778
            ],
            [
               -0.8364969969969971,
               -0.9886411659225869
            ],
            [
               -0.8392994994994996,
               -0.9888288976222099
            ],
            [
               -0.842102002002002,
               -0.9890928890435675
            ],
            [
               -0.8449045045045045,
               -0.989424154894516
            ],
            [
               -0.8477070070070071,
               -0.9897984202795563
            ],
            [
               -0.8505095095095095,
               -0.9901836104561437
            ],
            [
               -0.853312012012012,
               -0.9905491010826126
            ],
            [
               -0.8561145145145146,
               -0.9908741305263375
            ],
            [
               -0.8589170170170171,
               -0.991152984677111
            ],
            [
               -0.8617195195195195,
               -0.9913954698905032
            ],
            [
               -0.8645220220220221,
               -0.9916225620849173
            ],
            [
               -0.8673245245245246,
               -0.9918585739367276
            ],
            [
               -0.870127027027027,
               -0.9921222803916633
            ],
            [
               -0.8729295295295295,
               -0.9924198287651553
            ],
            [
               -0.8757320320320321,
               -0.9927417764681317
            ],
            [
               -0.8785345345345346,
               -0.9930653545843122
            ],
            [
               -0.881337037037037,
               -0.9933614064474225
            ],
            [
               -0.8841395395395396,
               -0.9936039058113701
            ],
            [
               -0.8869420420420421,
               -0.9937790238949156
            ],
            [
               -0.8897445445445445,
               -0.9938907235091512
            ],
            [
               -0.8925470470470471,
               -0.9939608559971639
            ],
            [
               -0.8953495495495496,
               -0.994023444433255
            ],
            [
               -0.8981520520520521,
               -0.9941147270623506
            ],
            [
               -0.9009545545545545,
               -0.9942619936982051
            ],
            [
               -0.9037570570570571,
               -0.9944747733796098
            ],
            [
               -0.9065595595595596,
               -0.9947413093425361
            ],
            [
               -0.9093620620620622,
               -0.9950316452172236
            ],
            [
               -0.9121645645645646,
               -0.995306539089424
            ],
            [
               -0.9149670670670671,
               -0.9955294999121136
            ],
            [
               -0.9177695695695696,
               -0.9956781482448946
            ],
            [
               -0.920572072072072,
               -0.9957512306339287
            ],
            [
               -0.9233745745745746,
               -0.9957689587923749
            ],
            [
               -0.9261770770770771,
               -0.9957664880208241
            ],
            [
               -0.9289795795795797,
               -0.9957825993209817
            ],
            [
               -0.9317820820820821,
               -0.9958472565591021
            ],
            [
               -0.9345845845845846,
               -0.9959721215495481
            ],
            [
               -0.9373870870870871,
               -0.9961471643913118
            ],
            [
               -0.9401895895895895,
               -0.9963444978531031
            ],
            [
               -0.9429920920920921,
               -0.9965281536653323
            ],
            [
               -0.9457945945945947,
               -0.9966665152134717
            ],
            [
               -0.9485970970970972,
               -0.9967432108862793
            ],
            [
               -0.9513995995995996,
               -0.9967627789719977
            ],
            [
               -0.9542021021021021,
               -0.996749182485734
            ],
            [
               -0.9570046046046046,
               -0.9967376898415483
            ],
            [
               -0.9598071071071071,
               -0.9967629153310127
            ],
            [
               -0.9626096096096096,
               -0.9968471460548601
            ],
            [
               -0.9654121121121122,
               -0.9969929994069238
            ],
            [
               -0.9682146146146147,
               -0.9971829711019965
            ],
            [
               -0.9710171171171171,
               -0.9973860477227612
            ],
            [
               -0.9738196196196196,
               -0.9975690889889061
            ],
            [
               -0.9766221221221221,
               -0.9977089917841558
            ],
            [
               -0.9794246246246247,
               -0.9978013297397911
            ],
            [
               -0.9822271271271271,
               -0.9978623467917183
            ],
            [
               -0.9850296296296297,
               -0.9979234761533262
            ],
            [
               -0.9878321321321322,
               -0.998020171410245
            ],
            [
               -0.9906346346346346,
               -0.9981788652866728
            ],
            [
               -0.9934371371371371,
               -0.9984065984667775
            ],
            [
               -0.9962396396396396,
               -0.9986870152657671
            ],
            [
               -0.9990421421421422,
               -0.9989842793176271
            ],
            [
               -1.0018446446446447,
               -0.9992537503758558
            ],
            [
               -1.0046471471471472,
               -0.9994559180023606
            ],
            [
               -1.0074496496496497,
               -0.9995689261326913
            ],
            [
               -1.0102521521521521,
               -0.9995954569003526
            ],
            [
               -1.0130546546546546,
               -0.9995616341234963
            ],
            [
               -1.015857157157157,
               -0.999508311036994
            ],
            [
               -1.0186596596596598,
               -0.9994776924746556
            ],
            [
               -1.0214621621621622,
               -0.9994998154874281
            ],
            [
               -1.0242646646646647,
               -0.999583429818431
            ],
            [
               -1.0270671671671672,
               -0.9997142758914294
            ],
            [
               -1.0298696696696696,
               -0.999861190741445
            ],
            [
               -1.032672172172172,
               -0.9999877751377138
            ],
            [
               -1.0354746746746746,
               -1.0000654655995063
            ],
            [
               -1.0382771771771773,
               -1.0000834271127088
            ],
            [
               -1.0410796796796797,
               -1.0000518580098339
            ],
            [
               -1.0438821821821822,
               -0.999997658279811
            ],
            [
               -1.0466846846846847,
               -0.9999541235636884
            ],
            [
               -1.0494871871871871,
               -0.9999484355203923
            ],
            [
               -1.0522896896896896,
               -0.9999914854896506
            ],
            [
               -1.055092192192192,
               -1.0000737261966677
            ],
            [
               -1.0578946946946948,
               -1.000168595289093
            ],
            [
               -1.0606971971971972,
               -1.000242353815491
            ],
            [
               -1.0634996996996997,
               -1.0002668831563215
            ],
            [
               -1.0663022022022022,
               -1.000230893814467
            ],
            [
               -1.0691047047047046,
               -1.000145501910937
            ],
            [
               -1.0719072072072073,
               -1.0000420494015176
            ],
            [
               -1.0747097097097096,
               -0.999962713028905
            ],
            [
               -1.0775122122122123,
               -0.9999469382894292
            ],
            [
               -1.0803147147147147,
               -1.000018188817619
            ],
            [
               -1.0831172172172172,
               -1.0001754247441061
            ],
            [
               -1.0859197197197197,
               -1.0003921550443113
            ],
            [
               -1.0887222222222221,
               -1.0006234004076306
            ],
            [
               -1.0915247247247248,
               -1.0008183197622313
            ],
            [
               -1.094327227227227,
               -1.0009344685166899
            ],
            [
               -1.0971297297297298,
               -1.0009492490952394
            ],
            [
               -1.0999322322322322,
               -1.0008651767737384
            ],
            [
               -1.1027347347347347,
               -1.0007077034549208
            ],
            [
               -1.1055372372372372,
               -1.0005167603749885
            ],
            [
               -1.1083397397397396,
               -1.0003350695816715
            ],
            [
               -1.1111422422422423,
               -1.0001970271892768
            ],
            [
               -1.1139447447447448,
               -1.000121397996848
            ],
            [
               -1.1167472472472473,
               -1.0001094699422644
            ],
            [
               -1.1195497497497497,
               -1.0001483313150983
            ],
            [
               -1.1223522522522522,
               -1.0002172865107644
            ],
            [
               -1.1251547547547547,
               -1.0002946785062632
            ],
            [
               -1.1279572572572572,
               -1.0003627300526725
            ],
            [
               -1.1307597597597598,
               -1.0004092204935997
            ],
            [
               -1.1335622622622623,
               -1.0004263359241776
            ],
            [
               -1.1363647647647648,
               -1.000408230150207
            ],
            [
               -1.1391672672672672,
               -1.000349235768526
            ],
            [
               -1.1419697697697697,
               -1.00024413588999
            ],
            [
               -1.1447722722722722,
               -1.0000907050145724
            ],
            [
               -1.1475747747747747,
               -0.9998933917903152
            ],
            [
               -1.1503772772772773,
               -0.9996661482462907
            ],
            [
               -1.1531797797797798,
               -0.99943242677614
            ],
            [
               -1.1559822822822823,
               -0.9992213246165746
            ],
            [
               -1.1587847847847847,
               -0.9990604167761064
            ],
            [
               -1.1615872872872872,
               -0.9989673687171206
            ],
            [
               -1.1643897897897897,
               -0.9989433064513824
            ],
            [
               -1.1671922922922922,
               -0.998970711675952
            ],
            [
               -1.1699947947947948,
               -0.9990172765098093
            ],
            [
               -1.1727972972972973,
               -0.9990451107636371
            ],
            [
               -1.1755997997997998,
               -0.9990226662648842
            ],
            [
               -1.1784023023023023,
               -0.9989354979814515
            ],
            [
               -1.1812048048048047,
               -0.9987920492553217
            ],
            [
               -1.1840073073073072,
               -0.9986221018392298
            ],
            [
               -1.1868098098098099,
               -0.9984679355738766
            ],
            [
               -1.1896123123123123,
               -0.9983707874754331
            ],
            [
               -1.1924148148148148,
               -0.9983569793122172
            ],
            [
               -1.1952173173173173,
               -0.9984284198854146
            ],
            [
               -1.1980198198198198,
               -0.9985608925753154
            ],
            [
               -1.2008223223223222,
               -0.9987109952340467
            ],
            [
               -1.203624824824825,
               -0.9988296534647496
            ],
            [
               -1.2064273273273274,
               -0.9988778000070153
            ],
            [
               -1.2092298298298298,
               -0.9988389399376769
            ],
            [
               -1.2120323323323323,
               -0.9987242549894686
            ],
            [
               -1.2148348348348348,
               -0.9985683664105438
            ],
            [
               -1.2176373373373373,
               -0.998417054531105
            ],
            [
               -1.2204398398398397,
               -0.9983110340574345
            ],
            [
               -1.2232423423423424,
               -0.9982713234550418
            ],
            [
               -1.2260448448448449,
               -0.9982912958367086
            ],
            [
               -1.2288473473473474,
               -0.9983382781852085
            ],
            [
               -1.2316498498498498,
               -0.9983643151851607
            ],
            [
               -1.2344523523523523,
               -0.9983225437299228
            ],
            [
               -1.2372548548548548,
               -0.9981836331478964
            ],
            [
               -1.2400573573573572,
               -0.9979466384819109
            ],
            [
               -1.24285985985986,
               -0.9976404494115846
            ],
            [
               -1.2456623623623624,
               -0.9973151835565807
            ],
            [
               -1.2484648648648649,
               -0.9970262928791211
            ],
            [
               -1.2512673673673673,
               -0.9968166538047136
            ],
            [
               -1.2540698698698698,
               -0.9967026338376598
            ],
            [
               -1.2568723723723723,
               -0.9966688172514697
            ],
            [
               -1.2596748748748747,
               -0.9966731743623949
            ],
            [
               -1.2624773773773774,
               -0.9966609609406571
            ],
            [
               -1.2652798798798799,
               -0.9965827264773978
            ],
            [
               -1.2680823823823824,
               -0.9964104741636146
            ],
            [
               -1.2708848848848848,
               -0.9961466893945179
            ],
            [
               -1.2736873873873873,
               -0.9958233858977343
            ],
            [
               -1.2764898898898898,
               -0.9954916625671117
            ],
            [
               -1.2792923923923925,
               -0.9952053766101402
            ],
            [
               -1.282094894894895,
               -0.9950043768416946
            ],
            [
               -1.2848973973973974,
               -0.9949027180802452
            ],
            [
               -1.2876998998998999,
               -0.9948854543634551
            ],
            [
               -1.2905024024024023,
               -0.994914656801133
            ],
            [
               -1.2933049049049048,
               -0.9949422565228005
            ],
            [
               -1.2961074074074073,
               -0.9949252056099317
            ],
            [
               -1.29890990990991,
               -0.9948379504291673
            ],
            [
               -1.3017124124124124,
               -0.9946784138268613
            ],
            [
               -1.304514914914915,
               -0.9944660867689077
            ],
            [
               -1.3073174174174174,
               -0.994233545570969
            ],
            [
               -1.3101199199199198,
               -0.9940147842178024
            ],
            [
               -1.3129224224224223,
               -0.9938345053017513
            ],
            [
               -1.315724924924925,
               -0.9937017752315827
            ],
            [
               -1.3185274274274275,
               -0.9936095893658882
            ],
            [
               -1.32132992992993,
               -0.9935396627130577
            ],
            [
               -1.3241324324324324,
               -0.9934700026873138
            ],
            [
               -1.3269349349349349,
               -0.9933821465357131
            ],
            [
               -1.3297374374374373,
               -0.9932655257555004
            ],
            [
               -1.3325399399399398,
               -0.9931179306424516
            ],
            [
               -1.3353424424424425,
               -0.9929428199641029
            ],
            [
               -1.338144944944945,
               -0.9927455090241446
            ],
            [
               -1.3409474474474474,
               -0.9925305518193173
            ],
            [
               -1.34374994994995,
               -0.9923018159971452
            ],
            [
               -1.3465524524524524,
               -0.9920652042177585
            ],
            [
               -1.3493549549549548,
               -0.9918323901119728
            ],
            [
               -1.3521574574574573,
               -0.9916230386585332
            ],
            [
               -1.35495995995996,
               -0.9914632370529746
            ],
            [
               -1.3577624624624625,
               -0.9913792757099328
            ],
            [
               -1.360564964964965,
               -0.9913879998111245
            ],
            [
               -1.3633674674674674,
               -0.9914868833150772
            ],
            [
               -1.3661699699699699,
               -0.9916479211445726
            ],
            [
               -1.3689724724724723,
               -0.9918188622946461
            ],
            [
               -1.3717749749749748,
               -0.9919332301004891
            ],
            [
               -1.3745774774774775,
               -0.9919275925675646
            ],
            [
               -1.37737997997998,
               -0.9917616592911168
            ],
            [
               -1.3801824824824824,
               -0.9914350629429083
            ],
            [
               -1.382984984984985,
               -0.9909948831813444
            ],
            [
               -1.3857874874874874,
               -0.9905302235425706
            ],
            [
               -1.3885899899899898,
               -0.9901538825601061
            ],
            [
               -1.3913924924924925,
               -0.9899752381909518
            ],
            [
               -1.394194994994995,
               -0.9900715595487144
            ],
            [
               -1.3969974974974975,
               -0.9904659869336455
            ],
            [
               -1.3998,
               -0.991118920890298
            ]
         ]
      }
   ]
}
