# Supplementary material for: Isolation of a planar π-aromatic Bi5− ring in a cobalt-based inverse-sandwich-type complex
Source: Nat Chem. 2025 Jan 20;17(4):547–55. doi: 10.1038/s41557-024-01713-8 (PMC11964920; doi:10.1038/s41557-024-01713-8)
Supplement: Supplementary file 4 — Original magnetic data of compound 1 and origin file of Fig. 3. [file 41557_2024_1713_MOESM4_ESM.zip › sr_and_T/60.csv]

comment	corrected Loops
temperature	4.5
sr	0.064
angle	0
trans	0
B	M
-1.3999	-0.29903779628206606
-1.3970974874874873	-0.2994883841466728
-1.394294974974975	-0.29997290494534645
-1.3914924624624623	-0.30035083100509874
-1.3886899499499499	-0.3005371481270026
-1.3858874374374373	-0.3005219578867403
-1.3830849249249249	-0.30036722619938583
-1.3802824124124122	-0.30018293908730737
-1.3774798998998998	-0.3000908255650663
-1.3746773873873872	-0.3001868644351248
-1.3718748748748748	-0.3005132846268353
-1.3690723623623622	-0.3010471441977025
-1.3662698498498498	-0.3017072130235226
-1.3634673373373372	-0.30237558320293284
-1.3606648248248248	-0.302926781643051
-1.3578623123123121	-0.3032560571841906
-1.3550597997997997	-0.3032999442625611
-1.3522572872872871	-0.3030453517759053
-1.3494547747747747	-0.30252704758167953
-1.346652262262262	-0.3018163130052973
-1.3438497497497497	-0.30100498536375664
-1.341047237237237	-0.30018898727385723
-1.3382447247247247	-0.29945422694742585
-1.335442212212212	-0.29886620548198917
-1.3326396996996996	-0.298463486804745
-1.329837187187187	-0.2982547299394149
-1.3270346746746746	-0.29821915823742906
-1.324232162162162	-0.2983107080961187
-1.3214296496496496	-0.2984661354409442
-1.318627137137137	-0.2986167401207126
-1.3158246246246246	-0.2987021695288974
-1.313022112112112	-0.2986834560896512
-1.3102195995995995	-0.2985517106134644
-1.307417087087087	-0.29832931543473595
-1.3046145745745745	-0.2980622172299908
-1.301812062062062	-0.29780463224049236
-1.2990095495495495	-0.29760028085943857
-1.2962070370370369	-0.2974660963235147
-1.2934045245245245	-0.29738433915010587
-1.2906020120120119	-0.29730690694991846
-1.2877994994994995	-0.29717183480068754
-1.2849969869869868	-0.296927687806381
-1.2821944744744744	-0.29655823038654794
-1.2793919619619618	-0.29609870433468755
-1.2765894494494494	-0.2956368735155341
-1.2737869369369368	-0.2952963545943922
-1.2709844244244244	-0.29520539197707596
-1.2681819119119118	-0.2954593474811038
-1.2653793993993994	-0.2960880006528913
-1.2625768868868867	-0.2970381869660802
-1.2597743743743743	-0.2981783026837924
-1.2569718618618617	-0.29932488286520964
-1.2541693493493493	-0.3002847427221609
-1.2513668368368367	-0.30090120460790903
-1.2485643243243243	-0.3010913622059741
-1.2457618118118117	-0.30086375333131254
-1.2429592992992993	-0.3003115380256464
-1.2401567867867866	-0.29958354524654673
-1.2373542742742742	-0.2988420790803291
-1.2345517617617616	-0.2982201091222386
-1.2317492492492492	-0.2977902531755066
-1.2289467367367366	-0.2975539143425441
-1.2261442242242242	-0.2974524117490002
-1.2233417117117116	-0.29739507674166965
-1.2205391991991992	-0.29729427783329776
-1.2177366866866866	-0.29709573792674726
-1.2149341741741742	-0.2967947150596254
-1.2121316616616615	-0.29643377354162703
-1.2093291491491491	-0.2960841731189121
-1.2065266366366365	-0.2958182274132529
-1.203724124124124	-0.2956826043375128
-1.2009216116116115	-0.2956816984794782
-1.198119099099099	-0.2957763260209505
-1.1953165865865865	-0.2958975116272449
-1.192514074074074	-0.2959699779951928
-1.1897115615615614	-0.29593685575047834
-1.186909049049049	-0.29577707848667445
-1.1841065365365364	-0.29550981281686817
-1.181304024024024	-0.29518498898326895
-1.1785015115115114	-0.2948638459634193
-1.175698998998999	-0.2945967032619564
-1.1728964864864864	-0.29440583335010984
-1.170093973973974	-0.29427920102251875
-1.1672914614614613	-0.29417679398358193
-1.164488948948949	-0.2940467738264615
-1.1616864364364363	-0.2938453177751022
-1.158883923923924	-0.2935529383822786
-1.1560814114114113	-0.29318156544511836
-1.153278898898899	-0.29277014113396926
-1.1504763863863863	-0.29237063247454315
-1.1476738738738739	-0.2920297201377836
-1.1448713613613613	-0.2917728205644788
-1.1420688488488488	-0.2915961050430377
-1.1392663363363362	-0.29146921437783757
-1.1364638238238238	-0.29134753209969566
-1.1336613113113112	-0.2911895463804724
-1.1308587987987986	-0.29097315530974904
-1.1280562862862862	-0.29070528750367464
-1.1252537737737738	-0.29042166779764916
-1.1224512612612612	-0.2901770301849887
-1.1196487487487485	-0.29002931661091036
-1.1168462362362361	-0.2900232778609817
-1.1140437237237237	-0.29017880917127625
-1.111241211211211	-0.2904874217354939
-1.1084386986986985	-0.29091723597866076
-1.105636186186186	-0.2914239032276382
-1.1028336736736737	-0.2919629830202831
-1.100031161161161	-0.2924991524908086
-1.0972286486486484	-0.2930091843350612
-1.094426136136136	-0.2934782634356613
-1.0916236236236236	-0.29389191082281796
-1.088821111111111	-0.2942275425541575
-1.0860185985985984	-0.2944498727939594
-1.083216086086086	-0.294512926418979
-1.0804135735735736	-0.29436890210657707
-1.077611061061061	-0.29398145228955985
-1.0748085485485483	-0.2933390950705801
-1.072006036036036	-0.2924641127866061
-1.0692035235235235	-0.2914135524378617
-1.066401011011011	-0.2902713822560668
-1.0635984984984983	-0.2891336303738661
-1.060795985985986	-0.2880904931696644
-1.0579934734734735	-0.2872102444247789
-1.0551909609609609	-0.2865290667334741
-1.0523884484484483	-0.28604896471864705
-1.0495859359359359	-0.28574341579721807
-1.0467834234234235	-0.285568222803518
-1.0439809109109108	-0.28547384855206215
-1.0411783983983982	-0.2854156385801107
-1.0383758858858858	-0.28535960500861185
-1.0355733733733734	-0.28528330024566795
-1.0327708608608608	-0.28517304386568
-1.0299683483483482	-0.28501977723482586
-1.0271658358358358	-0.28481582559997776
-1.0243633233233234	-0.28455396420393886
-1.0215608108108107	-0.2842288589076636
-1.0187582982982981	-0.28383976343471906
-1.0159557857857857	-0.28339278680452595
-1.0131532732732733	-0.28290129468333913
-1.0103507607607607	-0.2823839264709643
-1.007548248248248	-0.28186086916445363
-1.0047457357357357	-0.28134990812144006
-1.0019432232232233	-0.28086397425370646
-0.9991407107107106	-0.2804113146277074
-0.9963381981981981	-0.2799982537386496
-0.9935356856856856	-0.279633262209129
-0.9907331731731731	-0.2793302480420292
-0.9879306606606606	-0.2791090177001935
-0.9851281481481481	-0.2789917869801901
-0.9823256356356356	-0.2789961601309029
-0.9795231231231231	-0.2791265799182482
-0.9767206106106106	-0.2793672591790441
-0.973918098098098	-0.2796795872800601
-0.9711155855855855	-0.2800058681926415
-0.968313073073073	-0.2802793054575795
-0.9655105605605605	-0.2804380335310535
-0.962708048048048	-0.2804394374079119
-0.9599055355355355	-0.2802705793005874
-0.957103023023023	-0.27995147148382515
-0.9543005105105105	-0.27952995315628304
-0.951497997997998	-0.27906941857953
-0.9486954854854854	-0.2786328004066038
-0.9458929729729728	-0.278267328759805
-0.9430904604604604	-0.27799429438778656
-0.9402879479479478	-0.27780644034063295
-0.9374854354354354	-0.2776732225328637
-0.9346829229229228	-0.2775518003769799
-0.9318804104104104	-0.277400016064837
-0.9290778978978977	-0.27718729277620224
-0.9262753853853853	-0.27690038751613877
-0.9234728728728727	-0.27654288240984776
-0.9206703603603603	-0.2761294904014765
-0.9178678478478477	-0.2756779274035456
-0.9150653353353353	-0.275201705170547
-0.9122628228228227	-0.2747065607662358
-0.9094603103103103	-0.27419163369465893
-0.9066577977977976	-0.2736545412277377
-0.9038552852852852	-0.27309791268699624
-0.9010527727727726	-0.2725343084515566
-0.8982502602602602	-0.27198700517916224
-0.8954477477477477	-0.2714856809898397
-0.8926452352352352	-0.27105802805337087
-0.8898427227227227	-0.2707200339902851
-0.8870402102102102	-0.2704684730078513
-0.8842376976976977	-0.27027870703388324
-0.8814351851851852	-0.27010931614036393
-0.8786326726726726	-0.2699128529893102
-0.8758301601601601	-0.26964987802230667
-0.8730276476476476	-0.26930210184258785
-0.8702251351351351	-0.26888041120476186
-0.8674226226226226	-0.268424851347037
-0.8646201101101101	-0.2679959150960435
-0.8618175975975975	-0.26765906676307877
-0.859015085085085	-0.2674665230414586
-0.8562125725725724	-0.2674412830791225
-0.8534100600600599	-0.26756794317300053
-0.8506075475475474	-0.2677930715328388
-0.8478050350350349	-0.26803536012060214
-0.8450025225225224	-0.2682031420091589
-0.8422000100100099	-0.26821489724609077
-0.8393974974974974	-0.26801759524778657
-0.8365949849849849	-0.2675983180319126
-0.8337924724724723	-0.2669863762956029
-0.8309899599599598	-0.2662455645051669
-0.8281874474474473	-0.2654586466392468
-0.8253849349349348	-0.26470799983331383
-0.8225824224224223	-0.26405714125316804
-0.8197799099099098	-0.26353748396261273
-0.8169773973973973	-0.2631432683243182
-0.8141748848848848	-0.26283558705954013
-0.8113723723723723	-0.26255427243133106
-0.8085698598598597	-0.2622346395431278
-0.8057673473473472	-0.26182505545780055
-0.8029648348348347	-0.26130121446615207
-0.8001623223223222	-0.2606738199324403
-0.7973598098098097	-0.25998789143907575
-0.7945572972972972	-0.25931379130911675
-0.7917547847847847	-0.25873189875117286
-0.7889522722722722	-0.258314273542294
-0.7861497597597596	-0.25810735286343844
-0.7833472472472471	-0.258119564452698
-0.7805447347347346	-0.2583167386894436
-0.7777422222222221	-0.25862655783923205
-0.7749397097097096	-0.25895133187713226
-0.7721371971971971	-0.25918655616437547
-0.7693346846846846	-0.25924139814050384
-0.7665321721721721	-0.2590567869820162
-0.7637296596596596	-0.2586172687696573
-0.760927147147147	-0.2579541436865037
-0.7581246346346345	-0.257139314014527
-0.755322122122122	-0.2562712931868635
-0.7525196096096095	-0.2554564767494032
-0.749717097097097	-0.2547896688833098
-0.7469145845845845	-0.2543378023310567
-0.744112072072072	-0.25412984080039686
-0.7413095595595595	-0.25415429450810023
-0.738507047047047	-0.2543640385880448
-0.7357045345345344	-0.2546866472039896
-0.7329020220220219	-0.255037582522032
-0.7300995095095094	-0.25533344876605085
-0.7272969969969969	-0.2555030555759421
-0.7244944844844844	-0.2554949717655588
-0.7216919719719719	-0.2552812512066458
-0.7188894594594594	-0.25485777694244527
-0.7160869469469469	-0.25424203319275496
-0.7132844344344343	-0.25346909018863595
-0.7104819219219218	-0.2525863374558668
-0.7076794094094093	-0.25164726003235627
-0.7048768968968968	-0.250704514947978
-0.7020743843843843	-0.24980280196579435
-0.6992718718718718	-0.24897244040932703
-0.6964693593593593	-0.24822493956434835
-0.6936668468468468	-0.24755192032724185
-0.6908643343343343	-0.2469283237261219
-0.6880618218218217	-0.24631991524756794
-0.6852593093093092	-0.2456938629264738
-0.6824567967967967	-0.24503000328454277
-0.6796542842842842	-0.2443297405487456
-0.6768517717717717	-0.24361968454804722
-0.6740492592592592	-0.2429482234770255
-0.6712467467467467	-0.24237504998139023
-0.6684442342342342	-0.24195573957910863
-0.6656417217217216	-0.2417251980084247
-0.6628392092092091	-0.2416845688941218
-0.6600366966966966	-0.24179568131626938
-0.6572341841841841	-0.24198534498246987
-0.6544316716716716	-0.24215919049164028
-0.6516291591591591	-0.24222201963620116
-0.6488266466466466	-0.24209958354305305
-0.6460241341341341	-0.24175599897552424
-0.6432216216216216	-0.24120193436497442
-0.640419109109109	-0.2404910617296639
-0.6376165965965965	-0.23970545160631085
-0.634814084084084	-0.23893368784208208
-0.6320115715715715	-0.23824759038138124
-0.629209059059059	-0.2376839135796908
-0.6264065465465465	-0.23723605666513417
-0.623604034034034	-0.2368580336126806
-0.6208015215215215	-0.23647949002193916
-0.617999009009009	-0.2360274213346993
-0.6151964964964964	-0.23544835132534433
-0.6123939839839839	-0.2347246268413926
-0.6095914714714714	-0.23388020552054567
-0.6067889589589589	-0.2329743551282985
-0.6039864464464464	-0.23208515899030832
-0.6011839339339339	-0.23128762320051494
-0.5983814214214214	-0.23063267602123433
-0.5955789089089089	-0.23013302565803642
-0.5927763963963963	-0.22975982139012716
-0.5899738838838838	-0.22945095630411227
-0.5871713713713713	-0.22912856951108904
-0.5843688588588588	-0.22872079063627573
-0.5815663463463463	-0.2281817112297252
-0.5787638338338338	-0.22750421770441884
-0.5759613213213213	-0.226722431835576
-0.5731588088088088	-0.22590342447214296
-0.5703562962962963	-0.2251307427279261
-0.5675537837837837	-0.2244843234845642
-0.5647512712712712	-0.22402204261981
-0.5619487587587587	-0.22376737100943034
-0.5591462462462462	-0.2237056936097826
-0.5563437337337337	-0.22378941284400322
-0.5535412212212212	-0.22394971620645648
-0.5507387087087087	-0.2241114387248021
-0.5479361961961962	-0.2242071125989598
-0.5451336836836836	-0.22418704088483013
-0.5423311711711711	-0.22402372544017835
-0.5395286586586586	-0.2237107098675175
-0.5367261461461461	-0.22325734600140096
-0.5339236336336336	-0.22268178443225295
-0.5311211211211211	-0.2220044936468386
-0.5283186086086086	-0.22124394858390117
-0.5255160960960961	-0.22041510200516282
-0.5227135835835836	-0.21953023273500663
-0.519911071071071	-0.2186010686484211
-0.5171085585585585	-0.2176408767859871
-0.514306046046046	-0.216665485068549
-0.5115035335335335	-0.21569278500274564
-0.508701021021021	-0.21474091997881084
-0.5058985085085085	-0.21382585832701934
-0.503095995995996	-0.21295923848067935
-0.5002934834834833	-0.2121472305559273
-0.49749097097097084	-0.21139077159103337
-0.4946884584584583	-0.21068705552944997
-0.4918859459459458	-0.2100317566972263
-0.4890834334334333	-0.20942125494749667
-0.4862809209209208	-0.2088541551775953
-0.4834784084084083	-0.20833162188286747
-0.48067589589589577	-0.20785639725631488
-0.47787338338338325	-0.20743073765575898
-0.47507087087087074	-0.20705379940444407
-0.47226835835835823	-0.20671917279732727
-0.4694658458458457	-0.2064132782849952
-0.4666633333333332	-0.20611520311685963
-0.4638608208208207	-0.2057982903213038
-0.4610583083083082	-0.20543342937930037
-0.4582557957957957	-0.2049935911444719
-0.45545328328328316	-0.2044587717618569
-0.45265077077077065	-0.2038202538388298
-0.44984825825825814	-0.2030830534662173
-0.4470457457457456	-0.20226566805996318
-0.4442432332332331	-0.20139677972079895
-0.4414407207207206	-0.20050932057137813
-0.4386382082082081	-0.19963309808993546
-0.4358356956956956	-0.19878777864748687
-0.43303318318318307	-0.19797821003882024
-0.43023067067067056	-0.19719368683749272
-0.42742815815815804	-0.19641183643081442
-0.42462564564564553	-0.1956065203613247
-0.421823133133133	-0.19475784860225326
-0.4190206206206205	-0.19386150062213198
-0.416218108108108	-0.1929343813796347
-0.4134155955955955	-0.19201437069262156
-0.410613083083083	-0.19115344202870738
-0.40781057057057046	-0.19040535555195076
-0.40500805805805795	-0.1898109158520613
-0.40220554554554544	-0.18938485419518436
-0.39940303303303293	-0.18910834086523948
-0.3966005205205205	-0.18892986214363255
-0.3937980080080079	-0.18877499029389744
-0.3909954954954955	-0.18856303282846726
-0.3881929829829829	-0.1882264207288342
-0.3853904704704705	-0.1877276596891227
-0.38258795795795786	-0.1870691036050987
-0.37978544544544546	-0.18629266057523863
-0.37698293293293283	-0.18546931214750878
-0.37418042042042043	-0.18468121321250208
-0.3713779079079078	-0.18400127303816846
-0.3685753953953954	-0.18347583336022977
-0.3657728828828828	-0.18311511556827187
-0.3629703703703704	-0.1828937752448751
-0.36016785785785776	-0.18276088583490946
-0.35736534534534536	-0.1826559030261949
-0.35456283283283274	-0.18252549590511202
-0.35176032032032034	-0.1823360829117997
-0.3489578078078077	-0.18207847988386772
-0.3461552952952953	-0.1817637378168619
-0.3433527827827827	-0.18141215174567565
-0.3405502702702703	-0.18103962062587864
-0.33774775775775767	-0.18064632632247468
-0.33494524524524527	-0.18021183587194442
-0.33214273273273265	-0.17969851375164456
-0.32934022022022025	-0.17906229915163996
-0.3265377077077076	-0.17826739210314418
-0.323735195195195	-0.1773000242296846
-0.3209326826826826	-0.17617670570745442
-0.31813017017017	-0.17494405801402307
-0.3153276576576576	-0.17366999090619067
-0.31252514514514496	-0.17242869524971222
-0.30972263263263256	-0.17128382797562353
-0.30692012012011993	-0.17027476829629878
-0.30411760760760753	-0.16940979924090388
-0.3013150950950949	-0.16866788512588526
-0.2985125825825825	-0.16800810280049203
-0.2957100700700699	-0.16738357992275035
-0.2929075575575575	-0.16675566509470358
-0.29010504504504486	-0.16610429029787804
-0.28730253253253246	-0.16543191918017475
-0.28450002002001984	-0.1647605659874155
-0.28169750750750744	-0.1641234099074214
-0.2788949949949948	-0.16355388736262094
-0.2760924824824824	-0.16307547357254393
-0.2732899699699698	-0.1626946950540809
-0.2704874574574574	-0.16239860837350573
-0.26768494494494477	-0.16215656945743448
-0.26488243243243237	-0.16192509408868044
-0.26207991991991975	-0.16165424674292475
-0.25927740740740735	-0.16129426380827633
-0.2564748948948947	-0.16080173242277754
-0.2536723823823823	-0.16014520839308877
-0.2508698698698697	-0.15931033950216664
-0.2480673573573573	-0.15830426071410753
-0.24526484484484468	-0.1571584173069262
-0.24246233233233228	-0.1559284283785542
-0.23965981981981965	-0.1546895437423927
-0.23685730730730725	-0.1535269321359761
-0.23405479479479463	-0.1525214242084483
-0.23125228228228223	-0.1517330405629462
-0.2284497697697696	-0.15118605433840102
-0.2256472572572572	-0.1508598448799846
-0.22284474474474458	-0.15068900053197282
-0.22004223223223218	-0.1505740487900466
-0.21723971971971956	-0.1504013223288966
-0.21443720720720716	-0.15006764901366101
-0.21163469469469454	-0.14950371157675996
-0.20883218218218214	-0.1486897610588486
-0.2060296696696695	-0.14765910117673114
-0.2032271571571571	-0.14648799906987414
-0.2004246446446445	-0.14527451369947925
-0.1976221321321321	-0.1441120074008914
-0.19481961961961947	-0.14306477524911043
-0.19201710710710707	-0.1421527103388357
-0.18921459459459444	-0.14134931174181123
-0.18641208208208204	-0.1405933929844857
-0.18360956956956942	-0.13981076099571982
-0.18080705705705702	-0.13893917293987762
-0.1780045445445444	-0.1379489659824073
-0.175202032032032	-0.13685317702224728
-0.17239951951951937	-0.13570427347601136
-0.16959700700700697	-0.13457875668059915
-0.16679449449449435	-0.13355457390588762
-0.16399198198198195	-0.13268834349348416
-0.16118946946946933	-0.13199924739592286
-0.15838695695695693	-0.13146418003311208
-0.1555844444444443	-0.1310251358673563
-0.1527819319319319	-0.13060605068449305
-0.14997941941941928	-0.1301335782525554
-0.14717690690690688	-0.12955540694554696
-0.14437439439439426	-0.12885089382319623
-0.14157188188188186	-0.12803154015052395
-0.13876936936936923	-0.12713218635916773
-0.13596685685685683	-0.12619664687108695
-0.1331643443443442	-0.1252629396536758
-0.1303618318318318	-0.12435290622317444
-0.1275593193193192	-0.12346909643614415
-0.12475680680680679	-0.12259905198354926
-0.12195429429429416	-0.12172454412985872
-0.11915178178178176	-0.12083178015535292
-0.11634926926926914	-0.11991856425847555
-0.11354675675675674	-0.11899581124471809
-0.11074424424424412	-0.11808309478889886
-0.10794173173173172	-0.11720021391393189
-0.1051392192192191	-0.11635825388379889
-0.10233670670670669	-0.11555378605479828
-0.09953419419419407	-0.11476866367352412
-0.09673168168168167	-0.11397577647942086
-0.09392916916916905	-0.11314888787188994
-0.09112665665665665	-0.11227309601948438
-0.08832414414414402	-0.11135209726022507
-0.08552163163163162	-0.1104094198422503
-0.082719119119119	-0.10948280362739395
-0.0799166066066066	-0.1086132448721893
-0.07711409409409398	-0.10783211111496782
-0.07431158158158158	-0.1071505218787269
-0.07150906906906895	-0.10655461356050842
-0.06870655655655655	-0.10600853708894337
-0.06590404404404393	-0.10546463371983354
-0.06310153153153153	-0.10487795377146379
-0.06029901901901891	-0.1042208354208534
-0.057496506506506506	-0.1034930908133569
-0.054693993993993884	-0.10272450587940285
-0.05189148148148148	-0.10196850327470726
-0.04908896896896886	-0.10128831962986688
-0.04628645645645646	-0.10073919604050872
-0.04348394394394384	-0.1003512801803052
-0.040681431431431436	-0.10011787310132435
-0.037878918918918814	-0.09999235664939062
-0.03507640640640641	-0.09989496347699936
-0.03227389389389379	-0.09972806902613199
-0.02947138138138139	-0.099396521246322
-0.026668868868868767	-0.09882821103648151
-0.023866356356356366	-0.09798993984432178
-0.021063843843843744	-0.09689469610619114
-0.018261331331331343	-0.09559846548491478
-0.01545881881881872	-0.09418720596200991
-0.01265630630630632	-0.0927570320348601
-0.009853793793793697	-0.0913923914585387
-0.007051281281281296	-0.0901476351882183
-0.004248768768768674	-0.08903667086980836
-0.001446256256256273	-0.08803345605941042
0.0013562562562563496	-0.08708334583456788
0.00415876876876875	-0.0861224182855099
0.006961281281281373	-0.08509961615249025
0.009763793793793774	-0.0839955267314707
0.012566306306306396	-0.08283225271317775
0.015368818818818797	-0.08167105605208302
0.01817133133133142	-0.0805977765822973
0.02097384384384382	-0.07969956438418052
0.023776356356356443	-0.07903920362975546
0.026578868868868843	-0.07863437759308206
0.029381381381381466	-0.0784481896849748
0.03218389389389387	-0.07839427889608953
0.03498640640640649	-0.07835572412700349
0.03778891891891911	-0.07821281371621892
0.04059143143143151	-0.07787193340406567
0.043393943943944135	-0.07728724543773402
0.046196456456456536	-0.07646879174217007
0.04899896896896916	-0.07547466224890259
0.05180148148148156	-0.0743897484075536
0.05460399399399418	-0.07329782961846487
0.05740650650650658	-0.07225592699180208
0.060209019019019205	-0.07127921148519416
0.0630115315315316	-0.07034137165310468
0.06581404404404423	-0.06939023801435862
0.06861655655655663	-0.06837325595705517
0.07141906906906925	-0.06726383633555662
0.07422158158158165	-0.06607896412119726
0.07702409409409428	-0.0648810636818459
0.07982660660660668	-0.06376227357344795
0.0826291191191193	-0.06281535106686412
0.0854316316316317	-0.062100394456063725
0.08823414414414432	-0.06161869657670598
0.09103665665665672	-0.06130345280773405
0.09383916916916935	-0.061032073334978856
0.09664168168168175	-0.06065797534273944
0.09944419419419437	-0.06005314539822752
0.10224670670670677	-0.05914866151001303
0.10504921921921939	-0.05796021954867148
0.10785173173173179	-0.056589748949927465
0.11065424424424442	-0.055201291551797385
0.11345675675675682	-0.053977280011727295
0.11625926926926944	-0.05306765654531172
0.11906178178178184	-0.05254685004307177
0.12186429429429446	-0.05239156387021197
0.12466680680680686	-0.052486180236374
0.12746931931931949	-0.05265424679472578
0.13027183183183189	-0.05270659588425071
0.1330743443443445	-0.05249166499111861
0.1358768568568569	-0.05193311987044117
0.13867936936936953	-0.05104406314597344
0.14148188188188193	-0.04991457881094921
0.14428439439439456	-0.04867770142112962
0.14708690690690696	-0.047465429506165766
0.14988941941941958	-0.04636906107646649
0.15269193193193198	-0.04541613585706746
0.1554944444444446	-0.044570374342070285
0.158296956956957	-0.0437532236979119
0.16109946946946962	-0.04287855432205233
0.16390198198198203	-0.041888012038796475
0.16670449449449465	-0.040774782580433565
0.16950700700700705	-0.03958787547710574
0.17230951951951967	-0.038415925712404056
0.17511203203203207	-0.03735656522750573
0.1779145445445447	-0.03648224847400501
0.1807170570570571	-0.03581444080915899
0.18351956956956972	-0.0353150293380432
0.18632208208208212	-0.03489781205204599
0.18912459459459474	-0.034456061767158874
0.19192710710710714	-0.033896793065513034
0.19472961961961976	-0.03317027379691828
0.19753213213213217	-0.03228515281779651
0.2003346446446448	-0.03130460884363702
0.2031371571571572	-0.030325371446352195
0.2059396696696698	-0.029447094305999122
0.2087421821821822	-0.02874247811813027
0.21154469469469483	-0.028237830849588322
0.21434720720720724	-0.027909773523887585
0.21714971971971986	-0.027698026660088415
0.21995223223223226	-0.027528702928318133
0.22275474474474488	-0.027339194258346827
0.22555725725725728	-0.027095674469573477
0.2283597697697699	-0.026797362692587284
0.2311622822822823	-0.026466806374401047
0.23396479479479493	-0.026130667077226846
0.23676730730730733	-0.025798949698126045
0.23956981981981995	-0.025451093980600373
0.24237233233233235	-0.025034719167710273
0.24517484484484497	-0.02447806551206097
0.24797735735735738	-0.02371204550079696
0.25077986986987	-0.022694159958730156
0.2535823823823824	-0.021425665359058585
0.256384894894895	-0.01995560945453935
0.2591874074074074	-0.01836988571198106
0.26198991991992004	-0.0167686790187266
0.26479243243243245	-0.015239732728077798
0.26759494494494507	-0.013836326301831375
0.27039745745745747	-0.012567203443111075
0.2731999699699701	-0.011401521188964717
0.2760024824824825	-0.010286673894497403
0.2788049949949951	-0.009172415441281792
0.2816075075075075	-0.008032604411463667
0.28441002002002014	-0.006876848473485214
0.28721253253253254	-0.005747970338290609
0.29001504504504516	-0.004706262666532318
0.29281755755755756	-0.0038061691693299232
0.2956200700700702	-0.00307369641457865
0.2984225825825826	-0.0024926120911949318
0.3012250950950952	-0.002004432861337724
0.3040276076076076	-0.0015224359106082996
0.30683012012012023	-0.0009551153521590028
0.30963263263263263	-0.00023131559276540203
0.31243514514514525	0.0006812085266656026
0.31523765765765766	0.0017697013262513162
0.3180401701701703	0.002984348171514495
0.3208426826826827	0.004257026617762977
0.3236451951951953	0.005524067008241845
0.3264477077077077	0.006745068723843922
0.3292502202202203	0.00791144116219833
0.3320527327327327	0.00904212478454533
0.33485524524524535	0.010168545975440327
0.33765775775775775	0.011314662191052136
0.34046027027027037	0.012479657003068759
0.34326278278278277	0.013629892007098743
0.3460652952952954	0.014703481798919352
0.3488678078078078	0.015626474319514125
0.3516703203203204	0.016335603685259867
0.3544728328328328	0.016800288931878432
0.35727534534534544	0.017036716812999966
0.36007785785785784	0.017109358679427422
0.36288037037037046	0.01711923642526321
0.36568288288288286	0.01718232392060988
0.3684853953953955	0.01740432145266324
0.3712879079079079	0.017858810659497376
0.3740904204204205	0.018574358842826433
0.3768929329329329	0.019533104353637934
0.37969544544544553	0.02067981753081792
0.38249795795795793	0.021937578457437948
0.38530047047047056	0.023224903587730494
0.38810298298298296	0.02446965181115321
0.3909054954954956	0.02561696743281633
0.393708008008008	0.02663103335659278
0.3965105205205206	0.02749254735375159
0.3993130330330332	0.028194864779973433
0.4021155455455456	0.028741422124900634
0.40491805805805825	0.02914565703110575
0.40772057057057065	0.029432855100115674
0.4105230830830833	0.029641972408477518
0.4133255955955957	0.02982509029170144
0.4161281081081083	0.03004291469981546
0.4189306206206207	0.030356320608951715
0.4217331331331333	0.030815708059677926
0.4245356456456457	0.031451150488471497
0.42733815815815834	0.03226646034712288
0.43014067067067074	0.03323926727897317
0.43294318318318337	0.034327349606834895
0.43574569569569577	0.03547944939932693
0.4385482082082084	0.036647368477600584
0.4413507207207208	0.03779580821381512
0.4441532332332334	0.03890729308097979
0.4469557457457458	0.0399812728974506
0.44975825825825844	0.04102848022116057
0.45256077077077084	0.042063106012004386
0.45536328328328346	0.04309582822176705
0.45816579579579586	0.044130057219124774
0.4609683083083085	0.04516225577501823
0.4637708208208209	0.04618546620472197
0.4665733333333335	0.04719391799706682
0.4693758458458459	0.04818628341753292
0.47217835835835853	0.049165898199571206
0.47498087087087093	0.05013774726695172
0.47778338338338355	0.05110361082163423
0.48058589589589595	0.052057798326478916
0.4833884084084086	0.052985903983404914
0.486190920920921	0.05386793689515473
0.4889934334334336	0.054685391504989134
0.491795945945946	0.055430015127533344
0.4945984584584586	0.056110935954416824
0.497400970970971	0.056756939114727845
0.5002034834834836	0.05741208215056551
0.503005995995996	0.05812509929836973
0.5058085085085087	0.058935378454849835
0.5086110210210211	0.05985984760624469
0.5114135335335337	0.060885253602749795
0.5142160460460461	0.061968903073583714
0.5170185585585587	0.06304836028472649
0.5198210710710711	0.06405768787217561
0.5226235835835837	0.06494555530655258
0.5254260960960961	0.06568972209929805
0.5282286086086088	0.06630335447690741
0.5310311211211212	0.06683108821117592
0.5338336336336338	0.06733592581221329
0.5366361461461462	0.06788091885054495
0.5394386586586588	0.06851119718945678
0.5422411711711712	0.0692417423632194
0.5450436836836838	0.07005442950403865
0.5478461961961962	0.07090491334483884
0.5506487087087089	0.07173688682921045
0.5534512212212213	0.07249908452035422
0.5562537337337339	0.07315980375115247
0.5590562462462463	0.07371480212350465
0.5618587587587589	0.07418676327048093
0.5646612712712713	0.07461726983673533
0.5674637837837839	0.07505445299342095
0.5702662962962963	0.07554049791100029
0.573068808808809	0.07610273012075808
0.5758713213213213	0.07675036557656817
0.578673833833834	0.07747685084358585
0.5814763463463464	0.07826585761583191
0.584278858858859	0.07909807194696883
0.5870813713713714	0.07995618588009157
0.589883883883884	0.08082674436398657
0.5926863963963964	0.081699146122998
0.595488908908909	0.08256343798342514
0.5982914214214214	0.08340902315733148
0.6010939339339341	0.08422583672186734
0.6038964464464465	0.08500817564037513
0.6066989589589589	0.08575979458975183
0.6095014714714717	0.08649778761147742
0.6123039839839841	0.08725269374177816
0.6151064964964965	0.08806333010040537
0.6179090090090089	0.08896674772704988
0.6207115215215218	0.08998574772114618
0.6235140340340342	0.09111779986086796
0.6263165465465466	0.0923293680403684
0.629119059059059	0.09355838333610653
0.6319215715715718	0.0947252454480185
0.6347240840840842	0.09575002362079951
0.6375265965965966	0.09657138306500854
0.640329109109109	0.09716194397979608
0.6431316216216219	0.09753562179583514
0.6459341341341343	0.09774477601964099
0.6487366466466467	0.09786799448839792
0.651539159159159	0.09799208872812615
0.6543416716716719	0.09819347983012683
0.6571441841841843	0.09852410233160008
0.6599466966966967	0.09900529476512379
0.6627492092092091	0.09963046820160787
0.665551721721722	0.10037456847334353
0.6683542342342343	0.10120640352441704
0.6711567467467467	0.10209941103417788
0.6739592592592591	0.1030374879008118
0.676761771771772	0.10401464423504958
0.6795642842842844	0.10502966135470979
0.6823667967967968	0.10607873848034274
0.6851693093093092	0.10714967255820063
0.687971821821822	0.1082202749009924
0.6907743343343344	0.10926185832293692
0.6935768468468468	0.1102464796034934
0.6963793593593592	0.11115503798726536
0.6991818718718721	0.11198292828188719
0.7019843843843845	0.11274088395118237
0.7047868968968969	0.11345055711515312
0.7075894094094093	0.11413651892406279
0.7103919219219221	0.11481787438819516
0.7131944344344345	0.11550294531004845
0.7159969469469469	0.11618933209565235
0.7187994594594593	0.11686951545705745
0.7216019719719722	0.11753981132604735
0.7244044844844846	0.11820887328052587
0.727206996996997	0.11890173885535929
0.7300095095095094	0.1196568200359166
0.7328120220220222	0.120515816967453
0.7356145345345346	0.12150938101358383
0.738417047047047	0.1226433975733382
0.7412195595595594	0.12389115683304341
0.7440220720720723	0.12519514404313123
0.7468245845845847	0.12647911857680996
0.7496270970970971	0.12766756053331782
0.7524296096096099	0.12870670343815271
0.7552321221221223	0.12958032077602347
0.7580346346346347	0.1303146938077557
0.7608371471471471	0.13097046961534406
0.76363965965966	0.1316234020851928
0.7664421721721724	0.1323398256789798
0.7692446846846848	0.13315478526475308
0.7720471971971972	0.13406022777311996
0.77484970970971	0.13500760241197166
0.7776522222222224	0.13592454277152918
0.7804547347347348	0.13674053833745436
0.7832572472472472	0.1374132615165787
0.7860597597597601	0.13794665954068147
0.7888622722722725	0.13839433829432227
0.7916647847847849	0.13884644710509023
0.7944672972972973	0.13940371863857723
0.7972698098098101	0.14014671933199277
0.8000723223223225	0.14111021436275273
0.8028748348348349	0.1422711551557616
0.8056773473473473	0.14355453746278818
0.8084798598598602	0.14485560534820752
0.8112823723723726	0.14607148052109548
0.814084884884885	0.14713208165334285
0.8168873973973974	0.14802027624401803
0.8196899099099102	0.1487746115300158
0.8224924224224226	0.1494736260082004
0.825294934934935	0.1502068079656952
0.8280974474474474	0.15104173793598336
0.8308999599599602	0.1519983276899462
0.8337024724724726	0.15303885807258716
0.836504984984985	0.1540774138547248
0.8393074974974974	0.15500597195799137
0.8421100100100103	0.15572889789296274
0.8449125225225227	0.15619475775360564
0.8477150350350351	0.15641510771035694
0.8505175475475475	0.15646404618324894
0.8533200600600603	0.15645846630332
0.8561225725725727	0.15652512439196148
0.8589250850850851	0.15676483735671654
0.8617275975975975	0.15722498777811816
0.8645301101101104	0.15788879495587171
0.8673326226226228	0.1586844175590273
0.8701351351351352	0.15951066011680792
0.8729376476476476	0.16027089870655808
0.8757401601601604	0.16090445375928397
0.8785426726726728	0.16140572232019745
0.8813451851851852	0.161825500655991
0.8841476976976976	0.1622546735625779
0.8869502102102105	0.16279592861435044
0.8897527227227229	0.16353263107629762
0.8925552352352353	0.1645044420786244
0.8953577477477477	0.1656966777077477
0.8981602602602605	0.1670457730269651
0.9009627727727729	0.16845813335957793
0.9037652852852853	0.169835785095438
0.9065677977977977	0.1711007438255831
0.9093703103103106	0.17221120454491562
0.912172822822823	0.17316592024055733
0.9149753353353354	0.17399721235250037
0.9177778478478478	0.17475650987079738
0.9205803603603606	0.17549803375567846
0.923382872872873	0.17626581880042919
0.9261853853853854	0.17708708481457996
0.9289878978978978	0.17797203095773345
0.9317904104104107	0.17891763438970415
0.9345929229229231	0.1799119331749131
0.9373954354354355	0.1809359029479966
0.9401979479479479	0.1819620198678389
0.9430004604604607	0.18295101074630038
0.9458029729729731	0.18385002191336436
0.9486054854854855	0.1845956558511856
0.9514079979979979	0.1851238022018274
0.9542105105105108	0.18538541960382315
0.9570130230230232	0.1853644520076419
0.9598155355355356	0.18509210125500186
0.962618048048048	0.18465164583457205
0.9654205605605608	0.18417014788821862
0.9682230730730732	0.18379717851733485
0.9710255855855856	0.18367491881736447
0.973828098098098	0.18390721471875654
0.9766306106106108	0.18453618787031006
0.9794331231231233	0.18553333388735765
0.9822356356356357	0.18680807195547133
0.985038148148148	0.18823163976424667
0.9878406606606609	0.18966966170729133
0.9906431731731733	0.19101414111427878
0.9934456856856857	0.19220589792181791
0.9962481981981981	0.19324152594214072
0.9990507107107109	0.19416380061968236
1.0018532232232233	0.19503955991337507
1.0046557357357357	0.19593277036934864
1.0074582482482481	0.19688161695831985
1.010260760760761	0.19788671674020708
1.0130632732732734	0.1989135983440531
1.0158657857857858	0.19990777307506646
1.0186682982982982	0.20081665701052304
1.021470810810811	0.20161059682330768
1.0242733233233234	0.20229588625200456
1.0270758358358358	0.20291561372860428
1.0298783483483482	0.20353836959642846
1.032680860860861	0.20423881015346346
1.0354833733733735	0.20507651241010044
1.0382858858858859	0.20607972814710107
1.0410883983983983	0.20723863679500065
1.0438909109109111	0.20850932509619896
1.0466934234234235	0.2098262294164795
1.049495935935936	0.21111836932265998
1.0522984484484483	0.21232412245840582
1.0551009609609612	0.2134005815059613
1.0579034734734736	0.2143260544893833
1.060705985985986	0.21509697039479886
1.0635084984984984	0.21572228524798948
1.0663110110110112	0.2162187998191003
1.0691135235235236	0.2166095820171201
1.071916036036036	0.21692553786607927
1.0747185485485484	0.21720806707047302
1.0775210610610613	0.2175096228417583
1.0803235735735737	0.21788941710510484
1.083126086086086	0.21840338728948644
1.0859285985985985	0.21909017209726794
1.0887311111111113	0.2199571767895257
1.0915336236236237	0.22097183516575697
1.0943361361361361	0.2220623305382199
1.0971386486486485	0.22312944214953356
1.0999411611611614	0.22406763398631485
1.1027436736736738	0.22479021051737275
1.1055461861861862	0.22525152542480653
1.1083486986986986	0.22545959016473216
1.1111512112112114	0.22547499472745058
1.1139537237237238	0.22539605941810165
1.1167562362362362	0.2253342960950524
1.119558748748749	0.22538719625624543
1.1223612612612615	0.22561609841405378
1.1251637737737739	0.22603517162635822
1.1279662862862863	0.22661396629273117
1.130768798798799	0.22729173606296038
1.1335713113113115	0.2279982434496804
1.136373823823824	0.22867416102969468
1.1391763363363363	0.22928493173029652
1.1419788488488491	0.22982469484677698
1.1447813613613615	0.23031057809861039
1.147583873873874	0.23077096065846492
1.1503863863863864	0.23123307239208096
1.1531888988988992	0.23171494924085478
1.1559914114114116	0.23222453629656298
1.158793923923924	0.23276552827422226
1.1615964364364364	0.23334661272867396
1.1643989489489492	0.23398925982951402
1.1672014614614616	0.23472966687573438
1.170003973973974	0.2356127428043459
1.1728064864864864	0.23667924485748015
1.1756089989989993	0.23795012580126057
1.1784115115115117	0.23941367606556146
1.181214024024024	0.24102052835029691
1.1840165365365365	0.2426891633526289
1.1868190490490493	0.24432105701534423
1.1896215615615617	0.24582129213667464
1.1924240740740741	0.24711852104563414
1.1952265865865865	0.24817832165163767
1.1980290990990994	0.24900619347903757
1.2008316116116118	0.24963990963313543
1.2036341241241242	0.2501344355104267
1.2064366366366366	0.2505449029648346
1.2092391491491494	0.2509133985883375
1.2120416616616618	0.2512635357221988
1.2148441741741742	0.25160363599291
1.2176466866866866	0.2519360427275211
1.2204491991991995	0.2522678649818423
1.2232517117117119	0.25261812727077587
1.2260542242242243	0.25301796977990615
1.2288567367367367	0.2535035379459981
1.2316592492492495	0.2541043396126828
1.234461761761762	0.2548318903551909
1.2372642742742743	0.25567358423182734
1.2400667867867867	0.2565948282906013
1.2428692992992996	0.2575492627919879
1.245671811811812	0.258493590208053
1.2484743243243244	0.25940146343057324
1.2512768368368368	0.26027091604793484
1.2540793493493496	0.26112204887023804
1.256881861861862	0.2619853590118794
1.2596843743743744	0.2628848562454367
1.2624868868868868	0.2638224973247987
1.2652893993993997	0.26477047167015966
1.268091911911912	0.2656753345316063
1.2708944244244245	0.2664737067627834
1.2736969369369369	0.2671147494602732
1.2764994494494497	0.26758156189678023
1.279301961961962	0.2679032887251587
1.2821044744744745	0.2681523803072893
1.284906986986987	0.2684263598016619
1.2877094994994998	0.26881897601942406
1.2905120120120122	0.26938980757941017
1.2933145245245246	0.27014264877850935
1.296117037037037	0.27102072604709293
1.2989195495495498	0.2719215669915356
1.3017220620620622	0.27272784048770826
1.3045245745745746	0.273344898661886
1.307327087087087	0.2737330473093269
1.3101295995995998	0.2739237964141463
1.3129321121121122	0.2740142254606773
1.3157346246246246	0.27414060210450514
1.318537137137137	0.2744392091143894
1.32133964964965	0.27500665874206975
1.3241421621621623	0.27587229757212917
1.3269446746746747	0.27699145102512746
1.329747187187187	0.2782614642365535
1.3325496996997	0.27955501996327425
1.3353522122122123	0.2807595683041919
1.3381547247247247	0.2818098035057014
1.3409572372372371	0.2827026266263273
1.34375974974975	0.28349010020607085
1.3465622622622624	0.2842534724573187
1.3493647747747748	0.28506783990506707
1.3521672872872872	0.2859702025963919
1.3549697997998	0.2869424413320416
1.3577723123123124	0.28791551511919355
1.3605748248248248	0.288793718981891
1.3633773373373372	0.2894907110154327
1.36617984984985	0.28996467062386033
1.3689823623623625	0.2902399085476422
1.3717848748748749	0.29040657595718466
1.3745873873873873	0.29059739134511003
1.3773898998999001	0.29094808975031267
1.3801924124124125	0.29155398120159426
1.382994924924925	0.29243666112920885
1.3857974374374373	0.2935319617266135
1.3885999499499502	0.2947036182722894
1.3914024624624626	0.2957790052486452
1.394204974974975	0.2965963154454599
1.3970074874874874	0.29704896049013074
1.39981	0.2971138859609232
1.39991	0.3028333447935958
1.3971074774774772	0.30226497803932556
1.3943049549549547	0.30205509159307764
1.391502432432432	0.3022195304809429
1.3886999099099095	0.3026530237937145
1.385897387387387	0.30315958400124604
1.3830948648648644	0.3035105864032749
1.3802923423423419	0.3035121144269878
1.3774898198198193	0.3030605665536961
1.3746872972972968	0.30216970188724135
1.3718847747747747	0.3009617602329269
1.369082252252252	0.29962683495936204
1.3662797297297296	0.2983644997374686
1.363477207207207	0.2973266558255244
1.3606746846846844	0.29657922765130895
1.3578721621621619	0.2960933690398474
1.3550696396396393	0.29576676464648793
1.3522671171171168	0.2954658728888188
1.3494645945945942	0.2950737598467441
1.3466620720720717	0.294527403589321
1.3438595495495491	0.2938329878647317
1.3410570270270266	0.2930559127844922
1.338254504504504	0.29229106268621396
1.335451981981982	0.29162525453683497
1.3326494594594593	0.2911056845481946
1.3298469369369368	0.29072517803797543
1.3270444144144142	0.2904284270056679
1.3242418918918917	0.29013566534667234
1.3214393693693691	0.2897741540867363
1.3186368468468466	0.2893054966989586
1.315834324324324	0.28873884583533344
1.3130318018018015	0.2881255863962208
1.310229279279279	0.28753797763414574
1.3074267567567563	0.2870399949876775
1.3046242342342338	0.28666121676757034
1.3018217117117112	0.28638323433698365
1.2990191891891887	0.2861433529916623
1.2962166666666666	0.28585408844898397
1.293414144144144	0.28543143146890987
1.2906116216216215	0.2848219871792822
1.287809099099099	0.28401981012558475
1.2850065765765764	0.28306765436926556
1.2822040540540538	0.2820429255288217
1.2794015315315312	0.2810338130163659
1.2765990090090087	0.280114076027318
1.2737964864864861	0.27932480832177536
1.2709939639639636	0.27866844442264743
1.268191441441441	0.27811556645526386
1.2653889189189185	0.2776205315099838
1.262586396396396	0.2771392143870548
1.2597838738738734	0.27664214127477366
1.2569813513513513	0.27611880860913035
1.2541788288288287	0.27557291741252027
1.2513763063063061	0.27501199456883807
1.2485737837837836	0.2744369488858285
1.245771261261261	0.2738367570675692
1.2429687387387385	0.27319091420752667
1.240166216216216	0.27247861735989176
1.2373636936936934	0.2716904176347241
1.2345611711711708	0.2708366398215351
1.2317586486486483	0.26994787603430365
1.2289561261261257	0.2690659779553003
1.2261536036036031	0.2682280030074707
1.2233510810810806	0.26744890482769995
1.2205485585585585	0.2667100003670198
1.217746036036036	0.2659587614035444
1.2149435135135134	0.26512167002953363
1.2121409909909908	0.2641270675731457
1.2093384684684683	0.2629308851505844
1.2065359459459457	0.2615364379964018
1.2037334234234232	0.26000086160870456
1.2009309009009006	0.2584249187108443
1.198128378378378	0.2569284418927641
1.1953258558558555	0.25561867380736647
1.192523333333333	0.2545614319093272
1.1897208108108104	0.25376434795838426
1.1869182882882878	0.2531775689498208
1.1841157657657653	0.2527115441739925
1.1813132432432432	0.2522658440782125
1.1785107207207206	0.2517593390934758
1.175708198198198	0.25115178272706684
1.1729056756756755	0.25044999965021864
1.170103153153153	0.24969736989368368
1.1673006306306304	0.2489511897448594
1.1644981081081078	0.24825669717919113
1.1616955855855853	0.2476275848588863
1.1588930630630627	0.2470403198833372
1.1560905405405402	0.24644443686815382
1.1532880180180176	0.24578500580651702
1.150485495495495	0.24502883293073374
1.1476829729729725	0.24418430883282793
1.14488045045045	0.24330679844595182
1.1420779279279278	0.2424864196840198
1.1392754054054053	0.2418212759771638
1.1364728828828827	0.24138452800481924
1.1336703603603602	0.24119624246227706
1.1308678378378376	0.24120981709935946
1.128065315315315	0.24131829284923834
1.1252627927927925	0.24137951171759592
1.12246027027027	0.2412529802738821
1.1196577477477474	0.24083747584358067
1.1168552252252248	0.24009813088312726
1.1140527027027023	0.23907501062949604
1.1112501801801797	0.23787093842348617
1.1084476576576572	0.23662262215940644
1.105645135135135	0.23546397041478734
1.1028426126126125	0.23449238554196922
1.10004009009009	0.23374732663876718
1.0972375675675674	0.23320621023656368
1.0944350450450449	0.23279726447978472
1.0916325225225223	0.23242407218653394
1.0888299999999997	0.23199370862590407
1.0860274774774772	0.23144029304658892
1.0832249549549546	0.23073816544099146
1.080422432432432	0.2299027237542134
1.0776199099099095	0.22898080729077325
1.074817387387387	0.22803514499225974
1.0720148648648644	0.2271281331386264
1.0692123423423419	0.22630914334816749
1.0664098198198197	0.2256073974739729
1.0636072972972972	0.22503018327660945
1.0608047747747746	0.22456470147870217
1.058002252252252	0.22418155303917364
1.0551997297297295	0.22383863899793494
1.052397207207207	0.22348544207594145
1.0495946846846844	0.22306852741620137
1.0467921621621619	0.2225390840232297
1.0439896396396393	0.2218623379351492
1.0411871171171168	0.22102712992225854
1.0383845945945942	0.22005263410422998
1.0355820720720716	0.21898887842852854
1.032779549549549	0.21790884631627955
1.0299770270270265	0.21689234620021836
1.0271745045045044	0.21600480408953499
1.0243719819819819	0.21527658681777323
1.0215694594594593	0.21468936923907928
1.0187669369369368	0.21417484110061813
1.0159644144144142	0.21362785279062407
1.0131618918918917	0.2129318009926509
1.010359369369369	0.21199000747392227
1.0075568468468465	0.2107544255078072
1.004754324324324	0.20924314154003332
1.0019518018018014	0.20754094656928412
0.9991492792792789	0.20578197390988223
0.9963467567567563	0.2041186206285911
0.9935442342342338	0.20268506656088808
0.9907417117117117	0.20156538104786065
0.9879391891891891	0.20077492192346907
0.9851366666666665	0.2002598767318421
0.982334144144144	0.19991456965078824
0.9795316216216214	0.19961116636019782
0.9767290990990989	0.19923314890666377
0.9739265765765763	0.1987033151347209
0.9711240540540538	0.1979991422805022
0.9683215315315312	0.19715236896199573
0.9655190090090087	0.19623427644008778
0.9627164864864861	0.19533197483966913
0.9599139639639636	0.19452296451091328
0.957111441441441	0.19385494820889404
0.9543089189189184	0.19333564377597906
0.9515063963963963	0.1929340675143698
0.9487038738738738	0.19259151561591564
0.9459013513513512	0.19223819562323402
0.9430988288288287	0.1918106482268312
0.9402963063063061	0.1912657193420667
0.9374937837837836	0.1905884304440274
0.934691261261261	0.18979298982628884
0.9318887387387385	0.18891779153966615
0.9290862162162159	0.188016221967383
0.9262836936936933	0.18714541085004172
0.9234811711711708	0.18635493347354748
0.9206786486486482	0.18567717358391161
0.9178761261261257	0.1851207783005438
0.9150736036036036	0.18466838122722068
0.912271081081081	0.18427938761233692
0.9094685585585585	0.18389792352976664
0.9066660360360359	0.18346499104009062
0.9038635135135134	0.18293261442821857
0.9010609909909908	0.1822767048777757
0.8982584684684682	0.18150500286767118
0.8954559459459457	0.18065715337355465
0.8926534234234231	0.17979578156458642
0.8898509009009006	0.17898999320053816
0.887048378378378	0.17829528349628315
0.8842458558558555	0.17773551257504666
0.8814433333333329	0.17729267474427057
0.8786408108108104	0.17690839743781495
0.8758382882882882	0.17649782189230678
0.8730357657657657	0.17597267674600975
0.8702332432432431	0.1752671879835791
0.8674307207207206	0.17435909194516186
0.864628198198198	0.1732790345728955
0.8618256756756755	0.17210488394497042
0.8590231531531529	0.1709420230220987
0.8562206306306304	0.16989510084796905
0.8534181081081078	0.16903954748041394
0.8506155855855853	0.16840141130345598
0.8478130630630627	0.16795159277301897
0.8450105405405401	0.1676160741441633
0.8422080180180176	0.16729871520367745
0.839405495495495	0.16690925191402323
0.8366029729729729	0.16638760810625342
0.8338004504504504	0.16571702527455723
0.8309979279279278	0.1649223652477375
0.8281954054054053	0.1640549446552806
0.8253928828828827	0.16316972359555204
0.8225903603603602	0.16230308396333237
0.8197878378378376	0.16145899133910602
0.816985315315315	0.1606082181006273
0.8141827927927925	0.15970061602545277
0.8113802702702699	0.15868580392997134
0.8085777477477474	0.1575346867528606
0.8057752252252248	0.15625396164863758
0.8029727027027023	0.15488826530025418
0.8001701801801802	0.15350898227027132
0.7973676576576576	0.15219342793964424
0.794565135135135	0.15100149861039036
0.7917626126126125	0.14995777454108578
0.7889600900900899	0.14904517584033888
0.7861575675675674	0.1482122858932351
0.7833550450450448	0.14739177728159547
0.7805525225225223	0.1465236314628819
0.7777499999999997	0.14557531842388208
0.7749474774774772	0.1445522869032896
0.7721449549549546	0.14349554900233588
0.769342432432432	0.14246759064140463
0.7665399099099095	0.14153173999979402
0.763737387387387	0.1407321455429361
0.7609348648648648	0.1400810096555203
0.7581323423423423	0.1395569498225114
0.7553298198198197	0.13911436072926595
0.7525272972972972	0.13869986973823598
0.7497247747747746	0.1382697340441598
0.7469222522522521	0.13780205206520574
0.7441197297297295	0.13729985551775467
0.741317207207207	0.13678464317685998
0.7385146846846844	0.1362834079659025
0.7357121621621618	0.13581443752663172
0.7329096396396393	0.1353773749604027
0.7301071171171167	0.13495120914534114
0.7273045945945942	0.13450075703913908
0.7245020720720716	0.13398898520447405
0.7216995495495495	0.13339037984791588
0.718897027027027	0.13270027015132752
0.7160945045045044	0.13193660084026856
0.7132919819819818	0.13113350126516093
0.7104894594594593	0.13032902865062843
0.7076869369369367	0.12955155511093827
0.7048844144144142	0.12880967964450613
0.7020818918918916	0.12808917412765028
0.6992793693693691	0.12735787152339043
0.6964768468468465	0.12657656510560206
0.693674324324324	0.1257119552192021
0.6908718018018014	0.12474716687419962
0.6880692792792789	0.12368649078367602
0.6852667567567567	0.12255327967628366
0.6824642342342342	0.1213824565165596
0.6796617117117116	0.12021089994641812
0.6768591891891891	0.11906941288514836
0.6740566666666665	0.11797895110186626
0.671254144144144	0.11695176283887665
0.6684516216216214	0.11599591907654724
0.6656490990990989	0.1151202854079186
0.6628465765765763	0.11433687687221494
0.6600440540540538	0.11365878499145576
0.6572415315315312	0.1130939589095922
0.6544390090090086	0.11263719845599501
0.6516364864864861	0.11226390594306321
0.6488339639639635	0.11192891245057218
0.6460314414414414	0.11157206446725046
0.6432289189189189	0.11112980689710789
0.6404263963963963	0.11054965094183794
0.6376238738738738	0.109803084826163
0.6348213513513512	0.108892723993922
0.6320188288288286	0.10785127391458524
0.6292163063063061	0.10673257712968087
0.6264137837837835	0.10559765940958032
0.623611261261261	0.10450030449966757
0.6208087387387384	0.1034766730727634
0.6180062162162159	0.10254184583500689
0.6152036936936933	0.10169353148514026
0.6124011711711708	0.10092053881909144
0.6095986486486482	0.10021197496204576
0.6067961261261261	0.09956312345536117
0.6039936036036035	0.09897557414767133
0.601191081081081	0.09845178222130269
0.5983885585585584	0.09798678655138773
0.5955860360360359	0.09756127478415944
0.5927835135135133	0.09713990630206207
0.5899809909909908	0.09667682641797118
0.5871784684684682	0.0961273404154559
0.5843759459459457	0.09546191124088685
0.5815734234234231	0.09467715041920355
0.5787709009009008	0.09379899392271793
0.5759683783783782	0.09287575537880205
0.5731658558558557	0.09196241743677605
0.5703633333333331	0.09110103828273178
0.5675608108108106	0.09030415499206318
0.564758288288288	0.08954767054066382
0.5619557657657654	0.0887768619888028
0.5591532432432431	0.08792469489401805
0.5563507207207206	0.08693707412922672
0.553548198198198	0.08579664637776621
0.5507456756756755	0.084536492972138
0.5479431531531529	0.08323781202449193
0.5451406306306303	0.08201072836693957
0.5423381081081078	0.08096308593137969
0.5395355855855855	0.08016654038510182
0.5367330630630629	0.07963087889660514
0.5339305405405403	0.07929554316270776
0.5311280180180178	0.07904229051487935
0.5283254954954952	0.07872632621948955
0.5255229729729727	0.0782171899278419
0.5227204504504503	0.07743718437393565
0.5199179279279278	0.07638541951350913
0.5171154054054052	0.07513963114159428
0.5143128828828827	0.07383460480915993
0.5115103603603601	0.07262322016618597
0.5087078378378376	0.071631559805577
0.505905315315315	0.07092147084823305
0.5031027927927927	0.07047179594439329
0.5003002702702701	0.07018387374731627
0.4974977477477476	0.06990960086201803
0.494695225225225	0.06949361844378904
0.49189270270270247	0.06881709944682521
0.4890901801801799	0.06783037377736995
0.48628765765765736	0.06656522723748787
0.483485135135135	0.06512395032096091
0.48068261261261247	0.06364912115071936
0.4778800900900899	0.06228357162408385
0.47507756756756736	0.06113241791562701
0.4722750450450448	0.06023783915368755
0.46947252252252225	0.059572996404529094
0.4666699999999997	0.0590555446372269
0.46386747747747736	0.05857546902140506
0.4610649549549548	0.0580281646461204
0.45826243243243225	0.05734278722604616
0.4554599099099097	0.05649800164680588
0.45265738738738714	0.05552151824552454
0.4498548648648646	0.054474824328436144
0.44705234234234204	0.05342876606339694
0.4442498198198197	0.05243793601672772
0.44144729729729715	0.0515216605573284
0.4386447747747746	0.050656998444737505
0.43584225225225204	0.04978540752923302
0.4330397297297295	0.048830767239252504
0.43023720720720693	0.04772336546294506
0.4274346846846844	0.0464230240331612
0.42463216216216204	0.04493498942411661
0.4218296396396395	0.043314284976273126
0.41902711711711693	0.041657263175984005
0.4162245945945944	0.040082301314387
0.4134220720720718	0.03870419013780774
0.41061954954954927	0.0376082231862179
0.40781702702702693	0.036830050909144735
0.4050145045045044	0.03634607034158213
0.4022119819819818	0.03607678992543015
0.39940945945945927	0.03590273558332954
0.3966069369369367	0.03568963887850515
0.39380441441441416	0.03531746161869756
0.3910018918918916	0.034706755063683065
0.3881993693693693	0.03383621932787023
0.3853968468468467	0.03274713098231127
0.38259432432432416	0.03153323022571797
0.3797918018018016	0.030318088578871694
0.37698927927927905	0.029225107094125652
0.3741867567567565	0.028347308721489495
0.37138423423423395	0.027724384326673485
0.3685817117117116	0.027332834862683925
0.36577918918918906	0.02709183680282823
0.3629766666666665	0.02688342944615113
0.36017414414414395	0.026581850196259083
0.3573716216216214	0.02608438674353497
0.35456909909909884	0.025335706173106348
0.3517665765765763	0.024339427258001062
0.34896405405405395	0.02315424571149516
0.3461615315315314	0.021876199325343224
0.34335900900900884	0.020612431188400185
0.3405564864864863	0.01945397444006798
0.33775396396396373	0.018455022766541665
0.3349514414414412	0.017623926837872658
0.3321489189189186	0.016927489164413292
0.3293463963963963	0.01630617178553466
0.32654387387387374	0.015694799838936818
0.3237413513513512	0.015042132258121788
0.3209388288288286	0.014323568252508356
0.31813630630630607	0.013543873166516243
0.3153337837837835	0.012730213954013858
0.31253126126126096	0.01191885318903077
0.30972873873873863	0.011140590839456038
0.3069262162162161	0.01040997891289168
0.3041236936936935	0.009721605721152007
0.30132117117117097	0.009054044932385971
0.2985186486486484	0.008379371128554317
0.29571612612612586	0.007674379808428916
0.2929136036036035	0.00692936224895549
0.29011108108108097	0.0061514746649439095
0.2873085585585584	0.005361888486521915
0.28450603603603586	0.004588187468333824
0.2817035135135133	0.0038550629028391153
0.27890099099099075	0.003176723939598683
0.2760984684684682	0.002553533537661412
0.27329594594594586	0.0019736193474704233
0.2704934234234233	0.001418303699127696
0.26769090090090075	0.0008688743888772693
0.2648883783783782	0.00031194724757006853
0.26208585585585564	-0.00025850254265492867
0.2592833333333331	-0.0008428213425873132
0.25648081081081053	-0.0014398387007445307
0.2536782882882882	-0.002051248926073043
0.25087576576576565	-0.0026839117577147076
0.2480732432432431	-0.003348724942771747
0.24527072072072054	-0.004056273917029715
0.24246819819819798	-0.00481097847371996
0.23966567567567543	-0.0056063061144780435
0.23686315315315287	-0.006423435814925743
0.23406063063063054	-0.00723456798492797
0.23125810810810798	-0.008010317545885631
0.22845558558558543	-0.00872896490572847
0.22565306306306288	-0.009384424892353888
0.22285054054054032	-0.009990010127512786
0.22004801801801777	-0.010576377999337888
0.2172454954954952	-0.011184010838606914
0.21444297297297288	-0.011852485984898103
0.21164045045045032	-0.01260994987862979
0.20883792792792777	-0.013466185040796885
0.20603540540540521	-0.014411443601867746
0.20323288288288266	-0.015421240852554266
0.2004303603603601	-0.016465261258853142
0.19762783783783777	-0.017517155128611225
0.19482531531531522	-0.01856178349762977
0.19202279279279266	-0.019597472309797817
0.1892202702702701	-0.02063269558407224
0.18641774774774755	-0.021678649076137577
0.183615225225225	-0.02274067095710361
0.18081270270270244	-0.02381188860687318
0.1780101801801801	-0.024871683832952393
0.17520765765765756	-0.02588986532973213
0.172405135135135	-0.026835425048163927
0.16960261261261245	-0.027687134104376246
0.1668000900900899	-0.028442546462277868
0.16399756756756734	-0.029122427083928745
0.16119504504504478	-0.029769013673652978
0.15839252252252245	-0.030438360695718758
0.1555899999999999	-0.031188691214734998
0.15278747747747734	-0.0320676921757722
0.14998495495495479	-0.03310179661436463
0.14718243243243223	-0.03428978621769062
0.14437990990990968	-0.03560185223896867
0.14157738738738712	-0.03698399747485938
0.1387748648648648	-0.03836669456697417
0.13597234234234223	-0.039676191025585034
0.13316981981981968	-0.04084671426440186
0.13036729729729712	-0.04183189671956391
0.12756477477477457	-0.042613832198798156
0.12476225225225201	-0.043208233224546956
0.12195972972972946	-0.04366429488144475
0.11915720720720713	-0.04405830179420804
0.11635468468468457	-0.04448093121788497
0.11355216216216202	-0.04501961438848482
0.11074963963963946	-0.045738952355182334
0.10794711711711691	-0.046663524620416064
0.10514459459459435	-0.04776787095591167
0.1023420720720718	-0.048977511969715906
0.09953954954954947	-0.050182532857416744
0.09673702702702691	-0.05126193142088036
0.09393450450450436	-0.05211352784925591
0.0911319819819818	-0.05268186299358799
0.08832945945945925	-0.05297612721952288
0.08552693693693669	-0.053072186639404204
0.08272441441441436	-0.053096871674138804
0.0799218918918918	-0.05319778521121123
0.07711936936936925	-0.05350643599892671
0.0743168468468467	-0.054104990019130085
0.07151432432432414	-0.055006384030061126
0.06871180180180159	-0.05615391206269462
0.06590927927927903	-0.05744064753984264
0.0631067567567567	-0.05874293940135839
0.060304234234234144	-0.059957692412241234
0.05750171171171159	-0.06103176382135527
0.054699189189189035	-0.06197416685632259
0.05189666666666648	-0.0628472337340753
0.049094144144143925	-0.06373975872356555
0.04629162162162137	-0.06473117653948537
0.04348909909909904	-0.06585898869289383
0.04068657657657648	-0.06710078194585214
0.03788405405405393	-0.06837746060157365
0.035081531531531374	-0.0695772200406517
0.03227900900900882	-0.07059265634247985
0.029476486486486264	-0.07135865532968216
0.02667396396396371	-0.0718780178719606
0.023871441441441377	-0.07222550929007694
0.021068918918918822	-0.07252803097758202
0.018266396396396267	-0.07292661810478523
0.015463873873873712	-0.07353228484664674
0.012661351351351158	-0.07439018625005595
0.009858828828828603	-0.07546421703806787
0.007056306306306048	-0.07664769464497954
0.004253783783783716	-0.07779725548215882
0.0014512612612611608	-0.07877934131302432
-0.001351261261261394	-0.07951427518917756
-0.004153783783783949	-0.08000344590616679
-0.006956306306306503	-0.08033044226923194
-0.009758828828829058	-0.08063540163442094
-0.012561351351351613	-0.0810706026718518
-0.015363873873873946	-0.08175153876059556
-0.0181663963963965	-0.08271928237183522
-0.020968918918919055	-0.08392634629683202
-0.02377144144144161	-0.08525063682650727
-0.026573963963964164	-0.08653298166557319
-0.02937648648648672	-0.0876261047184185
-0.03217900900900905	-0.08843931080909934
-0.03498153153153161	-0.08896470001027096
-0.03778405405405416	-0.0892768992222009
-0.040586576576576716	-0.08950699994380742
-0.04338909909909927	-0.08979972835284411
-0.046191621621621826	-0.0902681037337261
-0.04899414414414438	-0.09096028870965826
-0.05179666666666671	-0.09184893847392656
-0.05459918918918927	-0.09284566759273032
-0.05740171171171182	-0.09383489294278591
-0.06020423423423438	-0.09471507597561511
-0.06300675675675693	-0.09543330776508732
-0.06580927927927949	-0.0960018543986871
-0.06861180180180204	-0.09649169941689133
-0.07141432432432437	-0.09700603864978347
-0.07421684684684693	-0.09764339914146851
-0.07701936936936948	-0.0984633295244715
-0.07982189189189204	-0.0994664147504642
-0.0826244144144146	-0.10059520543761494
-0.08542693693693715	-0.10175535334431578
-0.0882294594594597	-0.10284932554081133
-0.09103198198198204	-0.10381086688924862
-0.09383450450450459	-0.10462826556093904
-0.09663702702702714	-0.10534841568404639
-0.0994395495495497	-0.10606026691548007
-0.10224207207207225	-0.10686324076049526
-0.10504459459459481	-0.10783123009031319
-0.10784711711711736	-0.1089842357992558
-0.1106496396396397	-0.11027712131463625
-0.11345216216216225	-0.11160930949616467
-0.1162546846846848	-0.11285243004895121
-0.11905720720720736	-0.11388720162887331
-0.12185972972972992	-0.11463803096738846
-0.12466225225225247	-0.11509475089070142
-0.12746477477477502	-0.11531517686055127
-0.13026729729729736	-0.11540825812479498
-0.1330698198198199	-0.11550352460358879
-0.13587234234234247	-0.11571641985732627
-0.13867486486486502	-0.1161198418393328
-0.14147738738738758	-0.1167297307994307
-0.14427990990991013	-0.11750781660173375
-0.14708243243243246	-0.11837928652230373
-0.14988495495495502	-0.11925886924080181
-0.15268747747747757	-0.12007689527009163
-0.15549000000000013	-0.12079770094749498
-0.15829252252252268	-0.12142580450281976
-0.16109504504504524	-0.1219994399352772
-0.1638975675675678	-0.12257488740998876
-0.16670009009009013	-0.12320741803171434
-0.16950261261261268	-0.12393499174332903
-0.17230513513513523	-0.12476924071967689
-0.1751076576576578	-0.125695466408046
-0.17791018018018034	-0.12668040250246104
-0.1807127027027029	-0.12768430448939702
-0.18351522522522545	-0.12867310190097794
-0.1863177477477478	-0.1296269589392941
-0.18912027027027034	-0.13054323018061095
-0.1919227927927929	-0.1314337966909903
-0.19472531531531545	-0.13231844122822098
-0.197527837837838	-0.13321680532679198
-0.20033036036036056	-0.13414143920963123
-0.20313288288288311	-0.135093700598954
-0.20593540540540545	-0.13606316655124887
-0.208737927927928	-0.1370301996262361
-0.21154045045045056	-0.13797063560093892
-0.2143429729729731	-0.138861318299881
-0.21714549549549567	-0.13968530819885344
-0.21994801801801822	-0.14043586081562034
-0.22275054054054078	-0.14111855480499025
-0.2255530630630631	-0.14175118660350786
-0.22835558558558566	-0.1423612768181236
-0.23115810810810822	-0.14298133844982144
-0.23396063063063077	-0.14364248843170874
-0.23676315315315333	-0.1443674915846842
-0.23956567567567588	-0.14516474883488384
-0.24236819819819821	-0.1460248627214651
-0.24517072072072077	-0.14692106138967911
-0.24797324324324332	-0.14781391282313416
-0.2507757657657659	-0.148659589247368
-0.25357828828828843	-0.14941979422109208
-0.256380810810811	-0.15007075129301867
-0.25918333333333354	-0.15060869150560727
-0.2619858558558559	-0.1510501553250773
-0.26478837837837843	-0.1514269345334641
-0.267590900900901	-0.1517771596932354
-0.27039342342342354	-0.15213531963566818
-0.2731959459459461	-0.15252440491005426
-0.27599846846846865	-0.15295269812363374
-0.2788009909909912	-0.15341616322083904
-0.28160351351351354	-0.1539054206344566
-0.2844060360360361	-0.15441461514659732
-0.28720855855855865	-0.1549487021671199
-0.2900110810810812	-0.1555261180366088
-0.29281360360360376	-0.15617535938342617
-0.2956161261261263	-0.15692616697914916
-0.29841864864864887	-0.1577980410086963
-0.3012211711711712	-0.15878997627407831
-0.30402369369369375	-0.15987514943212977
-0.3068262162162163	-0.1610028215224873
-0.30962873873873886	-0.16210740978724186
-0.3124312612612614	-0.16312231621634957
-0.31523378378378397	-0.16399449863492724
-0.3180363063063065	-0.1646955018895924
-0.32083882882882886	-0.16522583801722845
-0.3236413513513514	-0.16561181319632234
-0.32644387387387397	-0.16589637215581576
-0.3292463963963965	-0.1661273957108269
-0.3320489189189191	-0.16634748777162328
-0.33485144144144163	-0.16658842388664713
-0.3376539639639642	-0.1668714374064516
-0.3404564864864865	-0.16721214311140845
-0.3432590090090091	-0.16762704007034362
-0.34606153153153163	-0.16813791074425943
-0.3488640540540542	-0.1687713042058472
-0.35166657657657674	-0.16955235873538155
-0.3544690990990993	-0.17049471889436174
-0.3572716216216216	-0.1715902764920662
-0.3600741441441442	-0.1728031129155142
-0.36287666666666674	-0.17407100335374975
-0.3656791891891893	-0.17531543016895723
-0.36848171171171185	-0.17645804696991754
-0.3712842342342344	-0.17743900542979363
-0.37408675675675696	-0.17823145924638042
-0.3768892792792793	-0.178847384794522
-0.37969180180180184	-0.17933243354732403
-0.3824943243243244	-0.17975105260717444
-0.38529684684684695	-0.18016639745752472
-0.3880993693693695	-0.1806214618074212
-0.39090189189189206	-0.18112764160137546
-0.3937044144144146	-0.18166461376438542
-0.39650693693693695	-0.18219166030506573
-0.3993094594594595	-0.18266663524403437
-0.40211198198198206	-0.1830659949632135
-0.4049145045045046	-0.18339868480376748
-0.40771702702702717	-0.18370849164607167
-0.4105195495495496	-0.18406320965887513
-0.41332207207207217	-0.18453343344715997
-0.4161245945945947	-0.18516751401641324
-0.4189271171171173	-0.18597091563025664
-0.4217296396396397	-0.18689725592273887
-0.4245321621621623	-0.18785491822049682
-0.42733468468468483	-0.18872832137061193
-0.4301372072072073	-0.18940823146842634
-0.4329397297297298	-0.18982241493582996
-0.4357422522522524	-0.18995748555237907
-0.4385447747747748	-0.1898651842962159
-0.4413472972972974	-0.189650847654242
-0.44414981981981994	-0.18944708598978777
-0.4469523423423425	-0.1893800852337168
-0.44975486486486493	-0.1895381108125383
-0.4525573873873875	-0.18995107688785945
-0.45535990990991004	-0.1905866881247133
-0.4581624324324325	-0.1913637186331999
-0.46096495495495504	-0.19217798876799763
-0.4637674774774776	-0.19293304998080793
-0.46657000000000015	-0.19356652554913434
-0.4693725225225226	-0.19406472630681185
-0.47217504504504515	-0.1944619673933689
-0.4749775675675677	-0.1948257229763992
-0.47778009009009015	-0.19523290707999147
-0.4805826126126127	-0.19574492437334595
-0.48338513513513526	-0.19638906067968676
-0.4861876576576578	-0.1971514183076838
-0.48899018018018026	-0.19798278373826655
-0.4917927027027028	-0.1988147911584751
-0.49459522522522537	-0.19958076517923862
-0.4973977477477478	-0.20023455532696366
-0.5002002702702704	-0.20076174251116774
-0.5030027927927929	-0.20118035419648067
-0.5058053153153154	-0.20153171470000783
-0.5086078378378379	-0.2018651407428712
-0.5114103603603605	-0.20222191368949316
-0.514212882882883	-0.20262383808140563
-0.5170154054054055	-0.20306985729328664
-0.519817927927928	-0.2035413096424552
-0.5226204504504506	-0.2040134496434161
-0.525422972972973	-0.20446879494887882
-0.5282254954954956	-0.20490733738613776
-0.5310280180180181	-0.20534980979404494
-0.5338305405405407	-0.20583261996430408
-0.5366330630630631	-0.20639594003349532
-0.5394355855855857	-0.2070688302905006
-0.5422381081081082	-0.2078564029563451
-0.5450406306306307	-0.20873352634720685
-0.5478431531531532	-0.20964758692200294
-0.5506456756756758	-0.21052998950037577
-0.5534481981981982	-0.21131327964300697
-0.5562507207207208	-0.21194890312346493
-0.5590532432432433	-0.21242027623603393
-0.5618557657657659	-0.21274715440564612
-0.5646582882882883	-0.2129798667584995
-0.5674608108108109	-0.2131850441557444
-0.5702633333333335	-0.21342706312695475
-0.5730658558558559	-0.21375074712724296
-0.5758683783783785	-0.2141704851844164
-0.578670900900901	-0.21466894547749932
-0.5814734234234236	-0.21520557751970976
-0.584275945945946	-0.21573203347828948
-0.5870784684684686	-0.21620945920736948
-0.5898809909909911	-0.21662201120581345
-0.5926835135135136	-0.2169821629727847
-0.5954860360360361	-0.21732602288925879
-0.5982885585585587	-0.21770017495478733
-0.6010910810810811	-0.21814442861256658
-0.6038936036036037	-0.21867638077660556
-0.6066961261261262	-0.2192833133719513
-0.6094986486486488	-0.21992472569837168
-0.6123011711711712	-0.22054538130378848
-0.6151036936936938	-0.22109519376285597
-0.6179062162162163	-0.22154973306098208
-0.6207087387387388	-0.22192447667145826
-0.6235112612612613	-0.22227746297131742
-0.6263137837837839	-0.2226983476633592
-0.6291163063063064	-0.22328604029557608
-0.6319188288288289	-0.224120824316886
-0.6347213513513514	-0.2252389456600296
-0.637523873873874	-0.22661736837746654
-0.6403263963963964	-0.22817373589576784
-0.643128918918919	-0.22978228131226372
-0.6459314414414415	-0.23130177204062577
-0.6487339639639641	-0.2326079730512107
-0.6515364864864865	-0.23362169313008715
-0.6543390090090091	-0.23432470780784911
-0.6571415315315317	-0.2347593827960712
-0.6599440540540541	-0.23501258624271426
-0.6627465765765767	-0.2351890196845877
-0.6655490990990992	-0.23538202571606365
-0.6683516216216216	-0.2356503619481285
-0.6711541441441442	-0.23600727133726185
-0.6739566666666668	-0.2364241516481605
-0.6767591891891893	-0.23684653764294555
-0.6795617117117118	-0.23721642331215004
-0.6823642342342343	-0.23749331663222326
-0.6851667567567569	-0.23766729828312805
-0.6879692792792793	-0.2377603818159035
-0.6907718018018019	-0.23781658207766906
-0.6935743243243244	-0.23788489261143647
-0.696376846846847	-0.23800158912710948
-0.6991793693693694	-0.23817821126829436
-0.701981891891892	-0.23839931361612526
-0.7047844144144145	-0.23863045351772683
-0.707586936936937	-0.2388331874019993
-0.7103894594594595	-0.23898137488256624
-0.7131919819819821	-0.23907269536035658
-0.7159945045045045	-0.2391310832587098
-0.7187970270270271	-0.2391991298210054
-0.7215995495495496	-0.23932318379569673
-0.7244020720720722	-0.2395365916778229
-0.7272045945945946	-0.2398472754639416
-0.7300071171171172	-0.2402343662914823
-0.7328096396396397	-0.24065540414342337
-0.7356121621621622	-0.24106180524894105
-0.7384146846846847	-0.24141724406352813
-0.7412172072072073	-0.24171239856677995
-0.7440197297297299	-0.2419706241910501
-0.7468222522522523	-0.2422421964273138
-0.7496247747747748	-0.24258873941288897
-0.7524272972972974	-0.24306294662728228
-0.7552298198198198	-0.2436904605802298
-0.7580323423423424	-0.24446016241196228
-0.760834864864865	-0.24532630908357744
-0.7636373873873875	-0.24622190134572033
-0.76643990990991	-0.24707877672654133
-0.7692424324324325	-0.24784756682419978
-0.7720449549549551	-0.24851068489134762
-0.7748474774774775	-0.24908393899741685
-0.7776500000000001	-0.24960637276111536
-0.7804525225225226	-0.2501221264140432
-0.7832550450450451	-0.2506610061184661
-0.7860575675675676	-0.2512250023889945
-0.7888600900900902	-0.2517859706970967
-0.7916626126126127	-0.2522957458353681
-0.7944651351351352	-0.2527054601100959
-0.7972676576576577	-0.25298735182077725
-0.8000701801801803	-0.2531511386300452
-0.8028727027027027	-0.2532485764516622
-0.8056752252252253	-0.2533636637248642
-0.8084777477477478	-0.25359081265247385
-0.8112802702702704	-0.25400754263980774
-0.8140827927927928	-0.25465038993490996
-0.8168853153153154	-0.2555019952469658
-0.8196878378378379	-0.256493917609386
-0.8224903603603604	-0.25752472963319045
-0.8252928828828829	-0.25848802369557655
-0.8280954054054055	-0.2593017380071382
-0.8308979279279279	-0.2599297696522258
-0.8337004504504505	-0.2603893253436083
-0.836502972972973	-0.26074204135605916
-0.8393054954954956	-0.2610720612495354
-0.842108018018018	-0.2614582968201091
-0.8449105405405406	-0.261949713150088
-0.8477130630630632	-0.2625511988691195
-0.8505155855855856	-0.2632239065873176
-0.8533181081081082	-0.26389916003048985
-0.8561206306306307	-0.2645007419742025
-0.8589231531531533	-0.2649679970900335
-0.8617256756756757	-0.26527241319981065
-0.8645281981981983	-0.265422980840834
-0.8673307207207208	-0.26545966215968
-0.8701332432432433	-0.2654382805897223
-0.8729357657657658	-0.2654127108559694
-0.8757382882882884	-0.2654205988881818
-0.8785408108108108	-0.2654769858688526
-0.8813433333333334	-0.26557694540098614
-0.8841458558558559	-0.2657049320578244
-0.8869483783783785	-0.26584624295389436
-0.8897509009009009	-0.2659956068090261
-0.8925534234234235	-0.2661594896851406
-0.895355945945946	-0.2663515532981947
-0.8981584684684685	-0.26658366419785995
-0.900960990990991	-0.26685675337131565
-0.9037635135135136	-0.267155918128128
-0.9065660360360361	-0.26745240772290235
-0.9093685585585587	-0.2677122354865127
-0.9121710810810811	-0.2679082723048605
-0.9149736036036036	-0.26803097850864754
-0.9177761261261261	-0.26809316372938485
-0.9205786486486487	-0.26812632629793665
-0.9233811711711712	-0.26816944781707613
-0.9261836936936938	-0.26825433723044145
-0.9289862162162162	-0.2683934326409279
-0.9317887387387388	-0.2685755466882289
-0.9345912612612612	-0.26877236406378796
-0.9373937837837838	-0.26895441830007183
-0.9401963063063064	-0.2691112418946876
-0.9429988288288289	-0.26926794814310406
-0.9458013513513515	-0.26949074089823133
-0.9486038738738739	-0.2698769349121001
-0.9514063963963965	-0.2705301534588301
-0.9542089189189189	-0.2715268123489837
-0.9570114414414415	-0.272883905417992
-0.959813963963964	-0.27453897789041626
-0.9626164864864866	-0.2763504562201971
-0.9654190090090091	-0.2781208315333872
-0.9682215315315316	-0.2796382412792995
-0.9710240540540541	-0.28072595553279645
-0.9738265765765766	-0.2812861560060346
-0.9766290990990991	-0.28132533776079227
-0.9794316216216217	-0.28095353413847624
-0.9822341441441442	-0.28035696496527795
-0.9850366666666668	-0.2797513933656056
-0.9878391891891892	-0.2793290710408321
-0.9906417117117118	-0.27921391112928273
-0.9934442342342342	-0.2794369062769576
-0.9962467567567568	-0.27993764082966943
-0.9990492792792793	-0.28058997431397703
-1.0018518018018019	-0.2812430246827033
-1.0046543243243244	-0.28176458022258044
-1.0074568468468468	-0.2820741673397602
-1.0102593693693693	-0.28215701806259785
-1.0130618918918919	-0.28205669473534756
-1.0158644144144144	-0.28185096671561827
-1.018666936936937	-0.2816204943781705
-1.0214694594594596	-0.2814214480215563
-1.024271981981982	-0.28127102305453183
-1.0270745045045047	-0.28114979565133535
-1.029877027027027	-0.2810187865490887
-1.0326795495495495	-0.280844037820281
-1.035482072072072	-0.2806191160600214
-1.0382845945945947	-0.28037694171411714
-1.0410871171171172	-0.28018626093783494
-1.0438896396396395	-0.28013351181703683
-1.046692162162162	-0.28029591949523436
-1.0494946846846847	-0.2807146933373804
-1.0522972072072072	-0.28137723895642064
-1.0550997297297298	-0.28221441019366134
-1.0579022522522523	-0.2831140445558207
-1.0607047747747749	-0.28394696380267925
-1.0635072972972974	-0.2845979146790458
-1.06630981981982	-0.2849926908228939
-1.0691123423423423	-0.2851141753820222
-1.0719148648648649	-0.28500364002283374
-1.0747173873873874	-0.2847480636677605
-1.07751990990991	-0.2844580534291832
-1.0803224324324325	-0.28424303246935345
-1.0831249549549549	-0.2841902353998108
-1.0859274774774774	-0.284352010283279
-1.08873	-0.2847428497116699
-1.0915325225225225	-0.28534458390736195
-1.094335045045045	-0.28611622247785795
-1.0971375675675676	-0.28700450690152957
-1.0999400900900902	-0.2879522190622219
-1.1027426126126127	-0.2889030827506545
-1.1055451351351353	-0.2898038827032604
-1.1083476576576576	-0.29060550956581743
-1.1111501801801802	-0.2912646852329276
-1.1139527027027027	-0.2917472557295829
-1.1167552252252253	-0.2920326488692303
-1.1195577477477479	-0.292118010084904
-1.1223602702702702	-0.2920201518155757
-1.1251627927927927	-0.2917739515688731
-1.1279653153153153	-0.2914269998932507
-1.1307678378378379	-0.29103164031498124
-1.1335703603603604	-0.29063650035221567
-1.136372882882883	-0.29027979431943884
-1.1391754054054055	-0.28998601812527464
-1.141977927927928	-0.28976643241408034
-1.1447804504504504	-0.2896224446687909
-1.147582972972973	-0.2895501646624774
-1.1503854954954955	-0.28954432862900986
-1.153188018018018	-0.2896004441534008
-1.1559905405405406	-0.2897150638088395
-1.1587930630630632	-0.28988504896983724
-1.1615955855855855	-0.29010708951716346
-1.164398108108108	-0.2903784098382262
-1.1672006306306306	-0.2906986753317298
-1.1700031531531532	-0.29107206662201357
-1.1728056756756757	-0.2915078619517475
-1.1756081981981983	-0.29201806633396643
-1.1784107207207208	-0.2926117058825401
-1.1812132432432432	-0.2932870114923537
-1.1840157657657657	-0.2940241889906088
-1.1868182882882883	-0.2947821041342127
-1.1896208108108108	-0.29550154333628276
-1.1924233333333334	-0.29611576943241014
-1.195225855855856	-0.2965664382502611
-1.1980283783783783	-0.2968205173514645
-1.2008309009009008	-0.29688264330850794
-1.2036334234234234	-0.29679802090684393
-1.206435945945946	-0.2966435254165658
-1.2092384684684685	-0.296508420781161
-1.212040990990991	-0.29646982510080117
-1.2148435135135136	-0.2965703880149389
-1.2176460360360362	-0.296805606610212
-1.2204485585585585	-0.297125577086209
-1.223251081081081	-0.2974514547449433
-1.2260536036036036	-0.29770191326432943
-1.2288561261261262	-0.2978211762960251
-1.2316586486486487	-0.29779914488687687
-1.2344611711711713	-0.29767632375562925
-1.2372636936936936	-0.2975311136243929
-1.2400662162162162	-0.297453054165925
-1.2428687387387387	-0.2975107334762215
-1.2456712612612613	-0.29772546902388863
-1.2484737837837838	-0.29806050601982004
-1.2512763063063064	-0.2984306220792176
-1.254078828828829	-0.2987301617526844
-1.2568813513513515	-0.29887092687473493
-1.2596838738738738	-0.29881732677823714
-1.2624863963963964	-0.29860628333399436
-1.265288918918919	-0.29834378303131104
-1.2680914414414415	-0.2981773909814586
-1.270893963963964	-0.29825210993232254
-1.2736964864864866	-0.29866297422554633
-1.276499009009009	-0.29941959544874874
-1.2793015315315315	-0.30043473934757564
-1.282104054054054	-0.30154177647909985
-1.2849065765765766	-0.30253678265133155
-1.2877090990990991	-0.3032331165153378
-1.2905116216216217	-0.3035121144269878
-1.2933141441441443	-0.3033545577597156
-1.2961166666666666	-0.3028435154449787
-1.2989191891891891	-0.3021381299700566
-1.3017217117117117	-0.30142696575120365
-1.3045242342342342	-0.3008757055573111
-1.3073267567567568	-0.3005852610642302
-1.3101292792792794	-0.3005724022699736
-1.312931801801802	-0.30077721885275277
-1.3157343243243242	-0.30109279658346766
-1.3185368468468468	-0.3014054679159551
-1.3213393693693694	-0.30163122402084375
-1.324141891891892	-0.30173619586435574
-1.3269444144144145	-0.30173557596554434
-1.329746936936937	-0.30167356710291227
-1.3325494594594596	-0.30159392400237783
-1.335351981981982	-0.30151388358034104
-1.3381545045045045	-0.3014126118482233
-1.340957027027027	-0.30123936756484515
-1.3437595495495496	-0.30093859356883484
-1.3465620720720721	-0.3004820760081398
-1.3493645945945947	-0.29989484690257806
-1.352167117117117	-0.2992630597842386
-1.3549696396396396	-0.2987182406153434
-1.3577721621621621	-0.29840099471459003
-1.3605746846846847	-0.2984153322713988
-1.3633772072072072	-0.29878925940358403
-1.3661797297297298	-0.29945635292556216
-1.3689822522522523	-0.30026675266104175
-1.3717847747747747	-0.30102633665113887
-1.3745872972972972	-0.3015530410002719
-1.3773898198198198	-0.30173277030882806
-1.3801923423423423	-0.3015565196393167
-1.382994864864865	-0.3011257097988429
[truncated: 6 more rows]
