# Supplementary material for: Isolation of a planar π-aromatic Bi5− ring in a cobalt-based inverse-sandwich-type complex
Source: Nat Chem. 2025 Jan 20;17(4):547–55. doi: 10.1038/s41557-024-01713-8 (PMC11964920; doi:10.1038/s41557-024-01713-8)
Supplement: Supplementary file 4 — Original magnetic data of compound 1 and origin file of Fig. 3. [file 41557_2024_1713_MOESM4_ESM.zip › sr_and_T/60.json]

{
   "comment": "corrected Loops",
   "temperature": 4.5,
   "measures": [
      {
         "sr": 0.064,
         "angle": 0,
         "trans": 0,
         "cool_t": 1,
         "comment": "to H_stop",
         "data": [
            [
               -1.3999,
               -0.29903779628206606
            ],
            [
               -1.3970974874874873,
               -0.2994883841466728
            ],
            [
               -1.394294974974975,
               -0.29997290494534645
            ],
            [
               -1.3914924624624623,
               -0.30035083100509874
            ],
            [
               -1.3886899499499499,
               -0.3005371481270026
            ],
            [
               -1.3858874374374373,
               -0.3005219578867403
            ],
            [
               -1.3830849249249249,
               -0.30036722619938583
            ],
            [
               -1.3802824124124122,
               -0.30018293908730737
            ],
            [
               -1.3774798998998998,
               -0.3000908255650663
            ],
            [
               -1.3746773873873872,
               -0.3001868644351248
            ],
            [
               -1.3718748748748748,
               -0.3005132846268353
            ],
            [
               -1.3690723623623622,
               -0.3010471441977025
            ],
            [
               -1.3662698498498498,
               -0.3017072130235226
            ],
            [
               -1.3634673373373372,
               -0.30237558320293284
            ],
            [
               -1.3606648248248248,
               -0.302926781643051
            ],
            [
               -1.3578623123123121,
               -0.3032560571841906
            ],
            [
               -1.3550597997997997,
               -0.3032999442625611
            ],
            [
               -1.3522572872872871,
               -0.3030453517759053
            ],
            [
               -1.3494547747747747,
               -0.30252704758167953
            ],
            [
               -1.346652262262262,
               -0.3018163130052973
            ],
            [
               -1.3438497497497497,
               -0.30100498536375664
            ],
            [
               -1.341047237237237,
               -0.30018898727385723
            ],
            [
               -1.3382447247247247,
               -0.29945422694742585
            ],
            [
               -1.335442212212212,
               -0.29886620548198917
            ],
            [
               -1.3326396996996996,
               -0.298463486804745
            ],
            [
               -1.329837187187187,
               -0.2982547299394149
            ],
            [
               -1.3270346746746746,
               -0.29821915823742906
            ],
            [
               -1.324232162162162,
               -0.2983107080961187
            ],
            [
               -1.3214296496496496,
               -0.2984661354409442
            ],
            [
               -1.318627137137137,
               -0.2986167401207126
            ],
            [
               -1.3158246246246246,
               -0.2987021695288974
            ],
            [
               -1.313022112112112,
               -0.2986834560896512
            ],
            [
               -1.3102195995995995,
               -0.2985517106134644
            ],
            [
               -1.307417087087087,
               -0.29832931543473595
            ],
            [
               -1.3046145745745745,
               -0.2980622172299908
            ],
            [
               -1.301812062062062,
               -0.29780463224049236
            ],
            [
               -1.2990095495495495,
               -0.29760028085943857
            ],
            [
               -1.2962070370370369,
               -0.2974660963235147
            ],
            [
               -1.2934045245245245,
               -0.29738433915010587
            ],
            [
               -1.2906020120120119,
               -0.29730690694991846
            ],
            [
               -1.2877994994994995,
               -0.29717183480068754
            ],
            [
               -1.2849969869869868,
               -0.296927687806381
            ],
            [
               -1.2821944744744744,
               -0.29655823038654794
            ],
            [
               -1.2793919619619618,
               -0.29609870433468755
            ],
            [
               -1.2765894494494494,
               -0.2956368735155341
            ],
            [
               -1.2737869369369368,
               -0.2952963545943922
            ],
            [
               -1.2709844244244244,
               -0.29520539197707596
            ],
            [
               -1.2681819119119118,
               -0.2954593474811038
            ],
            [
               -1.2653793993993994,
               -0.2960880006528913
            ],
            [
               -1.2625768868868867,
               -0.2970381869660802
            ],
            [
               -1.2597743743743743,
               -0.2981783026837924
            ],
            [
               -1.2569718618618617,
               -0.29932488286520964
            ],
            [
               -1.2541693493493493,
               -0.3002847427221609
            ],
            [
               -1.2513668368368367,
               -0.30090120460790903
            ],
            [
               -1.2485643243243243,
               -0.3010913622059741
            ],
            [
               -1.2457618118118117,
               -0.30086375333131254
            ],
            [
               -1.2429592992992993,
               -0.3003115380256464
            ],
            [
               -1.2401567867867866,
               -0.29958354524654673
            ],
            [
               -1.2373542742742742,
               -0.2988420790803291
            ],
            [
               -1.2345517617617616,
               -0.2982201091222386
            ],
            [
               -1.2317492492492492,
               -0.2977902531755066
            ],
            [
               -1.2289467367367366,
               -0.2975539143425441
            ],
            [
               -1.2261442242242242,
               -0.2974524117490002
            ],
            [
               -1.2233417117117116,
               -0.29739507674166965
            ],
            [
               -1.2205391991991992,
               -0.29729427783329776
            ],
            [
               -1.2177366866866866,
               -0.29709573792674726
            ],
            [
               -1.2149341741741742,
               -0.2967947150596254
            ],
            [
               -1.2121316616616615,
               -0.29643377354162703
            ],
            [
               -1.2093291491491491,
               -0.2960841731189121
            ],
            [
               -1.2065266366366365,
               -0.2958182274132529
            ],
            [
               -1.203724124124124,
               -0.2956826043375128
            ],
            [
               -1.2009216116116115,
               -0.2956816984794782
            ],
            [
               -1.198119099099099,
               -0.2957763260209505
            ],
            [
               -1.1953165865865865,
               -0.2958975116272449
            ],
            [
               -1.192514074074074,
               -0.2959699779951928
            ],
            [
               -1.1897115615615614,
               -0.29593685575047834
            ],
            [
               -1.186909049049049,
               -0.29577707848667445
            ],
            [
               -1.1841065365365364,
               -0.29550981281686817
            ],
            [
               -1.181304024024024,
               -0.29518498898326895
            ],
            [
               -1.1785015115115114,
               -0.2948638459634193
            ],
            [
               -1.175698998998999,
               -0.2945967032619564
            ],
            [
               -1.1728964864864864,
               -0.29440583335010984
            ],
            [
               -1.170093973973974,
               -0.29427920102251875
            ],
            [
               -1.1672914614614613,
               -0.29417679398358193
            ],
            [
               -1.164488948948949,
               -0.2940467738264615
            ],
            [
               -1.1616864364364363,
               -0.2938453177751022
            ],
            [
               -1.158883923923924,
               -0.2935529383822786
            ],
            [
               -1.1560814114114113,
               -0.29318156544511836
            ],
            [
               -1.153278898898899,
               -0.29277014113396926
            ],
            [
               -1.1504763863863863,
               -0.29237063247454315
            ],
            [
               -1.1476738738738739,
               -0.2920297201377836
            ],
            [
               -1.1448713613613613,
               -0.2917728205644788
            ],
            [
               -1.1420688488488488,
               -0.2915961050430377
            ],
            [
               -1.1392663363363362,
               -0.29146921437783757
            ],
            [
               -1.1364638238238238,
               -0.29134753209969566
            ],
            [
               -1.1336613113113112,
               -0.2911895463804724
            ],
            [
               -1.1308587987987986,
               -0.29097315530974904
            ],
            [
               -1.1280562862862862,
               -0.29070528750367464
            ],
            [
               -1.1252537737737738,
               -0.29042166779764916
            ],
            [
               -1.1224512612612612,
               -0.2901770301849887
            ],
            [
               -1.1196487487487485,
               -0.29002931661091036
            ],
            [
               -1.1168462362362361,
               -0.2900232778609817
            ],
            [
               -1.1140437237237237,
               -0.29017880917127625
            ],
            [
               -1.111241211211211,
               -0.2904874217354939
            ],
            [
               -1.1084386986986985,
               -0.29091723597866076
            ],
            [
               -1.105636186186186,
               -0.2914239032276382
            ],
            [
               -1.1028336736736737,
               -0.2919629830202831
            ],
            [
               -1.100031161161161,
               -0.2924991524908086
            ],
            [
               -1.0972286486486484,
               -0.2930091843350612
            ],
            [
               -1.094426136136136,
               -0.2934782634356613
            ],
            [
               -1.0916236236236236,
               -0.29389191082281796
            ],
            [
               -1.088821111111111,
               -0.2942275425541575
            ],
            [
               -1.0860185985985984,
               -0.2944498727939594
            ],
            [
               -1.083216086086086,
               -0.294512926418979
            ],
            [
               -1.0804135735735736,
               -0.29436890210657707
            ],
            [
               -1.077611061061061,
               -0.29398145228955985
            ],
            [
               -1.0748085485485483,
               -0.2933390950705801
            ],
            [
               -1.072006036036036,
               -0.2924641127866061
            ],
            [
               -1.0692035235235235,
               -0.2914135524378617
            ],
            [
               -1.066401011011011,
               -0.2902713822560668
            ],
            [
               -1.0635984984984983,
               -0.2891336303738661
            ],
            [
               -1.060795985985986,
               -0.2880904931696644
            ],
            [
               -1.0579934734734735,
               -0.2872102444247789
            ],
            [
               -1.0551909609609609,
               -0.2865290667334741
            ],
            [
               -1.0523884484484483,
               -0.28604896471864705
            ],
            [
               -1.0495859359359359,
               -0.28574341579721807
            ],
            [
               -1.0467834234234235,
               -0.285568222803518
            ],
            [
               -1.0439809109109108,
               -0.28547384855206215
            ],
            [
               -1.0411783983983982,
               -0.2854156385801107
            ],
            [
               -1.0383758858858858,
               -0.28535960500861185
            ],
            [
               -1.0355733733733734,
               -0.28528330024566795
            ],
            [
               -1.0327708608608608,
               -0.28517304386568
            ],
            [
               -1.0299683483483482,
               -0.28501977723482586
            ],
            [
               -1.0271658358358358,
               -0.28481582559997776
            ],
            [
               -1.0243633233233234,
               -0.28455396420393886
            ],
            [
               -1.0215608108108107,
               -0.2842288589076636
            ],
            [
               -1.0187582982982981,
               -0.28383976343471906
            ],
            [
               -1.0159557857857857,
               -0.28339278680452595
            ],
            [
               -1.0131532732732733,
               -0.28290129468333913
            ],
            [
               -1.0103507607607607,
               -0.2823839264709643
            ],
            [
               -1.007548248248248,
               -0.28186086916445363
            ],
            [
               -1.0047457357357357,
               -0.28134990812144006
            ],
            [
               -1.0019432232232233,
               -0.28086397425370646
            ],
            [
               -0.9991407107107106,
               -0.2804113146277074
            ],
            [
               -0.9963381981981981,
               -0.2799982537386496
            ],
            [
               -0.9935356856856856,
               -0.279633262209129
            ],
            [
               -0.9907331731731731,
               -0.2793302480420292
            ],
            [
               -0.9879306606606606,
               -0.2791090177001935
            ],
            [
               -0.9851281481481481,
               -0.2789917869801901
            ],
            [
               -0.9823256356356356,
               -0.2789961601309029
            ],
            [
               -0.9795231231231231,
               -0.2791265799182482
            ],
            [
               -0.9767206106106106,
               -0.2793672591790441
            ],
            [
               -0.973918098098098,
               -0.2796795872800601
            ],
            [
               -0.9711155855855855,
               -0.2800058681926415
            ],
            [
               -0.968313073073073,
               -0.2802793054575795
            ],
            [
               -0.9655105605605605,
               -0.2804380335310535
            ],
            [
               -0.962708048048048,
               -0.2804394374079119
            ],
            [
               -0.9599055355355355,
               -0.2802705793005874
            ],
            [
               -0.957103023023023,
               -0.27995147148382515
            ],
            [
               -0.9543005105105105,
               -0.27952995315628304
            ],
            [
               -0.951497997997998,
               -0.27906941857953
            ],
            [
               -0.9486954854854854,
               -0.2786328004066038
            ],
            [
               -0.9458929729729728,
               -0.278267328759805
            ],
            [
               -0.9430904604604604,
               -0.27799429438778656
            ],
            [
               -0.9402879479479478,
               -0.27780644034063295
            ],
            [
               -0.9374854354354354,
               -0.2776732225328637
            ],
            [
               -0.9346829229229228,
               -0.2775518003769799
            ],
            [
               -0.9318804104104104,
               -0.277400016064837
            ],
            [
               -0.9290778978978977,
               -0.27718729277620224
            ],
            [
               -0.9262753853853853,
               -0.27690038751613877
            ],
            [
               -0.9234728728728727,
               -0.27654288240984776
            ],
            [
               -0.9206703603603603,
               -0.2761294904014765
            ],
            [
               -0.9178678478478477,
               -0.2756779274035456
            ],
            [
               -0.9150653353353353,
               -0.275201705170547
            ],
            [
               -0.9122628228228227,
               -0.2747065607662358
            ],
            [
               -0.9094603103103103,
               -0.27419163369465893
            ],
            [
               -0.9066577977977976,
               -0.2736545412277377
            ],
            [
               -0.9038552852852852,
               -0.27309791268699624
            ],
            [
               -0.9010527727727726,
               -0.2725343084515566
            ],
            [
               -0.8982502602602602,
               -0.27198700517916224
            ],
            [
               -0.8954477477477477,
               -0.2714856809898397
            ],
            [
               -0.8926452352352352,
               -0.27105802805337087
            ],
            [
               -0.8898427227227227,
               -0.2707200339902851
            ],
            [
               -0.8870402102102102,
               -0.2704684730078513
            ],
            [
               -0.8842376976976977,
               -0.27027870703388324
            ],
            [
               -0.8814351851851852,
               -0.27010931614036393
            ],
            [
               -0.8786326726726726,
               -0.2699128529893102
            ],
            [
               -0.8758301601601601,
               -0.26964987802230667
            ],
            [
               -0.8730276476476476,
               -0.26930210184258785
            ],
            [
               -0.8702251351351351,
               -0.26888041120476186
            ],
            [
               -0.8674226226226226,
               -0.268424851347037
            ],
            [
               -0.8646201101101101,
               -0.2679959150960435
            ],
            [
               -0.8618175975975975,
               -0.26765906676307877
            ],
            [
               -0.859015085085085,
               -0.2674665230414586
            ],
            [
               -0.8562125725725724,
               -0.2674412830791225
            ],
            [
               -0.8534100600600599,
               -0.26756794317300053
            ],
            [
               -0.8506075475475474,
               -0.2677930715328388
            ],
            [
               -0.8478050350350349,
               -0.26803536012060214
            ],
            [
               -0.8450025225225224,
               -0.2682031420091589
            ],
            [
               -0.8422000100100099,
               -0.26821489724609077
            ],
            [
               -0.8393974974974974,
               -0.26801759524778657
            ],
            [
               -0.8365949849849849,
               -0.2675983180319126
            ],
            [
               -0.8337924724724723,
               -0.2669863762956029
            ],
            [
               -0.8309899599599598,
               -0.2662455645051669
            ],
            [
               -0.8281874474474473,
               -0.2654586466392468
            ],
            [
               -0.8253849349349348,
               -0.26470799983331383
            ],
            [
               -0.8225824224224223,
               -0.26405714125316804
            ],
            [
               -0.8197799099099098,
               -0.26353748396261273
            ],
            [
               -0.8169773973973973,
               -0.2631432683243182
            ],
            [
               -0.8141748848848848,
               -0.26283558705954013
            ],
            [
               -0.8113723723723723,
               -0.26255427243133106
            ],
            [
               -0.8085698598598597,
               -0.2622346395431278
            ],
            [
               -0.8057673473473472,
               -0.26182505545780055
            ],
            [
               -0.8029648348348347,
               -0.26130121446615207
            ],
            [
               -0.8001623223223222,
               -0.2606738199324403
            ],
            [
               -0.7973598098098097,
               -0.25998789143907575
            ],
            [
               -0.7945572972972972,
               -0.25931379130911675
            ],
            [
               -0.7917547847847847,
               -0.25873189875117286
            ],
            [
               -0.7889522722722722,
               -0.258314273542294
            ],
            [
               -0.7861497597597596,
               -0.25810735286343844
            ],
            [
               -0.7833472472472471,
               -0.258119564452698
            ],
            [
               -0.7805447347347346,
               -0.2583167386894436
            ],
            [
               -0.7777422222222221,
               -0.25862655783923205
            ],
            [
               -0.7749397097097096,
               -0.25895133187713226
            ],
            [
               -0.7721371971971971,
               -0.25918655616437547
            ],
            [
               -0.7693346846846846,
               -0.25924139814050384
            ],
            [
               -0.7665321721721721,
               -0.2590567869820162
            ],
            [
               -0.7637296596596596,
               -0.2586172687696573
            ],
            [
               -0.760927147147147,
               -0.2579541436865037
            ],
            [
               -0.7581246346346345,
               -0.257139314014527
            ],
            [
               -0.755322122122122,
               -0.2562712931868635
            ],
            [
               -0.7525196096096095,
               -0.2554564767494032
            ],
            [
               -0.749717097097097,
               -0.2547896688833098
            ],
            [
               -0.7469145845845845,
               -0.2543378023310567
            ],
            [
               -0.744112072072072,
               -0.25412984080039686
            ],
            [
               -0.7413095595595595,
               -0.25415429450810023
            ],
            [
               -0.738507047047047,
               -0.2543640385880448
            ],
            [
               -0.7357045345345344,
               -0.2546866472039896
            ],
            [
               -0.7329020220220219,
               -0.255037582522032
            ],
            [
               -0.7300995095095094,
               -0.25533344876605085
            ],
            [
               -0.7272969969969969,
               -0.2555030555759421
            ],
            [
               -0.7244944844844844,
               -0.2554949717655588
            ],
            [
               -0.7216919719719719,
               -0.2552812512066458
            ],
            [
               -0.7188894594594594,
               -0.25485777694244527
            ],
            [
               -0.7160869469469469,
               -0.25424203319275496
            ],
            [
               -0.7132844344344343,
               -0.25346909018863595
            ],
            [
               -0.7104819219219218,
               -0.2525863374558668
            ],
            [
               -0.7076794094094093,
               -0.25164726003235627
            ],
            [
               -0.7048768968968968,
               -0.250704514947978
            ],
            [
               -0.7020743843843843,
               -0.24980280196579435
            ],
            [
               -0.6992718718718718,
               -0.24897244040932703
            ],
            [
               -0.6964693593593593,
               -0.24822493956434835
            ],
            [
               -0.6936668468468468,
               -0.24755192032724185
            ],
            [
               -0.6908643343343343,
               -0.2469283237261219
            ],
            [
               -0.6880618218218217,
               -0.24631991524756794
            ],
            [
               -0.6852593093093092,
               -0.2456938629264738
            ],
            [
               -0.6824567967967967,
               -0.24503000328454277
            ],
            [
               -0.6796542842842842,
               -0.2443297405487456
            ],
            [
               -0.6768517717717717,
               -0.24361968454804722
            ],
            [
               -0.6740492592592592,
               -0.2429482234770255
            ],
            [
               -0.6712467467467467,
               -0.24237504998139023
            ],
            [
               -0.6684442342342342,
               -0.24195573957910863
            ],
            [
               -0.6656417217217216,
               -0.2417251980084247
            ],
            [
               -0.6628392092092091,
               -0.2416845688941218
            ],
            [
               -0.6600366966966966,
               -0.24179568131626938
            ],
            [
               -0.6572341841841841,
               -0.24198534498246987
            ],
            [
               -0.6544316716716716,
               -0.24215919049164028
            ],
            [
               -0.6516291591591591,
               -0.24222201963620116
            ],
            [
               -0.6488266466466466,
               -0.24209958354305305
            ],
            [
               -0.6460241341341341,
               -0.24175599897552424
            ],
            [
               -0.6432216216216216,
               -0.24120193436497442
            ],
            [
               -0.640419109109109,
               -0.2404910617296639
            ],
            [
               -0.6376165965965965,
               -0.23970545160631085
            ],
            [
               -0.634814084084084,
               -0.23893368784208208
            ],
            [
               -0.6320115715715715,
               -0.23824759038138124
            ],
            [
               -0.629209059059059,
               -0.2376839135796908
            ],
            [
               -0.6264065465465465,
               -0.23723605666513417
            ],
            [
               -0.623604034034034,
               -0.2368580336126806
            ],
            [
               -0.6208015215215215,
               -0.23647949002193916
            ],
            [
               -0.617999009009009,
               -0.2360274213346993
            ],
            [
               -0.6151964964964964,
               -0.23544835132534433
            ],
            [
               -0.6123939839839839,
               -0.2347246268413926
            ],
            [
               -0.6095914714714714,
               -0.23388020552054567
            ],
            [
               -0.6067889589589589,
               -0.2329743551282985
            ],
            [
               -0.6039864464464464,
               -0.23208515899030832
            ],
            [
               -0.6011839339339339,
               -0.23128762320051494
            ],
            [
               -0.5983814214214214,
               -0.23063267602123433
            ],
            [
               -0.5955789089089089,
               -0.23013302565803642
            ],
            [
               -0.5927763963963963,
               -0.22975982139012716
            ],
            [
               -0.5899738838838838,
               -0.22945095630411227
            ],
            [
               -0.5871713713713713,
               -0.22912856951108904
            ],
            [
               -0.5843688588588588,
               -0.22872079063627573
            ],
            [
               -0.5815663463463463,
               -0.2281817112297252
            ],
            [
               -0.5787638338338338,
               -0.22750421770441884
            ],
            [
               -0.5759613213213213,
               -0.226722431835576
            ],
            [
               -0.5731588088088088,
               -0.22590342447214296
            ],
            [
               -0.5703562962962963,
               -0.2251307427279261
            ],
            [
               -0.5675537837837837,
               -0.2244843234845642
            ],
            [
               -0.5647512712712712,
               -0.22402204261981
            ],
            [
               -0.5619487587587587,
               -0.22376737100943034
            ],
            [
               -0.5591462462462462,
               -0.2237056936097826
            ],
            [
               -0.5563437337337337,
               -0.22378941284400322
            ],
            [
               -0.5535412212212212,
               -0.22394971620645648
            ],
            [
               -0.5507387087087087,
               -0.2241114387248021
            ],
            [
               -0.5479361961961962,
               -0.2242071125989598
            ],
            [
               -0.5451336836836836,
               -0.22418704088483013
            ],
            [
               -0.5423311711711711,
               -0.22402372544017835
            ],
            [
               -0.5395286586586586,
               -0.2237107098675175
            ],
            [
               -0.5367261461461461,
               -0.22325734600140096
            ],
            [
               -0.5339236336336336,
               -0.22268178443225295
            ],
            [
               -0.5311211211211211,
               -0.2220044936468386
            ],
            [
               -0.5283186086086086,
               -0.22124394858390117
            ],
            [
               -0.5255160960960961,
               -0.22041510200516282
            ],
            [
               -0.5227135835835836,
               -0.21953023273500663
            ],
            [
               -0.519911071071071,
               -0.2186010686484211
            ],
            [
               -0.5171085585585585,
               -0.2176408767859871
            ],
            [
               -0.514306046046046,
               -0.216665485068549
            ],
            [
               -0.5115035335335335,
               -0.21569278500274564
            ],
            [
               -0.508701021021021,
               -0.21474091997881084
            ],
            [
               -0.5058985085085085,
               -0.21382585832701934
            ],
            [
               -0.503095995995996,
               -0.21295923848067935
            ],
            [
               -0.5002934834834833,
               -0.2121472305559273
            ],
            [
               -0.49749097097097084,
               -0.21139077159103337
            ],
            [
               -0.4946884584584583,
               -0.21068705552944997
            ],
            [
               -0.4918859459459458,
               -0.2100317566972263
            ],
            [
               -0.4890834334334333,
               -0.20942125494749667
            ],
            [
               -0.4862809209209208,
               -0.2088541551775953
            ],
            [
               -0.4834784084084083,
               -0.20833162188286747
            ],
            [
               -0.48067589589589577,
               -0.20785639725631488
            ],
            [
               -0.47787338338338325,
               -0.20743073765575898
            ],
            [
               -0.47507087087087074,
               -0.20705379940444407
            ],
            [
               -0.47226835835835823,
               -0.20671917279732727
            ],
            [
               -0.4694658458458457,
               -0.2064132782849952
            ],
            [
               -0.4666633333333332,
               -0.20611520311685963
            ],
            [
               -0.4638608208208207,
               -0.2057982903213038
            ],
            [
               -0.4610583083083082,
               -0.20543342937930037
            ],
            [
               -0.4582557957957957,
               -0.2049935911444719
            ],
            [
               -0.45545328328328316,
               -0.2044587717618569
            ],
            [
               -0.45265077077077065,
               -0.2038202538388298
            ],
            [
               -0.44984825825825814,
               -0.2030830534662173
            ],
            [
               -0.4470457457457456,
               -0.20226566805996318
            ],
            [
               -0.4442432332332331,
               -0.20139677972079895
            ],
            [
               -0.4414407207207206,
               -0.20050932057137813
            ],
            [
               -0.4386382082082081,
               -0.19963309808993546
            ],
            [
               -0.4358356956956956,
               -0.19878777864748687
            ],
            [
               -0.43303318318318307,
               -0.19797821003882024
            ],
            [
               -0.43023067067067056,
               -0.19719368683749272
            ],
            [
               -0.42742815815815804,
               -0.19641183643081442
            ],
            [
               -0.42462564564564553,
               -0.1956065203613247
            ],
            [
               -0.421823133133133,
               -0.19475784860225326
            ],
            [
               -0.4190206206206205,
               -0.19386150062213198
            ],
            [
               -0.416218108108108,
               -0.1929343813796347
            ],
            [
               -0.4134155955955955,
               -0.19201437069262156
            ],
            [
               -0.410613083083083,
               -0.19115344202870738
            ],
            [
               -0.40781057057057046,
               -0.19040535555195076
            ],
            [
               -0.40500805805805795,
               -0.1898109158520613
            ],
            [
               -0.40220554554554544,
               -0.18938485419518436
            ],
            [
               -0.39940303303303293,
               -0.18910834086523948
            ],
            [
               -0.3966005205205205,
               -0.18892986214363255
            ],
            [
               -0.3937980080080079,
               -0.18877499029389744
            ],
            [
               -0.3909954954954955,
               -0.18856303282846726
            ],
            [
               -0.3881929829829829,
               -0.1882264207288342
            ],
            [
               -0.3853904704704705,
               -0.1877276596891227
            ],
            [
               -0.38258795795795786,
               -0.1870691036050987
            ],
            [
               -0.37978544544544546,
               -0.18629266057523863
            ],
            [
               -0.37698293293293283,
               -0.18546931214750878
            ],
            [
               -0.37418042042042043,
               -0.18468121321250208
            ],
            [
               -0.3713779079079078,
               -0.18400127303816846
            ],
            [
               -0.3685753953953954,
               -0.18347583336022977
            ],
            [
               -0.3657728828828828,
               -0.18311511556827187
            ],
            [
               -0.3629703703703704,
               -0.1828937752448751
            ],
            [
               -0.36016785785785776,
               -0.18276088583490946
            ],
            [
               -0.35736534534534536,
               -0.1826559030261949
            ],
            [
               -0.35456283283283274,
               -0.18252549590511202
            ],
            [
               -0.35176032032032034,
               -0.1823360829117997
            ],
            [
               -0.3489578078078077,
               -0.18207847988386772
            ],
            [
               -0.3461552952952953,
               -0.1817637378168619
            ],
            [
               -0.3433527827827827,
               -0.18141215174567565
            ],
            [
               -0.3405502702702703,
               -0.18103962062587864
            ],
            [
               -0.33774775775775767,
               -0.18064632632247468
            ],
            [
               -0.33494524524524527,
               -0.18021183587194442
            ],
            [
               -0.33214273273273265,
               -0.17969851375164456
            ],
            [
               -0.32934022022022025,
               -0.17906229915163996
            ],
            [
               -0.3265377077077076,
               -0.17826739210314418
            ],
            [
               -0.323735195195195,
               -0.1773000242296846
            ],
            [
               -0.3209326826826826,
               -0.17617670570745442
            ],
            [
               -0.31813017017017,
               -0.17494405801402307
            ],
            [
               -0.3153276576576576,
               -0.17366999090619067
            ],
            [
               -0.31252514514514496,
               -0.17242869524971222
            ],
            [
               -0.30972263263263256,
               -0.17128382797562353
            ],
            [
               -0.30692012012011993,
               -0.17027476829629878
            ],
            [
               -0.30411760760760753,
               -0.16940979924090388
            ],
            [
               -0.3013150950950949,
               -0.16866788512588526
            ],
            [
               -0.2985125825825825,
               -0.16800810280049203
            ],
            [
               -0.2957100700700699,
               -0.16738357992275035
            ],
            [
               -0.2929075575575575,
               -0.16675566509470358
            ],
            [
               -0.29010504504504486,
               -0.16610429029787804
            ],
            [
               -0.28730253253253246,
               -0.16543191918017475
            ],
            [
               -0.28450002002001984,
               -0.1647605659874155
            ],
            [
               -0.28169750750750744,
               -0.1641234099074214
            ],
            [
               -0.2788949949949948,
               -0.16355388736262094
            ],
            [
               -0.2760924824824824,
               -0.16307547357254393
            ],
            [
               -0.2732899699699698,
               -0.1626946950540809
            ],
            [
               -0.2704874574574574,
               -0.16239860837350573
            ],
            [
               -0.26768494494494477,
               -0.16215656945743448
            ],
            [
               -0.26488243243243237,
               -0.16192509408868044
            ],
            [
               -0.26207991991991975,
               -0.16165424674292475
            ],
            [
               -0.25927740740740735,
               -0.16129426380827633
            ],
            [
               -0.2564748948948947,
               -0.16080173242277754
            ],
            [
               -0.2536723823823823,
               -0.16014520839308877
            ],
            [
               -0.2508698698698697,
               -0.15931033950216664
            ],
            [
               -0.2480673573573573,
               -0.15830426071410753
            ],
            [
               -0.24526484484484468,
               -0.1571584173069262
            ],
            [
               -0.24246233233233228,
               -0.1559284283785542
            ],
            [
               -0.23965981981981965,
               -0.1546895437423927
            ],
            [
               -0.23685730730730725,
               -0.1535269321359761
            ],
            [
               -0.23405479479479463,
               -0.1525214242084483
            ],
            [
               -0.23125228228228223,
               -0.1517330405629462
            ],
            [
               -0.2284497697697696,
               -0.15118605433840102
            ],
            [
               -0.2256472572572572,
               -0.1508598448799846
            ],
            [
               -0.22284474474474458,
               -0.15068900053197282
            ],
            [
               -0.22004223223223218,
               -0.1505740487900466
            ],
            [
               -0.21723971971971956,
               -0.1504013223288966
            ],
            [
               -0.21443720720720716,
               -0.15006764901366101
            ],
            [
               -0.21163469469469454,
               -0.14950371157675996
            ],
            [
               -0.20883218218218214,
               -0.1486897610588486
            ],
            [
               -0.2060296696696695,
               -0.14765910117673114
            ],
            [
               -0.2032271571571571,
               -0.14648799906987414
            ],
            [
               -0.2004246446446445,
               -0.14527451369947925
            ],
            [
               -0.1976221321321321,
               -0.1441120074008914
            ],
            [
               -0.19481961961961947,
               -0.14306477524911043
            ],
            [
               -0.19201710710710707,
               -0.1421527103388357
            ],
            [
               -0.18921459459459444,
               -0.14134931174181123
            ],
            [
               -0.18641208208208204,
               -0.1405933929844857
            ],
            [
               -0.18360956956956942,
               -0.13981076099571982
            ],
            [
               -0.18080705705705702,
               -0.13893917293987762
            ],
            [
               -0.1780045445445444,
               -0.1379489659824073
            ],
            [
               -0.175202032032032,
               -0.13685317702224728
            ],
            [
               -0.17239951951951937,
               -0.13570427347601136
            ],
            [
               -0.16959700700700697,
               -0.13457875668059915
            ],
            [
               -0.16679449449449435,
               -0.13355457390588762
            ],
            [
               -0.16399198198198195,
               -0.13268834349348416
            ],
            [
               -0.16118946946946933,
               -0.13199924739592286
            ],
            [
               -0.15838695695695693,
               -0.13146418003311208
            ],
            [
               -0.1555844444444443,
               -0.1310251358673563
            ],
            [
               -0.1527819319319319,
               -0.13060605068449305
            ],
            [
               -0.14997941941941928,
               -0.1301335782525554
            ],
            [
               -0.14717690690690688,
               -0.12955540694554696
            ],
            [
               -0.14437439439439426,
               -0.12885089382319623
            ],
            [
               -0.14157188188188186,
               -0.12803154015052395
            ],
            [
               -0.13876936936936923,
               -0.12713218635916773
            ],
            [
               -0.13596685685685683,
               -0.12619664687108695
            ],
            [
               -0.1331643443443442,
               -0.1252629396536758
            ],
            [
               -0.1303618318318318,
               -0.12435290622317444
            ],
            [
               -0.1275593193193192,
               -0.12346909643614415
            ],
            [
               -0.12475680680680679,
               -0.12259905198354926
            ],
            [
               -0.12195429429429416,
               -0.12172454412985872
            ],
            [
               -0.11915178178178176,
               -0.12083178015535292
            ],
            [
               -0.11634926926926914,
               -0.11991856425847555
            ],
            [
               -0.11354675675675674,
               -0.11899581124471809
            ],
            [
               -0.11074424424424412,
               -0.11808309478889886
            ],
            [
               -0.10794173173173172,
               -0.11720021391393189
            ],
            [
               -0.1051392192192191,
               -0.11635825388379889
            ],
            [
               -0.10233670670670669,
               -0.11555378605479828
            ],
            [
               -0.09953419419419407,
               -0.11476866367352412
            ],
            [
               -0.09673168168168167,
               -0.11397577647942086
            ],
            [
               -0.09392916916916905,
               -0.11314888787188994
            ],
            [
               -0.09112665665665665,
               -0.11227309601948438
            ],
            [
               -0.08832414414414402,
               -0.11135209726022507
            ],
            [
               -0.08552163163163162,
               -0.1104094198422503
            ],
            [
               -0.082719119119119,
               -0.10948280362739395
            ],
            [
               -0.0799166066066066,
               -0.1086132448721893
            ],
            [
               -0.07711409409409398,
               -0.10783211111496782
            ],
            [
               -0.07431158158158158,
               -0.1071505218787269
            ],
            [
               -0.07150906906906895,
               -0.10655461356050842
            ],
            [
               -0.06870655655655655,
               -0.10600853708894337
            ],
            [
               -0.06590404404404393,
               -0.10546463371983354
            ],
            [
               -0.06310153153153153,
               -0.10487795377146379
            ],
            [
               -0.06029901901901891,
               -0.1042208354208534
            ],
            [
               -0.057496506506506506,
               -0.1034930908133569
            ],
            [
               -0.054693993993993884,
               -0.10272450587940285
            ],
            [
               -0.05189148148148148,
               -0.10196850327470726
            ],
            [
               -0.04908896896896886,
               -0.10128831962986688
            ],
            [
               -0.04628645645645646,
               -0.10073919604050872
            ],
            [
               -0.04348394394394384,
               -0.1003512801803052
            ],
            [
               -0.040681431431431436,
               -0.10011787310132435
            ],
            [
               -0.037878918918918814,
               -0.09999235664939062
            ],
            [
               -0.03507640640640641,
               -0.09989496347699936
            ],
            [
               -0.03227389389389379,
               -0.09972806902613199
            ],
            [
               -0.02947138138138139,
               -0.099396521246322
            ],
            [
               -0.026668868868868767,
               -0.09882821103648151
            ],
            [
               -0.023866356356356366,
               -0.09798993984432178
            ],
            [
               -0.021063843843843744,
               -0.09689469610619114
            ],
            [
               -0.018261331331331343,
               -0.09559846548491478
            ],
            [
               -0.01545881881881872,
               -0.09418720596200991
            ],
            [
               -0.01265630630630632,
               -0.0927570320348601
            ],
            [
               -0.009853793793793697,
               -0.0913923914585387
            ],
            [
               -0.007051281281281296,
               -0.0901476351882183
            ],
            [
               -0.004248768768768674,
               -0.08903667086980836
            ],
            [
               -0.001446256256256273,
               -0.08803345605941042
            ],
            [
               0.0013562562562563496,
               -0.08708334583456788
            ],
            [
               0.00415876876876875,
               -0.0861224182855099
            ],
            [
               0.006961281281281373,
               -0.08509961615249025
            ],
            [
               0.009763793793793774,
               -0.0839955267314707
            ],
            [
               0.012566306306306396,
               -0.08283225271317775
            ],
            [
               0.015368818818818797,
               -0.08167105605208302
            ],
            [
               0.01817133133133142,
               -0.0805977765822973
            ],
            [
               0.02097384384384382,
               -0.07969956438418052
            ],
            [
               0.023776356356356443,
               -0.07903920362975546
            ],
            [
               0.026578868868868843,
               -0.07863437759308206
            ],
            [
               0.029381381381381466,
               -0.0784481896849748
            ],
            [
               0.03218389389389387,
               -0.07839427889608953
            ],
            [
               0.03498640640640649,
               -0.07835572412700349
            ],
            [
               0.03778891891891911,
               -0.07821281371621892
            ],
            [
               0.04059143143143151,
               -0.07787193340406567
            ],
            [
               0.043393943943944135,
               -0.07728724543773402
            ],
            [
               0.046196456456456536,
               -0.07646879174217007
            ],
            [
               0.04899896896896916,
               -0.07547466224890259
            ],
            [
               0.05180148148148156,
               -0.0743897484075536
            ],
            [
               0.05460399399399418,
               -0.07329782961846487
            ],
            [
               0.05740650650650658,
               -0.07225592699180208
            ],
            [
               0.060209019019019205,
               -0.07127921148519416
            ],
            [
               0.0630115315315316,
               -0.07034137165310468
            ],
            [
               0.06581404404404423,
               -0.06939023801435862
            ],
            [
               0.06861655655655663,
               -0.06837325595705517
            ],
            [
               0.07141906906906925,
               -0.06726383633555662
            ],
            [
               0.07422158158158165,
               -0.06607896412119726
            ],
            [
               0.07702409409409428,
               -0.0648810636818459
            ],
            [
               0.07982660660660668,
               -0.06376227357344795
            ],
            [
               0.0826291191191193,
               -0.06281535106686412
            ],
            [
               0.0854316316316317,
               -0.062100394456063725
            ],
            [
               0.08823414414414432,
               -0.06161869657670598
            ],
            [
               0.09103665665665672,
               -0.06130345280773405
            ],
            [
               0.09383916916916935,
               -0.061032073334978856
            ],
            [
               0.09664168168168175,
               -0.06065797534273944
            ],
            [
               0.09944419419419437,
               -0.06005314539822752
            ],
            [
               0.10224670670670677,
               -0.05914866151001303
            ],
            [
               0.10504921921921939,
               -0.05796021954867148
            ],
            [
               0.10785173173173179,
               -0.056589748949927465
            ],
            [
               0.11065424424424442,
               -0.055201291551797385
            ],
            [
               0.11345675675675682,
               -0.053977280011727295
            ],
            [
               0.11625926926926944,
               -0.05306765654531172
            ],
            [
               0.11906178178178184,
               -0.05254685004307177
            ],
            [
               0.12186429429429446,
               -0.05239156387021197
            ],
            [
               0.12466680680680686,
               -0.052486180236374
            ],
            [
               0.12746931931931949,
               -0.05265424679472578
            ],
            [
               0.13027183183183189,
               -0.05270659588425071
            ],
            [
               0.1330743443443445,
               -0.05249166499111861
            ],
            [
               0.1358768568568569,
               -0.05193311987044117
            ],
            [
               0.13867936936936953,
               -0.05104406314597344
            ],
            [
               0.14148188188188193,
               -0.04991457881094921
            ],
            [
               0.14428439439439456,
               -0.04867770142112962
            ],
            [
               0.14708690690690696,
               -0.047465429506165766
            ],
            [
               0.14988941941941958,
               -0.04636906107646649
            ],
            [
               0.15269193193193198,
               -0.04541613585706746
            ],
            [
               0.1554944444444446,
               -0.044570374342070285
            ],
            [
               0.158296956956957,
               -0.0437532236979119
            ],
            [
               0.16109946946946962,
               -0.04287855432205233
            ],
            [
               0.16390198198198203,
               -0.041888012038796475
            ],
            [
               0.16670449449449465,
               -0.040774782580433565
            ],
            [
               0.16950700700700705,
               -0.03958787547710574
            ],
            [
               0.17230951951951967,
               -0.038415925712404056
            ],
            [
               0.17511203203203207,
               -0.03735656522750573
            ],
            [
               0.1779145445445447,
               -0.03648224847400501
            ],
            [
               0.1807170570570571,
               -0.03581444080915899
            ],
            [
               0.18351956956956972,
               -0.0353150293380432
            ],
            [
               0.18632208208208212,
               -0.03489781205204599
            ],
            [
               0.18912459459459474,
               -0.034456061767158874
            ],
            [
               0.19192710710710714,
               -0.033896793065513034
            ],
            [
               0.19472961961961976,
               -0.03317027379691828
            ],
            [
               0.19753213213213217,
               -0.03228515281779651
            ],
            [
               0.2003346446446448,
               -0.03130460884363702
            ],
            [
               0.2031371571571572,
               -0.030325371446352195
            ],
            [
               0.2059396696696698,
               -0.029447094305999122
            ],
            [
               0.2087421821821822,
               -0.02874247811813027
            ],
            [
               0.21154469469469483,
               -0.028237830849588322
            ],
            [
               0.21434720720720724,
               -0.027909773523887585
            ],
            [
               0.21714971971971986,
               -0.027698026660088415
            ],
            [
               0.21995223223223226,
               -0.027528702928318133
            ],
            [
               0.22275474474474488,
               -0.027339194258346827
            ],
            [
               0.22555725725725728,
               -0.027095674469573477
            ],
            [
               0.2283597697697699,
               -0.026797362692587284
            ],
            [
               0.2311622822822823,
               -0.026466806374401047
            ],
            [
               0.23396479479479493,
               -0.026130667077226846
            ],
            [
               0.23676730730730733,
               -0.025798949698126045
            ],
            [
               0.23956981981981995,
               -0.025451093980600373
            ],
            [
               0.24237233233233235,
               -0.025034719167710273
            ],
            [
               0.24517484484484497,
               -0.02447806551206097
            ],
            [
               0.24797735735735738,
               -0.02371204550079696
            ],
            [
               0.25077986986987,
               -0.022694159958730156
            ],
            [
               0.2535823823823824,
               -0.021425665359058585
            ],
            [
               0.256384894894895,
               -0.01995560945453935
            ],
            [
               0.2591874074074074,
               -0.01836988571198106
            ],
            [
               0.26198991991992004,
               -0.0167686790187266
            ],
            [
               0.26479243243243245,
               -0.015239732728077798
            ],
            [
               0.26759494494494507,
               -0.013836326301831375
            ],
            [
               0.27039745745745747,
               -0.012567203443111075
            ],
            [
               0.2731999699699701,
               -0.011401521188964717
            ],
            [
               0.2760024824824825,
               -0.010286673894497403
            ],
            [
               0.2788049949949951,
               -0.009172415441281792
            ],
            [
               0.2816075075075075,
               -0.008032604411463667
            ],
            [
               0.28441002002002014,
               -0.006876848473485214
            ],
            [
               0.28721253253253254,
               -0.005747970338290609
            ],
            [
               0.29001504504504516,
               -0.004706262666532318
            ],
            [
               0.29281755755755756,
               -0.0038061691693299232
            ],
            [
               0.2956200700700702,
               -0.00307369641457865
            ],
            [
               0.2984225825825826,
               -0.0024926120911949318
            ],
            [
               0.3012250950950952,
               -0.002004432861337724
            ],
            [
               0.3040276076076076,
               -0.0015224359106082996
            ],
            [
               0.30683012012012023,
               -0.0009551153521590028
            ],
            [
               0.30963263263263263,
               -0.00023131559276540203
            ],
            [
               0.31243514514514525,
               0.0006812085266656026
            ],
            [
               0.31523765765765766,
               0.0017697013262513162
            ],
            [
               0.3180401701701703,
               0.002984348171514495
            ],
            [
               0.3208426826826827,
               0.004257026617762977
            ],
            [
               0.3236451951951953,
               0.005524067008241845
            ],
            [
               0.3264477077077077,
               0.006745068723843922
            ],
            [
               0.3292502202202203,
               0.00791144116219833
            ],
            [
               0.3320527327327327,
               0.00904212478454533
            ],
            [
               0.33485524524524535,
               0.010168545975440327
            ],
            [
               0.33765775775775775,
               0.011314662191052136
            ],
            [
               0.34046027027027037,
               0.012479657003068759
            ],
            [
               0.34326278278278277,
               0.013629892007098743
            ],
            [
               0.3460652952952954,
               0.014703481798919352
            ],
            [
               0.3488678078078078,
               0.015626474319514125
            ],
            [
               0.3516703203203204,
               0.016335603685259867
            ],
            [
               0.3544728328328328,
               0.016800288931878432
            ],
            [
               0.35727534534534544,
               0.017036716812999966
            ],
            [
               0.36007785785785784,
               0.017109358679427422
            ],
            [
               0.36288037037037046,
               0.01711923642526321
            ],
            [
               0.36568288288288286,
               0.01718232392060988
            ],
            [
               0.3684853953953955,
               0.01740432145266324
            ],
            [
               0.3712879079079079,
               0.017858810659497376
            ],
            [
               0.3740904204204205,
               0.018574358842826433
            ],
            [
               0.3768929329329329,
               0.019533104353637934
            ],
            [
               0.37969544544544553,
               0.02067981753081792
            ],
            [
               0.38249795795795793,
               0.021937578457437948
            ],
            [
               0.38530047047047056,
               0.023224903587730494
            ],
            [
               0.38810298298298296,
               0.02446965181115321
            ],
            [
               0.3909054954954956,
               0.02561696743281633
            ],
            [
               0.393708008008008,
               0.02663103335659278
            ],
            [
               0.3965105205205206,
               0.02749254735375159
            ],
            [
               0.3993130330330332,
               0.028194864779973433
            ],
            [
               0.4021155455455456,
               0.028741422124900634
            ],
            [
               0.40491805805805825,
               0.02914565703110575
            ],
            [
               0.40772057057057065,
               0.029432855100115674
            ],
            [
               0.4105230830830833,
               0.029641972408477518
            ],
            [
               0.4133255955955957,
               0.02982509029170144
            ],
            [
               0.4161281081081083,
               0.03004291469981546
            ],
            [
               0.4189306206206207,
               0.030356320608951715
            ],
            [
               0.4217331331331333,
               0.030815708059677926
            ],
            [
               0.4245356456456457,
               0.031451150488471497
            ],
            [
               0.42733815815815834,
               0.03226646034712288
            ],
            [
               0.43014067067067074,
               0.03323926727897317
            ],
            [
               0.43294318318318337,
               0.034327349606834895
            ],
            [
               0.43574569569569577,
               0.03547944939932693
            ],
            [
               0.4385482082082084,
               0.036647368477600584
            ],
            [
               0.4413507207207208,
               0.03779580821381512
            ],
            [
               0.4441532332332334,
               0.03890729308097979
            ],
            [
               0.4469557457457458,
               0.0399812728974506
            ],
            [
               0.44975825825825844,
               0.04102848022116057
            ],
            [
               0.45256077077077084,
               0.042063106012004386
            ],
            [
               0.45536328328328346,
               0.04309582822176705
            ],
            [
               0.45816579579579586,
               0.044130057219124774
            ],
            [
               0.4609683083083085,
               0.04516225577501823
            ],
            [
               0.4637708208208209,
               0.04618546620472197
            ],
            [
               0.4665733333333335,
               0.04719391799706682
            ],
            [
               0.4693758458458459,
               0.04818628341753292
            ],
            [
               0.47217835835835853,
               0.049165898199571206
            ],
            [
               0.47498087087087093,
               0.05013774726695172
            ],
            [
               0.47778338338338355,
               0.05110361082163423
            ],
            [
               0.48058589589589595,
               0.052057798326478916
            ],
            [
               0.4833884084084086,
               0.052985903983404914
            ],
            [
               0.486190920920921,
               0.05386793689515473
            ],
            [
               0.4889934334334336,
               0.054685391504989134
            ],
            [
               0.491795945945946,
               0.055430015127533344
            ],
            [
               0.4945984584584586,
               0.056110935954416824
            ],
            [
               0.497400970970971,
               0.056756939114727845
            ],
            [
               0.5002034834834836,
               0.05741208215056551
            ],
            [
               0.503005995995996,
               0.05812509929836973
            ],
            [
               0.5058085085085087,
               0.058935378454849835
            ],
            [
               0.5086110210210211,
               0.05985984760624469
            ],
            [
               0.5114135335335337,
               0.060885253602749795
            ],
            [
               0.5142160460460461,
               0.061968903073583714
            ],
            [
               0.5170185585585587,
               0.06304836028472649
            ],
            [
               0.5198210710710711,
               0.06405768787217561
            ],
            [
               0.5226235835835837,
               0.06494555530655258
            ],
            [
               0.5254260960960961,
               0.06568972209929805
            ],
            [
               0.5282286086086088,
               0.06630335447690741
            ],
            [
               0.5310311211211212,
               0.06683108821117592
            ],
            [
               0.5338336336336338,
               0.06733592581221329
            ],
            [
               0.5366361461461462,
               0.06788091885054495
            ],
            [
               0.5394386586586588,
               0.06851119718945678
            ],
            [
               0.5422411711711712,
               0.0692417423632194
            ],
            [
               0.5450436836836838,
               0.07005442950403865
            ],
            [
               0.5478461961961962,
               0.07090491334483884
            ],
            [
               0.5506487087087089,
               0.07173688682921045
            ],
            [
               0.5534512212212213,
               0.07249908452035422
            ],
            [
               0.5562537337337339,
               0.07315980375115247
            ],
            [
               0.5590562462462463,
               0.07371480212350465
            ],
            [
               0.5618587587587589,
               0.07418676327048093
            ],
            [
               0.5646612712712713,
               0.07461726983673533
            ],
            [
               0.5674637837837839,
               0.07505445299342095
            ],
            [
               0.5702662962962963,
               0.07554049791100029
            ],
            [
               0.573068808808809,
               0.07610273012075808
            ],
            [
               0.5758713213213213,
               0.07675036557656817
            ],
            [
               0.578673833833834,
               0.07747685084358585
            ],
            [
               0.5814763463463464,
               0.07826585761583191
            ],
            [
               0.584278858858859,
               0.07909807194696883
            ],
            [
               0.5870813713713714,
               0.07995618588009157
            ],
            [
               0.589883883883884,
               0.08082674436398657
            ],
            [
               0.5926863963963964,
               0.081699146122998
            ],
            [
               0.595488908908909,
               0.08256343798342514
            ],
            [
               0.5982914214214214,
               0.08340902315733148
            ],
            [
               0.6010939339339341,
               0.08422583672186734
            ],
            [
               0.6038964464464465,
               0.08500817564037513
            ],
            [
               0.6066989589589589,
               0.08575979458975183
            ],
            [
               0.6095014714714717,
               0.08649778761147742
            ],
            [
               0.6123039839839841,
               0.08725269374177816
            ],
            [
               0.6151064964964965,
               0.08806333010040537
            ],
            [
               0.6179090090090089,
               0.08896674772704988
            ],
            [
               0.6207115215215218,
               0.08998574772114618
            ],
            [
               0.6235140340340342,
               0.09111779986086796
            ],
            [
               0.6263165465465466,
               0.0923293680403684
            ],
            [
               0.629119059059059,
               0.09355838333610653
            ],
            [
               0.6319215715715718,
               0.0947252454480185
            ],
            [
               0.6347240840840842,
               0.09575002362079951
            ],
            [
               0.6375265965965966,
               0.09657138306500854
            ],
            [
               0.640329109109109,
               0.09716194397979608
            ],
            [
               0.6431316216216219,
               0.09753562179583514
            ],
            [
               0.6459341341341343,
               0.09774477601964099
            ],
            [
               0.6487366466466467,
               0.09786799448839792
            ],
            [
               0.651539159159159,
               0.09799208872812615
            ],
            [
               0.6543416716716719,
               0.09819347983012683
            ],
            [
               0.6571441841841843,
               0.09852410233160008
            ],
            [
               0.6599466966966967,
               0.09900529476512379
            ],
            [
               0.6627492092092091,
               0.09963046820160787
            ],
            [
               0.665551721721722,
               0.10037456847334353
            ],
            [
               0.6683542342342343,
               0.10120640352441704
            ],
            [
               0.6711567467467467,
               0.10209941103417788
            ],
            [
               0.6739592592592591,
               0.1030374879008118
            ],
            [
               0.676761771771772,
               0.10401464423504958
            ],
            [
               0.6795642842842844,
               0.10502966135470979
            ],
            [
               0.6823667967967968,
               0.10607873848034274
            ],
            [
               0.6851693093093092,
               0.10714967255820063
            ],
            [
               0.687971821821822,
               0.1082202749009924
            ],
            [
               0.6907743343343344,
               0.10926185832293692
            ],
            [
               0.6935768468468468,
               0.1102464796034934
            ],
            [
               0.6963793593593592,
               0.11115503798726536
            ],
            [
               0.6991818718718721,
               0.11198292828188719
            ],
            [
               0.7019843843843845,
               0.11274088395118237
            ],
            [
               0.7047868968968969,
               0.11345055711515312
            ],
            [
               0.7075894094094093,
               0.11413651892406279
            ],
            [
               0.7103919219219221,
               0.11481787438819516
            ],
            [
               0.7131944344344345,
               0.11550294531004845
            ],
            [
               0.7159969469469469,
               0.11618933209565235
            ],
            [
               0.7187994594594593,
               0.11686951545705745
            ],
            [
               0.7216019719719722,
               0.11753981132604735
            ],
            [
               0.7244044844844846,
               0.11820887328052587
            ],
            [
               0.727206996996997,
               0.11890173885535929
            ],
            [
               0.7300095095095094,
               0.1196568200359166
            ],
            [
               0.7328120220220222,
               0.120515816967453
            ],
            [
               0.7356145345345346,
               0.12150938101358383
            ],
            [
               0.738417047047047,
               0.1226433975733382
            ],
            [
               0.7412195595595594,
               0.12389115683304341
            ],
            [
               0.7440220720720723,
               0.12519514404313123
            ],
            [
               0.7468245845845847,
               0.12647911857680996
            ],
            [
               0.7496270970970971,
               0.12766756053331782
            ],
            [
               0.7524296096096099,
               0.12870670343815271
            ],
            [
               0.7552321221221223,
               0.12958032077602347
            ],
            [
               0.7580346346346347,
               0.1303146938077557
            ],
            [
               0.7608371471471471,
               0.13097046961534406
            ],
            [
               0.76363965965966,
               0.1316234020851928
            ],
            [
               0.7664421721721724,
               0.1323398256789798
            ],
            [
               0.7692446846846848,
               0.13315478526475308
            ],
            [
               0.7720471971971972,
               0.13406022777311996
            ],
            [
               0.77484970970971,
               0.13500760241197166
            ],
            [
               0.7776522222222224,
               0.13592454277152918
            ],
            [
               0.7804547347347348,
               0.13674053833745436
            ],
            [
               0.7832572472472472,
               0.1374132615165787
            ],
            [
               0.7860597597597601,
               0.13794665954068147
            ],
            [
               0.7888622722722725,
               0.13839433829432227
            ],
            [
               0.7916647847847849,
               0.13884644710509023
            ],
            [
               0.7944672972972973,
               0.13940371863857723
            ],
            [
               0.7972698098098101,
               0.14014671933199277
            ],
            [
               0.8000723223223225,
               0.14111021436275273
            ],
            [
               0.8028748348348349,
               0.1422711551557616
            ],
            [
               0.8056773473473473,
               0.14355453746278818
            ],
            [
               0.8084798598598602,
               0.14485560534820752
            ],
            [
               0.8112823723723726,
               0.14607148052109548
            ],
            [
               0.814084884884885,
               0.14713208165334285
            ],
            [
               0.8168873973973974,
               0.14802027624401803
            ],
            [
               0.8196899099099102,
               0.1487746115300158
            ],
            [
               0.8224924224224226,
               0.1494736260082004
            ],
            [
               0.825294934934935,
               0.1502068079656952
            ],
            [
               0.8280974474474474,
               0.15104173793598336
            ],
            [
               0.8308999599599602,
               0.1519983276899462
            ],
            [
               0.8337024724724726,
               0.15303885807258716
            ],
            [
               0.836504984984985,
               0.1540774138547248
            ],
            [
               0.8393074974974974,
               0.15500597195799137
            ],
            [
               0.8421100100100103,
               0.15572889789296274
            ],
            [
               0.8449125225225227,
               0.15619475775360564
            ],
            [
               0.8477150350350351,
               0.15641510771035694
            ],
            [
               0.8505175475475475,
               0.15646404618324894
            ],
            [
               0.8533200600600603,
               0.15645846630332
            ],
            [
               0.8561225725725727,
               0.15652512439196148
            ],
            [
               0.8589250850850851,
               0.15676483735671654
            ],
            [
               0.8617275975975975,
               0.15722498777811816
            ],
            [
               0.8645301101101104,
               0.15788879495587171
            ],
            [
               0.8673326226226228,
               0.1586844175590273
            ],
            [
               0.8701351351351352,
               0.15951066011680792
            ],
            [
               0.8729376476476476,
               0.16027089870655808
            ],
            [
               0.8757401601601604,
               0.16090445375928397
            ],
            [
               0.8785426726726728,
               0.16140572232019745
            ],
            [
               0.8813451851851852,
               0.161825500655991
            ],
            [
               0.8841476976976976,
               0.1622546735625779
            ],
            [
               0.8869502102102105,
               0.16279592861435044
            ],
            [
               0.8897527227227229,
               0.16353263107629762
            ],
            [
               0.8925552352352353,
               0.1645044420786244
            ],
            [
               0.8953577477477477,
               0.1656966777077477
            ],
            [
               0.8981602602602605,
               0.1670457730269651
            ],
            [
               0.9009627727727729,
               0.16845813335957793
            ],
            [
               0.9037652852852853,
               0.169835785095438
            ],
            [
               0.9065677977977977,
               0.1711007438255831
            ],
            [
               0.9093703103103106,
               0.17221120454491562
            ],
            [
               0.912172822822823,
               0.17316592024055733
            ],
            [
               0.9149753353353354,
               0.17399721235250037
            ],
            [
               0.9177778478478478,
               0.17475650987079738
            ],
            [
               0.9205803603603606,
               0.17549803375567846
            ],
            [
               0.923382872872873,
               0.17626581880042919
            ],
            [
               0.9261853853853854,
               0.17708708481457996
            ],
            [
               0.9289878978978978,
               0.17797203095773345
            ],
            [
               0.9317904104104107,
               0.17891763438970415
            ],
            [
               0.9345929229229231,
               0.1799119331749131
            ],
            [
               0.9373954354354355,
               0.1809359029479966
            ],
            [
               0.9401979479479479,
               0.1819620198678389
            ],
            [
               0.9430004604604607,
               0.18295101074630038
            ],
            [
               0.9458029729729731,
               0.18385002191336436
            ],
            [
               0.9486054854854855,
               0.1845956558511856
            ],
            [
               0.9514079979979979,
               0.1851238022018274
            ],
            [
               0.9542105105105108,
               0.18538541960382315
            ],
            [
               0.9570130230230232,
               0.1853644520076419
            ],
            [
               0.9598155355355356,
               0.18509210125500186
            ],
            [
               0.962618048048048,
               0.18465164583457205
            ],
            [
               0.9654205605605608,
               0.18417014788821862
            ],
            [
               0.9682230730730732,
               0.18379717851733485
            ],
            [
               0.9710255855855856,
               0.18367491881736447
            ],
            [
               0.973828098098098,
               0.18390721471875654
            ],
            [
               0.9766306106106108,
               0.18453618787031006
            ],
            [
               0.9794331231231233,
               0.18553333388735765
            ],
            [
               0.9822356356356357,
               0.18680807195547133
            ],
            [
               0.985038148148148,
               0.18823163976424667
            ],
            [
               0.9878406606606609,
               0.18966966170729133
            ],
            [
               0.9906431731731733,
               0.19101414111427878
            ],
            [
               0.9934456856856857,
               0.19220589792181791
            ],
            [
               0.9962481981981981,
               0.19324152594214072
            ],
            [
               0.9990507107107109,
               0.19416380061968236
            ],
            [
               1.0018532232232233,
               0.19503955991337507
            ],
            [
               1.0046557357357357,
               0.19593277036934864
            ],
            [
               1.0074582482482481,
               0.19688161695831985
            ],
            [
               1.010260760760761,
               0.19788671674020708
            ],
            [
               1.0130632732732734,
               0.1989135983440531
            ],
            [
               1.0158657857857858,
               0.19990777307506646
            ],
            [
               1.0186682982982982,
               0.20081665701052304
            ],
            [
               1.021470810810811,
               0.20161059682330768
            ],
            [
               1.0242733233233234,
               0.20229588625200456
            ],
            [
               1.0270758358358358,
               0.20291561372860428
            ],
            [
               1.0298783483483482,
               0.20353836959642846
            ],
            [
               1.032680860860861,
               0.20423881015346346
            ],
            [
               1.0354833733733735,
               0.20507651241010044
            ],
            [
               1.0382858858858859,
               0.20607972814710107
            ],
            [
               1.0410883983983983,
               0.20723863679500065
            ],
            [
               1.0438909109109111,
               0.20850932509619896
            ],
            [
               1.0466934234234235,
               0.2098262294164795
            ],
            [
               1.049495935935936,
               0.21111836932265998
            ],
            [
               1.0522984484484483,
               0.21232412245840582
            ],
            [
               1.0551009609609612,
               0.2134005815059613
            ],
            [
               1.0579034734734736,
               0.2143260544893833
            ],
            [
               1.060705985985986,
               0.21509697039479886
            ],
            [
               1.0635084984984984,
               0.21572228524798948
            ],
            [
               1.0663110110110112,
               0.2162187998191003
            ],
            [
               1.0691135235235236,
               0.2166095820171201
            ],
            [
               1.071916036036036,
               0.21692553786607927
            ],
            [
               1.0747185485485484,
               0.21720806707047302
            ],
            [
               1.0775210610610613,
               0.2175096228417583
            ],
            [
               1.0803235735735737,
               0.21788941710510484
            ],
            [
               1.083126086086086,
               0.21840338728948644
            ],
            [
               1.0859285985985985,
               0.21909017209726794
            ],
            [
               1.0887311111111113,
               0.2199571767895257
            ],
            [
               1.0915336236236237,
               0.22097183516575697
            ],
            [
               1.0943361361361361,
               0.2220623305382199
            ],
            [
               1.0971386486486485,
               0.22312944214953356
            ],
            [
               1.0999411611611614,
               0.22406763398631485
            ],
            [
               1.1027436736736738,
               0.22479021051737275
            ],
            [
               1.1055461861861862,
               0.22525152542480653
            ],
            [
               1.1083486986986986,
               0.22545959016473216
            ],
            [
               1.1111512112112114,
               0.22547499472745058
            ],
            [
               1.1139537237237238,
               0.22539605941810165
            ],
            [
               1.1167562362362362,
               0.2253342960950524
            ],
            [
               1.119558748748749,
               0.22538719625624543
            ],
            [
               1.1223612612612615,
               0.22561609841405378
            ],
            [
               1.1251637737737739,
               0.22603517162635822
            ],
            [
               1.1279662862862863,
               0.22661396629273117
            ],
            [
               1.130768798798799,
               0.22729173606296038
            ],
            [
               1.1335713113113115,
               0.2279982434496804
            ],
            [
               1.136373823823824,
               0.22867416102969468
            ],
            [
               1.1391763363363363,
               0.22928493173029652
            ],
            [
               1.1419788488488491,
               0.22982469484677698
            ],
            [
               1.1447813613613615,
               0.23031057809861039
            ],
            [
               1.147583873873874,
               0.23077096065846492
            ],
            [
               1.1503863863863864,
               0.23123307239208096
            ],
            [
               1.1531888988988992,
               0.23171494924085478
            ],
            [
               1.1559914114114116,
               0.23222453629656298
            ],
            [
               1.158793923923924,
               0.23276552827422226
            ],
            [
               1.1615964364364364,
               0.23334661272867396
            ],
            [
               1.1643989489489492,
               0.23398925982951402
            ],
            [
               1.1672014614614616,
               0.23472966687573438
            ],
            [
               1.170003973973974,
               0.2356127428043459
            ],
            [
               1.1728064864864864,
               0.23667924485748015
            ],
            [
               1.1756089989989993,
               0.23795012580126057
            ],
            [
               1.1784115115115117,
               0.23941367606556146
            ],
            [
               1.181214024024024,
               0.24102052835029691
            ],
            [
               1.1840165365365365,
               0.2426891633526289
            ],
            [
               1.1868190490490493,
               0.24432105701534423
            ],
            [
               1.1896215615615617,
               0.24582129213667464
            ],
            [
               1.1924240740740741,
               0.24711852104563414
            ],
            [
               1.1952265865865865,
               0.24817832165163767
            ],
            [
               1.1980290990990994,
               0.24900619347903757
            ],
            [
               1.2008316116116118,
               0.24963990963313543
            ],
            [
               1.2036341241241242,
               0.2501344355104267
            ],
            [
               1.2064366366366366,
               0.2505449029648346
            ],
            [
               1.2092391491491494,
               0.2509133985883375
            ],
            [
               1.2120416616616618,
               0.2512635357221988
            ],
            [
               1.2148441741741742,
               0.25160363599291
            ],
            [
               1.2176466866866866,
               0.2519360427275211
            ],
            [
               1.2204491991991995,
               0.2522678649818423
            ],
            [
               1.2232517117117119,
               0.25261812727077587
            ],
            [
               1.2260542242242243,
               0.25301796977990615
            ],
            [
               1.2288567367367367,
               0.2535035379459981
            ],
            [
               1.2316592492492495,
               0.2541043396126828
            ],
            [
               1.234461761761762,
               0.2548318903551909
            ],
            [
               1.2372642742742743,
               0.25567358423182734
            ],
            [
               1.2400667867867867,
               0.2565948282906013
            ],
            [
               1.2428692992992996,
               0.2575492627919879
            ],
            [
               1.245671811811812,
               0.258493590208053
            ],
            [
               1.2484743243243244,
               0.25940146343057324
            ],
            [
               1.2512768368368368,
               0.26027091604793484
            ],
            [
               1.2540793493493496,
               0.26112204887023804
            ],
            [
               1.256881861861862,
               0.2619853590118794
            ],
            [
               1.2596843743743744,
               0.2628848562454367
            ],
            [
               1.2624868868868868,
               0.2638224973247987
            ],
            [
               1.2652893993993997,
               0.26477047167015966
            ],
            [
               1.268091911911912,
               0.2656753345316063
            ],
            [
               1.2708944244244245,
               0.2664737067627834
            ],
            [
               1.2736969369369369,
               0.2671147494602732
            ],
            [
               1.2764994494494497,
               0.26758156189678023
            ],
            [
               1.279301961961962,
               0.2679032887251587
            ],
            [
               1.2821044744744745,
               0.2681523803072893
            ],
            [
               1.284906986986987,
               0.2684263598016619
            ],
            [
               1.2877094994994998,
               0.26881897601942406
            ],
            [
               1.2905120120120122,
               0.26938980757941017
            ],
            [
               1.2933145245245246,
               0.27014264877850935
            ],
            [
               1.296117037037037,
               0.27102072604709293
            ],
            [
               1.2989195495495498,
               0.2719215669915356
            ],
            [
               1.3017220620620622,
               0.27272784048770826
            ],
            [
               1.3045245745745746,
               0.273344898661886
            ],
            [
               1.307327087087087,
               0.2737330473093269
            ],
            [
               1.3101295995995998,
               0.2739237964141463
            ],
            [
               1.3129321121121122,
               0.2740142254606773
            ],
            [
               1.3157346246246246,
               0.27414060210450514
            ],
            [
               1.318537137137137,
               0.2744392091143894
            ],
            [
               1.32133964964965,
               0.27500665874206975
            ],
            [
               1.3241421621621623,
               0.27587229757212917
            ],
            [
               1.3269446746746747,
               0.27699145102512746
            ],
            [
               1.329747187187187,
               0.2782614642365535
            ],
            [
               1.3325496996997,
               0.27955501996327425
            ],
            [
               1.3353522122122123,
               0.2807595683041919
            ],
            [
               1.3381547247247247,
               0.2818098035057014
            ],
            [
               1.3409572372372371,
               0.2827026266263273
            ],
            [
               1.34375974974975,
               0.28349010020607085
            ],
            [
               1.3465622622622624,
               0.2842534724573187
            ],
            [
               1.3493647747747748,
               0.28506783990506707
            ],
            [
               1.3521672872872872,
               0.2859702025963919
            ],
            [
               1.3549697997998,
               0.2869424413320416
            ],
            [
               1.3577723123123124,
               0.28791551511919355
            ],
            [
               1.3605748248248248,
               0.288793718981891
            ],
            [
               1.3633773373373372,
               0.2894907110154327
            ],
            [
               1.36617984984985,
               0.28996467062386033
            ],
            [
               1.3689823623623625,
               0.2902399085476422
            ],
            [
               1.3717848748748749,
               0.29040657595718466
            ],
            [
               1.3745873873873873,
               0.29059739134511003
            ],
            [
               1.3773898998999001,
               0.29094808975031267
            ],
            [
               1.3801924124124125,
               0.29155398120159426
            ],
            [
               1.382994924924925,
               0.29243666112920885
            ],
            [
               1.3857974374374373,
               0.2935319617266135
            ],
            [
               1.3885999499499502,
               0.2947036182722894
            ],
            [
               1.3914024624624626,
               0.2957790052486452
            ],
            [
               1.394204974974975,
               0.2965963154454599
            ],
            [
               1.3970074874874874,
               0.29704896049013074
            ],
            [
               1.39981,
               0.2971138859609232
            ]
         ]
      },
      {
         "data": [
            [
               1.39991,
               0.3028333447935958
            ],
            [
               1.3971074774774772,
               0.30226497803932556
            ],
            [
               1.3943049549549547,
               0.30205509159307764
            ],
            [
               1.391502432432432,
               0.3022195304809429
            ],
            [
               1.3886999099099095,
               0.3026530237937145
            ],
            [
               1.385897387387387,
               0.30315958400124604
            ],
            [
               1.3830948648648644,
               0.3035105864032749
            ],
            [
               1.3802923423423419,
               0.3035121144269878
            ],
            [
               1.3774898198198193,
               0.3030605665536961
            ],
            [
               1.3746872972972968,
               0.30216970188724135
            ],
            [
               1.3718847747747747,
               0.3009617602329269
            ],
            [
               1.369082252252252,
               0.29962683495936204
            ],
            [
               1.3662797297297296,
               0.2983644997374686
            ],
            [
               1.363477207207207,
               0.2973266558255244
            ],
            [
               1.3606746846846844,
               0.29657922765130895
            ],
            [
               1.3578721621621619,
               0.2960933690398474
            ],
            [
               1.3550696396396393,
               0.29576676464648793
            ],
            [
               1.3522671171171168,
               0.2954658728888188
            ],
            [
               1.3494645945945942,
               0.2950737598467441
            ],
            [
               1.3466620720720717,
               0.294527403589321
            ],
            [
               1.3438595495495491,
               0.2938329878647317
            ],
            [
               1.3410570270270266,
               0.2930559127844922
            ],
            [
               1.338254504504504,
               0.29229106268621396
            ],
            [
               1.335451981981982,
               0.29162525453683497
            ],
            [
               1.3326494594594593,
               0.2911056845481946
            ],
            [
               1.3298469369369368,
               0.29072517803797543
            ],
            [
               1.3270444144144142,
               0.2904284270056679
            ],
            [
               1.3242418918918917,
               0.29013566534667234
            ],
            [
               1.3214393693693691,
               0.2897741540867363
            ],
            [
               1.3186368468468466,
               0.2893054966989586
            ],
            [
               1.315834324324324,
               0.28873884583533344
            ],
            [
               1.3130318018018015,
               0.2881255863962208
            ],
            [
               1.310229279279279,
               0.28753797763414574
            ],
            [
               1.3074267567567563,
               0.2870399949876775
            ],
            [
               1.3046242342342338,
               0.28666121676757034
            ],
            [
               1.3018217117117112,
               0.28638323433698365
            ],
            [
               1.2990191891891887,
               0.2861433529916623
            ],
            [
               1.2962166666666666,
               0.28585408844898397
            ],
            [
               1.293414144144144,
               0.28543143146890987
            ],
            [
               1.2906116216216215,
               0.2848219871792822
            ],
            [
               1.287809099099099,
               0.28401981012558475
            ],
            [
               1.2850065765765764,
               0.28306765436926556
            ],
            [
               1.2822040540540538,
               0.2820429255288217
            ],
            [
               1.2794015315315312,
               0.2810338130163659
            ],
            [
               1.2765990090090087,
               0.280114076027318
            ],
            [
               1.2737964864864861,
               0.27932480832177536
            ],
            [
               1.2709939639639636,
               0.27866844442264743
            ],
            [
               1.268191441441441,
               0.27811556645526386
            ],
            [
               1.2653889189189185,
               0.2776205315099838
            ],
            [
               1.262586396396396,
               0.2771392143870548
            ],
            [
               1.2597838738738734,
               0.27664214127477366
            ],
            [
               1.2569813513513513,
               0.27611880860913035
            ],
            [
               1.2541788288288287,
               0.27557291741252027
            ],
            [
               1.2513763063063061,
               0.27501199456883807
            ],
            [
               1.2485737837837836,
               0.2744369488858285
            ],
            [
               1.245771261261261,
               0.2738367570675692
            ],
            [
               1.2429687387387385,
               0.27319091420752667
            ],
            [
               1.240166216216216,
               0.27247861735989176
            ],
            [
               1.2373636936936934,
               0.2716904176347241
            ],
            [
               1.2345611711711708,
               0.2708366398215351
            ],
            [
               1.2317586486486483,
               0.26994787603430365
            ],
            [
               1.2289561261261257,
               0.2690659779553003
            ],
            [
               1.2261536036036031,
               0.2682280030074707
            ],
            [
               1.2233510810810806,
               0.26744890482769995
            ],
            [
               1.2205485585585585,
               0.2667100003670198
            ],
            [
               1.217746036036036,
               0.2659587614035444
            ],
            [
               1.2149435135135134,
               0.26512167002953363
            ],
            [
               1.2121409909909908,
               0.2641270675731457
            ],
            [
               1.2093384684684683,
               0.2629308851505844
            ],
            [
               1.2065359459459457,
               0.2615364379964018
            ],
            [
               1.2037334234234232,
               0.26000086160870456
            ],
            [
               1.2009309009009006,
               0.2584249187108443
            ],
            [
               1.198128378378378,
               0.2569284418927641
            ],
            [
               1.1953258558558555,
               0.25561867380736647
            ],
            [
               1.192523333333333,
               0.2545614319093272
            ],
            [
               1.1897208108108104,
               0.25376434795838426
            ],
            [
               1.1869182882882878,
               0.2531775689498208
            ],
            [
               1.1841157657657653,
               0.2527115441739925
            ],
            [
               1.1813132432432432,
               0.2522658440782125
            ],
            [
               1.1785107207207206,
               0.2517593390934758
            ],
            [
               1.175708198198198,
               0.25115178272706684
            ],
            [
               1.1729056756756755,
               0.25044999965021864
            ],
            [
               1.170103153153153,
               0.24969736989368368
            ],
            [
               1.1673006306306304,
               0.2489511897448594
            ],
            [
               1.1644981081081078,
               0.24825669717919113
            ],
            [
               1.1616955855855853,
               0.2476275848588863
            ],
            [
               1.1588930630630627,
               0.2470403198833372
            ],
            [
               1.1560905405405402,
               0.24644443686815382
            ],
            [
               1.1532880180180176,
               0.24578500580651702
            ],
            [
               1.150485495495495,
               0.24502883293073374
            ],
            [
               1.1476829729729725,
               0.24418430883282793
            ],
            [
               1.14488045045045,
               0.24330679844595182
            ],
            [
               1.1420779279279278,
               0.2424864196840198
            ],
            [
               1.1392754054054053,
               0.2418212759771638
            ],
            [
               1.1364728828828827,
               0.24138452800481924
            ],
            [
               1.1336703603603602,
               0.24119624246227706
            ],
            [
               1.1308678378378376,
               0.24120981709935946
            ],
            [
               1.128065315315315,
               0.24131829284923834
            ],
            [
               1.1252627927927925,
               0.24137951171759592
            ],
            [
               1.12246027027027,
               0.2412529802738821
            ],
            [
               1.1196577477477474,
               0.24083747584358067
            ],
            [
               1.1168552252252248,
               0.24009813088312726
            ],
            [
               1.1140527027027023,
               0.23907501062949604
            ],
            [
               1.1112501801801797,
               0.23787093842348617
            ],
            [
               1.1084476576576572,
               0.23662262215940644
            ],
            [
               1.105645135135135,
               0.23546397041478734
            ],
            [
               1.1028426126126125,
               0.23449238554196922
            ],
            [
               1.10004009009009,
               0.23374732663876718
            ],
            [
               1.0972375675675674,
               0.23320621023656368
            ],
            [
               1.0944350450450449,
               0.23279726447978472
            ],
            [
               1.0916325225225223,
               0.23242407218653394
            ],
            [
               1.0888299999999997,
               0.23199370862590407
            ],
            [
               1.0860274774774772,
               0.23144029304658892
            ],
            [
               1.0832249549549546,
               0.23073816544099146
            ],
            [
               1.080422432432432,
               0.2299027237542134
            ],
            [
               1.0776199099099095,
               0.22898080729077325
            ],
            [
               1.074817387387387,
               0.22803514499225974
            ],
            [
               1.0720148648648644,
               0.2271281331386264
            ],
            [
               1.0692123423423419,
               0.22630914334816749
            ],
            [
               1.0664098198198197,
               0.2256073974739729
            ],
            [
               1.0636072972972972,
               0.22503018327660945
            ],
            [
               1.0608047747747746,
               0.22456470147870217
            ],
            [
               1.058002252252252,
               0.22418155303917364
            ],
            [
               1.0551997297297295,
               0.22383863899793494
            ],
            [
               1.052397207207207,
               0.22348544207594145
            ],
            [
               1.0495946846846844,
               0.22306852741620137
            ],
            [
               1.0467921621621619,
               0.2225390840232297
            ],
            [
               1.0439896396396393,
               0.2218623379351492
            ],
            [
               1.0411871171171168,
               0.22102712992225854
            ],
            [
               1.0383845945945942,
               0.22005263410422998
            ],
            [
               1.0355820720720716,
               0.21898887842852854
            ],
            [
               1.032779549549549,
               0.21790884631627955
            ],
            [
               1.0299770270270265,
               0.21689234620021836
            ],
            [
               1.0271745045045044,
               0.21600480408953499
            ],
            [
               1.0243719819819819,
               0.21527658681777323
            ],
            [
               1.0215694594594593,
               0.21468936923907928
            ],
            [
               1.0187669369369368,
               0.21417484110061813
            ],
            [
               1.0159644144144142,
               0.21362785279062407
            ],
            [
               1.0131618918918917,
               0.2129318009926509
            ],
            [
               1.010359369369369,
               0.21199000747392227
            ],
            [
               1.0075568468468465,
               0.2107544255078072
            ],
            [
               1.004754324324324,
               0.20924314154003332
            ],
            [
               1.0019518018018014,
               0.20754094656928412
            ],
            [
               0.9991492792792789,
               0.20578197390988223
            ],
            [
               0.9963467567567563,
               0.2041186206285911
            ],
            [
               0.9935442342342338,
               0.20268506656088808
            ],
            [
               0.9907417117117117,
               0.20156538104786065
            ],
            [
               0.9879391891891891,
               0.20077492192346907
            ],
            [
               0.9851366666666665,
               0.2002598767318421
            ],
            [
               0.982334144144144,
               0.19991456965078824
            ],
            [
               0.9795316216216214,
               0.19961116636019782
            ],
            [
               0.9767290990990989,
               0.19923314890666377
            ],
            [
               0.9739265765765763,
               0.1987033151347209
            ],
            [
               0.9711240540540538,
               0.1979991422805022
            ],
            [
               0.9683215315315312,
               0.19715236896199573
            ],
            [
               0.9655190090090087,
               0.19623427644008778
            ],
            [
               0.9627164864864861,
               0.19533197483966913
            ],
            [
               0.9599139639639636,
               0.19452296451091328
            ],
            [
               0.957111441441441,
               0.19385494820889404
            ],
            [
               0.9543089189189184,
               0.19333564377597906
            ],
            [
               0.9515063963963963,
               0.1929340675143698
            ],
            [
               0.9487038738738738,
               0.19259151561591564
            ],
            [
               0.9459013513513512,
               0.19223819562323402
            ],
            [
               0.9430988288288287,
               0.1918106482268312
            ],
            [
               0.9402963063063061,
               0.1912657193420667
            ],
            [
               0.9374937837837836,
               0.1905884304440274
            ],
            [
               0.934691261261261,
               0.18979298982628884
            ],
            [
               0.9318887387387385,
               0.18891779153966615
            ],
            [
               0.9290862162162159,
               0.188016221967383
            ],
            [
               0.9262836936936933,
               0.18714541085004172
            ],
            [
               0.9234811711711708,
               0.18635493347354748
            ],
            [
               0.9206786486486482,
               0.18567717358391161
            ],
            [
               0.9178761261261257,
               0.1851207783005438
            ],
            [
               0.9150736036036036,
               0.18466838122722068
            ],
            [
               0.912271081081081,
               0.18427938761233692
            ],
            [
               0.9094685585585585,
               0.18389792352976664
            ],
            [
               0.9066660360360359,
               0.18346499104009062
            ],
            [
               0.9038635135135134,
               0.18293261442821857
            ],
            [
               0.9010609909909908,
               0.1822767048777757
            ],
            [
               0.8982584684684682,
               0.18150500286767118
            ],
            [
               0.8954559459459457,
               0.18065715337355465
            ],
            [
               0.8926534234234231,
               0.17979578156458642
            ],
            [
               0.8898509009009006,
               0.17898999320053816
            ],
            [
               0.887048378378378,
               0.17829528349628315
            ],
            [
               0.8842458558558555,
               0.17773551257504666
            ],
            [
               0.8814433333333329,
               0.17729267474427057
            ],
            [
               0.8786408108108104,
               0.17690839743781495
            ],
            [
               0.8758382882882882,
               0.17649782189230678
            ],
            [
               0.8730357657657657,
               0.17597267674600975
            ],
            [
               0.8702332432432431,
               0.1752671879835791
            ],
            [
               0.8674307207207206,
               0.17435909194516186
            ],
            [
               0.864628198198198,
               0.1732790345728955
            ],
            [
               0.8618256756756755,
               0.17210488394497042
            ],
            [
               0.8590231531531529,
               0.1709420230220987
            ],
            [
               0.8562206306306304,
               0.16989510084796905
            ],
            [
               0.8534181081081078,
               0.16903954748041394
            ],
            [
               0.8506155855855853,
               0.16840141130345598
            ],
            [
               0.8478130630630627,
               0.16795159277301897
            ],
            [
               0.8450105405405401,
               0.1676160741441633
            ],
            [
               0.8422080180180176,
               0.16729871520367745
            ],
            [
               0.839405495495495,
               0.16690925191402323
            ],
            [
               0.8366029729729729,
               0.16638760810625342
            ],
            [
               0.8338004504504504,
               0.16571702527455723
            ],
            [
               0.8309979279279278,
               0.1649223652477375
            ],
            [
               0.8281954054054053,
               0.1640549446552806
            ],
            [
               0.8253928828828827,
               0.16316972359555204
            ],
            [
               0.8225903603603602,
               0.16230308396333237
            ],
            [
               0.8197878378378376,
               0.16145899133910602
            ],
            [
               0.816985315315315,
               0.1606082181006273
            ],
            [
               0.8141827927927925,
               0.15970061602545277
            ],
            [
               0.8113802702702699,
               0.15868580392997134
            ],
            [
               0.8085777477477474,
               0.1575346867528606
            ],
            [
               0.8057752252252248,
               0.15625396164863758
            ],
            [
               0.8029727027027023,
               0.15488826530025418
            ],
            [
               0.8001701801801802,
               0.15350898227027132
            ],
            [
               0.7973676576576576,
               0.15219342793964424
            ],
            [
               0.794565135135135,
               0.15100149861039036
            ],
            [
               0.7917626126126125,
               0.14995777454108578
            ],
            [
               0.7889600900900899,
               0.14904517584033888
            ],
            [
               0.7861575675675674,
               0.1482122858932351
            ],
            [
               0.7833550450450448,
               0.14739177728159547
            ],
            [
               0.7805525225225223,
               0.1465236314628819
            ],
            [
               0.7777499999999997,
               0.14557531842388208
            ],
            [
               0.7749474774774772,
               0.1445522869032896
            ],
            [
               0.7721449549549546,
               0.14349554900233588
            ],
            [
               0.769342432432432,
               0.14246759064140463
            ],
            [
               0.7665399099099095,
               0.14153173999979402
            ],
            [
               0.763737387387387,
               0.1407321455429361
            ],
            [
               0.7609348648648648,
               0.1400810096555203
            ],
            [
               0.7581323423423423,
               0.1395569498225114
            ],
            [
               0.7553298198198197,
               0.13911436072926595
            ],
            [
               0.7525272972972972,
               0.13869986973823598
            ],
            [
               0.7497247747747746,
               0.1382697340441598
            ],
            [
               0.7469222522522521,
               0.13780205206520574
            ],
            [
               0.7441197297297295,
               0.13729985551775467
            ],
            [
               0.741317207207207,
               0.13678464317685998
            ],
            [
               0.7385146846846844,
               0.1362834079659025
            ],
            [
               0.7357121621621618,
               0.13581443752663172
            ],
            [
               0.7329096396396393,
               0.1353773749604027
            ],
            [
               0.7301071171171167,
               0.13495120914534114
            ],
            [
               0.7273045945945942,
               0.13450075703913908
            ],
            [
               0.7245020720720716,
               0.13398898520447405
            ],
            [
               0.7216995495495495,
               0.13339037984791588
            ],
            [
               0.718897027027027,
               0.13270027015132752
            ],
            [
               0.7160945045045044,
               0.13193660084026856
            ],
            [
               0.7132919819819818,
               0.13113350126516093
            ],
            [
               0.7104894594594593,
               0.13032902865062843
            ],
            [
               0.7076869369369367,
               0.12955155511093827
            ],
            [
               0.7048844144144142,
               0.12880967964450613
            ],
            [
               0.7020818918918916,
               0.12808917412765028
            ],
            [
               0.6992793693693691,
               0.12735787152339043
            ],
            [
               0.6964768468468465,
               0.12657656510560206
            ],
            [
               0.693674324324324,
               0.1257119552192021
            ],
            [
               0.6908718018018014,
               0.12474716687419962
            ],
            [
               0.6880692792792789,
               0.12368649078367602
            ],
            [
               0.6852667567567567,
               0.12255327967628366
            ],
            [
               0.6824642342342342,
               0.1213824565165596
            ],
            [
               0.6796617117117116,
               0.12021089994641812
            ],
            [
               0.6768591891891891,
               0.11906941288514836
            ],
            [
               0.6740566666666665,
               0.11797895110186626
            ],
            [
               0.671254144144144,
               0.11695176283887665
            ],
            [
               0.6684516216216214,
               0.11599591907654724
            ],
            [
               0.6656490990990989,
               0.1151202854079186
            ],
            [
               0.6628465765765763,
               0.11433687687221494
            ],
            [
               0.6600440540540538,
               0.11365878499145576
            ],
            [
               0.6572415315315312,
               0.1130939589095922
            ],
            [
               0.6544390090090086,
               0.11263719845599501
            ],
            [
               0.6516364864864861,
               0.11226390594306321
            ],
            [
               0.6488339639639635,
               0.11192891245057218
            ],
            [
               0.6460314414414414,
               0.11157206446725046
            ],
            [
               0.6432289189189189,
               0.11112980689710789
            ],
            [
               0.6404263963963963,
               0.11054965094183794
            ],
            [
               0.6376238738738738,
               0.109803084826163
            ],
            [
               0.6348213513513512,
               0.108892723993922
            ],
            [
               0.6320188288288286,
               0.10785127391458524
            ],
            [
               0.6292163063063061,
               0.10673257712968087
            ],
            [
               0.6264137837837835,
               0.10559765940958032
            ],
            [
               0.623611261261261,
               0.10450030449966757
            ],
            [
               0.6208087387387384,
               0.1034766730727634
            ],
            [
               0.6180062162162159,
               0.10254184583500689
            ],
            [
               0.6152036936936933,
               0.10169353148514026
            ],
            [
               0.6124011711711708,
               0.10092053881909144
            ],
            [
               0.6095986486486482,
               0.10021197496204576
            ],
            [
               0.6067961261261261,
               0.09956312345536117
            ],
            [
               0.6039936036036035,
               0.09897557414767133
            ],
            [
               0.601191081081081,
               0.09845178222130269
            ],
            [
               0.5983885585585584,
               0.09798678655138773
            ],
            [
               0.5955860360360359,
               0.09756127478415944
            ],
            [
               0.5927835135135133,
               0.09713990630206207
            ],
            [
               0.5899809909909908,
               0.09667682641797118
            ],
            [
               0.5871784684684682,
               0.0961273404154559
            ],
            [
               0.5843759459459457,
               0.09546191124088685
            ],
            [
               0.5815734234234231,
               0.09467715041920355
            ],
            [
               0.5787709009009008,
               0.09379899392271793
            ],
            [
               0.5759683783783782,
               0.09287575537880205
            ],
            [
               0.5731658558558557,
               0.09196241743677605
            ],
            [
               0.5703633333333331,
               0.09110103828273178
            ],
            [
               0.5675608108108106,
               0.09030415499206318
            ],
            [
               0.564758288288288,
               0.08954767054066382
            ],
            [
               0.5619557657657654,
               0.0887768619888028
            ],
            [
               0.5591532432432431,
               0.08792469489401805
            ],
            [
               0.5563507207207206,
               0.08693707412922672
            ],
            [
               0.553548198198198,
               0.08579664637776621
            ],
            [
               0.5507456756756755,
               0.084536492972138
            ],
            [
               0.5479431531531529,
               0.08323781202449193
            ],
            [
               0.5451406306306303,
               0.08201072836693957
            ],
            [
               0.5423381081081078,
               0.08096308593137969
            ],
            [
               0.5395355855855855,
               0.08016654038510182
            ],
            [
               0.5367330630630629,
               0.07963087889660514
            ],
            [
               0.5339305405405403,
               0.07929554316270776
            ],
            [
               0.5311280180180178,
               0.07904229051487935
            ],
            [
               0.5283254954954952,
               0.07872632621948955
            ],
            [
               0.5255229729729727,
               0.0782171899278419
            ],
            [
               0.5227204504504503,
               0.07743718437393565
            ],
            [
               0.5199179279279278,
               0.07638541951350913
            ],
            [
               0.5171154054054052,
               0.07513963114159428
            ],
            [
               0.5143128828828827,
               0.07383460480915993
            ],
            [
               0.5115103603603601,
               0.07262322016618597
            ],
            [
               0.5087078378378376,
               0.071631559805577
            ],
            [
               0.505905315315315,
               0.07092147084823305
            ],
            [
               0.5031027927927927,
               0.07047179594439329
            ],
            [
               0.5003002702702701,
               0.07018387374731627
            ],
            [
               0.4974977477477476,
               0.06990960086201803
            ],
            [
               0.494695225225225,
               0.06949361844378904
            ],
            [
               0.49189270270270247,
               0.06881709944682521
            ],
            [
               0.4890901801801799,
               0.06783037377736995
            ],
            [
               0.48628765765765736,
               0.06656522723748787
            ],
            [
               0.483485135135135,
               0.06512395032096091
            ],
            [
               0.48068261261261247,
               0.06364912115071936
            ],
            [
               0.4778800900900899,
               0.06228357162408385
            ],
            [
               0.47507756756756736,
               0.06113241791562701
            ],
            [
               0.4722750450450448,
               0.06023783915368755
            ],
            [
               0.46947252252252225,
               0.059572996404529094
            ],
            [
               0.4666699999999997,
               0.0590555446372269
            ],
            [
               0.46386747747747736,
               0.05857546902140506
            ],
            [
               0.4610649549549548,
               0.0580281646461204
            ],
            [
               0.45826243243243225,
               0.05734278722604616
            ],
            [
               0.4554599099099097,
               0.05649800164680588
            ],
            [
               0.45265738738738714,
               0.05552151824552454
            ],
            [
               0.4498548648648646,
               0.054474824328436144
            ],
            [
               0.44705234234234204,
               0.05342876606339694
            ],
            [
               0.4442498198198197,
               0.05243793601672772
            ],
            [
               0.44144729729729715,
               0.0515216605573284
            ],
            [
               0.4386447747747746,
               0.050656998444737505
            ],
            [
               0.43584225225225204,
               0.04978540752923302
            ],
            [
               0.4330397297297295,
               0.048830767239252504
            ],
            [
               0.43023720720720693,
               0.04772336546294506
            ],
            [
               0.4274346846846844,
               0.0464230240331612
            ],
            [
               0.42463216216216204,
               0.04493498942411661
            ],
            [
               0.4218296396396395,
               0.043314284976273126
            ],
            [
               0.41902711711711693,
               0.041657263175984005
            ],
            [
               0.4162245945945944,
               0.040082301314387
            ],
            [
               0.4134220720720718,
               0.03870419013780774
            ],
            [
               0.41061954954954927,
               0.0376082231862179
            ],
            [
               0.40781702702702693,
               0.036830050909144735
            ],
            [
               0.4050145045045044,
               0.03634607034158213
            ],
            [
               0.4022119819819818,
               0.03607678992543015
            ],
            [
               0.39940945945945927,
               0.03590273558332954
            ],
            [
               0.3966069369369367,
               0.03568963887850515
            ],
            [
               0.39380441441441416,
               0.03531746161869756
            ],
            [
               0.3910018918918916,
               0.034706755063683065
            ],
            [
               0.3881993693693693,
               0.03383621932787023
            ],
            [
               0.3853968468468467,
               0.03274713098231127
            ],
            [
               0.38259432432432416,
               0.03153323022571797
            ],
            [
               0.3797918018018016,
               0.030318088578871694
            ],
            [
               0.37698927927927905,
               0.029225107094125652
            ],
            [
               0.3741867567567565,
               0.028347308721489495
            ],
            [
               0.37138423423423395,
               0.027724384326673485
            ],
            [
               0.3685817117117116,
               0.027332834862683925
            ],
            [
               0.36577918918918906,
               0.02709183680282823
            ],
            [
               0.3629766666666665,
               0.02688342944615113
            ],
            [
               0.36017414414414395,
               0.026581850196259083
            ],
            [
               0.3573716216216214,
               0.02608438674353497
            ],
            [
               0.35456909909909884,
               0.025335706173106348
            ],
            [
               0.3517665765765763,
               0.024339427258001062
            ],
            [
               0.34896405405405395,
               0.02315424571149516
            ],
            [
               0.3461615315315314,
               0.021876199325343224
            ],
            [
               0.34335900900900884,
               0.020612431188400185
            ],
            [
               0.3405564864864863,
               0.01945397444006798
            ],
            [
               0.33775396396396373,
               0.018455022766541665
            ],
            [
               0.3349514414414412,
               0.017623926837872658
            ],
            [
               0.3321489189189186,
               0.016927489164413292
            ],
            [
               0.3293463963963963,
               0.01630617178553466
            ],
            [
               0.32654387387387374,
               0.015694799838936818
            ],
            [
               0.3237413513513512,
               0.015042132258121788
            ],
            [
               0.3209388288288286,
               0.014323568252508356
            ],
            [
               0.31813630630630607,
               0.013543873166516243
            ],
            [
               0.3153337837837835,
               0.012730213954013858
            ],
            [
               0.31253126126126096,
               0.01191885318903077
            ],
            [
               0.30972873873873863,
               0.011140590839456038
            ],
            [
               0.3069262162162161,
               0.01040997891289168
            ],
            [
               0.3041236936936935,
               0.009721605721152007
            ],
            [
               0.30132117117117097,
               0.009054044932385971
            ],
            [
               0.2985186486486484,
               0.008379371128554317
            ],
            [
               0.29571612612612586,
               0.007674379808428916
            ],
            [
               0.2929136036036035,
               0.00692936224895549
            ],
            [
               0.29011108108108097,
               0.0061514746649439095
            ],
            [
               0.2873085585585584,
               0.005361888486521915
            ],
            [
               0.28450603603603586,
               0.004588187468333824
            ],
            [
               0.2817035135135133,
               0.0038550629028391153
            ],
            [
               0.27890099099099075,
               0.003176723939598683
            ],
            [
               0.2760984684684682,
               0.002553533537661412
            ],
            [
               0.27329594594594586,
               0.0019736193474704233
            ],
            [
               0.2704934234234233,
               0.001418303699127696
            ],
            [
               0.26769090090090075,
               0.0008688743888772693
            ],
            [
               0.2648883783783782,
               0.00031194724757006853
            ],
            [
               0.26208585585585564,
               -0.00025850254265492867
            ],
            [
               0.2592833333333331,
               -0.0008428213425873132
            ],
            [
               0.25648081081081053,
               -0.0014398387007445307
            ],
            [
               0.2536782882882882,
               -0.002051248926073043
            ],
            [
               0.25087576576576565,
               -0.0026839117577147076
            ],
            [
               0.2480732432432431,
               -0.003348724942771747
            ],
            [
               0.24527072072072054,
               -0.004056273917029715
            ],
            [
               0.24246819819819798,
               -0.00481097847371996
            ],
            [
               0.23966567567567543,
               -0.0056063061144780435
            ],
            [
               0.23686315315315287,
               -0.006423435814925743
            ],
            [
               0.23406063063063054,
               -0.00723456798492797
            ],
            [
               0.23125810810810798,
               -0.008010317545885631
            ],
            [
               0.22845558558558543,
               -0.00872896490572847
            ],
            [
               0.22565306306306288,
               -0.009384424892353888
            ],
            [
               0.22285054054054032,
               -0.009990010127512786
            ],
            [
               0.22004801801801777,
               -0.010576377999337888
            ],
            [
               0.2172454954954952,
               -0.011184010838606914
            ],
            [
               0.21444297297297288,
               -0.011852485984898103
            ],
            [
               0.21164045045045032,
               -0.01260994987862979
            ],
            [
               0.20883792792792777,
               -0.013466185040796885
            ],
            [
               0.20603540540540521,
               -0.014411443601867746
            ],
            [
               0.20323288288288266,
               -0.015421240852554266
            ],
            [
               0.2004303603603601,
               -0.016465261258853142
            ],
            [
               0.19762783783783777,
               -0.017517155128611225
            ],
            [
               0.19482531531531522,
               -0.01856178349762977
            ],
            [
               0.19202279279279266,
               -0.019597472309797817
            ],
            [
               0.1892202702702701,
               -0.02063269558407224
            ],
            [
               0.18641774774774755,
               -0.021678649076137577
            ],
            [
               0.183615225225225,
               -0.02274067095710361
            ],
            [
               0.18081270270270244,
               -0.02381188860687318
            ],
            [
               0.1780101801801801,
               -0.024871683832952393
            ],
            [
               0.17520765765765756,
               -0.02588986532973213
            ],
            [
               0.172405135135135,
               -0.026835425048163927
            ],
            [
               0.16960261261261245,
               -0.027687134104376246
            ],
            [
               0.1668000900900899,
               -0.028442546462277868
            ],
            [
               0.16399756756756734,
               -0.029122427083928745
            ],
            [
               0.16119504504504478,
               -0.029769013673652978
            ],
            [
               0.15839252252252245,
               -0.030438360695718758
            ],
            [
               0.1555899999999999,
               -0.031188691214734998
            ],
            [
               0.15278747747747734,
               -0.0320676921757722
            ],
            [
               0.14998495495495479,
               -0.03310179661436463
            ],
            [
               0.14718243243243223,
               -0.03428978621769062
            ],
            [
               0.14437990990990968,
               -0.03560185223896867
            ],
            [
               0.14157738738738712,
               -0.03698399747485938
            ],
            [
               0.1387748648648648,
               -0.03836669456697417
            ],
            [
               0.13597234234234223,
               -0.039676191025585034
            ],
            [
               0.13316981981981968,
               -0.04084671426440186
            ],
            [
               0.13036729729729712,
               -0.04183189671956391
            ],
            [
               0.12756477477477457,
               -0.042613832198798156
            ],
            [
               0.12476225225225201,
               -0.043208233224546956
            ],
            [
               0.12195972972972946,
               -0.04366429488144475
            ],
            [
               0.11915720720720713,
               -0.04405830179420804
            ],
            [
               0.11635468468468457,
               -0.04448093121788497
            ],
            [
               0.11355216216216202,
               -0.04501961438848482
            ],
            [
               0.11074963963963946,
               -0.045738952355182334
            ],
            [
               0.10794711711711691,
               -0.046663524620416064
            ],
            [
               0.10514459459459435,
               -0.04776787095591167
            ],
            [
               0.1023420720720718,
               -0.048977511969715906
            ],
            [
               0.09953954954954947,
               -0.050182532857416744
            ],
            [
               0.09673702702702691,
               -0.05126193142088036
            ],
            [
               0.09393450450450436,
               -0.05211352784925591
            ],
            [
               0.0911319819819818,
               -0.05268186299358799
            ],
            [
               0.08832945945945925,
               -0.05297612721952288
            ],
            [
               0.08552693693693669,
               -0.053072186639404204
            ],
            [
               0.08272441441441436,
               -0.053096871674138804
            ],
            [
               0.0799218918918918,
               -0.05319778521121123
            ],
            [
               0.07711936936936925,
               -0.05350643599892671
            ],
            [
               0.0743168468468467,
               -0.054104990019130085
            ],
            [
               0.07151432432432414,
               -0.055006384030061126
            ],
            [
               0.06871180180180159,
               -0.05615391206269462
            ],
            [
               0.06590927927927903,
               -0.05744064753984264
            ],
            [
               0.0631067567567567,
               -0.05874293940135839
            ],
            [
               0.060304234234234144,
               -0.059957692412241234
            ],
            [
               0.05750171171171159,
               -0.06103176382135527
            ],
            [
               0.054699189189189035,
               -0.06197416685632259
            ],
            [
               0.05189666666666648,
               -0.0628472337340753
            ],
            [
               0.049094144144143925,
               -0.06373975872356555
            ],
            [
               0.04629162162162137,
               -0.06473117653948537
            ],
            [
               0.04348909909909904,
               -0.06585898869289383
            ],
            [
               0.04068657657657648,
               -0.06710078194585214
            ],
            [
               0.03788405405405393,
               -0.06837746060157365
            ],
            [
               0.035081531531531374,
               -0.0695772200406517
            ],
            [
               0.03227900900900882,
               -0.07059265634247985
            ],
            [
               0.029476486486486264,
               -0.07135865532968216
            ],
            [
               0.02667396396396371,
               -0.0718780178719606
            ],
            [
               0.023871441441441377,
               -0.07222550929007694
            ],
            [
               0.021068918918918822,
               -0.07252803097758202
            ],
            [
               0.018266396396396267,
               -0.07292661810478523
            ],
            [
               0.015463873873873712,
               -0.07353228484664674
            ],
            [
               0.012661351351351158,
               -0.07439018625005595
            ],
            [
               0.009858828828828603,
               -0.07546421703806787
            ],
            [
               0.007056306306306048,
               -0.07664769464497954
            ],
            [
               0.004253783783783716,
               -0.07779725548215882
            ],
            [
               0.0014512612612611608,
               -0.07877934131302432
            ],
            [
               -0.001351261261261394,
               -0.07951427518917756
            ],
            [
               -0.004153783783783949,
               -0.08000344590616679
            ],
            [
               -0.006956306306306503,
               -0.08033044226923194
            ],
            [
               -0.009758828828829058,
               -0.08063540163442094
            ],
            [
               -0.012561351351351613,
               -0.0810706026718518
            ],
            [
               -0.015363873873873946,
               -0.08175153876059556
            ],
            [
               -0.0181663963963965,
               -0.08271928237183522
            ],
            [
               -0.020968918918919055,
               -0.08392634629683202
            ],
            [
               -0.02377144144144161,
               -0.08525063682650727
            ],
            [
               -0.026573963963964164,
               -0.08653298166557319
            ],
            [
               -0.02937648648648672,
               -0.0876261047184185
            ],
            [
               -0.03217900900900905,
               -0.08843931080909934
            ],
            [
               -0.03498153153153161,
               -0.08896470001027096
            ],
            [
               -0.03778405405405416,
               -0.0892768992222009
            ],
            [
               -0.040586576576576716,
               -0.08950699994380742
            ],
            [
               -0.04338909909909927,
               -0.08979972835284411
            ],
            [
               -0.046191621621621826,
               -0.0902681037337261
            ],
            [
               -0.04899414414414438,
               -0.09096028870965826
            ],
            [
               -0.05179666666666671,
               -0.09184893847392656
            ],
            [
               -0.05459918918918927,
               -0.09284566759273032
            ],
            [
               -0.05740171171171182,
               -0.09383489294278591
            ],
            [
               -0.06020423423423438,
               -0.09471507597561511
            ],
            [
               -0.06300675675675693,
               -0.09543330776508732
            ],
            [
               -0.06580927927927949,
               -0.0960018543986871
            ],
            [
               -0.06861180180180204,
               -0.09649169941689133
            ],
            [
               -0.07141432432432437,
               -0.09700603864978347
            ],
            [
               -0.07421684684684693,
               -0.09764339914146851
            ],
            [
               -0.07701936936936948,
               -0.0984633295244715
            ],
            [
               -0.07982189189189204,
               -0.0994664147504642
            ],
            [
               -0.0826244144144146,
               -0.10059520543761494
            ],
            [
               -0.08542693693693715,
               -0.10175535334431578
            ],
            [
               -0.0882294594594597,
               -0.10284932554081133
            ],
            [
               -0.09103198198198204,
               -0.10381086688924862
            ],
            [
               -0.09383450450450459,
               -0.10462826556093904
            ],
            [
               -0.09663702702702714,
               -0.10534841568404639
            ],
            [
               -0.0994395495495497,
               -0.10606026691548007
            ],
            [
               -0.10224207207207225,
               -0.10686324076049526
            ],
            [
               -0.10504459459459481,
               -0.10783123009031319
            ],
            [
               -0.10784711711711736,
               -0.1089842357992558
            ],
            [
               -0.1106496396396397,
               -0.11027712131463625
            ],
            [
               -0.11345216216216225,
               -0.11160930949616467
            ],
            [
               -0.1162546846846848,
               -0.11285243004895121
            ],
            [
               -0.11905720720720736,
               -0.11388720162887331
            ],
            [
               -0.12185972972972992,
               -0.11463803096738846
            ],
            [
               -0.12466225225225247,
               -0.11509475089070142
            ],
            [
               -0.12746477477477502,
               -0.11531517686055127
            ],
            [
               -0.13026729729729736,
               -0.11540825812479498
            ],
            [
               -0.1330698198198199,
               -0.11550352460358879
            ],
            [
               -0.13587234234234247,
               -0.11571641985732627
            ],
            [
               -0.13867486486486502,
               -0.1161198418393328
            ],
            [
               -0.14147738738738758,
               -0.1167297307994307
            ],
            [
               -0.14427990990991013,
               -0.11750781660173375
            ],
            [
               -0.14708243243243246,
               -0.11837928652230373
            ],
            [
               -0.14988495495495502,
               -0.11925886924080181
            ],
            [
               -0.15268747747747757,
               -0.12007689527009163
            ],
            [
               -0.15549000000000013,
               -0.12079770094749498
            ],
            [
               -0.15829252252252268,
               -0.12142580450281976
            ],
            [
               -0.16109504504504524,
               -0.1219994399352772
            ],
            [
               -0.1638975675675678,
               -0.12257488740998876
            ],
            [
               -0.16670009009009013,
               -0.12320741803171434
            ],
            [
               -0.16950261261261268,
               -0.12393499174332903
            ],
            [
               -0.17230513513513523,
               -0.12476924071967689
            ],
            [
               -0.1751076576576578,
               -0.125695466408046
            ],
            [
               -0.17791018018018034,
               -0.12668040250246104
            ],
            [
               -0.1807127027027029,
               -0.12768430448939702
            ],
            [
               -0.18351522522522545,
               -0.12867310190097794
            ],
            [
               -0.1863177477477478,
               -0.1296269589392941
            ],
            [
               -0.18912027027027034,
               -0.13054323018061095
            ],
            [
               -0.1919227927927929,
               -0.1314337966909903
            ],
            [
               -0.19472531531531545,
               -0.13231844122822098
            ],
            [
               -0.197527837837838,
               -0.13321680532679198
            ],
            [
               -0.20033036036036056,
               -0.13414143920963123
            ],
            [
               -0.20313288288288311,
               -0.135093700598954
            ],
            [
               -0.20593540540540545,
               -0.13606316655124887
            ],
            [
               -0.208737927927928,
               -0.1370301996262361
            ],
            [
               -0.21154045045045056,
               -0.13797063560093892
            ],
            [
               -0.2143429729729731,
               -0.138861318299881
            ],
            [
               -0.21714549549549567,
               -0.13968530819885344
            ],
            [
               -0.21994801801801822,
               -0.14043586081562034
            ],
            [
               -0.22275054054054078,
               -0.14111855480499025
            ],
            [
               -0.2255530630630631,
               -0.14175118660350786
            ],
            [
               -0.22835558558558566,
               -0.1423612768181236
            ],
            [
               -0.23115810810810822,
               -0.14298133844982144
            ],
            [
               -0.23396063063063077,
               -0.14364248843170874
            ],
            [
               -0.23676315315315333,
               -0.1443674915846842
            ],
            [
               -0.23956567567567588,
               -0.14516474883488384
            ],
            [
               -0.24236819819819821,
               -0.1460248627214651
            ],
            [
               -0.24517072072072077,
               -0.14692106138967911
            ],
            [
               -0.24797324324324332,
               -0.14781391282313416
            ],
            [
               -0.2507757657657659,
               -0.148659589247368
            ],
            [
               -0.25357828828828843,
               -0.14941979422109208
            ],
            [
               -0.256380810810811,
               -0.15007075129301867
            ],
            [
               -0.25918333333333354,
               -0.15060869150560727
            ],
            [
               -0.2619858558558559,
               -0.1510501553250773
            ],
            [
               -0.26478837837837843,
               -0.1514269345334641
            ],
            [
               -0.267590900900901,
               -0.1517771596932354
            ],
            [
               -0.27039342342342354,
               -0.15213531963566818
            ],
            [
               -0.2731959459459461,
               -0.15252440491005426
            ],
            [
               -0.27599846846846865,
               -0.15295269812363374
            ],
            [
               -0.2788009909909912,
               -0.15341616322083904
            ],
            [
               -0.28160351351351354,
               -0.1539054206344566
            ],
            [
               -0.2844060360360361,
               -0.15441461514659732
            ],
            [
               -0.28720855855855865,
               -0.1549487021671199
            ],
            [
               -0.2900110810810812,
               -0.1555261180366088
            ],
            [
               -0.29281360360360376,
               -0.15617535938342617
            ],
            [
               -0.2956161261261263,
               -0.15692616697914916
            ],
            [
               -0.29841864864864887,
               -0.1577980410086963
            ],
            [
               -0.3012211711711712,
               -0.15878997627407831
            ],
            [
               -0.30402369369369375,
               -0.15987514943212977
            ],
            [
               -0.3068262162162163,
               -0.1610028215224873
            ],
            [
               -0.30962873873873886,
               -0.16210740978724186
            ],
            [
               -0.3124312612612614,
               -0.16312231621634957
            ],
            [
               -0.31523378378378397,
               -0.16399449863492724
            ],
            [
               -0.3180363063063065,
               -0.1646955018895924
            ],
            [
               -0.32083882882882886,
               -0.16522583801722845
            ],
            [
               -0.3236413513513514,
               -0.16561181319632234
            ],
            [
               -0.32644387387387397,
               -0.16589637215581576
            ],
            [
               -0.3292463963963965,
               -0.1661273957108269
            ],
            [
               -0.3320489189189191,
               -0.16634748777162328
            ],
            [
               -0.33485144144144163,
               -0.16658842388664713
            ],
            [
               -0.3376539639639642,
               -0.1668714374064516
            ],
            [
               -0.3404564864864865,
               -0.16721214311140845
            ],
            [
               -0.3432590090090091,
               -0.16762704007034362
            ],
            [
               -0.34606153153153163,
               -0.16813791074425943
            ],
            [
               -0.3488640540540542,
               -0.1687713042058472
            ],
            [
               -0.35166657657657674,
               -0.16955235873538155
            ],
            [
               -0.3544690990990993,
               -0.17049471889436174
            ],
            [
               -0.3572716216216216,
               -0.1715902764920662
            ],
            [
               -0.3600741441441442,
               -0.1728031129155142
            ],
            [
               -0.36287666666666674,
               -0.17407100335374975
            ],
            [
               -0.3656791891891893,
               -0.17531543016895723
            ],
            [
               -0.36848171171171185,
               -0.17645804696991754
            ],
            [
               -0.3712842342342344,
               -0.17743900542979363
            ],
            [
               -0.37408675675675696,
               -0.17823145924638042
            ],
            [
               -0.3768892792792793,
               -0.178847384794522
            ],
            [
               -0.37969180180180184,
               -0.17933243354732403
            ],
            [
               -0.3824943243243244,
               -0.17975105260717444
            ],
            [
               -0.38529684684684695,
               -0.18016639745752472
            ],
            [
               -0.3880993693693695,
               -0.1806214618074212
            ],
            [
               -0.39090189189189206,
               -0.18112764160137546
            ],
            [
               -0.3937044144144146,
               -0.18166461376438542
            ],
            [
               -0.39650693693693695,
               -0.18219166030506573
            ],
            [
               -0.3993094594594595,
               -0.18266663524403437
            ],
            [
               -0.40211198198198206,
               -0.1830659949632135
            ],
            [
               -0.4049145045045046,
               -0.18339868480376748
            ],
            [
               -0.40771702702702717,
               -0.18370849164607167
            ],
            [
               -0.4105195495495496,
               -0.18406320965887513
            ],
            [
               -0.41332207207207217,
               -0.18453343344715997
            ],
            [
               -0.4161245945945947,
               -0.18516751401641324
            ],
            [
               -0.4189271171171173,
               -0.18597091563025664
            ],
            [
               -0.4217296396396397,
               -0.18689725592273887
            ],
            [
               -0.4245321621621623,
               -0.18785491822049682
            ],
            [
               -0.42733468468468483,
               -0.18872832137061193
            ],
            [
               -0.4301372072072073,
               -0.18940823146842634
            ],
            [
               -0.4329397297297298,
               -0.18982241493582996
            ],
            [
               -0.4357422522522524,
               -0.18995748555237907
            ],
            [
               -0.4385447747747748,
               -0.1898651842962159
            ],
            [
               -0.4413472972972974,
               -0.189650847654242
            ],
            [
               -0.44414981981981994,
               -0.18944708598978777
            ],
            [
               -0.4469523423423425,
               -0.1893800852337168
            ],
            [
               -0.44975486486486493,
               -0.1895381108125383
            ],
            [
               -0.4525573873873875,
               -0.18995107688785945
            ],
            [
               -0.45535990990991004,
               -0.1905866881247133
            ],
            [
               -0.4581624324324325,
               -0.1913637186331999
            ],
            [
               -0.46096495495495504,
               -0.19217798876799763
            ],
            [
               -0.4637674774774776,
               -0.19293304998080793
            ],
            [
               -0.46657000000000015,
               -0.19356652554913434
            ],
            [
               -0.4693725225225226,
               -0.19406472630681185
            ],
            [
               -0.47217504504504515,
               -0.1944619673933689
            ],
            [
               -0.4749775675675677,
               -0.1948257229763992
            ],
            [
               -0.47778009009009015,
               -0.19523290707999147
            ],
            [
               -0.4805826126126127,
               -0.19574492437334595
            ],
            [
               -0.48338513513513526,
               -0.19638906067968676
            ],
            [
               -0.4861876576576578,
               -0.1971514183076838
            ],
            [
               -0.48899018018018026,
               -0.19798278373826655
            ],
            [
               -0.4917927027027028,
               -0.1988147911584751
            ],
            [
               -0.49459522522522537,
               -0.19958076517923862
            ],
            [
               -0.4973977477477478,
               -0.20023455532696366
            ],
            [
               -0.5002002702702704,
               -0.20076174251116774
            ],
            [
               -0.5030027927927929,
               -0.20118035419648067
            ],
            [
               -0.5058053153153154,
               -0.20153171470000783
            ],
            [
               -0.5086078378378379,
               -0.2018651407428712
            ],
            [
               -0.5114103603603605,
               -0.20222191368949316
            ],
            [
               -0.514212882882883,
               -0.20262383808140563
            ],
            [
               -0.5170154054054055,
               -0.20306985729328664
            ],
            [
               -0.519817927927928,
               -0.2035413096424552
            ],
            [
               -0.5226204504504506,
               -0.2040134496434161
            ],
            [
               -0.525422972972973,
               -0.20446879494887882
            ],
            [
               -0.5282254954954956,
               -0.20490733738613776
            ],
            [
               -0.5310280180180181,
               -0.20534980979404494
            ],
            [
               -0.5338305405405407,
               -0.20583261996430408
            ],
            [
               -0.5366330630630631,
               -0.20639594003349532
            ],
            [
               -0.5394355855855857,
               -0.2070688302905006
            ],
            [
               -0.5422381081081082,
               -0.2078564029563451
            ],
            [
               -0.5450406306306307,
               -0.20873352634720685
            ],
            [
               -0.5478431531531532,
               -0.20964758692200294
            ],
            [
               -0.5506456756756758,
               -0.21052998950037577
            ],
            [
               -0.5534481981981982,
               -0.21131327964300697
            ],
            [
               -0.5562507207207208,
               -0.21194890312346493
            ],
            [
               -0.5590532432432433,
               -0.21242027623603393
            ],
            [
               -0.5618557657657659,
               -0.21274715440564612
            ],
            [
               -0.5646582882882883,
               -0.2129798667584995
            ],
            [
               -0.5674608108108109,
               -0.2131850441557444
            ],
            [
               -0.5702633333333335,
               -0.21342706312695475
            ],
            [
               -0.5730658558558559,
               -0.21375074712724296
            ],
            [
               -0.5758683783783785,
               -0.2141704851844164
            ],
            [
               -0.578670900900901,
               -0.21466894547749932
            ],
            [
               -0.5814734234234236,
               -0.21520557751970976
            ],
            [
               -0.584275945945946,
               -0.21573203347828948
            ],
            [
               -0.5870784684684686,
               -0.21620945920736948
            ],
            [
               -0.5898809909909911,
               -0.21662201120581345
            ],
            [
               -0.5926835135135136,
               -0.2169821629727847
            ],
            [
               -0.5954860360360361,
               -0.21732602288925879
            ],
            [
               -0.5982885585585587,
               -0.21770017495478733
            ],
            [
               -0.6010910810810811,
               -0.21814442861256658
            ],
            [
               -0.6038936036036037,
               -0.21867638077660556
            ],
            [
               -0.6066961261261262,
               -0.2192833133719513
            ],
            [
               -0.6094986486486488,
               -0.21992472569837168
            ],
            [
               -0.6123011711711712,
               -0.22054538130378848
            ],
            [
               -0.6151036936936938,
               -0.22109519376285597
            ],
            [
               -0.6179062162162163,
               -0.22154973306098208
            ],
            [
               -0.6207087387387388,
               -0.22192447667145826
            ],
            [
               -0.6235112612612613,
               -0.22227746297131742
            ],
            [
               -0.6263137837837839,
               -0.2226983476633592
            ],
            [
               -0.6291163063063064,
               -0.22328604029557608
            ],
            [
               -0.6319188288288289,
               -0.224120824316886
            ],
            [
               -0.6347213513513514,
               -0.2252389456600296
            ],
            [
               -0.637523873873874,
               -0.22661736837746654
            ],
            [
               -0.6403263963963964,
               -0.22817373589576784
            ],
            [
               -0.643128918918919,
               -0.22978228131226372
            ],
            [
               -0.6459314414414415,
               -0.23130177204062577
            ],
            [
               -0.6487339639639641,
               -0.2326079730512107
            ],
            [
               -0.6515364864864865,
               -0.23362169313008715
            ],
            [
               -0.6543390090090091,
               -0.23432470780784911
            ],
            [
               -0.6571415315315317,
               -0.2347593827960712
            ],
            [
               -0.6599440540540541,
               -0.23501258624271426
            ],
            [
               -0.6627465765765767,
               -0.2351890196845877
            ],
            [
               -0.6655490990990992,
               -0.23538202571606365
            ],
            [
               -0.6683516216216216,
               -0.2356503619481285
            ],
            [
               -0.6711541441441442,
               -0.23600727133726185
            ],
            [
               -0.6739566666666668,
               -0.2364241516481605
            ],
            [
               -0.6767591891891893,
               -0.23684653764294555
            ],
            [
               -0.6795617117117118,
               -0.23721642331215004
            ],
            [
               -0.6823642342342343,
               -0.23749331663222326
            ],
            [
               -0.6851667567567569,
               -0.23766729828312805
            ],
            [
               -0.6879692792792793,
               -0.2377603818159035
            ],
            [
               -0.6907718018018019,
               -0.23781658207766906
            ],
            [
               -0.6935743243243244,
               -0.23788489261143647
            ],
            [
               -0.696376846846847,
               -0.23800158912710948
            ],
            [
               -0.6991793693693694,
               -0.23817821126829436
            ],
            [
               -0.701981891891892,
               -0.23839931361612526
            ],
            [
               -0.7047844144144145,
               -0.23863045351772683
            ],
            [
               -0.707586936936937,
               -0.2388331874019993
            ],
            [
               -0.7103894594594595,
               -0.23898137488256624
            ],
            [
               -0.7131919819819821,
               -0.23907269536035658
            ],
            [
               -0.7159945045045045,
               -0.2391310832587098
            ],
            [
               -0.7187970270270271,
               -0.2391991298210054
            ],
            [
               -0.7215995495495496,
               -0.23932318379569673
            ],
            [
               -0.7244020720720722,
               -0.2395365916778229
            ],
            [
               -0.7272045945945946,
               -0.2398472754639416
            ],
            [
               -0.7300071171171172,
               -0.2402343662914823
            ],
            [
               -0.7328096396396397,
               -0.24065540414342337
            ],
            [
               -0.7356121621621622,
               -0.24106180524894105
            ],
            [
               -0.7384146846846847,
               -0.24141724406352813
            ],
            [
               -0.7412172072072073,
               -0.24171239856677995
            ],
            [
               -0.7440197297297299,
               -0.2419706241910501
            ],
            [
               -0.7468222522522523,
               -0.2422421964273138
            ],
            [
               -0.7496247747747748,
               -0.24258873941288897
            ],
            [
               -0.7524272972972974,
               -0.24306294662728228
            ],
            [
               -0.7552298198198198,
               -0.2436904605802298
            ],
            [
               -0.7580323423423424,
               -0.24446016241196228
            ],
            [
               -0.760834864864865,
               -0.24532630908357744
            ],
            [
               -0.7636373873873875,
               -0.24622190134572033
            ],
            [
               -0.76643990990991,
               -0.24707877672654133
            ],
            [
               -0.7692424324324325,
               -0.24784756682419978
            ],
            [
               -0.7720449549549551,
               -0.24851068489134762
            ],
            [
               -0.7748474774774775,
               -0.24908393899741685
            ],
            [
               -0.7776500000000001,
               -0.24960637276111536
            ],
            [
               -0.7804525225225226,
               -0.2501221264140432
            ],
            [
               -0.7832550450450451,
               -0.2506610061184661
            ],
            [
               -0.7860575675675676,
               -0.2512250023889945
            ],
            [
               -0.7888600900900902,
               -0.2517859706970967
            ],
            [
               -0.7916626126126127,
               -0.2522957458353681
            ],
            [
               -0.7944651351351352,
               -0.2527054601100959
            ],
            [
               -0.7972676576576577,
               -0.25298735182077725
            ],
            [
               -0.8000701801801803,
               -0.2531511386300452
            ],
            [
               -0.8028727027027027,
               -0.2532485764516622
            ],
            [
               -0.8056752252252253,
               -0.2533636637248642
            ],
            [
               -0.8084777477477478,
               -0.25359081265247385
            ],
            [
               -0.8112802702702704,
               -0.25400754263980774
            ],
            [
               -0.8140827927927928,
               -0.25465038993490996
            ],
            [
               -0.8168853153153154,
               -0.2555019952469658
            ],
            [
               -0.8196878378378379,
               -0.256493917609386
            ],
            [
               -0.8224903603603604,
               -0.25752472963319045
            ],
            [
               -0.8252928828828829,
               -0.25848802369557655
            ],
            [
               -0.8280954054054055,
               -0.2593017380071382
            ],
            [
               -0.8308979279279279,
               -0.2599297696522258
            ],
            [
               -0.8337004504504505,
               -0.2603893253436083
            ],
            [
               -0.836502972972973,
               -0.26074204135605916
            ],
            [
               -0.8393054954954956,
               -0.2610720612495354
            ],
            [
               -0.842108018018018,
               -0.2614582968201091
            ],
            [
               -0.8449105405405406,
               -0.261949713150088
            ],
            [
               -0.8477130630630632,
               -0.2625511988691195
            ],
            [
               -0.8505155855855856,
               -0.2632239065873176
            ],
            [
               -0.8533181081081082,
               -0.26389916003048985
            ],
            [
               -0.8561206306306307,
               -0.2645007419742025
            ],
            [
               -0.8589231531531533,
               -0.2649679970900335
            ],
            [
               -0.8617256756756757,
               -0.26527241319981065
            ],
            [
               -0.8645281981981983,
               -0.265422980840834
            ],
            [
               -0.8673307207207208,
               -0.26545966215968
            ],
            [
               -0.8701332432432433,
               -0.2654382805897223
            ],
            [
               -0.8729357657657658,
               -0.2654127108559694
            ],
            [
               -0.8757382882882884,
               -0.2654205988881818
            ],
            [
               -0.8785408108108108,
               -0.2654769858688526
            ],
            [
               -0.8813433333333334,
               -0.26557694540098614
            ],
            [
               -0.8841458558558559,
               -0.2657049320578244
            ],
            [
               -0.8869483783783785,
               -0.26584624295389436
            ],
            [
               -0.8897509009009009,
               -0.2659956068090261
            ],
            [
               -0.8925534234234235,
               -0.2661594896851406
            ],
            [
               -0.895355945945946,
               -0.2663515532981947
            ],
            [
               -0.8981584684684685,
               -0.26658366419785995
            ],
            [
               -0.900960990990991,
               -0.26685675337131565
            ],
            [
               -0.9037635135135136,
               -0.267155918128128
            ],
            [
               -0.9065660360360361,
               -0.26745240772290235
            ],
            [
               -0.9093685585585587,
               -0.2677122354865127
            ],
            [
               -0.9121710810810811,
               -0.2679082723048605
            ],
            [
               -0.9149736036036036,
               -0.26803097850864754
            ],
            [
               -0.9177761261261261,
               -0.26809316372938485
            ],
            [
               -0.9205786486486487,
               -0.26812632629793665
            ],
            [
               -0.9233811711711712,
               -0.26816944781707613
            ],
            [
               -0.9261836936936938,
               -0.26825433723044145
            ],
            [
               -0.9289862162162162,
               -0.2683934326409279
            ],
            [
               -0.9317887387387388,
               -0.2685755466882289
            ],
            [
               -0.9345912612612612,
               -0.26877236406378796
            ],
            [
               -0.9373937837837838,
               -0.26895441830007183
            ],
            [
               -0.9401963063063064,
               -0.2691112418946876
            ],
            [
               -0.9429988288288289,
               -0.26926794814310406
            ],
            [
               -0.9458013513513515,
               -0.26949074089823133
            ],
            [
               -0.9486038738738739,
               -0.2698769349121001
            ],
            [
               -0.9514063963963965,
               -0.2705301534588301
            ],
            [
               -0.9542089189189189,
               -0.2715268123489837
            ],
            [
               -0.9570114414414415,
               -0.272883905417992
            ],
            [
               -0.959813963963964,
               -0.27453897789041626
            ],
            [
               -0.9626164864864866,
               -0.2763504562201971
            ],
            [
               -0.9654190090090091,
               -0.2781208315333872
            ],
            [
               -0.9682215315315316,
               -0.2796382412792995
            ],
            [
               -0.9710240540540541,
               -0.28072595553279645
            ],
            [
               -0.9738265765765766,
               -0.2812861560060346
            ],
            [
               -0.9766290990990991,
               -0.28132533776079227
            ],
            [
               -0.9794316216216217,
               -0.28095353413847624
            ],
            [
               -0.9822341441441442,
               -0.28035696496527795
            ],
            [
               -0.9850366666666668,
               -0.2797513933656056
            ],
            [
               -0.9878391891891892,
               -0.2793290710408321
            ],
            [
               -0.9906417117117118,
               -0.27921391112928273
            ],
            [
               -0.9934442342342342,
               -0.2794369062769576
            ],
            [
               -0.9962467567567568,
               -0.27993764082966943
            ],
            [
               -0.9990492792792793,
               -0.28058997431397703
            ],
            [
               -1.0018518018018019,
               -0.2812430246827033
            ],
            [
               -1.0046543243243244,
               -0.28176458022258044
            ],
            [
               -1.0074568468468468,
               -0.2820741673397602
            ],
            [
               -1.0102593693693693,
               -0.28215701806259785
            ],
            [
               -1.0130618918918919,
               -0.28205669473534756
            ],
            [
               -1.0158644144144144,
               -0.28185096671561827
            ],
            [
               -1.018666936936937,
               -0.2816204943781705
            ],
            [
               -1.0214694594594596,
               -0.2814214480215563
            ],
            [
               -1.024271981981982,
               -0.28127102305453183
            ],
            [
               -1.0270745045045047,
               -0.28114979565133535
            ],
            [
               -1.029877027027027,
               -0.2810187865490887
            ],
            [
               -1.0326795495495495,
               -0.280844037820281
            ],
            [
               -1.035482072072072,
               -0.2806191160600214
            ],
            [
               -1.0382845945945947,
               -0.28037694171411714
            ],
            [
               -1.0410871171171172,
               -0.28018626093783494
            ],
            [
               -1.0438896396396395,
               -0.28013351181703683
            ],
            [
               -1.046692162162162,
               -0.28029591949523436
            ],
            [
               -1.0494946846846847,
               -0.2807146933373804
            ],
            [
               -1.0522972072072072,
               -0.28137723895642064
            ],
            [
               -1.0550997297297298,
               -0.28221441019366134
            ],
            [
               -1.0579022522522523,
               -0.2831140445558207
            ],
            [
               -1.0607047747747749,
               -0.28394696380267925
            ],
            [
               -1.0635072972972974,
               -0.2845979146790458
            ],
            [
               -1.06630981981982,
               -0.2849926908228939
            ],
            [
               -1.0691123423423423,
               -0.2851141753820222
            ],
            [
               -1.0719148648648649,
               -0.28500364002283374
            ],
            [
               -1.0747173873873874,
               -0.2847480636677605
            ],
            [
               -1.07751990990991,
               -0.2844580534291832
            ],
            [
               -1.0803224324324325,
               -0.28424303246935345
            ],
            [
               -1.0831249549549549,
               -0.2841902353998108
            ],
            [
               -1.0859274774774774,
               -0.284352010283279
            ],
            [
               -1.08873,
               -0.2847428497116699
            ],
            [
               -1.0915325225225225,
               -0.28534458390736195
            ],
            [
               -1.094335045045045,
               -0.28611622247785795
            ],
            [
               -1.0971375675675676,
               -0.28700450690152957
            ],
            [
               -1.0999400900900902,
               -0.2879522190622219
            ],
            [
               -1.1027426126126127,
               -0.2889030827506545
            ],
            [
               -1.1055451351351353,
               -0.2898038827032604
            ],
            [
               -1.1083476576576576,
               -0.29060550956581743
            ],
            [
               -1.1111501801801802,
               -0.2912646852329276
            ],
            [
               -1.1139527027027027,
               -0.2917472557295829
            ],
            [
               -1.1167552252252253,
               -0.2920326488692303
            ],
            [
               -1.1195577477477479,
               -0.292118010084904
            ],
            [
               -1.1223602702702702,
               -0.2920201518155757
            ],
            [
               -1.1251627927927927,
               -0.2917739515688731
            ],
            [
               -1.1279653153153153,
               -0.2914269998932507
            ],
            [
               -1.1307678378378379,
               -0.29103164031498124
            ],
            [
               -1.1335703603603604,
               -0.29063650035221567
            ],
            [
               -1.136372882882883,
               -0.29027979431943884
            ],
            [
               -1.1391754054054055,
               -0.28998601812527464
            ],
            [
               -1.141977927927928,
               -0.28976643241408034
            ],
            [
               -1.1447804504504504,
               -0.2896224446687909
            ],
            [
               -1.147582972972973,
               -0.2895501646624774
            ],
            [
               -1.1503854954954955,
               -0.28954432862900986
            ],
            [
               -1.153188018018018,
               -0.2896004441534008
            ],
            [
               -1.1559905405405406,
               -0.2897150638088395
            ],
            [
               -1.1587930630630632,
               -0.28988504896983724
            ],
            [
               -1.1615955855855855,
               -0.29010708951716346
            ],
            [
               -1.164398108108108,
               -0.2903784098382262
            ],
            [
               -1.1672006306306306,
               -0.2906986753317298
            ],
            [
               -1.1700031531531532,
               -0.29107206662201357
            ],
            [
               -1.1728056756756757,
               -0.2915078619517475
            ],
            [
               -1.1756081981981983,
               -0.29201806633396643
            ],
            [
               -1.1784107207207208,
               -0.2926117058825401
            ],
            [
               -1.1812132432432432,
               -0.2932870114923537
            ],
            [
               -1.1840157657657657,
               -0.2940241889906088
            ],
            [
               -1.1868182882882883,
               -0.2947821041342127
            ],
            [
               -1.1896208108108108,
               -0.29550154333628276
            ],
            [
               -1.1924233333333334,
               -0.29611576943241014
            ],
            [
               -1.195225855855856,
               -0.2965664382502611
            ],
            [
               -1.1980283783783783,
               -0.2968205173514645
            ],
            [
               -1.2008309009009008,
               -0.29688264330850794
            ],
            [
               -1.2036334234234234,
               -0.29679802090684393
            ],
            [
               -1.206435945945946,
               -0.2966435254165658
            ],
            [
               -1.2092384684684685,
               -0.296508420781161
            ],
            [
               -1.212040990990991,
               -0.29646982510080117
            ],
            [
               -1.2148435135135136,
               -0.2965703880149389
            ],
            [
               -1.2176460360360362,
               -0.296805606610212
            ],
            [
               -1.2204485585585585,
               -0.297125577086209
            ],
            [
               -1.223251081081081,
               -0.2974514547449433
            ],
            [
               -1.2260536036036036,
               -0.29770191326432943
            ],
            [
               -1.2288561261261262,
               -0.2978211762960251
            ],
            [
               -1.2316586486486487,
               -0.29779914488687687
            ],
            [
               -1.2344611711711713,
               -0.29767632375562925
            ],
            [
               -1.2372636936936936,
               -0.2975311136243929
            ],
            [
               -1.2400662162162162,
               -0.297453054165925
            ],
            [
               -1.2428687387387387,
               -0.2975107334762215
            ],
            [
               -1.2456712612612613,
               -0.29772546902388863
            ],
            [
               -1.2484737837837838,
               -0.29806050601982004
            ],
            [
               -1.2512763063063064,
               -0.2984306220792176
            ],
            [
               -1.254078828828829,
               -0.2987301617526844
            ],
            [
               -1.2568813513513515,
               -0.29887092687473493
            ],
            [
               -1.2596838738738738,
               -0.29881732677823714
            ],
            [
               -1.2624863963963964,
               -0.29860628333399436
            ],
            [
               -1.265288918918919,
               -0.29834378303131104
            ],
            [
               -1.2680914414414415,
               -0.2981773909814586
            ],
            [
               -1.270893963963964,
               -0.29825210993232254
            ],
            [
               -1.2736964864864866,
               -0.29866297422554633
            ],
            [
               -1.276499009009009,
               -0.29941959544874874
            ],
            [
               -1.2793015315315315,
               -0.30043473934757564
            ],
            [
               -1.282104054054054,
               -0.30154177647909985
            ],
            [
               -1.2849065765765766,
               -0.30253678265133155
            ],
            [
               -1.2877090990990991,
               -0.3032331165153378
            ],
            [
               -1.2905116216216217,
               -0.3035121144269878
            ],
            [
               -1.2933141441441443,
               -0.3033545577597156
            ],
            [
               -1.2961166666666666,
               -0.3028435154449787
            ],
            [
               -1.2989191891891891,
               -0.3021381299700566
            ],
            [
               -1.3017217117117117,
               -0.30142696575120365
            ],
            [
               -1.3045242342342342,
               -0.3008757055573111
            ],
            [
               -1.3073267567567568,
               -0.3005852610642302
            ],
            [
               -1.3101292792792794,
               -0.3005724022699736
            ],
            [
               -1.312931801801802,
               -0.30077721885275277
            ],
            [
               -1.3157343243243242,
               -0.30109279658346766
            ],
            [
               -1.3185368468468468,
               -0.3014054679159551
            ],
            [
               -1.3213393693693694,
               -0.30163122402084375
            ],
            [
               -1.324141891891892,
               -0.30173619586435574
            ],
            [
               -1.3269444144144145,
               -0.30173557596554434
            ],
            [
               -1.329746936936937,
               -0.30167356710291227
            ],
            [
               -1.3325494594594596,
               -0.30159392400237783
            ],
            [
               -1.335351981981982,
               -0.30151388358034104
            ],
            [
               -1.3381545045045045,
               -0.3014126118482233
            ],
            [
               -1.340957027027027,
               -0.30123936756484515
            ],
            [
               -1.3437595495495496,
               -0.30093859356883484
            ],
            [
               -1.3465620720720721,
               -0.3004820760081398
            ],
            [
               -1.3493645945945947,
               -0.29989484690257806
            ],
            [
               -1.352167117117117,
               -0.2992630597842386
            ],
            [
               -1.3549696396396396,
               -0.2987182406153434
            ],
            [
               -1.3577721621621621,
               -0.29840099471459003
            ],
            [
               -1.3605746846846847,
               -0.2984153322713988
            ],
            [
               -1.3633772072072072,
               -0.29878925940358403
            ],
            [
               -1.3661797297297298,
               -0.29945635292556216
            ],
            [
               -1.3689822522522523,
               -0.30026675266104175
            ],
            [
               -1.3717847747747747,
               -0.30102633665113887
            ],
            [
               -1.3745872972972972,
               -0.3015530410002719
            ],
            [
               -1.3773898198198198,
               -0.30173277030882806
            ],
            [
               -1.3801923423423423,
               -0.3015565196393167
            ],
            [
               -1.382994864864865,
               -0.3011257097988429
            ],
            [
               -1.3857973873873874,
               -0.3006227191856497
            ],
            [
               -1.38859990990991,
               -0.3002549489113645
            ],
            [
               -1.3914024324324323,
               -0.3001896989263855
            ],
            [
               -1.394204954954955,
               -0.30050060085795194
            ],
            [
               -1.3970074774774774,
               -0.3011430661767312
            ],
            [
               -1.39981,
               -0.30196712726307406
            ]
         ]
      }
   ]
}
