# Supplementary material for: Isolation of a planar π-aromatic Bi5− ring in a cobalt-based inverse-sandwich-type complex
Source: Nat Chem. 2025 Jan 20;17(4):547–55. doi: 10.1038/s41557-024-01713-8 (PMC11964920; doi:10.1038/s41557-024-01713-8)
Supplement: Supplementary file 4 — Original magnetic data of compound 1 and origin file of Fig. 3. [file 41557_2024_1713_MOESM4_ESM.zip › sr_and_T/61.csv]

comment	corrected Loops
temperature	4.5
sr	0.032
angle	0
trans	0
B	M
-1.3999	-0.3012105387825099
-1.3970974874874873	-0.30190291963896915
-1.394294974974975	-0.30250006616957587
-1.3914924624624623	-0.3028336631467559
-1.3886899499499499	-0.30281339610402364
-1.3858874374374373	-0.3024459630634336
-1.3830849249249249	-0.30182821186556674
-1.3802824124124122	-0.301116747583907
-1.3774798998998998	-0.3004827776074429
-1.3746773873873872	-0.30006490768924965
-1.3718748748748748	-0.29993293191059683
-1.3690723623623622	-0.30007227841490236
-1.3662698498498498	-0.30039267740483055
-1.3634673373373372	-0.3007576111124348
-1.3606648248248248	-0.3010252586726081
-1.3578623123123121	-0.30108867360761493
-1.3550597997997997	-0.30090365645439
-1.3522572872872871	-0.3004969042580175
-1.3494547747747747	-0.2999531958098733
-1.346652262262262	-0.2993866667237418
-1.3438497497497497	-0.298905713429799
-1.341047237237237	-0.2985824284857723
-1.3382447247247247	-0.2984354169903681
-1.335442212212212	-0.2984301658649961
-1.3326396996996996	-0.2984954265814327
-1.329837187187187	-0.2985491853691148
-1.3270346746746746	-0.2985252475816274
-1.324232162162162	-0.2983919465048231
-1.3214296496496496	-0.29815767598294024
-1.318627137137137	-0.29786264617045527
-1.3158246246246246	-0.297560840330137
-1.313022112112112	-0.2972991002882836
-1.3102195995995995	-0.2971007046071006
-1.307417087087087	-0.2969587341103182
-1.3046145745745745	-0.2968407977223014
-1.301812062062062	-0.2967026850901693
-1.2990095495495495	-0.2965056081112365
-1.2962070370370369	-0.29623081891705655
-1.2934045245245245	-0.2958867180210289
-1.2906020120120119	-0.29550648837402776
-1.2877994994994995	-0.29513768278583397
-1.2849969869869868	-0.2948278324910173
-1.2821944744744744	-0.29461115701886104
-1.2793919619619618	-0.29450060214015755
-1.2765894494494494	-0.2944871634019672
-1.2737869369369368	-0.2945457015895412
-1.2709844244244244	-0.294644270202387
-1.2681819119119118	-0.2947531183901178
-1.2653793993993994	-0.29485021729201255
-1.2625768868868867	-0.2949219915405688
-1.2597743743743743	-0.2949601073609234
-1.2569718618618617	-0.29495677582400603
-1.2541693493493493	-0.2949014487701869
-1.2513668368368367	-0.29478090248883404
-1.2485643243243243	-0.2945829500939704
-1.2457618118118117	-0.29430218308545586
-1.2429592992992993	-0.2939450286476991
-1.2401567867867866	-0.2935315240895075
-1.2373542742742742	-0.2930925329312913
-1.2345517617617616	-0.2926631148626878
-1.2317492492492492	-0.2922745622235528
-1.2289467367367366	-0.2919484163192482
-1.2261442242242242	-0.2916951484205762
-1.2233417117117116	-0.2915182874882396
-1.2205391991991992	-0.2914223102038301
-1.2177366866866866	-0.2914205893262951
-1.2149341741741742	-0.2915390412702551
-1.2121316616616615	-0.29181226679183897
-1.2093291491491491	-0.29227169135795317
-1.2065266366366365	-0.2929285827833564
-1.203724124124124	-0.29375759512101085
-1.2009216116116115	-0.294687500314718
-1.198119099099099	-0.2956044123187652
-1.1953165865865865	-0.2963692957673709
-1.192514074074074	-0.29684690770680106
-1.1897115615615614	-0.2969390711050954
-1.186909049049049	-0.29661283543017214
-1.1841065365365364	-0.2959146065003438
-1.181304024024024	-0.29496477107772784
-1.1785015115115114	-0.2939327657099249
-1.175698998998999	-0.2929983024900233
-1.1728964864864864	-0.29230874758408304
-1.170093973973974	-0.29194405880428664
-1.1672914614614613	-0.2918987310415644
-1.164488948948949	-0.2920854496847691
-1.1616864364364363	-0.29235907537041433
-1.158883923923924	-0.2925540456406983
-1.1560814114114113	-0.2925249377103594
-1.153278898898899	-0.2921797050284383
-1.1504763863863863	-0.29149787501415947
-1.1476738738738739	-0.2905307313102762
-1.1448713613613613	-0.28938560465744534
-1.1420688488488488	-0.28820027337747306
-1.1392663363363362	-0.28711507527696767
-1.1364638238238238	-0.2862494562520012
-1.1336613113113112	-0.2856869752243912
-1.1308587987987986	-0.2854694462391494
-1.1280562862862862	-0.2855981917161724
-1.1252537737737738	-0.2860391688094652
-1.1224512612612612	-0.2867291846896385
-1.1196487487487485	-0.28758200915627585
-1.1168462362362361	-0.28849496597022173
-1.1140437237237237	-0.2893575753139566
-1.111241211211211	-0.2900634766328591
-1.1084386986986985	-0.2905252777964988
-1.105636186186186	-0.2906898577467197
-1.1028336736736737	-0.29055001796753993
-1.100031161161161	-0.29014813933423395
-1.0972286486486484	-0.2895690438023628
-1.094426136136136	-0.28892225136903965
-1.0916236236236236	-0.28831728687851343
-1.088821111111111	-0.28783835753954445
-1.0860185985985984	-0.2875255064586878
-1.083216086086086	-0.2873677896363858
-1.0804135735735736	-0.2873105043556047
-1.077611061061061	-0.28727414228098325
-1.0748085485485483	-0.2871790394532564
-1.072006036036036	-0.2869679610808925
-1.0692035235235235	-0.2866197378228206
-1.066401011011011	-0.28615028215392607
-1.0635984984984983	-0.2856017310810266
-1.060795985985986	-0.2850245070959172
-1.0579934734734735	-0.28445930874834957
-1.0551909609609609	-0.28392564569467527
-1.0523884484484483	-0.28342069735827913
-1.0495859359359359	-0.28292808844840295
-1.0467834234234235	-0.282432240729897
-1.0439809109109108	-0.2819317936645764
-1.0411783983983982	-0.28144603590237516
-1.0383758858858858	-0.28101120106552674
-1.0355733733733734	-0.28066773668399847
-1.0327708608608608	-0.28044358213962306
-1.0299683483483482	-0.28034049814140505
-1.0271658358358358	-0.2803296883301851
-1.0243633233233234	-0.2803595310841333
-1.0215608108108107	-0.28037343107321866
-1.0187582982982981	-0.2803314514430811
-1.0159557857857857	-0.280227265566645
-1.0131532732732733	-0.2800930685550579
-1.0103507607607607	-0.27998921085798006
-1.007548248248248	-0.2799810682056266
-1.0047457357357357	-0.28011092910561247
-1.0019432232232233	-0.2803753905753049
-0.9991407107107106	-0.2807176663348877
-0.9963381981981981	-0.2810394459024586
-0.9935356856856856	-0.2812300102709669
-0.9907331731731731	-0.2812036390089694
-0.9879306606606606	-0.2809324327919425
-0.9851281481481481	-0.28046217151967523
-0.9823256356356356	-0.2799038698795634
-0.9795231231231231	-0.2794017698593253
-0.9767206106106106	-0.2790869197335522
-0.973918098098098	-0.2790312452611249
-0.9711155855855855	-0.27921791169510546
-0.968313073073073	-0.2795392031438355
-0.9655105605605605	-0.27982440941995507
-0.962708048048048	-0.279890141343505
-0.9599055355355355	-0.2795975248909406
-0.957103023023023	-0.2788977021182461
-0.9543005105105105	-0.2778502379221467
-0.951497997997998	-0.27660754250222314
-0.9486954854854854	-0.2753695404413377
-0.9458929729729728	-0.27432283123304413
-0.9430904604604604	-0.2735840468517379
-0.9402879479479478	-0.273166045545041
-0.9374854354354354	-0.27297820563366554
-0.9346829229229228	-0.2728607857281236
-0.9318804104104104	-0.2726418778946413
-0.9290778978978977	-0.2721977947237439
-0.9262753853853853	-0.2714964735193597
-0.9234728728728727	-0.27060915980878475
-0.9206703603603603	-0.269686383757708
-0.9178678478478477	-0.26890643783424506
-0.9150653353353353	-0.2684140351846085
-0.9122628228228227	-0.2682702991723258
-0.9094603103103103	-0.26843145781945876
-0.9066577977977976	-0.26876382489596695
-0.9038552852852852	-0.2690901550734798
-0.9010527727727726	-0.2692515370332362
-0.8982502602602602	-0.2691634082140745
-0.8954477477477477	-0.2688460096518661
-0.8926452352352352	-0.268418129265519
-0.8898427227227227	-0.2680554560662248
-0.8870402102102102	-0.26792706464810406
-0.8842376976976977	-0.26813131112701516
-0.8814351851851852	-0.2686530716762733
-0.8786326726726726	-0.26935751272213443
-0.8758301601601601	-0.27002366421104856
-0.8730276476476476	-0.2704079389414502
-0.8702251351351351	-0.27031777481799124
-0.8674226226226226	-0.26967208107458723
-0.8646201101101101	-0.2685292819302334
-0.8618175975975975	-0.26707407488831414
-0.859015085085085	-0.2655671167680134
-0.8562125725725724	-0.2642734103939687
-0.8534100600600599	-0.2633914597617829
-0.8506075475475474	-0.2630043711953609
-0.8478050350350349	-0.26306648989335574
-0.8450025225225224	-0.2634275488442086
-0.8422000100100099	-0.26388458075208854
-0.8393974974974974	-0.26424381178218376
-0.8365949849849849	-0.2643728598041224
-0.8337924724724723	-0.264228108269499
-0.8309899599599598	-0.2638512763233451
-0.8281874474474473	-0.26333966845959084
-0.8253849349349348	-0.2628028024181784
-0.8225824224224223	-0.2623214670981045
-0.8197799099099098	-0.26192292990700833
-0.8169773973973973	-0.26157916079408045
-0.8141748848848848	-0.2612262261846646
-0.8113723723723723	-0.26079558864556124
-0.8085698598598597	-0.26024446224054426
-0.8057673473473472	-0.25957367082917016
-0.8029648348348347	-0.25882690122783997
-0.8001623223223222	-0.25807264972746224
-0.7973598098098097	-0.2573767317211938
-0.7945572972972972	-0.256776575945233
-0.7917547847847847	-0.2562675283831304
-0.7889522722722722	-0.2558065398607686
-0.7861497597597596	-0.2553317967822291
-0.7833472472472471	-0.25479064504395277
-0.7805447347347346	-0.2541648547149642
-0.7777422222222221	-0.25348308529151165
-0.7749397097097096	-0.25281503394898774
-0.7721371971971971	-0.252248496749078
-0.7693346846846846	-0.25185699966922026
-0.7665321721721721	-0.25166943808818076
-0.7637296596596596	-0.25165292088526364
-0.760927147147147	-0.25171579328769916
-0.7581246346346345	-0.25173105097630305
-0.755322122122122	-0.2515733769045619
-0.7525196096096095	-0.2511582204153747
-0.749717097097097	-0.25047033205445124
-0.7469145845845845	-0.24957230518062323
-0.744112072072072	-0.24858990535033237
-0.7413095595595595	-0.24767823016211982
-0.738507047047047	-0.24697867671154705
-0.7357045345345344	-0.2465794305507304
-0.7329020220220219	-0.24649094419759654
-0.7300995095095094	-0.24664316016635374
-0.7272969969969969	-0.24690464677691953
-0.7244944844844844	-0.24711746298670761
-0.7216919719719719	-0.24713737396826402
-0.7188894594594594	-0.24686814078795077
-0.7160869469469469	-0.24628105276226986
-0.7132844344344343	-0.24541568066617414
-0.7104819219219218	-0.24436338431383614
-0.7076794094094093	-0.2432397089346814
-0.7048768968968968	-0.24215420215969913
-0.7020743843843843	-0.241185917043985
-0.6992718718718718	-0.24037031851199203
-0.6964693593593593	-0.23969948901336152
-0.6936668468468468	-0.23913368326893064
-0.6908643343343343	-0.23861949420834894
-0.6880618218218217	-0.238108781183891
-0.6852593093093092	-0.237573124656632
-0.6824567967967967	-0.23701047046384527
-0.6796542842842842	-0.23644310417819714
-0.6768517717717717	-0.23590842825559866
-0.6740492592592592	-0.23544566102438164
-0.6712467467467467	-0.23508227449781072
-0.6684442342342342	-0.23482374131817152
-0.6656417217217216	-0.23464915983926093
-0.6628392092092091	-0.23451385094992372
-0.6600366966966966	-0.23435837278604582
-0.6572341841841841	-0.23412187434024306
-0.6544316716716716	-0.2337565872231686
-0.6516291591591591	-0.23323979119169846
-0.6488266466466466	-0.23257996764355038
-0.6460241341341341	-0.23181511508582742
-0.6432216216216216	-0.2310031611485423
-0.640419109109109	-0.2302066401081987
-0.6376165965965965	-0.22947570046123572
-0.634814084084084	-0.22883442273012317
-0.6320115715715715	-0.22827491168915043
-0.629209059059059	-0.22776162132682243
-0.6264065465465465	-0.22724531330493702
-0.623604034034034	-0.22668281272214724
-0.6208015215215215	-0.22605637844301713
-0.617999009009009	-0.2253859652114087
-0.6151964964964964	-0.2247293329239698
-0.6123939839839839	-0.22416854468134922
-0.6095914714714714	-0.2237858740378218
-0.6067889589589589	-0.22363606733432806
-0.6039864464464464	-0.22372386682484907
-0.6011839339339339	-0.22399482015980343
-0.5983814214214214	-0.22434371022770677
-0.5955789089089089	-0.2246394463335603
-0.5927763963963963	-0.22475969047900946
-0.5899738838838838	-0.22462475264477316
-0.5871713713713713	-0.2242198007766108
-0.5843688588588588	-0.22359760565337503
-0.5815663463463463	-0.2228600549809766
-0.5787638338338338	-0.22212366453428906
-0.5759613213213213	-0.22147996329316522
-0.5731588088088088	-0.22096392206192766
-0.5703562962962963	-0.2205415461772856
-0.5675537837837837	-0.22012180764756384
-0.5647512712712712	-0.21959005532168835
-0.5619487587587587	-0.2188525335404471
-0.5591462462462462	-0.2178772402374476
-0.5563437337337337	-0.21671671971762646
-0.5535412212212212	-0.2155036333441646
-0.5507387087087087	-0.21441855574513036
-0.5479361961961962	-0.21363867588465396
-0.5451336836836836	-0.21328288426382305
-0.5423311711711711	-0.21337073312999263
-0.5395286586586586	-0.21380911163127025
-0.5367261461461461	-0.2144121783606165
-0.5339236336336336	-0.21494971061433188
-0.5311211211211211	-0.21520989593954504
-0.5283186086086086	-0.2150577127581123
-0.5255160960960961	-0.2144710962353943
-0.5227135835835836	-0.21354382368778657
-0.519911071071071	-0.21245437611780937
-0.5171085585585585	-0.2114106386083263
-0.514306046046046	-0.2105877717330178
-0.5115035335335335	-0.2100785042026669
-0.508701021021021	-0.20987085556939566
-0.5058985085085085	-0.2098593006931686
-0.503095995995996	-0.2098845889321866
-0.5002934834834833	-0.20978835902559595
-0.49749097097097084	-0.20946428258822208
-0.4946884584584583	-0.20888910511943992
-0.4918859459459458	-0.20812401158092061
-0.4890834334334333	-0.20728682240427299
-0.4862809209209208	-0.20650525545340892
-0.4834784084084083	-0.20586765758363157
-0.48067589589589577	-0.20538822307054522
-0.47787338338338325	-0.20499864710452745
-0.47507087087087074	-0.20456916550540033
-0.47226835835835823	-0.20395203759794256
-0.4694658458458457	-0.2030330231594139
-0.4666633333333332	-0.20177373631988205
-0.4638608208208207	-0.20023074812130107
-0.4610583083083082	-0.19854490112820444
-0.4582557957957957	-0.19690394848490833
-0.45545328328328316	-0.19549016445415618
-0.45265077077077065	-0.19442924854057808
-0.44984825825825814	-0.19375622964921918
-0.4470457457457456	-0.1934084871719425
-0.4442432332332331	-0.1932473567604333
-0.4414407207207206	-0.19310092328729067
-0.4386382082082081	-0.1928143440524408
-0.4358356956956956	-0.1922922805063491
-0.43303318318318307	-0.19152112736358426
-0.43023067067067056	-0.19056552386732964
-0.42742815815815804	-0.18954180203877433
-0.42462564564564553	-0.18857793274420206
-0.421823133133133	-0.18777307011347655
-0.4190206206206205	-0.187169049419461
-0.416218108108108	-0.18674165822691174
-0.4134155955955955	-0.18641284486784582
-0.410613083083083	-0.1860784889691582
-0.40781057057057046	-0.18564198557961892
-0.40500805805805795	-0.18504290311152644
-0.40220554554554544	-0.18427241354491655
-0.39940303303303293	-0.1833720095811574
-0.3966005205205205	-0.18241748919836032
-0.3937980080080079	-0.18149451097631775
-0.3909954954954955	-0.18067393547639138
-0.3881929829829829	-0.17999429540323605
-0.3853904704704705	-0.17945564722122265
-0.38258795795795786	-0.17902498700024333
-0.37978544544544546	-0.17864980071113643
-0.37698293293293283	-0.1782743019502326
-0.37418042042042043	-0.17785297093962854
-0.3713779079079078	-0.17735787169467354
-0.3685753953953954	-0.17677901949368982
-0.3657728828828828	-0.1761196902425126
-0.3629703703703704	-0.17539007151546823
-0.36016785785785776	-0.1746026079186075
-0.35736534534534536	-0.17377096110249418
-0.35456283283283274	-0.17291236822275285
-0.35176032032032034	-0.17205125426099516
-0.3489578078078077	-0.17122102951305523
-0.3461552952952953	-0.17046147322817545
-0.3433527827827827	-0.16981081640977191
-0.3405502702702703	-0.16929396100031663
-0.33774775775775767	-0.1689103302740691
-0.33494524524524527	-0.16862582254097636
-0.33214273273273265	-0.1683727769593073
-0.32934022022022025	-0.16805981620109595
-0.3265377077077076	-0.16759047796705068
-0.323735195195195	-0.16688659341725254
-0.3209326826826826	-0.1659103723405974
-0.31813017017017	-0.1646788152022779
-0.3153276576576576	-0.16326561388113559
-0.31252514514514496	-0.16178878791075957
-0.30972263263263256	-0.1603861195669049
-0.30692012012011993	-0.15918394089555485
-0.30411760760760753	-0.1582669841593364
-0.3013150950950949	-0.15765717030213847
-0.2985125825825825	-0.15730724814325936
-0.2957100700700699	-0.15711156154632963
-0.2929075575575575	-0.15693183369317956
-0.29010504504504486	-0.15663186700254636
-0.28730253253253246	-0.15611253854005178
-0.28450002002001984	-0.15533813316958092
-0.28169750750750744	-0.15434704714869016
-0.2788949949949948	-0.15324374666639487
-0.2760924824824824	-0.15217360922152542
-0.2732899699699698	-0.15128668504386672
-0.2704874574574574	-0.15069933063281626
-0.26768494494494477	-0.1504633035584105
-0.26488243243243237	-0.1505500779297521
-0.26207991991991975	-0.15085430971033792
-0.25927740740740735	-0.15121555483810573
-0.2564748948948947	-0.15145279538998455
-0.2536723823823823	-0.15140325622680356
-0.2508698698698697	-0.15095618381353884
-0.2480673573573573	-0.15007386954511748
-0.24526484484484468	-0.14879572332528845
-0.24246233233233228	-0.14722561605094148
-0.23965981981981965	-0.14550677733818396
-0.23685730730730725	-0.14379117435286717
-0.23405479479479463	-0.1422108902904416
-0.23125228228228223	-0.1408575776638466
-0.2284497697697696	-0.1397731892732861
-0.2256472572572572	-0.1389518731103704
-0.22284474474474458	-0.13835018663040294
-0.22004223223223218	-0.13790138264110263
-0.21723971971971956	-0.13752967272017608
-0.21443720720720716	-0.13716176084294013
-0.21163469469469454	-0.13673483740899536
-0.20883218218218214	-0.13620180241278676
-0.2060296696696695	-0.13553513044390103
-0.2032271571571571	-0.1347303306974498
-0.2004246446446445	-0.13380872698057308
-0.1976221321321321	-0.13281798139512466
-0.19481961961961947	-0.13182817616324444
-0.19201710710710707	-0.13092185531259692
-0.18921459459459444	-0.13017821392453244
-0.18641208208208204	-0.12965405563697355
-0.18360956956956942	-0.12936628337547135
-0.18080705705705702	-0.12928156523711454
-0.1780045445445444	-0.12931779770684876
-0.175202032032032	-0.12935908733271698
-0.17239951951951937	-0.12928192683122747
-0.16959700700700697	-0.12898632162903012
-0.16679449449449435	-0.12842322090191366
-0.16399198198198195	-0.12760974520147828
-0.16118946946946933	-0.12662662612569575
-0.15838695695695693	-0.12559728880247376
-0.1555844444444443	-0.12465364188030503
-0.1527819319319319	-0.12389808570859276
-0.14997941941941928	-0.12337296397541175
-0.14717690690690688	-0.12304693242574011
-0.14437439439439426	-0.12282287478034268
-0.14157188188188186	-0.12256548086459587
-0.13876936936936923	-0.12214045662793868
-0.13596685685685683	-0.12145356541933819
-0.1331643443443442	-0.1204775995995668
-0.1303618318318318	-0.11925907624109261
-0.1275593193193192	-0.11790281539543923
-0.12475680680680679	-0.1165395606053619
-0.12195429429429416	-0.11528715550763238
-0.11915178178178176	-0.11421772460399407
-0.11634926926926914	-0.11334116323476821
-0.11354675675675674	-0.11260971868648566
-0.11074424424424412	-0.11194137637602543
-0.10794173173173172	-0.11125351840386466
-0.1051392192192191	-0.11049499746824165
-0.10233670670670669	-0.10966548722296149
-0.09953419419419407	-0.10881548112996398
-0.09673168168168167	-0.10802707283131543
-0.09392916916916905	-0.107382345996379
-0.09112665665665665	-0.10693053108264305
-0.08832414414414402	-0.10666555762903959
-0.08552163163163162	-0.10652207481779792
-0.082719119119119	-0.10639164968272401
-0.0799166066066066	-0.1061538747758015
-0.07711409409409398	-0.10571193872684907
-0.07431158158158158	-0.10502063361458097
-0.07150906906906895	-0.1040973524923487
-0.06870655655655655	-0.1030124894814164
-0.06590404404404393	-0.10186277283104696
-0.06310153153153153	-0.10073697115640501
-0.06029901901901891	-0.09968605451292699
-0.057496506506506506	-0.09870832824119886
-0.054693993993993884	-0.09775480598550887
-0.05189148148148148	-0.09675294935266571
-0.04908896896896886	-0.09564034289525404
-0.04628645645645646	-0.09439617990731658
-0.04348394394394384	-0.09305892012388438
-0.040681431431431436	-0.09172302767586649
-0.037878918918918814	-0.0905147914668035
-0.03507640640640641	-0.08955447000254911
-0.03227389389389379	-0.08891691979340807
-0.02947138138138139	-0.0886037651398882
-0.026668868868868767	-0.08853670308248252
-0.023866356356356366	-0.08857483546327934
-0.021063843843843744	-0.08855119391424605
-0.018261331331331343	-0.08831742791194112
-0.01545881881881872	-0.08778299879658154
-0.01265630630630632	-0.08693700763414812
-0.009853793793793697	-0.0858463617928545
-0.007051281281281296	-0.08463149365216947
-0.004248768768768674	-0.08342781924358122
-0.001446256256256273	-0.08234532001153297
0.0013562562562563496	-0.08143875999899924
0.00415876876876875	-0.08069718609926416
0.006961281281281373	-0.08005487378031267
0.009763793793793774	-0.07941895988149571
0.012566306306306396	-0.07870390090310966
0.015368818818818797	-0.07786118857814996
0.01817133133133142	-0.076894855286958
0.02097384384384382	-0.075858363663002
0.023776356356356443	-0.07483472393418433
0.026578868868868843	-0.07390704087073632
0.029381381381381466	-0.07312947199926728
0.03218389389389387	-0.07250801606338794
0.03498640640640649	-0.07199700650831027
0.03778891891891911	-0.07151196381117533
0.04059143143143151	-0.07095432902853407
0.043393943943944135	-0.07024018114503869
0.046196456456456536	-0.06932429157685896
0.04899896896896916	-0.0682128215768619
0.05180148148148156	-0.06696178721776416
0.05460399399399418	-0.06566274503455727
0.05740650650650658	-0.06442059998589827
0.060209019019019205	-0.06333004280487668
0.0630115315315316	-0.06245662210823288
0.06581404404404423	-0.06182629417274045
0.06861655655655663	-0.061424394694942014
0.07141906906906925	-0.06120237317184371
0.07422158158158165	-0.06108909150467001
0.07702409409409428	-0.06100328922048254
0.07982660660660668	-0.06086471114303949
0.0826291191191193	-0.060602777485248345
0.0854316316316317	-0.060162876268077266
0.08823414414414432	-0.059510904332575255
0.09103665665665672	-0.058636480254181444
0.09383916916916935	-0.057554578477472605
0.09664168168168175	-0.05630468565257798
0.09944419419419437	-0.05494643297988752
0.10224670670670677	-0.05355124490238422
0.10504921921921939	-0.05219074089918135
0.10785173173173179	-0.05092399273918162
0.11065424424424442	-0.04978669179539702
0.11345675675675682	-0.048785335020505714
0.11625926926926944	-0.04789851509403157
0.11906178178178184	-0.047085521437968375
0.12186429429429446	-0.04630028742387384
0.12466680680680686	-0.045506969318352464
0.12746931931931949	-0.044692726758409185
0.13027183183183189	-0.04387388228489856
0.1330743443443445	-0.043093426616532815
0.1358768568568569	-0.04241027617158428
0.13867936936936953	-0.04188303787629029
0.14148188188188193	-0.041552587332793225
0.14428439439439456	-0.041428077887284274
0.14708690690690696	-0.041480023519678305
0.14988941941941958	-0.04164218057765918
0.15269193193193198	-0.04182169051169414
0.1554944444444446	-0.04191498473255106
0.158296956956957	-0.04182578508784937
0.16109946946946962	-0.04148136451738902
0.16390198198198203	-0.04084396001334748
0.16670449449449465	-0.039915527192772714
0.16950700700700705	-0.03873548428790105
0.17230951951951967	-0.03737236634241731
0.17511203203203207	-0.03591120172895955
0.1779145445445447	-0.03443889783999375
0.1807170570570571	-0.03303004980484123
0.18351956956956972	-0.031735451671467255
0.18632208208208212	-0.030575230331522846
0.18912459459459474	-0.029537912560823748
0.19192710710710714	-0.028585833109053396
0.19472961961961976	-0.027666119989004034
0.19753213213213217	-0.026725208626806857
0.2003346446446448	-0.025723740612210666
0.2031371571571572	-0.02464817316851277
0.2059396696696698	-0.023515782688454
0.2087421821821822	-0.02237110164883406
0.21154469469469483	-0.021273981303898334
0.21434720720720724	-0.02028190446655974
0.21714971971971986	-0.019431168133963686
0.21995223223223226	-0.018722419198928614
0.22275474474474488	-0.018115328154059404
0.22555725725725728	-0.017534948179441193
0.2283597697697699	-0.016889057001434366
0.2311622822822823	-0.016092429103260683
0.23396479479479493	-0.015091571505961937
0.23676730730730733	-0.013882805245095886
0.23956981981981995	-0.012518019528057422
0.24237233233233235	-0.011095660299361945
0.24517484484484497	-0.009738653430888422
0.24797735735735738	-0.008564791467445834
0.25077986986987	-0.007657462453655395
0.2535823823823824	-0.0070447165368948406
0.256384894894895	-0.006692462832611892
0.2591874074074074	-0.006513684574166179
0.26198991991992004	-0.006391097575167981
0.26479243243243245	-0.006206970196763237
0.26759494494494507	-0.005871952285867996
0.27039745745745747	-0.0053452408137561885
0.2731999699699701	-0.004641042706263823
0.2760024824824825	-0.0038202472208960087
0.2788049949949951	-0.0029702978244235956
0.2816075075075075	-0.002179281107128714
0.28441002002002014	-0.0015114254830772278
0.28721253253253254	-0.000990317585111991
0.29001504504504516	-0.0005936093605811016
0.29281755755755756	-0.0002596607210334223
0.2956200700700702	9.655209942223408e-05
0.2984225825825826	0.000562995006479286
0.3012250950950952	0.0012109088004769453
0.3040276076076076	0.0020803608362179454
0.30683012012012023	0.0031736144433918145
0.30963263263263263	0.004456746750206714
0.31243514514514525	0.00586808377687266
0.31523765765765766	0.0073308744835153955
0.3180401701701703	0.008767297978377359
0.3208426826826827	0.01011123031930164
0.3236451951951953	0.011317889473688975
0.3264477077077077	0.012369239820693309
0.3292502202202203	0.013274703200286717
0.3320527327327327	0.014067275449568747
0.33485524524524535	0.01479566754166016
0.33765775775775775	0.015513658007272502
0.34046027027027037	0.016268440468770837
0.34326278278278277	0.017090225552047283
0.3460652952952954	0.017985469918944355
0.3488678078078078	0.018935638397959295
0.3516703203203204	0.01990229146233026
0.3544728328328328	0.020837701726414595
0.35727534534534544	0.021698547236716645
0.36007785785785784	0.02245904127986602
0.36288037037037046	0.02311961854549377
0.36568288288288286	0.023708238663625383
0.3684853953953955	0.024273349010036777
0.3712879079079079	0.024870050374537225
0.3740904204204205	0.025543271140913273
0.3768929329329329	0.02631301470455734
0.37969544544544553	0.02716649845533685
0.38249795795795793	0.02806020445032599
0.38530047047047056	0.028931973781030393
0.38810298298298296	0.029720149360545137
0.3909054954954956	0.030384385721430332
0.393708008008008	0.030921892384841984
0.3965105205205206	0.03137389674528594
0.3993130330330332	0.031819758339810114
0.4021155455455456	0.032359674133598484
0.40491805805805825	0.03309023422915196
0.40772057057057065	0.034079215639425994
0.4105230830830833	0.0353462998486143
0.4133255955955957	0.036854794343708044
0.4161281081081083	0.03851643672866921
0.4189306206206207	0.04020787945455277
0.4217331331331333	0.04179452068663615
0.4245356456456457	0.04315577412955797
0.42733815815815834	0.04420601094943595
0.43014067067067074	0.044907071293575476
0.43294318318318337	0.04527079699173235
0.43574569569569577	0.045352637354500944
0.4385482082082084	0.04523926265386487
0.4413507207207208	0.045033840974445474
0.4441532332332334	0.04484218287480045
0.4469557457457458	0.044761712257823785
0.44975825825825844	0.044873770879442845
0.45256077077077084	0.04523867455551049
0.45536328328328346	0.04589254838266847
0.45816579579579586	0.046845280417064
0.4609683083083085	0.04807965116494088
0.4637708208208209	0.04955236794586272
0.4665733333333335	0.05119795138583484
0.4693758458458459	0.052935996620078876
0.47217835835835853	0.054681373070511644
0.47498087087087093	0.05635579893496352
0.47778338338338355	0.0578984049523326
0.48058589589589595	0.05927277966336135
0.4833884084084086	0.06046871268161495
0.486190920920921	0.06149825369911284
0.4889934334334336	0.062387345085078136
0.491795945945946	0.06316561078677412
0.4945984584584586	0.06385742283552916
0.497400970970971	0.06447690482837083
0.5002034834834836	0.06502819543659848
0.503005995995996	0.0655105139193901
0.5058085085085087	0.06592593230645706
0.5086110210210211	0.06628681195012036
0.5114135335335337	0.06661992415073208
0.5142160460460461	0.06696532953081726
0.5170185585585587	0.0673697964647517
0.5198210710710711	0.06787634442956013
0.5226235835835837	0.06851282881004593
0.5254260960960961	0.06928292693508002
0.5282286086086088	0.0701623166955417
0.5310311211211212	0.07110144983224102
0.5338336336336338	0.07203454225736665
0.5366361461461462	0.07289275710238864
0.5394386586586588	0.07361849486026463
0.5422411711711712	0.07417748220463784
0.5450436836836838	0.0745659667615214
0.5478461961961962	0.07481155432451782
0.5506487087087089	0.074967709167905
0.5534512212212213	0.07510330133874497
0.5562537337337339	0.07528953476814111
0.5590562462462463	0.07558697500830187
0.5618587587587589	0.07603520958909539
0.5646612712712713	0.07664702303887626
0.5674637837837839	0.07740801858491593
0.5702662962962963	0.0782815513321276
0.573068808808809	0.07921782560711883
0.5758713213213213	0.0801652071165473
0.578673833833834	0.08108134417009262
0.5814763463463464	0.08194168710009743
0.584278858858859	0.08274349124760004
0.5870813713713714	0.0835043464265476
0.589883883883884	0.08425553863125997
0.5926863963963964	0.08503185003583404
0.595488908908909	0.08586040857037104
0.5982914214214214	0.08675159838931705
0.6010939339339341	0.08769465293285374
0.6038964464464465	0.08865939772331537
0.6066989589589589	0.0896039513451889
0.6095014714714717	0.09048647666850491
0.6123039839839841	0.09127781010582776
0.6151064964964965	0.09197139777834167
0.6179090090090089	0.09258760578524138
0.6207115215215218	0.09317100172181193
0.6235140340340342	0.09378118934397366
0.6263165465465466	0.09447961766690814
0.629119059059059	0.09531590797343166
0.6319215715715718	0.09631729527498352
0.6347240840840842	0.09748375640082933
0.6375265965965966	0.09878963917755533
0.640329109109109	0.10019069896360196
0.6431316216216219	0.10163401241074042
0.6459341341341343	0.10306771975256436
0.6487366466466467	0.10444806151558138
0.651539159159159	0.10574247222394802
0.6543416716716719	0.10692905266836315
0.6571441841841843	0.10799397196601089
0.6599466966966967	0.10892881061418956
0.6627492092092091	0.10972942256520708
0.665551721721722	0.11039680509766316
0.6683542342342343	0.11093922043254693
0.6711567467467467	0.1113739737546071
0.6739592592592591	0.11172720915014585
0.676761771771772	0.11203088982451058
0.6795642842842844	0.11231745953746668
0.6823667967967968	0.11261395975994566
0.6851693093093092	0.11293799746443862
0.687971821821822	0.11329754932899928
0.6907743343343344	0.11369518921956619
0.6935768468468468	0.11413541362580083
0.6963793593593592	0.11463207401396334
0.6991818718718721	0.11521226410630263
0.7019843843843845	0.11591379742513515
0.7047868968968969	0.11677555530231125
0.7075894094094093	0.11782283304250794
0.7103919219219221	0.11905233291712346
0.7131944344344345	0.12042260125873373
0.7159969469469469	0.12185482397443108
0.7187994594594593	0.12324600761635753
0.7216019719719722	0.12449246755184927
0.7244044844844846	0.1255175601874371
0.727206996996997	0.12629519369048464
0.7300095095095094	0.1268608931692244
0.7328120220220222	0.1273053177470736
0.7356145345345346	0.12775036884476798
0.738417047047047	0.12831380766377498
0.7412195595595594	0.12907268735028438
0.7440220720720723	0.13003727162333517
0.7468245845845847	0.1311447159050803
0.7496270970970971	0.13227610606915852
0.7524296096096099	0.13329311107469394
0.7552321221221223	0.1340838192546298
0.7580346346346347	0.13460355453127776
0.7608371471471471	0.13489705590139195
0.76363965965966	0.13509344986145072
0.7664421721721724	0.1353735874020171
0.7692446846846848	0.135918098432797
0.7720471971971972	0.13685114033535023
0.77484970970971	0.1381970478457794
0.7776522222222224	0.13986400901328394
0.7804547347347348	0.14166124638514982
0.7832572472472472	0.14334621216023752
0.7860597597597601	0.14468906454443448
0.7888622722722725	0.14553609053312155
0.7916647847847849	0.1458536084271836
0.7944672972972973	0.14573936407988847
0.7972698098098101	0.14539790858818968
0.8000723223223225	0.14508702318359007
0.8028748348348349	0.14505068866151488
0.8056773473473473	0.1454577992287754
0.8084798598598602	0.14636369939511784
0.8112823723723726	0.1477044126393059
0.814084884884885	0.14932345026133642
0.8168873973973974	0.15102148520007436
0.8196899099099102	0.15261291085897782
0.8224924224224226	0.15397221484607904
0.825294934934935	0.15505732768589914
0.8280974474474474	0.1559051062039461
0.8308999599599602	0.15660317741841362
0.8337024724724726	0.1572495535035237
0.836504984984985	0.15791450443559846
0.8393074974974974	0.15861734021158636
0.8421100100100103	0.15932484880411324
0.8449125225225227	0.15997030906658893
0.8477150350350351	0.1604849524557061
0.8505175475475475	0.160829820234907
0.8533200600600603	0.16101635376182666
0.8561225725725727	0.1611084614265314
0.8589250850850851	0.16120557069520125
0.8617275975975975	0.16141289154137345
0.8645301101101104	0.16180947309473126
0.8673326226226228	0.16242519139195022
0.8701351351351352	0.16323447107704514
0.8729376476476476	0.16416856823719594
0.8757401601601604	0.16514175542649123
0.8785426726726728	0.1660820105072966
0.8813451851851852	0.16695542351424564
0.8841476976976976	0.1677759157884846
0.8869502102102105	0.16859712096240875
0.8897527227227229	0.16948954186907178
0.8925552352352353	0.17051119228925804
0.8953577477477477	0.1716821212737919
0.8981602602602605	0.1729717946574721
0.9009627727727729	0.17430382026788038
0.9037652852852853	0.17557653815436097
0.9065677977977977	0.17669261913357232
0.9093703103103106	0.1775878480589977
0.912172822822823	0.17824967677594183
0.9149753353353354	0.1787197082856805
0.9177778478478478	0.17907973487204537
0.9205803603603606	0.17942640173012853
0.923382872872873	0.17984315521709582
0.9261853853853854	0.18037869163105275
0.9289878978978978	0.1810385420998566
0.9317904104104107	0.18179168002435275
0.9345929229229231	0.18258880566709268
0.9373954354354355	0.18338505752504652
0.9401979479479479	0.18415863247697212
0.9430004604604607	0.1849185402031459
0.9458029729729731	0.18569880263827576
0.9486054854854855	0.18654137610222155
0.9514079979979979	0.18747418809847455
0.9542105105105108	0.18849253239948643
0.9570130230230232	0.18955104212300378
0.9598155355355356	0.1905699363865736
0.962618048048048	0.19145442633666393
0.9654205605605608	0.19212169588370243
0.9682230730730732	0.19252722175833814
0.9710255855855856	0.19268221250607548
0.973828098098098	0.19265657661345897
0.9766306106106108	0.19256617639647516
0.9794331231231233	0.19254776463341933
0.9822356356356357	0.19272847769633622
0.985038148148148	0.19319805480107033
0.9878406606606609	0.193990796527926
0.9906431731731733	0.1950811834122118
0.9934456856856857	0.19639313038724338
0.9962481981981981	0.19781931136732894
0.9990507107107109	0.19924485738206388
1.0018532232232233	0.20056946476575416
1.0046557357357357	0.20172335527115198
1.0074582482482481	0.2026749082223977
1.010260760760761	0.2034302284863051
1.0130632732732734	0.20402664965752465
1.0158657857857858	0.20452281723833404
1.0186682982982982	0.2049876454821174
1.021470810810811	0.20548955742398461
1.0242733233233234	0.2060865916426719
1.0270758358358358	0.206817637008133
1.0298783483483482	0.20769534522794258
1.032680860860861	0.20870190372005798
1.0354833733733735	0.20978932116002075
1.0382858858858859	0.2108856832627728
1.0410883983983983	0.21190773563237597
1.0438909109109111	0.21277831870534836
1.0466934234234235	0.21344519301664988
1.049495935935936	0.21389643757860977
1.0522984484484483	0.21416757494157257
1.0551009609609612	0.21433717745217
1.0579034734734736	0.21451067553540348
1.060705985985986	0.2147956105840631
1.0635084984984984	0.21527453055701107
1.0663110110110112	0.2159830548561933
1.0691135235235236	0.2168997215646567
1.071916036036036	0.2179511634750752
1.0747185485485484	0.21903176062764307
1.0775210610610613	0.22003251375512262
1.0803235735735737	0.22087089227427775
1.083126086086086	0.2215128666318904
1.0859285985985985	0.22198052195737178
1.0887311111111113	0.22234297101141376
1.0915336236236237	0.22269342225066446
1.0943361361361361	0.22311958610523203
1.0971386486486485	0.2236767099928938
1.0999411611611614	0.22437170082903152
1.1027436736736738	0.22516324803996007
1.1055461861861862	0.22597771596700744
1.1083486986986986	0.22673548624584017
1.1111512112112114	0.22737905347007992
1.1139537237237238	0.22789362112025685
1.1167562362362362	0.2283134018451699
1.119558748748749	0.22871150076116087
1.1223612612612615	0.22917662530889765
1.1251637737737739	0.22978416427554127
1.1279662862862863	0.23057100762961702
1.130768798798799	0.23152225051827097
1.1335713113113115	0.2325740616099064
1.136373823823824	0.23363178560525028
1.1391763363363363	0.23459751160953246
1.1419788488488491	0.23539844832161194
1.1447813613613615	0.23600741073007048
1.147583873873874	0.2364494854702544
1.1503863863863864	0.2367935177309456
1.1531888988988992	0.23713188409935326
1.1559914114114116	0.2375554748995672
1.158793923923924	0.2381318060719551
1.1615964364364364	0.23889248845563493
1.1643989489489492	0.23983260927012667
1.1672014614614616	0.24092030202114612
1.170003973973974	0.24211144283837177
1.1728064864864864	0.2433631772218779
1.1756089989989993	0.24464122032168617
1.1784115115115117	0.24591903376897656
1.181214024024024	0.24717079464339609
1.1840165365365365	0.24836302047471487
1.1868190490490493	0.2494505953020706
1.1896215615615617	0.250381324178607
1.1924240740740741	0.2511095515063566
1.1952265865865865	0.2516151310911267
1.1980290990990994	0.251920787176212
1.2008316116116118	0.2521000452574147
1.2036341241241242	0.25227003238869994
1.2064366366366366	0.25256807744541493
1.2092391491491494	0.2531167468557446
1.2120416616616618	0.2539867813477058
1.2148441741741742	0.2551695483760372
1.2176466866866866	0.25656907405679913
1.2204491991991995	0.2580186413300957
1.2232517117117119	0.2593197216889493
1.2260542242242243	0.26029384666674643
1.2288567367367367	0.26083325031998783
1.2316592492492495	0.26093541633751777
1.234461761761762	0.2607105108537495
1.2372642742742743	0.26035811094737904
1.2400667867867867	0.2601185064112651
1.2428692992992996	0.26021148003950295
1.245671811811812	0.2607794800717959
1.2484743243243244	0.2618511683306411
1.2512768368368368	0.26333563903762586
1.2540793493493496	0.26504880654906837
1.256881861861862	0.2667641811195318
1.2596843743743744	0.2682732842279136
1.2624868868868868	0.2694383951017835
1.2652893993993997	0.27022291578154506
1.268091911911912	0.27069156410833456
1.2708944244244245	0.27098170965566937
1.2736969369369369	0.27125567177968685
1.2764994494494497	0.27164913904349913
1.279301961961962	0.27223149079328457
1.2821044744744745	0.27298962018551465
1.284906986986987	0.27383925834774886
1.2877094994994998	0.27465918106965787
1.2905120120120122	0.2753366986079511
1.2933145245245246	0.275809579471485
1.296117037037037	0.2760909459487651
1.2989195495495498	0.2762691755208393
1.3017220620620622	0.2764826884054923
1.3045245745745746	0.27687727348768626
1.307327087087087	0.27755896544903774
1.3101295995995998	0.27855688159802394
1.3129321121121122	0.2798075240743204
1.3157346246246246	0.28116579266629205
1.318537137137137	0.28244022644174754
1.32133964964965	0.28344305176067713
1.3241421621621623	0.28404141095047414
1.3269446746746747	0.28419578709447846
1.329747187187187	0.2839751188623456
1.3325496996997	0.2835443535486492
1.3353522122122123	0.2831274497736744
1.3381547247247247	0.28295516025502826
1.3409572372372371	0.28321069048273617
1.34375974974975	0.28398667427696195
1.3465622622622624	0.2852638800561262
1.3493647747747748	0.2869165490453244
1.3521672872872872	0.28874271606465124
1.3549697997998	0.2905118938735448
1.3577723123123124	0.29201850999142887
1.3605748248248248	0.29312833835647606
1.3633773373373372	0.2938070444820949
1.36617984984985	0.29412434911703716
1.3689823623623625	0.2942331533066091
1.3717848748748749	0.29432889977343174
1.3745873873873873	0.29459911119918586
1.3773898998999001	0.2951753714143661
1.3801924124124125	0.29609944566441926
1.382994924924925	0.29731186641804663
1.3857974374374373	0.29866588791757986
1.3885999499499502	0.29996349146099033
1.3914024624624626	0.3010046013498477
1.394204974974975	0.3016372398098151
1.3970074874874874	0.30179594123504566
1.39981	0.301518569034971
1.39991	0.3028336631467559
1.3971074774774772	0.3024599096433569
1.3943049549549547	0.3019770810895095
1.391502432432432	0.3014308931944698
1.3886999099099095	0.3008503542713307
1.385897387387387	0.3002406498464953
1.3830948648648644	0.2995868541870499
1.3802923423423419	0.2988672370510933
1.3774898198198193	0.2980711579469829
1.3746872972972968	0.2972144073532623
1.3718847747747747	0.296345267643616
1.369082252252252	0.29553754506236163
1.3662797297297296	0.29487144398851683
1.363477207207207	0.29440783247593744
1.3606746846846844	0.29416448074660695
1.3578721621621619	0.29410303068141574
1.3550696396396393	0.2941325180980342
1.3522671171171168	0.29413006046941503
1.3494645945945942	0.293973530793658
1.3466620720720717	0.29357664421076607
1.3438595495495491	0.2929154734190035
1.3410570270270266	0.29203760155669545
1.338254504504504	0.29105031989950786
1.335451981981982	0.2900908372260248
1.3326494594594593	0.2892872339971143
1.3298469369369368	0.28872193422193115
1.3270444144144142	0.2884087358622119
1.3242418918918917	0.2882901504674296
1.3214393693693691	0.28825536651252726
1.3186368468468466	0.2881727037968956
1.315834324324324	0.2879260983319111
1.3130318018018015	0.28744434504458094
1.310229279279279	0.28671471853893254
1.3074267567567563	0.2857781180718206
1.3046242342342338	0.28470909351320284
1.3018217117117112	0.2835888668905534
1.2990191891891887	0.28248118875834194
1.2962166666666666	0.28141907879502526
1.293414144144144	0.28040596141407165
1.2906116216216215	0.2794291372799197
1.287809099099099	0.2784789706428766
1.2850065765765764	0.27756524795451776
1.2822040540540538	0.27672351296114306
1.2794015315315312	0.2760082413041845
1.2765990090090087	0.2754749368108197
1.2737964864864861	0.27515766000109293
1.2709939639639636	0.27505049562193695
1.268191441441441	0.275100296169033
1.2653889189189185	0.27521413609288725
1.262586396396396	0.2752797107352708
1.2597838738738734	0.2751923176513331
1.2569813513513513	0.2748797375072853
1.2541788288288287	0.2743171170720623
1.2513763063063061	0.2735275371157371
1.2485737837837836	0.27256899294011194
1.245771261261261	0.2715131700659813
1.2429687387387385	0.2704239690678155
1.240166216216216	0.26934331372873993
1.2373636936936934	0.26828857478729423
1.2345611711711708	0.2672612017627209
1.2317586486486483	0.2662616910512158
1.2289561261261257	0.2653035346340986
1.2261536036036031	0.2644192479388111
1.2233510810810806	0.26365481462438545
1.2205485585585585	0.26305369517744065
1.217746036036036	0.2626360929621573
1.2149435135135134	0.2623816861712226
1.2121409909909908	0.2622234747919935
1.2093384684684683	0.2620568470530825
1.2065359459459457	0.26176264988503833
1.2037334234234232	0.26123785926761095
1.2009309009009006	0.26042430334819494
1.198128378378378	0.2593260128923439
1.1953258558558555	0.25800922311815433
1.192523333333333	0.2565846894664761
1.1897208108108104	0.25517785701999063
1.1869182882882878	0.253896467714197
1.1841157657657653	0.25280595249725835
1.1813132432432432	0.25192013968189736
1.1785107207207206	0.25120938963964695
1.175708198198198	0.2506221491852618
1.1729056756756755	0.250111277174236
1.170103153153153	0.24965498395372443
1.1673006306306304	0.24926440008021372
1.1644981081081078	0.24897487933080098
1.1616955855855853	0.24882433256955966
1.1588930630630627	0.24882695710905373
1.1560905405405402	0.2489528247027839
1.1532880180180176	0.24912211278170643
1.150485495495495	0.2492178338513189
1.1476829729729725	0.2491144206493135
1.14488045045045	0.24871371657120822
1.1420779279279278	0.24797684472370762
1.1392754054054053	0.24694119999996395
1.1364728828828827	0.24571622517258024
1.1336703603603602	0.24445824507757613
1.1308678378378376	0.24333124696221625
1.128065315315315	0.2424649226528215
1.1252627927927925	0.24192209389426012
1.12246027027027	0.24168461766720944
1.1196577477477474	0.24166107922367203
1.1168552252252248	0.24171297752186377
1.1140527027027023	0.24169084456031115
1.1112501801801797	0.24146944285193356
1.1084476576576572	0.24097242503017013
1.105645135135135	0.24018098518011388
1.1028426126126125	0.2391265202156223
1.10004009009009	0.23787223676558034
1.0972375675675674	0.23649139272580544
1.0944350450450449	0.23504971440060834
1.0916325225225223	0.23359680113836123
1.0888299999999997	0.2321672236157657
1.0860274774774772	0.23078814625160027
1.0832249549549546	0.22948806893328566
1.080422432432432	0.22830140346442662
1.0776199099099095	0.2272658727622635
1.074817387387387	0.22641314569272392
1.0720148648648644	0.22575630758748294
1.0692123423423419	0.22527946956261663
1.0664098198198197	0.22493439547266492
1.0636072972972972	0.22464665348957014
1.0608047747747746	0.2243303908945689
1.058002252252252	0.223907668631723
1.0551997297297295	0.22332654578100147
1.052397207207207	0.22257240011295482
1.0495946846846844	0.2216691773914179
1.0467921621621619	0.22067055808261882
1.0439896396396393	0.2196442258798479
1.0411871171171168	0.21865440466057445
1.0383845945945942	0.21774796405815833
1.0355820720720716	0.2169477336605496
1.032779549549549	0.2162539072188332
1.0299770270270265	0.21565161354653511
1.0271745045045044	0.21512088631494597
1.0243719819819819	0.21464497223458273
1.0215694594594593	0.21421415506807312
1.0187669369369368	0.2138244483969306
1.0159644144144142	0.21347271245888466
1.0131618918918917	0.2131511157928982
1.010359369369369	0.21284390472586362
1.0075568468468465	0.21252822666156695
1.004754324324324	0.21217884238325763
1.0019518018018014	0.2117747827648837
0.9991492792792789	0.21130510167177435
0.9963467567567563	0.21077121654051129
0.9935442342342338	0.21018475765830547
0.9907417117117117	0.2095617603475367
0.9879391891891891	0.20891562172813133
0.9851366666666665	0.20825182389709807
0.982334144144144	0.2075667253249842
0.9795316216216214	0.20685099660944845
0.9767290990990989	0.20609621562090824
0.9739265765765763	0.20530159743406717
0.9711240540540538	0.20447749760503098
0.9683215315315312	0.20364341694247623
0.9655190090090087	0.20282040804557883
0.9627164864864861	0.20202023705915767
0.9599139639639636	0.20123542213962498
0.957111441441441	0.20043459016876575
0.9543089189189184	0.1995662100505723
0.9515063963963963	0.19857104981368612
0.9487038738738738	0.1974005617300409
0.9459013513513512	0.19603593358604854
0.9430988288288287	0.1945016804258457
0.9402963063063061	0.19286879061404905
0.9374937837837836	0.19124530037256776
0.934691261261261	0.18975586831412578
0.9318887387387385	0.18851526833280308
0.9290862162162159	0.1876026308148928
0.9262836936936933	0.18704312787081495
0.9234811711711708	0.18680168536225833
0.9206786486486482	0.18678992355004925
0.9178761261261257	0.18688397640645782
0.9150736036036036	0.18694821677591383
0.912271081081081	0.18685895127956104
0.9094685585585585	0.1865229792112646
0.9066660360360359	0.18588806423847581
0.9038635135135134	0.18494498120439912
0.9010609909909908	0.1837229493795779
0.8982584684684682	0.18228130504028217
0.8954559459459457	0.18070005049002813
0.8926534234234231	0.1790708001620308
0.8898509009009006	0.17748830632971457
0.887048378378378	0.17604188656787378
0.8842458558558555	0.17480611384044664
0.8814433333333329	0.17383103585879583
0.8786408108108104	0.17313349401951822
0.8758382882882882	0.17269210900496695
0.8730357657657657	0.1724485555889374
0.8702332432432431	0.17231658712656378
0.8674307207207206	0.17219812467205825
0.864628198198198	0.17200329065327763
0.8618256756756755	0.17166945518602045
0.8590231531531529	0.17117396009429597
0.8562206306306304	0.17053653046863887
0.8534181081081078	0.1698101997010779
0.8506155855855853	0.16906302398793616
0.8478130630630627	0.16835581577133807
0.8450105405405401	0.16772254982852342
0.8422080180180176	0.1671594307671893
0.839405495495495	0.16662599021258323
0.8366029729729729	0.16605781456931673
0.8338004504504504	0.1653868143966012
0.8309979279279278	0.16456256134280006
0.8281954054054053	0.16356794425177656
0.8253928828828827	0.16242433264799633
0.8225903603603602	0.16118493484429114
0.8197878378378376	0.15991891929497054
0.816985315315315	0.15869182295449524
0.8141827927927925	0.15754881155709966
0.8113802702702699	0.15650615580429084
0.8085777477477474	0.1555532860986063
0.8057752252252248	0.15466404165461273
0.8029727027027023	0.15381253818637042
0.8001701801801802	0.15298753829504558
0.7973676576576576	0.1521998366419975
0.794565135135135	0.1514797324820099
0.7917626126126125	0.15086525623994151
0.7889600900900899	0.15038519754737328
0.7861575675675674	0.15004298464797888
0.7833550450450448	0.14980740223019312
0.7805525225225223	0.1496140236610221
0.7777499999999997	0.14937777927883833
0.7749474774774772	0.14901342999052752
0.7721449549549546	0.1484580608768411
0.769342432432432	0.14768890405081764
0.7665399099099095	0.1467310809552868
0.763737387387387	0.1456527873755375
0.7609348648648648	0.14454908795421495
0.7581323423423423	0.14351871306253816
0.7553298198198197	0.14264011034245994
0.7525272972972972	0.14195301216176376
0.7497247747747746	0.14145003993502353
0.7469222522522521	0.14107998977314046
0.7441197297297295	0.14076132783207546
0.741317207207207	0.14040195233221792
0.7385146846846844	0.13992006218656045
0.7357121621621618	0.13926119613176546
0.7329096396396393	0.13840793434452353
0.7301071171171167	0.13738085512618814
0.7273045945945942	0.136231484497142
0.7245020720720716	0.13502963633104886
0.7216995495495495	0.13384841046750012
0.718897027027027	0.13275015028515413
0.7160945045045044	0.13177602019491158
0.7132919819819818	0.1309408149207847
0.7104894594594593	0.13023343056163345
0.7076869369369367	0.12962232911798466
0.7048844144144142	0.1290644565848511
0.7020818918918916	0.12851551838398279
0.6992793693693691	0.12793933578208738
0.6964768468468465	0.1273142453961983
0.693674324324324	0.12663516510577671
0.6908718018018014	0.1259109618045131
0.6880692792792789	0.12515794173475475
0.6852667567567567	0.12439136586577136
0.6824642342342342	0.123617553040114
0.6796617117117116	0.12282911334234671
0.6768591891891891	0.12200506136017632
0.6740566666666665	0.12111613996144154
0.671254144144144	0.12013401948938825
0.6684516216216214	0.1190416432330212
0.6656490990990989	0.11784136188106333
0.6628465765765763	0.11655792871816549
0.6600440540540538	0.115234873362681
0.6572415315315312	0.11392483973238691
0.6544390090090086	0.11267651621499371
0.6516364864864861	0.11152210693112079
0.6488339639639635	0.11046938848410652
0.6460314414414414	0.10950114629811301
0.6432289189189189	0.10858252208418213
0.6404263963963963	0.10767423116453075
0.6376238738738738	0.1067475749759942
0.6348213513513512	0.10579639168279432
0.6320188288288286	0.1048418775540025
0.6292163063063061	0.10392837585972829
0.6264137837837835	0.10311109856063792
0.623611261261261	0.10243938896440007
0.6208087387387384	0.10194066971392794
0.6180062162162159	0.10161011875426525
0.6152036936936933	0.10140938268456594
0.6124011711711708	0.10127482287495347
0.6095986486486482	0.10113281033751441
0.6067961261261261	0.1009174144032312
0.6039936036036035	0.10058517187870934
0.601191081081081	0.10012267527893044
0.5983885585585584	0.09954510892279918
0.5955860360360359	0.09888677956541288
0.5927835135135133	0.09818716405238266
0.5899809909909908	0.09747723084940675
0.5871784684684682	0.09677042179095684
0.5843759459459457	0.09606088853175333
0.5815734234234231	0.0953290169902893
0.5787709009009008	0.09455182692621077
0.5759683783783782	0.09371431176082178
0.5731658558558557	0.0928176490621787
0.5703633333333331	0.09188144106957984
0.5675608108108106	0.09093925858606534
0.564758288288288	0.09002901320557587
0.5619557657657654	0.0891813243771437
0.5591532432432431	0.08840958328273844
0.5563507207207206	0.08770474996657994
0.553548198198198	0.0870363600373369
0.5507456756756755	0.08635933224180016
0.5479431531531529	0.08562457396671107
0.5451406306306303	0.08479052770521812
0.5423381081081078	0.08383283962231931
0.5395355855855855	0.08275010565856682
0.5367330630630629	0.08156479947426708
0.5339305405405403	0.08031960606578491
0.5311280180180178	0.07907018341392326
0.5283254954954952	0.07787575729754324
0.5255229729729727	0.07678901147010246
0.5227204504504503	0.0758466486973582
0.5199179279279278	0.07506191809324418
0.5171154054054052	0.07442035720462355
0.5143128828828827	0.0738798699344501
0.5115103603603601	0.07337586998192959
0.5087078378378376	0.0728314333837571
0.505905315315315	0.07217126243860648
0.5031027927927927	0.0713370255432532
0.5003002702702701	0.07030072694861712
0.4974977477477476	0.06907261656631929
0.494695225225225	0.06770103690824993
0.49189270270270247	0.06626345693305528
0.4890901801801799	0.06485032227074282
0.48628765765765736	0.06354554642630188
0.483485135135135	0.06240871918262349
0.48068261261261247	0.06146388659766937
0.4778800900900899	0.06069798563132857
0.47507756756756736	0.060069153602087574
0.4722750450450448	0.05952206031700892
0.46947252252252225	0.05900515688659495
0.4666699999999997	0.05848411760722165
0.46386747747747736	0.05794706806483908
0.4610649549549548	0.05740007878349142
0.45826243243243225	0.05685491781322667
0.4554599099099097	0.056313980788341725
0.45265738738738714	0.05575858046320674
0.4498548648648646	0.055145843132133346
0.44705234234234204	0.05441654754247431
0.4442498198198197	0.05351229158634975
0.44144729729729715	0.05239674061654244
0.4386447747747746	0.051073711477082936
0.43584225225225204	0.049595277923275935
0.4330397297297295	0.04805592667354229
0.43023720720720693	0.04657318335191078
0.4274346846846844	0.04525962401772342
0.42463216216216204	0.04419426041245829
0.4218296396396395	0.04340184574342522
0.41902711711711693	0.0428464345725713
0.4162245945945944	0.04244122693315232
0.4134220720720718	0.042071735961969545
0.41061954954954927	0.04162528883710899
0.40781702702702693	0.04101812988221058
0.4050145045045044	0.04021248814785301
0.4022119819819818	0.039219475889625224
0.39940945945945927	0.038088358681667336
0.3966069369369367	0.036886966453968564
0.39380441441441416	0.035680378860894826
0.3910018918918916	0.03451479575013043
0.3881993693693693	0.03341091315452645
0.3853968468468467	0.03236722978551544
0.38259432432432416	0.03137000978055084
0.3797918018018016	0.03040450126537249
0.37698927927927905	0.029462196023192652
0.3741867567567565	0.02854124187622635
0.37138423423423395	0.027640576985615714
0.3685817117117116	0.026751489534399472
0.36577918918918906	0.025851785205081093
0.3629766666666665	0.024906888868433008
0.36017414414414395	0.02387927637172549
0.3573716216216214	0.022743756580461613
0.35456909909909884	0.021502887451427463
0.3517665765765763	0.020195643496900673
0.34896405405405395	0.018894054008397096
0.3461615315315314	0.01768654444612927
0.34335900900900884	0.016651791010575054
0.3405564864864863	0.01583115674592761
0.33775396396396373	0.015209480814442164
0.3349514414414412	0.014712226335421033
0.3321489189189186	0.014222070536786272
0.3293463963963963	0.013611460919572299
0.32654387387387374	0.012781708464650113
0.3237413513513512	0.011696045102112279
0.3209388288288286	0.010395089471481711
0.31813630630630607	0.008988298508389406
0.3153337837837835	0.007622718669356265
0.31253126126126096	0.00643815492355225
0.30972873873873863	0.005523031308996534
0.3069262162162161	0.004885773908282903
0.3041236936936935	0.004452049220342827
0.30132117117117097	0.004089913049476396
0.2985186486486484	0.0036555159936386694
0.29571612612612586	0.003044640917433311
0.2929136036036035	0.002232634266170333
0.29011108108108097	0.0012883792060698201
0.2873085585585584	0.00035605718762253546
0.28450603603603586	-0.00039096851386082043
0.2817035135135133	-0.0008102049955237972
0.27890099099099075	-0.0008447107514158864
0.2760984684684682	-0.0005539320948273613
0.27329594594594586	-0.00010919598296789401
0.2704934234234233	0.0002466313145729343
0.26769090090090075	0.00026427335375722727
0.2648883783783782	-0.00024138330991828327
0.26208585585585564	-0.0013368907644671496
0.2592833333333331	-0.0029490310801883746
0.25648081081081053	-0.0048837122438096375
0.2536782882882882	-0.006879483057757249
0.25087576576576565	-0.008679454318605034
0.2480732432432431	-0.010099812044613202
0.24527072072072054	-0.011074427137392207
0.24246819819819798	-0.011662850634692828
0.23966567567567543	-0.012020683048408753
0.23686315315315287	-0.012343114548854298
0.23406063063063054	-0.012800544925852975
0.23125810810810798	-0.013487051417335735
0.22845558558558543	-0.014397595855604059
0.22565306306306288	-0.015439974583458457
0.22285054054054032	-0.016475949031964837
0.22004801801801777	-0.017376572350691316
0.2172454954954952	-0.018072487862688863
0.21444297297297288	-0.0185821883538817
0.21164045045045032	-0.019009006078249208
0.20883792792792777	-0.01950824845696421
0.20603540540540521	-0.020235816669943923
0.20323288288288266	-0.021295582048402373
0.2004303603603601	-0.022702886926341648
0.19762783783783777	-0.024375905070622678
0.19482531531531522	-0.026157257361951375
0.19202279279279266	-0.02785841839413182
0.1892202702702701	-0.0293123348994698
0.18641774774774755	-0.030417561401323193
0.183615225225225	-0.031160623490465417
0.18081270270270244	-0.03161091393635826
0.1780101801801801	-0.03189153492108915
0.17520765765765756	-0.03213704141104419
0.172405135135135	-0.032452581732480265
0.16960261261261245	-0.032887478731360095
0.1668000900900899	-0.033430578166505756
0.16399756756756734	-0.03402684999636918
0.16119504504504478	-0.03460753120037682
0.15839252252252245	-0.03512197338211677
0.1555899999999999	-0.035559572896779454
0.15278747747747734	-0.03595443206810944
0.14998495495495479	-0.03637204747586609
0.14718243243243223	-0.03688390260942656
0.14437990990990968	-0.037540029217636814
0.14157738738738712	-0.038349991215835134
0.1387748648648648	-0.039279322509085376
0.13597234234234223	-0.040262554726563864
0.13316981981981968	-0.04122778693563432
0.13036729729729712	-0.04212351357322318
0.12756477477477457	-0.04293763512642032
0.12476225225225201	-0.04370146843950177
0.12195972972972946	-0.044477070724275085
0.11915720720720713	-0.04533229791189373
0.11635468468468457	-0.046312541164664336
0.11355216216216202	-0.0474194130456658
0.11074963963963946	-0.048604318694069885
0.10794711711711691	-0.049779677206473374
0.10514459459459435	-0.05084437941045761
0.1023420720720718	-0.05171505242629185
0.09953954954954947	-0.05235260463465595
0.09673702702702691	-0.0527750756640904
0.09393450450450436	-0.05305246927050172
0.0911319819819818	-0.05328538100233594
0.08832945945945925	-0.05357472015286191
0.08552693693693669	-0.05399277467805466
0.08272441441441436	-0.05456527486007553
0.0799218918918918	-0.055270201956334745
0.07711936936936925	-0.056053230111960006
0.0743168468468467	-0.056853915067561156
0.07151432432432414	-0.057633043058005554
0.06871180180180159	-0.05839119487632241
0.06590927927927903	-0.05917167617457691
0.0631067567567567	-0.060046442938754094
0.060304234234234144	-0.06108962658884009
0.05750171171171159	-0.062347688666182614
0.054699189189189035	-0.06381659738288799
0.05189666666666648	-0.06543424902961811
0.049094144144143925	-0.06709138441249352
0.04629162162162137	-0.06865814430958161
0.04348909909909904	-0.07001821133855078
0.04068657657657648	-0.07109992573771642
0.03788405405405393	-0.07189467625908684
0.035081531531531374	-0.07245693216379322
0.03227900900900882	-0.07288613805989325
0.029476486486486264	-0.07329640772309916
0.02667396396396371	-0.07378366949943783
0.023871441441441377	-0.07440046455402839
0.021068918918918822	-0.0751458686486069
0.018266396396396267	-0.07597295917174046
0.015463873873873712	-0.07681057467620088
0.012661351351351158	-0.07759166577341872
0.009858828828828603	-0.0782787136588636
0.007056306306306048	-0.07887799895845257
0.004253783783783716	-0.07943840884914322
0.0014512612612611608	-0.08003561839086006
-0.001351261261261394	-0.08074716264063862
-0.004153783783783949	-0.08162663739916733
-0.006956306306306503	-0.08268523385740519
-0.009758828828829058	-0.08388616052185541
-0.012561351351351613	-0.08515321449528124
-0.015363873873873946	-0.08639029964083472
-0.0181663963963965	-0.08750549958636478
-0.020968918918919055	-0.08843235348546503
-0.02377144144144161	-0.08914242285160126
-0.026573963963964164	-0.08964645041607894
-0.02937648648648672	-0.08998522153856574
-0.03217900900900905	-0.09021434568345328
-0.03498153153153161	-0.09038859951500519
-0.03778405405405416	-0.09055086629361121
-0.040586576576576716	-0.09072843560167572
-0.04338909909909927	-0.09093640978020648
-0.046191621621621826	-0.09118531941243128
-0.04899414414414438	-0.09148870445027157
-0.05179666666666671	-0.09186678523678407
-0.05459918918918927	-0.09234421113560821
-0.05740171171171182	-0.09294248586468658
-0.06020423423423438	-0.0936700334676672
-0.06300675675675693	-0.09451410583961573
-0.06580927927927949	-0.09543838209739941
-0.06861180180180204	-0.09638828550848944
-0.07141432432432437	-0.09730338037447506
-0.07421684684684693	-0.09813363512642798
-0.07701936936936948	-0.09885474123346202
-0.07982189189189204	-0.09947761564926744
-0.0826244144144146	-0.10004872601538439
-0.08542693693693715	-0.10064048483339683
-0.0882294594594597	-0.10133383953478531
-0.09103198198198204	-0.10219745307056971
-0.09383450450450459	-0.1032688591622588
-0.09663702702702714	-0.10454244244754618
-0.0994395495495497	-0.10596726090990778
-0.10224207207207225	-0.1074551859536207
-0.10504459459459481	-0.10889732742661115
-0.10784711711711736	-0.11018489387547255
-0.1106496396396397	-0.111229898436592
-0.11345216216216225	-0.11198149824305308
-0.1162546846846848	-0.11243499062401585
-0.11905720720720736	-0.11263215779088849
-0.12185972972972992	-0.11265332391755088
-0.12466225225225247	-0.11260285599914409
-0.12746477477477502	-0.11259076323573385
-0.13026729729729736	-0.11271352685868663
-0.1330698198198199	-0.11303737765147422
-0.13587234234234247	-0.11358696291154126
-0.13867486486486502	-0.11434168260888111
-0.14147738738738758	-0.11524087653547949
-0.14427990990991013	-0.11619752013414981
-0.14708243243243246	-0.1171182940875421
-0.14988495495495502	-0.11792617644272954
-0.15268747747747757	-0.11858054950210148
-0.15549000000000013	-0.11908970019584304
-0.15829252252252268	-0.11951181616308768
-0.16109504504504524	-0.11994307687400171
-0.1638975675675678	-0.1204947177841412
-0.16670009009009013	-0.12126416055772982
-0.16950261261261268	-0.12230747670927779
-0.17230513513513523	-0.12362078515974764
-0.1751076576576578	-0.12513634821054997
-0.17791018018018034	-0.12673544354169
-0.1807127027027029	-0.12827549033371285
-0.18351522522522545	-0.1296247135507274
-0.1863177477477478	-0.13069514623540507
-0.18912027027027034	-0.13146486102708566
-0.1919227927927929	-0.1319831022856156
-0.19472531531531545	-0.13235673376050008
-0.197527837837838	-0.1327217460399169
-0.20033036036036056	-0.13320786646944988
-0.20313288288288311	-0.13390623951329758
-0.20593540540540545	-0.1348490743063938
-0.208737927927928	-0.13600640718810697
-0.21154045045045056	-0.1372998785788903
-0.2143429729729731	-0.13862834242549693
-0.21714549549549567	-0.1398968254724708
-0.21994801801801822	-0.1410398576640495
-0.22275054054054078	-0.14203259707272298
-0.2255530630630631	-0.14288760191472652
-0.22835558558558566	-0.14364001926475511
-0.23115810810810822	-0.1443276843955204
-0.23396063063063077	-0.1449739125998012
-0.23676315315315333	-0.14557923966172603
-0.23956567567567588	-0.14612464545439904
-0.24236819819819821	-0.14658426885519119
-0.24517072072072077	-0.14694195991208903
-0.24797324324324332	-0.14720456380157193
-0.2507757657657659	-0.14740612664063912
-0.25357828828828843	-0.14760077888840736
-0.256380810810811	-0.14784656071965996
-0.25918333333333354	-0.1481862026398781
-0.2619858558558559	-0.14863240707218095
-0.26478837837837843	-0.1491638280015934
-0.267590900900901	-0.14973411299395936
-0.27039342342342354	-0.15029140135536723
-0.2731959459459461	-0.15080139500948808
-0.27599846846846865	-0.15126519223115686
-0.2788009909909912	-0.15172436303672712
-0.28160351351351354	-0.15224996659097087
-0.2844060360360361	-0.15291798672194248
-0.28720855855855865	-0.15377896669980456
-0.2900110810810812	-0.15483249120521642
-0.29281360360360376	-0.15601639434652476
-0.2956161261261263	-0.15721620745477738
-0.29841864864864887	-0.1582937216264894
-0.3012211711711712	-0.15912682419696092
-0.30402369369369375	-0.15964831203963845
-0.3068262162162163	-0.15987085186035224
-0.30962873873873886	-0.15988903253548273
-0.3124312612612614	-0.15985645793838016
-0.31523378378378397	-0.15994383683349075
-0.3180363063063065	-0.16029039481592938
-0.32083882882882886	-0.16096348639162456
-0.3236413513513514	-0.16193906859664656
-0.32644387387387397	-0.1631093298444577
-0.3292463963963965	-0.16431526449354078
-0.3320489189189191	-0.16539410273982175
-0.33485144144144163	-0.16622683111277742
-0.3376539639639642	-0.1667711139625907
-0.3404564864864865	-0.16706972880953394
-0.3432590090090091	-0.16723257293837057
-0.34606153153153163	-0.1673987654711498
-0.3488640540540542	-0.16769158209254123
-0.35166657657657674	-0.16818091414826059
-0.3544690990990993	-0.16886507055719335
-0.3572716216216216	-0.16967707961145467
-0.3600741441441442	-0.17051247653064233
-0.36287666666666674	-0.17126861430713772
-0.3656791891891893	-0.17188207176391115
-0.36848171171171185	-0.17235179570384898
-0.3712842342342344	-0.1727407055127569
-0.37408675675675696	-0.17315578118564917
-0.3768892792792793	-0.17371365031121072
-0.37969180180180184	-0.17450308326303593
-0.3824943243243244	-0.17555626625506418
-0.38529684684684695	-0.17683730166538772
-0.3880993693693695	-0.17825044393366168
-0.39090189189189206	-0.17966425642680356
-0.3937044144144146	-0.1809433101419917
-0.39650693693693695	-0.18197763512288345
-0.3993094594594595	-0.18270208307639937
-0.40211198198198206	-0.183102071961514
-0.4049145045045046	-0.18320709956943043
-0.40771702702702717	-0.1830770933694935
-0.4105195495495496	-0.18278787637640864
-0.41332207207207217	-0.18242058162341462
-0.4161245945945947	-0.18205661083290878
-0.4189271171171173	-0.18177625118260735
-0.4217296396396397	-0.18165691851770632
-0.4245321621621623	-0.18176715888622577
-0.42733468468468483	-0.18215497923163376
-0.4301372072072073	-0.1828327538120149
-0.4329397297297298	-0.183764226166713
-0.4357422522522524	-0.18486041271863438
-0.4385447747747748	-0.18598963968520432
-0.4413472972972974	-0.18700274839986653
-0.44414981981981994	-0.18776901910478083
-0.4469523423423425	-0.1882135741609911
-0.44975486486486493	-0.1883448444510521
-0.4525573873873875	-0.18826223232353123
-0.45535990990991004	-0.1881392221426525
-0.4581624324324325	-0.1881844180840563
-0.46096495495495504	-0.18859002111356804
-0.4637674774774776	-0.1894817129241178
-0.46657000000000015	-0.19088417572464833
-0.4693725225225226	-0.19271228148255953
-0.47217504504504515	-0.19479056252790608
-0.4749775675675677	-0.19689526535692184
-0.47778009009009015	-0.1988067594576085
-0.4805826126126127	-0.20035741759199577
-0.48338513513513526	-0.2014621089250874
-0.4861876576576578	-0.2021243952251831
-0.48899018018018026	-0.20241934097618208
-0.4917927027027028	-0.20246090719760906
-0.49459522522522537	-0.20236589254900755
-0.4973977477477478	-0.2022261278426995
-0.5002002702702704	-0.20209643995823254
-0.5030027927927929	-0.20199945446170803
-0.5058053153153154	-0.20194201206819978
-0.5086078378378379	-0.2019340990638145
-0.5114103603603605	-0.20200104907765315
-0.514212882882883	-0.20218326681045948
-0.5170154054054055	-0.20252340796716317
-0.519817927927928	-0.20304658018720337
-0.5226204504504506	-0.20374250475901998
-0.525422972972973	-0.2045583571339084
-0.5282254954954956	-0.2054072076208025
-0.5310280180180181	-0.20619099699278626
-0.5338305405405407	-0.20683104944794503
-0.5366330630630631	-0.20729552669962734
-0.5394355855855857	-0.20761342978097097
-0.5422381081081082	-0.20786885693715434
-0.5450406306306307	-0.20817588860462205
-0.5478431531531532	-0.20864137713267283
-0.5506456756756758	-0.20932759310518337
-0.5534481981981982	-0.2102273746186734
-0.5562507207207208	-0.21126076228130453
-0.5590532432432433	-0.21229523025347735
-0.5618557657657659	-0.2131838365832921
-0.5646582882882883	-0.21380956227735007
-0.5674608108108109	-0.21412186821869061
-0.5702633333333335	-0.21415385890801014
-0.5730658558558559	-0.21401462080799105
-0.5758683783783785	-0.21385922425160975
-0.578670900900901	-0.21384589122545627
-0.5814734234234236	-0.2140936276724534
-0.584275945945946	-0.21465301579100854
-0.5870784684684686	-0.21549818682061916
-0.5898809909909911	-0.21654093901710175
-0.5926835135135136	-0.2176609669502324
-0.5954860360360361	-0.2187415515303686
-0.5982885585585587	-0.21969923965669064
-0.6010910810810811	-0.2204990676662163
-0.6038936036036037	-0.22115247772041796
-0.6066961261261262	-0.2217011437344794
-0.6094986486486488	-0.22219432201524014
-0.6123011711711712	-0.22266864847838347
-0.6151036936936938	-0.22313728971164165
-0.6179062162162163	-0.2235910081397703
-0.6207087387387388	-0.22400880931991363
-0.6235112612612613	-0.2243722899481661
-0.6263137837837839	-0.2246768774876775
-0.6291163063063064	-0.22493505774988654
-0.6319188288288289	-0.22517052599950949
-0.6347213513513514	-0.2254063398796769
-0.637523873873874	-0.22565288783893772
-0.6403263963963964	-0.22590169412406913
-0.643128918918919	-0.2261286654870328
-0.6459314414414415	-0.2263063109816953
-0.6487339639639641	-0.2264203842452907
-0.6515364864864865	-0.2264839971119328
-0.6543390090090091	-0.22654259797077309
-0.6571415315315317	-0.22666630314856212
-0.6599440540540541	-0.2269308306325416
-0.6627465765765767	-0.2273929276300265
-0.6655490990990992	-0.2280688876644017
-0.6683516216216216	-0.22892436316402331
-0.6711541441441442	-0.22988016753428164
-0.6739566666666668	-0.23083327760509814
-0.6767591891891893	-0.23168673354353497
-0.6795617117117118	-0.23237862218157307
-0.6823642342342343	-0.23290019649592725
-0.6851667567567569	-0.2332966168791607
-0.6879692792792793	-0.2336496931466342
-0.6907718018018019	-0.2340483243454548
-0.6935743243243244	-0.23455682305040715
-0.696376846846847	-0.2351923092984844
-0.6991793693693694	-0.23591940824287644
-0.701981891891892	-0.23666452448601188
-0.7047844144144145	-0.23734502884948094
-0.707586936936937	-0.23790320874434723
-0.7103894594594595	-0.23833277249739293
-0.7131919819819821	-0.23868787103252725
-0.7159945045045045	-0.23907035226559703
-0.7187970270270271	-0.2395983816309678
-0.7215995495495496	-0.24036612502018412
-0.7244020720720722	-0.24140763494750245
-0.7272045945945946	-0.24267718395449472
-0.7300071171171172	-0.24405329305808748
-0.7328096396396397	-0.24536623489595766
-0.7356121621621622	-0.2464413097881163
-0.7384146846846847	-0.24714515311407798
-0.7412172072072073	-0.24742135968969609
-0.7440197297297299	-0.24730506818021608
-0.7468222522522523	-0.24691267376994658
-0.7496247747747748	-0.246410362915163
-0.7524272972972974	-0.24597126561514293
-0.7552298198198198	-0.24573382901291596
-0.7580323423423424	-0.24577281434925768
-0.760834864864865	-0.24608972818473984
-0.7636373873873875	-0.2466232029921634
-0.76643990990991	-0.24727396954469244
-0.7692424324324325	-0.24793544677339718
-0.7720449549549551	-0.2485205560246505
-0.7748474774774775	-0.24897794333022616
-0.7776500000000001	-0.2492951758800525
-0.7804525225225226	-0.2494909816449476
-0.7832550450450451	-0.2496016730108347
-0.7860575675675676	-0.2496676577726767
-0.7888600900900902	-0.24972444455757453
-0.7916626126126127	-0.24979967409841147
-0.7944651351351352	-0.24991476110581068
-0.7972676576576577	-0.2500879174737994
-0.8000701801801803	-0.2503352851981332
-0.8028727027027027	-0.25066849517619855
-0.8056752252252253	-0.25108936391530395
-0.8084777477477478	-0.2515845060539041
-0.8112802702702704	-0.25212340115510684
-0.8140827927927928	-0.25266249835228005
-0.8168853153153154	-0.25315559710906477
-0.8196878378378379	-0.2535679401945272
-0.8224903603603604	-0.2538893670968641
-0.8252928828828829	-0.25414144157760177
-0.8280954054054055	-0.2543750081823364
-0.8308979279279279	-0.254657705245824
-0.8337004504504505	-0.2550545017357158
-0.836502972972973	-0.2556070355066029
-0.8393054954954956	-0.25631836777711764
-0.842108018018018	-0.2571483420839876
-0.8449105405405406	-0.2580214690510627
-0.8477130630630632	-0.25884524968390593
-0.8505155855855856	-0.259533482897743
-0.8533181081081082	-0.26002754688295227
-0.8561206306306307	-0.26030943071728524
-0.8589231531531533	-0.2604031254249253
-0.8617256756756757	-0.26036484682279354
-0.8645281981981983	-0.260266092599919
-0.8673307207207208	-0.26017551668901734
-0.8701332432432433	-0.26014540204628434
-0.8729357657657658	-0.2602062976052622
-0.8757382882882884	-0.26037005066990077
-0.8785408108108108	-0.26063828989185317
-0.8813433333333334	-0.2610115789022194
-0.8841458558558559	-0.2614946175528805
-0.8869483783783785	-0.26209490098097904
-0.8897509009009009	-0.2628153266268304
-0.8925534234234235	-0.2636441399092057
-0.895355945945946	-0.26454717201414596
-0.8981584684684685	-0.2654668944199554
-0.900960990990991	-0.2663304941738558
-0.9037635135135136	-0.26706578407414966
-0.9065660360360361	-0.26762054941495
-0.9093685585585587	-0.26797911241854705
-0.9121710810810811	-0.2681702031721576
-0.9149736036036036	-0.26826264593219945
-0.9177761261261261	-0.26834913163047003
-0.9205786486486487	-0.2685221948078545
-0.9233811711711712	-0.268849144446012
-0.9261836936936938	-0.26935322077783924
-0.9289862162162162	-0.2700064861590569
-0.9317887387387388	-0.2707364949693601
-0.9345912612612612	-0.2714447620529898
-0.9373937837837838	-0.27203174709334854
-0.9401963063063064	-0.27242149000089744
-0.9429988288288289	-0.2725795564901014
-0.9458013513513515	-0.2725202652051908
-0.9486038738738739	-0.2723023983709794
-0.9514063963963965	-0.2720156612707843
-0.9542089189189189	-0.2717621375229188
-0.9570114414414415	-0.27163744155948455
-0.959813963963964	-0.27171532547839883
-0.9626164864864866	-0.27203774469855424
-0.9654190090090091	-0.2726106035836633
-0.9682215315315316	-0.2734042338863646
-0.9710240540540541	-0.2743573782088386
-0.9738265765765766	-0.27538388722456547
-0.9766290990990991	-0.27638199841937305
-0.9794316216216217	-0.27724637826611026
-0.9822341441441442	-0.2778827152931302
-0.9850366666666668	-0.2782235723480509
-0.9878391891891892	-0.2782428678192865
-0.9906417117117118	-0.27796541889553567
-0.9934442342342342	-0.27746806169801286
-0.9962467567567568	-0.2768702520833745
-0.9990492792792793	-0.2763145391541803
-1.0018518018018019	-0.2759402068798622
-1.0046543243243244	-0.2758557501974294
-1.0074568468468468	-0.27611681259418314
-1.0102593693693693	-0.27671528571460974
-1.0130618918918919	-0.27758258690910326
-1.0158644144144144	-0.2786064176603685
-1.018666936936937	-0.2796566741731499
-1.0214694594594596	-0.28061375624792995
-1.024271981981982	-0.28139206165923464
-1.0270745045045047	-0.28195309318673895
-1.029877027027027	-0.28230580115237436
-1.0326795495495495	-0.2824955009584564
-1.035482072072072	-0.2825857679846644
-1.0382845945945947	-0.2826392026763278
-1.0410871171171172	-0.28270251512560096
-1.0438896396396395	-0.2827992979023812
-1.046692162162162	-0.28293096427609715
-1.0494946846846847	-0.283083671153551
-1.0522972072072072	-0.28323750989718327
-1.0550997297297298	-0.28337425847236536
-1.0579022522522523	-0.2834813784887447
-1.0607047747747749	-0.2835520433313213
-1.0635072972972974	-0.2835829014813437
-1.06630981981982	-0.2835722323996786
-1.0691123423423423	-0.28352077274688803
-1.0719148648648649	-0.28343595548920264
-1.0747173873873874	-0.2833382626973625
-1.07751990990991	-0.2832667143653357
-1.0803224324324325	-0.2832799565777646
-1.0831249549549549	-0.28345032206393517
-1.0859274774774774	-0.28385041190035587
-1.08873	-0.2845344906914936
-1.0915325225225225	-0.2855193428685582
-1.094335045045045	-0.2867703245315573
-1.0971375675675676	-0.2881976708898968
-1.0999400900900902	-0.2896657597880973
-1.1027426126126127	-0.2910146201354305
-1.1055451351351353	-0.2920895027644328
-1.1083476576576576	-0.29277183755226827
-1.1111501801801802	-0.29300414177779244
-1.1139527027027027	-0.2928026689433238
-1.1167552252252253	-0.29225447028984053
-1.1195577477477479	-0.2914992990737164
-1.1223602702702702	-0.29070042075661406
-1.1251627927927927	-0.29001097564436845
-1.1279653153153153	-0.28954346956093663
-1.1307678378378379	-0.28934909185713376
-1.1335703603603604	-0.2894111772355156
-1.136372882882883	-0.2896538665149581
-1.1391754054054055	-0.2899636533245219
-1.141977927927928	-0.2902187552683538
-1.1447804504504504	-0.29031965616016536
-1.147582972972973	-0.29021400060544367
-1.1503854954954955	-0.2899102734189425
-1.153188018018018	-0.2894771040321384
-1.1559905405405406	-0.2890281428886015
-1.1587930630630632	-0.28869567250454586
-1.1615955855855855	-0.28859879418136397
-1.164398108108108	-0.28881356812550607
-1.1672006306306306	-0.28935243777251773
-1.1700031531531532	-0.2901584845104145
-1.1728056756756757	-0.2911167686386472
-1.1756081981981983	-0.2920808576028296
-1.1784107207207208	-0.29290858723976937
-1.1812132432432432	-0.29349822789768354
-1.1840157657657657	-0.293815447598923
-1.1868182882882883	-0.29390322806522157
-1.1896208108108108	-0.2938709769823901
-1.1924233333333334	-0.2938645726879617
-1.195225855855856	-0.29402454173324943
-1.1980283783783783	-0.2944434280333252
-1.2008309009009008	-0.2951344068170287
-1.2036334234234234	-0.296020805170596
-1.206435945945946	-0.29695085518461994
-1.2092384684684685	-0.29773507829498486
-1.212040990990991	-0.29819710230664404
-1.2148435135135136	-0.29822439147177254
-1.2176460360360362	-0.29780470451553853
-1.2204485585585585	-0.2970374501256995
-1.223251081081081	-0.2961156751063825
-1.2260536036036036	-0.2952824113233225
-1.2288561261261262	-0.2947722655775199
-1.2316586486486487	-0.2947533954235977
-1.2344611711711713	-0.29528512008631014
-1.2372636936936936	-0.29630231070553004
-1.2400662162162162	-0.2976305479842865
-1.2428687387387387	-0.2990278599458419
-1.2456712612612613	-0.30024195502015183
-1.2484737837837838	-0.3010681295822087
-1.2512763063063064	-0.30139338410638133
-1.254078828828829	-0.3012164653279927
-1.2568813513513515	-0.3006402337893884
-1.2596838738738738	-0.2998399796223638
-1.2624863963963964	-0.2990170914492449
-1.265288918918919	-0.29835038770464034
-1.2680914414414415	-0.29795692629761034
-1.270893963963964	-0.2978706804733589
-1.2736964864864866	-0.2980423216056477
-1.276499009009009	-0.2983580206348797
-1.2793015315315315	-0.2986710501427769
-1.282104054054054	-0.29883789340748507
-1.2849065765765766	-0.2987507134186971
-1.2877090990990991	-0.29835995788692976
-1.2905116216216217	-0.29768376344361064
-1.2933141441441443	-0.29680380833322695
-1.2961166666666666	-0.2958496929617201
-1.2989191891891891	-0.2949754881476693
-1.3017217117117117	-0.2943327888764305
-1.3045242342342342	-0.29404464221485116
-1.3073267567567568	-0.29418430061379724
-1.3101292792792794	-0.294762010748233
-1.312931801801802	-0.29572199185675246
-1.3157343243243242	-0.29695035031765904
-1.3185368468468468	-0.2982929558064887
-1.3213393693693694	-0.2995804713734545
-1.324141891891892	-0.30065616282317054
-1.3269444144144145	-0.3014012703109981
-1.329746936936937	-0.3017529776368815
-1.3325494594594596	-0.30171147041679885
-1.335351981981982	-0.30133497751450106
-1.3381545045045045	-0.30072444913710916
-1.340957027027027	-0.3000018749434466
-1.3437595495495496	-0.29928749657959774
-1.3465620720720721	-0.2986809510937775
-1.3493645945945947	-0.29824979007403585
-1.352167117117117	-0.29802639938622827
-1.3549696396396396	-0.2980119104889809
-1.3577721621621621	-0.29818404434172957
-1.3605746846846847	-0.2985054573641893
-1.3633772072072072	-0.29893007746371764
-1.3661797297297298	-0.2994066554976707
-1.3689822522522523	-0.2998805430850981
-1.3717847747747747	-0.30029577332435997
-1.3745872972972972	-0.3005994068294802
-1.3773898198198198	-0.3007488502024148
-1.3801923423423423	-0.30072099123372675
-1.382994864864865	-0.30052035077107997
[truncated: 6 more rows]
