# Supplementary material for: Isolation of a planar π-aromatic Bi5− ring in a cobalt-based inverse-sandwich-type complex
Source: Nat Chem. 2025 Jan 20;17(4):547–55. doi: 10.1038/s41557-024-01713-8 (PMC11964920; doi:10.1038/s41557-024-01713-8)
Supplement: Supplementary file 4 — Original magnetic data of compound 1 and origin file of Fig. 3. [file 41557_2024_1713_MOESM4_ESM.zip › sr_and_T/61.json]

{
   "comment": "corrected Loops",
   "temperature": 4.5,
   "measures": [
      {
         "sr": 0.032,
         "angle": 0,
         "trans": 0,
         "cool_t": 1,
         "comment": "to H_stop",
         "data": [
            [
               -1.3999,
               -0.3012105387825099
            ],
            [
               -1.3970974874874873,
               -0.30190291963896915
            ],
            [
               -1.394294974974975,
               -0.30250006616957587
            ],
            [
               -1.3914924624624623,
               -0.3028336631467559
            ],
            [
               -1.3886899499499499,
               -0.30281339610402364
            ],
            [
               -1.3858874374374373,
               -0.3024459630634336
            ],
            [
               -1.3830849249249249,
               -0.30182821186556674
            ],
            [
               -1.3802824124124122,
               -0.301116747583907
            ],
            [
               -1.3774798998998998,
               -0.3004827776074429
            ],
            [
               -1.3746773873873872,
               -0.30006490768924965
            ],
            [
               -1.3718748748748748,
               -0.29993293191059683
            ],
            [
               -1.3690723623623622,
               -0.30007227841490236
            ],
            [
               -1.3662698498498498,
               -0.30039267740483055
            ],
            [
               -1.3634673373373372,
               -0.3007576111124348
            ],
            [
               -1.3606648248248248,
               -0.3010252586726081
            ],
            [
               -1.3578623123123121,
               -0.30108867360761493
            ],
            [
               -1.3550597997997997,
               -0.30090365645439
            ],
            [
               -1.3522572872872871,
               -0.3004969042580175
            ],
            [
               -1.3494547747747747,
               -0.2999531958098733
            ],
            [
               -1.346652262262262,
               -0.2993866667237418
            ],
            [
               -1.3438497497497497,
               -0.298905713429799
            ],
            [
               -1.341047237237237,
               -0.2985824284857723
            ],
            [
               -1.3382447247247247,
               -0.2984354169903681
            ],
            [
               -1.335442212212212,
               -0.2984301658649961
            ],
            [
               -1.3326396996996996,
               -0.2984954265814327
            ],
            [
               -1.329837187187187,
               -0.2985491853691148
            ],
            [
               -1.3270346746746746,
               -0.2985252475816274
            ],
            [
               -1.324232162162162,
               -0.2983919465048231
            ],
            [
               -1.3214296496496496,
               -0.29815767598294024
            ],
            [
               -1.318627137137137,
               -0.29786264617045527
            ],
            [
               -1.3158246246246246,
               -0.297560840330137
            ],
            [
               -1.313022112112112,
               -0.2972991002882836
            ],
            [
               -1.3102195995995995,
               -0.2971007046071006
            ],
            [
               -1.307417087087087,
               -0.2969587341103182
            ],
            [
               -1.3046145745745745,
               -0.2968407977223014
            ],
            [
               -1.301812062062062,
               -0.2967026850901693
            ],
            [
               -1.2990095495495495,
               -0.2965056081112365
            ],
            [
               -1.2962070370370369,
               -0.29623081891705655
            ],
            [
               -1.2934045245245245,
               -0.2958867180210289
            ],
            [
               -1.2906020120120119,
               -0.29550648837402776
            ],
            [
               -1.2877994994994995,
               -0.29513768278583397
            ],
            [
               -1.2849969869869868,
               -0.2948278324910173
            ],
            [
               -1.2821944744744744,
               -0.29461115701886104
            ],
            [
               -1.2793919619619618,
               -0.29450060214015755
            ],
            [
               -1.2765894494494494,
               -0.2944871634019672
            ],
            [
               -1.2737869369369368,
               -0.2945457015895412
            ],
            [
               -1.2709844244244244,
               -0.294644270202387
            ],
            [
               -1.2681819119119118,
               -0.2947531183901178
            ],
            [
               -1.2653793993993994,
               -0.29485021729201255
            ],
            [
               -1.2625768868868867,
               -0.2949219915405688
            ],
            [
               -1.2597743743743743,
               -0.2949601073609234
            ],
            [
               -1.2569718618618617,
               -0.29495677582400603
            ],
            [
               -1.2541693493493493,
               -0.2949014487701869
            ],
            [
               -1.2513668368368367,
               -0.29478090248883404
            ],
            [
               -1.2485643243243243,
               -0.2945829500939704
            ],
            [
               -1.2457618118118117,
               -0.29430218308545586
            ],
            [
               -1.2429592992992993,
               -0.2939450286476991
            ],
            [
               -1.2401567867867866,
               -0.2935315240895075
            ],
            [
               -1.2373542742742742,
               -0.2930925329312913
            ],
            [
               -1.2345517617617616,
               -0.2926631148626878
            ],
            [
               -1.2317492492492492,
               -0.2922745622235528
            ],
            [
               -1.2289467367367366,
               -0.2919484163192482
            ],
            [
               -1.2261442242242242,
               -0.2916951484205762
            ],
            [
               -1.2233417117117116,
               -0.2915182874882396
            ],
            [
               -1.2205391991991992,
               -0.2914223102038301
            ],
            [
               -1.2177366866866866,
               -0.2914205893262951
            ],
            [
               -1.2149341741741742,
               -0.2915390412702551
            ],
            [
               -1.2121316616616615,
               -0.29181226679183897
            ],
            [
               -1.2093291491491491,
               -0.29227169135795317
            ],
            [
               -1.2065266366366365,
               -0.2929285827833564
            ],
            [
               -1.203724124124124,
               -0.29375759512101085
            ],
            [
               -1.2009216116116115,
               -0.294687500314718
            ],
            [
               -1.198119099099099,
               -0.2956044123187652
            ],
            [
               -1.1953165865865865,
               -0.2963692957673709
            ],
            [
               -1.192514074074074,
               -0.29684690770680106
            ],
            [
               -1.1897115615615614,
               -0.2969390711050954
            ],
            [
               -1.186909049049049,
               -0.29661283543017214
            ],
            [
               -1.1841065365365364,
               -0.2959146065003438
            ],
            [
               -1.181304024024024,
               -0.29496477107772784
            ],
            [
               -1.1785015115115114,
               -0.2939327657099249
            ],
            [
               -1.175698998998999,
               -0.2929983024900233
            ],
            [
               -1.1728964864864864,
               -0.29230874758408304
            ],
            [
               -1.170093973973974,
               -0.29194405880428664
            ],
            [
               -1.1672914614614613,
               -0.2918987310415644
            ],
            [
               -1.164488948948949,
               -0.2920854496847691
            ],
            [
               -1.1616864364364363,
               -0.29235907537041433
            ],
            [
               -1.158883923923924,
               -0.2925540456406983
            ],
            [
               -1.1560814114114113,
               -0.2925249377103594
            ],
            [
               -1.153278898898899,
               -0.2921797050284383
            ],
            [
               -1.1504763863863863,
               -0.29149787501415947
            ],
            [
               -1.1476738738738739,
               -0.2905307313102762
            ],
            [
               -1.1448713613613613,
               -0.28938560465744534
            ],
            [
               -1.1420688488488488,
               -0.28820027337747306
            ],
            [
               -1.1392663363363362,
               -0.28711507527696767
            ],
            [
               -1.1364638238238238,
               -0.2862494562520012
            ],
            [
               -1.1336613113113112,
               -0.2856869752243912
            ],
            [
               -1.1308587987987986,
               -0.2854694462391494
            ],
            [
               -1.1280562862862862,
               -0.2855981917161724
            ],
            [
               -1.1252537737737738,
               -0.2860391688094652
            ],
            [
               -1.1224512612612612,
               -0.2867291846896385
            ],
            [
               -1.1196487487487485,
               -0.28758200915627585
            ],
            [
               -1.1168462362362361,
               -0.28849496597022173
            ],
            [
               -1.1140437237237237,
               -0.2893575753139566
            ],
            [
               -1.111241211211211,
               -0.2900634766328591
            ],
            [
               -1.1084386986986985,
               -0.2905252777964988
            ],
            [
               -1.105636186186186,
               -0.2906898577467197
            ],
            [
               -1.1028336736736737,
               -0.29055001796753993
            ],
            [
               -1.100031161161161,
               -0.29014813933423395
            ],
            [
               -1.0972286486486484,
               -0.2895690438023628
            ],
            [
               -1.094426136136136,
               -0.28892225136903965
            ],
            [
               -1.0916236236236236,
               -0.28831728687851343
            ],
            [
               -1.088821111111111,
               -0.28783835753954445
            ],
            [
               -1.0860185985985984,
               -0.2875255064586878
            ],
            [
               -1.083216086086086,
               -0.2873677896363858
            ],
            [
               -1.0804135735735736,
               -0.2873105043556047
            ],
            [
               -1.077611061061061,
               -0.28727414228098325
            ],
            [
               -1.0748085485485483,
               -0.2871790394532564
            ],
            [
               -1.072006036036036,
               -0.2869679610808925
            ],
            [
               -1.0692035235235235,
               -0.2866197378228206
            ],
            [
               -1.066401011011011,
               -0.28615028215392607
            ],
            [
               -1.0635984984984983,
               -0.2856017310810266
            ],
            [
               -1.060795985985986,
               -0.2850245070959172
            ],
            [
               -1.0579934734734735,
               -0.28445930874834957
            ],
            [
               -1.0551909609609609,
               -0.28392564569467527
            ],
            [
               -1.0523884484484483,
               -0.28342069735827913
            ],
            [
               -1.0495859359359359,
               -0.28292808844840295
            ],
            [
               -1.0467834234234235,
               -0.282432240729897
            ],
            [
               -1.0439809109109108,
               -0.2819317936645764
            ],
            [
               -1.0411783983983982,
               -0.28144603590237516
            ],
            [
               -1.0383758858858858,
               -0.28101120106552674
            ],
            [
               -1.0355733733733734,
               -0.28066773668399847
            ],
            [
               -1.0327708608608608,
               -0.28044358213962306
            ],
            [
               -1.0299683483483482,
               -0.28034049814140505
            ],
            [
               -1.0271658358358358,
               -0.2803296883301851
            ],
            [
               -1.0243633233233234,
               -0.2803595310841333
            ],
            [
               -1.0215608108108107,
               -0.28037343107321866
            ],
            [
               -1.0187582982982981,
               -0.2803314514430811
            ],
            [
               -1.0159557857857857,
               -0.280227265566645
            ],
            [
               -1.0131532732732733,
               -0.2800930685550579
            ],
            [
               -1.0103507607607607,
               -0.27998921085798006
            ],
            [
               -1.007548248248248,
               -0.2799810682056266
            ],
            [
               -1.0047457357357357,
               -0.28011092910561247
            ],
            [
               -1.0019432232232233,
               -0.2803753905753049
            ],
            [
               -0.9991407107107106,
               -0.2807176663348877
            ],
            [
               -0.9963381981981981,
               -0.2810394459024586
            ],
            [
               -0.9935356856856856,
               -0.2812300102709669
            ],
            [
               -0.9907331731731731,
               -0.2812036390089694
            ],
            [
               -0.9879306606606606,
               -0.2809324327919425
            ],
            [
               -0.9851281481481481,
               -0.28046217151967523
            ],
            [
               -0.9823256356356356,
               -0.2799038698795634
            ],
            [
               -0.9795231231231231,
               -0.2794017698593253
            ],
            [
               -0.9767206106106106,
               -0.2790869197335522
            ],
            [
               -0.973918098098098,
               -0.2790312452611249
            ],
            [
               -0.9711155855855855,
               -0.27921791169510546
            ],
            [
               -0.968313073073073,
               -0.2795392031438355
            ],
            [
               -0.9655105605605605,
               -0.27982440941995507
            ],
            [
               -0.962708048048048,
               -0.279890141343505
            ],
            [
               -0.9599055355355355,
               -0.2795975248909406
            ],
            [
               -0.957103023023023,
               -0.2788977021182461
            ],
            [
               -0.9543005105105105,
               -0.2778502379221467
            ],
            [
               -0.951497997997998,
               -0.27660754250222314
            ],
            [
               -0.9486954854854854,
               -0.2753695404413377
            ],
            [
               -0.9458929729729728,
               -0.27432283123304413
            ],
            [
               -0.9430904604604604,
               -0.2735840468517379
            ],
            [
               -0.9402879479479478,
               -0.273166045545041
            ],
            [
               -0.9374854354354354,
               -0.27297820563366554
            ],
            [
               -0.9346829229229228,
               -0.2728607857281236
            ],
            [
               -0.9318804104104104,
               -0.2726418778946413
            ],
            [
               -0.9290778978978977,
               -0.2721977947237439
            ],
            [
               -0.9262753853853853,
               -0.2714964735193597
            ],
            [
               -0.9234728728728727,
               -0.27060915980878475
            ],
            [
               -0.9206703603603603,
               -0.269686383757708
            ],
            [
               -0.9178678478478477,
               -0.26890643783424506
            ],
            [
               -0.9150653353353353,
               -0.2684140351846085
            ],
            [
               -0.9122628228228227,
               -0.2682702991723258
            ],
            [
               -0.9094603103103103,
               -0.26843145781945876
            ],
            [
               -0.9066577977977976,
               -0.26876382489596695
            ],
            [
               -0.9038552852852852,
               -0.2690901550734798
            ],
            [
               -0.9010527727727726,
               -0.2692515370332362
            ],
            [
               -0.8982502602602602,
               -0.2691634082140745
            ],
            [
               -0.8954477477477477,
               -0.2688460096518661
            ],
            [
               -0.8926452352352352,
               -0.268418129265519
            ],
            [
               -0.8898427227227227,
               -0.2680554560662248
            ],
            [
               -0.8870402102102102,
               -0.26792706464810406
            ],
            [
               -0.8842376976976977,
               -0.26813131112701516
            ],
            [
               -0.8814351851851852,
               -0.2686530716762733
            ],
            [
               -0.8786326726726726,
               -0.26935751272213443
            ],
            [
               -0.8758301601601601,
               -0.27002366421104856
            ],
            [
               -0.8730276476476476,
               -0.2704079389414502
            ],
            [
               -0.8702251351351351,
               -0.27031777481799124
            ],
            [
               -0.8674226226226226,
               -0.26967208107458723
            ],
            [
               -0.8646201101101101,
               -0.2685292819302334
            ],
            [
               -0.8618175975975975,
               -0.26707407488831414
            ],
            [
               -0.859015085085085,
               -0.2655671167680134
            ],
            [
               -0.8562125725725724,
               -0.2642734103939687
            ],
            [
               -0.8534100600600599,
               -0.2633914597617829
            ],
            [
               -0.8506075475475474,
               -0.2630043711953609
            ],
            [
               -0.8478050350350349,
               -0.26306648989335574
            ],
            [
               -0.8450025225225224,
               -0.2634275488442086
            ],
            [
               -0.8422000100100099,
               -0.26388458075208854
            ],
            [
               -0.8393974974974974,
               -0.26424381178218376
            ],
            [
               -0.8365949849849849,
               -0.2643728598041224
            ],
            [
               -0.8337924724724723,
               -0.264228108269499
            ],
            [
               -0.8309899599599598,
               -0.2638512763233451
            ],
            [
               -0.8281874474474473,
               -0.26333966845959084
            ],
            [
               -0.8253849349349348,
               -0.2628028024181784
            ],
            [
               -0.8225824224224223,
               -0.2623214670981045
            ],
            [
               -0.8197799099099098,
               -0.26192292990700833
            ],
            [
               -0.8169773973973973,
               -0.26157916079408045
            ],
            [
               -0.8141748848848848,
               -0.2612262261846646
            ],
            [
               -0.8113723723723723,
               -0.26079558864556124
            ],
            [
               -0.8085698598598597,
               -0.26024446224054426
            ],
            [
               -0.8057673473473472,
               -0.25957367082917016
            ],
            [
               -0.8029648348348347,
               -0.25882690122783997
            ],
            [
               -0.8001623223223222,
               -0.25807264972746224
            ],
            [
               -0.7973598098098097,
               -0.2573767317211938
            ],
            [
               -0.7945572972972972,
               -0.256776575945233
            ],
            [
               -0.7917547847847847,
               -0.2562675283831304
            ],
            [
               -0.7889522722722722,
               -0.2558065398607686
            ],
            [
               -0.7861497597597596,
               -0.2553317967822291
            ],
            [
               -0.7833472472472471,
               -0.25479064504395277
            ],
            [
               -0.7805447347347346,
               -0.2541648547149642
            ],
            [
               -0.7777422222222221,
               -0.25348308529151165
            ],
            [
               -0.7749397097097096,
               -0.25281503394898774
            ],
            [
               -0.7721371971971971,
               -0.252248496749078
            ],
            [
               -0.7693346846846846,
               -0.25185699966922026
            ],
            [
               -0.7665321721721721,
               -0.25166943808818076
            ],
            [
               -0.7637296596596596,
               -0.25165292088526364
            ],
            [
               -0.760927147147147,
               -0.25171579328769916
            ],
            [
               -0.7581246346346345,
               -0.25173105097630305
            ],
            [
               -0.755322122122122,
               -0.2515733769045619
            ],
            [
               -0.7525196096096095,
               -0.2511582204153747
            ],
            [
               -0.749717097097097,
               -0.25047033205445124
            ],
            [
               -0.7469145845845845,
               -0.24957230518062323
            ],
            [
               -0.744112072072072,
               -0.24858990535033237
            ],
            [
               -0.7413095595595595,
               -0.24767823016211982
            ],
            [
               -0.738507047047047,
               -0.24697867671154705
            ],
            [
               -0.7357045345345344,
               -0.2465794305507304
            ],
            [
               -0.7329020220220219,
               -0.24649094419759654
            ],
            [
               -0.7300995095095094,
               -0.24664316016635374
            ],
            [
               -0.7272969969969969,
               -0.24690464677691953
            ],
            [
               -0.7244944844844844,
               -0.24711746298670761
            ],
            [
               -0.7216919719719719,
               -0.24713737396826402
            ],
            [
               -0.7188894594594594,
               -0.24686814078795077
            ],
            [
               -0.7160869469469469,
               -0.24628105276226986
            ],
            [
               -0.7132844344344343,
               -0.24541568066617414
            ],
            [
               -0.7104819219219218,
               -0.24436338431383614
            ],
            [
               -0.7076794094094093,
               -0.2432397089346814
            ],
            [
               -0.7048768968968968,
               -0.24215420215969913
            ],
            [
               -0.7020743843843843,
               -0.241185917043985
            ],
            [
               -0.6992718718718718,
               -0.24037031851199203
            ],
            [
               -0.6964693593593593,
               -0.23969948901336152
            ],
            [
               -0.6936668468468468,
               -0.23913368326893064
            ],
            [
               -0.6908643343343343,
               -0.23861949420834894
            ],
            [
               -0.6880618218218217,
               -0.238108781183891
            ],
            [
               -0.6852593093093092,
               -0.237573124656632
            ],
            [
               -0.6824567967967967,
               -0.23701047046384527
            ],
            [
               -0.6796542842842842,
               -0.23644310417819714
            ],
            [
               -0.6768517717717717,
               -0.23590842825559866
            ],
            [
               -0.6740492592592592,
               -0.23544566102438164
            ],
            [
               -0.6712467467467467,
               -0.23508227449781072
            ],
            [
               -0.6684442342342342,
               -0.23482374131817152
            ],
            [
               -0.6656417217217216,
               -0.23464915983926093
            ],
            [
               -0.6628392092092091,
               -0.23451385094992372
            ],
            [
               -0.6600366966966966,
               -0.23435837278604582
            ],
            [
               -0.6572341841841841,
               -0.23412187434024306
            ],
            [
               -0.6544316716716716,
               -0.2337565872231686
            ],
            [
               -0.6516291591591591,
               -0.23323979119169846
            ],
            [
               -0.6488266466466466,
               -0.23257996764355038
            ],
            [
               -0.6460241341341341,
               -0.23181511508582742
            ],
            [
               -0.6432216216216216,
               -0.2310031611485423
            ],
            [
               -0.640419109109109,
               -0.2302066401081987
            ],
            [
               -0.6376165965965965,
               -0.22947570046123572
            ],
            [
               -0.634814084084084,
               -0.22883442273012317
            ],
            [
               -0.6320115715715715,
               -0.22827491168915043
            ],
            [
               -0.629209059059059,
               -0.22776162132682243
            ],
            [
               -0.6264065465465465,
               -0.22724531330493702
            ],
            [
               -0.623604034034034,
               -0.22668281272214724
            ],
            [
               -0.6208015215215215,
               -0.22605637844301713
            ],
            [
               -0.617999009009009,
               -0.2253859652114087
            ],
            [
               -0.6151964964964964,
               -0.2247293329239698
            ],
            [
               -0.6123939839839839,
               -0.22416854468134922
            ],
            [
               -0.6095914714714714,
               -0.2237858740378218
            ],
            [
               -0.6067889589589589,
               -0.22363606733432806
            ],
            [
               -0.6039864464464464,
               -0.22372386682484907
            ],
            [
               -0.6011839339339339,
               -0.22399482015980343
            ],
            [
               -0.5983814214214214,
               -0.22434371022770677
            ],
            [
               -0.5955789089089089,
               -0.2246394463335603
            ],
            [
               -0.5927763963963963,
               -0.22475969047900946
            ],
            [
               -0.5899738838838838,
               -0.22462475264477316
            ],
            [
               -0.5871713713713713,
               -0.2242198007766108
            ],
            [
               -0.5843688588588588,
               -0.22359760565337503
            ],
            [
               -0.5815663463463463,
               -0.2228600549809766
            ],
            [
               -0.5787638338338338,
               -0.22212366453428906
            ],
            [
               -0.5759613213213213,
               -0.22147996329316522
            ],
            [
               -0.5731588088088088,
               -0.22096392206192766
            ],
            [
               -0.5703562962962963,
               -0.2205415461772856
            ],
            [
               -0.5675537837837837,
               -0.22012180764756384
            ],
            [
               -0.5647512712712712,
               -0.21959005532168835
            ],
            [
               -0.5619487587587587,
               -0.2188525335404471
            ],
            [
               -0.5591462462462462,
               -0.2178772402374476
            ],
            [
               -0.5563437337337337,
               -0.21671671971762646
            ],
            [
               -0.5535412212212212,
               -0.2155036333441646
            ],
            [
               -0.5507387087087087,
               -0.21441855574513036
            ],
            [
               -0.5479361961961962,
               -0.21363867588465396
            ],
            [
               -0.5451336836836836,
               -0.21328288426382305
            ],
            [
               -0.5423311711711711,
               -0.21337073312999263
            ],
            [
               -0.5395286586586586,
               -0.21380911163127025
            ],
            [
               -0.5367261461461461,
               -0.2144121783606165
            ],
            [
               -0.5339236336336336,
               -0.21494971061433188
            ],
            [
               -0.5311211211211211,
               -0.21520989593954504
            ],
            [
               -0.5283186086086086,
               -0.2150577127581123
            ],
            [
               -0.5255160960960961,
               -0.2144710962353943
            ],
            [
               -0.5227135835835836,
               -0.21354382368778657
            ],
            [
               -0.519911071071071,
               -0.21245437611780937
            ],
            [
               -0.5171085585585585,
               -0.2114106386083263
            ],
            [
               -0.514306046046046,
               -0.2105877717330178
            ],
            [
               -0.5115035335335335,
               -0.2100785042026669
            ],
            [
               -0.508701021021021,
               -0.20987085556939566
            ],
            [
               -0.5058985085085085,
               -0.2098593006931686
            ],
            [
               -0.503095995995996,
               -0.2098845889321866
            ],
            [
               -0.5002934834834833,
               -0.20978835902559595
            ],
            [
               -0.49749097097097084,
               -0.20946428258822208
            ],
            [
               -0.4946884584584583,
               -0.20888910511943992
            ],
            [
               -0.4918859459459458,
               -0.20812401158092061
            ],
            [
               -0.4890834334334333,
               -0.20728682240427299
            ],
            [
               -0.4862809209209208,
               -0.20650525545340892
            ],
            [
               -0.4834784084084083,
               -0.20586765758363157
            ],
            [
               -0.48067589589589577,
               -0.20538822307054522
            ],
            [
               -0.47787338338338325,
               -0.20499864710452745
            ],
            [
               -0.47507087087087074,
               -0.20456916550540033
            ],
            [
               -0.47226835835835823,
               -0.20395203759794256
            ],
            [
               -0.4694658458458457,
               -0.2030330231594139
            ],
            [
               -0.4666633333333332,
               -0.20177373631988205
            ],
            [
               -0.4638608208208207,
               -0.20023074812130107
            ],
            [
               -0.4610583083083082,
               -0.19854490112820444
            ],
            [
               -0.4582557957957957,
               -0.19690394848490833
            ],
            [
               -0.45545328328328316,
               -0.19549016445415618
            ],
            [
               -0.45265077077077065,
               -0.19442924854057808
            ],
            [
               -0.44984825825825814,
               -0.19375622964921918
            ],
            [
               -0.4470457457457456,
               -0.1934084871719425
            ],
            [
               -0.4442432332332331,
               -0.1932473567604333
            ],
            [
               -0.4414407207207206,
               -0.19310092328729067
            ],
            [
               -0.4386382082082081,
               -0.1928143440524408
            ],
            [
               -0.4358356956956956,
               -0.1922922805063491
            ],
            [
               -0.43303318318318307,
               -0.19152112736358426
            ],
            [
               -0.43023067067067056,
               -0.19056552386732964
            ],
            [
               -0.42742815815815804,
               -0.18954180203877433
            ],
            [
               -0.42462564564564553,
               -0.18857793274420206
            ],
            [
               -0.421823133133133,
               -0.18777307011347655
            ],
            [
               -0.4190206206206205,
               -0.187169049419461
            ],
            [
               -0.416218108108108,
               -0.18674165822691174
            ],
            [
               -0.4134155955955955,
               -0.18641284486784582
            ],
            [
               -0.410613083083083,
               -0.1860784889691582
            ],
            [
               -0.40781057057057046,
               -0.18564198557961892
            ],
            [
               -0.40500805805805795,
               -0.18504290311152644
            ],
            [
               -0.40220554554554544,
               -0.18427241354491655
            ],
            [
               -0.39940303303303293,
               -0.1833720095811574
            ],
            [
               -0.3966005205205205,
               -0.18241748919836032
            ],
            [
               -0.3937980080080079,
               -0.18149451097631775
            ],
            [
               -0.3909954954954955,
               -0.18067393547639138
            ],
            [
               -0.3881929829829829,
               -0.17999429540323605
            ],
            [
               -0.3853904704704705,
               -0.17945564722122265
            ],
            [
               -0.38258795795795786,
               -0.17902498700024333
            ],
            [
               -0.37978544544544546,
               -0.17864980071113643
            ],
            [
               -0.37698293293293283,
               -0.1782743019502326
            ],
            [
               -0.37418042042042043,
               -0.17785297093962854
            ],
            [
               -0.3713779079079078,
               -0.17735787169467354
            ],
            [
               -0.3685753953953954,
               -0.17677901949368982
            ],
            [
               -0.3657728828828828,
               -0.1761196902425126
            ],
            [
               -0.3629703703703704,
               -0.17539007151546823
            ],
            [
               -0.36016785785785776,
               -0.1746026079186075
            ],
            [
               -0.35736534534534536,
               -0.17377096110249418
            ],
            [
               -0.35456283283283274,
               -0.17291236822275285
            ],
            [
               -0.35176032032032034,
               -0.17205125426099516
            ],
            [
               -0.3489578078078077,
               -0.17122102951305523
            ],
            [
               -0.3461552952952953,
               -0.17046147322817545
            ],
            [
               -0.3433527827827827,
               -0.16981081640977191
            ],
            [
               -0.3405502702702703,
               -0.16929396100031663
            ],
            [
               -0.33774775775775767,
               -0.1689103302740691
            ],
            [
               -0.33494524524524527,
               -0.16862582254097636
            ],
            [
               -0.33214273273273265,
               -0.1683727769593073
            ],
            [
               -0.32934022022022025,
               -0.16805981620109595
            ],
            [
               -0.3265377077077076,
               -0.16759047796705068
            ],
            [
               -0.323735195195195,
               -0.16688659341725254
            ],
            [
               -0.3209326826826826,
               -0.1659103723405974
            ],
            [
               -0.31813017017017,
               -0.1646788152022779
            ],
            [
               -0.3153276576576576,
               -0.16326561388113559
            ],
            [
               -0.31252514514514496,
               -0.16178878791075957
            ],
            [
               -0.30972263263263256,
               -0.1603861195669049
            ],
            [
               -0.30692012012011993,
               -0.15918394089555485
            ],
            [
               -0.30411760760760753,
               -0.1582669841593364
            ],
            [
               -0.3013150950950949,
               -0.15765717030213847
            ],
            [
               -0.2985125825825825,
               -0.15730724814325936
            ],
            [
               -0.2957100700700699,
               -0.15711156154632963
            ],
            [
               -0.2929075575575575,
               -0.15693183369317956
            ],
            [
               -0.29010504504504486,
               -0.15663186700254636
            ],
            [
               -0.28730253253253246,
               -0.15611253854005178
            ],
            [
               -0.28450002002001984,
               -0.15533813316958092
            ],
            [
               -0.28169750750750744,
               -0.15434704714869016
            ],
            [
               -0.2788949949949948,
               -0.15324374666639487
            ],
            [
               -0.2760924824824824,
               -0.15217360922152542
            ],
            [
               -0.2732899699699698,
               -0.15128668504386672
            ],
            [
               -0.2704874574574574,
               -0.15069933063281626
            ],
            [
               -0.26768494494494477,
               -0.1504633035584105
            ],
            [
               -0.26488243243243237,
               -0.1505500779297521
            ],
            [
               -0.26207991991991975,
               -0.15085430971033792
            ],
            [
               -0.25927740740740735,
               -0.15121555483810573
            ],
            [
               -0.2564748948948947,
               -0.15145279538998455
            ],
            [
               -0.2536723823823823,
               -0.15140325622680356
            ],
            [
               -0.2508698698698697,
               -0.15095618381353884
            ],
            [
               -0.2480673573573573,
               -0.15007386954511748
            ],
            [
               -0.24526484484484468,
               -0.14879572332528845
            ],
            [
               -0.24246233233233228,
               -0.14722561605094148
            ],
            [
               -0.23965981981981965,
               -0.14550677733818396
            ],
            [
               -0.23685730730730725,
               -0.14379117435286717
            ],
            [
               -0.23405479479479463,
               -0.1422108902904416
            ],
            [
               -0.23125228228228223,
               -0.1408575776638466
            ],
            [
               -0.2284497697697696,
               -0.1397731892732861
            ],
            [
               -0.2256472572572572,
               -0.1389518731103704
            ],
            [
               -0.22284474474474458,
               -0.13835018663040294
            ],
            [
               -0.22004223223223218,
               -0.13790138264110263
            ],
            [
               -0.21723971971971956,
               -0.13752967272017608
            ],
            [
               -0.21443720720720716,
               -0.13716176084294013
            ],
            [
               -0.21163469469469454,
               -0.13673483740899536
            ],
            [
               -0.20883218218218214,
               -0.13620180241278676
            ],
            [
               -0.2060296696696695,
               -0.13553513044390103
            ],
            [
               -0.2032271571571571,
               -0.1347303306974498
            ],
            [
               -0.2004246446446445,
               -0.13380872698057308
            ],
            [
               -0.1976221321321321,
               -0.13281798139512466
            ],
            [
               -0.19481961961961947,
               -0.13182817616324444
            ],
            [
               -0.19201710710710707,
               -0.13092185531259692
            ],
            [
               -0.18921459459459444,
               -0.13017821392453244
            ],
            [
               -0.18641208208208204,
               -0.12965405563697355
            ],
            [
               -0.18360956956956942,
               -0.12936628337547135
            ],
            [
               -0.18080705705705702,
               -0.12928156523711454
            ],
            [
               -0.1780045445445444,
               -0.12931779770684876
            ],
            [
               -0.175202032032032,
               -0.12935908733271698
            ],
            [
               -0.17239951951951937,
               -0.12928192683122747
            ],
            [
               -0.16959700700700697,
               -0.12898632162903012
            ],
            [
               -0.16679449449449435,
               -0.12842322090191366
            ],
            [
               -0.16399198198198195,
               -0.12760974520147828
            ],
            [
               -0.16118946946946933,
               -0.12662662612569575
            ],
            [
               -0.15838695695695693,
               -0.12559728880247376
            ],
            [
               -0.1555844444444443,
               -0.12465364188030503
            ],
            [
               -0.1527819319319319,
               -0.12389808570859276
            ],
            [
               -0.14997941941941928,
               -0.12337296397541175
            ],
            [
               -0.14717690690690688,
               -0.12304693242574011
            ],
            [
               -0.14437439439439426,
               -0.12282287478034268
            ],
            [
               -0.14157188188188186,
               -0.12256548086459587
            ],
            [
               -0.13876936936936923,
               -0.12214045662793868
            ],
            [
               -0.13596685685685683,
               -0.12145356541933819
            ],
            [
               -0.1331643443443442,
               -0.1204775995995668
            ],
            [
               -0.1303618318318318,
               -0.11925907624109261
            ],
            [
               -0.1275593193193192,
               -0.11790281539543923
            ],
            [
               -0.12475680680680679,
               -0.1165395606053619
            ],
            [
               -0.12195429429429416,
               -0.11528715550763238
            ],
            [
               -0.11915178178178176,
               -0.11421772460399407
            ],
            [
               -0.11634926926926914,
               -0.11334116323476821
            ],
            [
               -0.11354675675675674,
               -0.11260971868648566
            ],
            [
               -0.11074424424424412,
               -0.11194137637602543
            ],
            [
               -0.10794173173173172,
               -0.11125351840386466
            ],
            [
               -0.1051392192192191,
               -0.11049499746824165
            ],
            [
               -0.10233670670670669,
               -0.10966548722296149
            ],
            [
               -0.09953419419419407,
               -0.10881548112996398
            ],
            [
               -0.09673168168168167,
               -0.10802707283131543
            ],
            [
               -0.09392916916916905,
               -0.107382345996379
            ],
            [
               -0.09112665665665665,
               -0.10693053108264305
            ],
            [
               -0.08832414414414402,
               -0.10666555762903959
            ],
            [
               -0.08552163163163162,
               -0.10652207481779792
            ],
            [
               -0.082719119119119,
               -0.10639164968272401
            ],
            [
               -0.0799166066066066,
               -0.1061538747758015
            ],
            [
               -0.07711409409409398,
               -0.10571193872684907
            ],
            [
               -0.07431158158158158,
               -0.10502063361458097
            ],
            [
               -0.07150906906906895,
               -0.1040973524923487
            ],
            [
               -0.06870655655655655,
               -0.1030124894814164
            ],
            [
               -0.06590404404404393,
               -0.10186277283104696
            ],
            [
               -0.06310153153153153,
               -0.10073697115640501
            ],
            [
               -0.06029901901901891,
               -0.09968605451292699
            ],
            [
               -0.057496506506506506,
               -0.09870832824119886
            ],
            [
               -0.054693993993993884,
               -0.09775480598550887
            ],
            [
               -0.05189148148148148,
               -0.09675294935266571
            ],
            [
               -0.04908896896896886,
               -0.09564034289525404
            ],
            [
               -0.04628645645645646,
               -0.09439617990731658
            ],
            [
               -0.04348394394394384,
               -0.09305892012388438
            ],
            [
               -0.040681431431431436,
               -0.09172302767586649
            ],
            [
               -0.037878918918918814,
               -0.0905147914668035
            ],
            [
               -0.03507640640640641,
               -0.08955447000254911
            ],
            [
               -0.03227389389389379,
               -0.08891691979340807
            ],
            [
               -0.02947138138138139,
               -0.0886037651398882
            ],
            [
               -0.026668868868868767,
               -0.08853670308248252
            ],
            [
               -0.023866356356356366,
               -0.08857483546327934
            ],
            [
               -0.021063843843843744,
               -0.08855119391424605
            ],
            [
               -0.018261331331331343,
               -0.08831742791194112
            ],
            [
               -0.01545881881881872,
               -0.08778299879658154
            ],
            [
               -0.01265630630630632,
               -0.08693700763414812
            ],
            [
               -0.009853793793793697,
               -0.0858463617928545
            ],
            [
               -0.007051281281281296,
               -0.08463149365216947
            ],
            [
               -0.004248768768768674,
               -0.08342781924358122
            ],
            [
               -0.001446256256256273,
               -0.08234532001153297
            ],
            [
               0.0013562562562563496,
               -0.08143875999899924
            ],
            [
               0.00415876876876875,
               -0.08069718609926416
            ],
            [
               0.006961281281281373,
               -0.08005487378031267
            ],
            [
               0.009763793793793774,
               -0.07941895988149571
            ],
            [
               0.012566306306306396,
               -0.07870390090310966
            ],
            [
               0.015368818818818797,
               -0.07786118857814996
            ],
            [
               0.01817133133133142,
               -0.076894855286958
            ],
            [
               0.02097384384384382,
               -0.075858363663002
            ],
            [
               0.023776356356356443,
               -0.07483472393418433
            ],
            [
               0.026578868868868843,
               -0.07390704087073632
            ],
            [
               0.029381381381381466,
               -0.07312947199926728
            ],
            [
               0.03218389389389387,
               -0.07250801606338794
            ],
            [
               0.03498640640640649,
               -0.07199700650831027
            ],
            [
               0.03778891891891911,
               -0.07151196381117533
            ],
            [
               0.04059143143143151,
               -0.07095432902853407
            ],
            [
               0.043393943943944135,
               -0.07024018114503869
            ],
            [
               0.046196456456456536,
               -0.06932429157685896
            ],
            [
               0.04899896896896916,
               -0.0682128215768619
            ],
            [
               0.05180148148148156,
               -0.06696178721776416
            ],
            [
               0.05460399399399418,
               -0.06566274503455727
            ],
            [
               0.05740650650650658,
               -0.06442059998589827
            ],
            [
               0.060209019019019205,
               -0.06333004280487668
            ],
            [
               0.0630115315315316,
               -0.06245662210823288
            ],
            [
               0.06581404404404423,
               -0.06182629417274045
            ],
            [
               0.06861655655655663,
               -0.061424394694942014
            ],
            [
               0.07141906906906925,
               -0.06120237317184371
            ],
            [
               0.07422158158158165,
               -0.06108909150467001
            ],
            [
               0.07702409409409428,
               -0.06100328922048254
            ],
            [
               0.07982660660660668,
               -0.06086471114303949
            ],
            [
               0.0826291191191193,
               -0.060602777485248345
            ],
            [
               0.0854316316316317,
               -0.060162876268077266
            ],
            [
               0.08823414414414432,
               -0.059510904332575255
            ],
            [
               0.09103665665665672,
               -0.058636480254181444
            ],
            [
               0.09383916916916935,
               -0.057554578477472605
            ],
            [
               0.09664168168168175,
               -0.05630468565257798
            ],
            [
               0.09944419419419437,
               -0.05494643297988752
            ],
            [
               0.10224670670670677,
               -0.05355124490238422
            ],
            [
               0.10504921921921939,
               -0.05219074089918135
            ],
            [
               0.10785173173173179,
               -0.05092399273918162
            ],
            [
               0.11065424424424442,
               -0.04978669179539702
            ],
            [
               0.11345675675675682,
               -0.048785335020505714
            ],
            [
               0.11625926926926944,
               -0.04789851509403157
            ],
            [
               0.11906178178178184,
               -0.047085521437968375
            ],
            [
               0.12186429429429446,
               -0.04630028742387384
            ],
            [
               0.12466680680680686,
               -0.045506969318352464
            ],
            [
               0.12746931931931949,
               -0.044692726758409185
            ],
            [
               0.13027183183183189,
               -0.04387388228489856
            ],
            [
               0.1330743443443445,
               -0.043093426616532815
            ],
            [
               0.1358768568568569,
               -0.04241027617158428
            ],
            [
               0.13867936936936953,
               -0.04188303787629029
            ],
            [
               0.14148188188188193,
               -0.041552587332793225
            ],
            [
               0.14428439439439456,
               -0.041428077887284274
            ],
            [
               0.14708690690690696,
               -0.041480023519678305
            ],
            [
               0.14988941941941958,
               -0.04164218057765918
            ],
            [
               0.15269193193193198,
               -0.04182169051169414
            ],
            [
               0.1554944444444446,
               -0.04191498473255106
            ],
            [
               0.158296956956957,
               -0.04182578508784937
            ],
            [
               0.16109946946946962,
               -0.04148136451738902
            ],
            [
               0.16390198198198203,
               -0.04084396001334748
            ],
            [
               0.16670449449449465,
               -0.039915527192772714
            ],
            [
               0.16950700700700705,
               -0.03873548428790105
            ],
            [
               0.17230951951951967,
               -0.03737236634241731
            ],
            [
               0.17511203203203207,
               -0.03591120172895955
            ],
            [
               0.1779145445445447,
               -0.03443889783999375
            ],
            [
               0.1807170570570571,
               -0.03303004980484123
            ],
            [
               0.18351956956956972,
               -0.031735451671467255
            ],
            [
               0.18632208208208212,
               -0.030575230331522846
            ],
            [
               0.18912459459459474,
               -0.029537912560823748
            ],
            [
               0.19192710710710714,
               -0.028585833109053396
            ],
            [
               0.19472961961961976,
               -0.027666119989004034
            ],
            [
               0.19753213213213217,
               -0.026725208626806857
            ],
            [
               0.2003346446446448,
               -0.025723740612210666
            ],
            [
               0.2031371571571572,
               -0.02464817316851277
            ],
            [
               0.2059396696696698,
               -0.023515782688454
            ],
            [
               0.2087421821821822,
               -0.02237110164883406
            ],
            [
               0.21154469469469483,
               -0.021273981303898334
            ],
            [
               0.21434720720720724,
               -0.02028190446655974
            ],
            [
               0.21714971971971986,
               -0.019431168133963686
            ],
            [
               0.21995223223223226,
               -0.018722419198928614
            ],
            [
               0.22275474474474488,
               -0.018115328154059404
            ],
            [
               0.22555725725725728,
               -0.017534948179441193
            ],
            [
               0.2283597697697699,
               -0.016889057001434366
            ],
            [
               0.2311622822822823,
               -0.016092429103260683
            ],
            [
               0.23396479479479493,
               -0.015091571505961937
            ],
            [
               0.23676730730730733,
               -0.013882805245095886
            ],
            [
               0.23956981981981995,
               -0.012518019528057422
            ],
            [
               0.24237233233233235,
               -0.011095660299361945
            ],
            [
               0.24517484484484497,
               -0.009738653430888422
            ],
            [
               0.24797735735735738,
               -0.008564791467445834
            ],
            [
               0.25077986986987,
               -0.007657462453655395
            ],
            [
               0.2535823823823824,
               -0.0070447165368948406
            ],
            [
               0.256384894894895,
               -0.006692462832611892
            ],
            [
               0.2591874074074074,
               -0.006513684574166179
            ],
            [
               0.26198991991992004,
               -0.006391097575167981
            ],
            [
               0.26479243243243245,
               -0.006206970196763237
            ],
            [
               0.26759494494494507,
               -0.005871952285867996
            ],
            [
               0.27039745745745747,
               -0.0053452408137561885
            ],
            [
               0.2731999699699701,
               -0.004641042706263823
            ],
            [
               0.2760024824824825,
               -0.0038202472208960087
            ],
            [
               0.2788049949949951,
               -0.0029702978244235956
            ],
            [
               0.2816075075075075,
               -0.002179281107128714
            ],
            [
               0.28441002002002014,
               -0.0015114254830772278
            ],
            [
               0.28721253253253254,
               -0.000990317585111991
            ],
            [
               0.29001504504504516,
               -0.0005936093605811016
            ],
            [
               0.29281755755755756,
               -0.0002596607210334223
            ],
            [
               0.2956200700700702,
               9.655209942223408e-05
            ],
            [
               0.2984225825825826,
               0.000562995006479286
            ],
            [
               0.3012250950950952,
               0.0012109088004769453
            ],
            [
               0.3040276076076076,
               0.0020803608362179454
            ],
            [
               0.30683012012012023,
               0.0031736144433918145
            ],
            [
               0.30963263263263263,
               0.004456746750206714
            ],
            [
               0.31243514514514525,
               0.00586808377687266
            ],
            [
               0.31523765765765766,
               0.0073308744835153955
            ],
            [
               0.3180401701701703,
               0.008767297978377359
            ],
            [
               0.3208426826826827,
               0.01011123031930164
            ],
            [
               0.3236451951951953,
               0.011317889473688975
            ],
            [
               0.3264477077077077,
               0.012369239820693309
            ],
            [
               0.3292502202202203,
               0.013274703200286717
            ],
            [
               0.3320527327327327,
               0.014067275449568747
            ],
            [
               0.33485524524524535,
               0.01479566754166016
            ],
            [
               0.33765775775775775,
               0.015513658007272502
            ],
            [
               0.34046027027027037,
               0.016268440468770837
            ],
            [
               0.34326278278278277,
               0.017090225552047283
            ],
            [
               0.3460652952952954,
               0.017985469918944355
            ],
            [
               0.3488678078078078,
               0.018935638397959295
            ],
            [
               0.3516703203203204,
               0.01990229146233026
            ],
            [
               0.3544728328328328,
               0.020837701726414595
            ],
            [
               0.35727534534534544,
               0.021698547236716645
            ],
            [
               0.36007785785785784,
               0.02245904127986602
            ],
            [
               0.36288037037037046,
               0.02311961854549377
            ],
            [
               0.36568288288288286,
               0.023708238663625383
            ],
            [
               0.3684853953953955,
               0.024273349010036777
            ],
            [
               0.3712879079079079,
               0.024870050374537225
            ],
            [
               0.3740904204204205,
               0.025543271140913273
            ],
            [
               0.3768929329329329,
               0.02631301470455734
            ],
            [
               0.37969544544544553,
               0.02716649845533685
            ],
            [
               0.38249795795795793,
               0.02806020445032599
            ],
            [
               0.38530047047047056,
               0.028931973781030393
            ],
            [
               0.38810298298298296,
               0.029720149360545137
            ],
            [
               0.3909054954954956,
               0.030384385721430332
            ],
            [
               0.393708008008008,
               0.030921892384841984
            ],
            [
               0.3965105205205206,
               0.03137389674528594
            ],
            [
               0.3993130330330332,
               0.031819758339810114
            ],
            [
               0.4021155455455456,
               0.032359674133598484
            ],
            [
               0.40491805805805825,
               0.03309023422915196
            ],
            [
               0.40772057057057065,
               0.034079215639425994
            ],
            [
               0.4105230830830833,
               0.0353462998486143
            ],
            [
               0.4133255955955957,
               0.036854794343708044
            ],
            [
               0.4161281081081083,
               0.03851643672866921
            ],
            [
               0.4189306206206207,
               0.04020787945455277
            ],
            [
               0.4217331331331333,
               0.04179452068663615
            ],
            [
               0.4245356456456457,
               0.04315577412955797
            ],
            [
               0.42733815815815834,
               0.04420601094943595
            ],
            [
               0.43014067067067074,
               0.044907071293575476
            ],
            [
               0.43294318318318337,
               0.04527079699173235
            ],
            [
               0.43574569569569577,
               0.045352637354500944
            ],
            [
               0.4385482082082084,
               0.04523926265386487
            ],
            [
               0.4413507207207208,
               0.045033840974445474
            ],
            [
               0.4441532332332334,
               0.04484218287480045
            ],
            [
               0.4469557457457458,
               0.044761712257823785
            ],
            [
               0.44975825825825844,
               0.044873770879442845
            ],
            [
               0.45256077077077084,
               0.04523867455551049
            ],
            [
               0.45536328328328346,
               0.04589254838266847
            ],
            [
               0.45816579579579586,
               0.046845280417064
            ],
            [
               0.4609683083083085,
               0.04807965116494088
            ],
            [
               0.4637708208208209,
               0.04955236794586272
            ],
            [
               0.4665733333333335,
               0.05119795138583484
            ],
            [
               0.4693758458458459,
               0.052935996620078876
            ],
            [
               0.47217835835835853,
               0.054681373070511644
            ],
            [
               0.47498087087087093,
               0.05635579893496352
            ],
            [
               0.47778338338338355,
               0.0578984049523326
            ],
            [
               0.48058589589589595,
               0.05927277966336135
            ],
            [
               0.4833884084084086,
               0.06046871268161495
            ],
            [
               0.486190920920921,
               0.06149825369911284
            ],
            [
               0.4889934334334336,
               0.062387345085078136
            ],
            [
               0.491795945945946,
               0.06316561078677412
            ],
            [
               0.4945984584584586,
               0.06385742283552916
            ],
            [
               0.497400970970971,
               0.06447690482837083
            ],
            [
               0.5002034834834836,
               0.06502819543659848
            ],
            [
               0.503005995995996,
               0.0655105139193901
            ],
            [
               0.5058085085085087,
               0.06592593230645706
            ],
            [
               0.5086110210210211,
               0.06628681195012036
            ],
            [
               0.5114135335335337,
               0.06661992415073208
            ],
            [
               0.5142160460460461,
               0.06696532953081726
            ],
            [
               0.5170185585585587,
               0.0673697964647517
            ],
            [
               0.5198210710710711,
               0.06787634442956013
            ],
            [
               0.5226235835835837,
               0.06851282881004593
            ],
            [
               0.5254260960960961,
               0.06928292693508002
            ],
            [
               0.5282286086086088,
               0.0701623166955417
            ],
            [
               0.5310311211211212,
               0.07110144983224102
            ],
            [
               0.5338336336336338,
               0.07203454225736665
            ],
            [
               0.5366361461461462,
               0.07289275710238864
            ],
            [
               0.5394386586586588,
               0.07361849486026463
            ],
            [
               0.5422411711711712,
               0.07417748220463784
            ],
            [
               0.5450436836836838,
               0.0745659667615214
            ],
            [
               0.5478461961961962,
               0.07481155432451782
            ],
            [
               0.5506487087087089,
               0.074967709167905
            ],
            [
               0.5534512212212213,
               0.07510330133874497
            ],
            [
               0.5562537337337339,
               0.07528953476814111
            ],
            [
               0.5590562462462463,
               0.07558697500830187
            ],
            [
               0.5618587587587589,
               0.07603520958909539
            ],
            [
               0.5646612712712713,
               0.07664702303887626
            ],
            [
               0.5674637837837839,
               0.07740801858491593
            ],
            [
               0.5702662962962963,
               0.0782815513321276
            ],
            [
               0.573068808808809,
               0.07921782560711883
            ],
            [
               0.5758713213213213,
               0.0801652071165473
            ],
            [
               0.578673833833834,
               0.08108134417009262
            ],
            [
               0.5814763463463464,
               0.08194168710009743
            ],
            [
               0.584278858858859,
               0.08274349124760004
            ],
            [
               0.5870813713713714,
               0.0835043464265476
            ],
            [
               0.589883883883884,
               0.08425553863125997
            ],
            [
               0.5926863963963964,
               0.08503185003583404
            ],
            [
               0.595488908908909,
               0.08586040857037104
            ],
            [
               0.5982914214214214,
               0.08675159838931705
            ],
            [
               0.6010939339339341,
               0.08769465293285374
            ],
            [
               0.6038964464464465,
               0.08865939772331537
            ],
            [
               0.6066989589589589,
               0.0896039513451889
            ],
            [
               0.6095014714714717,
               0.09048647666850491
            ],
            [
               0.6123039839839841,
               0.09127781010582776
            ],
            [
               0.6151064964964965,
               0.09197139777834167
            ],
            [
               0.6179090090090089,
               0.09258760578524138
            ],
            [
               0.6207115215215218,
               0.09317100172181193
            ],
            [
               0.6235140340340342,
               0.09378118934397366
            ],
            [
               0.6263165465465466,
               0.09447961766690814
            ],
            [
               0.629119059059059,
               0.09531590797343166
            ],
            [
               0.6319215715715718,
               0.09631729527498352
            ],
            [
               0.6347240840840842,
               0.09748375640082933
            ],
            [
               0.6375265965965966,
               0.09878963917755533
            ],
            [
               0.640329109109109,
               0.10019069896360196
            ],
            [
               0.6431316216216219,
               0.10163401241074042
            ],
            [
               0.6459341341341343,
               0.10306771975256436
            ],
            [
               0.6487366466466467,
               0.10444806151558138
            ],
            [
               0.651539159159159,
               0.10574247222394802
            ],
            [
               0.6543416716716719,
               0.10692905266836315
            ],
            [
               0.6571441841841843,
               0.10799397196601089
            ],
            [
               0.6599466966966967,
               0.10892881061418956
            ],
            [
               0.6627492092092091,
               0.10972942256520708
            ],
            [
               0.665551721721722,
               0.11039680509766316
            ],
            [
               0.6683542342342343,
               0.11093922043254693
            ],
            [
               0.6711567467467467,
               0.1113739737546071
            ],
            [
               0.6739592592592591,
               0.11172720915014585
            ],
            [
               0.676761771771772,
               0.11203088982451058
            ],
            [
               0.6795642842842844,
               0.11231745953746668
            ],
            [
               0.6823667967967968,
               0.11261395975994566
            ],
            [
               0.6851693093093092,
               0.11293799746443862
            ],
            [
               0.687971821821822,
               0.11329754932899928
            ],
            [
               0.6907743343343344,
               0.11369518921956619
            ],
            [
               0.6935768468468468,
               0.11413541362580083
            ],
            [
               0.6963793593593592,
               0.11463207401396334
            ],
            [
               0.6991818718718721,
               0.11521226410630263
            ],
            [
               0.7019843843843845,
               0.11591379742513515
            ],
            [
               0.7047868968968969,
               0.11677555530231125
            ],
            [
               0.7075894094094093,
               0.11782283304250794
            ],
            [
               0.7103919219219221,
               0.11905233291712346
            ],
            [
               0.7131944344344345,
               0.12042260125873373
            ],
            [
               0.7159969469469469,
               0.12185482397443108
            ],
            [
               0.7187994594594593,
               0.12324600761635753
            ],
            [
               0.7216019719719722,
               0.12449246755184927
            ],
            [
               0.7244044844844846,
               0.1255175601874371
            ],
            [
               0.727206996996997,
               0.12629519369048464
            ],
            [
               0.7300095095095094,
               0.1268608931692244
            ],
            [
               0.7328120220220222,
               0.1273053177470736
            ],
            [
               0.7356145345345346,
               0.12775036884476798
            ],
            [
               0.738417047047047,
               0.12831380766377498
            ],
            [
               0.7412195595595594,
               0.12907268735028438
            ],
            [
               0.7440220720720723,
               0.13003727162333517
            ],
            [
               0.7468245845845847,
               0.1311447159050803
            ],
            [
               0.7496270970970971,
               0.13227610606915852
            ],
            [
               0.7524296096096099,
               0.13329311107469394
            ],
            [
               0.7552321221221223,
               0.1340838192546298
            ],
            [
               0.7580346346346347,
               0.13460355453127776
            ],
            [
               0.7608371471471471,
               0.13489705590139195
            ],
            [
               0.76363965965966,
               0.13509344986145072
            ],
            [
               0.7664421721721724,
               0.1353735874020171
            ],
            [
               0.7692446846846848,
               0.135918098432797
            ],
            [
               0.7720471971971972,
               0.13685114033535023
            ],
            [
               0.77484970970971,
               0.1381970478457794
            ],
            [
               0.7776522222222224,
               0.13986400901328394
            ],
            [
               0.7804547347347348,
               0.14166124638514982
            ],
            [
               0.7832572472472472,
               0.14334621216023752
            ],
            [
               0.7860597597597601,
               0.14468906454443448
            ],
            [
               0.7888622722722725,
               0.14553609053312155
            ],
            [
               0.7916647847847849,
               0.1458536084271836
            ],
            [
               0.7944672972972973,
               0.14573936407988847
            ],
            [
               0.7972698098098101,
               0.14539790858818968
            ],
            [
               0.8000723223223225,
               0.14508702318359007
            ],
            [
               0.8028748348348349,
               0.14505068866151488
            ],
            [
               0.8056773473473473,
               0.1454577992287754
            ],
            [
               0.8084798598598602,
               0.14636369939511784
            ],
            [
               0.8112823723723726,
               0.1477044126393059
            ],
            [
               0.814084884884885,
               0.14932345026133642
            ],
            [
               0.8168873973973974,
               0.15102148520007436
            ],
            [
               0.8196899099099102,
               0.15261291085897782
            ],
            [
               0.8224924224224226,
               0.15397221484607904
            ],
            [
               0.825294934934935,
               0.15505732768589914
            ],
            [
               0.8280974474474474,
               0.1559051062039461
            ],
            [
               0.8308999599599602,
               0.15660317741841362
            ],
            [
               0.8337024724724726,
               0.1572495535035237
            ],
            [
               0.836504984984985,
               0.15791450443559846
            ],
            [
               0.8393074974974974,
               0.15861734021158636
            ],
            [
               0.8421100100100103,
               0.15932484880411324
            ],
            [
               0.8449125225225227,
               0.15997030906658893
            ],
            [
               0.8477150350350351,
               0.1604849524557061
            ],
            [
               0.8505175475475475,
               0.160829820234907
            ],
            [
               0.8533200600600603,
               0.16101635376182666
            ],
            [
               0.8561225725725727,
               0.1611084614265314
            ],
            [
               0.8589250850850851,
               0.16120557069520125
            ],
            [
               0.8617275975975975,
               0.16141289154137345
            ],
            [
               0.8645301101101104,
               0.16180947309473126
            ],
            [
               0.8673326226226228,
               0.16242519139195022
            ],
            [
               0.8701351351351352,
               0.16323447107704514
            ],
            [
               0.8729376476476476,
               0.16416856823719594
            ],
            [
               0.8757401601601604,
               0.16514175542649123
            ],
            [
               0.8785426726726728,
               0.1660820105072966
            ],
            [
               0.8813451851851852,
               0.16695542351424564
            ],
            [
               0.8841476976976976,
               0.1677759157884846
            ],
            [
               0.8869502102102105,
               0.16859712096240875
            ],
            [
               0.8897527227227229,
               0.16948954186907178
            ],
            [
               0.8925552352352353,
               0.17051119228925804
            ],
            [
               0.8953577477477477,
               0.1716821212737919
            ],
            [
               0.8981602602602605,
               0.1729717946574721
            ],
            [
               0.9009627727727729,
               0.17430382026788038
            ],
            [
               0.9037652852852853,
               0.17557653815436097
            ],
            [
               0.9065677977977977,
               0.17669261913357232
            ],
            [
               0.9093703103103106,
               0.1775878480589977
            ],
            [
               0.912172822822823,
               0.17824967677594183
            ],
            [
               0.9149753353353354,
               0.1787197082856805
            ],
            [
               0.9177778478478478,
               0.17907973487204537
            ],
            [
               0.9205803603603606,
               0.17942640173012853
            ],
            [
               0.923382872872873,
               0.17984315521709582
            ],
            [
               0.9261853853853854,
               0.18037869163105275
            ],
            [
               0.9289878978978978,
               0.1810385420998566
            ],
            [
               0.9317904104104107,
               0.18179168002435275
            ],
            [
               0.9345929229229231,
               0.18258880566709268
            ],
            [
               0.9373954354354355,
               0.18338505752504652
            ],
            [
               0.9401979479479479,
               0.18415863247697212
            ],
            [
               0.9430004604604607,
               0.1849185402031459
            ],
            [
               0.9458029729729731,
               0.18569880263827576
            ],
            [
               0.9486054854854855,
               0.18654137610222155
            ],
            [
               0.9514079979979979,
               0.18747418809847455
            ],
            [
               0.9542105105105108,
               0.18849253239948643
            ],
            [
               0.9570130230230232,
               0.18955104212300378
            ],
            [
               0.9598155355355356,
               0.1905699363865736
            ],
            [
               0.962618048048048,
               0.19145442633666393
            ],
            [
               0.9654205605605608,
               0.19212169588370243
            ],
            [
               0.9682230730730732,
               0.19252722175833814
            ],
            [
               0.9710255855855856,
               0.19268221250607548
            ],
            [
               0.973828098098098,
               0.19265657661345897
            ],
            [
               0.9766306106106108,
               0.19256617639647516
            ],
            [
               0.9794331231231233,
               0.19254776463341933
            ],
            [
               0.9822356356356357,
               0.19272847769633622
            ],
            [
               0.985038148148148,
               0.19319805480107033
            ],
            [
               0.9878406606606609,
               0.193990796527926
            ],
            [
               0.9906431731731733,
               0.1950811834122118
            ],
            [
               0.9934456856856857,
               0.19639313038724338
            ],
            [
               0.9962481981981981,
               0.19781931136732894
            ],
            [
               0.9990507107107109,
               0.19924485738206388
            ],
            [
               1.0018532232232233,
               0.20056946476575416
            ],
            [
               1.0046557357357357,
               0.20172335527115198
            ],
            [
               1.0074582482482481,
               0.2026749082223977
            ],
            [
               1.010260760760761,
               0.2034302284863051
            ],
            [
               1.0130632732732734,
               0.20402664965752465
            ],
            [
               1.0158657857857858,
               0.20452281723833404
            ],
            [
               1.0186682982982982,
               0.2049876454821174
            ],
            [
               1.021470810810811,
               0.20548955742398461
            ],
            [
               1.0242733233233234,
               0.2060865916426719
            ],
            [
               1.0270758358358358,
               0.206817637008133
            ],
            [
               1.0298783483483482,
               0.20769534522794258
            ],
            [
               1.032680860860861,
               0.20870190372005798
            ],
            [
               1.0354833733733735,
               0.20978932116002075
            ],
            [
               1.0382858858858859,
               0.2108856832627728
            ],
            [
               1.0410883983983983,
               0.21190773563237597
            ],
            [
               1.0438909109109111,
               0.21277831870534836
            ],
            [
               1.0466934234234235,
               0.21344519301664988
            ],
            [
               1.049495935935936,
               0.21389643757860977
            ],
            [
               1.0522984484484483,
               0.21416757494157257
            ],
            [
               1.0551009609609612,
               0.21433717745217
            ],
            [
               1.0579034734734736,
               0.21451067553540348
            ],
            [
               1.060705985985986,
               0.2147956105840631
            ],
            [
               1.0635084984984984,
               0.21527453055701107
            ],
            [
               1.0663110110110112,
               0.2159830548561933
            ],
            [
               1.0691135235235236,
               0.2168997215646567
            ],
            [
               1.071916036036036,
               0.2179511634750752
            ],
            [
               1.0747185485485484,
               0.21903176062764307
            ],
            [
               1.0775210610610613,
               0.22003251375512262
            ],
            [
               1.0803235735735737,
               0.22087089227427775
            ],
            [
               1.083126086086086,
               0.2215128666318904
            ],
            [
               1.0859285985985985,
               0.22198052195737178
            ],
            [
               1.0887311111111113,
               0.22234297101141376
            ],
            [
               1.0915336236236237,
               0.22269342225066446
            ],
            [
               1.0943361361361361,
               0.22311958610523203
            ],
            [
               1.0971386486486485,
               0.2236767099928938
            ],
            [
               1.0999411611611614,
               0.22437170082903152
            ],
            [
               1.1027436736736738,
               0.22516324803996007
            ],
            [
               1.1055461861861862,
               0.22597771596700744
            ],
            [
               1.1083486986986986,
               0.22673548624584017
            ],
            [
               1.1111512112112114,
               0.22737905347007992
            ],
            [
               1.1139537237237238,
               0.22789362112025685
            ],
            [
               1.1167562362362362,
               0.2283134018451699
            ],
            [
               1.119558748748749,
               0.22871150076116087
            ],
            [
               1.1223612612612615,
               0.22917662530889765
            ],
            [
               1.1251637737737739,
               0.22978416427554127
            ],
            [
               1.1279662862862863,
               0.23057100762961702
            ],
            [
               1.130768798798799,
               0.23152225051827097
            ],
            [
               1.1335713113113115,
               0.2325740616099064
            ],
            [
               1.136373823823824,
               0.23363178560525028
            ],
            [
               1.1391763363363363,
               0.23459751160953246
            ],
            [
               1.1419788488488491,
               0.23539844832161194
            ],
            [
               1.1447813613613615,
               0.23600741073007048
            ],
            [
               1.147583873873874,
               0.2364494854702544
            ],
            [
               1.1503863863863864,
               0.2367935177309456
            ],
            [
               1.1531888988988992,
               0.23713188409935326
            ],
            [
               1.1559914114114116,
               0.2375554748995672
            ],
            [
               1.158793923923924,
               0.2381318060719551
            ],
            [
               1.1615964364364364,
               0.23889248845563493
            ],
            [
               1.1643989489489492,
               0.23983260927012667
            ],
            [
               1.1672014614614616,
               0.24092030202114612
            ],
            [
               1.170003973973974,
               0.24211144283837177
            ],
            [
               1.1728064864864864,
               0.2433631772218779
            ],
            [
               1.1756089989989993,
               0.24464122032168617
            ],
            [
               1.1784115115115117,
               0.24591903376897656
            ],
            [
               1.181214024024024,
               0.24717079464339609
            ],
            [
               1.1840165365365365,
               0.24836302047471487
            ],
            [
               1.1868190490490493,
               0.2494505953020706
            ],
            [
               1.1896215615615617,
               0.250381324178607
            ],
            [
               1.1924240740740741,
               0.2511095515063566
            ],
            [
               1.1952265865865865,
               0.2516151310911267
            ],
            [
               1.1980290990990994,
               0.251920787176212
            ],
            [
               1.2008316116116118,
               0.2521000452574147
            ],
            [
               1.2036341241241242,
               0.25227003238869994
            ],
            [
               1.2064366366366366,
               0.25256807744541493
            ],
            [
               1.2092391491491494,
               0.2531167468557446
            ],
            [
               1.2120416616616618,
               0.2539867813477058
            ],
            [
               1.2148441741741742,
               0.2551695483760372
            ],
            [
               1.2176466866866866,
               0.25656907405679913
            ],
            [
               1.2204491991991995,
               0.2580186413300957
            ],
            [
               1.2232517117117119,
               0.2593197216889493
            ],
            [
               1.2260542242242243,
               0.26029384666674643
            ],
            [
               1.2288567367367367,
               0.26083325031998783
            ],
            [
               1.2316592492492495,
               0.26093541633751777
            ],
            [
               1.234461761761762,
               0.2607105108537495
            ],
            [
               1.2372642742742743,
               0.26035811094737904
            ],
            [
               1.2400667867867867,
               0.2601185064112651
            ],
            [
               1.2428692992992996,
               0.26021148003950295
            ],
            [
               1.245671811811812,
               0.2607794800717959
            ],
            [
               1.2484743243243244,
               0.2618511683306411
            ],
            [
               1.2512768368368368,
               0.26333563903762586
            ],
            [
               1.2540793493493496,
               0.26504880654906837
            ],
            [
               1.256881861861862,
               0.2667641811195318
            ],
            [
               1.2596843743743744,
               0.2682732842279136
            ],
            [
               1.2624868868868868,
               0.2694383951017835
            ],
            [
               1.2652893993993997,
               0.27022291578154506
            ],
            [
               1.268091911911912,
               0.27069156410833456
            ],
            [
               1.2708944244244245,
               0.27098170965566937
            ],
            [
               1.2736969369369369,
               0.27125567177968685
            ],
            [
               1.2764994494494497,
               0.27164913904349913
            ],
            [
               1.279301961961962,
               0.27223149079328457
            ],
            [
               1.2821044744744745,
               0.27298962018551465
            ],
            [
               1.284906986986987,
               0.27383925834774886
            ],
            [
               1.2877094994994998,
               0.27465918106965787
            ],
            [
               1.2905120120120122,
               0.2753366986079511
            ],
            [
               1.2933145245245246,
               0.275809579471485
            ],
            [
               1.296117037037037,
               0.2760909459487651
            ],
            [
               1.2989195495495498,
               0.2762691755208393
            ],
            [
               1.3017220620620622,
               0.2764826884054923
            ],
            [
               1.3045245745745746,
               0.27687727348768626
            ],
            [
               1.307327087087087,
               0.27755896544903774
            ],
            [
               1.3101295995995998,
               0.27855688159802394
            ],
            [
               1.3129321121121122,
               0.2798075240743204
            ],
            [
               1.3157346246246246,
               0.28116579266629205
            ],
            [
               1.318537137137137,
               0.28244022644174754
            ],
            [
               1.32133964964965,
               0.28344305176067713
            ],
            [
               1.3241421621621623,
               0.28404141095047414
            ],
            [
               1.3269446746746747,
               0.28419578709447846
            ],
            [
               1.329747187187187,
               0.2839751188623456
            ],
            [
               1.3325496996997,
               0.2835443535486492
            ],
            [
               1.3353522122122123,
               0.2831274497736744
            ],
            [
               1.3381547247247247,
               0.28295516025502826
            ],
            [
               1.3409572372372371,
               0.28321069048273617
            ],
            [
               1.34375974974975,
               0.28398667427696195
            ],
            [
               1.3465622622622624,
               0.2852638800561262
            ],
            [
               1.3493647747747748,
               0.2869165490453244
            ],
            [
               1.3521672872872872,
               0.28874271606465124
            ],
            [
               1.3549697997998,
               0.2905118938735448
            ],
            [
               1.3577723123123124,
               0.29201850999142887
            ],
            [
               1.3605748248248248,
               0.29312833835647606
            ],
            [
               1.3633773373373372,
               0.2938070444820949
            ],
            [
               1.36617984984985,
               0.29412434911703716
            ],
            [
               1.3689823623623625,
               0.2942331533066091
            ],
            [
               1.3717848748748749,
               0.29432889977343174
            ],
            [
               1.3745873873873873,
               0.29459911119918586
            ],
            [
               1.3773898998999001,
               0.2951753714143661
            ],
            [
               1.3801924124124125,
               0.29609944566441926
            ],
            [
               1.382994924924925,
               0.29731186641804663
            ],
            [
               1.3857974374374373,
               0.29866588791757986
            ],
            [
               1.3885999499499502,
               0.29996349146099033
            ],
            [
               1.3914024624624626,
               0.3010046013498477
            ],
            [
               1.394204974974975,
               0.3016372398098151
            ],
            [
               1.3970074874874874,
               0.30179594123504566
            ],
            [
               1.39981,
               0.301518569034971
            ]
         ]
      },
      {
         "data": [
            [
               1.39991,
               0.3028336631467559
            ],
            [
               1.3971074774774772,
               0.3024599096433569
            ],
            [
               1.3943049549549547,
               0.3019770810895095
            ],
            [
               1.391502432432432,
               0.3014308931944698
            ],
            [
               1.3886999099099095,
               0.3008503542713307
            ],
            [
               1.385897387387387,
               0.3002406498464953
            ],
            [
               1.3830948648648644,
               0.2995868541870499
            ],
            [
               1.3802923423423419,
               0.2988672370510933
            ],
            [
               1.3774898198198193,
               0.2980711579469829
            ],
            [
               1.3746872972972968,
               0.2972144073532623
            ],
            [
               1.3718847747747747,
               0.296345267643616
            ],
            [
               1.369082252252252,
               0.29553754506236163
            ],
            [
               1.3662797297297296,
               0.29487144398851683
            ],
            [
               1.363477207207207,
               0.29440783247593744
            ],
            [
               1.3606746846846844,
               0.29416448074660695
            ],
            [
               1.3578721621621619,
               0.29410303068141574
            ],
            [
               1.3550696396396393,
               0.2941325180980342
            ],
            [
               1.3522671171171168,
               0.29413006046941503
            ],
            [
               1.3494645945945942,
               0.293973530793658
            ],
            [
               1.3466620720720717,
               0.29357664421076607
            ],
            [
               1.3438595495495491,
               0.2929154734190035
            ],
            [
               1.3410570270270266,
               0.29203760155669545
            ],
            [
               1.338254504504504,
               0.29105031989950786
            ],
            [
               1.335451981981982,
               0.2900908372260248
            ],
            [
               1.3326494594594593,
               0.2892872339971143
            ],
            [
               1.3298469369369368,
               0.28872193422193115
            ],
            [
               1.3270444144144142,
               0.2884087358622119
            ],
            [
               1.3242418918918917,
               0.2882901504674296
            ],
            [
               1.3214393693693691,
               0.28825536651252726
            ],
            [
               1.3186368468468466,
               0.2881727037968956
            ],
            [
               1.315834324324324,
               0.2879260983319111
            ],
            [
               1.3130318018018015,
               0.28744434504458094
            ],
            [
               1.310229279279279,
               0.28671471853893254
            ],
            [
               1.3074267567567563,
               0.2857781180718206
            ],
            [
               1.3046242342342338,
               0.28470909351320284
            ],
            [
               1.3018217117117112,
               0.2835888668905534
            ],
            [
               1.2990191891891887,
               0.28248118875834194
            ],
            [
               1.2962166666666666,
               0.28141907879502526
            ],
            [
               1.293414144144144,
               0.28040596141407165
            ],
            [
               1.2906116216216215,
               0.2794291372799197
            ],
            [
               1.287809099099099,
               0.2784789706428766
            ],
            [
               1.2850065765765764,
               0.27756524795451776
            ],
            [
               1.2822040540540538,
               0.27672351296114306
            ],
            [
               1.2794015315315312,
               0.2760082413041845
            ],
            [
               1.2765990090090087,
               0.2754749368108197
            ],
            [
               1.2737964864864861,
               0.27515766000109293
            ],
            [
               1.2709939639639636,
               0.27505049562193695
            ],
            [
               1.268191441441441,
               0.275100296169033
            ],
            [
               1.2653889189189185,
               0.27521413609288725
            ],
            [
               1.262586396396396,
               0.2752797107352708
            ],
            [
               1.2597838738738734,
               0.2751923176513331
            ],
            [
               1.2569813513513513,
               0.2748797375072853
            ],
            [
               1.2541788288288287,
               0.2743171170720623
            ],
            [
               1.2513763063063061,
               0.2735275371157371
            ],
            [
               1.2485737837837836,
               0.27256899294011194
            ],
            [
               1.245771261261261,
               0.2715131700659813
            ],
            [
               1.2429687387387385,
               0.2704239690678155
            ],
            [
               1.240166216216216,
               0.26934331372873993
            ],
            [
               1.2373636936936934,
               0.26828857478729423
            ],
            [
               1.2345611711711708,
               0.2672612017627209
            ],
            [
               1.2317586486486483,
               0.2662616910512158
            ],
            [
               1.2289561261261257,
               0.2653035346340986
            ],
            [
               1.2261536036036031,
               0.2644192479388111
            ],
            [
               1.2233510810810806,
               0.26365481462438545
            ],
            [
               1.2205485585585585,
               0.26305369517744065
            ],
            [
               1.217746036036036,
               0.2626360929621573
            ],
            [
               1.2149435135135134,
               0.2623816861712226
            ],
            [
               1.2121409909909908,
               0.2622234747919935
            ],
            [
               1.2093384684684683,
               0.2620568470530825
            ],
            [
               1.2065359459459457,
               0.26176264988503833
            ],
            [
               1.2037334234234232,
               0.26123785926761095
            ],
            [
               1.2009309009009006,
               0.26042430334819494
            ],
            [
               1.198128378378378,
               0.2593260128923439
            ],
            [
               1.1953258558558555,
               0.25800922311815433
            ],
            [
               1.192523333333333,
               0.2565846894664761
            ],
            [
               1.1897208108108104,
               0.25517785701999063
            ],
            [
               1.1869182882882878,
               0.253896467714197
            ],
            [
               1.1841157657657653,
               0.25280595249725835
            ],
            [
               1.1813132432432432,
               0.25192013968189736
            ],
            [
               1.1785107207207206,
               0.25120938963964695
            ],
            [
               1.175708198198198,
               0.2506221491852618
            ],
            [
               1.1729056756756755,
               0.250111277174236
            ],
            [
               1.170103153153153,
               0.24965498395372443
            ],
            [
               1.1673006306306304,
               0.24926440008021372
            ],
            [
               1.1644981081081078,
               0.24897487933080098
            ],
            [
               1.1616955855855853,
               0.24882433256955966
            ],
            [
               1.1588930630630627,
               0.24882695710905373
            ],
            [
               1.1560905405405402,
               0.2489528247027839
            ],
            [
               1.1532880180180176,
               0.24912211278170643
            ],
            [
               1.150485495495495,
               0.2492178338513189
            ],
            [
               1.1476829729729725,
               0.2491144206493135
            ],
            [
               1.14488045045045,
               0.24871371657120822
            ],
            [
               1.1420779279279278,
               0.24797684472370762
            ],
            [
               1.1392754054054053,
               0.24694119999996395
            ],
            [
               1.1364728828828827,
               0.24571622517258024
            ],
            [
               1.1336703603603602,
               0.24445824507757613
            ],
            [
               1.1308678378378376,
               0.24333124696221625
            ],
            [
               1.128065315315315,
               0.2424649226528215
            ],
            [
               1.1252627927927925,
               0.24192209389426012
            ],
            [
               1.12246027027027,
               0.24168461766720944
            ],
            [
               1.1196577477477474,
               0.24166107922367203
            ],
            [
               1.1168552252252248,
               0.24171297752186377
            ],
            [
               1.1140527027027023,
               0.24169084456031115
            ],
            [
               1.1112501801801797,
               0.24146944285193356
            ],
            [
               1.1084476576576572,
               0.24097242503017013
            ],
            [
               1.105645135135135,
               0.24018098518011388
            ],
            [
               1.1028426126126125,
               0.2391265202156223
            ],
            [
               1.10004009009009,
               0.23787223676558034
            ],
            [
               1.0972375675675674,
               0.23649139272580544
            ],
            [
               1.0944350450450449,
               0.23504971440060834
            ],
            [
               1.0916325225225223,
               0.23359680113836123
            ],
            [
               1.0888299999999997,
               0.2321672236157657
            ],
            [
               1.0860274774774772,
               0.23078814625160027
            ],
            [
               1.0832249549549546,
               0.22948806893328566
            ],
            [
               1.080422432432432,
               0.22830140346442662
            ],
            [
               1.0776199099099095,
               0.2272658727622635
            ],
            [
               1.074817387387387,
               0.22641314569272392
            ],
            [
               1.0720148648648644,
               0.22575630758748294
            ],
            [
               1.0692123423423419,
               0.22527946956261663
            ],
            [
               1.0664098198198197,
               0.22493439547266492
            ],
            [
               1.0636072972972972,
               0.22464665348957014
            ],
            [
               1.0608047747747746,
               0.2243303908945689
            ],
            [
               1.058002252252252,
               0.223907668631723
            ],
            [
               1.0551997297297295,
               0.22332654578100147
            ],
            [
               1.052397207207207,
               0.22257240011295482
            ],
            [
               1.0495946846846844,
               0.2216691773914179
            ],
            [
               1.0467921621621619,
               0.22067055808261882
            ],
            [
               1.0439896396396393,
               0.2196442258798479
            ],
            [
               1.0411871171171168,
               0.21865440466057445
            ],
            [
               1.0383845945945942,
               0.21774796405815833
            ],
            [
               1.0355820720720716,
               0.2169477336605496
            ],
            [
               1.032779549549549,
               0.2162539072188332
            ],
            [
               1.0299770270270265,
               0.21565161354653511
            ],
            [
               1.0271745045045044,
               0.21512088631494597
            ],
            [
               1.0243719819819819,
               0.21464497223458273
            ],
            [
               1.0215694594594593,
               0.21421415506807312
            ],
            [
               1.0187669369369368,
               0.2138244483969306
            ],
            [
               1.0159644144144142,
               0.21347271245888466
            ],
            [
               1.0131618918918917,
               0.2131511157928982
            ],
            [
               1.010359369369369,
               0.21284390472586362
            ],
            [
               1.0075568468468465,
               0.21252822666156695
            ],
            [
               1.004754324324324,
               0.21217884238325763
            ],
            [
               1.0019518018018014,
               0.2117747827648837
            ],
            [
               0.9991492792792789,
               0.21130510167177435
            ],
            [
               0.9963467567567563,
               0.21077121654051129
            ],
            [
               0.9935442342342338,
               0.21018475765830547
            ],
            [
               0.9907417117117117,
               0.2095617603475367
            ],
            [
               0.9879391891891891,
               0.20891562172813133
            ],
            [
               0.9851366666666665,
               0.20825182389709807
            ],
            [
               0.982334144144144,
               0.2075667253249842
            ],
            [
               0.9795316216216214,
               0.20685099660944845
            ],
            [
               0.9767290990990989,
               0.20609621562090824
            ],
            [
               0.9739265765765763,
               0.20530159743406717
            ],
            [
               0.9711240540540538,
               0.20447749760503098
            ],
            [
               0.9683215315315312,
               0.20364341694247623
            ],
            [
               0.9655190090090087,
               0.20282040804557883
            ],
            [
               0.9627164864864861,
               0.20202023705915767
            ],
            [
               0.9599139639639636,
               0.20123542213962498
            ],
            [
               0.957111441441441,
               0.20043459016876575
            ],
            [
               0.9543089189189184,
               0.1995662100505723
            ],
            [
               0.9515063963963963,
               0.19857104981368612
            ],
            [
               0.9487038738738738,
               0.1974005617300409
            ],
            [
               0.9459013513513512,
               0.19603593358604854
            ],
            [
               0.9430988288288287,
               0.1945016804258457
            ],
            [
               0.9402963063063061,
               0.19286879061404905
            ],
            [
               0.9374937837837836,
               0.19124530037256776
            ],
            [
               0.934691261261261,
               0.18975586831412578
            ],
            [
               0.9318887387387385,
               0.18851526833280308
            ],
            [
               0.9290862162162159,
               0.1876026308148928
            ],
            [
               0.9262836936936933,
               0.18704312787081495
            ],
            [
               0.9234811711711708,
               0.18680168536225833
            ],
            [
               0.9206786486486482,
               0.18678992355004925
            ],
            [
               0.9178761261261257,
               0.18688397640645782
            ],
            [
               0.9150736036036036,
               0.18694821677591383
            ],
            [
               0.912271081081081,
               0.18685895127956104
            ],
            [
               0.9094685585585585,
               0.1865229792112646
            ],
            [
               0.9066660360360359,
               0.18588806423847581
            ],
            [
               0.9038635135135134,
               0.18494498120439912
            ],
            [
               0.9010609909909908,
               0.1837229493795779
            ],
            [
               0.8982584684684682,
               0.18228130504028217
            ],
            [
               0.8954559459459457,
               0.18070005049002813
            ],
            [
               0.8926534234234231,
               0.1790708001620308
            ],
            [
               0.8898509009009006,
               0.17748830632971457
            ],
            [
               0.887048378378378,
               0.17604188656787378
            ],
            [
               0.8842458558558555,
               0.17480611384044664
            ],
            [
               0.8814433333333329,
               0.17383103585879583
            ],
            [
               0.8786408108108104,
               0.17313349401951822
            ],
            [
               0.8758382882882882,
               0.17269210900496695
            ],
            [
               0.8730357657657657,
               0.1724485555889374
            ],
            [
               0.8702332432432431,
               0.17231658712656378
            ],
            [
               0.8674307207207206,
               0.17219812467205825
            ],
            [
               0.864628198198198,
               0.17200329065327763
            ],
            [
               0.8618256756756755,
               0.17166945518602045
            ],
            [
               0.8590231531531529,
               0.17117396009429597
            ],
            [
               0.8562206306306304,
               0.17053653046863887
            ],
            [
               0.8534181081081078,
               0.1698101997010779
            ],
            [
               0.8506155855855853,
               0.16906302398793616
            ],
            [
               0.8478130630630627,
               0.16835581577133807
            ],
            [
               0.8450105405405401,
               0.16772254982852342
            ],
            [
               0.8422080180180176,
               0.1671594307671893
            ],
            [
               0.839405495495495,
               0.16662599021258323
            ],
            [
               0.8366029729729729,
               0.16605781456931673
            ],
            [
               0.8338004504504504,
               0.1653868143966012
            ],
            [
               0.8309979279279278,
               0.16456256134280006
            ],
            [
               0.8281954054054053,
               0.16356794425177656
            ],
            [
               0.8253928828828827,
               0.16242433264799633
            ],
            [
               0.8225903603603602,
               0.16118493484429114
            ],
            [
               0.8197878378378376,
               0.15991891929497054
            ],
            [
               0.816985315315315,
               0.15869182295449524
            ],
            [
               0.8141827927927925,
               0.15754881155709966
            ],
            [
               0.8113802702702699,
               0.15650615580429084
            ],
            [
               0.8085777477477474,
               0.1555532860986063
            ],
            [
               0.8057752252252248,
               0.15466404165461273
            ],
            [
               0.8029727027027023,
               0.15381253818637042
            ],
            [
               0.8001701801801802,
               0.15298753829504558
            ],
            [
               0.7973676576576576,
               0.1521998366419975
            ],
            [
               0.794565135135135,
               0.1514797324820099
            ],
            [
               0.7917626126126125,
               0.15086525623994151
            ],
            [
               0.7889600900900899,
               0.15038519754737328
            ],
            [
               0.7861575675675674,
               0.15004298464797888
            ],
            [
               0.7833550450450448,
               0.14980740223019312
            ],
            [
               0.7805525225225223,
               0.1496140236610221
            ],
            [
               0.7777499999999997,
               0.14937777927883833
            ],
            [
               0.7749474774774772,
               0.14901342999052752
            ],
            [
               0.7721449549549546,
               0.1484580608768411
            ],
            [
               0.769342432432432,
               0.14768890405081764
            ],
            [
               0.7665399099099095,
               0.1467310809552868
            ],
            [
               0.763737387387387,
               0.1456527873755375
            ],
            [
               0.7609348648648648,
               0.14454908795421495
            ],
            [
               0.7581323423423423,
               0.14351871306253816
            ],
            [
               0.7553298198198197,
               0.14264011034245994
            ],
            [
               0.7525272972972972,
               0.14195301216176376
            ],
            [
               0.7497247747747746,
               0.14145003993502353
            ],
            [
               0.7469222522522521,
               0.14107998977314046
            ],
            [
               0.7441197297297295,
               0.14076132783207546
            ],
            [
               0.741317207207207,
               0.14040195233221792
            ],
            [
               0.7385146846846844,
               0.13992006218656045
            ],
            [
               0.7357121621621618,
               0.13926119613176546
            ],
            [
               0.7329096396396393,
               0.13840793434452353
            ],
            [
               0.7301071171171167,
               0.13738085512618814
            ],
            [
               0.7273045945945942,
               0.136231484497142
            ],
            [
               0.7245020720720716,
               0.13502963633104886
            ],
            [
               0.7216995495495495,
               0.13384841046750012
            ],
            [
               0.718897027027027,
               0.13275015028515413
            ],
            [
               0.7160945045045044,
               0.13177602019491158
            ],
            [
               0.7132919819819818,
               0.1309408149207847
            ],
            [
               0.7104894594594593,
               0.13023343056163345
            ],
            [
               0.7076869369369367,
               0.12962232911798466
            ],
            [
               0.7048844144144142,
               0.1290644565848511
            ],
            [
               0.7020818918918916,
               0.12851551838398279
            ],
            [
               0.6992793693693691,
               0.12793933578208738
            ],
            [
               0.6964768468468465,
               0.1273142453961983
            ],
            [
               0.693674324324324,
               0.12663516510577671
            ],
            [
               0.6908718018018014,
               0.1259109618045131
            ],
            [
               0.6880692792792789,
               0.12515794173475475
            ],
            [
               0.6852667567567567,
               0.12439136586577136
            ],
            [
               0.6824642342342342,
               0.123617553040114
            ],
            [
               0.6796617117117116,
               0.12282911334234671
            ],
            [
               0.6768591891891891,
               0.12200506136017632
            ],
            [
               0.6740566666666665,
               0.12111613996144154
            ],
            [
               0.671254144144144,
               0.12013401948938825
            ],
            [
               0.6684516216216214,
               0.1190416432330212
            ],
            [
               0.6656490990990989,
               0.11784136188106333
            ],
            [
               0.6628465765765763,
               0.11655792871816549
            ],
            [
               0.6600440540540538,
               0.115234873362681
            ],
            [
               0.6572415315315312,
               0.11392483973238691
            ],
            [
               0.6544390090090086,
               0.11267651621499371
            ],
            [
               0.6516364864864861,
               0.11152210693112079
            ],
            [
               0.6488339639639635,
               0.11046938848410652
            ],
            [
               0.6460314414414414,
               0.10950114629811301
            ],
            [
               0.6432289189189189,
               0.10858252208418213
            ],
            [
               0.6404263963963963,
               0.10767423116453075
            ],
            [
               0.6376238738738738,
               0.1067475749759942
            ],
            [
               0.6348213513513512,
               0.10579639168279432
            ],
            [
               0.6320188288288286,
               0.1048418775540025
            ],
            [
               0.6292163063063061,
               0.10392837585972829
            ],
            [
               0.6264137837837835,
               0.10311109856063792
            ],
            [
               0.623611261261261,
               0.10243938896440007
            ],
            [
               0.6208087387387384,
               0.10194066971392794
            ],
            [
               0.6180062162162159,
               0.10161011875426525
            ],
            [
               0.6152036936936933,
               0.10140938268456594
            ],
            [
               0.6124011711711708,
               0.10127482287495347
            ],
            [
               0.6095986486486482,
               0.10113281033751441
            ],
            [
               0.6067961261261261,
               0.1009174144032312
            ],
            [
               0.6039936036036035,
               0.10058517187870934
            ],
            [
               0.601191081081081,
               0.10012267527893044
            ],
            [
               0.5983885585585584,
               0.09954510892279918
            ],
            [
               0.5955860360360359,
               0.09888677956541288
            ],
            [
               0.5927835135135133,
               0.09818716405238266
            ],
            [
               0.5899809909909908,
               0.09747723084940675
            ],
            [
               0.5871784684684682,
               0.09677042179095684
            ],
            [
               0.5843759459459457,
               0.09606088853175333
            ],
            [
               0.5815734234234231,
               0.0953290169902893
            ],
            [
               0.5787709009009008,
               0.09455182692621077
            ],
            [
               0.5759683783783782,
               0.09371431176082178
            ],
            [
               0.5731658558558557,
               0.0928176490621787
            ],
            [
               0.5703633333333331,
               0.09188144106957984
            ],
            [
               0.5675608108108106,
               0.09093925858606534
            ],
            [
               0.564758288288288,
               0.09002901320557587
            ],
            [
               0.5619557657657654,
               0.0891813243771437
            ],
            [
               0.5591532432432431,
               0.08840958328273844
            ],
            [
               0.5563507207207206,
               0.08770474996657994
            ],
            [
               0.553548198198198,
               0.0870363600373369
            ],
            [
               0.5507456756756755,
               0.08635933224180016
            ],
            [
               0.5479431531531529,
               0.08562457396671107
            ],
            [
               0.5451406306306303,
               0.08479052770521812
            ],
            [
               0.5423381081081078,
               0.08383283962231931
            ],
            [
               0.5395355855855855,
               0.08275010565856682
            ],
            [
               0.5367330630630629,
               0.08156479947426708
            ],
            [
               0.5339305405405403,
               0.08031960606578491
            ],
            [
               0.5311280180180178,
               0.07907018341392326
            ],
            [
               0.5283254954954952,
               0.07787575729754324
            ],
            [
               0.5255229729729727,
               0.07678901147010246
            ],
            [
               0.5227204504504503,
               0.0758466486973582
            ],
            [
               0.5199179279279278,
               0.07506191809324418
            ],
            [
               0.5171154054054052,
               0.07442035720462355
            ],
            [
               0.5143128828828827,
               0.0738798699344501
            ],
            [
               0.5115103603603601,
               0.07337586998192959
            ],
            [
               0.5087078378378376,
               0.0728314333837571
            ],
            [
               0.505905315315315,
               0.07217126243860648
            ],
            [
               0.5031027927927927,
               0.0713370255432532
            ],
            [
               0.5003002702702701,
               0.07030072694861712
            ],
            [
               0.4974977477477476,
               0.06907261656631929
            ],
            [
               0.494695225225225,
               0.06770103690824993
            ],
            [
               0.49189270270270247,
               0.06626345693305528
            ],
            [
               0.4890901801801799,
               0.06485032227074282
            ],
            [
               0.48628765765765736,
               0.06354554642630188
            ],
            [
               0.483485135135135,
               0.06240871918262349
            ],
            [
               0.48068261261261247,
               0.06146388659766937
            ],
            [
               0.4778800900900899,
               0.06069798563132857
            ],
            [
               0.47507756756756736,
               0.060069153602087574
            ],
            [
               0.4722750450450448,
               0.05952206031700892
            ],
            [
               0.46947252252252225,
               0.05900515688659495
            ],
            [
               0.4666699999999997,
               0.05848411760722165
            ],
            [
               0.46386747747747736,
               0.05794706806483908
            ],
            [
               0.4610649549549548,
               0.05740007878349142
            ],
            [
               0.45826243243243225,
               0.05685491781322667
            ],
            [
               0.4554599099099097,
               0.056313980788341725
            ],
            [
               0.45265738738738714,
               0.05575858046320674
            ],
            [
               0.4498548648648646,
               0.055145843132133346
            ],
            [
               0.44705234234234204,
               0.05441654754247431
            ],
            [
               0.4442498198198197,
               0.05351229158634975
            ],
            [
               0.44144729729729715,
               0.05239674061654244
            ],
            [
               0.4386447747747746,
               0.051073711477082936
            ],
            [
               0.43584225225225204,
               0.049595277923275935
            ],
            [
               0.4330397297297295,
               0.04805592667354229
            ],
            [
               0.43023720720720693,
               0.04657318335191078
            ],
            [
               0.4274346846846844,
               0.04525962401772342
            ],
            [
               0.42463216216216204,
               0.04419426041245829
            ],
            [
               0.4218296396396395,
               0.04340184574342522
            ],
            [
               0.41902711711711693,
               0.0428464345725713
            ],
            [
               0.4162245945945944,
               0.04244122693315232
            ],
            [
               0.4134220720720718,
               0.042071735961969545
            ],
            [
               0.41061954954954927,
               0.04162528883710899
            ],
            [
               0.40781702702702693,
               0.04101812988221058
            ],
            [
               0.4050145045045044,
               0.04021248814785301
            ],
            [
               0.4022119819819818,
               0.039219475889625224
            ],
            [
               0.39940945945945927,
               0.038088358681667336
            ],
            [
               0.3966069369369367,
               0.036886966453968564
            ],
            [
               0.39380441441441416,
               0.035680378860894826
            ],
            [
               0.3910018918918916,
               0.03451479575013043
            ],
            [
               0.3881993693693693,
               0.03341091315452645
            ],
            [
               0.3853968468468467,
               0.03236722978551544
            ],
            [
               0.38259432432432416,
               0.03137000978055084
            ],
            [
               0.3797918018018016,
               0.03040450126537249
            ],
            [
               0.37698927927927905,
               0.029462196023192652
            ],
            [
               0.3741867567567565,
               0.02854124187622635
            ],
            [
               0.37138423423423395,
               0.027640576985615714
            ],
            [
               0.3685817117117116,
               0.026751489534399472
            ],
            [
               0.36577918918918906,
               0.025851785205081093
            ],
            [
               0.3629766666666665,
               0.024906888868433008
            ],
            [
               0.36017414414414395,
               0.02387927637172549
            ],
            [
               0.3573716216216214,
               0.022743756580461613
            ],
            [
               0.35456909909909884,
               0.021502887451427463
            ],
            [
               0.3517665765765763,
               0.020195643496900673
            ],
            [
               0.34896405405405395,
               0.018894054008397096
            ],
            [
               0.3461615315315314,
               0.01768654444612927
            ],
            [
               0.34335900900900884,
               0.016651791010575054
            ],
            [
               0.3405564864864863,
               0.01583115674592761
            ],
            [
               0.33775396396396373,
               0.015209480814442164
            ],
            [
               0.3349514414414412,
               0.014712226335421033
            ],
            [
               0.3321489189189186,
               0.014222070536786272
            ],
            [
               0.3293463963963963,
               0.013611460919572299
            ],
            [
               0.32654387387387374,
               0.012781708464650113
            ],
            [
               0.3237413513513512,
               0.011696045102112279
            ],
            [
               0.3209388288288286,
               0.010395089471481711
            ],
            [
               0.31813630630630607,
               0.008988298508389406
            ],
            [
               0.3153337837837835,
               0.007622718669356265
            ],
            [
               0.31253126126126096,
               0.00643815492355225
            ],
            [
               0.30972873873873863,
               0.005523031308996534
            ],
            [
               0.3069262162162161,
               0.004885773908282903
            ],
            [
               0.3041236936936935,
               0.004452049220342827
            ],
            [
               0.30132117117117097,
               0.004089913049476396
            ],
            [
               0.2985186486486484,
               0.0036555159936386694
            ],
            [
               0.29571612612612586,
               0.003044640917433311
            ],
            [
               0.2929136036036035,
               0.002232634266170333
            ],
            [
               0.29011108108108097,
               0.0012883792060698201
            ],
            [
               0.2873085585585584,
               0.00035605718762253546
            ],
            [
               0.28450603603603586,
               -0.00039096851386082043
            ],
            [
               0.2817035135135133,
               -0.0008102049955237972
            ],
            [
               0.27890099099099075,
               -0.0008447107514158864
            ],
            [
               0.2760984684684682,
               -0.0005539320948273613
            ],
            [
               0.27329594594594586,
               -0.00010919598296789401
            ],
            [
               0.2704934234234233,
               0.0002466313145729343
            ],
            [
               0.26769090090090075,
               0.00026427335375722727
            ],
            [
               0.2648883783783782,
               -0.00024138330991828327
            ],
            [
               0.26208585585585564,
               -0.0013368907644671496
            ],
            [
               0.2592833333333331,
               -0.0029490310801883746
            ],
            [
               0.25648081081081053,
               -0.0048837122438096375
            ],
            [
               0.2536782882882882,
               -0.006879483057757249
            ],
            [
               0.25087576576576565,
               -0.008679454318605034
            ],
            [
               0.2480732432432431,
               -0.010099812044613202
            ],
            [
               0.24527072072072054,
               -0.011074427137392207
            ],
            [
               0.24246819819819798,
               -0.011662850634692828
            ],
            [
               0.23966567567567543,
               -0.012020683048408753
            ],
            [
               0.23686315315315287,
               -0.012343114548854298
            ],
            [
               0.23406063063063054,
               -0.012800544925852975
            ],
            [
               0.23125810810810798,
               -0.013487051417335735
            ],
            [
               0.22845558558558543,
               -0.014397595855604059
            ],
            [
               0.22565306306306288,
               -0.015439974583458457
            ],
            [
               0.22285054054054032,
               -0.016475949031964837
            ],
            [
               0.22004801801801777,
               -0.017376572350691316
            ],
            [
               0.2172454954954952,
               -0.018072487862688863
            ],
            [
               0.21444297297297288,
               -0.0185821883538817
            ],
            [
               0.21164045045045032,
               -0.019009006078249208
            ],
            [
               0.20883792792792777,
               -0.01950824845696421
            ],
            [
               0.20603540540540521,
               -0.020235816669943923
            ],
            [
               0.20323288288288266,
               -0.021295582048402373
            ],
            [
               0.2004303603603601,
               -0.022702886926341648
            ],
            [
               0.19762783783783777,
               -0.024375905070622678
            ],
            [
               0.19482531531531522,
               -0.026157257361951375
            ],
            [
               0.19202279279279266,
               -0.02785841839413182
            ],
            [
               0.1892202702702701,
               -0.0293123348994698
            ],
            [
               0.18641774774774755,
               -0.030417561401323193
            ],
            [
               0.183615225225225,
               -0.031160623490465417
            ],
            [
               0.18081270270270244,
               -0.03161091393635826
            ],
            [
               0.1780101801801801,
               -0.03189153492108915
            ],
            [
               0.17520765765765756,
               -0.03213704141104419
            ],
            [
               0.172405135135135,
               -0.032452581732480265
            ],
            [
               0.16960261261261245,
               -0.032887478731360095
            ],
            [
               0.1668000900900899,
               -0.033430578166505756
            ],
            [
               0.16399756756756734,
               -0.03402684999636918
            ],
            [
               0.16119504504504478,
               -0.03460753120037682
            ],
            [
               0.15839252252252245,
               -0.03512197338211677
            ],
            [
               0.1555899999999999,
               -0.035559572896779454
            ],
            [
               0.15278747747747734,
               -0.03595443206810944
            ],
            [
               0.14998495495495479,
               -0.03637204747586609
            ],
            [
               0.14718243243243223,
               -0.03688390260942656
            ],
            [
               0.14437990990990968,
               -0.037540029217636814
            ],
            [
               0.14157738738738712,
               -0.038349991215835134
            ],
            [
               0.1387748648648648,
               -0.039279322509085376
            ],
            [
               0.13597234234234223,
               -0.040262554726563864
            ],
            [
               0.13316981981981968,
               -0.04122778693563432
            ],
            [
               0.13036729729729712,
               -0.04212351357322318
            ],
            [
               0.12756477477477457,
               -0.04293763512642032
            ],
            [
               0.12476225225225201,
               -0.04370146843950177
            ],
            [
               0.12195972972972946,
               -0.044477070724275085
            ],
            [
               0.11915720720720713,
               -0.04533229791189373
            ],
            [
               0.11635468468468457,
               -0.046312541164664336
            ],
            [
               0.11355216216216202,
               -0.0474194130456658
            ],
            [
               0.11074963963963946,
               -0.048604318694069885
            ],
            [
               0.10794711711711691,
               -0.049779677206473374
            ],
            [
               0.10514459459459435,
               -0.05084437941045761
            ],
            [
               0.1023420720720718,
               -0.05171505242629185
            ],
            [
               0.09953954954954947,
               -0.05235260463465595
            ],
            [
               0.09673702702702691,
               -0.0527750756640904
            ],
            [
               0.09393450450450436,
               -0.05305246927050172
            ],
            [
               0.0911319819819818,
               -0.05328538100233594
            ],
            [
               0.08832945945945925,
               -0.05357472015286191
            ],
            [
               0.08552693693693669,
               -0.05399277467805466
            ],
            [
               0.08272441441441436,
               -0.05456527486007553
            ],
            [
               0.0799218918918918,
               -0.055270201956334745
            ],
            [
               0.07711936936936925,
               -0.056053230111960006
            ],
            [
               0.0743168468468467,
               -0.056853915067561156
            ],
            [
               0.07151432432432414,
               -0.057633043058005554
            ],
            [
               0.06871180180180159,
               -0.05839119487632241
            ],
            [
               0.06590927927927903,
               -0.05917167617457691
            ],
            [
               0.0631067567567567,
               -0.060046442938754094
            ],
            [
               0.060304234234234144,
               -0.06108962658884009
            ],
            [
               0.05750171171171159,
               -0.062347688666182614
            ],
            [
               0.054699189189189035,
               -0.06381659738288799
            ],
            [
               0.05189666666666648,
               -0.06543424902961811
            ],
            [
               0.049094144144143925,
               -0.06709138441249352
            ],
            [
               0.04629162162162137,
               -0.06865814430958161
            ],
            [
               0.04348909909909904,
               -0.07001821133855078
            ],
            [
               0.04068657657657648,
               -0.07109992573771642
            ],
            [
               0.03788405405405393,
               -0.07189467625908684
            ],
            [
               0.035081531531531374,
               -0.07245693216379322
            ],
            [
               0.03227900900900882,
               -0.07288613805989325
            ],
            [
               0.029476486486486264,
               -0.07329640772309916
            ],
            [
               0.02667396396396371,
               -0.07378366949943783
            ],
            [
               0.023871441441441377,
               -0.07440046455402839
            ],
            [
               0.021068918918918822,
               -0.0751458686486069
            ],
            [
               0.018266396396396267,
               -0.07597295917174046
            ],
            [
               0.015463873873873712,
               -0.07681057467620088
            ],
            [
               0.012661351351351158,
               -0.07759166577341872
            ],
            [
               0.009858828828828603,
               -0.0782787136588636
            ],
            [
               0.007056306306306048,
               -0.07887799895845257
            ],
            [
               0.004253783783783716,
               -0.07943840884914322
            ],
            [
               0.0014512612612611608,
               -0.08003561839086006
            ],
            [
               -0.001351261261261394,
               -0.08074716264063862
            ],
            [
               -0.004153783783783949,
               -0.08162663739916733
            ],
            [
               -0.006956306306306503,
               -0.08268523385740519
            ],
            [
               -0.009758828828829058,
               -0.08388616052185541
            ],
            [
               -0.012561351351351613,
               -0.08515321449528124
            ],
            [
               -0.015363873873873946,
               -0.08639029964083472
            ],
            [
               -0.0181663963963965,
               -0.08750549958636478
            ],
            [
               -0.020968918918919055,
               -0.08843235348546503
            ],
            [
               -0.02377144144144161,
               -0.08914242285160126
            ],
            [
               -0.026573963963964164,
               -0.08964645041607894
            ],
            [
               -0.02937648648648672,
               -0.08998522153856574
            ],
            [
               -0.03217900900900905,
               -0.09021434568345328
            ],
            [
               -0.03498153153153161,
               -0.09038859951500519
            ],
            [
               -0.03778405405405416,
               -0.09055086629361121
            ],
            [
               -0.040586576576576716,
               -0.09072843560167572
            ],
            [
               -0.04338909909909927,
               -0.09093640978020648
            ],
            [
               -0.046191621621621826,
               -0.09118531941243128
            ],
            [
               -0.04899414414414438,
               -0.09148870445027157
            ],
            [
               -0.05179666666666671,
               -0.09186678523678407
            ],
            [
               -0.05459918918918927,
               -0.09234421113560821
            ],
            [
               -0.05740171171171182,
               -0.09294248586468658
            ],
            [
               -0.06020423423423438,
               -0.0936700334676672
            ],
            [
               -0.06300675675675693,
               -0.09451410583961573
            ],
            [
               -0.06580927927927949,
               -0.09543838209739941
            ],
            [
               -0.06861180180180204,
               -0.09638828550848944
            ],
            [
               -0.07141432432432437,
               -0.09730338037447506
            ],
            [
               -0.07421684684684693,
               -0.09813363512642798
            ],
            [
               -0.07701936936936948,
               -0.09885474123346202
            ],
            [
               -0.07982189189189204,
               -0.09947761564926744
            ],
            [
               -0.0826244144144146,
               -0.10004872601538439
            ],
            [
               -0.08542693693693715,
               -0.10064048483339683
            ],
            [
               -0.0882294594594597,
               -0.10133383953478531
            ],
            [
               -0.09103198198198204,
               -0.10219745307056971
            ],
            [
               -0.09383450450450459,
               -0.1032688591622588
            ],
            [
               -0.09663702702702714,
               -0.10454244244754618
            ],
            [
               -0.0994395495495497,
               -0.10596726090990778
            ],
            [
               -0.10224207207207225,
               -0.1074551859536207
            ],
            [
               -0.10504459459459481,
               -0.10889732742661115
            ],
            [
               -0.10784711711711736,
               -0.11018489387547255
            ],
            [
               -0.1106496396396397,
               -0.111229898436592
            ],
            [
               -0.11345216216216225,
               -0.11198149824305308
            ],
            [
               -0.1162546846846848,
               -0.11243499062401585
            ],
            [
               -0.11905720720720736,
               -0.11263215779088849
            ],
            [
               -0.12185972972972992,
               -0.11265332391755088
            ],
            [
               -0.12466225225225247,
               -0.11260285599914409
            ],
            [
               -0.12746477477477502,
               -0.11259076323573385
            ],
            [
               -0.13026729729729736,
               -0.11271352685868663
            ],
            [
               -0.1330698198198199,
               -0.11303737765147422
            ],
            [
               -0.13587234234234247,
               -0.11358696291154126
            ],
            [
               -0.13867486486486502,
               -0.11434168260888111
            ],
            [
               -0.14147738738738758,
               -0.11524087653547949
            ],
            [
               -0.14427990990991013,
               -0.11619752013414981
            ],
            [
               -0.14708243243243246,
               -0.1171182940875421
            ],
            [
               -0.14988495495495502,
               -0.11792617644272954
            ],
            [
               -0.15268747747747757,
               -0.11858054950210148
            ],
            [
               -0.15549000000000013,
               -0.11908970019584304
            ],
            [
               -0.15829252252252268,
               -0.11951181616308768
            ],
            [
               -0.16109504504504524,
               -0.11994307687400171
            ],
            [
               -0.1638975675675678,
               -0.1204947177841412
            ],
            [
               -0.16670009009009013,
               -0.12126416055772982
            ],
            [
               -0.16950261261261268,
               -0.12230747670927779
            ],
            [
               -0.17230513513513523,
               -0.12362078515974764
            ],
            [
               -0.1751076576576578,
               -0.12513634821054997
            ],
            [
               -0.17791018018018034,
               -0.12673544354169
            ],
            [
               -0.1807127027027029,
               -0.12827549033371285
            ],
            [
               -0.18351522522522545,
               -0.1296247135507274
            ],
            [
               -0.1863177477477478,
               -0.13069514623540507
            ],
            [
               -0.18912027027027034,
               -0.13146486102708566
            ],
            [
               -0.1919227927927929,
               -0.1319831022856156
            ],
            [
               -0.19472531531531545,
               -0.13235673376050008
            ],
            [
               -0.197527837837838,
               -0.1327217460399169
            ],
            [
               -0.20033036036036056,
               -0.13320786646944988
            ],
            [
               -0.20313288288288311,
               -0.13390623951329758
            ],
            [
               -0.20593540540540545,
               -0.1348490743063938
            ],
            [
               -0.208737927927928,
               -0.13600640718810697
            ],
            [
               -0.21154045045045056,
               -0.1372998785788903
            ],
            [
               -0.2143429729729731,
               -0.13862834242549693
            ],
            [
               -0.21714549549549567,
               -0.1398968254724708
            ],
            [
               -0.21994801801801822,
               -0.1410398576640495
            ],
            [
               -0.22275054054054078,
               -0.14203259707272298
            ],
            [
               -0.2255530630630631,
               -0.14288760191472652
            ],
            [
               -0.22835558558558566,
               -0.14364001926475511
            ],
            [
               -0.23115810810810822,
               -0.1443276843955204
            ],
            [
               -0.23396063063063077,
               -0.1449739125998012
            ],
            [
               -0.23676315315315333,
               -0.14557923966172603
            ],
            [
               -0.23956567567567588,
               -0.14612464545439904
            ],
            [
               -0.24236819819819821,
               -0.14658426885519119
            ],
            [
               -0.24517072072072077,
               -0.14694195991208903
            ],
            [
               -0.24797324324324332,
               -0.14720456380157193
            ],
            [
               -0.2507757657657659,
               -0.14740612664063912
            ],
            [
               -0.25357828828828843,
               -0.14760077888840736
            ],
            [
               -0.256380810810811,
               -0.14784656071965996
            ],
            [
               -0.25918333333333354,
               -0.1481862026398781
            ],
            [
               -0.2619858558558559,
               -0.14863240707218095
            ],
            [
               -0.26478837837837843,
               -0.1491638280015934
            ],
            [
               -0.267590900900901,
               -0.14973411299395936
            ],
            [
               -0.27039342342342354,
               -0.15029140135536723
            ],
            [
               -0.2731959459459461,
               -0.15080139500948808
            ],
            [
               -0.27599846846846865,
               -0.15126519223115686
            ],
            [
               -0.2788009909909912,
               -0.15172436303672712
            ],
            [
               -0.28160351351351354,
               -0.15224996659097087
            ],
            [
               -0.2844060360360361,
               -0.15291798672194248
            ],
            [
               -0.28720855855855865,
               -0.15377896669980456
            ],
            [
               -0.2900110810810812,
               -0.15483249120521642
            ],
            [
               -0.29281360360360376,
               -0.15601639434652476
            ],
            [
               -0.2956161261261263,
               -0.15721620745477738
            ],
            [
               -0.29841864864864887,
               -0.1582937216264894
            ],
            [
               -0.3012211711711712,
               -0.15912682419696092
            ],
            [
               -0.30402369369369375,
               -0.15964831203963845
            ],
            [
               -0.3068262162162163,
               -0.15987085186035224
            ],
            [
               -0.30962873873873886,
               -0.15988903253548273
            ],
            [
               -0.3124312612612614,
               -0.15985645793838016
            ],
            [
               -0.31523378378378397,
               -0.15994383683349075
            ],
            [
               -0.3180363063063065,
               -0.16029039481592938
            ],
            [
               -0.32083882882882886,
               -0.16096348639162456
            ],
            [
               -0.3236413513513514,
               -0.16193906859664656
            ],
            [
               -0.32644387387387397,
               -0.1631093298444577
            ],
            [
               -0.3292463963963965,
               -0.16431526449354078
            ],
            [
               -0.3320489189189191,
               -0.16539410273982175
            ],
            [
               -0.33485144144144163,
               -0.16622683111277742
            ],
            [
               -0.3376539639639642,
               -0.1667711139625907
            ],
            [
               -0.3404564864864865,
               -0.16706972880953394
            ],
            [
               -0.3432590090090091,
               -0.16723257293837057
            ],
            [
               -0.34606153153153163,
               -0.1673987654711498
            ],
            [
               -0.3488640540540542,
               -0.16769158209254123
            ],
            [
               -0.35166657657657674,
               -0.16818091414826059
            ],
            [
               -0.3544690990990993,
               -0.16886507055719335
            ],
            [
               -0.3572716216216216,
               -0.16967707961145467
            ],
            [
               -0.3600741441441442,
               -0.17051247653064233
            ],
            [
               -0.36287666666666674,
               -0.17126861430713772
            ],
            [
               -0.3656791891891893,
               -0.17188207176391115
            ],
            [
               -0.36848171171171185,
               -0.17235179570384898
            ],
            [
               -0.3712842342342344,
               -0.1727407055127569
            ],
            [
               -0.37408675675675696,
               -0.17315578118564917
            ],
            [
               -0.3768892792792793,
               -0.17371365031121072
            ],
            [
               -0.37969180180180184,
               -0.17450308326303593
            ],
            [
               -0.3824943243243244,
               -0.17555626625506418
            ],
            [
               -0.38529684684684695,
               -0.17683730166538772
            ],
            [
               -0.3880993693693695,
               -0.17825044393366168
            ],
            [
               -0.39090189189189206,
               -0.17966425642680356
            ],
            [
               -0.3937044144144146,
               -0.1809433101419917
            ],
            [
               -0.39650693693693695,
               -0.18197763512288345
            ],
            [
               -0.3993094594594595,
               -0.18270208307639937
            ],
            [
               -0.40211198198198206,
               -0.183102071961514
            ],
            [
               -0.4049145045045046,
               -0.18320709956943043
            ],
            [
               -0.40771702702702717,
               -0.1830770933694935
            ],
            [
               -0.4105195495495496,
               -0.18278787637640864
            ],
            [
               -0.41332207207207217,
               -0.18242058162341462
            ],
            [
               -0.4161245945945947,
               -0.18205661083290878
            ],
            [
               -0.4189271171171173,
               -0.18177625118260735
            ],
            [
               -0.4217296396396397,
               -0.18165691851770632
            ],
            [
               -0.4245321621621623,
               -0.18176715888622577
            ],
            [
               -0.42733468468468483,
               -0.18215497923163376
            ],
            [
               -0.4301372072072073,
               -0.1828327538120149
            ],
            [
               -0.4329397297297298,
               -0.183764226166713
            ],
            [
               -0.4357422522522524,
               -0.18486041271863438
            ],
            [
               -0.4385447747747748,
               -0.18598963968520432
            ],
            [
               -0.4413472972972974,
               -0.18700274839986653
            ],
            [
               -0.44414981981981994,
               -0.18776901910478083
            ],
            [
               -0.4469523423423425,
               -0.1882135741609911
            ],
            [
               -0.44975486486486493,
               -0.1883448444510521
            ],
            [
               -0.4525573873873875,
               -0.18826223232353123
            ],
            [
               -0.45535990990991004,
               -0.1881392221426525
            ],
            [
               -0.4581624324324325,
               -0.1881844180840563
            ],
            [
               -0.46096495495495504,
               -0.18859002111356804
            ],
            [
               -0.4637674774774776,
               -0.1894817129241178
            ],
            [
               -0.46657000000000015,
               -0.19088417572464833
            ],
            [
               -0.4693725225225226,
               -0.19271228148255953
            ],
            [
               -0.47217504504504515,
               -0.19479056252790608
            ],
            [
               -0.4749775675675677,
               -0.19689526535692184
            ],
            [
               -0.47778009009009015,
               -0.1988067594576085
            ],
            [
               -0.4805826126126127,
               -0.20035741759199577
            ],
            [
               -0.48338513513513526,
               -0.2014621089250874
            ],
            [
               -0.4861876576576578,
               -0.2021243952251831
            ],
            [
               -0.48899018018018026,
               -0.20241934097618208
            ],
            [
               -0.4917927027027028,
               -0.20246090719760906
            ],
            [
               -0.49459522522522537,
               -0.20236589254900755
            ],
            [
               -0.4973977477477478,
               -0.2022261278426995
            ],
            [
               -0.5002002702702704,
               -0.20209643995823254
            ],
            [
               -0.5030027927927929,
               -0.20199945446170803
            ],
            [
               -0.5058053153153154,
               -0.20194201206819978
            ],
            [
               -0.5086078378378379,
               -0.2019340990638145
            ],
            [
               -0.5114103603603605,
               -0.20200104907765315
            ],
            [
               -0.514212882882883,
               -0.20218326681045948
            ],
            [
               -0.5170154054054055,
               -0.20252340796716317
            ],
            [
               -0.519817927927928,
               -0.20304658018720337
            ],
            [
               -0.5226204504504506,
               -0.20374250475901998
            ],
            [
               -0.525422972972973,
               -0.2045583571339084
            ],
            [
               -0.5282254954954956,
               -0.2054072076208025
            ],
            [
               -0.5310280180180181,
               -0.20619099699278626
            ],
            [
               -0.5338305405405407,
               -0.20683104944794503
            ],
            [
               -0.5366330630630631,
               -0.20729552669962734
            ],
            [
               -0.5394355855855857,
               -0.20761342978097097
            ],
            [
               -0.5422381081081082,
               -0.20786885693715434
            ],
            [
               -0.5450406306306307,
               -0.20817588860462205
            ],
            [
               -0.5478431531531532,
               -0.20864137713267283
            ],
            [
               -0.5506456756756758,
               -0.20932759310518337
            ],
            [
               -0.5534481981981982,
               -0.2102273746186734
            ],
            [
               -0.5562507207207208,
               -0.21126076228130453
            ],
            [
               -0.5590532432432433,
               -0.21229523025347735
            ],
            [
               -0.5618557657657659,
               -0.2131838365832921
            ],
            [
               -0.5646582882882883,
               -0.21380956227735007
            ],
            [
               -0.5674608108108109,
               -0.21412186821869061
            ],
            [
               -0.5702633333333335,
               -0.21415385890801014
            ],
            [
               -0.5730658558558559,
               -0.21401462080799105
            ],
            [
               -0.5758683783783785,
               -0.21385922425160975
            ],
            [
               -0.578670900900901,
               -0.21384589122545627
            ],
            [
               -0.5814734234234236,
               -0.2140936276724534
            ],
            [
               -0.584275945945946,
               -0.21465301579100854
            ],
            [
               -0.5870784684684686,
               -0.21549818682061916
            ],
            [
               -0.5898809909909911,
               -0.21654093901710175
            ],
            [
               -0.5926835135135136,
               -0.2176609669502324
            ],
            [
               -0.5954860360360361,
               -0.2187415515303686
            ],
            [
               -0.5982885585585587,
               -0.21969923965669064
            ],
            [
               -0.6010910810810811,
               -0.2204990676662163
            ],
            [
               -0.6038936036036037,
               -0.22115247772041796
            ],
            [
               -0.6066961261261262,
               -0.2217011437344794
            ],
            [
               -0.6094986486486488,
               -0.22219432201524014
            ],
            [
               -0.6123011711711712,
               -0.22266864847838347
            ],
            [
               -0.6151036936936938,
               -0.22313728971164165
            ],
            [
               -0.6179062162162163,
               -0.2235910081397703
            ],
            [
               -0.6207087387387388,
               -0.22400880931991363
            ],
            [
               -0.6235112612612613,
               -0.2243722899481661
            ],
            [
               -0.6263137837837839,
               -0.2246768774876775
            ],
            [
               -0.6291163063063064,
               -0.22493505774988654
            ],
            [
               -0.6319188288288289,
               -0.22517052599950949
            ],
            [
               -0.6347213513513514,
               -0.2254063398796769
            ],
            [
               -0.637523873873874,
               -0.22565288783893772
            ],
            [
               -0.6403263963963964,
               -0.22590169412406913
            ],
            [
               -0.643128918918919,
               -0.2261286654870328
            ],
            [
               -0.6459314414414415,
               -0.2263063109816953
            ],
            [
               -0.6487339639639641,
               -0.2264203842452907
            ],
            [
               -0.6515364864864865,
               -0.2264839971119328
            ],
            [
               -0.6543390090090091,
               -0.22654259797077309
            ],
            [
               -0.6571415315315317,
               -0.22666630314856212
            ],
            [
               -0.6599440540540541,
               -0.2269308306325416
            ],
            [
               -0.6627465765765767,
               -0.2273929276300265
            ],
            [
               -0.6655490990990992,
               -0.2280688876644017
            ],
            [
               -0.6683516216216216,
               -0.22892436316402331
            ],
            [
               -0.6711541441441442,
               -0.22988016753428164
            ],
            [
               -0.6739566666666668,
               -0.23083327760509814
            ],
            [
               -0.6767591891891893,
               -0.23168673354353497
            ],
            [
               -0.6795617117117118,
               -0.23237862218157307
            ],
            [
               -0.6823642342342343,
               -0.23290019649592725
            ],
            [
               -0.6851667567567569,
               -0.2332966168791607
            ],
            [
               -0.6879692792792793,
               -0.2336496931466342
            ],
            [
               -0.6907718018018019,
               -0.2340483243454548
            ],
            [
               -0.6935743243243244,
               -0.23455682305040715
            ],
            [
               -0.696376846846847,
               -0.2351923092984844
            ],
            [
               -0.6991793693693694,
               -0.23591940824287644
            ],
            [
               -0.701981891891892,
               -0.23666452448601188
            ],
            [
               -0.7047844144144145,
               -0.23734502884948094
            ],
            [
               -0.707586936936937,
               -0.23790320874434723
            ],
            [
               -0.7103894594594595,
               -0.23833277249739293
            ],
            [
               -0.7131919819819821,
               -0.23868787103252725
            ],
            [
               -0.7159945045045045,
               -0.23907035226559703
            ],
            [
               -0.7187970270270271,
               -0.2395983816309678
            ],
            [
               -0.7215995495495496,
               -0.24036612502018412
            ],
            [
               -0.7244020720720722,
               -0.24140763494750245
            ],
            [
               -0.7272045945945946,
               -0.24267718395449472
            ],
            [
               -0.7300071171171172,
               -0.24405329305808748
            ],
            [
               -0.7328096396396397,
               -0.24536623489595766
            ],
            [
               -0.7356121621621622,
               -0.2464413097881163
            ],
            [
               -0.7384146846846847,
               -0.24714515311407798
            ],
            [
               -0.7412172072072073,
               -0.24742135968969609
            ],
            [
               -0.7440197297297299,
               -0.24730506818021608
            ],
            [
               -0.7468222522522523,
               -0.24691267376994658
            ],
            [
               -0.7496247747747748,
               -0.246410362915163
            ],
            [
               -0.7524272972972974,
               -0.24597126561514293
            ],
            [
               -0.7552298198198198,
               -0.24573382901291596
            ],
            [
               -0.7580323423423424,
               -0.24577281434925768
            ],
            [
               -0.760834864864865,
               -0.24608972818473984
            ],
            [
               -0.7636373873873875,
               -0.2466232029921634
            ],
            [
               -0.76643990990991,
               -0.24727396954469244
            ],
            [
               -0.7692424324324325,
               -0.24793544677339718
            ],
            [
               -0.7720449549549551,
               -0.2485205560246505
            ],
            [
               -0.7748474774774775,
               -0.24897794333022616
            ],
            [
               -0.7776500000000001,
               -0.2492951758800525
            ],
            [
               -0.7804525225225226,
               -0.2494909816449476
            ],
            [
               -0.7832550450450451,
               -0.2496016730108347
            ],
            [
               -0.7860575675675676,
               -0.2496676577726767
            ],
            [
               -0.7888600900900902,
               -0.24972444455757453
            ],
            [
               -0.7916626126126127,
               -0.24979967409841147
            ],
            [
               -0.7944651351351352,
               -0.24991476110581068
            ],
            [
               -0.7972676576576577,
               -0.2500879174737994
            ],
            [
               -0.8000701801801803,
               -0.2503352851981332
            ],
            [
               -0.8028727027027027,
               -0.25066849517619855
            ],
            [
               -0.8056752252252253,
               -0.25108936391530395
            ],
            [
               -0.8084777477477478,
               -0.2515845060539041
            ],
            [
               -0.8112802702702704,
               -0.25212340115510684
            ],
            [
               -0.8140827927927928,
               -0.25266249835228005
            ],
            [
               -0.8168853153153154,
               -0.25315559710906477
            ],
            [
               -0.8196878378378379,
               -0.2535679401945272
            ],
            [
               -0.8224903603603604,
               -0.2538893670968641
            ],
            [
               -0.8252928828828829,
               -0.25414144157760177
            ],
            [
               -0.8280954054054055,
               -0.2543750081823364
            ],
            [
               -0.8308979279279279,
               -0.254657705245824
            ],
            [
               -0.8337004504504505,
               -0.2550545017357158
            ],
            [
               -0.836502972972973,
               -0.2556070355066029
            ],
            [
               -0.8393054954954956,
               -0.25631836777711764
            ],
            [
               -0.842108018018018,
               -0.2571483420839876
            ],
            [
               -0.8449105405405406,
               -0.2580214690510627
            ],
            [
               -0.8477130630630632,
               -0.25884524968390593
            ],
            [
               -0.8505155855855856,
               -0.259533482897743
            ],
            [
               -0.8533181081081082,
               -0.26002754688295227
            ],
            [
               -0.8561206306306307,
               -0.26030943071728524
            ],
            [
               -0.8589231531531533,
               -0.2604031254249253
            ],
            [
               -0.8617256756756757,
               -0.26036484682279354
            ],
            [
               -0.8645281981981983,
               -0.260266092599919
            ],
            [
               -0.8673307207207208,
               -0.26017551668901734
            ],
            [
               -0.8701332432432433,
               -0.26014540204628434
            ],
            [
               -0.8729357657657658,
               -0.2602062976052622
            ],
            [
               -0.8757382882882884,
               -0.26037005066990077
            ],
            [
               -0.8785408108108108,
               -0.26063828989185317
            ],
            [
               -0.8813433333333334,
               -0.2610115789022194
            ],
            [
               -0.8841458558558559,
               -0.2614946175528805
            ],
            [
               -0.8869483783783785,
               -0.26209490098097904
            ],
            [
               -0.8897509009009009,
               -0.2628153266268304
            ],
            [
               -0.8925534234234235,
               -0.2636441399092057
            ],
            [
               -0.895355945945946,
               -0.26454717201414596
            ],
            [
               -0.8981584684684685,
               -0.2654668944199554
            ],
            [
               -0.900960990990991,
               -0.2663304941738558
            ],
            [
               -0.9037635135135136,
               -0.26706578407414966
            ],
            [
               -0.9065660360360361,
               -0.26762054941495
            ],
            [
               -0.9093685585585587,
               -0.26797911241854705
            ],
            [
               -0.9121710810810811,
               -0.2681702031721576
            ],
            [
               -0.9149736036036036,
               -0.26826264593219945
            ],
            [
               -0.9177761261261261,
               -0.26834913163047003
            ],
            [
               -0.9205786486486487,
               -0.2685221948078545
            ],
            [
               -0.9233811711711712,
               -0.268849144446012
            ],
            [
               -0.9261836936936938,
               -0.26935322077783924
            ],
            [
               -0.9289862162162162,
               -0.2700064861590569
            ],
            [
               -0.9317887387387388,
               -0.2707364949693601
            ],
            [
               -0.9345912612612612,
               -0.2714447620529898
            ],
            [
               -0.9373937837837838,
               -0.27203174709334854
            ],
            [
               -0.9401963063063064,
               -0.27242149000089744
            ],
            [
               -0.9429988288288289,
               -0.2725795564901014
            ],
            [
               -0.9458013513513515,
               -0.2725202652051908
            ],
            [
               -0.9486038738738739,
               -0.2723023983709794
            ],
            [
               -0.9514063963963965,
               -0.2720156612707843
            ],
            [
               -0.9542089189189189,
               -0.2717621375229188
            ],
            [
               -0.9570114414414415,
               -0.27163744155948455
            ],
            [
               -0.959813963963964,
               -0.27171532547839883
            ],
            [
               -0.9626164864864866,
               -0.27203774469855424
            ],
            [
               -0.9654190090090091,
               -0.2726106035836633
            ],
            [
               -0.9682215315315316,
               -0.2734042338863646
            ],
            [
               -0.9710240540540541,
               -0.2743573782088386
            ],
            [
               -0.9738265765765766,
               -0.27538388722456547
            ],
            [
               -0.9766290990990991,
               -0.27638199841937305
            ],
            [
               -0.9794316216216217,
               -0.27724637826611026
            ],
            [
               -0.9822341441441442,
               -0.2778827152931302
            ],
            [
               -0.9850366666666668,
               -0.2782235723480509
            ],
            [
               -0.9878391891891892,
               -0.2782428678192865
            ],
            [
               -0.9906417117117118,
               -0.27796541889553567
            ],
            [
               -0.9934442342342342,
               -0.27746806169801286
            ],
            [
               -0.9962467567567568,
               -0.2768702520833745
            ],
            [
               -0.9990492792792793,
               -0.2763145391541803
            ],
            [
               -1.0018518018018019,
               -0.2759402068798622
            ],
            [
               -1.0046543243243244,
               -0.2758557501974294
            ],
            [
               -1.0074568468468468,
               -0.27611681259418314
            ],
            [
               -1.0102593693693693,
               -0.27671528571460974
            ],
            [
               -1.0130618918918919,
               -0.27758258690910326
            ],
            [
               -1.0158644144144144,
               -0.2786064176603685
            ],
            [
               -1.018666936936937,
               -0.2796566741731499
            ],
            [
               -1.0214694594594596,
               -0.28061375624792995
            ],
            [
               -1.024271981981982,
               -0.28139206165923464
            ],
            [
               -1.0270745045045047,
               -0.28195309318673895
            ],
            [
               -1.029877027027027,
               -0.28230580115237436
            ],
            [
               -1.0326795495495495,
               -0.2824955009584564
            ],
            [
               -1.035482072072072,
               -0.2825857679846644
            ],
            [
               -1.0382845945945947,
               -0.2826392026763278
            ],
            [
               -1.0410871171171172,
               -0.28270251512560096
            ],
            [
               -1.0438896396396395,
               -0.2827992979023812
            ],
            [
               -1.046692162162162,
               -0.28293096427609715
            ],
            [
               -1.0494946846846847,
               -0.283083671153551
            ],
            [
               -1.0522972072072072,
               -0.28323750989718327
            ],
            [
               -1.0550997297297298,
               -0.28337425847236536
            ],
            [
               -1.0579022522522523,
               -0.2834813784887447
            ],
            [
               -1.0607047747747749,
               -0.2835520433313213
            ],
            [
               -1.0635072972972974,
               -0.2835829014813437
            ],
            [
               -1.06630981981982,
               -0.2835722323996786
            ],
            [
               -1.0691123423423423,
               -0.28352077274688803
            ],
            [
               -1.0719148648648649,
               -0.28343595548920264
            ],
            [
               -1.0747173873873874,
               -0.2833382626973625
            ],
            [
               -1.07751990990991,
               -0.2832667143653357
            ],
            [
               -1.0803224324324325,
               -0.2832799565777646
            ],
            [
               -1.0831249549549549,
               -0.28345032206393517
            ],
            [
               -1.0859274774774774,
               -0.28385041190035587
            ],
            [
               -1.08873,
               -0.2845344906914936
            ],
            [
               -1.0915325225225225,
               -0.2855193428685582
            ],
            [
               -1.094335045045045,
               -0.2867703245315573
            ],
            [
               -1.0971375675675676,
               -0.2881976708898968
            ],
            [
               -1.0999400900900902,
               -0.2896657597880973
            ],
            [
               -1.1027426126126127,
               -0.2910146201354305
            ],
            [
               -1.1055451351351353,
               -0.2920895027644328
            ],
            [
               -1.1083476576576576,
               -0.29277183755226827
            ],
            [
               -1.1111501801801802,
               -0.29300414177779244
            ],
            [
               -1.1139527027027027,
               -0.2928026689433238
            ],
            [
               -1.1167552252252253,
               -0.29225447028984053
            ],
            [
               -1.1195577477477479,
               -0.2914992990737164
            ],
            [
               -1.1223602702702702,
               -0.29070042075661406
            ],
            [
               -1.1251627927927927,
               -0.29001097564436845
            ],
            [
               -1.1279653153153153,
               -0.28954346956093663
            ],
            [
               -1.1307678378378379,
               -0.28934909185713376
            ],
            [
               -1.1335703603603604,
               -0.2894111772355156
            ],
            [
               -1.136372882882883,
               -0.2896538665149581
            ],
            [
               -1.1391754054054055,
               -0.2899636533245219
            ],
            [
               -1.141977927927928,
               -0.2902187552683538
            ],
            [
               -1.1447804504504504,
               -0.29031965616016536
            ],
            [
               -1.147582972972973,
               -0.29021400060544367
            ],
            [
               -1.1503854954954955,
               -0.2899102734189425
            ],
            [
               -1.153188018018018,
               -0.2894771040321384
            ],
            [
               -1.1559905405405406,
               -0.2890281428886015
            ],
            [
               -1.1587930630630632,
               -0.28869567250454586
            ],
            [
               -1.1615955855855855,
               -0.28859879418136397
            ],
            [
               -1.164398108108108,
               -0.28881356812550607
            ],
            [
               -1.1672006306306306,
               -0.28935243777251773
            ],
            [
               -1.1700031531531532,
               -0.2901584845104145
            ],
            [
               -1.1728056756756757,
               -0.2911167686386472
            ],
            [
               -1.1756081981981983,
               -0.2920808576028296
            ],
            [
               -1.1784107207207208,
               -0.29290858723976937
            ],
            [
               -1.1812132432432432,
               -0.29349822789768354
            ],
            [
               -1.1840157657657657,
               -0.293815447598923
            ],
            [
               -1.1868182882882883,
               -0.29390322806522157
            ],
            [
               -1.1896208108108108,
               -0.2938709769823901
            ],
            [
               -1.1924233333333334,
               -0.2938645726879617
            ],
            [
               -1.195225855855856,
               -0.29402454173324943
            ],
            [
               -1.1980283783783783,
               -0.2944434280333252
            ],
            [
               -1.2008309009009008,
               -0.2951344068170287
            ],
            [
               -1.2036334234234234,
               -0.296020805170596
            ],
            [
               -1.206435945945946,
               -0.29695085518461994
            ],
            [
               -1.2092384684684685,
               -0.29773507829498486
            ],
            [
               -1.212040990990991,
               -0.29819710230664404
            ],
            [
               -1.2148435135135136,
               -0.29822439147177254
            ],
            [
               -1.2176460360360362,
               -0.29780470451553853
            ],
            [
               -1.2204485585585585,
               -0.2970374501256995
            ],
            [
               -1.223251081081081,
               -0.2961156751063825
            ],
            [
               -1.2260536036036036,
               -0.2952824113233225
            ],
            [
               -1.2288561261261262,
               -0.2947722655775199
            ],
            [
               -1.2316586486486487,
               -0.2947533954235977
            ],
            [
               -1.2344611711711713,
               -0.29528512008631014
            ],
            [
               -1.2372636936936936,
               -0.29630231070553004
            ],
            [
               -1.2400662162162162,
               -0.2976305479842865
            ],
            [
               -1.2428687387387387,
               -0.2990278599458419
            ],
            [
               -1.2456712612612613,
               -0.30024195502015183
            ],
            [
               -1.2484737837837838,
               -0.3010681295822087
            ],
            [
               -1.2512763063063064,
               -0.30139338410638133
            ],
            [
               -1.254078828828829,
               -0.3012164653279927
            ],
            [
               -1.2568813513513515,
               -0.3006402337893884
            ],
            [
               -1.2596838738738738,
               -0.2998399796223638
            ],
            [
               -1.2624863963963964,
               -0.2990170914492449
            ],
            [
               -1.265288918918919,
               -0.29835038770464034
            ],
            [
               -1.2680914414414415,
               -0.29795692629761034
            ],
            [
               -1.270893963963964,
               -0.2978706804733589
            ],
            [
               -1.2736964864864866,
               -0.2980423216056477
            ],
            [
               -1.276499009009009,
               -0.2983580206348797
            ],
            [
               -1.2793015315315315,
               -0.2986710501427769
            ],
            [
               -1.282104054054054,
               -0.29883789340748507
            ],
            [
               -1.2849065765765766,
               -0.2987507134186971
            ],
            [
               -1.2877090990990991,
               -0.29835995788692976
            ],
            [
               -1.2905116216216217,
               -0.29768376344361064
            ],
            [
               -1.2933141441441443,
               -0.29680380833322695
            ],
            [
               -1.2961166666666666,
               -0.2958496929617201
            ],
            [
               -1.2989191891891891,
               -0.2949754881476693
            ],
            [
               -1.3017217117117117,
               -0.2943327888764305
            ],
            [
               -1.3045242342342342,
               -0.29404464221485116
            ],
            [
               -1.3073267567567568,
               -0.29418430061379724
            ],
            [
               -1.3101292792792794,
               -0.294762010748233
            ],
            [
               -1.312931801801802,
               -0.29572199185675246
            ],
            [
               -1.3157343243243242,
               -0.29695035031765904
            ],
            [
               -1.3185368468468468,
               -0.2982929558064887
            ],
            [
               -1.3213393693693694,
               -0.2995804713734545
            ],
            [
               -1.324141891891892,
               -0.30065616282317054
            ],
            [
               -1.3269444144144145,
               -0.3014012703109981
            ],
            [
               -1.329746936936937,
               -0.3017529776368815
            ],
            [
               -1.3325494594594596,
               -0.30171147041679885
            ],
            [
               -1.335351981981982,
               -0.30133497751450106
            ],
            [
               -1.3381545045045045,
               -0.30072444913710916
            ],
            [
               -1.340957027027027,
               -0.3000018749434466
            ],
            [
               -1.3437595495495496,
               -0.29928749657959774
            ],
            [
               -1.3465620720720721,
               -0.2986809510937775
            ],
            [
               -1.3493645945945947,
               -0.29824979007403585
            ],
            [
               -1.352167117117117,
               -0.29802639938622827
            ],
            [
               -1.3549696396396396,
               -0.2980119104889809
            ],
            [
               -1.3577721621621621,
               -0.29818404434172957
            ],
            [
               -1.3605746846846847,
               -0.2985054573641893
            ],
            [
               -1.3633772072072072,
               -0.29893007746371764
            ],
            [
               -1.3661797297297298,
               -0.2994066554976707
            ],
            [
               -1.3689822522522523,
               -0.2998805430850981
            ],
            [
               -1.3717847747747747,
               -0.30029577332435997
            ],
            [
               -1.3745872972972972,
               -0.3005994068294802
            ],
            [
               -1.3773898198198198,
               -0.3007488502024148
            ],
            [
               -1.3801923423423423,
               -0.30072099123372675
            ],
            [
               -1.382994864864865,
               -0.30052035077107997
            ],
            [
               -1.3857973873873874,
               -0.30018281471611624
            ],
            [
               -1.38859990990991,
               -0.29977230383882364
            ],
            [
               -1.3914024324324323,
               -0.2993698205131472
            ],
            [
               -1.394204954954955,
               -0.2990569865941587
            ],
            [
               -1.3970074774774774,
               -0.29889844982632086
            ],
            [
               -1.39981,
               -0.298928447504497
            ]
         ]
      }
   ]
}
