# Supplementary material for: Isolation of a planar π-aromatic Bi5− ring in a cobalt-based inverse-sandwich-type complex
Source: Nat Chem. 2025 Jan 20;17(4):547–55. doi: 10.1038/s41557-024-01713-8 (PMC11964920; doi:10.1038/s41557-024-01713-8)
Supplement: Supplementary file 4 — Original magnetic data of compound 1 and origin file of Fig. 3. [file 41557_2024_1713_MOESM4_ESM.zip › sr_and_T/62.csv]

comment	corrected Loops
temperature	4.5
sr	0.016
angle	0
trans	0
B	M
-1.3999	-0.25391177562205347
-1.3970974974974975	-0.2541510027875471
-1.394294994994995	-0.25438005940468267
-1.3914924924924925	-0.25452305426216526
-1.3886899899899898	-0.25452387220269634
-1.3858874874874874	-0.25435524187084557
-1.3830849849849849	-0.2540199219820959
-1.3802824824824824	-0.25354537264376686
-1.37747997997998	-0.25297475199130215
-1.3746774774774775	-0.25235737710714545
-1.371874974974975	-0.25174102675252774
-1.3690724724724723	-0.2511671039458684
-1.3662699699699699	-0.25066832612760515
-1.3634674674674674	-0.2502677877608057
-1.360664964964965	-0.24997819161869084
-1.3578624624624624	-0.24980067691396146
-1.35505995995996	-0.24972361184585612
-1.3522574574574573	-0.24972247622599508
-1.3494549549549548	-0.24976213317637533
-1.3466524524524524	-0.24980222359427928
-1.3438499499499499	-0.24980527580523812
-1.3410474474474474	-0.24974583059639768
-1.338244944944945	-0.24961797027051058
-1.3354424424424425	-0.24943854630106782
-1.3326399399399398	-0.24924429105567772
-1.3298374374374373	-0.24908268929575927
-1.3270349349349349	-0.24899847643998407
-1.3242324324324324	-0.24901926666174592
-1.32142992992993	-0.2491445002778854
-1.3186274274274274	-0.24934131471780843
-1.3158249249249248	-0.249549166480507
-1.3130224224224223	-0.24969254382460407
-1.3102199199199198	-0.24969865753364204
-1.3074174174174173	-0.2495153593861319
-1.3046149149149149	-0.24912427353042887
-1.3018124124124124	-0.2485453793998435
-1.29900990990991	-0.24783172109015802
-1.2962074074074073	-0.24705581153065598
-1.2934049049049048	-0.24629175410253892
-1.2906024024024023	-0.24559833720790702
-1.2877998998998998	-0.2450079575264018
-1.2849973973973974	-0.24452430045792042
-1.282194894894895	-0.24412885391276917
-1.2793923923923924	-0.24379347104280605
-1.2765898898898898	-0.24349426801075086
-1.2737873873873873	-0.2432217972639675
-1.2709848848848848	-0.2429838169043403
-1.2681823823823823	-0.24279965099652034
-1.2653798798798799	-0.24268822456894065
-1.2625773773773774	-0.24265431241669894
-1.259774874874875	-0.24267849096456004
-1.2569723723723722	-0.24271533146032429
-1.2541698698698698	-0.24270175209711145
-1.2513673673673673	-0.242573963305223
-1.2485648648648648	-0.24228823120202148
-1.2457623623623624	-0.24183885045240266
-1.24295985985986	-0.24126695792178224
-1.2401573573573572	-0.2406561795092219
-1.2373548548548547	-0.24011493767644268
-1.2345523523523523	-0.2397494003206694
-1.2317498498498498	-0.23963421494073645
-1.2289473473473473	-0.23978930428838868
-1.2261448448448449	-0.2401696694846387
-1.2233423423423422	-0.24067168609994813
-1.2205398398398397	-0.24115479360577385
-1.2177373373373372	-0.24147313914363708
-1.2149348348348348	-0.24150894761139394
-1.2121323323323323	-0.24119897925819628
-1.2093298298298298	-0.24054749437985948
-1.2065273273273274	-0.23962300521290206
-1.2037248248248247	-0.23854055510517158
-1.2009223223223222	-0.23743497863319166
-1.1981198198198197	-0.23643250545031802
-1.1953173173173173	-0.23562773150579086
-1.1925148148148148	-0.23507067976067297
-1.1897123123123123	-0.2347652943470102
-1.1869098098098099	-0.23467741772889075
-1.1841073073073072	-0.23474812098820108
-1.1813048048048047	-0.23490775329315364
-1.1785023023023022	-0.2350871759761832
-1.1756997997997998	-0.23522471506287518
-1.1728972972972973	-0.2352694764282554
-1.1700947947947948	-0.2351829663682579
-1.1672922922922924	-0.2349409926134714
-1.1644897897897897	-0.2345366946917461
-1.1616872872872872	-0.23398388005775714
-1.1588847847847847	-0.2333184813407542
-1.1560822822822823	-0.23259564487815348
-1.1532797797797798	-0.23188102097733862
-1.1504772772772773	-0.23123696997840384
-1.1476747747747749	-0.23070682703127493
-1.1448722722722722	-0.23030205720944893
-1.1420697697697697	-0.22999722884209706
-1.1392672672672672	-0.2297359198198825
-1.1364647647647648	-0.22944734957207108
-1.1336622622622623	-0.2290697359966177
-1.1308597597597596	-0.22857345614658334
-1.1280572572572574	-0.22797621889444664
-1.1252547547547547	-0.2273441952463764
-1.1224522522522522	-0.22677707583357606
-1.1196497497497497	-0.22638017195423077
-1.1168472472472473	-0.22623128434796955
-1.1140447447447448	-0.2263525170508083
-1.111242242242242	-0.22669650865735497
-1.1084397397397396	-0.2271526865737265
-1.1056372372372372	-0.22757318247032354
-1.1028347347347347	-0.22781180690689637
-1.1000322322322322	-0.22776498740948145
-1.0972297297297298	-0.2274023712783087
-1.0944272272272273	-0.22677741642536858
-1.0916247247247246	-0.2260140495685435
-1.0888222222222221	-0.22527263184342694
-1.0860197197197197	-0.22470480794706402
-1.0832172172172172	-0.2244103140296445
-1.0804147147147147	-0.2244083460426812
-1.0776122122122123	-0.22463176526952167
-1.0748097097097098	-0.22494558945415172
-1.072007207207207	-0.22518402784036012
-1.0692047047047046	-0.22519500626268707
-1.0664022022022022	-0.22487930652313878
-1.0635996996996997	-0.22421358345491021
-1.0607971971971972	-0.2232518202527557
-1.0579946946946948	-0.22210645102628201
-1.0551921921921923	-0.22091625872973283
-1.0523896896896896	-0.21981143303635428
-1.0495871871871871	-0.21888596521637466
-1.0467846846846847	-0.21818417259752554
-1.0439821821821822	-0.21770292506087288
-1.0411796796796797	-0.21740596567855813
-1.038377177177177	-0.21724332100788368
-1.0355746746746748	-0.2171682004328244
-1.032772172172172	-0.21714595759717104
-1.0299696696696696	-0.21715361280797357
-1.0271671671671672	-0.21717251850934324
-1.0243646646646647	-0.2171794226018006
-1.0215621621621622	-0.21714148231722893
-1.0187596596596595	-0.2170186854829815
-1.0159571571571573	-0.2167735577441847
-1.0131546546546546	-0.21638445483841995
-1.0103521521521521	-0.2158566382823841
-1.0075496496496497	-0.21522562040017354
-1.0047471471471472	-0.21454992342689772
-1.0019446446446447	-0.2138944737486391
-0.9991421421421421	-0.21330979888821108
-0.9963396396396396	-0.21281444399145846
-0.9935371371371371	-0.2123875831696742
-0.9907346346346346	-0.21197564739642685
-0.9879321321321322	-0.21151192303105412
-0.9851296296296297	-0.21094318576920293
-0.9823271271271271	-0.210254319091303
-0.9795246246246246	-0.2094817732133602
-0.9767221221221221	-0.2087098789607273
-0.9739196196196196	-0.208049524496646
-0.9711171171171171	-0.2076047478492292
-0.9683146146146147	-0.20743733645989124
-0.9655121121121122	-0.207540929723198
-0.9627096096096096	-0.20783377148315205
-0.9599071071071071	-0.20817378475080256
-0.9571046046046046	-0.2083927357498785
-0.9543021021021021	-0.20834013331746604
-0.9514995995995996	-0.20792417484701167
-0.9486970970970972	-0.20713762304697825
-0.9458945945945947	-0.20606084217000104
-0.9430920920920921	-0.2048409836125687
-0.9402895895895895	-0.2036533613152372
-0.9374870870870871	-0.2026561942299827
-0.9346845845845846	-0.2019515533309778
-0.9318820820820821	-0.2015631057128328
-0.9290795795795797	-0.20143591655047596
-0.9262770770770771	-0.20145691707395874
-0.9234745745745746	-0.20148878567177994
-0.920672072072072	-0.2014066837098068
-0.9178695695695696	-0.20112739865416307
-0.9150670670670671	-0.2006236986112153
-0.9122645645645646	-0.1999218333436564
-0.9094620620620621	-0.19908535170055025
-0.9066595595595596	-0.1981920710762759
-0.9038570570570571	-0.19731210760186185
-0.9010545545545545	-0.19649327831459784
-0.898252052052052	-0.19575674223532516
-0.8954495495495496	-0.19510183163445488
-0.8926470470470471	-0.19451604733459466
-0.8898445445445445	-0.19398510037888222
-0.8870420420420421	-0.19349886177459422
-0.8842395395395396	-0.1930515445315658
-0.881437037037037	-0.1926372960270186
-0.8786345345345346	-0.19224446420978772
-0.8758320320320321	-0.1918523282532443
-0.8730295295295295	-0.19143291138822252
-0.870227027027027	-0.19095815261036286
-0.8674245245245246	-0.1904101819374165
-0.8646220220220221	-0.18979075604402665
-0.8618195195195195	-0.18912576287253297
-0.859017017017017	-0.1884621911438887
-0.8562145145145146	-0.18785755103886045
-0.853412012012012	-0.18736447176398668
-0.8506095095095095	-0.1870150758811084
-0.8478070070070071	-0.18681004200657944
-0.8450045045045045	-0.18671589105789593
-0.842202002002002	-0.18667145156497955
-0.8393994994994995	-0.18660158620794476
-0.8365969969969971	-0.18643409072758527
-0.8337944944944945	-0.1861149277772178
-0.830991991991992	-0.1856178236390446
-0.8281894894894896	-0.1849463456979178
-0.825386986986987	-0.18412908584299864
-0.8225844844844845	-0.1832105865750719
-0.819781981981982	-0.1822414858678378
-0.8169794794794795	-0.18127082646203715
-0.814176976976977	-0.18034191221969503
-0.8113744744744745	-0.17949121937569518
-0.8085719719719721	-0.17874849415265576
-0.8057694694694695	-0.1781358651361827
-0.802966966966967	-0.17766467967140417
-0.8001644644644645	-0.17733043959126776
-0.797361961961962	-0.17710791156247602
-0.7945594594594595	-0.17694941726698607
-0.791756956956957	-0.17678894031082878
-0.7889544544544544	-0.17655299804062888
-0.786151951951952	-0.17617674187264987
-0.7833494494494495	-0.1756213696813801
-0.780546946946947	-0.1748876100601244
-0.7777444444444445	-0.1740204128691419
-0.774941941941942	-0.17310212149843637
-0.7721394394394395	-0.1722347385107575
-0.7693369369369369	-0.17151538263850863
-0.7665344344344345	-0.1710114969086508
-0.763731931931932	-0.170742907344478
-0.7609294294294294	-0.1706761541566674
-0.758126926926927	-0.17073305750203246
-0.7553244244244245	-0.17081128211552207
-0.752521921921922	-0.17081105066331725
-0.7497194194194194	-0.1706602884834901
-0.746916916916917	-0.1703309802111556
-0.7441144144144145	-0.16984224218332994
-0.7413119119119119	-0.16924970655974458
-0.7385094094094095	-0.16862497730325635
-0.735706906906907	-0.1680318415457002
-0.7329044044044044	-0.16750669934604848
-0.7301019019019019	-0.16704910529463987
-0.7272993993993995	-0.16662494539065206
-0.724496896896897	-0.16618071293550193
-0.7216943943943944	-0.16566390004869447
-0.718891891891892	-0.16504275618791514
-0.7160893893893895	-0.1643190814328024
-0.7132868868868869	-0.1635301088670078
-0.7104843843843844	-0.16273905870491617
-0.707681881881882	-0.16201746170380876
-0.7048793793793794	-0.16142475312253657
-0.7020768768768769	-0.16099123896132486
-0.6992743743743745	-0.1607092472863026
-0.696471871871872	-0.1605346127191199
-0.6936693693693694	-0.1603975151478028
-0.6908668668668669	-0.16021910013446608
-0.6880643643643645	-0.15992900190165857
-0.6852618618618619	-0.1594791571997696
-0.6824593593593594	-0.15885090364808702
-0.679656856856857	-0.15805465867419535
-0.6768543543543544	-0.1571236726512188
-0.6740518518518519	-0.15610475579231714
-0.6712493493493494	-0.15504913922427932
-0.6684468468468469	-0.1540058137836698
-0.6656443443443444	-0.15301822250801658
-0.6628418418418419	-0.15212367232155077
-0.6600393393393394	-0.15135383840637062
-0.6572368368368369	-0.15073458204623683
-0.6544343343343344	-0.15028397323913392
-0.6516318318318319	-0.15000857834816103
-0.6488293293293294	-0.14989924256481463
-0.6460268268268269	-0.1499282852901291
-0.6432243243243244	-0.1500499429076691
-0.6404218218218218	-0.15020503810120098
-0.6376193193193194	-0.1503295136418002
-0.6348168168168169	-0.15036510783872878
-0.6320143143143144	-0.1502695510615056
-0.6292118118118118	-0.15002355993379218
-0.6264093093093094	-0.14963266710233297
-0.6236068068068069	-0.14912333313928483
-0.6208043043043043	-0.148534411854974
-0.6180018018018019	-0.14790637510609475
-0.6151992992992994	-0.14727132914121377
-0.6123967967967968	-0.14664657169490106
-0.6095942942942943	-0.14603332837347308
-0.6067917917917919	-0.145420704681772
-0.6039892892892894	-0.14479328479692458
-0.6011867867867868	-0.1441396921903036
-0.5983842842842844	-0.1434591477968599
-0.5955817817817819	-0.1427637155792117
-0.5927792792792793	-0.14207532760421152
-0.5899767767767768	-0.1414184139339419
-0.5871742742742744	-0.14081049677788762
-0.5843717717717718	-0.14025395519017728
-0.5815692692692693	-0.1397320263175312
-0.5787667667667669	-0.13921096784480885
-0.5759642642642644	-0.13864845430134104
-0.5731617617617618	-0.13800624301454786
-0.5703592592592593	-0.13726354276052485
-0.5675567567567569	-0.1364268832088201
-0.5647542542542543	-0.13553289795895984
-0.5619517517517518	-0.1346422237070485
-0.5591492492492494	-0.13382524458053024
-0.5563467467467468	-0.13314297295294322
-0.5535442442442443	-0.1326281812213554
-0.5507417417417418	-0.13227236240943382
-0.5479392392392394	-0.1320229365645546
-0.5451367367367368	-0.13179253838592653
-0.5423342342342343	-0.131478870103118
-0.5395317317317319	-0.13099042026762367
-0.5367292292292293	-0.13027129684978156
-0.5339267267267268	-0.1293181978997538
-0.5311242242242243	-0.1281843405861876
-0.5283217217217218	-0.12696858773261577
-0.5255192192192193	-0.1257921316718579
-0.5227167167167168	-0.12476873104473092
-0.5199142142142144	-0.12397653911055144
-0.5171117117117118	-0.12343932963350787
-0.5143092092092093	-0.12312239541982163
-0.5115067067067068	-0.12294424241262822
-0.5087042042042043	-0.12280062949264683
-0.5059017017017018	-0.12259388388882192
-0.5030991991991993	-0.12225887839646477
-0.5002966966966967	-0.121778103353671
-0.4974941941941943	-0.12118162549761197
-0.4946916916916918	-0.12053239082162012
-0.49188918918918934	-0.11990186230625663
-0.48908668668668676	-0.1193439635228038
-0.4862841841841843	-0.11887577126711561
-0.4834816816816818	-0.11847119309002609
-0.48067917917917924	-0.11806966018370621
-0.47787667667667677	-0.11759699248927231
-0.4750741741741743	-0.11699161105401296
-0.4722716716716717	-0.11622747158055981
-0.46946916916916925	-0.11532606976936796
-0.4666666666666668	-0.1143533268686722
-0.4638641641641643	-0.11340200034652555
-0.46106166166166174	-0.11256492381938801
-0.45825915915915927	-0.11190735713841506
-0.4554566566566568	-0.1114470589364817
-0.4526541541541542	-0.11114827543243548
-0.44985165165165175	-0.11093145957595796
-0.4470491491491493	-0.11069561623759681
-0.4442466466466467	-0.11034629989389887
-0.44144414414414423	-0.10982070189078265
-0.43864164164164177	-0.10910242670849805
-0.4358391391391393	-0.10822203600722187
-0.4330366366366367	-0.1072440497017038
-0.43023413413413425	-0.10624530232767784
-0.4274316316316318	-0.10529199734707598
-0.4246291291291292	-0.10442274055008653
-0.42182662662662673	-0.10364238336423327
-0.41902412412412426	-0.10292758484676819
-0.4162216216216217	-0.10224099510766707
-0.4134191191191192	-0.10154824576716788
-0.41061661661661675	-0.10083139049875858
-0.4078141141141143	-0.1000941729176752
-0.4050116116116117	-0.09935780934949416
-0.40220910910910923	-0.09864961856492029
-0.39940660660660665	-0.09798947541023019
-0.3966041041041042	-0.09737976115701576
-0.3938016016016017	-0.09680300243034315
-0.39099909909909925	-0.09622830374002192
-0.3881965965965968	-0.09562414716546179
-0.3853940940940943	-0.09497248721054338
-0.3825915915915916	-0.09427832544842676
-0.37978908908908915	-0.09357043594470747
-0.3769865865865867	-0.09289213761589854
-0.3741840840840842	-0.09228482727380385
-0.37138158158158174	-0.0917699971801135
-0.3685790790790793	-0.09133651066364741
-0.3657765765765768	-0.09093851595872994
-0.3629740740740741	-0.09050592278358702
-0.36017157157157165	-0.08996498419522252
-0.3573690690690692	-0.08926273034545064
-0.3545665665665667	-0.08838715902712858
-0.35176406406406424	-0.08737594046290982
-0.3489615615615618	-0.0863097756452305
-0.3461590590590591	-0.08529141820582703
-0.3433565565565566	-0.08441614530299557
-0.34055405405405414	-0.08374254131761973
-0.3377515515515517	-0.08327276110412107
-0.3349490490490492	-0.08294878677528
-0.33214654654654674	-0.08266637743205082
-0.32934404404404427	-0.08230295319766313
-0.3265415415415416	-0.08175130129592996
-0.3237390390390391	-0.08094914546786411
-0.32093653653653664	-0.07989587604453575
-0.3181340340340342	-0.07865168936984074
-0.3153315315315317	-0.07731975948894922
-0.31252902902902924	-0.07601714612714769
-0.30972652652652655	-0.07484333590641591
-0.3069240240240241	-0.07385566181254703
-0.3041215215215216	-0.07305832984420395
-0.30131901901901914	-0.07240730370660665
-0.2985165165165167	-0.07182836182797218
-0.2957140140140142	-0.07124183915549075
-0.29291151151151174	-0.07058605471783323
-0.29010900900900904	-0.06983255673787667
-0.2873065065065066	-0.06898955323323151
-0.2845040040040041	-0.06809402897817902
-0.28170150150150164	-0.06719663666090726
-0.27889899899899917	-0.06634531637877
-0.2760964964964967	-0.06557322934939668
-0.27329399399399423	-0.06489428598326345
-0.27049149149149154	-0.06430627524813333
-0.2676889889889891	-0.06379863314270241
-0.2648864864864866	-0.06336032771962984
-0.26208398398398414	-0.06298372617075307
-0.25928148148148167	-0.06266243409356786
-0.2564789789789792	-0.062384083532728826
-0.2536764764764765	-0.062121687706886766
-0.25087397397397404	-0.06182838904917547
-0.24807147147147157	-0.06143964579789293
-0.2452689689689691	-0.06088432340460263
-0.24246646646646663	-0.06010267150818786
-0.23966396396396417	-0.05906605637412931
-0.2368614614614617	-0.0577917955078221
-0.234058958958959	-0.056347203387416535
-0.23125645645645654	-0.054839911978818275
-0.22845395395395407	-0.053395791467832084
-0.2256514514514516	-0.05212996720732466
-0.22284894894894913	-0.051119067134230735
-0.22004644644644666	-0.050382956735235414
-0.2172439439439442	-0.04988165872874533
-0.2144414414414415	-0.04952864754793738
-0.21163893893893904	-0.0492166721568683
-0.20883643643643657	-0.04884833436606199
-0.2060339339339341	-0.04836214756023568
-0.20323143143143163	-0.047746260539842156
-0.20042892892892916	-0.04703601734136678
-0.19762642642642647	-0.046296754280384975
-0.194823923923924	-0.04559799623806609
-0.19202142142142153	-0.04498792725707725
-0.18921891891891907	-0.044476764203285904
-0.1864164164164166	-0.04403452608568921
-0.18361391391391413	-0.04360370529128552
-0.18081141141141166	-0.043122182749972815
-0.17800890890890897	-0.0425481365433337
-0.1752064064064065	-0.04187791087493682
-0.17240390390390403	-0.04115014165094128
-0.16960140140140156	-0.0404341269286196
-0.1667988988988991	-0.039805922226149114
-0.16399639639639663	-0.03932007088261899
-0.16119389389389416	-0.038986712561634974
-0.15839139139139147	-0.03876236243105524
-0.155588888888889	-0.03855832953659407
-0.15278638638638653	-0.038264933680172315
-0.14998388388388406	-0.037784303706671345
-0.1471813813813816	-0.037061410407275425
-0.14437887887887912	-0.03610320450128803
-0.14157637637637643	-0.034979299997611554
-0.13877387387387397	-0.03380345535982862
-0.1359713713713715	-0.032701283899310235
-0.13316886886886903	-0.031774141607287844
-0.13036636636636656	-0.031070484250151797
-0.1275638638638641	-0.030573672257243566
-0.12476136136136162	-0.030209949684027657
-0.12195885885885893	-0.029873829210516525
-0.11915635635635646	-0.029462503504566116
-0.116353853853854	-0.028908027041175264
-0.11355135135135153	-0.028196834581760415
-0.11074884884884906	-0.02737042753347866
-0.10794634634634659	-0.02650736671958151
-0.10514384384384412	-0.02569296936874171
-0.10234134134134143	-0.02498722952065291
-0.09953883883883896	-0.024402072576298953
-0.09673633633633649	-0.02389589423246248
-0.09393383383383402	-0.023387455400163435
-0.09113133133133156	-0.02278456498969389
-0.08832882882882909	-0.02201781631564809
-0.0855263263263264	-0.02106771629584039
-0.08272382382382393	-0.019975558284904396
-0.07992132132132146	-0.018833722044215476
-0.07711881881881899	-0.017757993721125166
-0.07431631631631652	-0.01685068250825031
-0.07151381381381405	-0.01616667239084648
-0.06871131131131158	-0.015693902059082613
-0.0659088088088089	-0.015355250937169397
-0.06310630630630643	-0.015031858541773935
-0.06030380380380396	-0.014600790130663495
-0.05750130130130149	-0.013975048703705249
-0.05469879879879902	-0.013132892988158814
-0.05189629629629655	-0.012126664288021111
-0.04909379379379408	-0.011067848936157773
-0.04629129129129139	-0.010092804111267518
-0.043488788788788924	-0.009319932446605618
-0.040686286286286455	-0.008811997313666196
-0.037883783783783986	-0.008555732825428054
-0.03508128128128152	-0.00846538211361724
-0.03227877877877905	-0.008409072125171634
-0.02947627627627636	-0.008249521574090183
-0.02667377377377389	-0.007885914562120242
-0.02387127127127142	-0.0072834010076210124
-0.021068768768768953	-0.006480747409351618
-0.018266266266266484	-0.005573839463565637
-0.015463763763764016	-0.004680681243234523
-0.012661261261261547	-0.0038996315788525767
-0.009858758758758857	-0.0032748528579843966
-0.007056256256256388	-0.002780571490673243
-0.004253753753753919	-0.002329530061563748
-0.0014512512512514508	-0.0018029846445053277
0.0013512512512510177	-0.001092404695201358
0.004153753753753486	-0.00013904047990651098
0.006956256256255955	0.0010419382651477343
0.009758758758758646	0.0023611145032973843
0.012561261261261114	0.003678988683171241
0.015363763763763583	0.0048473348468305215
0.01816626626626605	0.005754778868363142
0.02096876876876852	0.006362121447819297
0.02377127127127099	0.006716071884710351
0.02657377377377368	0.006936837823933107
0.029376276276276148	0.00718324497128553
0.032178778778778616	0.007606098799830254
0.034981281281281085	0.008304110594827035
0.03778378378378355	0.009295777737127498
0.04058628628628602	0.010515485987959622
0.04338878878878849	0.011834477118168998
0.04619129129129118	0.013099656497080163
0.04899379379379365	0.014177927076569475
0.05179629629629612	0.014992441984886386
0.05459879879879859	0.015540169075409116
0.057401301301301055	0.015886380817749984
0.060203803803803524	0.016139048497804304
0.06300630630630621	0.016412254066079695
0.06580880880880868	0.016790729283708308
0.06861131131131115	0.017306652736209745
0.07141381381381362	0.01793534890578718
0.07421631631631609	0.018610119165915005
0.07701881881881856	0.01925023469583109
0.07982132132132103	0.01979212849335159
0.08262382382382372	0.02021324049830264
0.08542632632632619	0.020540847644080346
0.08822882882882865	0.020843475265428117
0.09103133133133112	0.021208329055251808
0.09383383383383359	0.021712680212697788
0.09663633633633606	0.022398865661252054
0.09943883883883853	0.023261068607762843
0.10224134134134122	0.024247927546709784
0.10504384384384369	0.025279718614320816
0.10784634634634616	0.02627413304670818
0.11064884884884862	0.02717204071906394
0.11345135135135109	0.027954871655980113
0.11625385385385356	0.028648183993515295
0.11905635635635625	0.029310583132590242
0.12185885885885872	0.03001188469843539
0.12466136136136119	0.030807762765878058
0.12746386386386366	0.03171908191430283
0.13026636636636613	0.03272246137459586
0.1330688688688686	0.033754974652770546
0.13587137137137106	0.03473145782998705
0.13867387387387375	0.035569082434412425
0.14147637637637622	0.036211787144092865
0.1442788788788787	0.036647404682901376
0.14708138138138116	0.036912684723218285
0.14988388388388363	0.03708508798469176
0.1526863863863861	0.03726405282772907
0.15548888888888857	0.03754728056415453
0.15829139139139126	0.03800867875951795
0.16109389389389372	0.038683737704380494
0.1638963963963962	0.039565673095583793
0.16669889889889866	0.040612456003485314
0.16950140140140113	0.04176183862755545
0.1723039039039036	0.04294950965059511
0.1751064064064063	0.044125055665289487
0.17790890890890876	0.04526148015566679
0.18071141141141123	0.04635622416408422
0.1835139139139137	0.04742424936831177
0.18631641641641616	0.048486025062024596
0.18911891891891863	0.049554590666169004
0.1919214214214211	0.0506259287367833
0.1947239239239238	0.05167572525521534
0.19752642642642626	0.052663586396519566
0.20032892892892873	0.05354350864654131
0.2031314314314312	0.05427749942035825
0.20593393393393367	0.054848243111305976
0.20873643643643613	0.05526688275739329
0.2115389389389386	0.05557330434194328
0.2143414414414413	0.05582842326191177
0.21714394394394376	0.05610030758085205
0.21994644644644623	0.056447873337648106
0.2227489489489487	0.056906785651046295
0.22555145145145117	0.05748177890131353
0.22835395395395364	0.05814791110345843
0.23115645645645633	0.05886070790209619
0.2339589589589588	0.059572433243530926
0.23676146146146126	0.06024965510862178
0.23956396396396373	0.0608865379292221
0.2423664664664662	0.06150922575413004
0.24516896896896867	0.062169137311237174
0.24797147147147114	0.06292634673622521
0.25077397397397383	0.06382750650626974
0.2535764764764763	0.06488494962875178
0.25637897897897877	0.0660639047301543
0.25918148148148124	0.06728290886866829
0.2619839839839837	0.06842889681286855
0.2647864864864862	0.06938405424487261
0.26758898898898864	0.07005764398618151
0.27039149149149133	0.07041388965688336
0.2731939939939938	0.07048741795824125
0.27599649649649627	0.07038077301580162
0.27879899899899874	0.07024337720983896
0.2816015015015012	0.07023665857984672
0.2844040040040037	0.07049430456055536
0.28720650650650636	0.07108840303173536
0.29000900900900883	0.07201094834896989
0.2928115115115113	0.07317609361467953
0.29561401401401377	0.07444276091436365
0.29841651651651624	0.07565146194790233
0.3012190190190187	0.07666515190277584
0.3040215215215212	0.07740286213317638
0.30682402402402387	0.07785706910362625
0.30962652652652634	0.07809059256108968
0.3124290290290288	0.0782148051772032
0.3152315315315313	0.07835625948096522
0.31803403403403374	0.07862189512876387
0.3208365365365362	0.07907289931970658
0.3236390390390387	0.07971416549889261
0.32644154154154137	0.08050118612219678
0.32924404404404384	0.08136077802066767
0.3320465465465463	0.08221798966362424
0.3348490490490488	0.08302010670257408
0.33765155155155124	0.08375021213093206
0.3404540540540537	0.08442665954084612
0.3432565565565564	0.0850897252761548
0.34605905905905887	0.085780974658813
0.34886156156156134	0.086523124294074
0.3516640640640638	0.08730772869231954
0.3544665665665663	0.08809509897843787
0.35726906906906875	0.08882651959544319
0.3600715715715712	0.08944455553729747
0.3628740740740739	0.08991446670774654
0.3656765765765764	0.09023936252017309
0.36847907907907884	0.09046381630350464
0.3712815815815813	0.09066447105753499
0.3740840840840838	0.09093040863710317
0.37688658658658625	0.09133931975777472
0.3796890890890887	0.09193676007367793
0.3824915915915914	0.09272466102901394
0.3852940940940939	0.0936622231612871
0.38809659659659634	0.09467840746204736
0.3908990990990988	0.09569175283308723
0.3937016016016013	0.09663128445437176
0.39650410410410375	0.09745238820591041
0.39930660660660644	0.0981435527145093
0.4021091091091089	0.09872304634309083
0.4049116116116114	0.09922779621992533
0.40771411411411385	0.09969892351526466
0.4105166166166163	0.10016892321264415
0.4133191191191188	0.10065431541970192
0.41612162162162125	0.10115527292562142
0.41892412412412394	0.10166113865574704
0.4217266266266264	0.10215880817663625
0.4245291291291289	0.10264029494344847
0.42733163163163135	0.10310655260638726
0.4301341341341338	0.10356641839993136
0.4329366366366363	0.10403163271868991
0.435739139139139	0.10451047979646892
0.43854164164164144	0.10500310195906429
0.4413441441441439	0.10550080734184865
0.4441466466466464	0.10599002603915796
0.44694914914914885	0.1064596201507137
0.4497516516516513	0.10690876320371034
0.4525541541541538	0.10735214279702798
0.4553566566566565	0.1078199979660436
0.45815915915915895	0.10835222853789991
0.4609616616616614	0.10898790758195287
0.4637641641641639	0.10975325505604273
0.46656666666666635	0.11065187863769603
0.4693691691691688	0.11166057772732361
0.4721716716716713	0.11273238639413843
0.474974174174174	0.11380632115195229
0.47777667667667645	0.11482121524009932
0.4805791791791789	0.11572973345785806
0.4833816816816814	0.11650857825261157
0.48618418418418385	0.11716203641335493
0.4889866866866863	0.11771800765037045
0.491789189189189	0.11821787400441787
0.4945916916916915	0.11870333144665166
0.49739419419419395	0.11920409182848202
0.5001966966966964	0.11972996924288923
0.5029991991991989	0.12026944928148817
0.5058017017017014	0.12079486184586621
0.5086042042042038	0.12127234455244923
0.5114067067067065	0.12167345972827807
0.514209209209209	0.12198497291436748
0.5170117117117115	0.12221397410097151
0.5198142142142139	0.12238698362018026
0.5226167167167164	0.12254347753853678
0.5254192192192189	0.12272586482072409
0.5282217217217213	0.12296890307426038
0.531024224224224	0.12329160495620854
0.5338267267267265	0.12369387607635535
0.536629229229229	0.1241586938859864
0.5394317317317314	0.12465900586339328
0.5422342342342339	0.12516715898732206
0.5450367367367364	0.12566395373569225
0.547839239239239	0.12614454407737916
0.5506417417417415	0.12661934446978448
0.553444244244244	0.12710959462786192
0.5562467467467465	0.12763885477913578
0.5590492492492489	0.12822299434084095
0.5618517517517514	0.12886181202498434
0.5646542542542539	0.12953509200278024
0.5674567567567566	0.13020471851142304
0.570259259259259	0.1308227481419962
0.5730617617617615	0.13134355591206975
0.575864264264264	0.1317368512426256
0.5786667667667664	0.1319979161901519
0.5814692692692689	0.13215202344744006
0.5842717717717714	0.13225151150719658
0.587074274274274	0.13236601110682206
0.5898767767767765	0.13256824253745234
0.592679279279279	0.13291905410425403
0.5954817817817815	0.13345555367387757
0.5982842842842839	0.13418522749177994
0.6010867867867866	0.13508713352828403
0.6038892892892889	0.1361191706696386
0.6066917917917916	0.13722873150416035
0.6094942942942938	0.13836329573267897
0.6122967967967965	0.13947795101629598
0.6150992992992992	0.140538270280031
0.6179018018018014	0.14151890010738546
0.6207043043043041	0.1423999092255313
0.6235068068068064	0.14316376023817365
0.6263093093093091	0.14379536033513346
0.6291118118118113	0.1442861279942504
0.631914314314314	0.14464093175531667
0.6347168168168167	0.1448849253812925
0.6375193193193189	0.14506650752864148
0.6403218218218216	0.1452533337343401
0.6431243243243239	0.14552043311227794
0.6459268268268266	0.1459324033594358
0.6487293293293288	0.14652436769406207
0.6515318318318315	0.14728782283661615
0.6543343343343342	0.14816697141256285
0.6571368368368364	0.1490685314647597
0.6599393393393391	0.1498839957428017
0.6627418418418414	0.1505190942042524
0.6655443443443441	0.15092221715688292
0.6683468468468463	0.15110293256516544
0.671149349349349	0.15113393345122234
0.6739518518518517	0.15113432401963778
0.6767543543543539	0.151237809429772
0.6795568568568566	0.15155434468298384
0.6823593593593589	0.15213646090405109
0.6851618618618616	0.15296080443624774
0.6879643643643643	0.15393139746287274
0.6907668668668665	0.15490483841602445
0.6935693693693692	0.1557309700592663
0.6963718718718714	0.15629753410902542
0.6991743743743741	0.15656564031388454
0.7019768768768764	0.15658515437036705
0.7047793793793791	0.15648477399166874
0.7075818818818818	0.15643895812980596
0.710384384384384	0.15662076551177886
0.7131868868868867	0.15715392988888824
0.7159893893893889	0.15807782524279543
0.7187918918918916	0.15933524365134724
0.7215943943943939	0.16078626399642906
0.7243968968968966	0.1622439655763429
0.7271993993993993	0.16352161821260047
0.7300019019019015	0.16447806877161197
0.7328044044044042	0.1650491209135146
0.7356069069069064	0.16525729655282043
0.7384094094094091	0.16519893383667317
0.7412119119119114	0.16501403319526184
0.7440144144144141	0.16484866289356517
0.7468169169169168	0.16482088068943662
0.749619419419419	0.16499891536814318
0.7524219219219217	0.16539574520476985
0.755224424424424	0.1659788652500664
0.7580269269269266	0.1666897131061565
0.7608294294294289	0.1674652019500869
0.7636319319319316	0.1682544926210595
0.7664344344344343	0.16902697876985187
0.7692369369369365	0.16977122667443126
0.7720394394394392	0.17048786482163164
0.7748419419419414	0.17118103923855624
0.7776444444444441	0.17185262280287755
0.7804469469469468	0.17250128235420523
0.7832494494494491	0.1731257691993836
0.7860519519519518	0.17372960414555208
0.788854454454454	0.17432359622582977
0.7916569569569567	0.1749236519899996
0.794459459459459	0.17554365364335256
0.7972619619619616	0.1761858142442845
0.8000644644644643	0.17683270915156069
0.8028669669669666	0.17744529318336766
0.8056694694694693	0.17796945089378288
0.8084719719719715	0.17835055005344602
0.8112744744744742	0.17855219333032046
0.8140769769769765	0.17857315936555873
0.8168794794794791	0.1784563327029998
0.8196819819819818	0.17828548242206607
0.8224844844844841	0.1781694779647433
0.8252869869869868	0.17821769805579293
0.828089489489489	0.17851354204567776
0.8308919919919917	0.17909393461331896
0.833694494494494	0.17994108933619157
0.8364969969969966	0.18098903156248847
0.8392994994994993	0.18214270758832363
0.8421020020020016	0.18330350554373653
0.8449045045045043	0.18439306386067641
0.8477070070070065	0.18536803614192543
0.8505095095095092	0.18622176157521644
0.8533120120120115	0.18697343052216428
0.8561145145145141	0.18764971834542488
0.8589170170170168	0.188266440772963
0.8617195195195191	0.18881763119281783
0.8645220220220218	0.18927657774978934
0.867324524524524	0.18960877082756045
0.8701270270270267	0.18979201639917512
0.872929529529529	0.18983586062809368
0.8757320320320316	0.18979212199134968
0.8785345345345343	0.18975097467407714
0.8813370370370366	0.189821861145949
0.8841395395395393	0.19010393163957476
0.8869420420420415	0.1906548531503698
0.8897445445445442	0.19146821121373475
0.8925470470470469	0.19246774219105586
0.8953495495495492	0.1935217929805945
0.8981520520520518	0.1944751876704323
0.9009545545545541	0.19519006292658583
0.9037570570570568	0.195584048091884
0.906559559559559	0.195654498962326
0.9093620620620617	0.19548132492410578
0.9121645645645644	0.19520714389277388
0.9149670670670667	0.1950001669068691
0.9177695695695693	0.19501030364789276
0.9205720720720716	0.19533092951124095
0.9233745745745743	0.19597697967391198
0.9261770770770765	0.19688510488860456
0.9289795795795792	0.19793507081885073
0.9317820820820819	0.1989854167007322
0.9345845845845842	0.19991246591470832
0.9373870870870868	0.20064123424304678
0.9401895895895891	0.2011596890756415
0.9429920920920918	0.2015131972353907
0.945794594594594	0.20178215285532317
0.9485970970970967	0.20205080252236954
0.9513995995995994	0.20237767919822716
0.9542021021021017	0.20277715671450516
0.9570046046046043	0.2032178005357083
0.9598071071071066	0.20363766139485476
0.9626096096096093	0.20397116836463416
0.9654121121121115	0.20417851505659781
0.9682146146146142	0.20426753598088124
0.9710171171171169	0.20430030010330852
0.9738196196196192	0.20438132451485075
0.9766221221221218	0.20463002527266821
0.9794246246246241	0.20514506214276793
0.9822271271271268	0.20597108385368387
0.985029629629629	0.2070781611546794
0.9878321321321317	0.20836091495625933
0.9906346346346344	0.2096589007142946
0.9934371371371367	0.21079372724385537
0.9962396396396394	0.21161340315855973
0.9990421421421416	0.21203196999444687
1.0018446446446443	0.21205335622235663
1.004647147147147	0.21177241045239342
1.0074496496496492	0.21135219299314822
1.010252152152152	0.2109831530615047
1.0130546546546542	0.21083495987739792
1.0158571571571569	0.21101400073710425
1.018659659659659	0.21153819454260053
1.0214621621621618	0.21233608441625257
1.0242646646646645	0.2132704126565658
1.0270671671671667	0.21417942524009093
1.0298696696696694	0.21492400075944948
1.0326721721721717	0.2154268959166414
1.0354746746746744	0.21569257024974894
1.0382771771771766	0.21580167675290832
1.0410796796796793	0.2158818227266197
1.043882182182182	0.21606343413511384
1.0466846846846842	0.21643431572915106
1.049487187187187	0.21700726346375065
1.0522896896896892	0.21771147736465946
1.0550921921921919	0.21841147784373008
1.057894694694694	0.21894877066694535
1.0606971971971968	0.21919417737046132
1.0634996996996995	0.21909485110750967
1.0663022022022017	0.21870087502293295
1.0691047047047044	0.21816191729392997
1.0719072072072067	0.21769316629828234
1.0747097097097094	0.21751912324823236
1.0775122122122116	0.217810935745002
1.0803147147147143	0.21863555219130457
1.083117217217217	0.2199321164972978
1.0859197197197192	0.22152341104786427
1.088722222222222	0.22315998508757365
1.0915247247247242	0.22458491370723116
1.0943272272272269	0.22560088084137503
1.097129729729729	0.22612042892542203
1.0999322322322318	0.2261850972577446
1.1027347347347345	0.22594834720180187
1.1055372372372367	0.225627871037739
1.1083397397397394	0.225441839206389
1.1111422422422417	0.22554812228974347
1.1139447447447444	0.2260041819263223
1.116747247247247	0.22675862688045478
1.1195497497497493	0.22767551291584204
1.122352252252252	0.22858245434633861
1.1251547547547542	0.22932663340677076
1.127957257257257	0.22982096774725463
1.1307597597597592	0.2300664891880867
1.1335622622622619	0.23014506685876274
1.1363647647647646	0.23018629801655416
1.1391672672672668	0.2303205474462804
1.1419697697697695	0.23063415450901126
1.1447722722722717	0.23114154401946796
1.1475747747747744	0.2317829244743768
1.1503772772772767	0.2324475288952218
1.1531797797797794	0.23301387436674642
1.155982282282282	0.23339306714358157
1.1587847847847843	0.23356048652538677
1.161587287287287	0.23356536429934877
1.1643897897897892	0.233515346132773
1.167192292292292	0.23354149744304972
1.1699947947947942	0.23375560743550727
1.1727972972972969	0.23421397742563313
1.1755997997997996	0.23489947045810863
1.1784023023023018	0.23572735352844076
1.1812048048048045	0.23657253790644892
1.1840073073073067	0.2373088792321696
1.1868098098098094	0.23784750711654007
1.1896123123123117	0.23816184605379345
1.1924148148148144	0.23829171269183966
1.195217317317317	0.23832594922229966
1.1980198198198193	0.23837006999513602
1.200822322322322	0.23851004531811612
1.2036248248248242	0.2387841738213204
1.206427327327327	0.23917187283040167
1.2092298298298296	0.23960233131385694
1.2120323323323319	0.23997937984173934
1.2148348348348346	0.24021384303099497
1.2176373373373368	0.2402526613862294
1.2204398398398395	0.2400956980707804
1.2232423423423417	0.239795648638934
1.2260448448448444	0.23944218974799844
1.2288473473473471	0.23913645996082267
1.2316498498498494	0.23896455615596604
1.234452352352352	0.23897824716352636
1.2372548548548543	0.23918794046377523
1.240057357357357	0.23956837544898035
1.2428598598598593	0.24007324447891107
1.245662362362362	0.24065243089121194
1.2484648648648646	0.24126554532521918
1.2512673673673669	0.24188772966485322
1.2540698698698696	0.24250724704378632
1.2568723723723718	0.24311774703774064
1.2596748748748745	0.2437099953107085
1.2624773773773768	0.24426762072310698
1.2652798798798794	0.24476925173954983
1.2680823823823821	0.2451962409330645
1.2708848848848844	0.2455423450722483
1.273687387387387	0.24582043240639653
1.2764898898898893	0.24606211755060686
1.279292392392392	0.24630892704913201
1.2820948948948943	0.2465971662813779
1.284897397397397	0.24694169410764086
1.2876998998998996	0.24732505522391734
1.2905024024024019	0.24769723366619276
1.2933049049049046	0.2479879262985966
1.2961074074074068	0.24812878101994545
1.2989099099099095	0.24807906371168945
1.3017124124124118	0.24784620032476518
1.3045149149149144	0.2474934618250383
1.3073174174174171	0.24713064114844444
1.3101199199199194	0.24688886389869147
1.312922422422422	0.24688598265930198
1.3157249249249243	0.24719254404033766
1.318527427427427	0.24780881924114861
1.3213299299299297	0.2486605452052241
1.324132432432432	0.2496156189442667
1.3269349349349346	0.2505176676538793
1.3297374374374369	0.2512271662879839
1.3325399399399396	0.25165827501448335
1.3353424424424418	0.25180065366585647
1.3381449449449445	0.25171988506017573
1.3409474474474472	0.2515364720040003
1.3437499499499495	0.25138971626584905
1.3465524524524521	0.2513971963688366
1.3493549549549544	0.2516217039218067
1.352157457457457	0.2520550697131907
1.3549599599599593	0.2526231103719838
1.357762462462462	0.25320958880904687
1.3605649649649647	0.2536915506429659
1.363367467467467	0.2539753174760049
1.3661699699699696	0.25402263061247676
1.368972472472472	0.2538597583886243
1.3717749749749746	0.25356768414926645
1.3745774774774768	0.2532571049354885
1.3773799799799795	0.2530362030417229
1.3801824824824822	0.2529808160452418
1.3829849849849845	0.2531153767606754
1.3857874874874871	0.25340937218162907
1.3885899899899894	0.25378930647444975
1.391392492492492	0.2541617347483409
1.3941949949949943	0.2544401390194243
1.396997497497497	0.25456793894187446
1.3998	0.254531709877412
1.3999	0.25391177562205347
1.3971003028053077	0.25415075512807694
1.3943006056106155	0.2543796639463154
1.3915009084159233	0.2545228164185178
1.3887012112212311	0.2545241988409629
1.385901514026539	0.25435651454625086
1.3831018168318467	0.2540223884324029
1.3803021196371545	0.25354908774824114
1.3775024224424628	0.2529795734378819
1.3747027252477706	0.2523630023215513
1.3719030280530784	0.2517470484883624
1.3691033308583862	0.2511730657737443
1.366303633663694	0.25067377078105235
1.3635039364690018	0.2502723031665559
1.3607042392743096	0.24998146397552432
1.3579045420796174	0.24980255414757188
1.3551048448849252	0.24972416676116627
1.352305147690233	0.24972204420486774
1.3495054504955408	0.2497612934052961
1.3467057533008486	0.2498017019173899
1.3439060561061564	0.2498057715712119
1.3411063589114642	0.24974780223995247
1.338306661716772	0.2496214424991565
1.3355069645220798	0.24944301250810627
1.3327072673273876	0.24924876942141072
1.3299075701326954	0.24908595027913472
1.3271078729380033	0.24899940340518315
1.324308175743311	0.24901725819168943
1.3215084785486189	0.24913979206839373
1.3187087813539267	0.24933510526193517
1.3159090841592345	0.24954347716252592
1.3131093869645423	0.24968981983664504
1.31030968976985	0.2497011988999915
1.3075099925751579	0.24952473406932954
1.3047102953804657	0.2491408839542352
1.3019105981857735	0.24856831921903833
1.2991109009910813	0.24785897757635006
1.296311203796389	0.2470847640409311
1.293511506601697	0.24631982414857645
1.2907118094070047	0.24562359318664226
1.2879121122123125	0.24502948757723228
1.2851124150176203	0.24454224039075917
1.282312717822928	0.24414407218180623
1.279513020628236	0.24380703193077882
1.2767133234335437	0.2435068761395306
1.2739136262388515	0.2432334400258266
1.2711139290441593	0.24299375704854922
1.2683142318494671	0.2428067968585342
1.265514534654775	0.24269176049985022
1.2627148374600827	0.24265435746925323
1.2599151402653905	0.2426765138706052
1.2571154430706983	0.24271410587657302
1.2543157458760061	0.24270477752027012
1.251516048681314	0.24258446251136914
1.2487163514866217	0.24230800395412153
1.2459166542919295	0.24186735518086808
1.2431169570972374	0.24130096876041363
1.2403172599025452	0.24069022223418493
1.237517562707853	0.24014248152160103
1.2347178655131608	0.23976454064882502
1.2319181683184686	0.23963340179109327
1.2291184711237764	0.2397726163820109
1.2263187739290842	0.24014122832308407
1.223519076734392	0.24063902928041123
1.2207193795396998	0.24112731693160885
1.2179196823450076	0.24145998653941933
1.2151199851503154	0.24151689312565444
1.2123202879556232	0.24123085427993127
1.209520590760931	0.24060156170580316
1.2067208935662388	0.23969341614623493
1.2039211963715466	0.23861872825737288
1.2011214991768548	0.23751150036306523
1.1983218019821626	0.23649904196148372
1.1955221047874705	0.23567848819552487
1.1927224075927783	0.23510311996135033
1.189922710398086	0.23478007123436373
1.1871230132033939	0.2346776965045369
1.1843233160087017	0.23473860212634026
1.1815236188140095	0.23489371695803427
1.1787239216193173	0.235073765413747
1.175924224424625	0.23521651620067605
1.1731245272299329	0.23527030409156888
1.1703248300352407	0.23519569628755985
1.1675251328405485	0.2349673097259634
1.1647254356458563	0.2345767432009892
1.161925738451164	0.23403594181106246
1.159126041256472	0.23337890356768465
1.1563263440617797	0.23265922890450114
1.1535266468670875	0.2319419544708764
1.1507269496723953	0.2312901732878951
1.147927252477703	0.23074936846602354
1.145127555283011	0.23033416619227928
1.1423278580883187	0.23002247071309856
1.1395281608936265	0.22976030835697747
1.1367284636989343	0.22947751174818665
1.1339287665042421	0.229110600184495
1.13112906930955	0.22862617967432772
1.1283293721148577	0.22803709749258574
1.1255296749201655	0.2274050659373745
1.1227299777254733	0.22682728508978978
1.1199302805307811	0.22640966159197673
1.117130583336089	0.22623391983948546
1.1143308861413967	0.22632860337387328
1.1115311889467046	0.22665359320589729
1.1087314917520124	0.22710421591152402
1.1059317945573202	0.22753523054724065
1.103132097362628	0.2277987255104178
1.1003324001679358	0.22778523533350784
1.0975327029732436	0.2274558091146771
1.0947330057785514	0.22685497649921943
1.0919333085838592	0.22610000525084917
1.089133611389167	0.2253489027843296
1.0863339141944748	0.224756095201092
1.0835342169997826	0.22442857093110208
1.0807345198050904	0.2243952580012037
1.0779348226103982	0.22459849085960595
1.075135125415706	0.22490982937231535
1.0723354282210138	0.22516528300490943
1.0695357310263216	0.2252094119179109
1.0667360338316294	0.22493552273580125
1.0639363366369372	0.22431086106304782
1.061136639442245	0.22338066935953726
1.0583369422475528	0.2222515454158989
1.0555372450528606	0.22106057045401542
1.0527375478581684	0.21994030488134722
1.0499378506634762	0.2189899695091422
1.047138153468784	0.21826010228337953
1.0443384562740918	0.21775292955817857
1.0415387590793996	0.2174354431727648
1.0387390618847074	0.21725850888556458
1.0359393646900152	0.21717436935684287
1.033139667495323	0.21714675089920196
1.0303399703006308	0.21715153768508214
1.0275402731059387	0.21717010251469387
1.0247405759112465	0.2171802885679478
1.0219408787165543	0.21715066348840525
1.0191411815218625	0.2170418669572702
1.0163414843271703	0.2168154404867421
1.0135417871324781	0.21644688525046216
1.010742089937786	0.21593734116042732
1.0079423927430937	0.2153182221715488
1.0051426955484015	0.21464549574425212
1.0023429983537093	0.21398422817733712
0.9995433011590171	0.21338805046272488
0.9967436039643249	0.21288074463735043
0.9939439067696327	0.21244711497192334
0.9911442095749405	0.21203752279117505
0.9883445123802483	0.21158578501751646
0.9855448151855561	0.21103517386372123
0.982745117990864	0.21036381235291926
0.9799454207961718	0.20960018844964606
0.9771457236014796	0.20882220089413855
0.9743460264067874	0.20813835362947603
0.9715463292120952	0.20765576262725163
0.968746632017403	0.20744448701421633
0.9659469348227108	0.20750962850018004
0.9631472376280186	0.20778086933621231
0.9603475404333264	0.208124074485597
0.9575478432386342	0.20837281300411695
0.954748146043942	0.2083713158485194
0.9519484488492498	0.20801654551560977
0.9491487516545576	0.20728698789413172
0.9463490544598654	0.20624955738425593
0.9435493572651732	0.20504246192049957
0.940749660070481	0.20383897775560775
0.9379499628757888	0.20280261505448094
0.9351502656810966	0.2020464235151803
0.9323505684864044	0.2016075674233935
0.9295508712917122	0.20144341084070885
0.92675117409702	0.20144882581818685
0.9239514769023278	0.20148835260520043
0.9211517797076356	0.20143304917503815
0.9183520825129434	0.20119139616223214
0.9155523853182512	0.20072638813304605
0.912752688123559	0.2000558333153382
0.9099529909288668	0.1992381882397899
0.9071532937341746	0.19835025413205498
0.9043535965394824	0.1974646047776514
0.9015538993447902	0.19663345523348855
0.898754202150098	0.19588249508299124
0.8959545049554059	0.19521429996781134
0.8931548077607137	0.19461772941262875
0.8903551105660215	0.19407826587709537
0.8875554133713293	0.19358487662079668
0.8847557161766371	0.19313122877693098
0.8819560189819449	0.19271193863277739
0.8791563217872527	0.1923168180079872
0.8763566245925605	0.1919269179567624
0.8735569273978683	0.19151529522933225
0.8707572302031761	0.1910532542109561
0.8679575330084839	0.19052025845359877
0.8651578358137917	0.18991380742829705
0.8623581386190995	0.1892551126767753
0.8595584414244073	0.1885875994846652
0.8567587442297151	0.18796768659302582
0.8539590470350229	0.18745006750334722
0.8511593498403307	0.18707180916451205
0.8483596526456385	0.18684022163492373
0.8455599554509463	0.18672839167060318
0.8427602582562546	0.1866798849545827
0.8399605610615624	0.1866212476051822
0.8371608638668702	0.18647857666762255
0.834361166672178	0.18619337326619786
0.8315614694774858	0.185733445376731
0.8287617722827936	0.18509651220968815
0.8259620750881014	0.18430664089745835
0.8231623778934092	0.18340580739283105
0.820362680698717	0.18244397569265003
0.8175629835040248	0.18147082975979204
0.8147632863093326	0.18053090241807174
0.8119635891146404	0.17966198148285428
0.8091638919199482	0.1788951466880657
0.806364194725256	0.17825424244614668
0.8035644975305638	0.17775323681391753
0.8007648003358716	0.17739146026165284
0.7979651031411794	0.17714846705082538
0.7951654059464872	0.17698140407629748
0.792365708751795	0.17682770192035596
0.7895660115571028	0.17661448132705632
0.7867663143624106	0.17627370630402756
0.7839666171677184	0.17575964748730938
0.7811669199730262	0.17506360883073666
0.778367222778334	0.1742208468504353
0.7755675255836418	0.1733063792751324
0.7727678283889496	0.17241950583181218
0.7699681311942574	0.17166039189642746
0.7671684339995652	0.1711048264738879
0.764368736804873	0.1707842769325077
0.7615690396101809	0.1706771796145596
0.7587693424154887	0.1707142981587577
0.7559696452207965	0.17079687089377948
0.7531699480261043	0.17082243747880566
0.7503702508314121	0.17071090871591854
0.7475705536367199	0.17042338359325795
0.7447708564420277	0.1699684637723503
0.7419711592473355	0.16939466610315382
0.7391714620526433	0.16877177117215605
0.7363717648579511	0.1681672341544652
0.7335720676632589	0.16762510204281675
0.7307723704685667	0.16715384947161704
0.7279726732738745	0.16672654006515006
0.7251729760791823	0.16629273819648868
0.7223732788844901	0.1657979200505822
0.7195735816897979	0.1652039122984717
0.7167738844951057	0.16450377239039377
0.7139741873004135	0.16372647643264815
0.7111744901057213	0.16293010559002113
0.7083747929110291	0.16218582105884014
0.7055750957163369	0.16155765492873458
0.7027753985216447	0.16108421102311296
0.6999757013269525	0.1607675260935642
0.6971760041322603	0.16057196175313077
0.6943763069375681	0.16043291436264598
0.6915766097428759	0.1602723411052838
0.6887769125481837	0.16001643771567284
0.6859772153534915	0.15961067886958258
0.6831775181587993	0.15902873766208303
0.6803778209641071	0.15827398342752072
0.677578123769415	0.1573745372175055
0.6747784265747228	0.15637450851724052
0.6719787293800306	0.15532459694101958
0.6691790321853384	0.15427467868400788
0.6663793349906462	0.15326965390685535
0.663579637795954	0.1523482846124459
0.6607799406012622	0.15154359177672147
0.65798024340657	0.15088299904921523
0.6551805462118778	0.15038688177355256
0.6523808490171856	0.15006525361109344
0.6495811518224934	0.14991353362702353
0.6467814546278012	0.14990918452165433
0.643981757433109	0.1500111462032408
0.6411820602384168	0.1501633277005738
0.6383823630437246	0.15030217851319103
0.6355826658490324	0.15036696621813941
0.6327829686543402	0.15031033111185438
0.629983271459648	0.15010635391522945
0.6271835742649559	0.14975390445593806
0.6243838770702637	0.14927429688149269
0.6215841798755715	0.14870387974046403
0.6187844826808793	0.1480836405297536
0.6159847854861871	0.1474487503741795
0.6131850882914949	0.14682094792526182
0.6103853910968027	0.14620576419631928
0.6075856939021105	0.1455950919460852
0.6047859967074183	0.1449739595948363
0.6019862995127261	0.1443290825663053
0.5991866023180339	0.14365623178856646
0.5963869051233417	0.14296385253548782
0.5935872079286495	0.1422715808207005
0.5907875107339573	0.14160398178389727
0.5879878135392651	0.14098146724009697
0.5851881163445729	0.14041142652720287
0.5823884191498807	0.13988276283765133
0.5795887219551885	0.1393661652762808
0.5767890247604963	0.13882076864501627
0.5739893275658041	0.13820582316064633
0.5711896303711119	0.137494218487423
0.5683899331764197	0.1366837522541329
0.5655902359817275	0.13580226911788681
0.5627905387870353	0.13490425791311716
0.5599908415923431	0.134058848117143
0.5571911443976509	0.1333317594711494
0.5543914472029587	0.13276586164353127
0.5515917500082665	0.13236591081843296
0.5487920528135743	0.1320923629002393
0.5459923556188822	0.13186697684937018
0.54319265842419	0.13158973821546077
0.5403929612294978	0.13116331882933763
0.5375932640348056	0.1305188206815009
0.5347935668401134	0.12963572867516673
0.5319938696454212	0.1285501806823488
0.529194172450729	0.1273486372317526
0.526394475256037	0.12614802574430262
0.5235947780613448	0.12506731813012079
0.5207950808666526	0.12419811556594247
0.5179953836719604	0.12358232195253932
0.5151956864772682	0.12320314751069412
0.512395989282576	0.12299195927343128
0.5095962920878838	0.1228489431419052
0.5067965948931916	0.1226715126794198
0.5039968976984994	0.12238212758770382
0.5011972005038072	0.12194739947327793
0.49839750330911503	0.12138304279050079
0.49559780611442283	0.12074358562572332
0.49279810891973064	0.1201004581091553
0.48999841172503844	0.11951566125705247
0.48719871453034624	0.11901954899503173
0.48439901733565405	0.11859989083837187
0.48159932014096185	0.11820573328496599
0.47879962294626965	0.11776479019637395
0.47599992575157746	0.11720869036132321
0.47320022855688526	0.11649781066223083
0.47040053136219306	0.1156374758164612
0.46760083416750087	0.1146800121030312
0.46480113697280867	0.11371164671643592
0.4620014397781165	0.1128281032762078
0.4592017425834243	0.11210639260774828
0.4564020453887321	0.11158155833390161
0.4536023481940399	0.11123560356686134
0.4508026509993477	0.11100199836305898
0.4480029538046555	0.11078428973975336
0.4452032566099633	0.11048298263690567
0.4424035594152711	0.11002242273676319
0.4396038622205791	0.10936964267644676
0.4368041650258869	0.10853990364402065
0.43400446783119473	0.1075880188262846
0.43120477063650253	0.10658902810908312
0.42840507344181034	0.10561494059706367
0.42560537624711814	0.10471508801619507
0.42280567905242594	0.10390595243302787
0.42000598185773375	0.1031728053808743
0.41720628466304155	0.10248138476874259
0.41440658746834935	0.1017945625210898
0.41160689027365716	0.1010876097039264
0.40880719307896496	0.10035663631645324
0.40600749588427276	0.09961763834264403
0.40320779868958057	0.09889723979706207
0.40040810149488837	0.09821932769151635
0.39760840430019617	0.09759322032860206
0.394808707105504	0.09700828186192785
0.3920090099108118	0.09643729256104308
0.3892093127161196	0.0958473856252982
0.3864096155214274	0.09521428053785881
0.3836099183267352	0.0945340491000106
0.380810221132043	0.09382734215476643
0.3780105239373508	0.09313368490790894
0.3752108267426586	0.09249718034637258
0.3724111295479664	0.09194839273096304
0.3696114323532742	0.09148903009377111
0.366811735158582	0.09108554983363569
0.3640120379638898	0.0906750359263659
0.3612123407691976	0.09018252201211908
0.3584126435745054	0.08954477813567382
0.3556129463798132	0.0887329089347031
0.352813249185121	0.08776593580632107
0.35001355199042883	0.0867100372652964
0.34721385479573685	0.08566256826581338
0.34441415760104466	0.0847249489354422
0.34161446040635246	0.08397236049498362
0.33881476321166026	0.08342959371295038
0.33601506601696807	0.08306082445700953
0.33321536882227587	0.08277697711116594
0.3304156716275837	0.08245895980439516
0.3276159744328915	0.08199012685359676
0.3248162772381993	0.08128842585777919
0.3220165800435071	0.08032875246032402
0.3192168828488149	0.0791490422674105
0.3164171856541227	0.07783860825716349
0.3136174884594305	0.07651259041962481
0.3108177912647383	0.07528042981395856
0.3080180940700461	0.074217771073242
0.3052183968753539	0.07334974186276716
0.3024186996806617	0.07264971731359754
0.2996190024859695	0.07205276245284568
0.2968193052912773	0.07147856425765314
0.2940196080965851	0.07085618575514897
0.2912199109018929	0.07014308434344813
0.2884202137072007	0.06933333906661719
0.2856205165125085	0.06845394955521587
0.28282081931781633	0.0675520060932265
0.28002112212312413	0.06667816182062226
0.27722142492843194	0.06587236314489389
0.27442172773373974	0.06515618873169354
0.27162203053904754	0.06453313937099348
0.26882233334435535	0.06399500407295557
0.26602263614966315	0.06353021655276841
0.26322293895497095	0.06312970592970182
0.260423241760279	0.06278723064392622
0.2576235445655868	0.062493936226822755
0.2548238473708946	0.062229783239428495
0.2520241501762024	0.06195637186997893
0.2492244529815102	0.06161573960147597
0.246424755786818	0.06113780635416891
0.2436250585921258	0.06045591128457741
0.2408253613974336	0.059526486933502744
0.2380256642027414	0.05834663627359371
0.2352259670080492	0.05696316282341381
0.232426269813357	0.05546870107444026
0.22962657261866481	0.05398443302843445
0.22682687542397262	0.05263323401687588
0.22402717822928042	0.05151049561748471
0.22122748103458822	0.05066110854936689
0.21842778383989603	0.050069623384584726
0.21562808664520383	0.049666805521172766
0.21282838945051163	0.04935082796808587
0.21002869225581944	0.04901679714875163
0.20722899506112724	0.048585683825152916
0.20442929786643504	0.04802393145456718
0.20162960067174285	0.047348018203917326
0.19882990347705065	0.04661310697693051
0.19603020628235845	0.045890051412119805
0.19323050908766626	0.045238744413473045
0.19043081189297406	0.044686860813559576
0.18763111469828186	0.04422109119710755
0.18483141750358967	0.043793630037617264
0.18203172030889747	0.04334141251996378
0.17923202311420527	0.04281116405099018
0.17643232591951308	0.0421812445053512
0.17363262872482088	0.04147227060118577
0.17083293153012868	0.040742285966951425
0.1680332343354367	0.04006757329952578
0.1652335371407445	0.03951527849341519
0.16243383994605232	0.03911710702917608
0.15963414275136012	0.038853360738268956
0.15683444555666792	0.03865342982959371
0.15403474836197573	0.038413526227991115
0.15123505116728353	0.038026678026169304
0.14843535397259133	0.03741572347582636
0.14563565677789914	0.036558713018834614
0.14283595958320694	0.0354982620323312
0.14003626238851474	0.03433136587719371
0.13723656519382255	0.03318241069526378
0.13443686799913035	0.03216756360991287
0.13163717080443815	0.031361601898398025
0.12883747360974596	0.030777562374464378
0.12603777641505376	0.030365538459389843
0.12323807922036156	0.030030816820788078
0.12043838202566937	0.02966532195209913
0.11763868483097717	0.02918206800013681
0.11483898763628497	0.028541417565021165
0.11203929044159278	0.02776072960173797
0.10923959324690058	0.026904538556952604
0.10643989605220838	0.026058911971961984
0.10364019885751619	0.025298923852261603
0.10084050166282399	0.024660484346868294
0.09804080446813179	0.0241262934768446
0.0952411072734396	0.023630904317798462
0.0924414100787474	0.023083368659062714
0.0896417128840552	0.022399872196559718
0.086842015689363	0.02153519870163058
0.08404231849467081	0.02050203206239783
0.08124262129997883	0.01937101163138016
0.07844292410528664	0.01825084441230485
0.07564322691059444	0.017254538977003953
0.07284352971590224	0.016462692895400907
0.07004383252121005	0.01589606707918993
0.06724413532651785	0.015506910585172397
0.06444443813182565	0.015192503591282713
0.06164474093713346	0.014827100557461167
0.05884504374244126	0.014302278497334347
0.056045346547749064	0.013562696635353155
0.05324564935305687	0.012625502024515182
0.05044595215836467	0.011576735587830733
0.047646254963672474	0.010545477415262582
0.04484655776898028	0.009663721902774211
0.04204686057428808	0.009024708568696742
0.039247163379595884	0.008653070171987172
0.03644746618490369	0.008496445261698609
0.03364776899021149	0.008441314866742617
0.030848071795519294	0.008347993221455465
0.028048374600827097	0.008093487765244232
0.0252486774061349	0.007608388746025095
0.022448980211442704	0.006895908332477196
0.019649283016750507	0.006027039166182043
0.01684958582205831	0.005113637021714214
0.014049888627366114	0.004268485048145333
0.011250191432673917	0.003565682195036258
0.00845049423798172	0.0030145970116337377
0.005650797043289524	0.0025561586438788415
0.002851099848597327	0.002082874460970451
5.1402653905130435e-05	0.0014760856757407112
-0.0027482945407870663	0.0006481867167990687
-0.005547991735479263	-0.0004242494337096973
-0.00834768893017146	-0.0016876757437620056
-0.011147386124863434	-0.003023815936947978
-0.013947083319555631	-0.004283545100866997
-0.016746780514247828	-0.005331931939388943
-0.019546477708940024	-0.006090240527717656
-0.02234617490363222	-0.006561514093423204
-0.025145872098324418	-0.0068314760373095395
-0.027945569293016614	-0.007044236115662621
-0.03074526648770881	-0.007360192463610928
-0.03354496368240101	-0.007909051742151134
-0.036344660877093204	-0.00875231121601603
-0.0391443580717854	-0.009866452930447496
-0.0419440552664776	-0.011151533422011738
-0.044743752461169795	-0.012461945837259354
-0.04754344965586199	-0.013649406619396098
-0.05034314685055419	-0.014604770187092896
-0.053142844045246385	-0.01528610636431019
-0.05594254123993858	-0.015725203581159936
-0.05874223843463078	-0.016011672481952538
-0.061541935629322975	-0.0162608253904055
-0.06434163282401517	-0.016576277615939643
-0.06714133001870737	-0.017019322664813395
-0.06994102721339956	-0.017594362874788577
-0.07274072440809176	-0.018254068400858702
-0.07554042160278396	-0.018921403538364166
-0.07834011879747615	-0.019520339495320404
-0.08113981599216835	-0.02000463375015065
-0.08393951318686055	-0.020375170082105775
-0.08673921038155274	-0.020680516218726526
-0.08953890757624494	-0.021001094701697864
-0.09233860477093714	-0.0214227489808073
-0.09513830196562933	-0.022008780842886256
-0.09793799916032131	-0.022779742746426974
-0.1007376963550135	-0.023707435217572962
-0.1035373935497057	-0.02472471633655687
-0.1063370907443979	-0.025747521892327666
-0.1091367879390901	-0.02670162247707578
-0.11193648513378229	-0.027545314012544574
-0.11473618232847449	-0.02828079269036497
-0.11753587952316669	-0.02895080587756652
-0.12033557671785888	-0.029621989314136673
-0.12313527391255108	-0.030360528162904986
-0.12593497110724328	-0.031208094901765744
-0.12873466830193547	-0.032165758002781784
-0.13153436549662767	-0.03319089646050395
-0.13433406269131987	-0.03420801445404895
-0.13713375988601206	-0.035130065788780286
-0.13993345708070426	-0.03588378985218396
-0.14273315427539646	-0.036431525123143814
-0.14553285147008865	-0.036783221168447074
-0.14833254866478085	-0.03699542902629509
-0.15113224585947305	-0.03715791168344655
-0.15393194305416524	-0.03737199948426871
-0.15673164024885744	-0.03772692374871149
-0.15953133744354964	-0.03828056855059788
-0.16233103463824183	-0.03904944935778391
-0.16513073183293403	-0.04000985006299097
-0.16793042902762623	-0.04110883413872214
-0.17073012622231842	-0.04228122711465533
-0.17352982341701062	-0.0434673408156019
-0.17632952061170282	-0.04462645111982972
-0.179129217806395	-0.04574266592630763
-0.1819289150010872	-0.04682227317472039
-0.1847286121957794	-0.04788419738242912
-0.1875283093904716	-0.0489471043604544
-0.19032800658516358	-0.05001748397123782
-0.19312770377985577	-0.05108255093333726
-0.19592740097454797	-0.05211022860960253
-0.19872709816924017	-0.05305629749000177
-0.20152679536393237	-0.05387662078513191
-0.20432649255862456	-0.054540806123837555
-0.20712618975331676	-0.055043153166769096
-0.20992588694800896	-0.055407419269315604
-0.21272558414270115	-0.05568363678173655
-0.21552528133739335	-0.05593748347827324
-0.21832497853208555	-0.0562349191973402
-0.22112467572677774	-0.056626322865428756
-0.22392437292146994	-0.057134720673113266
-0.22672407011616214	-0.0577517163598824
-0.22952376731085433	-0.058442619907014
-0.23232346450554653	-0.05915956968279705
-0.23512316170023873	-0.059858920995115285
-0.23792285889493092	-0.060517607806070205
-0.24072255608962312	-0.061143129734197624
-0.24352225328431532	-0.061773417904494726
-0.2463219504790075	-0.06246573943925949
-0.2491216476736997	-0.06327722438402508
-0.2519213448683919	-0.06424252025659986
-0.2547210420630841	-0.06535554104308658
-0.2575207392577763	-0.06656169166204977
-0.2603204364524685	-0.06776431622545273
-0.2631201336471607	-0.068845079865177
-0.2659198308418529	-0.06969368404016203
-0.2687195280365451	-0.07023904547839817
-0.2715192252312373	-0.07047292848082633
-0.2743189224259295	-0.07045851714050441
-0.27711861962062145	-0.07032027416800979
-0.27991831681531365	-0.07021663476912546
-0.28271801401000585	-0.07030213152102273
-0.28551771120469804	-0.07068890947531441
-0.28831740839939024	-0.07141818067858312
-0.29111710559408244	-0.07244969506188664
-0.29391680278877463	-0.07367240457046588
-0.29671649998346683	-0.07493356397145873
-0.299516197178159	-0.0760782911872237
-0.3023158943728512	-0.07698866833433421
-0.3051155915675434	-0.07761169873496747
-0.3079152887622356	-0.07796878353407156
-0.3107149859569278	-0.07814483227133596
-0.31351468315162	-0.07826102014280298
-0.3163143803463122	-0.07843976681366076
-0.3191140775410044	-0.07877238141560017
-0.3219137747356966	-0.07929848987773642
-0.3247134719303888	-0.08000232974385645
-0.327513169125081	-0.08082559308851345
-0.3303128663197732	-0.08169144892304918
-0.3331125635144654	-0.08253125441262396
-0.3359122607091576	-0.08330518491882971
-0.3387119579038498	-0.0840105558751729
-0.341511655098542	-0.08467604634735025
-0.3443113522932342	-0.08534485115018053
-0.34711104948792637	-0.08605339400094969
-0.34991074668261857	-0.08681348119815502
-0.35271044387731076	-0.08760432609375635
-0.35551014107200296	-0.08837729162019226
-0.35830983826669516	-0.08907173529733368
-0.36110953546138735	-0.0896365116208795
-0.36390923265607955	-0.09004975505069474
-0.36670892985077175	-0.09033013601977205
-0.3695086270454637	-0.09053561114846863
-0.3723083242401559	-0.09074979378016156
-0.3751080214348481	-0.09106007262785225
-0.3779077186295403	-0.09153419712951112
-0.3807074158242325	-0.09220242243496031
-0.3835071130189247	-0.0930504112150841
-0.3863068102136169	-0.09402461422427523
-0.3891065074083091	-0.09504797654802447
-0.3919062046030013	-0.0960408027249742
-0.3947059017976935	-0.09694038447086953
-0.3975055989923857	-0.09771384516081615
-0.4003052961870779	-0.09836118600777989
-0.4031049933817701	-0.09890880289220189
-0.4059046905764623	-0.09939666165521883
-0.4087043877711545	-0.09986394762613832
-0.4115040849658467	-0.10033790844832195
-0.41430378216053887	-0.1008289630582534
-0.41710347935523107	-0.10133264146922856
-0.41990317654992326	-0.10183648298154431
-0.42270287374461546	-0.10232849661637636
-0.42550257093930766	-0.10280364067650274
-0.42830226813399985	-0.10326595348702858
-0.43110196532869205	-0.10372593957330022
-0.43390166252338425	-0.10419480139478722
-0.43670135971807633	-0.1046783578209682
-0.43950105691276853	-0.10517356155511641
-0.4423007541074607	-0.10566942610712808
-0.4451004513021529	-0.10615234112985437
-0.4479001484968451	-0.10661389780986728
-0.4506998456915373	-0.1070581694059163
-0.4534995428862295	-0.10750534778737923
-0.4562992400809217	-0.10798976377453282
-0.4590989372756139	-0.10855223345009658
-0.4618986344703061	-0.10922870728090776
-0.4646983316649983	-0.11003863931648922
-0.4674980288596905	-0.11097682643354337
-0.4702977260543827	-0.1120115553523637
-0.4730974232490749	-0.11309002085482076
-0.4758971204437671	-0.11414974629905333
-0.47869681763845917	-0.11513286772220725
-0.48149651483315137	-0.11599923398218119
-0.48429621202784356	-0.11673461121380355
-0.48709590922253576	-0.11735174461250843
-0.48989560641722796	-0.1178841558300699
-0.49269530361192015	-0.11837467706812042
-0.49549500080661235	-0.11886219939649505
-0.49829469800130455	-0.11937051707983179
-0.5010943951959967	-0.11990239621952713
-0.5038940923906889	-0.12044035094981151
-0.5066937895853811	-0.1209535949747123
-0.5094934867800733	-0.12140885812783155
-0.5122931839747655	-0.12178172633085742
-0.5150928811694577	-0.12206514542442147
-0.5178925783641499	-0.12227268429532423
-0.5206922755588421	-0.12243576176717194
-0.5234919727535343	-0.12259581476494755
-0.5262916699482264	-0.1227938093298921
-0.5290913671429186	-0.12306018049963052
-0.5318910643376108	-0.1234080657653898
-0.534690761532303	-0.123831662957686
-0.5374904587269952	-0.12431001244879791
-0.5402901559216874	-0.12481491896442734
-0.5430898531163796	-0.1253205378016378
-0.5458895503110718	-0.1258116854723332
-0.548689247505764	-0.12628832417778182
-0.5514889447004562	-0.12676480527090797
-0.5542886418951484	-0.12726402329107103
-0.5570883390898406	-0.12780818855012957
-0.5598880362845328	-0.12840902440284044
-0.562687733479225	-0.12906050284321705
-0.5654874306739172	-0.12973662945323555
-0.5682871278686092	-0.13039541283640219
-0.5710868250633014	-0.1309883716531758
-0.5738865222579936	-0.1314732482080375
-0.5766862194526858	-0.13182651233840356
-0.579485916647378	-0.1320521026935017
-0.5822856138420702	-0.132183748514007
-0.5850853110367624	-0.13227992127088944
-0.5878850082314546	-0.13241250350122868
-0.5906847054261468	-0.13265203146679064
-0.593484402620839	-0.13305332807773504
-0.5962840998155312	-0.13364518572035167
-0.5990837970102234	-0.13442652052642867
-0.6018834942049156	-0.13536948092526618
-0.6046831913996078	-0.13642796872292798
-0.6074828885943	-0.13754857343982063
-0.6102825857889922	-0.13868050280293398
-0.6130822829836844	-0.13978183865755658
-0.6158819801783765	-0.1408210794657828
-0.6186816773730687	-0.14177484993887568
-0.6214813745677609	-0.14262414947132893
-0.6242810717624531	-0.1433519954995499
-0.6270807689571453	-0.14394457459635082
-0.6298804661518375	-0.1443962821396102
-0.6326801633465297	-0.14471695028447096
-0.6354798605412219	-0.14493796130380854
-0.638279557735914	-0.14511353625338966
-0.6410792549306062	-0.14531460222041334
-0.6438789521252984	-0.14561504746190096
-0.6466786493199906	-0.14607312240102124
-0.6494783465146828	-0.14671318856048357
-0.652278043709375	-0.14751396830143904
-0.6550777409040672	-0.1484083431043103
-0.6578774380987593	-0.14929669924591482
-0.6606771352934515	-0.15007164416146995
-0.6634768324881437	-0.1506479189512286
-0.6662765296828359	-0.15098889539562255
-0.6690762268775281	-0.1511211592136403
-0.6718759240722203	-0.15113156645209663
-0.6746756212669125	-0.15114612862495955
-0.6774753184616047	-0.15129569532347678
-0.6802750156562969	-0.1516778948359712
-0.6830747128509891	-0.1523266353111917
-0.6858744100456813	-0.1531988901882098
-0.6886741072403735	-0.15418377820382798
-0.6914738044350657	-0.15513241015595583
-0.6942735016297579	-0.15590057307516336
-0.6970731988244501	-0.15639206723998839
-0.6998728960191423	-0.1565898163443567
-0.7026725932138345	-0.15656507902072744
-0.7054722904085265	-0.15646132898826112
-0.7082719876032187	-0.15645679867834852
-0.7110716847979109	-0.15671604605024242
-0.7138713819926031	-0.15734425087093024
-0.7166710791872953	-0.15835723506697222
-0.7194707763819875	-0.15967564120113162
-0.7222704735766797	-0.16114468906586732
-0.7250701707713719	-0.162573602908883
-0.7278698679660641	-0.16378336892418308
-0.7306695651607563	-0.16464952783335898
-0.7334692623554485	-0.16512870555653708
-0.7362689595501407	-0.16526278094072486
-0.7390686567448329	-0.1651612723167624
-0.7418683539395251	-0.1649686004489419
-0.7446680511342173	-0.16482655495404067
-0.7474677483289094	-0.1648426074530248
-0.7502674455236016	-0.16507184141574394
-0.7530671427182938	-0.16551536554714052
-0.755866839912986	-0.16613286396683372
-0.7586665371076782	-0.1668630927703224
-0.7614662343023704	-0.16764474766834075
-0.7642659314970626	-0.16843137681113582
-0.7670656286917548	-0.1691971670421236
-0.769865325886447	-0.169934175467234
-0.7726650230811392	-0.17064451497938107
-0.7754647202758314	-0.17133215791746748
-0.7782644174705236	-0.17199816726742334
-0.7810641146652157	-0.17264085074439334
-0.7838638118599079	-0.1732596366014171
-0.7866635090546001	-0.17385955436077444
-0.7894632062492923	-0.17445286256951262
-0.7922629034439845	-0.17505572156160432
-0.7950626006386766	-0.1756802760226889
-0.7978622978333688	-0.1763250330643401
-0.800661995028061	-0.17696788900266702
-0.8034616922227532	-0.17756585624542764
-0.8062613894174454	-0.17806344264387383
-0.8090610866121376	-0.1784084351656417
-0.8118607838068298	-0.178570715506654
-0.814660481001522	-0.17855791346517497
-0.8174601781962142	-0.17842199307680578
-0.8202598753909064	-0.17825333235692237
-0.8230595725855986	-0.17816276330290695
-0.8258592697802908	-0.17825608059474862
-0.828658966974983	-0.17860828543192903
-0.8314586641696752	-0.17924527829530532
-0.8342583613643674	-0.18013859981847347
-0.8370580585590595	-0.18121478180674377
-0.8398577557537517	-0.18237624070320502
-0.8426574529484439	-0.18352699289696978
-0.845457150143136	-0.18459505764341466
-0.8482568473378282	-0.1855447449513778
-0.8510565445325204	-0.18637566057921404
-0.8538562417272126	-0.18710994730130795
-0.8566559389219048	-0.18777338688453857
-0.859455636116597	-0.18837806136002636
-0.8622553333112892	-0.1889135623186495
-0.8650550305059814	-0.1893504625558783
-0.8678547277006736	-0.1896550567612649
-0.8706544248953658	-0.18980989964887315
-0.873454122090058	-0.18983204194233003
-0.8762538192847502	-0.18978109776087868
-0.8790535164794424	-0.18975240468823112
-0.8818532136741346	-0.1898555806111058
-0.8846529108688267	-0.19018405964336285
-0.8874526080635189	-0.1907848825976164
-0.8902523052582111	-0.1916387822508089
-0.8930520024529033	-0.19265804171594456
-0.8958516996475955	-0.1937044194809295
-0.8986513968422877	-0.1946232238859243
-0.9014510940369799	-0.19528436296167093
-0.9042507912316721	-0.1956186128549697
-0.9070504884263643	-0.19563833539657327
-0.9098501856210565	-0.19543620392988215
-0.9126498828157487	-0.19516187540602795
-0.9154495800104409	-0.19498302783275268
-0.9182492772051329	-0.19504177545550072
-0.9210489743998251	-0.19541877454284062
-0.9238486715945173	-0.19611495805848192
-0.9266483687892095	-0.19705553965823974
-0.9294480659839017	-0.19811434645988638
-0.9322477631785939	-0.1991506844408477
-0.9350474603732861	-0.20004756149392086
-0.9378471575679783	-0.2007401516684646
-0.9406468547626705	-0.20122677197636565
-0.9434465519573627	-0.20156024176261866
-0.9462462491520549	-0.20182354145519574
-0.9490459463467471	-0.2020983298473673
-0.9518456435414393	-0.20243674023963243
-0.9546453407361315	-0.2028454605310908
-0.9574450379308237	-0.2032869239402609
-0.9602447351255159	-0.20369683653115048
-0.9630444323202081	-0.2040119899833394
-0.9658441295149003	-0.20419896871655
-0.9686438267095925	-0.20427396556105834
-0.9714435239042847	-0.20430657795841
-0.9742432210989769	-0.2044053603621624
-0.9770429182936691	-0.20468858636178688
-0.9798426154883613	-0.20524842771591822
-0.9826423126830534	-0.20611915810597176
-0.9854420098777456	-0.20725928960494397
-0.9882417070724377	-0.20855389716311745
-0.9910414042671299	-0.20983778227568156
-0.9938411014618221	-0.21093414588109086
-0.9966407986565143	-0.21169878909249876
-0.9994404958512065	-0.21205789833005864
-1.0022401930458988	-0.2120288252511076
-1.005039890240591	-0.21171764687811429
-1.007839587435283	-0.21129353560300396
-1.0106392846299752	-0.2109463755267334
-1.0134389818246674	-0.2108388325211931
-1.0162386790193596	-0.21106583217850347
-1.0190383762140518	-0.21163254728339184
-1.021838073408744	-0.21245697188978305
-1.0246377706034362	-0.2133963062257164
-1.0274374677981284	-0.2142896062685936
-1.0302371649928206	-0.21500441540355777
-1.0330368621875128	-0.21547382344796273
-1.035836559382205	-0.2157130624910924
-1.0386362565768972	-0.21581068441819443
-1.0414359537715894	-0.2158969162322662
-1.0442356509662816	-0.216098757621708
-1.0470353481609738	-0.21649566014649896
-1.049835045355666	-0.21708982381786474
-1.0526347425503582	-0.21780105575238798
-1.0554344397450504	-0.21848884106119051
-1.0582341369397426	-0.21899588402379438
-1.0610338341344348	-0.21920041798115272
-1.063833531329127	-0.21906125251899602
-1.0666332285238191	-0.21864100013967588
-1.0694329257185113	-0.21809894559026
-1.0722326229132033	-0.21765392189421265
-1.0750323201078955	-0.21752671721118588
-1.0778320173025877	-0.21787815603242308
-1.08063171449728	-0.21876095899192544
-1.083431411691972	-0.22010003298826977
-1.0862311088866643	-0.22170786553625246
-1.0890308060813565	-0.22333150065430982
-1.0918305032760487	-0.22471820691959282
-1.0946302004707409	-0.22568127495439066
-1.097429897665433	-0.22614718552281052
-1.1002295948601253	-0.22617079897364942
-1.1030292920548175	-0.22591463658956099
-1.1058289892495097	-0.2255989081065248
-1.1086286864442019	-0.22543746369825177
-1.111428383638894	-0.22557871615091674
-1.1142280808335863	-0.2260686354120261
-1.1170277780282785	-0.22684581700241663
-1.1198274752229707	-0.2277686242807853
-1.1226271724176629	-0.2286646459576672
-1.125426869612355	-0.22938622781074816
-1.1282265668070472	-0.22985459330784952
-1.1310262640017394	-0.23007933836278993
-1.1338259611964316	-0.2301483917056768
-1.1366256583911238	-0.23019313487963552
-1.139425355585816	-0.23034117213031438
-1.1422250527805082	-0.23067277038709752
-1.1450247499752004	-0.23119522120449815
-1.1478244471698926	-0.23184301725684242
-1.1506241443645848	-0.2325029719937616
-1.153423841559277	-0.23305516733103035
-1.1562235387539692	-0.23341558336544344
-1.1590232359486614	-0.23356602694547246
-1.1618229331433536	-0.23356150283160937
-1.1646226303380458	-0.23351286284010753
-1.167422327532738	-0.23355081465823313
-1.1702220247274302	-0.23378343508461014
-1.1730217219221224	-0.2342612553924107
-1.1758214191168146	-0.234961225256916
-1.1786211163115068	-0.2357944347969764
-1.1814208135061988	-0.2366345901833434
-1.184220510700891	-0.23735753475350746
-1.1870202078955832	-0.23787876559628865
-1.1898199050902754	-0.2381769262512154
-1.1926196022849676	-0.23829619545188055
-1.1954192994796597	-0.23832759520594765
-1.198218996674352	-0.23837610090763334
-1.2010186938690441	-0.23852480125258682
-1.2038183910637363	-0.2388078779023454
-1.2066180882584285	-0.2392008265468154
-1.2094177854531207	-0.2396303785671426
-1.212217482647813	-0.24000007955127362
-1.2150171798425051	-0.24022260378849522
-1.2178168770371973	-0.2402481626810694
-1.2206165742318895	-0.24008020762199542
-1.2234162714265817	-0.2397742329518311
-1.226215968621274	-0.239421168278185
-1.229015665815966	-0.239121658098647
-1.2318153630106583	-0.23895991427727353
-1.2346150602053505	-0.23898516138087683
-1.2374147574000427	-0.23920542549764418
-1.240214454594735	-0.23959385936963107
-1.243014151789427	-0.2401036251374331
-1.2458138489841193	-0.24068499614079356
-1.2486135461788115	-0.24129847601198637
-1.2514132433735037	-0.24192010693730656
-1.2542129405681959	-0.2425386892733476
-1.2570126377628879	-0.2431479294944052
-1.25981233495758	-0.24373831605574997
-1.2626120321522722	-0.24429317573460613
-1.2654117293469644	-0.24479112039309003
-1.2682114265416566	-0.24521393001420458
-1.2710111237363488	-0.24555615870510333
-1.273810820931041	-0.2458315584741528
-1.2766105181257332	-0.24607233757914285
-1.2794102153204254	-0.24632001814406412
-1.2822099125151176	-0.24661020480320925
-1.2850096097098098	-0.24695653354429487
-1.287809306904502	-0.24734020753940364
-1.2906090040991942	-0.24771024727178534
-1.2934087012938864	-0.2479961734506448
-1.2962083984885786	-0.24813040919908186
-1.2990080956832708	-0.24807378871079486
-1.301807792877963	-0.247835653915713
-1.3046074900726552	-0.24748094456722747
-1.3074071872673474	-0.2471203250718619
-1.3102068844620396	-0.24688467410763243
-1.3130065816567318	-0.24689049817304468
-1.315806278851424	-0.247206258369866
-1.3186059760461162	-0.24782999026885766
-1.3214056732408084	-0.24868567933275967
-1.3242053704355006	-0.24964043768753838
-1.3270050676301928	-0.25053826010497304
-1.329804764824885	-0.25124098345262413
-1.3326044620195772	-0.2516646838995066
-1.3354041592142694	-0.2518009159590898
-1.3382038564089616	-0.2517166065569444
-1.3410035536036538	-0.2515327252299834
-1.343803250798346	-0.2513881220245531
-1.3466029479930381	-0.25139923867166836
-1.3494026451877303	-0.25162745731379577
-1.3522023423824225	-0.2520633751709437
-1.3550020395771145	-0.25263209500704586
-1.3578017367718067	-0.25321733025012805
-1.360601433966499	-0.25369666497283716
-1.363401131161191	-0.253977299905903
-1.3662008283558833	-0.2540218770467233
-1.3690005255505755	-0.25385730638700055
-1.3718002227452677	-0.25356479629389606
-1.37459991993996	-0.25325485145151605
-1.377399617134652	-0.25303517852640245
-1.3801993143293443	-0.25298106119633046
[truncated: 6 more rows]
