# Supplementary material for: Isolation of a planar π-aromatic Bi5− ring in a cobalt-based inverse-sandwich-type complex
Source: Nat Chem. 2025 Jan 20;17(4):547–55. doi: 10.1038/s41557-024-01713-8 (PMC11964920; doi:10.1038/s41557-024-01713-8)
Supplement: Supplementary file 4 — Original magnetic data of compound 1 and origin file of Fig. 3. [file 41557_2024_1713_MOESM4_ESM.zip › sr_and_T/62.json]

{
   "comment": "corrected Loops",
   "temperature": 4.5,
   "measures": [
      {
         "sr": 0.016,
         "angle": 0,
         "trans": 0,
         "cool_t": 1,
         "comment": "to H_stop",
         "data": [
            [
               -1.3999,
               -0.25391177562205347
            ],
            [
               -1.3970974974974975,
               -0.2541510027875471
            ],
            [
               -1.394294994994995,
               -0.25438005940468267
            ],
            [
               -1.3914924924924925,
               -0.25452305426216526
            ],
            [
               -1.3886899899899898,
               -0.25452387220269634
            ],
            [
               -1.3858874874874874,
               -0.25435524187084557
            ],
            [
               -1.3830849849849849,
               -0.2540199219820959
            ],
            [
               -1.3802824824824824,
               -0.25354537264376686
            ],
            [
               -1.37747997997998,
               -0.25297475199130215
            ],
            [
               -1.3746774774774775,
               -0.25235737710714545
            ],
            [
               -1.371874974974975,
               -0.25174102675252774
            ],
            [
               -1.3690724724724723,
               -0.2511671039458684
            ],
            [
               -1.3662699699699699,
               -0.25066832612760515
            ],
            [
               -1.3634674674674674,
               -0.2502677877608057
            ],
            [
               -1.360664964964965,
               -0.24997819161869084
            ],
            [
               -1.3578624624624624,
               -0.24980067691396146
            ],
            [
               -1.35505995995996,
               -0.24972361184585612
            ],
            [
               -1.3522574574574573,
               -0.24972247622599508
            ],
            [
               -1.3494549549549548,
               -0.24976213317637533
            ],
            [
               -1.3466524524524524,
               -0.24980222359427928
            ],
            [
               -1.3438499499499499,
               -0.24980527580523812
            ],
            [
               -1.3410474474474474,
               -0.24974583059639768
            ],
            [
               -1.338244944944945,
               -0.24961797027051058
            ],
            [
               -1.3354424424424425,
               -0.24943854630106782
            ],
            [
               -1.3326399399399398,
               -0.24924429105567772
            ],
            [
               -1.3298374374374373,
               -0.24908268929575927
            ],
            [
               -1.3270349349349349,
               -0.24899847643998407
            ],
            [
               -1.3242324324324324,
               -0.24901926666174592
            ],
            [
               -1.32142992992993,
               -0.2491445002778854
            ],
            [
               -1.3186274274274274,
               -0.24934131471780843
            ],
            [
               -1.3158249249249248,
               -0.249549166480507
            ],
            [
               -1.3130224224224223,
               -0.24969254382460407
            ],
            [
               -1.3102199199199198,
               -0.24969865753364204
            ],
            [
               -1.3074174174174173,
               -0.2495153593861319
            ],
            [
               -1.3046149149149149,
               -0.24912427353042887
            ],
            [
               -1.3018124124124124,
               -0.2485453793998435
            ],
            [
               -1.29900990990991,
               -0.24783172109015802
            ],
            [
               -1.2962074074074073,
               -0.24705581153065598
            ],
            [
               -1.2934049049049048,
               -0.24629175410253892
            ],
            [
               -1.2906024024024023,
               -0.24559833720790702
            ],
            [
               -1.2877998998998998,
               -0.2450079575264018
            ],
            [
               -1.2849973973973974,
               -0.24452430045792042
            ],
            [
               -1.282194894894895,
               -0.24412885391276917
            ],
            [
               -1.2793923923923924,
               -0.24379347104280605
            ],
            [
               -1.2765898898898898,
               -0.24349426801075086
            ],
            [
               -1.2737873873873873,
               -0.2432217972639675
            ],
            [
               -1.2709848848848848,
               -0.2429838169043403
            ],
            [
               -1.2681823823823823,
               -0.24279965099652034
            ],
            [
               -1.2653798798798799,
               -0.24268822456894065
            ],
            [
               -1.2625773773773774,
               -0.24265431241669894
            ],
            [
               -1.259774874874875,
               -0.24267849096456004
            ],
            [
               -1.2569723723723722,
               -0.24271533146032429
            ],
            [
               -1.2541698698698698,
               -0.24270175209711145
            ],
            [
               -1.2513673673673673,
               -0.242573963305223
            ],
            [
               -1.2485648648648648,
               -0.24228823120202148
            ],
            [
               -1.2457623623623624,
               -0.24183885045240266
            ],
            [
               -1.24295985985986,
               -0.24126695792178224
            ],
            [
               -1.2401573573573572,
               -0.2406561795092219
            ],
            [
               -1.2373548548548547,
               -0.24011493767644268
            ],
            [
               -1.2345523523523523,
               -0.2397494003206694
            ],
            [
               -1.2317498498498498,
               -0.23963421494073645
            ],
            [
               -1.2289473473473473,
               -0.23978930428838868
            ],
            [
               -1.2261448448448449,
               -0.2401696694846387
            ],
            [
               -1.2233423423423422,
               -0.24067168609994813
            ],
            [
               -1.2205398398398397,
               -0.24115479360577385
            ],
            [
               -1.2177373373373372,
               -0.24147313914363708
            ],
            [
               -1.2149348348348348,
               -0.24150894761139394
            ],
            [
               -1.2121323323323323,
               -0.24119897925819628
            ],
            [
               -1.2093298298298298,
               -0.24054749437985948
            ],
            [
               -1.2065273273273274,
               -0.23962300521290206
            ],
            [
               -1.2037248248248247,
               -0.23854055510517158
            ],
            [
               -1.2009223223223222,
               -0.23743497863319166
            ],
            [
               -1.1981198198198197,
               -0.23643250545031802
            ],
            [
               -1.1953173173173173,
               -0.23562773150579086
            ],
            [
               -1.1925148148148148,
               -0.23507067976067297
            ],
            [
               -1.1897123123123123,
               -0.2347652943470102
            ],
            [
               -1.1869098098098099,
               -0.23467741772889075
            ],
            [
               -1.1841073073073072,
               -0.23474812098820108
            ],
            [
               -1.1813048048048047,
               -0.23490775329315364
            ],
            [
               -1.1785023023023022,
               -0.2350871759761832
            ],
            [
               -1.1756997997997998,
               -0.23522471506287518
            ],
            [
               -1.1728972972972973,
               -0.2352694764282554
            ],
            [
               -1.1700947947947948,
               -0.2351829663682579
            ],
            [
               -1.1672922922922924,
               -0.2349409926134714
            ],
            [
               -1.1644897897897897,
               -0.2345366946917461
            ],
            [
               -1.1616872872872872,
               -0.23398388005775714
            ],
            [
               -1.1588847847847847,
               -0.2333184813407542
            ],
            [
               -1.1560822822822823,
               -0.23259564487815348
            ],
            [
               -1.1532797797797798,
               -0.23188102097733862
            ],
            [
               -1.1504772772772773,
               -0.23123696997840384
            ],
            [
               -1.1476747747747749,
               -0.23070682703127493
            ],
            [
               -1.1448722722722722,
               -0.23030205720944893
            ],
            [
               -1.1420697697697697,
               -0.22999722884209706
            ],
            [
               -1.1392672672672672,
               -0.2297359198198825
            ],
            [
               -1.1364647647647648,
               -0.22944734957207108
            ],
            [
               -1.1336622622622623,
               -0.2290697359966177
            ],
            [
               -1.1308597597597596,
               -0.22857345614658334
            ],
            [
               -1.1280572572572574,
               -0.22797621889444664
            ],
            [
               -1.1252547547547547,
               -0.2273441952463764
            ],
            [
               -1.1224522522522522,
               -0.22677707583357606
            ],
            [
               -1.1196497497497497,
               -0.22638017195423077
            ],
            [
               -1.1168472472472473,
               -0.22623128434796955
            ],
            [
               -1.1140447447447448,
               -0.2263525170508083
            ],
            [
               -1.111242242242242,
               -0.22669650865735497
            ],
            [
               -1.1084397397397396,
               -0.2271526865737265
            ],
            [
               -1.1056372372372372,
               -0.22757318247032354
            ],
            [
               -1.1028347347347347,
               -0.22781180690689637
            ],
            [
               -1.1000322322322322,
               -0.22776498740948145
            ],
            [
               -1.0972297297297298,
               -0.2274023712783087
            ],
            [
               -1.0944272272272273,
               -0.22677741642536858
            ],
            [
               -1.0916247247247246,
               -0.2260140495685435
            ],
            [
               -1.0888222222222221,
               -0.22527263184342694
            ],
            [
               -1.0860197197197197,
               -0.22470480794706402
            ],
            [
               -1.0832172172172172,
               -0.2244103140296445
            ],
            [
               -1.0804147147147147,
               -0.2244083460426812
            ],
            [
               -1.0776122122122123,
               -0.22463176526952167
            ],
            [
               -1.0748097097097098,
               -0.22494558945415172
            ],
            [
               -1.072007207207207,
               -0.22518402784036012
            ],
            [
               -1.0692047047047046,
               -0.22519500626268707
            ],
            [
               -1.0664022022022022,
               -0.22487930652313878
            ],
            [
               -1.0635996996996997,
               -0.22421358345491021
            ],
            [
               -1.0607971971971972,
               -0.2232518202527557
            ],
            [
               -1.0579946946946948,
               -0.22210645102628201
            ],
            [
               -1.0551921921921923,
               -0.22091625872973283
            ],
            [
               -1.0523896896896896,
               -0.21981143303635428
            ],
            [
               -1.0495871871871871,
               -0.21888596521637466
            ],
            [
               -1.0467846846846847,
               -0.21818417259752554
            ],
            [
               -1.0439821821821822,
               -0.21770292506087288
            ],
            [
               -1.0411796796796797,
               -0.21740596567855813
            ],
            [
               -1.038377177177177,
               -0.21724332100788368
            ],
            [
               -1.0355746746746748,
               -0.2171682004328244
            ],
            [
               -1.032772172172172,
               -0.21714595759717104
            ],
            [
               -1.0299696696696696,
               -0.21715361280797357
            ],
            [
               -1.0271671671671672,
               -0.21717251850934324
            ],
            [
               -1.0243646646646647,
               -0.2171794226018006
            ],
            [
               -1.0215621621621622,
               -0.21714148231722893
            ],
            [
               -1.0187596596596595,
               -0.2170186854829815
            ],
            [
               -1.0159571571571573,
               -0.2167735577441847
            ],
            [
               -1.0131546546546546,
               -0.21638445483841995
            ],
            [
               -1.0103521521521521,
               -0.2158566382823841
            ],
            [
               -1.0075496496496497,
               -0.21522562040017354
            ],
            [
               -1.0047471471471472,
               -0.21454992342689772
            ],
            [
               -1.0019446446446447,
               -0.2138944737486391
            ],
            [
               -0.9991421421421421,
               -0.21330979888821108
            ],
            [
               -0.9963396396396396,
               -0.21281444399145846
            ],
            [
               -0.9935371371371371,
               -0.2123875831696742
            ],
            [
               -0.9907346346346346,
               -0.21197564739642685
            ],
            [
               -0.9879321321321322,
               -0.21151192303105412
            ],
            [
               -0.9851296296296297,
               -0.21094318576920293
            ],
            [
               -0.9823271271271271,
               -0.210254319091303
            ],
            [
               -0.9795246246246246,
               -0.2094817732133602
            ],
            [
               -0.9767221221221221,
               -0.2087098789607273
            ],
            [
               -0.9739196196196196,
               -0.208049524496646
            ],
            [
               -0.9711171171171171,
               -0.2076047478492292
            ],
            [
               -0.9683146146146147,
               -0.20743733645989124
            ],
            [
               -0.9655121121121122,
               -0.207540929723198
            ],
            [
               -0.9627096096096096,
               -0.20783377148315205
            ],
            [
               -0.9599071071071071,
               -0.20817378475080256
            ],
            [
               -0.9571046046046046,
               -0.2083927357498785
            ],
            [
               -0.9543021021021021,
               -0.20834013331746604
            ],
            [
               -0.9514995995995996,
               -0.20792417484701167
            ],
            [
               -0.9486970970970972,
               -0.20713762304697825
            ],
            [
               -0.9458945945945947,
               -0.20606084217000104
            ],
            [
               -0.9430920920920921,
               -0.2048409836125687
            ],
            [
               -0.9402895895895895,
               -0.2036533613152372
            ],
            [
               -0.9374870870870871,
               -0.2026561942299827
            ],
            [
               -0.9346845845845846,
               -0.2019515533309778
            ],
            [
               -0.9318820820820821,
               -0.2015631057128328
            ],
            [
               -0.9290795795795797,
               -0.20143591655047596
            ],
            [
               -0.9262770770770771,
               -0.20145691707395874
            ],
            [
               -0.9234745745745746,
               -0.20148878567177994
            ],
            [
               -0.920672072072072,
               -0.2014066837098068
            ],
            [
               -0.9178695695695696,
               -0.20112739865416307
            ],
            [
               -0.9150670670670671,
               -0.2006236986112153
            ],
            [
               -0.9122645645645646,
               -0.1999218333436564
            ],
            [
               -0.9094620620620621,
               -0.19908535170055025
            ],
            [
               -0.9066595595595596,
               -0.1981920710762759
            ],
            [
               -0.9038570570570571,
               -0.19731210760186185
            ],
            [
               -0.9010545545545545,
               -0.19649327831459784
            ],
            [
               -0.898252052052052,
               -0.19575674223532516
            ],
            [
               -0.8954495495495496,
               -0.19510183163445488
            ],
            [
               -0.8926470470470471,
               -0.19451604733459466
            ],
            [
               -0.8898445445445445,
               -0.19398510037888222
            ],
            [
               -0.8870420420420421,
               -0.19349886177459422
            ],
            [
               -0.8842395395395396,
               -0.1930515445315658
            ],
            [
               -0.881437037037037,
               -0.1926372960270186
            ],
            [
               -0.8786345345345346,
               -0.19224446420978772
            ],
            [
               -0.8758320320320321,
               -0.1918523282532443
            ],
            [
               -0.8730295295295295,
               -0.19143291138822252
            ],
            [
               -0.870227027027027,
               -0.19095815261036286
            ],
            [
               -0.8674245245245246,
               -0.1904101819374165
            ],
            [
               -0.8646220220220221,
               -0.18979075604402665
            ],
            [
               -0.8618195195195195,
               -0.18912576287253297
            ],
            [
               -0.859017017017017,
               -0.1884621911438887
            ],
            [
               -0.8562145145145146,
               -0.18785755103886045
            ],
            [
               -0.853412012012012,
               -0.18736447176398668
            ],
            [
               -0.8506095095095095,
               -0.1870150758811084
            ],
            [
               -0.8478070070070071,
               -0.18681004200657944
            ],
            [
               -0.8450045045045045,
               -0.18671589105789593
            ],
            [
               -0.842202002002002,
               -0.18667145156497955
            ],
            [
               -0.8393994994994995,
               -0.18660158620794476
            ],
            [
               -0.8365969969969971,
               -0.18643409072758527
            ],
            [
               -0.8337944944944945,
               -0.1861149277772178
            ],
            [
               -0.830991991991992,
               -0.1856178236390446
            ],
            [
               -0.8281894894894896,
               -0.1849463456979178
            ],
            [
               -0.825386986986987,
               -0.18412908584299864
            ],
            [
               -0.8225844844844845,
               -0.1832105865750719
            ],
            [
               -0.819781981981982,
               -0.1822414858678378
            ],
            [
               -0.8169794794794795,
               -0.18127082646203715
            ],
            [
               -0.814176976976977,
               -0.18034191221969503
            ],
            [
               -0.8113744744744745,
               -0.17949121937569518
            ],
            [
               -0.8085719719719721,
               -0.17874849415265576
            ],
            [
               -0.8057694694694695,
               -0.1781358651361827
            ],
            [
               -0.802966966966967,
               -0.17766467967140417
            ],
            [
               -0.8001644644644645,
               -0.17733043959126776
            ],
            [
               -0.797361961961962,
               -0.17710791156247602
            ],
            [
               -0.7945594594594595,
               -0.17694941726698607
            ],
            [
               -0.791756956956957,
               -0.17678894031082878
            ],
            [
               -0.7889544544544544,
               -0.17655299804062888
            ],
            [
               -0.786151951951952,
               -0.17617674187264987
            ],
            [
               -0.7833494494494495,
               -0.1756213696813801
            ],
            [
               -0.780546946946947,
               -0.1748876100601244
            ],
            [
               -0.7777444444444445,
               -0.1740204128691419
            ],
            [
               -0.774941941941942,
               -0.17310212149843637
            ],
            [
               -0.7721394394394395,
               -0.1722347385107575
            ],
            [
               -0.7693369369369369,
               -0.17151538263850863
            ],
            [
               -0.7665344344344345,
               -0.1710114969086508
            ],
            [
               -0.763731931931932,
               -0.170742907344478
            ],
            [
               -0.7609294294294294,
               -0.1706761541566674
            ],
            [
               -0.758126926926927,
               -0.17073305750203246
            ],
            [
               -0.7553244244244245,
               -0.17081128211552207
            ],
            [
               -0.752521921921922,
               -0.17081105066331725
            ],
            [
               -0.7497194194194194,
               -0.1706602884834901
            ],
            [
               -0.746916916916917,
               -0.1703309802111556
            ],
            [
               -0.7441144144144145,
               -0.16984224218332994
            ],
            [
               -0.7413119119119119,
               -0.16924970655974458
            ],
            [
               -0.7385094094094095,
               -0.16862497730325635
            ],
            [
               -0.735706906906907,
               -0.1680318415457002
            ],
            [
               -0.7329044044044044,
               -0.16750669934604848
            ],
            [
               -0.7301019019019019,
               -0.16704910529463987
            ],
            [
               -0.7272993993993995,
               -0.16662494539065206
            ],
            [
               -0.724496896896897,
               -0.16618071293550193
            ],
            [
               -0.7216943943943944,
               -0.16566390004869447
            ],
            [
               -0.718891891891892,
               -0.16504275618791514
            ],
            [
               -0.7160893893893895,
               -0.1643190814328024
            ],
            [
               -0.7132868868868869,
               -0.1635301088670078
            ],
            [
               -0.7104843843843844,
               -0.16273905870491617
            ],
            [
               -0.707681881881882,
               -0.16201746170380876
            ],
            [
               -0.7048793793793794,
               -0.16142475312253657
            ],
            [
               -0.7020768768768769,
               -0.16099123896132486
            ],
            [
               -0.6992743743743745,
               -0.1607092472863026
            ],
            [
               -0.696471871871872,
               -0.1605346127191199
            ],
            [
               -0.6936693693693694,
               -0.1603975151478028
            ],
            [
               -0.6908668668668669,
               -0.16021910013446608
            ],
            [
               -0.6880643643643645,
               -0.15992900190165857
            ],
            [
               -0.6852618618618619,
               -0.1594791571997696
            ],
            [
               -0.6824593593593594,
               -0.15885090364808702
            ],
            [
               -0.679656856856857,
               -0.15805465867419535
            ],
            [
               -0.6768543543543544,
               -0.1571236726512188
            ],
            [
               -0.6740518518518519,
               -0.15610475579231714
            ],
            [
               -0.6712493493493494,
               -0.15504913922427932
            ],
            [
               -0.6684468468468469,
               -0.1540058137836698
            ],
            [
               -0.6656443443443444,
               -0.15301822250801658
            ],
            [
               -0.6628418418418419,
               -0.15212367232155077
            ],
            [
               -0.6600393393393394,
               -0.15135383840637062
            ],
            [
               -0.6572368368368369,
               -0.15073458204623683
            ],
            [
               -0.6544343343343344,
               -0.15028397323913392
            ],
            [
               -0.6516318318318319,
               -0.15000857834816103
            ],
            [
               -0.6488293293293294,
               -0.14989924256481463
            ],
            [
               -0.6460268268268269,
               -0.1499282852901291
            ],
            [
               -0.6432243243243244,
               -0.1500499429076691
            ],
            [
               -0.6404218218218218,
               -0.15020503810120098
            ],
            [
               -0.6376193193193194,
               -0.1503295136418002
            ],
            [
               -0.6348168168168169,
               -0.15036510783872878
            ],
            [
               -0.6320143143143144,
               -0.1502695510615056
            ],
            [
               -0.6292118118118118,
               -0.15002355993379218
            ],
            [
               -0.6264093093093094,
               -0.14963266710233297
            ],
            [
               -0.6236068068068069,
               -0.14912333313928483
            ],
            [
               -0.6208043043043043,
               -0.148534411854974
            ],
            [
               -0.6180018018018019,
               -0.14790637510609475
            ],
            [
               -0.6151992992992994,
               -0.14727132914121377
            ],
            [
               -0.6123967967967968,
               -0.14664657169490106
            ],
            [
               -0.6095942942942943,
               -0.14603332837347308
            ],
            [
               -0.6067917917917919,
               -0.145420704681772
            ],
            [
               -0.6039892892892894,
               -0.14479328479692458
            ],
            [
               -0.6011867867867868,
               -0.1441396921903036
            ],
            [
               -0.5983842842842844,
               -0.1434591477968599
            ],
            [
               -0.5955817817817819,
               -0.1427637155792117
            ],
            [
               -0.5927792792792793,
               -0.14207532760421152
            ],
            [
               -0.5899767767767768,
               -0.1414184139339419
            ],
            [
               -0.5871742742742744,
               -0.14081049677788762
            ],
            [
               -0.5843717717717718,
               -0.14025395519017728
            ],
            [
               -0.5815692692692693,
               -0.1397320263175312
            ],
            [
               -0.5787667667667669,
               -0.13921096784480885
            ],
            [
               -0.5759642642642644,
               -0.13864845430134104
            ],
            [
               -0.5731617617617618,
               -0.13800624301454786
            ],
            [
               -0.5703592592592593,
               -0.13726354276052485
            ],
            [
               -0.5675567567567569,
               -0.1364268832088201
            ],
            [
               -0.5647542542542543,
               -0.13553289795895984
            ],
            [
               -0.5619517517517518,
               -0.1346422237070485
            ],
            [
               -0.5591492492492494,
               -0.13382524458053024
            ],
            [
               -0.5563467467467468,
               -0.13314297295294322
            ],
            [
               -0.5535442442442443,
               -0.1326281812213554
            ],
            [
               -0.5507417417417418,
               -0.13227236240943382
            ],
            [
               -0.5479392392392394,
               -0.1320229365645546
            ],
            [
               -0.5451367367367368,
               -0.13179253838592653
            ],
            [
               -0.5423342342342343,
               -0.131478870103118
            ],
            [
               -0.5395317317317319,
               -0.13099042026762367
            ],
            [
               -0.5367292292292293,
               -0.13027129684978156
            ],
            [
               -0.5339267267267268,
               -0.1293181978997538
            ],
            [
               -0.5311242242242243,
               -0.1281843405861876
            ],
            [
               -0.5283217217217218,
               -0.12696858773261577
            ],
            [
               -0.5255192192192193,
               -0.1257921316718579
            ],
            [
               -0.5227167167167168,
               -0.12476873104473092
            ],
            [
               -0.5199142142142144,
               -0.12397653911055144
            ],
            [
               -0.5171117117117118,
               -0.12343932963350787
            ],
            [
               -0.5143092092092093,
               -0.12312239541982163
            ],
            [
               -0.5115067067067068,
               -0.12294424241262822
            ],
            [
               -0.5087042042042043,
               -0.12280062949264683
            ],
            [
               -0.5059017017017018,
               -0.12259388388882192
            ],
            [
               -0.5030991991991993,
               -0.12225887839646477
            ],
            [
               -0.5002966966966967,
               -0.121778103353671
            ],
            [
               -0.4974941941941943,
               -0.12118162549761197
            ],
            [
               -0.4946916916916918,
               -0.12053239082162012
            ],
            [
               -0.49188918918918934,
               -0.11990186230625663
            ],
            [
               -0.48908668668668676,
               -0.1193439635228038
            ],
            [
               -0.4862841841841843,
               -0.11887577126711561
            ],
            [
               -0.4834816816816818,
               -0.11847119309002609
            ],
            [
               -0.48067917917917924,
               -0.11806966018370621
            ],
            [
               -0.47787667667667677,
               -0.11759699248927231
            ],
            [
               -0.4750741741741743,
               -0.11699161105401296
            ],
            [
               -0.4722716716716717,
               -0.11622747158055981
            ],
            [
               -0.46946916916916925,
               -0.11532606976936796
            ],
            [
               -0.4666666666666668,
               -0.1143533268686722
            ],
            [
               -0.4638641641641643,
               -0.11340200034652555
            ],
            [
               -0.46106166166166174,
               -0.11256492381938801
            ],
            [
               -0.45825915915915927,
               -0.11190735713841506
            ],
            [
               -0.4554566566566568,
               -0.1114470589364817
            ],
            [
               -0.4526541541541542,
               -0.11114827543243548
            ],
            [
               -0.44985165165165175,
               -0.11093145957595796
            ],
            [
               -0.4470491491491493,
               -0.11069561623759681
            ],
            [
               -0.4442466466466467,
               -0.11034629989389887
            ],
            [
               -0.44144414414414423,
               -0.10982070189078265
            ],
            [
               -0.43864164164164177,
               -0.10910242670849805
            ],
            [
               -0.4358391391391393,
               -0.10822203600722187
            ],
            [
               -0.4330366366366367,
               -0.1072440497017038
            ],
            [
               -0.43023413413413425,
               -0.10624530232767784
            ],
            [
               -0.4274316316316318,
               -0.10529199734707598
            ],
            [
               -0.4246291291291292,
               -0.10442274055008653
            ],
            [
               -0.42182662662662673,
               -0.10364238336423327
            ],
            [
               -0.41902412412412426,
               -0.10292758484676819
            ],
            [
               -0.4162216216216217,
               -0.10224099510766707
            ],
            [
               -0.4134191191191192,
               -0.10154824576716788
            ],
            [
               -0.41061661661661675,
               -0.10083139049875858
            ],
            [
               -0.4078141141141143,
               -0.1000941729176752
            ],
            [
               -0.4050116116116117,
               -0.09935780934949416
            ],
            [
               -0.40220910910910923,
               -0.09864961856492029
            ],
            [
               -0.39940660660660665,
               -0.09798947541023019
            ],
            [
               -0.3966041041041042,
               -0.09737976115701576
            ],
            [
               -0.3938016016016017,
               -0.09680300243034315
            ],
            [
               -0.39099909909909925,
               -0.09622830374002192
            ],
            [
               -0.3881965965965968,
               -0.09562414716546179
            ],
            [
               -0.3853940940940943,
               -0.09497248721054338
            ],
            [
               -0.3825915915915916,
               -0.09427832544842676
            ],
            [
               -0.37978908908908915,
               -0.09357043594470747
            ],
            [
               -0.3769865865865867,
               -0.09289213761589854
            ],
            [
               -0.3741840840840842,
               -0.09228482727380385
            ],
            [
               -0.37138158158158174,
               -0.0917699971801135
            ],
            [
               -0.3685790790790793,
               -0.09133651066364741
            ],
            [
               -0.3657765765765768,
               -0.09093851595872994
            ],
            [
               -0.3629740740740741,
               -0.09050592278358702
            ],
            [
               -0.36017157157157165,
               -0.08996498419522252
            ],
            [
               -0.3573690690690692,
               -0.08926273034545064
            ],
            [
               -0.3545665665665667,
               -0.08838715902712858
            ],
            [
               -0.35176406406406424,
               -0.08737594046290982
            ],
            [
               -0.3489615615615618,
               -0.0863097756452305
            ],
            [
               -0.3461590590590591,
               -0.08529141820582703
            ],
            [
               -0.3433565565565566,
               -0.08441614530299557
            ],
            [
               -0.34055405405405414,
               -0.08374254131761973
            ],
            [
               -0.3377515515515517,
               -0.08327276110412107
            ],
            [
               -0.3349490490490492,
               -0.08294878677528
            ],
            [
               -0.33214654654654674,
               -0.08266637743205082
            ],
            [
               -0.32934404404404427,
               -0.08230295319766313
            ],
            [
               -0.3265415415415416,
               -0.08175130129592996
            ],
            [
               -0.3237390390390391,
               -0.08094914546786411
            ],
            [
               -0.32093653653653664,
               -0.07989587604453575
            ],
            [
               -0.3181340340340342,
               -0.07865168936984074
            ],
            [
               -0.3153315315315317,
               -0.07731975948894922
            ],
            [
               -0.31252902902902924,
               -0.07601714612714769
            ],
            [
               -0.30972652652652655,
               -0.07484333590641591
            ],
            [
               -0.3069240240240241,
               -0.07385566181254703
            ],
            [
               -0.3041215215215216,
               -0.07305832984420395
            ],
            [
               -0.30131901901901914,
               -0.07240730370660665
            ],
            [
               -0.2985165165165167,
               -0.07182836182797218
            ],
            [
               -0.2957140140140142,
               -0.07124183915549075
            ],
            [
               -0.29291151151151174,
               -0.07058605471783323
            ],
            [
               -0.29010900900900904,
               -0.06983255673787667
            ],
            [
               -0.2873065065065066,
               -0.06898955323323151
            ],
            [
               -0.2845040040040041,
               -0.06809402897817902
            ],
            [
               -0.28170150150150164,
               -0.06719663666090726
            ],
            [
               -0.27889899899899917,
               -0.06634531637877
            ],
            [
               -0.2760964964964967,
               -0.06557322934939668
            ],
            [
               -0.27329399399399423,
               -0.06489428598326345
            ],
            [
               -0.27049149149149154,
               -0.06430627524813333
            ],
            [
               -0.2676889889889891,
               -0.06379863314270241
            ],
            [
               -0.2648864864864866,
               -0.06336032771962984
            ],
            [
               -0.26208398398398414,
               -0.06298372617075307
            ],
            [
               -0.25928148148148167,
               -0.06266243409356786
            ],
            [
               -0.2564789789789792,
               -0.062384083532728826
            ],
            [
               -0.2536764764764765,
               -0.062121687706886766
            ],
            [
               -0.25087397397397404,
               -0.06182838904917547
            ],
            [
               -0.24807147147147157,
               -0.06143964579789293
            ],
            [
               -0.2452689689689691,
               -0.06088432340460263
            ],
            [
               -0.24246646646646663,
               -0.06010267150818786
            ],
            [
               -0.23966396396396417,
               -0.05906605637412931
            ],
            [
               -0.2368614614614617,
               -0.0577917955078221
            ],
            [
               -0.234058958958959,
               -0.056347203387416535
            ],
            [
               -0.23125645645645654,
               -0.054839911978818275
            ],
            [
               -0.22845395395395407,
               -0.053395791467832084
            ],
            [
               -0.2256514514514516,
               -0.05212996720732466
            ],
            [
               -0.22284894894894913,
               -0.051119067134230735
            ],
            [
               -0.22004644644644666,
               -0.050382956735235414
            ],
            [
               -0.2172439439439442,
               -0.04988165872874533
            ],
            [
               -0.2144414414414415,
               -0.04952864754793738
            ],
            [
               -0.21163893893893904,
               -0.0492166721568683
            ],
            [
               -0.20883643643643657,
               -0.04884833436606199
            ],
            [
               -0.2060339339339341,
               -0.04836214756023568
            ],
            [
               -0.20323143143143163,
               -0.047746260539842156
            ],
            [
               -0.20042892892892916,
               -0.04703601734136678
            ],
            [
               -0.19762642642642647,
               -0.046296754280384975
            ],
            [
               -0.194823923923924,
               -0.04559799623806609
            ],
            [
               -0.19202142142142153,
               -0.04498792725707725
            ],
            [
               -0.18921891891891907,
               -0.044476764203285904
            ],
            [
               -0.1864164164164166,
               -0.04403452608568921
            ],
            [
               -0.18361391391391413,
               -0.04360370529128552
            ],
            [
               -0.18081141141141166,
               -0.043122182749972815
            ],
            [
               -0.17800890890890897,
               -0.0425481365433337
            ],
            [
               -0.1752064064064065,
               -0.04187791087493682
            ],
            [
               -0.17240390390390403,
               -0.04115014165094128
            ],
            [
               -0.16960140140140156,
               -0.0404341269286196
            ],
            [
               -0.1667988988988991,
               -0.039805922226149114
            ],
            [
               -0.16399639639639663,
               -0.03932007088261899
            ],
            [
               -0.16119389389389416,
               -0.038986712561634974
            ],
            [
               -0.15839139139139147,
               -0.03876236243105524
            ],
            [
               -0.155588888888889,
               -0.03855832953659407
            ],
            [
               -0.15278638638638653,
               -0.038264933680172315
            ],
            [
               -0.14998388388388406,
               -0.037784303706671345
            ],
            [
               -0.1471813813813816,
               -0.037061410407275425
            ],
            [
               -0.14437887887887912,
               -0.03610320450128803
            ],
            [
               -0.14157637637637643,
               -0.034979299997611554
            ],
            [
               -0.13877387387387397,
               -0.03380345535982862
            ],
            [
               -0.1359713713713715,
               -0.032701283899310235
            ],
            [
               -0.13316886886886903,
               -0.031774141607287844
            ],
            [
               -0.13036636636636656,
               -0.031070484250151797
            ],
            [
               -0.1275638638638641,
               -0.030573672257243566
            ],
            [
               -0.12476136136136162,
               -0.030209949684027657
            ],
            [
               -0.12195885885885893,
               -0.029873829210516525
            ],
            [
               -0.11915635635635646,
               -0.029462503504566116
            ],
            [
               -0.116353853853854,
               -0.028908027041175264
            ],
            [
               -0.11355135135135153,
               -0.028196834581760415
            ],
            [
               -0.11074884884884906,
               -0.02737042753347866
            ],
            [
               -0.10794634634634659,
               -0.02650736671958151
            ],
            [
               -0.10514384384384412,
               -0.02569296936874171
            ],
            [
               -0.10234134134134143,
               -0.02498722952065291
            ],
            [
               -0.09953883883883896,
               -0.024402072576298953
            ],
            [
               -0.09673633633633649,
               -0.02389589423246248
            ],
            [
               -0.09393383383383402,
               -0.023387455400163435
            ],
            [
               -0.09113133133133156,
               -0.02278456498969389
            ],
            [
               -0.08832882882882909,
               -0.02201781631564809
            ],
            [
               -0.0855263263263264,
               -0.02106771629584039
            ],
            [
               -0.08272382382382393,
               -0.019975558284904396
            ],
            [
               -0.07992132132132146,
               -0.018833722044215476
            ],
            [
               -0.07711881881881899,
               -0.017757993721125166
            ],
            [
               -0.07431631631631652,
               -0.01685068250825031
            ],
            [
               -0.07151381381381405,
               -0.01616667239084648
            ],
            [
               -0.06871131131131158,
               -0.015693902059082613
            ],
            [
               -0.0659088088088089,
               -0.015355250937169397
            ],
            [
               -0.06310630630630643,
               -0.015031858541773935
            ],
            [
               -0.06030380380380396,
               -0.014600790130663495
            ],
            [
               -0.05750130130130149,
               -0.013975048703705249
            ],
            [
               -0.05469879879879902,
               -0.013132892988158814
            ],
            [
               -0.05189629629629655,
               -0.012126664288021111
            ],
            [
               -0.04909379379379408,
               -0.011067848936157773
            ],
            [
               -0.04629129129129139,
               -0.010092804111267518
            ],
            [
               -0.043488788788788924,
               -0.009319932446605618
            ],
            [
               -0.040686286286286455,
               -0.008811997313666196
            ],
            [
               -0.037883783783783986,
               -0.008555732825428054
            ],
            [
               -0.03508128128128152,
               -0.00846538211361724
            ],
            [
               -0.03227877877877905,
               -0.008409072125171634
            ],
            [
               -0.02947627627627636,
               -0.008249521574090183
            ],
            [
               -0.02667377377377389,
               -0.007885914562120242
            ],
            [
               -0.02387127127127142,
               -0.0072834010076210124
            ],
            [
               -0.021068768768768953,
               -0.006480747409351618
            ],
            [
               -0.018266266266266484,
               -0.005573839463565637
            ],
            [
               -0.015463763763764016,
               -0.004680681243234523
            ],
            [
               -0.012661261261261547,
               -0.0038996315788525767
            ],
            [
               -0.009858758758758857,
               -0.0032748528579843966
            ],
            [
               -0.007056256256256388,
               -0.002780571490673243
            ],
            [
               -0.004253753753753919,
               -0.002329530061563748
            ],
            [
               -0.0014512512512514508,
               -0.0018029846445053277
            ],
            [
               0.0013512512512510177,
               -0.001092404695201358
            ],
            [
               0.004153753753753486,
               -0.00013904047990651098
            ],
            [
               0.006956256256255955,
               0.0010419382651477343
            ],
            [
               0.009758758758758646,
               0.0023611145032973843
            ],
            [
               0.012561261261261114,
               0.003678988683171241
            ],
            [
               0.015363763763763583,
               0.0048473348468305215
            ],
            [
               0.01816626626626605,
               0.005754778868363142
            ],
            [
               0.02096876876876852,
               0.006362121447819297
            ],
            [
               0.02377127127127099,
               0.006716071884710351
            ],
            [
               0.02657377377377368,
               0.006936837823933107
            ],
            [
               0.029376276276276148,
               0.00718324497128553
            ],
            [
               0.032178778778778616,
               0.007606098799830254
            ],
            [
               0.034981281281281085,
               0.008304110594827035
            ],
            [
               0.03778378378378355,
               0.009295777737127498
            ],
            [
               0.04058628628628602,
               0.010515485987959622
            ],
            [
               0.04338878878878849,
               0.011834477118168998
            ],
            [
               0.04619129129129118,
               0.013099656497080163
            ],
            [
               0.04899379379379365,
               0.014177927076569475
            ],
            [
               0.05179629629629612,
               0.014992441984886386
            ],
            [
               0.05459879879879859,
               0.015540169075409116
            ],
            [
               0.057401301301301055,
               0.015886380817749984
            ],
            [
               0.060203803803803524,
               0.016139048497804304
            ],
            [
               0.06300630630630621,
               0.016412254066079695
            ],
            [
               0.06580880880880868,
               0.016790729283708308
            ],
            [
               0.06861131131131115,
               0.017306652736209745
            ],
            [
               0.07141381381381362,
               0.01793534890578718
            ],
            [
               0.07421631631631609,
               0.018610119165915005
            ],
            [
               0.07701881881881856,
               0.01925023469583109
            ],
            [
               0.07982132132132103,
               0.01979212849335159
            ],
            [
               0.08262382382382372,
               0.02021324049830264
            ],
            [
               0.08542632632632619,
               0.020540847644080346
            ],
            [
               0.08822882882882865,
               0.020843475265428117
            ],
            [
               0.09103133133133112,
               0.021208329055251808
            ],
            [
               0.09383383383383359,
               0.021712680212697788
            ],
            [
               0.09663633633633606,
               0.022398865661252054
            ],
            [
               0.09943883883883853,
               0.023261068607762843
            ],
            [
               0.10224134134134122,
               0.024247927546709784
            ],
            [
               0.10504384384384369,
               0.025279718614320816
            ],
            [
               0.10784634634634616,
               0.02627413304670818
            ],
            [
               0.11064884884884862,
               0.02717204071906394
            ],
            [
               0.11345135135135109,
               0.027954871655980113
            ],
            [
               0.11625385385385356,
               0.028648183993515295
            ],
            [
               0.11905635635635625,
               0.029310583132590242
            ],
            [
               0.12185885885885872,
               0.03001188469843539
            ],
            [
               0.12466136136136119,
               0.030807762765878058
            ],
            [
               0.12746386386386366,
               0.03171908191430283
            ],
            [
               0.13026636636636613,
               0.03272246137459586
            ],
            [
               0.1330688688688686,
               0.033754974652770546
            ],
            [
               0.13587137137137106,
               0.03473145782998705
            ],
            [
               0.13867387387387375,
               0.035569082434412425
            ],
            [
               0.14147637637637622,
               0.036211787144092865
            ],
            [
               0.1442788788788787,
               0.036647404682901376
            ],
            [
               0.14708138138138116,
               0.036912684723218285
            ],
            [
               0.14988388388388363,
               0.03708508798469176
            ],
            [
               0.1526863863863861,
               0.03726405282772907
            ],
            [
               0.15548888888888857,
               0.03754728056415453
            ],
            [
               0.15829139139139126,
               0.03800867875951795
            ],
            [
               0.16109389389389372,
               0.038683737704380494
            ],
            [
               0.1638963963963962,
               0.039565673095583793
            ],
            [
               0.16669889889889866,
               0.040612456003485314
            ],
            [
               0.16950140140140113,
               0.04176183862755545
            ],
            [
               0.1723039039039036,
               0.04294950965059511
            ],
            [
               0.1751064064064063,
               0.044125055665289487
            ],
            [
               0.17790890890890876,
               0.04526148015566679
            ],
            [
               0.18071141141141123,
               0.04635622416408422
            ],
            [
               0.1835139139139137,
               0.04742424936831177
            ],
            [
               0.18631641641641616,
               0.048486025062024596
            ],
            [
               0.18911891891891863,
               0.049554590666169004
            ],
            [
               0.1919214214214211,
               0.0506259287367833
            ],
            [
               0.1947239239239238,
               0.05167572525521534
            ],
            [
               0.19752642642642626,
               0.052663586396519566
            ],
            [
               0.20032892892892873,
               0.05354350864654131
            ],
            [
               0.2031314314314312,
               0.05427749942035825
            ],
            [
               0.20593393393393367,
               0.054848243111305976
            ],
            [
               0.20873643643643613,
               0.05526688275739329
            ],
            [
               0.2115389389389386,
               0.05557330434194328
            ],
            [
               0.2143414414414413,
               0.05582842326191177
            ],
            [
               0.21714394394394376,
               0.05610030758085205
            ],
            [
               0.21994644644644623,
               0.056447873337648106
            ],
            [
               0.2227489489489487,
               0.056906785651046295
            ],
            [
               0.22555145145145117,
               0.05748177890131353
            ],
            [
               0.22835395395395364,
               0.05814791110345843
            ],
            [
               0.23115645645645633,
               0.05886070790209619
            ],
            [
               0.2339589589589588,
               0.059572433243530926
            ],
            [
               0.23676146146146126,
               0.06024965510862178
            ],
            [
               0.23956396396396373,
               0.0608865379292221
            ],
            [
               0.2423664664664662,
               0.06150922575413004
            ],
            [
               0.24516896896896867,
               0.062169137311237174
            ],
            [
               0.24797147147147114,
               0.06292634673622521
            ],
            [
               0.25077397397397383,
               0.06382750650626974
            ],
            [
               0.2535764764764763,
               0.06488494962875178
            ],
            [
               0.25637897897897877,
               0.0660639047301543
            ],
            [
               0.25918148148148124,
               0.06728290886866829
            ],
            [
               0.2619839839839837,
               0.06842889681286855
            ],
            [
               0.2647864864864862,
               0.06938405424487261
            ],
            [
               0.26758898898898864,
               0.07005764398618151
            ],
            [
               0.27039149149149133,
               0.07041388965688336
            ],
            [
               0.2731939939939938,
               0.07048741795824125
            ],
            [
               0.27599649649649627,
               0.07038077301580162
            ],
            [
               0.27879899899899874,
               0.07024337720983896
            ],
            [
               0.2816015015015012,
               0.07023665857984672
            ],
            [
               0.2844040040040037,
               0.07049430456055536
            ],
            [
               0.28720650650650636,
               0.07108840303173536
            ],
            [
               0.29000900900900883,
               0.07201094834896989
            ],
            [
               0.2928115115115113,
               0.07317609361467953
            ],
            [
               0.29561401401401377,
               0.07444276091436365
            ],
            [
               0.29841651651651624,
               0.07565146194790233
            ],
            [
               0.3012190190190187,
               0.07666515190277584
            ],
            [
               0.3040215215215212,
               0.07740286213317638
            ],
            [
               0.30682402402402387,
               0.07785706910362625
            ],
            [
               0.30962652652652634,
               0.07809059256108968
            ],
            [
               0.3124290290290288,
               0.0782148051772032
            ],
            [
               0.3152315315315313,
               0.07835625948096522
            ],
            [
               0.31803403403403374,
               0.07862189512876387
            ],
            [
               0.3208365365365362,
               0.07907289931970658
            ],
            [
               0.3236390390390387,
               0.07971416549889261
            ],
            [
               0.32644154154154137,
               0.08050118612219678
            ],
            [
               0.32924404404404384,
               0.08136077802066767
            ],
            [
               0.3320465465465463,
               0.08221798966362424
            ],
            [
               0.3348490490490488,
               0.08302010670257408
            ],
            [
               0.33765155155155124,
               0.08375021213093206
            ],
            [
               0.3404540540540537,
               0.08442665954084612
            ],
            [
               0.3432565565565564,
               0.0850897252761548
            ],
            [
               0.34605905905905887,
               0.085780974658813
            ],
            [
               0.34886156156156134,
               0.086523124294074
            ],
            [
               0.3516640640640638,
               0.08730772869231954
            ],
            [
               0.3544665665665663,
               0.08809509897843787
            ],
            [
               0.35726906906906875,
               0.08882651959544319
            ],
            [
               0.3600715715715712,
               0.08944455553729747
            ],
            [
               0.3628740740740739,
               0.08991446670774654
            ],
            [
               0.3656765765765764,
               0.09023936252017309
            ],
            [
               0.36847907907907884,
               0.09046381630350464
            ],
            [
               0.3712815815815813,
               0.09066447105753499
            ],
            [
               0.3740840840840838,
               0.09093040863710317
            ],
            [
               0.37688658658658625,
               0.09133931975777472
            ],
            [
               0.3796890890890887,
               0.09193676007367793
            ],
            [
               0.3824915915915914,
               0.09272466102901394
            ],
            [
               0.3852940940940939,
               0.0936622231612871
            ],
            [
               0.38809659659659634,
               0.09467840746204736
            ],
            [
               0.3908990990990988,
               0.09569175283308723
            ],
            [
               0.3937016016016013,
               0.09663128445437176
            ],
            [
               0.39650410410410375,
               0.09745238820591041
            ],
            [
               0.39930660660660644,
               0.0981435527145093
            ],
            [
               0.4021091091091089,
               0.09872304634309083
            ],
            [
               0.4049116116116114,
               0.09922779621992533
            ],
            [
               0.40771411411411385,
               0.09969892351526466
            ],
            [
               0.4105166166166163,
               0.10016892321264415
            ],
            [
               0.4133191191191188,
               0.10065431541970192
            ],
            [
               0.41612162162162125,
               0.10115527292562142
            ],
            [
               0.41892412412412394,
               0.10166113865574704
            ],
            [
               0.4217266266266264,
               0.10215880817663625
            ],
            [
               0.4245291291291289,
               0.10264029494344847
            ],
            [
               0.42733163163163135,
               0.10310655260638726
            ],
            [
               0.4301341341341338,
               0.10356641839993136
            ],
            [
               0.4329366366366363,
               0.10403163271868991
            ],
            [
               0.435739139139139,
               0.10451047979646892
            ],
            [
               0.43854164164164144,
               0.10500310195906429
            ],
            [
               0.4413441441441439,
               0.10550080734184865
            ],
            [
               0.4441466466466464,
               0.10599002603915796
            ],
            [
               0.44694914914914885,
               0.1064596201507137
            ],
            [
               0.4497516516516513,
               0.10690876320371034
            ],
            [
               0.4525541541541538,
               0.10735214279702798
            ],
            [
               0.4553566566566565,
               0.1078199979660436
            ],
            [
               0.45815915915915895,
               0.10835222853789991
            ],
            [
               0.4609616616616614,
               0.10898790758195287
            ],
            [
               0.4637641641641639,
               0.10975325505604273
            ],
            [
               0.46656666666666635,
               0.11065187863769603
            ],
            [
               0.4693691691691688,
               0.11166057772732361
            ],
            [
               0.4721716716716713,
               0.11273238639413843
            ],
            [
               0.474974174174174,
               0.11380632115195229
            ],
            [
               0.47777667667667645,
               0.11482121524009932
            ],
            [
               0.4805791791791789,
               0.11572973345785806
            ],
            [
               0.4833816816816814,
               0.11650857825261157
            ],
            [
               0.48618418418418385,
               0.11716203641335493
            ],
            [
               0.4889866866866863,
               0.11771800765037045
            ],
            [
               0.491789189189189,
               0.11821787400441787
            ],
            [
               0.4945916916916915,
               0.11870333144665166
            ],
            [
               0.49739419419419395,
               0.11920409182848202
            ],
            [
               0.5001966966966964,
               0.11972996924288923
            ],
            [
               0.5029991991991989,
               0.12026944928148817
            ],
            [
               0.5058017017017014,
               0.12079486184586621
            ],
            [
               0.5086042042042038,
               0.12127234455244923
            ],
            [
               0.5114067067067065,
               0.12167345972827807
            ],
            [
               0.514209209209209,
               0.12198497291436748
            ],
            [
               0.5170117117117115,
               0.12221397410097151
            ],
            [
               0.5198142142142139,
               0.12238698362018026
            ],
            [
               0.5226167167167164,
               0.12254347753853678
            ],
            [
               0.5254192192192189,
               0.12272586482072409
            ],
            [
               0.5282217217217213,
               0.12296890307426038
            ],
            [
               0.531024224224224,
               0.12329160495620854
            ],
            [
               0.5338267267267265,
               0.12369387607635535
            ],
            [
               0.536629229229229,
               0.1241586938859864
            ],
            [
               0.5394317317317314,
               0.12465900586339328
            ],
            [
               0.5422342342342339,
               0.12516715898732206
            ],
            [
               0.5450367367367364,
               0.12566395373569225
            ],
            [
               0.547839239239239,
               0.12614454407737916
            ],
            [
               0.5506417417417415,
               0.12661934446978448
            ],
            [
               0.553444244244244,
               0.12710959462786192
            ],
            [
               0.5562467467467465,
               0.12763885477913578
            ],
            [
               0.5590492492492489,
               0.12822299434084095
            ],
            [
               0.5618517517517514,
               0.12886181202498434
            ],
            [
               0.5646542542542539,
               0.12953509200278024
            ],
            [
               0.5674567567567566,
               0.13020471851142304
            ],
            [
               0.570259259259259,
               0.1308227481419962
            ],
            [
               0.5730617617617615,
               0.13134355591206975
            ],
            [
               0.575864264264264,
               0.1317368512426256
            ],
            [
               0.5786667667667664,
               0.1319979161901519
            ],
            [
               0.5814692692692689,
               0.13215202344744006
            ],
            [
               0.5842717717717714,
               0.13225151150719658
            ],
            [
               0.587074274274274,
               0.13236601110682206
            ],
            [
               0.5898767767767765,
               0.13256824253745234
            ],
            [
               0.592679279279279,
               0.13291905410425403
            ],
            [
               0.5954817817817815,
               0.13345555367387757
            ],
            [
               0.5982842842842839,
               0.13418522749177994
            ],
            [
               0.6010867867867866,
               0.13508713352828403
            ],
            [
               0.6038892892892889,
               0.1361191706696386
            ],
            [
               0.6066917917917916,
               0.13722873150416035
            ],
            [
               0.6094942942942938,
               0.13836329573267897
            ],
            [
               0.6122967967967965,
               0.13947795101629598
            ],
            [
               0.6150992992992992,
               0.140538270280031
            ],
            [
               0.6179018018018014,
               0.14151890010738546
            ],
            [
               0.6207043043043041,
               0.1423999092255313
            ],
            [
               0.6235068068068064,
               0.14316376023817365
            ],
            [
               0.6263093093093091,
               0.14379536033513346
            ],
            [
               0.6291118118118113,
               0.1442861279942504
            ],
            [
               0.631914314314314,
               0.14464093175531667
            ],
            [
               0.6347168168168167,
               0.1448849253812925
            ],
            [
               0.6375193193193189,
               0.14506650752864148
            ],
            [
               0.6403218218218216,
               0.1452533337343401
            ],
            [
               0.6431243243243239,
               0.14552043311227794
            ],
            [
               0.6459268268268266,
               0.1459324033594358
            ],
            [
               0.6487293293293288,
               0.14652436769406207
            ],
            [
               0.6515318318318315,
               0.14728782283661615
            ],
            [
               0.6543343343343342,
               0.14816697141256285
            ],
            [
               0.6571368368368364,
               0.1490685314647597
            ],
            [
               0.6599393393393391,
               0.1498839957428017
            ],
            [
               0.6627418418418414,
               0.1505190942042524
            ],
            [
               0.6655443443443441,
               0.15092221715688292
            ],
            [
               0.6683468468468463,
               0.15110293256516544
            ],
            [
               0.671149349349349,
               0.15113393345122234
            ],
            [
               0.6739518518518517,
               0.15113432401963778
            ],
            [
               0.6767543543543539,
               0.151237809429772
            ],
            [
               0.6795568568568566,
               0.15155434468298384
            ],
            [
               0.6823593593593589,
               0.15213646090405109
            ],
            [
               0.6851618618618616,
               0.15296080443624774
            ],
            [
               0.6879643643643643,
               0.15393139746287274
            ],
            [
               0.6907668668668665,
               0.15490483841602445
            ],
            [
               0.6935693693693692,
               0.1557309700592663
            ],
            [
               0.6963718718718714,
               0.15629753410902542
            ],
            [
               0.6991743743743741,
               0.15656564031388454
            ],
            [
               0.7019768768768764,
               0.15658515437036705
            ],
            [
               0.7047793793793791,
               0.15648477399166874
            ],
            [
               0.7075818818818818,
               0.15643895812980596
            ],
            [
               0.710384384384384,
               0.15662076551177886
            ],
            [
               0.7131868868868867,
               0.15715392988888824
            ],
            [
               0.7159893893893889,
               0.15807782524279543
            ],
            [
               0.7187918918918916,
               0.15933524365134724
            ],
            [
               0.7215943943943939,
               0.16078626399642906
            ],
            [
               0.7243968968968966,
               0.1622439655763429
            ],
            [
               0.7271993993993993,
               0.16352161821260047
            ],
            [
               0.7300019019019015,
               0.16447806877161197
            ],
            [
               0.7328044044044042,
               0.1650491209135146
            ],
            [
               0.7356069069069064,
               0.16525729655282043
            ],
            [
               0.7384094094094091,
               0.16519893383667317
            ],
            [
               0.7412119119119114,
               0.16501403319526184
            ],
            [
               0.7440144144144141,
               0.16484866289356517
            ],
            [
               0.7468169169169168,
               0.16482088068943662
            ],
            [
               0.749619419419419,
               0.16499891536814318
            ],
            [
               0.7524219219219217,
               0.16539574520476985
            ],
            [
               0.755224424424424,
               0.1659788652500664
            ],
            [
               0.7580269269269266,
               0.1666897131061565
            ],
            [
               0.7608294294294289,
               0.1674652019500869
            ],
            [
               0.7636319319319316,
               0.1682544926210595
            ],
            [
               0.7664344344344343,
               0.16902697876985187
            ],
            [
               0.7692369369369365,
               0.16977122667443126
            ],
            [
               0.7720394394394392,
               0.17048786482163164
            ],
            [
               0.7748419419419414,
               0.17118103923855624
            ],
            [
               0.7776444444444441,
               0.17185262280287755
            ],
            [
               0.7804469469469468,
               0.17250128235420523
            ],
            [
               0.7832494494494491,
               0.1731257691993836
            ],
            [
               0.7860519519519518,
               0.17372960414555208
            ],
            [
               0.788854454454454,
               0.17432359622582977
            ],
            [
               0.7916569569569567,
               0.1749236519899996
            ],
            [
               0.794459459459459,
               0.17554365364335256
            ],
            [
               0.7972619619619616,
               0.1761858142442845
            ],
            [
               0.8000644644644643,
               0.17683270915156069
            ],
            [
               0.8028669669669666,
               0.17744529318336766
            ],
            [
               0.8056694694694693,
               0.17796945089378288
            ],
            [
               0.8084719719719715,
               0.17835055005344602
            ],
            [
               0.8112744744744742,
               0.17855219333032046
            ],
            [
               0.8140769769769765,
               0.17857315936555873
            ],
            [
               0.8168794794794791,
               0.1784563327029998
            ],
            [
               0.8196819819819818,
               0.17828548242206607
            ],
            [
               0.8224844844844841,
               0.1781694779647433
            ],
            [
               0.8252869869869868,
               0.17821769805579293
            ],
            [
               0.828089489489489,
               0.17851354204567776
            ],
            [
               0.8308919919919917,
               0.17909393461331896
            ],
            [
               0.833694494494494,
               0.17994108933619157
            ],
            [
               0.8364969969969966,
               0.18098903156248847
            ],
            [
               0.8392994994994993,
               0.18214270758832363
            ],
            [
               0.8421020020020016,
               0.18330350554373653
            ],
            [
               0.8449045045045043,
               0.18439306386067641
            ],
            [
               0.8477070070070065,
               0.18536803614192543
            ],
            [
               0.8505095095095092,
               0.18622176157521644
            ],
            [
               0.8533120120120115,
               0.18697343052216428
            ],
            [
               0.8561145145145141,
               0.18764971834542488
            ],
            [
               0.8589170170170168,
               0.188266440772963
            ],
            [
               0.8617195195195191,
               0.18881763119281783
            ],
            [
               0.8645220220220218,
               0.18927657774978934
            ],
            [
               0.867324524524524,
               0.18960877082756045
            ],
            [
               0.8701270270270267,
               0.18979201639917512
            ],
            [
               0.872929529529529,
               0.18983586062809368
            ],
            [
               0.8757320320320316,
               0.18979212199134968
            ],
            [
               0.8785345345345343,
               0.18975097467407714
            ],
            [
               0.8813370370370366,
               0.189821861145949
            ],
            [
               0.8841395395395393,
               0.19010393163957476
            ],
            [
               0.8869420420420415,
               0.1906548531503698
            ],
            [
               0.8897445445445442,
               0.19146821121373475
            ],
            [
               0.8925470470470469,
               0.19246774219105586
            ],
            [
               0.8953495495495492,
               0.1935217929805945
            ],
            [
               0.8981520520520518,
               0.1944751876704323
            ],
            [
               0.9009545545545541,
               0.19519006292658583
            ],
            [
               0.9037570570570568,
               0.195584048091884
            ],
            [
               0.906559559559559,
               0.195654498962326
            ],
            [
               0.9093620620620617,
               0.19548132492410578
            ],
            [
               0.9121645645645644,
               0.19520714389277388
            ],
            [
               0.9149670670670667,
               0.1950001669068691
            ],
            [
               0.9177695695695693,
               0.19501030364789276
            ],
            [
               0.9205720720720716,
               0.19533092951124095
            ],
            [
               0.9233745745745743,
               0.19597697967391198
            ],
            [
               0.9261770770770765,
               0.19688510488860456
            ],
            [
               0.9289795795795792,
               0.19793507081885073
            ],
            [
               0.9317820820820819,
               0.1989854167007322
            ],
            [
               0.9345845845845842,
               0.19991246591470832
            ],
            [
               0.9373870870870868,
               0.20064123424304678
            ],
            [
               0.9401895895895891,
               0.2011596890756415
            ],
            [
               0.9429920920920918,
               0.2015131972353907
            ],
            [
               0.945794594594594,
               0.20178215285532317
            ],
            [
               0.9485970970970967,
               0.20205080252236954
            ],
            [
               0.9513995995995994,
               0.20237767919822716
            ],
            [
               0.9542021021021017,
               0.20277715671450516
            ],
            [
               0.9570046046046043,
               0.2032178005357083
            ],
            [
               0.9598071071071066,
               0.20363766139485476
            ],
            [
               0.9626096096096093,
               0.20397116836463416
            ],
            [
               0.9654121121121115,
               0.20417851505659781
            ],
            [
               0.9682146146146142,
               0.20426753598088124
            ],
            [
               0.9710171171171169,
               0.20430030010330852
            ],
            [
               0.9738196196196192,
               0.20438132451485075
            ],
            [
               0.9766221221221218,
               0.20463002527266821
            ],
            [
               0.9794246246246241,
               0.20514506214276793
            ],
            [
               0.9822271271271268,
               0.20597108385368387
            ],
            [
               0.985029629629629,
               0.2070781611546794
            ],
            [
               0.9878321321321317,
               0.20836091495625933
            ],
            [
               0.9906346346346344,
               0.2096589007142946
            ],
            [
               0.9934371371371367,
               0.21079372724385537
            ],
            [
               0.9962396396396394,
               0.21161340315855973
            ],
            [
               0.9990421421421416,
               0.21203196999444687
            ],
            [
               1.0018446446446443,
               0.21205335622235663
            ],
            [
               1.004647147147147,
               0.21177241045239342
            ],
            [
               1.0074496496496492,
               0.21135219299314822
            ],
            [
               1.010252152152152,
               0.2109831530615047
            ],
            [
               1.0130546546546542,
               0.21083495987739792
            ],
            [
               1.0158571571571569,
               0.21101400073710425
            ],
            [
               1.018659659659659,
               0.21153819454260053
            ],
            [
               1.0214621621621618,
               0.21233608441625257
            ],
            [
               1.0242646646646645,
               0.2132704126565658
            ],
            [
               1.0270671671671667,
               0.21417942524009093
            ],
            [
               1.0298696696696694,
               0.21492400075944948
            ],
            [
               1.0326721721721717,
               0.2154268959166414
            ],
            [
               1.0354746746746744,
               0.21569257024974894
            ],
            [
               1.0382771771771766,
               0.21580167675290832
            ],
            [
               1.0410796796796793,
               0.2158818227266197
            ],
            [
               1.043882182182182,
               0.21606343413511384
            ],
            [
               1.0466846846846842,
               0.21643431572915106
            ],
            [
               1.049487187187187,
               0.21700726346375065
            ],
            [
               1.0522896896896892,
               0.21771147736465946
            ],
            [
               1.0550921921921919,
               0.21841147784373008
            ],
            [
               1.057894694694694,
               0.21894877066694535
            ],
            [
               1.0606971971971968,
               0.21919417737046132
            ],
            [
               1.0634996996996995,
               0.21909485110750967
            ],
            [
               1.0663022022022017,
               0.21870087502293295
            ],
            [
               1.0691047047047044,
               0.21816191729392997
            ],
            [
               1.0719072072072067,
               0.21769316629828234
            ],
            [
               1.0747097097097094,
               0.21751912324823236
            ],
            [
               1.0775122122122116,
               0.217810935745002
            ],
            [
               1.0803147147147143,
               0.21863555219130457
            ],
            [
               1.083117217217217,
               0.2199321164972978
            ],
            [
               1.0859197197197192,
               0.22152341104786427
            ],
            [
               1.088722222222222,
               0.22315998508757365
            ],
            [
               1.0915247247247242,
               0.22458491370723116
            ],
            [
               1.0943272272272269,
               0.22560088084137503
            ],
            [
               1.097129729729729,
               0.22612042892542203
            ],
            [
               1.0999322322322318,
               0.2261850972577446
            ],
            [
               1.1027347347347345,
               0.22594834720180187
            ],
            [
               1.1055372372372367,
               0.225627871037739
            ],
            [
               1.1083397397397394,
               0.225441839206389
            ],
            [
               1.1111422422422417,
               0.22554812228974347
            ],
            [
               1.1139447447447444,
               0.2260041819263223
            ],
            [
               1.116747247247247,
               0.22675862688045478
            ],
            [
               1.1195497497497493,
               0.22767551291584204
            ],
            [
               1.122352252252252,
               0.22858245434633861
            ],
            [
               1.1251547547547542,
               0.22932663340677076
            ],
            [
               1.127957257257257,
               0.22982096774725463
            ],
            [
               1.1307597597597592,
               0.2300664891880867
            ],
            [
               1.1335622622622619,
               0.23014506685876274
            ],
            [
               1.1363647647647646,
               0.23018629801655416
            ],
            [
               1.1391672672672668,
               0.2303205474462804
            ],
            [
               1.1419697697697695,
               0.23063415450901126
            ],
            [
               1.1447722722722717,
               0.23114154401946796
            ],
            [
               1.1475747747747744,
               0.2317829244743768
            ],
            [
               1.1503772772772767,
               0.2324475288952218
            ],
            [
               1.1531797797797794,
               0.23301387436674642
            ],
            [
               1.155982282282282,
               0.23339306714358157
            ],
            [
               1.1587847847847843,
               0.23356048652538677
            ],
            [
               1.161587287287287,
               0.23356536429934877
            ],
            [
               1.1643897897897892,
               0.233515346132773
            ],
            [
               1.167192292292292,
               0.23354149744304972
            ],
            [
               1.1699947947947942,
               0.23375560743550727
            ],
            [
               1.1727972972972969,
               0.23421397742563313
            ],
            [
               1.1755997997997996,
               0.23489947045810863
            ],
            [
               1.1784023023023018,
               0.23572735352844076
            ],
            [
               1.1812048048048045,
               0.23657253790644892
            ],
            [
               1.1840073073073067,
               0.2373088792321696
            ],
            [
               1.1868098098098094,
               0.23784750711654007
            ],
            [
               1.1896123123123117,
               0.23816184605379345
            ],
            [
               1.1924148148148144,
               0.23829171269183966
            ],
            [
               1.195217317317317,
               0.23832594922229966
            ],
            [
               1.1980198198198193,
               0.23837006999513602
            ],
            [
               1.200822322322322,
               0.23851004531811612
            ],
            [
               1.2036248248248242,
               0.2387841738213204
            ],
            [
               1.206427327327327,
               0.23917187283040167
            ],
            [
               1.2092298298298296,
               0.23960233131385694
            ],
            [
               1.2120323323323319,
               0.23997937984173934
            ],
            [
               1.2148348348348346,
               0.24021384303099497
            ],
            [
               1.2176373373373368,
               0.2402526613862294
            ],
            [
               1.2204398398398395,
               0.2400956980707804
            ],
            [
               1.2232423423423417,
               0.239795648638934
            ],
            [
               1.2260448448448444,
               0.23944218974799844
            ],
            [
               1.2288473473473471,
               0.23913645996082267
            ],
            [
               1.2316498498498494,
               0.23896455615596604
            ],
            [
               1.234452352352352,
               0.23897824716352636
            ],
            [
               1.2372548548548543,
               0.23918794046377523
            ],
            [
               1.240057357357357,
               0.23956837544898035
            ],
            [
               1.2428598598598593,
               0.24007324447891107
            ],
            [
               1.245662362362362,
               0.24065243089121194
            ],
            [
               1.2484648648648646,
               0.24126554532521918
            ],
            [
               1.2512673673673669,
               0.24188772966485322
            ],
            [
               1.2540698698698696,
               0.24250724704378632
            ],
            [
               1.2568723723723718,
               0.24311774703774064
            ],
            [
               1.2596748748748745,
               0.2437099953107085
            ],
            [
               1.2624773773773768,
               0.24426762072310698
            ],
            [
               1.2652798798798794,
               0.24476925173954983
            ],
            [
               1.2680823823823821,
               0.2451962409330645
            ],
            [
               1.2708848848848844,
               0.2455423450722483
            ],
            [
               1.273687387387387,
               0.24582043240639653
            ],
            [
               1.2764898898898893,
               0.24606211755060686
            ],
            [
               1.279292392392392,
               0.24630892704913201
            ],
            [
               1.2820948948948943,
               0.2465971662813779
            ],
            [
               1.284897397397397,
               0.24694169410764086
            ],
            [
               1.2876998998998996,
               0.24732505522391734
            ],
            [
               1.2905024024024019,
               0.24769723366619276
            ],
            [
               1.2933049049049046,
               0.2479879262985966
            ],
            [
               1.2961074074074068,
               0.24812878101994545
            ],
            [
               1.2989099099099095,
               0.24807906371168945
            ],
            [
               1.3017124124124118,
               0.24784620032476518
            ],
            [
               1.3045149149149144,
               0.2474934618250383
            ],
            [
               1.3073174174174171,
               0.24713064114844444
            ],
            [
               1.3101199199199194,
               0.24688886389869147
            ],
            [
               1.312922422422422,
               0.24688598265930198
            ],
            [
               1.3157249249249243,
               0.24719254404033766
            ],
            [
               1.318527427427427,
               0.24780881924114861
            ],
            [
               1.3213299299299297,
               0.2486605452052241
            ],
            [
               1.324132432432432,
               0.2496156189442667
            ],
            [
               1.3269349349349346,
               0.2505176676538793
            ],
            [
               1.3297374374374369,
               0.2512271662879839
            ],
            [
               1.3325399399399396,
               0.25165827501448335
            ],
            [
               1.3353424424424418,
               0.25180065366585647
            ],
            [
               1.3381449449449445,
               0.25171988506017573
            ],
            [
               1.3409474474474472,
               0.2515364720040003
            ],
            [
               1.3437499499499495,
               0.25138971626584905
            ],
            [
               1.3465524524524521,
               0.2513971963688366
            ],
            [
               1.3493549549549544,
               0.2516217039218067
            ],
            [
               1.352157457457457,
               0.2520550697131907
            ],
            [
               1.3549599599599593,
               0.2526231103719838
            ],
            [
               1.357762462462462,
               0.25320958880904687
            ],
            [
               1.3605649649649647,
               0.2536915506429659
            ],
            [
               1.363367467467467,
               0.2539753174760049
            ],
            [
               1.3661699699699696,
               0.25402263061247676
            ],
            [
               1.368972472472472,
               0.2538597583886243
            ],
            [
               1.3717749749749746,
               0.25356768414926645
            ],
            [
               1.3745774774774768,
               0.2532571049354885
            ],
            [
               1.3773799799799795,
               0.2530362030417229
            ],
            [
               1.3801824824824822,
               0.2529808160452418
            ],
            [
               1.3829849849849845,
               0.2531153767606754
            ],
            [
               1.3857874874874871,
               0.25340937218162907
            ],
            [
               1.3885899899899894,
               0.25378930647444975
            ],
            [
               1.391392492492492,
               0.2541617347483409
            ],
            [
               1.3941949949949943,
               0.2544401390194243
            ],
            [
               1.396997497497497,
               0.25456793894187446
            ],
            [
               1.3998,
               0.254531709877412
            ]
         ]
      },
      {
         "data": [
            [
               1.3999,
               0.25391177562205347
            ],
            [
               1.3971003028053077,
               0.25415075512807694
            ],
            [
               1.3943006056106155,
               0.2543796639463154
            ],
            [
               1.3915009084159233,
               0.2545228164185178
            ],
            [
               1.3887012112212311,
               0.2545241988409629
            ],
            [
               1.385901514026539,
               0.25435651454625086
            ],
            [
               1.3831018168318467,
               0.2540223884324029
            ],
            [
               1.3803021196371545,
               0.25354908774824114
            ],
            [
               1.3775024224424628,
               0.2529795734378819
            ],
            [
               1.3747027252477706,
               0.2523630023215513
            ],
            [
               1.3719030280530784,
               0.2517470484883624
            ],
            [
               1.3691033308583862,
               0.2511730657737443
            ],
            [
               1.366303633663694,
               0.25067377078105235
            ],
            [
               1.3635039364690018,
               0.2502723031665559
            ],
            [
               1.3607042392743096,
               0.24998146397552432
            ],
            [
               1.3579045420796174,
               0.24980255414757188
            ],
            [
               1.3551048448849252,
               0.24972416676116627
            ],
            [
               1.352305147690233,
               0.24972204420486774
            ],
            [
               1.3495054504955408,
               0.2497612934052961
            ],
            [
               1.3467057533008486,
               0.2498017019173899
            ],
            [
               1.3439060561061564,
               0.2498057715712119
            ],
            [
               1.3411063589114642,
               0.24974780223995247
            ],
            [
               1.338306661716772,
               0.2496214424991565
            ],
            [
               1.3355069645220798,
               0.24944301250810627
            ],
            [
               1.3327072673273876,
               0.24924876942141072
            ],
            [
               1.3299075701326954,
               0.24908595027913472
            ],
            [
               1.3271078729380033,
               0.24899940340518315
            ],
            [
               1.324308175743311,
               0.24901725819168943
            ],
            [
               1.3215084785486189,
               0.24913979206839373
            ],
            [
               1.3187087813539267,
               0.24933510526193517
            ],
            [
               1.3159090841592345,
               0.24954347716252592
            ],
            [
               1.3131093869645423,
               0.24968981983664504
            ],
            [
               1.31030968976985,
               0.2497011988999915
            ],
            [
               1.3075099925751579,
               0.24952473406932954
            ],
            [
               1.3047102953804657,
               0.2491408839542352
            ],
            [
               1.3019105981857735,
               0.24856831921903833
            ],
            [
               1.2991109009910813,
               0.24785897757635006
            ],
            [
               1.296311203796389,
               0.2470847640409311
            ],
            [
               1.293511506601697,
               0.24631982414857645
            ],
            [
               1.2907118094070047,
               0.24562359318664226
            ],
            [
               1.2879121122123125,
               0.24502948757723228
            ],
            [
               1.2851124150176203,
               0.24454224039075917
            ],
            [
               1.282312717822928,
               0.24414407218180623
            ],
            [
               1.279513020628236,
               0.24380703193077882
            ],
            [
               1.2767133234335437,
               0.2435068761395306
            ],
            [
               1.2739136262388515,
               0.2432334400258266
            ],
            [
               1.2711139290441593,
               0.24299375704854922
            ],
            [
               1.2683142318494671,
               0.2428067968585342
            ],
            [
               1.265514534654775,
               0.24269176049985022
            ],
            [
               1.2627148374600827,
               0.24265435746925323
            ],
            [
               1.2599151402653905,
               0.2426765138706052
            ],
            [
               1.2571154430706983,
               0.24271410587657302
            ],
            [
               1.2543157458760061,
               0.24270477752027012
            ],
            [
               1.251516048681314,
               0.24258446251136914
            ],
            [
               1.2487163514866217,
               0.24230800395412153
            ],
            [
               1.2459166542919295,
               0.24186735518086808
            ],
            [
               1.2431169570972374,
               0.24130096876041363
            ],
            [
               1.2403172599025452,
               0.24069022223418493
            ],
            [
               1.237517562707853,
               0.24014248152160103
            ],
            [
               1.2347178655131608,
               0.23976454064882502
            ],
            [
               1.2319181683184686,
               0.23963340179109327
            ],
            [
               1.2291184711237764,
               0.2397726163820109
            ],
            [
               1.2263187739290842,
               0.24014122832308407
            ],
            [
               1.223519076734392,
               0.24063902928041123
            ],
            [
               1.2207193795396998,
               0.24112731693160885
            ],
            [
               1.2179196823450076,
               0.24145998653941933
            ],
            [
               1.2151199851503154,
               0.24151689312565444
            ],
            [
               1.2123202879556232,
               0.24123085427993127
            ],
            [
               1.209520590760931,
               0.24060156170580316
            ],
            [
               1.2067208935662388,
               0.23969341614623493
            ],
            [
               1.2039211963715466,
               0.23861872825737288
            ],
            [
               1.2011214991768548,
               0.23751150036306523
            ],
            [
               1.1983218019821626,
               0.23649904196148372
            ],
            [
               1.1955221047874705,
               0.23567848819552487
            ],
            [
               1.1927224075927783,
               0.23510311996135033
            ],
            [
               1.189922710398086,
               0.23478007123436373
            ],
            [
               1.1871230132033939,
               0.2346776965045369
            ],
            [
               1.1843233160087017,
               0.23473860212634026
            ],
            [
               1.1815236188140095,
               0.23489371695803427
            ],
            [
               1.1787239216193173,
               0.235073765413747
            ],
            [
               1.175924224424625,
               0.23521651620067605
            ],
            [
               1.1731245272299329,
               0.23527030409156888
            ],
            [
               1.1703248300352407,
               0.23519569628755985
            ],
            [
               1.1675251328405485,
               0.2349673097259634
            ],
            [
               1.1647254356458563,
               0.2345767432009892
            ],
            [
               1.161925738451164,
               0.23403594181106246
            ],
            [
               1.159126041256472,
               0.23337890356768465
            ],
            [
               1.1563263440617797,
               0.23265922890450114
            ],
            [
               1.1535266468670875,
               0.2319419544708764
            ],
            [
               1.1507269496723953,
               0.2312901732878951
            ],
            [
               1.147927252477703,
               0.23074936846602354
            ],
            [
               1.145127555283011,
               0.23033416619227928
            ],
            [
               1.1423278580883187,
               0.23002247071309856
            ],
            [
               1.1395281608936265,
               0.22976030835697747
            ],
            [
               1.1367284636989343,
               0.22947751174818665
            ],
            [
               1.1339287665042421,
               0.229110600184495
            ],
            [
               1.13112906930955,
               0.22862617967432772
            ],
            [
               1.1283293721148577,
               0.22803709749258574
            ],
            [
               1.1255296749201655,
               0.2274050659373745
            ],
            [
               1.1227299777254733,
               0.22682728508978978
            ],
            [
               1.1199302805307811,
               0.22640966159197673
            ],
            [
               1.117130583336089,
               0.22623391983948546
            ],
            [
               1.1143308861413967,
               0.22632860337387328
            ],
            [
               1.1115311889467046,
               0.22665359320589729
            ],
            [
               1.1087314917520124,
               0.22710421591152402
            ],
            [
               1.1059317945573202,
               0.22753523054724065
            ],
            [
               1.103132097362628,
               0.2277987255104178
            ],
            [
               1.1003324001679358,
               0.22778523533350784
            ],
            [
               1.0975327029732436,
               0.2274558091146771
            ],
            [
               1.0947330057785514,
               0.22685497649921943
            ],
            [
               1.0919333085838592,
               0.22610000525084917
            ],
            [
               1.089133611389167,
               0.2253489027843296
            ],
            [
               1.0863339141944748,
               0.224756095201092
            ],
            [
               1.0835342169997826,
               0.22442857093110208
            ],
            [
               1.0807345198050904,
               0.2243952580012037
            ],
            [
               1.0779348226103982,
               0.22459849085960595
            ],
            [
               1.075135125415706,
               0.22490982937231535
            ],
            [
               1.0723354282210138,
               0.22516528300490943
            ],
            [
               1.0695357310263216,
               0.2252094119179109
            ],
            [
               1.0667360338316294,
               0.22493552273580125
            ],
            [
               1.0639363366369372,
               0.22431086106304782
            ],
            [
               1.061136639442245,
               0.22338066935953726
            ],
            [
               1.0583369422475528,
               0.2222515454158989
            ],
            [
               1.0555372450528606,
               0.22106057045401542
            ],
            [
               1.0527375478581684,
               0.21994030488134722
            ],
            [
               1.0499378506634762,
               0.2189899695091422
            ],
            [
               1.047138153468784,
               0.21826010228337953
            ],
            [
               1.0443384562740918,
               0.21775292955817857
            ],
            [
               1.0415387590793996,
               0.2174354431727648
            ],
            [
               1.0387390618847074,
               0.21725850888556458
            ],
            [
               1.0359393646900152,
               0.21717436935684287
            ],
            [
               1.033139667495323,
               0.21714675089920196
            ],
            [
               1.0303399703006308,
               0.21715153768508214
            ],
            [
               1.0275402731059387,
               0.21717010251469387
            ],
            [
               1.0247405759112465,
               0.2171802885679478
            ],
            [
               1.0219408787165543,
               0.21715066348840525
            ],
            [
               1.0191411815218625,
               0.2170418669572702
            ],
            [
               1.0163414843271703,
               0.2168154404867421
            ],
            [
               1.0135417871324781,
               0.21644688525046216
            ],
            [
               1.010742089937786,
               0.21593734116042732
            ],
            [
               1.0079423927430937,
               0.2153182221715488
            ],
            [
               1.0051426955484015,
               0.21464549574425212
            ],
            [
               1.0023429983537093,
               0.21398422817733712
            ],
            [
               0.9995433011590171,
               0.21338805046272488
            ],
            [
               0.9967436039643249,
               0.21288074463735043
            ],
            [
               0.9939439067696327,
               0.21244711497192334
            ],
            [
               0.9911442095749405,
               0.21203752279117505
            ],
            [
               0.9883445123802483,
               0.21158578501751646
            ],
            [
               0.9855448151855561,
               0.21103517386372123
            ],
            [
               0.982745117990864,
               0.21036381235291926
            ],
            [
               0.9799454207961718,
               0.20960018844964606
            ],
            [
               0.9771457236014796,
               0.20882220089413855
            ],
            [
               0.9743460264067874,
               0.20813835362947603
            ],
            [
               0.9715463292120952,
               0.20765576262725163
            ],
            [
               0.968746632017403,
               0.20744448701421633
            ],
            [
               0.9659469348227108,
               0.20750962850018004
            ],
            [
               0.9631472376280186,
               0.20778086933621231
            ],
            [
               0.9603475404333264,
               0.208124074485597
            ],
            [
               0.9575478432386342,
               0.20837281300411695
            ],
            [
               0.954748146043942,
               0.2083713158485194
            ],
            [
               0.9519484488492498,
               0.20801654551560977
            ],
            [
               0.9491487516545576,
               0.20728698789413172
            ],
            [
               0.9463490544598654,
               0.20624955738425593
            ],
            [
               0.9435493572651732,
               0.20504246192049957
            ],
            [
               0.940749660070481,
               0.20383897775560775
            ],
            [
               0.9379499628757888,
               0.20280261505448094
            ],
            [
               0.9351502656810966,
               0.2020464235151803
            ],
            [
               0.9323505684864044,
               0.2016075674233935
            ],
            [
               0.9295508712917122,
               0.20144341084070885
            ],
            [
               0.92675117409702,
               0.20144882581818685
            ],
            [
               0.9239514769023278,
               0.20148835260520043
            ],
            [
               0.9211517797076356,
               0.20143304917503815
            ],
            [
               0.9183520825129434,
               0.20119139616223214
            ],
            [
               0.9155523853182512,
               0.20072638813304605
            ],
            [
               0.912752688123559,
               0.2000558333153382
            ],
            [
               0.9099529909288668,
               0.1992381882397899
            ],
            [
               0.9071532937341746,
               0.19835025413205498
            ],
            [
               0.9043535965394824,
               0.1974646047776514
            ],
            [
               0.9015538993447902,
               0.19663345523348855
            ],
            [
               0.898754202150098,
               0.19588249508299124
            ],
            [
               0.8959545049554059,
               0.19521429996781134
            ],
            [
               0.8931548077607137,
               0.19461772941262875
            ],
            [
               0.8903551105660215,
               0.19407826587709537
            ],
            [
               0.8875554133713293,
               0.19358487662079668
            ],
            [
               0.8847557161766371,
               0.19313122877693098
            ],
            [
               0.8819560189819449,
               0.19271193863277739
            ],
            [
               0.8791563217872527,
               0.1923168180079872
            ],
            [
               0.8763566245925605,
               0.1919269179567624
            ],
            [
               0.8735569273978683,
               0.19151529522933225
            ],
            [
               0.8707572302031761,
               0.1910532542109561
            ],
            [
               0.8679575330084839,
               0.19052025845359877
            ],
            [
               0.8651578358137917,
               0.18991380742829705
            ],
            [
               0.8623581386190995,
               0.1892551126767753
            ],
            [
               0.8595584414244073,
               0.1885875994846652
            ],
            [
               0.8567587442297151,
               0.18796768659302582
            ],
            [
               0.8539590470350229,
               0.18745006750334722
            ],
            [
               0.8511593498403307,
               0.18707180916451205
            ],
            [
               0.8483596526456385,
               0.18684022163492373
            ],
            [
               0.8455599554509463,
               0.18672839167060318
            ],
            [
               0.8427602582562546,
               0.1866798849545827
            ],
            [
               0.8399605610615624,
               0.1866212476051822
            ],
            [
               0.8371608638668702,
               0.18647857666762255
            ],
            [
               0.834361166672178,
               0.18619337326619786
            ],
            [
               0.8315614694774858,
               0.185733445376731
            ],
            [
               0.8287617722827936,
               0.18509651220968815
            ],
            [
               0.8259620750881014,
               0.18430664089745835
            ],
            [
               0.8231623778934092,
               0.18340580739283105
            ],
            [
               0.820362680698717,
               0.18244397569265003
            ],
            [
               0.8175629835040248,
               0.18147082975979204
            ],
            [
               0.8147632863093326,
               0.18053090241807174
            ],
            [
               0.8119635891146404,
               0.17966198148285428
            ],
            [
               0.8091638919199482,
               0.1788951466880657
            ],
            [
               0.806364194725256,
               0.17825424244614668
            ],
            [
               0.8035644975305638,
               0.17775323681391753
            ],
            [
               0.8007648003358716,
               0.17739146026165284
            ],
            [
               0.7979651031411794,
               0.17714846705082538
            ],
            [
               0.7951654059464872,
               0.17698140407629748
            ],
            [
               0.792365708751795,
               0.17682770192035596
            ],
            [
               0.7895660115571028,
               0.17661448132705632
            ],
            [
               0.7867663143624106,
               0.17627370630402756
            ],
            [
               0.7839666171677184,
               0.17575964748730938
            ],
            [
               0.7811669199730262,
               0.17506360883073666
            ],
            [
               0.778367222778334,
               0.1742208468504353
            ],
            [
               0.7755675255836418,
               0.1733063792751324
            ],
            [
               0.7727678283889496,
               0.17241950583181218
            ],
            [
               0.7699681311942574,
               0.17166039189642746
            ],
            [
               0.7671684339995652,
               0.1711048264738879
            ],
            [
               0.764368736804873,
               0.1707842769325077
            ],
            [
               0.7615690396101809,
               0.1706771796145596
            ],
            [
               0.7587693424154887,
               0.1707142981587577
            ],
            [
               0.7559696452207965,
               0.17079687089377948
            ],
            [
               0.7531699480261043,
               0.17082243747880566
            ],
            [
               0.7503702508314121,
               0.17071090871591854
            ],
            [
               0.7475705536367199,
               0.17042338359325795
            ],
            [
               0.7447708564420277,
               0.1699684637723503
            ],
            [
               0.7419711592473355,
               0.16939466610315382
            ],
            [
               0.7391714620526433,
               0.16877177117215605
            ],
            [
               0.7363717648579511,
               0.1681672341544652
            ],
            [
               0.7335720676632589,
               0.16762510204281675
            ],
            [
               0.7307723704685667,
               0.16715384947161704
            ],
            [
               0.7279726732738745,
               0.16672654006515006
            ],
            [
               0.7251729760791823,
               0.16629273819648868
            ],
            [
               0.7223732788844901,
               0.1657979200505822
            ],
            [
               0.7195735816897979,
               0.1652039122984717
            ],
            [
               0.7167738844951057,
               0.16450377239039377
            ],
            [
               0.7139741873004135,
               0.16372647643264815
            ],
            [
               0.7111744901057213,
               0.16293010559002113
            ],
            [
               0.7083747929110291,
               0.16218582105884014
            ],
            [
               0.7055750957163369,
               0.16155765492873458
            ],
            [
               0.7027753985216447,
               0.16108421102311296
            ],
            [
               0.6999757013269525,
               0.1607675260935642
            ],
            [
               0.6971760041322603,
               0.16057196175313077
            ],
            [
               0.6943763069375681,
               0.16043291436264598
            ],
            [
               0.6915766097428759,
               0.1602723411052838
            ],
            [
               0.6887769125481837,
               0.16001643771567284
            ],
            [
               0.6859772153534915,
               0.15961067886958258
            ],
            [
               0.6831775181587993,
               0.15902873766208303
            ],
            [
               0.6803778209641071,
               0.15827398342752072
            ],
            [
               0.677578123769415,
               0.1573745372175055
            ],
            [
               0.6747784265747228,
               0.15637450851724052
            ],
            [
               0.6719787293800306,
               0.15532459694101958
            ],
            [
               0.6691790321853384,
               0.15427467868400788
            ],
            [
               0.6663793349906462,
               0.15326965390685535
            ],
            [
               0.663579637795954,
               0.1523482846124459
            ],
            [
               0.6607799406012622,
               0.15154359177672147
            ],
            [
               0.65798024340657,
               0.15088299904921523
            ],
            [
               0.6551805462118778,
               0.15038688177355256
            ],
            [
               0.6523808490171856,
               0.15006525361109344
            ],
            [
               0.6495811518224934,
               0.14991353362702353
            ],
            [
               0.6467814546278012,
               0.14990918452165433
            ],
            [
               0.643981757433109,
               0.1500111462032408
            ],
            [
               0.6411820602384168,
               0.1501633277005738
            ],
            [
               0.6383823630437246,
               0.15030217851319103
            ],
            [
               0.6355826658490324,
               0.15036696621813941
            ],
            [
               0.6327829686543402,
               0.15031033111185438
            ],
            [
               0.629983271459648,
               0.15010635391522945
            ],
            [
               0.6271835742649559,
               0.14975390445593806
            ],
            [
               0.6243838770702637,
               0.14927429688149269
            ],
            [
               0.6215841798755715,
               0.14870387974046403
            ],
            [
               0.6187844826808793,
               0.1480836405297536
            ],
            [
               0.6159847854861871,
               0.1474487503741795
            ],
            [
               0.6131850882914949,
               0.14682094792526182
            ],
            [
               0.6103853910968027,
               0.14620576419631928
            ],
            [
               0.6075856939021105,
               0.1455950919460852
            ],
            [
               0.6047859967074183,
               0.1449739595948363
            ],
            [
               0.6019862995127261,
               0.1443290825663053
            ],
            [
               0.5991866023180339,
               0.14365623178856646
            ],
            [
               0.5963869051233417,
               0.14296385253548782
            ],
            [
               0.5935872079286495,
               0.1422715808207005
            ],
            [
               0.5907875107339573,
               0.14160398178389727
            ],
            [
               0.5879878135392651,
               0.14098146724009697
            ],
            [
               0.5851881163445729,
               0.14041142652720287
            ],
            [
               0.5823884191498807,
               0.13988276283765133
            ],
            [
               0.5795887219551885,
               0.1393661652762808
            ],
            [
               0.5767890247604963,
               0.13882076864501627
            ],
            [
               0.5739893275658041,
               0.13820582316064633
            ],
            [
               0.5711896303711119,
               0.137494218487423
            ],
            [
               0.5683899331764197,
               0.1366837522541329
            ],
            [
               0.5655902359817275,
               0.13580226911788681
            ],
            [
               0.5627905387870353,
               0.13490425791311716
            ],
            [
               0.5599908415923431,
               0.134058848117143
            ],
            [
               0.5571911443976509,
               0.1333317594711494
            ],
            [
               0.5543914472029587,
               0.13276586164353127
            ],
            [
               0.5515917500082665,
               0.13236591081843296
            ],
            [
               0.5487920528135743,
               0.1320923629002393
            ],
            [
               0.5459923556188822,
               0.13186697684937018
            ],
            [
               0.54319265842419,
               0.13158973821546077
            ],
            [
               0.5403929612294978,
               0.13116331882933763
            ],
            [
               0.5375932640348056,
               0.1305188206815009
            ],
            [
               0.5347935668401134,
               0.12963572867516673
            ],
            [
               0.5319938696454212,
               0.1285501806823488
            ],
            [
               0.529194172450729,
               0.1273486372317526
            ],
            [
               0.526394475256037,
               0.12614802574430262
            ],
            [
               0.5235947780613448,
               0.12506731813012079
            ],
            [
               0.5207950808666526,
               0.12419811556594247
            ],
            [
               0.5179953836719604,
               0.12358232195253932
            ],
            [
               0.5151956864772682,
               0.12320314751069412
            ],
            [
               0.512395989282576,
               0.12299195927343128
            ],
            [
               0.5095962920878838,
               0.1228489431419052
            ],
            [
               0.5067965948931916,
               0.1226715126794198
            ],
            [
               0.5039968976984994,
               0.12238212758770382
            ],
            [
               0.5011972005038072,
               0.12194739947327793
            ],
            [
               0.49839750330911503,
               0.12138304279050079
            ],
            [
               0.49559780611442283,
               0.12074358562572332
            ],
            [
               0.49279810891973064,
               0.1201004581091553
            ],
            [
               0.48999841172503844,
               0.11951566125705247
            ],
            [
               0.48719871453034624,
               0.11901954899503173
            ],
            [
               0.48439901733565405,
               0.11859989083837187
            ],
            [
               0.48159932014096185,
               0.11820573328496599
            ],
            [
               0.47879962294626965,
               0.11776479019637395
            ],
            [
               0.47599992575157746,
               0.11720869036132321
            ],
            [
               0.47320022855688526,
               0.11649781066223083
            ],
            [
               0.47040053136219306,
               0.1156374758164612
            ],
            [
               0.46760083416750087,
               0.1146800121030312
            ],
            [
               0.46480113697280867,
               0.11371164671643592
            ],
            [
               0.4620014397781165,
               0.1128281032762078
            ],
            [
               0.4592017425834243,
               0.11210639260774828
            ],
            [
               0.4564020453887321,
               0.11158155833390161
            ],
            [
               0.4536023481940399,
               0.11123560356686134
            ],
            [
               0.4508026509993477,
               0.11100199836305898
            ],
            [
               0.4480029538046555,
               0.11078428973975336
            ],
            [
               0.4452032566099633,
               0.11048298263690567
            ],
            [
               0.4424035594152711,
               0.11002242273676319
            ],
            [
               0.4396038622205791,
               0.10936964267644676
            ],
            [
               0.4368041650258869,
               0.10853990364402065
            ],
            [
               0.43400446783119473,
               0.1075880188262846
            ],
            [
               0.43120477063650253,
               0.10658902810908312
            ],
            [
               0.42840507344181034,
               0.10561494059706367
            ],
            [
               0.42560537624711814,
               0.10471508801619507
            ],
            [
               0.42280567905242594,
               0.10390595243302787
            ],
            [
               0.42000598185773375,
               0.1031728053808743
            ],
            [
               0.41720628466304155,
               0.10248138476874259
            ],
            [
               0.41440658746834935,
               0.1017945625210898
            ],
            [
               0.41160689027365716,
               0.1010876097039264
            ],
            [
               0.40880719307896496,
               0.10035663631645324
            ],
            [
               0.40600749588427276,
               0.09961763834264403
            ],
            [
               0.40320779868958057,
               0.09889723979706207
            ],
            [
               0.40040810149488837,
               0.09821932769151635
            ],
            [
               0.39760840430019617,
               0.09759322032860206
            ],
            [
               0.394808707105504,
               0.09700828186192785
            ],
            [
               0.3920090099108118,
               0.09643729256104308
            ],
            [
               0.3892093127161196,
               0.0958473856252982
            ],
            [
               0.3864096155214274,
               0.09521428053785881
            ],
            [
               0.3836099183267352,
               0.0945340491000106
            ],
            [
               0.380810221132043,
               0.09382734215476643
            ],
            [
               0.3780105239373508,
               0.09313368490790894
            ],
            [
               0.3752108267426586,
               0.09249718034637258
            ],
            [
               0.3724111295479664,
               0.09194839273096304
            ],
            [
               0.3696114323532742,
               0.09148903009377111
            ],
            [
               0.366811735158582,
               0.09108554983363569
            ],
            [
               0.3640120379638898,
               0.0906750359263659
            ],
            [
               0.3612123407691976,
               0.09018252201211908
            ],
            [
               0.3584126435745054,
               0.08954477813567382
            ],
            [
               0.3556129463798132,
               0.0887329089347031
            ],
            [
               0.352813249185121,
               0.08776593580632107
            ],
            [
               0.35001355199042883,
               0.0867100372652964
            ],
            [
               0.34721385479573685,
               0.08566256826581338
            ],
            [
               0.34441415760104466,
               0.0847249489354422
            ],
            [
               0.34161446040635246,
               0.08397236049498362
            ],
            [
               0.33881476321166026,
               0.08342959371295038
            ],
            [
               0.33601506601696807,
               0.08306082445700953
            ],
            [
               0.33321536882227587,
               0.08277697711116594
            ],
            [
               0.3304156716275837,
               0.08245895980439516
            ],
            [
               0.3276159744328915,
               0.08199012685359676
            ],
            [
               0.3248162772381993,
               0.08128842585777919
            ],
            [
               0.3220165800435071,
               0.08032875246032402
            ],
            [
               0.3192168828488149,
               0.0791490422674105
            ],
            [
               0.3164171856541227,
               0.07783860825716349
            ],
            [
               0.3136174884594305,
               0.07651259041962481
            ],
            [
               0.3108177912647383,
               0.07528042981395856
            ],
            [
               0.3080180940700461,
               0.074217771073242
            ],
            [
               0.3052183968753539,
               0.07334974186276716
            ],
            [
               0.3024186996806617,
               0.07264971731359754
            ],
            [
               0.2996190024859695,
               0.07205276245284568
            ],
            [
               0.2968193052912773,
               0.07147856425765314
            ],
            [
               0.2940196080965851,
               0.07085618575514897
            ],
            [
               0.2912199109018929,
               0.07014308434344813
            ],
            [
               0.2884202137072007,
               0.06933333906661719
            ],
            [
               0.2856205165125085,
               0.06845394955521587
            ],
            [
               0.28282081931781633,
               0.0675520060932265
            ],
            [
               0.28002112212312413,
               0.06667816182062226
            ],
            [
               0.27722142492843194,
               0.06587236314489389
            ],
            [
               0.27442172773373974,
               0.06515618873169354
            ],
            [
               0.27162203053904754,
               0.06453313937099348
            ],
            [
               0.26882233334435535,
               0.06399500407295557
            ],
            [
               0.26602263614966315,
               0.06353021655276841
            ],
            [
               0.26322293895497095,
               0.06312970592970182
            ],
            [
               0.260423241760279,
               0.06278723064392622
            ],
            [
               0.2576235445655868,
               0.062493936226822755
            ],
            [
               0.2548238473708946,
               0.062229783239428495
            ],
            [
               0.2520241501762024,
               0.06195637186997893
            ],
            [
               0.2492244529815102,
               0.06161573960147597
            ],
            [
               0.246424755786818,
               0.06113780635416891
            ],
            [
               0.2436250585921258,
               0.06045591128457741
            ],
            [
               0.2408253613974336,
               0.059526486933502744
            ],
            [
               0.2380256642027414,
               0.05834663627359371
            ],
            [
               0.2352259670080492,
               0.05696316282341381
            ],
            [
               0.232426269813357,
               0.05546870107444026
            ],
            [
               0.22962657261866481,
               0.05398443302843445
            ],
            [
               0.22682687542397262,
               0.05263323401687588
            ],
            [
               0.22402717822928042,
               0.05151049561748471
            ],
            [
               0.22122748103458822,
               0.05066110854936689
            ],
            [
               0.21842778383989603,
               0.050069623384584726
            ],
            [
               0.21562808664520383,
               0.049666805521172766
            ],
            [
               0.21282838945051163,
               0.04935082796808587
            ],
            [
               0.21002869225581944,
               0.04901679714875163
            ],
            [
               0.20722899506112724,
               0.048585683825152916
            ],
            [
               0.20442929786643504,
               0.04802393145456718
            ],
            [
               0.20162960067174285,
               0.047348018203917326
            ],
            [
               0.19882990347705065,
               0.04661310697693051
            ],
            [
               0.19603020628235845,
               0.045890051412119805
            ],
            [
               0.19323050908766626,
               0.045238744413473045
            ],
            [
               0.19043081189297406,
               0.044686860813559576
            ],
            [
               0.18763111469828186,
               0.04422109119710755
            ],
            [
               0.18483141750358967,
               0.043793630037617264
            ],
            [
               0.18203172030889747,
               0.04334141251996378
            ],
            [
               0.17923202311420527,
               0.04281116405099018
            ],
            [
               0.17643232591951308,
               0.0421812445053512
            ],
            [
               0.17363262872482088,
               0.04147227060118577
            ],
            [
               0.17083293153012868,
               0.040742285966951425
            ],
            [
               0.1680332343354367,
               0.04006757329952578
            ],
            [
               0.1652335371407445,
               0.03951527849341519
            ],
            [
               0.16243383994605232,
               0.03911710702917608
            ],
            [
               0.15963414275136012,
               0.038853360738268956
            ],
            [
               0.15683444555666792,
               0.03865342982959371
            ],
            [
               0.15403474836197573,
               0.038413526227991115
            ],
            [
               0.15123505116728353,
               0.038026678026169304
            ],
            [
               0.14843535397259133,
               0.03741572347582636
            ],
            [
               0.14563565677789914,
               0.036558713018834614
            ],
            [
               0.14283595958320694,
               0.0354982620323312
            ],
            [
               0.14003626238851474,
               0.03433136587719371
            ],
            [
               0.13723656519382255,
               0.03318241069526378
            ],
            [
               0.13443686799913035,
               0.03216756360991287
            ],
            [
               0.13163717080443815,
               0.031361601898398025
            ],
            [
               0.12883747360974596,
               0.030777562374464378
            ],
            [
               0.12603777641505376,
               0.030365538459389843
            ],
            [
               0.12323807922036156,
               0.030030816820788078
            ],
            [
               0.12043838202566937,
               0.02966532195209913
            ],
            [
               0.11763868483097717,
               0.02918206800013681
            ],
            [
               0.11483898763628497,
               0.028541417565021165
            ],
            [
               0.11203929044159278,
               0.02776072960173797
            ],
            [
               0.10923959324690058,
               0.026904538556952604
            ],
            [
               0.10643989605220838,
               0.026058911971961984
            ],
            [
               0.10364019885751619,
               0.025298923852261603
            ],
            [
               0.10084050166282399,
               0.024660484346868294
            ],
            [
               0.09804080446813179,
               0.0241262934768446
            ],
            [
               0.0952411072734396,
               0.023630904317798462
            ],
            [
               0.0924414100787474,
               0.023083368659062714
            ],
            [
               0.0896417128840552,
               0.022399872196559718
            ],
            [
               0.086842015689363,
               0.02153519870163058
            ],
            [
               0.08404231849467081,
               0.02050203206239783
            ],
            [
               0.08124262129997883,
               0.01937101163138016
            ],
            [
               0.07844292410528664,
               0.01825084441230485
            ],
            [
               0.07564322691059444,
               0.017254538977003953
            ],
            [
               0.07284352971590224,
               0.016462692895400907
            ],
            [
               0.07004383252121005,
               0.01589606707918993
            ],
            [
               0.06724413532651785,
               0.015506910585172397
            ],
            [
               0.06444443813182565,
               0.015192503591282713
            ],
            [
               0.06164474093713346,
               0.014827100557461167
            ],
            [
               0.05884504374244126,
               0.014302278497334347
            ],
            [
               0.056045346547749064,
               0.013562696635353155
            ],
            [
               0.05324564935305687,
               0.012625502024515182
            ],
            [
               0.05044595215836467,
               0.011576735587830733
            ],
            [
               0.047646254963672474,
               0.010545477415262582
            ],
            [
               0.04484655776898028,
               0.009663721902774211
            ],
            [
               0.04204686057428808,
               0.009024708568696742
            ],
            [
               0.039247163379595884,
               0.008653070171987172
            ],
            [
               0.03644746618490369,
               0.008496445261698609
            ],
            [
               0.03364776899021149,
               0.008441314866742617
            ],
            [
               0.030848071795519294,
               0.008347993221455465
            ],
            [
               0.028048374600827097,
               0.008093487765244232
            ],
            [
               0.0252486774061349,
               0.007608388746025095
            ],
            [
               0.022448980211442704,
               0.006895908332477196
            ],
            [
               0.019649283016750507,
               0.006027039166182043
            ],
            [
               0.01684958582205831,
               0.005113637021714214
            ],
            [
               0.014049888627366114,
               0.004268485048145333
            ],
            [
               0.011250191432673917,
               0.003565682195036258
            ],
            [
               0.00845049423798172,
               0.0030145970116337377
            ],
            [
               0.005650797043289524,
               0.0025561586438788415
            ],
            [
               0.002851099848597327,
               0.002082874460970451
            ],
            [
               5.1402653905130435e-05,
               0.0014760856757407112
            ],
            [
               -0.0027482945407870663,
               0.0006481867167990687
            ],
            [
               -0.005547991735479263,
               -0.0004242494337096973
            ],
            [
               -0.00834768893017146,
               -0.0016876757437620056
            ],
            [
               -0.011147386124863434,
               -0.003023815936947978
            ],
            [
               -0.013947083319555631,
               -0.004283545100866997
            ],
            [
               -0.016746780514247828,
               -0.005331931939388943
            ],
            [
               -0.019546477708940024,
               -0.006090240527717656
            ],
            [
               -0.02234617490363222,
               -0.006561514093423204
            ],
            [
               -0.025145872098324418,
               -0.0068314760373095395
            ],
            [
               -0.027945569293016614,
               -0.007044236115662621
            ],
            [
               -0.03074526648770881,
               -0.007360192463610928
            ],
            [
               -0.03354496368240101,
               -0.007909051742151134
            ],
            [
               -0.036344660877093204,
               -0.00875231121601603
            ],
            [
               -0.0391443580717854,
               -0.009866452930447496
            ],
            [
               -0.0419440552664776,
               -0.011151533422011738
            ],
            [
               -0.044743752461169795,
               -0.012461945837259354
            ],
            [
               -0.04754344965586199,
               -0.013649406619396098
            ],
            [
               -0.05034314685055419,
               -0.014604770187092896
            ],
            [
               -0.053142844045246385,
               -0.01528610636431019
            ],
            [
               -0.05594254123993858,
               -0.015725203581159936
            ],
            [
               -0.05874223843463078,
               -0.016011672481952538
            ],
            [
               -0.061541935629322975,
               -0.0162608253904055
            ],
            [
               -0.06434163282401517,
               -0.016576277615939643
            ],
            [
               -0.06714133001870737,
               -0.017019322664813395
            ],
            [
               -0.06994102721339956,
               -0.017594362874788577
            ],
            [
               -0.07274072440809176,
               -0.018254068400858702
            ],
            [
               -0.07554042160278396,
               -0.018921403538364166
            ],
            [
               -0.07834011879747615,
               -0.019520339495320404
            ],
            [
               -0.08113981599216835,
               -0.02000463375015065
            ],
            [
               -0.08393951318686055,
               -0.020375170082105775
            ],
            [
               -0.08673921038155274,
               -0.020680516218726526
            ],
            [
               -0.08953890757624494,
               -0.021001094701697864
            ],
            [
               -0.09233860477093714,
               -0.0214227489808073
            ],
            [
               -0.09513830196562933,
               -0.022008780842886256
            ],
            [
               -0.09793799916032131,
               -0.022779742746426974
            ],
            [
               -0.1007376963550135,
               -0.023707435217572962
            ],
            [
               -0.1035373935497057,
               -0.02472471633655687
            ],
            [
               -0.1063370907443979,
               -0.025747521892327666
            ],
            [
               -0.1091367879390901,
               -0.02670162247707578
            ],
            [
               -0.11193648513378229,
               -0.027545314012544574
            ],
            [
               -0.11473618232847449,
               -0.02828079269036497
            ],
            [
               -0.11753587952316669,
               -0.02895080587756652
            ],
            [
               -0.12033557671785888,
               -0.029621989314136673
            ],
            [
               -0.12313527391255108,
               -0.030360528162904986
            ],
            [
               -0.12593497110724328,
               -0.031208094901765744
            ],
            [
               -0.12873466830193547,
               -0.032165758002781784
            ],
            [
               -0.13153436549662767,
               -0.03319089646050395
            ],
            [
               -0.13433406269131987,
               -0.03420801445404895
            ],
            [
               -0.13713375988601206,
               -0.035130065788780286
            ],
            [
               -0.13993345708070426,
               -0.03588378985218396
            ],
            [
               -0.14273315427539646,
               -0.036431525123143814
            ],
            [
               -0.14553285147008865,
               -0.036783221168447074
            ],
            [
               -0.14833254866478085,
               -0.03699542902629509
            ],
            [
               -0.15113224585947305,
               -0.03715791168344655
            ],
            [
               -0.15393194305416524,
               -0.03737199948426871
            ],
            [
               -0.15673164024885744,
               -0.03772692374871149
            ],
            [
               -0.15953133744354964,
               -0.03828056855059788
            ],
            [
               -0.16233103463824183,
               -0.03904944935778391
            ],
            [
               -0.16513073183293403,
               -0.04000985006299097
            ],
            [
               -0.16793042902762623,
               -0.04110883413872214
            ],
            [
               -0.17073012622231842,
               -0.04228122711465533
            ],
            [
               -0.17352982341701062,
               -0.0434673408156019
            ],
            [
               -0.17632952061170282,
               -0.04462645111982972
            ],
            [
               -0.179129217806395,
               -0.04574266592630763
            ],
            [
               -0.1819289150010872,
               -0.04682227317472039
            ],
            [
               -0.1847286121957794,
               -0.04788419738242912
            ],
            [
               -0.1875283093904716,
               -0.0489471043604544
            ],
            [
               -0.19032800658516358,
               -0.05001748397123782
            ],
            [
               -0.19312770377985577,
               -0.05108255093333726
            ],
            [
               -0.19592740097454797,
               -0.05211022860960253
            ],
            [
               -0.19872709816924017,
               -0.05305629749000177
            ],
            [
               -0.20152679536393237,
               -0.05387662078513191
            ],
            [
               -0.20432649255862456,
               -0.054540806123837555
            ],
            [
               -0.20712618975331676,
               -0.055043153166769096
            ],
            [
               -0.20992588694800896,
               -0.055407419269315604
            ],
            [
               -0.21272558414270115,
               -0.05568363678173655
            ],
            [
               -0.21552528133739335,
               -0.05593748347827324
            ],
            [
               -0.21832497853208555,
               -0.0562349191973402
            ],
            [
               -0.22112467572677774,
               -0.056626322865428756
            ],
            [
               -0.22392437292146994,
               -0.057134720673113266
            ],
            [
               -0.22672407011616214,
               -0.0577517163598824
            ],
            [
               -0.22952376731085433,
               -0.058442619907014
            ],
            [
               -0.23232346450554653,
               -0.05915956968279705
            ],
            [
               -0.23512316170023873,
               -0.059858920995115285
            ],
            [
               -0.23792285889493092,
               -0.060517607806070205
            ],
            [
               -0.24072255608962312,
               -0.061143129734197624
            ],
            [
               -0.24352225328431532,
               -0.061773417904494726
            ],
            [
               -0.2463219504790075,
               -0.06246573943925949
            ],
            [
               -0.2491216476736997,
               -0.06327722438402508
            ],
            [
               -0.2519213448683919,
               -0.06424252025659986
            ],
            [
               -0.2547210420630841,
               -0.06535554104308658
            ],
            [
               -0.2575207392577763,
               -0.06656169166204977
            ],
            [
               -0.2603204364524685,
               -0.06776431622545273
            ],
            [
               -0.2631201336471607,
               -0.068845079865177
            ],
            [
               -0.2659198308418529,
               -0.06969368404016203
            ],
            [
               -0.2687195280365451,
               -0.07023904547839817
            ],
            [
               -0.2715192252312373,
               -0.07047292848082633
            ],
            [
               -0.2743189224259295,
               -0.07045851714050441
            ],
            [
               -0.27711861962062145,
               -0.07032027416800979
            ],
            [
               -0.27991831681531365,
               -0.07021663476912546
            ],
            [
               -0.28271801401000585,
               -0.07030213152102273
            ],
            [
               -0.28551771120469804,
               -0.07068890947531441
            ],
            [
               -0.28831740839939024,
               -0.07141818067858312
            ],
            [
               -0.29111710559408244,
               -0.07244969506188664
            ],
            [
               -0.29391680278877463,
               -0.07367240457046588
            ],
            [
               -0.29671649998346683,
               -0.07493356397145873
            ],
            [
               -0.299516197178159,
               -0.0760782911872237
            ],
            [
               -0.3023158943728512,
               -0.07698866833433421
            ],
            [
               -0.3051155915675434,
               -0.07761169873496747
            ],
            [
               -0.3079152887622356,
               -0.07796878353407156
            ],
            [
               -0.3107149859569278,
               -0.07814483227133596
            ],
            [
               -0.31351468315162,
               -0.07826102014280298
            ],
            [
               -0.3163143803463122,
               -0.07843976681366076
            ],
            [
               -0.3191140775410044,
               -0.07877238141560017
            ],
            [
               -0.3219137747356966,
               -0.07929848987773642
            ],
            [
               -0.3247134719303888,
               -0.08000232974385645
            ],
            [
               -0.327513169125081,
               -0.08082559308851345
            ],
            [
               -0.3303128663197732,
               -0.08169144892304918
            ],
            [
               -0.3331125635144654,
               -0.08253125441262396
            ],
            [
               -0.3359122607091576,
               -0.08330518491882971
            ],
            [
               -0.3387119579038498,
               -0.0840105558751729
            ],
            [
               -0.341511655098542,
               -0.08467604634735025
            ],
            [
               -0.3443113522932342,
               -0.08534485115018053
            ],
            [
               -0.34711104948792637,
               -0.08605339400094969
            ],
            [
               -0.34991074668261857,
               -0.08681348119815502
            ],
            [
               -0.35271044387731076,
               -0.08760432609375635
            ],
            [
               -0.35551014107200296,
               -0.08837729162019226
            ],
            [
               -0.35830983826669516,
               -0.08907173529733368
            ],
            [
               -0.36110953546138735,
               -0.0896365116208795
            ],
            [
               -0.36390923265607955,
               -0.09004975505069474
            ],
            [
               -0.36670892985077175,
               -0.09033013601977205
            ],
            [
               -0.3695086270454637,
               -0.09053561114846863
            ],
            [
               -0.3723083242401559,
               -0.09074979378016156
            ],
            [
               -0.3751080214348481,
               -0.09106007262785225
            ],
            [
               -0.3779077186295403,
               -0.09153419712951112
            ],
            [
               -0.3807074158242325,
               -0.09220242243496031
            ],
            [
               -0.3835071130189247,
               -0.0930504112150841
            ],
            [
               -0.3863068102136169,
               -0.09402461422427523
            ],
            [
               -0.3891065074083091,
               -0.09504797654802447
            ],
            [
               -0.3919062046030013,
               -0.0960408027249742
            ],
            [
               -0.3947059017976935,
               -0.09694038447086953
            ],
            [
               -0.3975055989923857,
               -0.09771384516081615
            ],
            [
               -0.4003052961870779,
               -0.09836118600777989
            ],
            [
               -0.4031049933817701,
               -0.09890880289220189
            ],
            [
               -0.4059046905764623,
               -0.09939666165521883
            ],
            [
               -0.4087043877711545,
               -0.09986394762613832
            ],
            [
               -0.4115040849658467,
               -0.10033790844832195
            ],
            [
               -0.41430378216053887,
               -0.1008289630582534
            ],
            [
               -0.41710347935523107,
               -0.10133264146922856
            ],
            [
               -0.41990317654992326,
               -0.10183648298154431
            ],
            [
               -0.42270287374461546,
               -0.10232849661637636
            ],
            [
               -0.42550257093930766,
               -0.10280364067650274
            ],
            [
               -0.42830226813399985,
               -0.10326595348702858
            ],
            [
               -0.43110196532869205,
               -0.10372593957330022
            ],
            [
               -0.43390166252338425,
               -0.10419480139478722
            ],
            [
               -0.43670135971807633,
               -0.1046783578209682
            ],
            [
               -0.43950105691276853,
               -0.10517356155511641
            ],
            [
               -0.4423007541074607,
               -0.10566942610712808
            ],
            [
               -0.4451004513021529,
               -0.10615234112985437
            ],
            [
               -0.4479001484968451,
               -0.10661389780986728
            ],
            [
               -0.4506998456915373,
               -0.1070581694059163
            ],
            [
               -0.4534995428862295,
               -0.10750534778737923
            ],
            [
               -0.4562992400809217,
               -0.10798976377453282
            ],
            [
               -0.4590989372756139,
               -0.10855223345009658
            ],
            [
               -0.4618986344703061,
               -0.10922870728090776
            ],
            [
               -0.4646983316649983,
               -0.11003863931648922
            ],
            [
               -0.4674980288596905,
               -0.11097682643354337
            ],
            [
               -0.4702977260543827,
               -0.1120115553523637
            ],
            [
               -0.4730974232490749,
               -0.11309002085482076
            ],
            [
               -0.4758971204437671,
               -0.11414974629905333
            ],
            [
               -0.47869681763845917,
               -0.11513286772220725
            ],
            [
               -0.48149651483315137,
               -0.11599923398218119
            ],
            [
               -0.48429621202784356,
               -0.11673461121380355
            ],
            [
               -0.48709590922253576,
               -0.11735174461250843
            ],
            [
               -0.48989560641722796,
               -0.1178841558300699
            ],
            [
               -0.49269530361192015,
               -0.11837467706812042
            ],
            [
               -0.49549500080661235,
               -0.11886219939649505
            ],
            [
               -0.49829469800130455,
               -0.11937051707983179
            ],
            [
               -0.5010943951959967,
               -0.11990239621952713
            ],
            [
               -0.5038940923906889,
               -0.12044035094981151
            ],
            [
               -0.5066937895853811,
               -0.1209535949747123
            ],
            [
               -0.5094934867800733,
               -0.12140885812783155
            ],
            [
               -0.5122931839747655,
               -0.12178172633085742
            ],
            [
               -0.5150928811694577,
               -0.12206514542442147
            ],
            [
               -0.5178925783641499,
               -0.12227268429532423
            ],
            [
               -0.5206922755588421,
               -0.12243576176717194
            ],
            [
               -0.5234919727535343,
               -0.12259581476494755
            ],
            [
               -0.5262916699482264,
               -0.1227938093298921
            ],
            [
               -0.5290913671429186,
               -0.12306018049963052
            ],
            [
               -0.5318910643376108,
               -0.1234080657653898
            ],
            [
               -0.534690761532303,
               -0.123831662957686
            ],
            [
               -0.5374904587269952,
               -0.12431001244879791
            ],
            [
               -0.5402901559216874,
               -0.12481491896442734
            ],
            [
               -0.5430898531163796,
               -0.1253205378016378
            ],
            [
               -0.5458895503110718,
               -0.1258116854723332
            ],
            [
               -0.548689247505764,
               -0.12628832417778182
            ],
            [
               -0.5514889447004562,
               -0.12676480527090797
            ],
            [
               -0.5542886418951484,
               -0.12726402329107103
            ],
            [
               -0.5570883390898406,
               -0.12780818855012957
            ],
            [
               -0.5598880362845328,
               -0.12840902440284044
            ],
            [
               -0.562687733479225,
               -0.12906050284321705
            ],
            [
               -0.5654874306739172,
               -0.12973662945323555
            ],
            [
               -0.5682871278686092,
               -0.13039541283640219
            ],
            [
               -0.5710868250633014,
               -0.1309883716531758
            ],
            [
               -0.5738865222579936,
               -0.1314732482080375
            ],
            [
               -0.5766862194526858,
               -0.13182651233840356
            ],
            [
               -0.579485916647378,
               -0.1320521026935017
            ],
            [
               -0.5822856138420702,
               -0.132183748514007
            ],
            [
               -0.5850853110367624,
               -0.13227992127088944
            ],
            [
               -0.5878850082314546,
               -0.13241250350122868
            ],
            [
               -0.5906847054261468,
               -0.13265203146679064
            ],
            [
               -0.593484402620839,
               -0.13305332807773504
            ],
            [
               -0.5962840998155312,
               -0.13364518572035167
            ],
            [
               -0.5990837970102234,
               -0.13442652052642867
            ],
            [
               -0.6018834942049156,
               -0.13536948092526618
            ],
            [
               -0.6046831913996078,
               -0.13642796872292798
            ],
            [
               -0.6074828885943,
               -0.13754857343982063
            ],
            [
               -0.6102825857889922,
               -0.13868050280293398
            ],
            [
               -0.6130822829836844,
               -0.13978183865755658
            ],
            [
               -0.6158819801783765,
               -0.1408210794657828
            ],
            [
               -0.6186816773730687,
               -0.14177484993887568
            ],
            [
               -0.6214813745677609,
               -0.14262414947132893
            ],
            [
               -0.6242810717624531,
               -0.1433519954995499
            ],
            [
               -0.6270807689571453,
               -0.14394457459635082
            ],
            [
               -0.6298804661518375,
               -0.1443962821396102
            ],
            [
               -0.6326801633465297,
               -0.14471695028447096
            ],
            [
               -0.6354798605412219,
               -0.14493796130380854
            ],
            [
               -0.638279557735914,
               -0.14511353625338966
            ],
            [
               -0.6410792549306062,
               -0.14531460222041334
            ],
            [
               -0.6438789521252984,
               -0.14561504746190096
            ],
            [
               -0.6466786493199906,
               -0.14607312240102124
            ],
            [
               -0.6494783465146828,
               -0.14671318856048357
            ],
            [
               -0.652278043709375,
               -0.14751396830143904
            ],
            [
               -0.6550777409040672,
               -0.1484083431043103
            ],
            [
               -0.6578774380987593,
               -0.14929669924591482
            ],
            [
               -0.6606771352934515,
               -0.15007164416146995
            ],
            [
               -0.6634768324881437,
               -0.1506479189512286
            ],
            [
               -0.6662765296828359,
               -0.15098889539562255
            ],
            [
               -0.6690762268775281,
               -0.1511211592136403
            ],
            [
               -0.6718759240722203,
               -0.15113156645209663
            ],
            [
               -0.6746756212669125,
               -0.15114612862495955
            ],
            [
               -0.6774753184616047,
               -0.15129569532347678
            ],
            [
               -0.6802750156562969,
               -0.1516778948359712
            ],
            [
               -0.6830747128509891,
               -0.1523266353111917
            ],
            [
               -0.6858744100456813,
               -0.1531988901882098
            ],
            [
               -0.6886741072403735,
               -0.15418377820382798
            ],
            [
               -0.6914738044350657,
               -0.15513241015595583
            ],
            [
               -0.6942735016297579,
               -0.15590057307516336
            ],
            [
               -0.6970731988244501,
               -0.15639206723998839
            ],
            [
               -0.6998728960191423,
               -0.1565898163443567
            ],
            [
               -0.7026725932138345,
               -0.15656507902072744
            ],
            [
               -0.7054722904085265,
               -0.15646132898826112
            ],
            [
               -0.7082719876032187,
               -0.15645679867834852
            ],
            [
               -0.7110716847979109,
               -0.15671604605024242
            ],
            [
               -0.7138713819926031,
               -0.15734425087093024
            ],
            [
               -0.7166710791872953,
               -0.15835723506697222
            ],
            [
               -0.7194707763819875,
               -0.15967564120113162
            ],
            [
               -0.7222704735766797,
               -0.16114468906586732
            ],
            [
               -0.7250701707713719,
               -0.162573602908883
            ],
            [
               -0.7278698679660641,
               -0.16378336892418308
            ],
            [
               -0.7306695651607563,
               -0.16464952783335898
            ],
            [
               -0.7334692623554485,
               -0.16512870555653708
            ],
            [
               -0.7362689595501407,
               -0.16526278094072486
            ],
            [
               -0.7390686567448329,
               -0.1651612723167624
            ],
            [
               -0.7418683539395251,
               -0.1649686004489419
            ],
            [
               -0.7446680511342173,
               -0.16482655495404067
            ],
            [
               -0.7474677483289094,
               -0.1648426074530248
            ],
            [
               -0.7502674455236016,
               -0.16507184141574394
            ],
            [
               -0.7530671427182938,
               -0.16551536554714052
            ],
            [
               -0.755866839912986,
               -0.16613286396683372
            ],
            [
               -0.7586665371076782,
               -0.1668630927703224
            ],
            [
               -0.7614662343023704,
               -0.16764474766834075
            ],
            [
               -0.7642659314970626,
               -0.16843137681113582
            ],
            [
               -0.7670656286917548,
               -0.1691971670421236
            ],
            [
               -0.769865325886447,
               -0.169934175467234
            ],
            [
               -0.7726650230811392,
               -0.17064451497938107
            ],
            [
               -0.7754647202758314,
               -0.17133215791746748
            ],
            [
               -0.7782644174705236,
               -0.17199816726742334
            ],
            [
               -0.7810641146652157,
               -0.17264085074439334
            ],
            [
               -0.7838638118599079,
               -0.1732596366014171
            ],
            [
               -0.7866635090546001,
               -0.17385955436077444
            ],
            [
               -0.7894632062492923,
               -0.17445286256951262
            ],
            [
               -0.7922629034439845,
               -0.17505572156160432
            ],
            [
               -0.7950626006386766,
               -0.1756802760226889
            ],
            [
               -0.7978622978333688,
               -0.1763250330643401
            ],
            [
               -0.800661995028061,
               -0.17696788900266702
            ],
            [
               -0.8034616922227532,
               -0.17756585624542764
            ],
            [
               -0.8062613894174454,
               -0.17806344264387383
            ],
            [
               -0.8090610866121376,
               -0.1784084351656417
            ],
            [
               -0.8118607838068298,
               -0.178570715506654
            ],
            [
               -0.814660481001522,
               -0.17855791346517497
            ],
            [
               -0.8174601781962142,
               -0.17842199307680578
            ],
            [
               -0.8202598753909064,
               -0.17825333235692237
            ],
            [
               -0.8230595725855986,
               -0.17816276330290695
            ],
            [
               -0.8258592697802908,
               -0.17825608059474862
            ],
            [
               -0.828658966974983,
               -0.17860828543192903
            ],
            [
               -0.8314586641696752,
               -0.17924527829530532
            ],
            [
               -0.8342583613643674,
               -0.18013859981847347
            ],
            [
               -0.8370580585590595,
               -0.18121478180674377
            ],
            [
               -0.8398577557537517,
               -0.18237624070320502
            ],
            [
               -0.8426574529484439,
               -0.18352699289696978
            ],
            [
               -0.845457150143136,
               -0.18459505764341466
            ],
            [
               -0.8482568473378282,
               -0.1855447449513778
            ],
            [
               -0.8510565445325204,
               -0.18637566057921404
            ],
            [
               -0.8538562417272126,
               -0.18710994730130795
            ],
            [
               -0.8566559389219048,
               -0.18777338688453857
            ],
            [
               -0.859455636116597,
               -0.18837806136002636
            ],
            [
               -0.8622553333112892,
               -0.1889135623186495
            ],
            [
               -0.8650550305059814,
               -0.1893504625558783
            ],
            [
               -0.8678547277006736,
               -0.1896550567612649
            ],
            [
               -0.8706544248953658,
               -0.18980989964887315
            ],
            [
               -0.873454122090058,
               -0.18983204194233003
            ],
            [
               -0.8762538192847502,
               -0.18978109776087868
            ],
            [
               -0.8790535164794424,
               -0.18975240468823112
            ],
            [
               -0.8818532136741346,
               -0.1898555806111058
            ],
            [
               -0.8846529108688267,
               -0.19018405964336285
            ],
            [
               -0.8874526080635189,
               -0.1907848825976164
            ],
            [
               -0.8902523052582111,
               -0.1916387822508089
            ],
            [
               -0.8930520024529033,
               -0.19265804171594456
            ],
            [
               -0.8958516996475955,
               -0.1937044194809295
            ],
            [
               -0.8986513968422877,
               -0.1946232238859243
            ],
            [
               -0.9014510940369799,
               -0.19528436296167093
            ],
            [
               -0.9042507912316721,
               -0.1956186128549697
            ],
            [
               -0.9070504884263643,
               -0.19563833539657327
            ],
            [
               -0.9098501856210565,
               -0.19543620392988215
            ],
            [
               -0.9126498828157487,
               -0.19516187540602795
            ],
            [
               -0.9154495800104409,
               -0.19498302783275268
            ],
            [
               -0.9182492772051329,
               -0.19504177545550072
            ],
            [
               -0.9210489743998251,
               -0.19541877454284062
            ],
            [
               -0.9238486715945173,
               -0.19611495805848192
            ],
            [
               -0.9266483687892095,
               -0.19705553965823974
            ],
            [
               -0.9294480659839017,
               -0.19811434645988638
            ],
            [
               -0.9322477631785939,
               -0.1991506844408477
            ],
            [
               -0.9350474603732861,
               -0.20004756149392086
            ],
            [
               -0.9378471575679783,
               -0.2007401516684646
            ],
            [
               -0.9406468547626705,
               -0.20122677197636565
            ],
            [
               -0.9434465519573627,
               -0.20156024176261866
            ],
            [
               -0.9462462491520549,
               -0.20182354145519574
            ],
            [
               -0.9490459463467471,
               -0.2020983298473673
            ],
            [
               -0.9518456435414393,
               -0.20243674023963243
            ],
            [
               -0.9546453407361315,
               -0.2028454605310908
            ],
            [
               -0.9574450379308237,
               -0.2032869239402609
            ],
            [
               -0.9602447351255159,
               -0.20369683653115048
            ],
            [
               -0.9630444323202081,
               -0.2040119899833394
            ],
            [
               -0.9658441295149003,
               -0.20419896871655
            ],
            [
               -0.9686438267095925,
               -0.20427396556105834
            ],
            [
               -0.9714435239042847,
               -0.20430657795841
            ],
            [
               -0.9742432210989769,
               -0.2044053603621624
            ],
            [
               -0.9770429182936691,
               -0.20468858636178688
            ],
            [
               -0.9798426154883613,
               -0.20524842771591822
            ],
            [
               -0.9826423126830534,
               -0.20611915810597176
            ],
            [
               -0.9854420098777456,
               -0.20725928960494397
            ],
            [
               -0.9882417070724377,
               -0.20855389716311745
            ],
            [
               -0.9910414042671299,
               -0.20983778227568156
            ],
            [
               -0.9938411014618221,
               -0.21093414588109086
            ],
            [
               -0.9966407986565143,
               -0.21169878909249876
            ],
            [
               -0.9994404958512065,
               -0.21205789833005864
            ],
            [
               -1.0022401930458988,
               -0.2120288252511076
            ],
            [
               -1.005039890240591,
               -0.21171764687811429
            ],
            [
               -1.007839587435283,
               -0.21129353560300396
            ],
            [
               -1.0106392846299752,
               -0.2109463755267334
            ],
            [
               -1.0134389818246674,
               -0.2108388325211931
            ],
            [
               -1.0162386790193596,
               -0.21106583217850347
            ],
            [
               -1.0190383762140518,
               -0.21163254728339184
            ],
            [
               -1.021838073408744,
               -0.21245697188978305
            ],
            [
               -1.0246377706034362,
               -0.2133963062257164
            ],
            [
               -1.0274374677981284,
               -0.2142896062685936
            ],
            [
               -1.0302371649928206,
               -0.21500441540355777
            ],
            [
               -1.0330368621875128,
               -0.21547382344796273
            ],
            [
               -1.035836559382205,
               -0.2157130624910924
            ],
            [
               -1.0386362565768972,
               -0.21581068441819443
            ],
            [
               -1.0414359537715894,
               -0.2158969162322662
            ],
            [
               -1.0442356509662816,
               -0.216098757621708
            ],
            [
               -1.0470353481609738,
               -0.21649566014649896
            ],
            [
               -1.049835045355666,
               -0.21708982381786474
            ],
            [
               -1.0526347425503582,
               -0.21780105575238798
            ],
            [
               -1.0554344397450504,
               -0.21848884106119051
            ],
            [
               -1.0582341369397426,
               -0.21899588402379438
            ],
            [
               -1.0610338341344348,
               -0.21920041798115272
            ],
            [
               -1.063833531329127,
               -0.21906125251899602
            ],
            [
               -1.0666332285238191,
               -0.21864100013967588
            ],
            [
               -1.0694329257185113,
               -0.21809894559026
            ],
            [
               -1.0722326229132033,
               -0.21765392189421265
            ],
            [
               -1.0750323201078955,
               -0.21752671721118588
            ],
            [
               -1.0778320173025877,
               -0.21787815603242308
            ],
            [
               -1.08063171449728,
               -0.21876095899192544
            ],
            [
               -1.083431411691972,
               -0.22010003298826977
            ],
            [
               -1.0862311088866643,
               -0.22170786553625246
            ],
            [
               -1.0890308060813565,
               -0.22333150065430982
            ],
            [
               -1.0918305032760487,
               -0.22471820691959282
            ],
            [
               -1.0946302004707409,
               -0.22568127495439066
            ],
            [
               -1.097429897665433,
               -0.22614718552281052
            ],
            [
               -1.1002295948601253,
               -0.22617079897364942
            ],
            [
               -1.1030292920548175,
               -0.22591463658956099
            ],
            [
               -1.1058289892495097,
               -0.2255989081065248
            ],
            [
               -1.1086286864442019,
               -0.22543746369825177
            ],
            [
               -1.111428383638894,
               -0.22557871615091674
            ],
            [
               -1.1142280808335863,
               -0.2260686354120261
            ],
            [
               -1.1170277780282785,
               -0.22684581700241663
            ],
            [
               -1.1198274752229707,
               -0.2277686242807853
            ],
            [
               -1.1226271724176629,
               -0.2286646459576672
            ],
            [
               -1.125426869612355,
               -0.22938622781074816
            ],
            [
               -1.1282265668070472,
               -0.22985459330784952
            ],
            [
               -1.1310262640017394,
               -0.23007933836278993
            ],
            [
               -1.1338259611964316,
               -0.2301483917056768
            ],
            [
               -1.1366256583911238,
               -0.23019313487963552
            ],
            [
               -1.139425355585816,
               -0.23034117213031438
            ],
            [
               -1.1422250527805082,
               -0.23067277038709752
            ],
            [
               -1.1450247499752004,
               -0.23119522120449815
            ],
            [
               -1.1478244471698926,
               -0.23184301725684242
            ],
            [
               -1.1506241443645848,
               -0.2325029719937616
            ],
            [
               -1.153423841559277,
               -0.23305516733103035
            ],
            [
               -1.1562235387539692,
               -0.23341558336544344
            ],
            [
               -1.1590232359486614,
               -0.23356602694547246
            ],
            [
               -1.1618229331433536,
               -0.23356150283160937
            ],
            [
               -1.1646226303380458,
               -0.23351286284010753
            ],
            [
               -1.167422327532738,
               -0.23355081465823313
            ],
            [
               -1.1702220247274302,
               -0.23378343508461014
            ],
            [
               -1.1730217219221224,
               -0.2342612553924107
            ],
            [
               -1.1758214191168146,
               -0.234961225256916
            ],
            [
               -1.1786211163115068,
               -0.2357944347969764
            ],
            [
               -1.1814208135061988,
               -0.2366345901833434
            ],
            [
               -1.184220510700891,
               -0.23735753475350746
            ],
            [
               -1.1870202078955832,
               -0.23787876559628865
            ],
            [
               -1.1898199050902754,
               -0.2381769262512154
            ],
            [
               -1.1926196022849676,
               -0.23829619545188055
            ],
            [
               -1.1954192994796597,
               -0.23832759520594765
            ],
            [
               -1.198218996674352,
               -0.23837610090763334
            ],
            [
               -1.2010186938690441,
               -0.23852480125258682
            ],
            [
               -1.2038183910637363,
               -0.2388078779023454
            ],
            [
               -1.2066180882584285,
               -0.2392008265468154
            ],
            [
               -1.2094177854531207,
               -0.2396303785671426
            ],
            [
               -1.212217482647813,
               -0.24000007955127362
            ],
            [
               -1.2150171798425051,
               -0.24022260378849522
            ],
            [
               -1.2178168770371973,
               -0.2402481626810694
            ],
            [
               -1.2206165742318895,
               -0.24008020762199542
            ],
            [
               -1.2234162714265817,
               -0.2397742329518311
            ],
            [
               -1.226215968621274,
               -0.239421168278185
            ],
            [
               -1.229015665815966,
               -0.239121658098647
            ],
            [
               -1.2318153630106583,
               -0.23895991427727353
            ],
            [
               -1.2346150602053505,
               -0.23898516138087683
            ],
            [
               -1.2374147574000427,
               -0.23920542549764418
            ],
            [
               -1.240214454594735,
               -0.23959385936963107
            ],
            [
               -1.243014151789427,
               -0.2401036251374331
            ],
            [
               -1.2458138489841193,
               -0.24068499614079356
            ],
            [
               -1.2486135461788115,
               -0.24129847601198637
            ],
            [
               -1.2514132433735037,
               -0.24192010693730656
            ],
            [
               -1.2542129405681959,
               -0.2425386892733476
            ],
            [
               -1.2570126377628879,
               -0.2431479294944052
            ],
            [
               -1.25981233495758,
               -0.24373831605574997
            ],
            [
               -1.2626120321522722,
               -0.24429317573460613
            ],
            [
               -1.2654117293469644,
               -0.24479112039309003
            ],
            [
               -1.2682114265416566,
               -0.24521393001420458
            ],
            [
               -1.2710111237363488,
               -0.24555615870510333
            ],
            [
               -1.273810820931041,
               -0.2458315584741528
            ],
            [
               -1.2766105181257332,
               -0.24607233757914285
            ],
            [
               -1.2794102153204254,
               -0.24632001814406412
            ],
            [
               -1.2822099125151176,
               -0.24661020480320925
            ],
            [
               -1.2850096097098098,
               -0.24695653354429487
            ],
            [
               -1.287809306904502,
               -0.24734020753940364
            ],
            [
               -1.2906090040991942,
               -0.24771024727178534
            ],
            [
               -1.2934087012938864,
               -0.2479961734506448
            ],
            [
               -1.2962083984885786,
               -0.24813040919908186
            ],
            [
               -1.2990080956832708,
               -0.24807378871079486
            ],
            [
               -1.301807792877963,
               -0.247835653915713
            ],
            [
               -1.3046074900726552,
               -0.24748094456722747
            ],
            [
               -1.3074071872673474,
               -0.2471203250718619
            ],
            [
               -1.3102068844620396,
               -0.24688467410763243
            ],
            [
               -1.3130065816567318,
               -0.24689049817304468
            ],
            [
               -1.315806278851424,
               -0.247206258369866
            ],
            [
               -1.3186059760461162,
               -0.24782999026885766
            ],
            [
               -1.3214056732408084,
               -0.24868567933275967
            ],
            [
               -1.3242053704355006,
               -0.24964043768753838
            ],
            [
               -1.3270050676301928,
               -0.25053826010497304
            ],
            [
               -1.329804764824885,
               -0.25124098345262413
            ],
            [
               -1.3326044620195772,
               -0.2516646838995066
            ],
            [
               -1.3354041592142694,
               -0.2518009159590898
            ],
            [
               -1.3382038564089616,
               -0.2517166065569444
            ],
            [
               -1.3410035536036538,
               -0.2515327252299834
            ],
            [
               -1.343803250798346,
               -0.2513881220245531
            ],
            [
               -1.3466029479930381,
               -0.25139923867166836
            ],
            [
               -1.3494026451877303,
               -0.25162745731379577
            ],
            [
               -1.3522023423824225,
               -0.2520633751709437
            ],
            [
               -1.3550020395771145,
               -0.25263209500704586
            ],
            [
               -1.3578017367718067,
               -0.25321733025012805
            ],
            [
               -1.360601433966499,
               -0.25369666497283716
            ],
            [
               -1.363401131161191,
               -0.253977299905903
            ],
            [
               -1.3662008283558833,
               -0.2540218770467233
            ],
            [
               -1.3690005255505755,
               -0.25385730638700055
            ],
            [
               -1.3718002227452677,
               -0.25356479629389606
            ],
            [
               -1.37459991993996,
               -0.25325485145151605
            ],
            [
               -1.377399617134652,
               -0.25303517852640245
            ],
            [
               -1.3801993143293443,
               -0.25298106119633046
            ],
            [
               -1.3829990115240365,
               -0.2531164973256208
            ],
            [
               -1.3857987087187287,
               -0.25341078056050315
            ],
            [
               -1.3885984059134209,
               -0.25379048379651203
            ],
            [
               -1.391398103108113,
               -0.25416240978134663
            ],
            [
               -1.3941978003028053,
               -0.25444035047058544
            ],
            [
               -1.3969974974974975,
               -0.25456793894187446
            ]
         ]
      }
   ]
}
