# Supplementary material for: Isolation of a planar π-aromatic Bi5− ring in a cobalt-based inverse-sandwich-type complex
Source: Nat Chem. 2025 Jan 20;17(4):547–55. doi: 10.1038/s41557-024-01713-8 (PMC11964920; doi:10.1038/s41557-024-01713-8)
Supplement: Supplementary file 4 — Original magnetic data of compound 1 and origin file of Fig. 3. [file 41557_2024_1713_MOESM4_ESM.zip › sr_and_T/63.csv]

comment	corrected Loops
temperature	5
sr	0.128
angle	0
trans	0
B	M
-1.3999	-5.2042962245950175
-1.3970974874874873	-5.201817656422801
-1.394294974974975	-5.200378880183404
-1.3914924624624623	-5.200419221347893
-1.3886899499499499	-5.201998658959515
-1.3858874374374373	-5.204768281403686
-1.3830849249249249	-5.208067275243576
-1.3802824124124122	-5.211116280579063
-1.3774798998998998	-5.213246275317871
-1.3746773873873872	-5.2140911238231356
-1.3718748748748748	-5.213683895090782
-1.3690723623623622	-5.2124279631818204
-1.3662698498498498	-5.210953685282909
-1.3634673373373372	-5.209907352113526
-1.3606648248248248	-5.209739782135603
-1.3578623123123121	-5.210561054031017
-1.3550597997997997	-5.212106045719709
-1.3522572872872871	-5.2138198975741705
-1.3494547747747747	-5.215034676064905
-1.346652262262262	-5.2151803279367925
-1.3438497497497497	-5.21396316231505
-1.341047237237237	-5.2114563237098
-1.3382447247247247	-5.2080751002673535
-1.335442212212212	-5.204446240904529
-1.3326396996996996	-5.201213247600731
-1.329837187187187	-5.198838750380496
-1.3270346746746746	-5.19746493893555
-1.324232162162162	-5.196874116281172
-1.3214296496496496	-5.196560054330497
-1.318627137137137	-5.195886943120511
-1.3158246246246246	-5.19428678543004
-1.313022112112112	-5.191435778909023
-1.3102195995995995	-5.187358184129456
-1.307417087087087	-5.182429351908463
-1.3046145745745745	-5.177280391032488
-1.301812062062062	-5.172635776670148
-1.2990095495495495	-5.1691334059837235
-1.2962070370370369	-5.167179175433591
-1.2934045245245245	-5.166875041237769
-1.2906020120120119	-5.168035459830144
-1.2877994994994995	-5.170279922427894
-1.2849969869869868	-5.173167390806871
-1.2821944744744744	-5.176328171825038
-1.2793919619619618	-5.179552626401212
-1.2765894494494494	-5.182812155578121
-1.2737869369369368	-5.186210601780293
-1.2709844244244244	-5.189886289604576
-1.2681819119119118	-5.193899732898541
-1.2653793993993994	-5.198145449989786
-1.2625768868868867	-5.202317909253556
-1.2597743743743743	-5.205944489232689
-1.2569718618618617	-5.208477999153193
-1.2541693493493493	-5.209423882081328
-1.2513668368368367	-5.208467576176526
-1.2485643243243243	-5.205567916107419
-1.2457618118118117	-5.200992153766371
-1.2429592992992993	-5.195283846576734
-1.2401567867867866	-5.189171818394625
-1.2373542742742742	-5.18344205873676
-1.2345517617617616	-5.178801584469722
-1.2317492492492492	-5.175762840742869
-1.2289467367367366	-5.174570191317747
-1.2261442242242242	-5.175179012858004
-1.2233417117117116	-5.177286042241856
-1.2205391991991992	-5.1803997688490755
-1.2177366866866866	-5.18393363590974
-1.2149341741741742	-5.187303168176874
-1.2121316616616615	-5.1900103214908695
-1.2093291491491491	-5.191703118829562
-1.2065266366366365	-5.192204577403708
-1.203724124124124	-5.191510815927699
-1.2009216116116115	-5.189763201331725
-1.198119099099099	-5.187202942134274
-1.1953165865865865	-5.18411839222455
-1.192514074074074	-5.180795367354958
-1.1897115615615614	-5.1774790089956975
-1.186909049049049	-5.174352393294957
-1.1841065365365364	-5.171532744865553
-1.181304024024024	-5.169081696903446
-1.1785015115115114	-5.167022673639017
-1.175698998998999	-5.165357196791551
-1.1728964864864864	-5.164073294129558
-1.170093973973974	-5.1631429859475455
-1.1672914614614613	-5.162510945901855
-1.164488948948949	-5.162081148477153
-1.1616864364364363	-5.161710798139648
-1.158883923923924	-5.161219818593228
-1.1560814114114113	-5.160419519213807
-1.153278898898899	-5.15915694873227
-1.1504763863863863	-5.157364188599106
-1.1476738738738739	-5.15509712929467
-1.1448713613613613	-5.152548280439655
-1.1420688488488488	-5.150023666274606
-1.1392663363363362	-5.1478837747156145
-1.1364638238238238	-5.146460081530808
-1.1336613113113112	-5.145968155992285
-1.1308587987987986	-5.146442325706873
-1.1280562862862862	-5.147713366492531
-1.1252537737737738	-5.149440012085539
-1.1224512612612612	-5.151189968362442
-1.1196487487487485	-5.152550978878359
-1.1168462362362361	-5.153242095407549
-1.1140437237237237	-5.1531932505321985
-1.111241211211211	-5.152568675278727
-1.1084386986986985	-5.151724882070438
-1.105636186186186	-5.151112561235111
-1.1028336736736737	-5.151148292937243
-1.100031161161161	-5.152091398627999
-1.0972286486486484	-5.153960565634998
-1.094426136136136	-5.156514142110577
-1.0916236236236236	-5.159300339981171
-1.088821111111111	-5.161764211721853
-1.0860185985985984	-5.1633828516830755
-1.083216086086086	-5.163793183068049
-1.0804135735735736	-5.162879683652059
-1.077611061061061	-5.160801172755287
-1.0748085485485483	-5.1579525037452685
-1.072006036036036	-5.154873650199787
-1.0692035235235235	-5.152130630875789
-1.066401011011011	-5.150197185176642
-1.0635984984984983	-5.149362783393635
-1.060795985985986	-5.1496834494555355
-1.0579934734734735	-5.150980391002258
-1.0551909609609609	-5.152881068730597
-1.0523884484484483	-5.154890517408368
-1.0495859359359359	-5.156478177820167
-1.0467834234234235	-5.157166330955567
-1.0439809109109108	-5.1566086695617095
-1.0411783983983982	-5.1546499167778705
-1.0383758858858858	-5.151358937496201
-1.0355733733733734	-5.147028927442449
-1.0327708608608608	-5.142140317335477
-1.0299683483483482	-5.137286340083624
-1.0271658358358358	-5.133068215603909
-1.0243633233233234	-5.129975531385997
-1.0215608108108107	-5.128275092804283
-1.0187582982982981	-5.127935052582842
-1.0159557857857857	-5.128607842145843
-1.0131532732732733	-5.1296844959731125
-1.0103507607607607	-5.130416144981009
-1.007548248248248	-5.130079949819463
-1.0047457357357357	-5.128152066073675
-1.0019432232232233	-5.124444462064977
-0.9991407107107106	-5.11916837376078
-0.9963381981981981	-5.112904237483033
-0.9935356856856856	-5.106481859148799
-0.9907331731731731	-5.1007986532836975
-0.9879306606606606	-5.096620873256591
-0.9851281481481481	-5.094417581162792
-0.9823256356356356	-5.0942680489058985
-0.9795231231231231	-5.095862994023804
-0.9767206106106106	-5.098594668874926
-0.973918098098098	-5.101707981149561
-0.9711155855855855	-5.104471180192526
-0.968313073073073	-5.1063237041115235
-0.9655105605605605	-5.106969840579117
-0.962708048048048	-5.1064053869993815
-0.9599055355355355	-5.10488387865051
-0.957103023023023	-5.102842867081637
-0.9543005105105105	-5.100815383313627
-0.951497997997998	-5.099347070640121
-0.9486954854854854	-5.098929012176768
-0.9458929729729728	-5.099945466741444
-0.9430904604604604	-5.102629679542331
-0.9402879479479478	-5.107022278133704
-0.9374854354354354	-5.1129345018997645
-0.9346829229229228	-5.119928382864469
-0.9318804104104104	-5.127332228348962
-0.9290778978978977	-5.134307581758776
-0.9262753853853853	-5.139971754579869
-0.9234728728728727	-5.143560887264394
-0.9206703603603603	-5.1445988998508385
-0.9178678478478477	-5.143025723813518
-0.9150653353353353	-5.139240350359359
-0.9122628228228227	-5.1340325440462635
-0.9094603103103103	-5.128407760961277
-0.9066577977977976	-5.123343900274361
-0.9038552852852852	-5.119544545634406
-0.9010527727727726	-5.117261287395707
-0.8982502602602602	-5.11624274268165
-0.8954477477477477	-5.1158326660231195
-0.8926452352352352	-5.115193980442993
-0.8898427227227227	-5.11359400318695
-0.8870402102102102	-5.110662759495904
-0.8842376976976977	-5.106540160159456
-0.8814351851851852	-5.101859488805249
-0.8786326726726726	-5.097565309985429
-0.8758301601601601	-5.094617866163841
-0.8730276476476476	-5.09367558740248
-0.8702251351351351	-5.094858679667092
-0.8674226226226226	-5.097674808133262
-0.8646201101101101	-5.101138428666465
-0.8618175975975975	-5.104053519274905
-0.859015085085085	-5.105375202276876
-0.8562125725725724	-5.104537145067467
-0.8534100600600599	-5.101638933515946
-0.8506075475475474	-5.097429539843192
-0.8478050350350349	-5.093086812102804
-0.8450025225225224	-5.089858309809717
-0.8422000100100099	-5.08867450877433
-0.8393974974974974	-5.0898561242672
-0.8365949849849849	-5.0930089653845
-0.8337924724724723	-5.097140971106078
-0.8309899599599598	-5.100965592750184
-0.8281874474474473	-5.103296212250777
-0.8253849349349348	-5.103407147043847
-0.8225824224224223	-5.101247532175705
-0.8197799099099098	-5.0974415650169185
-0.8169773973973973	-5.093076950617836
-0.8141748848848848	-5.089350742020339
-0.8113723723723723	-5.08718639605597
-0.8085698598598597	-5.086943566184183
-0.8057673473473472	-5.088310866888913
-0.8029648348348347	-5.090412195684794
-0.8001623223223222	-5.092088871816682
-0.7973598098098097	-5.092265009464102
-0.7945572972972972	-5.090279536577994
-0.7917547847847847	-5.086082049165996
-0.7889522722722722	-5.080235766036028
-0.7861497597597596	-5.07373340376147
-0.7833472472472471	-5.067690154044003
-0.7805447347347346	-5.063013519896642
-0.7777422222222221	-5.060152071317432
-0.7749397097097096	-5.058994999050884
-0.7721371971971971	-5.0589430230403085
-0.7693346846846846	-5.059116463486007
-0.7665321721721721	-5.058626030808902
-0.7637296596596596	-5.056818303005353
-0.760927147147147	-5.053423578295882
-0.7581246346346345	-5.048571563028444
-0.755322122122122	-5.042686028336506
-0.7525196096096095	-5.036307298056699
-0.749717097097097	-5.029909186129926
-0.7469145845845845	-5.0237704731494475
-0.744112072072072	-5.017934612244468
-0.7413095595595595	-5.012256118649236
-0.738507047047047	-5.006501356126446
-0.7357045345345344	-5.000455906781498
-0.7329020220220219	-4.993994797203896
-0.7300995095095094	-4.987092398615123
-0.7272969969969969	-4.9797767001804285
-0.7244944844844844	-4.972056494864714
-0.7216919719719719	-4.963860573218331
-0.7188894594594594	-4.955021610653245
-0.7160869469469469	-4.945317157211766
-0.7132844344344343	-4.93455449479519
-0.7104819219219218	-4.9226656148314865
-0.7076794094094093	-4.909771589400598
-0.7048768968968968	-4.896185218174013
-0.7020743843843843	-4.882343573273173
-0.6992718718718718	-4.868689279725164
-0.6964693593593593	-4.855540511526531
-0.6936668468468468	-4.842996339760994
-0.6908643343343343	-4.830913205486872
-0.6880618218218217	-4.818963482955389
-0.6852593093093092	-4.806757288928938
-0.6824567967967967	-4.7939849125358
-0.6796542842842842	-4.7805285154257025
-0.6768517717717717	-4.766501712100742
-0.6740492592592592	-4.752201076585454
-0.6712467467467467	-4.737985559800104
-0.6684442342342342	-4.724126707959599
-0.6656417217217216	-4.710684533933511
-0.6628392092092091	-4.697456256834932
-0.6600366966966966	-4.6840202544909
-0.6572341841841841	-4.6698640825783
-0.6544316716716716	-4.654555131370218
-0.6516291591591591	-4.637896243643878
-0.6488266466466466	-4.620012350524521
-0.6460241341341341	-4.601336808197195
-0.6432216216216216	-4.582499871605997
-0.640419109109109	-4.564154911301254
-0.6376165965965965	-4.546799046440012
-0.634814084084084	-4.530646558296228
-0.6320115715715715	-4.515595277478904
-0.629209059059059	-4.501294527714864
-0.6264065465465465	-4.487289180024148
-0.623604034034034	-4.473189632688131
-0.6208015215215215	-4.458810381333168
-0.617999009009009	-4.444232324054809
-0.6151964964964964	-4.429771258545397
-0.6123939839839839	-4.415867354359785
-0.6095914714714714	-4.402936444535134
-0.6067889589589589	-4.391235023347652
-0.6039864464464464	-4.380783629349141
-0.6011839339339339	-4.371371087945786
-0.5983814214214214	-4.36263326132262
-0.5955789089089089	-4.354174864256677
-0.5927763963963963	-4.3456901489634685
-0.5899738838838838	-4.337041684865559
-0.5871713713713713	-4.3282739699710815
-0.5843688588588588	-4.3195631827195715
-0.5815663463463463	-4.311126801312635
-0.5787638338338338	-4.30312912011466
-0.5759613213213213	-4.29561702785869
-0.5731588088088088	-4.288506275878736
-0.5703562962962963	-4.281617911499085
-0.5675537837837837	-4.274745735174241
-0.5647512712712712	-4.2677256442462195
-0.5619487587587587	-4.260479903914404
-0.5591462462462462	-4.2530221954356175
-0.5563437337337337	-4.245427045135285
-0.5535412212212212	-4.237782442291871
-0.5507387087087087	-4.230150819681313
-0.5479361961961962	-4.222558519271998
-0.5451336836836836	-4.215019564402717
-0.5423311711711711	-4.20758207675823
-0.5395286586586586	-4.200372575182745
-0.5367261461461461	-4.193610689495519
-0.5339236336336336	-4.187576481095535
-0.5311211211211211	-4.182531525118306
-0.5283186086086086	-4.178616071367058
-0.5255160960960961	-4.175759418186938
-0.5227135835835836	-4.17364240613954
-0.519911071071071	-4.1717375450830865
-0.5171085585585585	-4.169427298187891
-0.514306046046046	-4.1661727306450045
-0.5115035335335335	-4.161683257233029
-0.508701021021021	-4.156032005143454
-0.5058985085085085	-4.149673823388379
-0.503095995995996	-4.143351226727099
-0.5002934834834833	-4.137908838277594
-0.49749097097097084	-4.134067554582898
-0.4946884584584583	-4.132225104723806
-0.4918859459459458	-4.132344078207403
-0.4890834334334333	-4.133962951441262
-0.4862809209209208	-4.136327993200594
-0.4834784084084083	-4.13860625174869
-0.48067589589589577	-4.140114418453033
-0.47787338338338325	-4.140493606308019
-0.47507087087087074	-4.139777597543036
-0.47226835835835823	-4.138336196243403
-0.4694658458458457	-4.13671484499534
-0.4666633333333332	-4.135423813910109
-0.4638608208208207	-4.134744809310476
-0.4610583083083082	-4.134615474257319
-0.4582557957957957	-4.134625907288302
-0.45545328328328316	-4.134125060063747
-0.45265077077077065	-4.132400688573215
-0.44984825825825814	-4.128875312846704
-0.4470457457457456	-4.123258597208422
-0.4442432332332331	-4.115613360594718
-0.4414407207207206	-4.106321583529858
-0.4386382082082081	-4.095968126799504
-0.4358356956956956	-4.085183153395297
-0.43303318318318307	-4.074492540744816
-0.43023067067067056	-4.064217455005329
-0.42742815815815804	-4.0544439120815445
-0.42462564564564553	-4.045058542910552
-0.421823133133133	-4.035826652086061
-0.4190206206206205	-4.026479405434944
-0.416218108108108	-4.016780573315901
-0.4134155955955955	-4.00655686639549
-0.410613083083083	-3.9956932984803464
-0.40781057057057046	-3.98410911317284
-0.40500805805805795	-3.9717354017676865
-0.40220554554554544	-3.9585111417351175
-0.39940303303303293	-3.944402619018038
-0.3966005205205205	-3.9294375527071956
-0.3937980080080079	-3.913735780551222
-0.3909954954954955	-3.8975172731939587
-0.3881929829829829	-3.881076170299501
-0.3853904704704705	-3.8647233394000953
-0.38258795795795786	-3.8487139910967265
-0.37978544544544546	-3.8331852174955436
-0.37698293293293283	-3.8181271426370857
-0.37418042042042043	-3.8034005656230025
-0.3713779079079078	-3.7887972745955567
-0.3685753953953954	-3.7741228614642957
-0.3657728828828828	-3.7592722837127175
-0.3629703703703704	-3.7442696909312705
-0.36016785785785776	-3.7292562617464577
-0.35736534534534536	-3.714428893940144
-0.35456283283283274	-3.699951659980443
-0.35176032032032034	-3.685873762343846
-0.3489578078078077	-3.6720874503362024
-0.3461552952952953	-3.658346424680726
-0.3433527827827827	-3.6443437617254375
-0.3405502702702703	-3.6298257987460687
-0.33774775775775767	-3.6147029698777065
-0.33494524524524527	-3.5991163144882554
-0.33214273273273265	-3.583430880548229
-0.32934022022022025	-3.568150888083019
-0.3265377077077076	-3.553778548775858
-0.323735195195195	-3.540659558823128
-0.3209326826826826	-3.5288658549812064
-0.31813017017017	-3.518156988301156
-0.3153276576576576	-3.508037814758355
-0.31252514514514496	-3.497899514789065
-0.30972263263263256	-3.4872032410267657
-0.30692012012011993	-3.4756502552611392
-0.30411760760760753	-3.463284698910745
-0.3013150950950949	-3.4504948445719723
-0.2985125825825825	-3.4379097591211014
-0.2957100700700699	-3.4262209197641127
-0.2929075575575575	-3.415982010061212
-0.29010504504504486	-3.4074472519084162
-0.28730253253253246	-3.4004968905555177
-0.28450002002001984	-3.3946715984355578
-0.28169750750750744	-3.3893041776985493
-0.2788949949949948	-3.383707610179906
-0.2760924824824824	-3.377362389230954
-0.2732899699699698	-3.3700479742227873
-0.2704874574574574	-3.3618821096399794
-0.26768494494494477	-3.3532612358049354
-0.26488243243243237	-3.344725672898532
-0.26207991991991975	-3.3367950362031635
-0.25927740740740735	-3.329825862684257
-0.2564748948948947	-3.3239332248539775
-0.2536723823823823	-3.3189951314599995
-0.2508698698698697	-3.3147307008455638
-0.2480673573573573	-3.310819661302374
-0.24526484484484468	-3.3070191519785537
-0.24246233233233228	-3.3032374077163142
-0.23965981981981965	-3.299540956897138
-0.23685730730730725	-3.296096314664541
-0.23405479479479463	-3.2930704393875665
-0.23125228228228223	-3.2905286190715595
-0.2284497697697696	-3.2883692577722057
-0.2256472572572572	-3.286322123656732
-0.22284474474474458	-3.2840144348852105
-0.22004223223223218	-3.2810851656116666
-0.21723971971971956	-3.277310182753978
-0.21443720720720716	-3.2726952528321336
-0.21163469469469454	-3.2675025936103843
-0.20883218218218214	-3.262196896510213
-0.2060296696696695	-3.2573222674710873
-0.2032271571571571	-3.2533442490620565
-0.2004246446446445	-3.2505037362610985
-0.1976221321321321	-3.248728016123893
-0.19481961961961947	-3.2476285715998205
-0.19201710710710707	-3.246590240095655
-0.18921459459459444	-3.2449292874217823
-0.18641208208208204	-3.242077079827557
-0.18360956956956942	-3.2377376336548007
-0.18080705705705702	-3.231974005078399
-0.1780045445445444	-3.225198375493526
-0.175202032032032	-3.218067997708083
-0.17239951951951937	-3.211315914591876
-0.16959700700700697	-3.2055637478713237
-0.16679449449449435	-3.201168563201743
-0.16399198198198195	-3.198145561592878
-0.16118946946946933	-3.1961862219524777
-0.15838695695695693	-3.1947640624378364
-0.1555844444444443	-3.193295433824587
-0.1527819319319319	-3.191307865932779
-0.14997941941941928	-3.1885676464944845
-0.14717690690690688	-3.1851315315283877
-0.14437439439439426	-3.1813106373635645
-0.14157188188188186	-3.1775606390304683
-0.13876936936936923	-3.174333621744629
-0.13596685685685683	-3.1719370835954743
-0.1331643443443442	-3.1704418553714806
-0.1303618318318318	-3.169664494466117
-0.1275593193193192	-3.1692261878814723
-0.12475680680680679	-3.16866668541196
-0.12195429429429416	-3.167575503941462
-0.11915178178178176	-3.1656985102596895
-0.11634926926926914	-3.1629870997472658
-0.11354675675675674	-3.159576499788219
-0.11074424424424412	-3.1557030212874713
-0.10794173173173172	-3.151589917958459
-0.1051392192192191	-3.147341568486298
-0.10233670670670669	-3.142882764707452
-0.09953419419419407	-3.137964902328804
-0.09673168168168167	-3.132238620851595
-0.09392916916916905	-3.125370070711309
-0.09112665665665665	-3.1171627327734655
-0.08832414414414402	-3.1076435956172714
-0.08552163163163162	-3.0970826916620116
-0.082719119119119	-3.0859354431681805
-0.0799166066066066	-3.074721610398809
-0.07711409409409398	-3.0638752004071987
-0.07431158158158158	-3.053609941407589
-0.07150906906906895	-3.043841511054586
-0.06870655655655655	-3.0341915543238063
-0.06590404404404393	-3.024074552027452
-0.06310153153153153	-3.0128441585592913
-0.06029901901901891	-2.999958197177862
-0.057496506506506506	-2.985116346070531
-0.054693993993993884	-2.968333090110997
-0.05189148148148148	-2.9499279357085495
-0.04908896896896886	-2.9304390814493706
-0.04628645645645646	-2.910488272816867
-0.04348394394394384	-2.8906370349809327
-0.040681431431431436	-2.871274457359841
-0.037878918918918814	-2.85256475160537
-0.03507640640640641	-2.834463138931791
-0.03227389389389379	-2.8167876684284963
-0.02947138138138139	-2.799318849964954
-0.026668868868868767	-2.781893066116427
-0.023866356356356366	-2.7644608516842686
-0.021063843843843744	-2.7470949838609444
-0.018261331331331343	-2.729950952010113
-0.01545881881881872	-2.7131978901304956
-0.01265630630630632	-2.696946589361054
-0.009853793793793697	-2.6812004280185313
-0.007051281281281296	-2.6658457837375895
-0.004248768768768674	-2.650684266850849
-0.001446256256256273	-2.6354948952498534
0.0013562562562563496	-2.62010479851285
0.00415876876876875	-2.604445076114592
0.006961281281281373	-2.5885742789180393
0.009763793793793774	-2.5726632931418916
0.012566306306306396	-2.556948170171445
0.015368818818818797	-2.5416673925397824
0.01817133133133142	-2.527004083075747
0.02097384384384382	-2.513050755367942
0.023776356356356443	-2.499805702755758
0.026578868868868843	-2.4871991273826195
0.029381381381381466	-2.47513737130277
0.03218389389389387	-2.463548271665167
0.03498640640640649	-2.452411266283515
0.03778891891891911	-2.4417619542190145
0.04059143143143151	-2.4316701411704207
0.043393943943944135	-2.42219979370479
0.046196456456456536	-2.413365722993582
0.04899896896896916	-2.4051032258710636
0.05180148148148156	-2.397262981629818
0.05460399399399418	-2.3896355619326197
0.05740650650650658	-2.3820004713208247
0.060209019019019205	-2.3741865873612813
0.0630115315315316	-2.36612661064889
0.06581404404404423	-2.3578889012822986
0.06861655655655663	-2.349675646874668
0.07141906906906925	-2.3417851234823734
0.07422158158158165	-2.3345454689005987
0.07702409409409428	-2.328235301278548
0.07982660660660668	-2.3230105939213983
0.0826291191191193	-2.3188563761194443
0.0854316316316317	-2.31557623565459
0.08823414414414432	-2.3128236018670476
0.09103665665665672	-2.3101685871655144
0.09383916916916935	-2.3071852801480492
0.09664168168168175	-2.3035390586712907
0.09944419419419437	-2.2990531467954076
0.10224670670670677	-2.2937384992522283
0.10504921921921939	-2.2877800797946346
0.10785173173173179	-2.2814835236492685
0.11065424424424442	-2.2751962538008756
0.11345675675675682	-2.2692236619838377
0.11625926926926944	-2.2637620971464587
0.11906178178178184	-2.258865649685667
0.12186429429429446	-2.2544542241836005
0.12466680680680686	-2.25035870476078
0.12746931931931949	-2.24638843480313
0.13027183183183189	-2.242399876905252
0.1330743443443445	-2.238345181570298
0.1358768568568569	-2.234285667479198
0.13867936936936953	-2.230366139806394
0.14148188188188193	-2.2267582803110866
0.14428439439439456	-2.223591223306789
0.14708690690690696	-2.220891719133551
0.14988941941941958	-2.218553503247329
0.15269193193193198	-2.216346387257464
0.1554944444444446	-2.2139629857705705
0.158296956956957	-2.2110889154487907
0.16109946946946962	-2.207474691929068
0.16390198198198203	-2.2029869537756026
0.16670449449449465	-2.1976233302700114
0.16950700700700705	-2.191487093485475
0.17230951951951967	-2.1847308054543975
0.17511203203203207	-2.1774881441236795
0.1779145445445447	-2.1698166371498617
0.1807170570570571	-2.1616699820696352
0.18351956956956972	-2.1529083978778347
0.18632208208208212	-2.1433425607570777
0.18912459459459474	-2.1327955501862546
0.19192710710710714	-2.1211616580496573
0.19472961961961976	-2.1084427168850857
0.19753213213213217	-2.0947510058054384
0.2003346446446448	-2.0802796962072767
0.2031371571571572	-2.0652529012376526
0.2059396696696698	-2.049873737521091
0.2087421821821822	-2.0342882192074443
0.21154469469469483	-2.0185756770036134
0.21434720720720724	-2.002765542768982
0.21714971971971986	-1.9868699534772292
0.21995223223223226	-1.970915707601101
0.22275474474474488	-1.9549599521071652
0.22555725725725728	-1.9390812947177327
0.2283597697697699	-1.9233490054811249
0.2311622822822823	-1.907783279599574
0.23396479479479493	-1.8923249900130603
0.23676730730730733	-1.8768315151928538
0.23956981981981995	-1.8611063820094786
0.24237233233233235	-1.8449576511341634
0.24517484484484497	-1.8282679217173747
0.24797735735735738	-1.811052239090138
0.25077986986987	-1.793481938483989
0.2535823823823824	-1.7758624548816302
0.256384894894895	-1.7585682028792453
0.2591874074074074	-1.7419525778096885
0.26198991991992004	-1.7262605534563615
0.26479243243243245	-1.711571637148828
0.26759494494494507	-1.6977916422248658
0.27039745745745747	-1.684695837688734
0.2731999699699701	-1.672008973312801
0.2760024824824825	-1.659495437480432
0.2788049949949951	-1.647029757473259
0.2816075075075075	-1.6346249458224777
0.28441002002002014	-1.62241128386637
0.28721253253253254	-1.6105756407820762
0.29001504504504516	-1.5992850716522806
0.29281755755755756	-1.5886233139322545
0.2956200700700702	-1.578563183694122
0.2984225825825826	-1.5689838819153659
0.3012250950950952	-1.5597250721395604
0.3040276076076076	-1.5506556866754577
0.30683012012012023	-1.541729975016744
0.30963263263263263	-1.5330083913227135
0.31243514514514525	-1.5246346324977367
0.31523765765765766	-1.5167772944734939
0.3180401701701703	-1.5095586472832512
0.3208426826826827	-1.502998477264324
0.3236451951951953	-1.4969955551779233
0.3264477077077077	-1.4913549514700968
0.3292502202202203	-1.485851535996483
0.3320527327327327	-1.4803054914819285
0.33485524524524535	-1.474640345842479
0.33765775775775775	-1.4689002917572527
0.34046027027027037	-1.4632193537760436
0.34326278278278277	-1.4577543881118409
0.3460652952952954	-1.4526093598239722
0.3488678078078078	-1.4477834229260598
0.3516703203203204	-1.44316736908484
0.3544728328328328	-1.438594346633245
0.35727534534534544	-1.4339281039783103
0.36007785785785784	-1.429154145948102
0.36288037037037046	-1.4244336558490254
0.36568288288288286	-1.4200901592305026
0.3684853953953955	-1.4165222131025441
0.3712879079079079	-1.414064130171111
0.3740904204204205	-1.4128403764617872
0.3768929329329329	-1.4126682974829556
0.37969544544544553	-1.4130533522654076
0.38249795795795793	-1.4132929887523993
0.38530047047047056	-1.4126682187913033
0.38810298298298296	-1.4106683905231368
0.3909054954954956	-1.407176917703735
0.393708008008008	-1.402551450940912
0.3965105205205206	-1.3975611025824932
0.3993130330330332	-1.393187614299709
0.4021155455455456	-1.3903427234964738
0.40491805805805825	-1.3895851188883217
0.40772057057057065	-1.3909259187519947
0.4105230830830833	-1.393788272213957
0.4133255955955957	-1.39714077356642
0.4161281081081083	-1.399770058259035
0.4189306206206207	-1.4006127730635107
0.4217331331331333	-1.399046231138616
0.4245356456456457	-1.3950480446329543
0.42733815815815834	-1.389175100043122
0.43014067067067074	-1.3823689453929866
0.43294318318318337	-1.3756497837357902
0.43574569569569577	-1.3697968082666439
0.4385482082082084	-1.3651167625803193
0.4413507207207208	-1.3613737661958432
0.4441532332332334	-1.357900863765126
0.4469557457457458	-1.3538545620842601
0.44975825825825844	-1.3485271752220171
0.45256077077077084	-1.3416132925493365
0.45536328328328346	-1.333342091612181
0.45816579579579586	-1.324431331831594
0.4609683083083085	-1.315877065860425
0.4637708208208209	-1.3086462572701247
0.4665733333333335	-1.303370317889641
0.4693758458458459	-1.3001363536313377
0.47217835835835853	-1.298440583927123
0.47498087087087093	-1.2973161118495309
0.47778338338338355	-1.2955924098124676
0.48058589589589595	-1.2922043785566935
0.4833884084084086	-1.2864569275872917
0.486190920920921	-1.2781695345313544
0.4889934334334336	-1.2676668625609473
0.491795945945946	-1.255631585584828
0.4945984584584586	-1.242877243210014
0.497400970970971	-1.2301189435042001
0.5002034834834836	-1.2178126943215215
0.503005995995996	-1.206104136586669
0.5058085085085087	-1.1948861730055764
0.5086110210210211	-1.183927408352499
0.5114135335335337	-1.1730123558938708
0.5142160460460461	-1.162036436158088
0.5170185585585587	-1.1510218176589184
0.5198210710710711	-1.1400546044176654
0.5226235835835837	-1.1291764692257935
0.5254260960960961	-1.1182824018462298
0.5282286086086088	-1.1070741236269974
0.5310311211211212	-1.095097037653609
0.5338336336336338	-1.0818556839550713
0.5366361461461462	-1.0669709654887818
0.5394386586586588	-1.0503238065938607
0.5422411711711712	-1.0321314682443354
0.5450436836836838	-1.0129241717335642
0.5478461961961962	-0.9934234515863114
0.5506487087087089	-0.974357768657228
0.5534512212212213	-0.9562732128788127
0.5562537337337339	-0.939399654107838
0.5590562462462463	-0.9236145113732448
0.5618587587587589	-0.9085137651299267
0.5646612712712713	-0.8935642997542317
0.5674637837837839	-0.878285453194021
0.5702662962962963	-0.8623996904284326
0.573068808808809	-0.8459050352110022
0.5758713213213213	-0.8290504552005302
0.578673833833834	-0.8122295051723611
0.5814763463463464	-0.7958351443879721
0.584278858858859	-0.7801302271039674
0.5870813713713714	-0.7651800245518245
0.589883883883884	-0.7508686207230912
0.5926863963963964	-0.7369892266216969
0.595488908908909	-0.7233709093364045
0.5982914214214214	-0.709990781396348
0.6010939339339341	-0.6970260412881437
0.6038964464464465	-0.6848223484726041
0.6066989589589589	-0.6737858625038182
0.6095014714714717	-0.6642348272266752
0.6123039839839841	-0.6562626594113592
0.6151064964964965	-0.6496623686258349
0.6179090090090089	-0.643942461565004
0.6207115215215218	-0.638434050588204
0.6235140340340342	-0.6324581654145582
0.6263165465465466	-0.6255017590401071
0.629119059059059	-0.6173475190129114
0.6319215715715718	-0.6081173602660783
0.6347240840840842	-0.5982172621049031
0.6375265965965966	-0.5882025176202301
0.640329109109109	-0.5786070825852718
0.6431316216216219	-0.5697906584843029
0.6459341341341343	-0.5618496240155153
0.6487366466466467	-0.5546159946563396
0.651539159159159	-0.5477399085138437
0.6543416716716719	-0.540825253645302
0.6571441841841843	-0.5335731416151663
0.6599466966966967	-0.5258881632333878
0.6627492092092091	-0.5179167401845692
0.665551721721722	-0.5100098851941013
0.6683542342342343	-0.5026263600358263
0.6711567467467467	-0.4962090014027556
0.6739592592592591	-0.4910721396379998
0.676761771771772	-0.48733101730718786
0.6795642842842844	-0.48488838426481706
0.6823667967967968	-0.483474954935172
0.6851693093093092	-0.4827253714474793
0.687971821821822	-0.48226407177089925
0.6907743343343344	-0.48177722852644145
0.6935768468468468	-0.4810557237234079
0.6963793593593592	-0.48000586089780484
0.6991818718718721	-0.4786346881697412
0.7019843843843845	-0.47702218159788856
0.7047868968968969	-0.47529217622659914
0.7075894094094093	-0.4735892305808971
0.7103919219219221	-0.4720624550648882
0.7131944344344345	-0.47085275388162806
0.7159969469469469	-0.4700788228824706
0.7187994594594593	-0.4698196862005002
0.7216019719719722	-0.47009591211620183
0.7244044844844846	-0.47085542774333256
0.727206996996997	-0.47197086693386403
0.7300095095095094	-0.4732527652547738
0.7328120220220222	-0.4744775188201089
0.7356145345345346	-0.47542309508320457
0.738417047047047	-0.47590169832356644
0.7412195595595594	-0.47577888592232576
0.7440220720720723	-0.4749733054056744
0.7468245845845847	-0.47343870749631733
0.7496270970970971	-0.47113728619908635
0.7524296096096099	-0.4680175934333608
0.7552321221221223	-0.4640092263811262
0.7580346346346347	-0.4590401218837048
0.7608371471471471	-0.45307269781070936
0.76363965965966	-0.446145823385363
0.7664421721721724	-0.4384044368916733
0.7692446846846848	-0.4301000640996637
0.7720471971971972	-0.4215537233378903
0.77484970970971	-0.41308538668400807
0.7776522222222224	-0.4049271037784301
0.7804547347347348	-0.39714545043350036
0.7832572472472472	-0.38959970783968423
0.7860597597597601	-0.3819541662523793
0.7888622722722725	-0.3737481762059254
0.7916647847847849	-0.3645104172121929
0.7944672972972973	-0.3538896768808968
0.7972698098098101	-0.34176780907712434
0.8000723223223225	-0.32832373975439566
0.8028748348348349	-0.3140296196983119
0.8056773473473473	-0.29957788459964263
0.8084798598598602	-0.28575585003912884
0.8112823723723726	-0.2732973839914461
0.814084884884885	-0.26274569214526444
0.8168873973973974	-0.2543565509324246
0.8196899099099102	-0.24805944558982418
0.8224924224224226	-0.24347899532823902
0.825294934934935	-0.24000530981907708
0.8280974474474474	-0.23689312934440743
0.8308999599599602	-0.2333673895770545
0.8337024724724726	-0.22871659471903705
0.836504984984985	-0.22236270447740303
0.8393074974974974	-0.2139040787148616
0.8421100100100103	-0.20313380980645057
0.8449125225225227	-0.19003828788617838
0.8477150350350351	-0.1747804588023847
0.8505175475475475	-0.15767049241622288
0.8533200600600603	-0.1391253414330489
0.8561225725725727	-0.11961920079161104
0.8589250850850851	-0.09962924499371795
0.8617275975975975	-0.07958407474773921
0.8645301101101104	-0.059824212447175285
0.8673326226226228	-0.040583110618971574
0.8701351351351352	-0.021992875656586364
0.8729376476476476	-0.004112131108209738
0.8757401601601604	0.01303367980096759
0.8785426726726728	0.029414007459381608
0.8813451851851852	0.04497156330334384
0.8841476976976976	0.05962686604277856
0.8869502102102105	0.07330929902610173
0.8897527227227229	0.08600465356527565
0.8925552352352353	0.09780129362692946
0.8953577477477477	0.10891490913675383
0.8981602602602605	0.11967673705665582
0.9009627727727729	0.1304811142556339
0.9037652852852853	0.14170201505109148
0.9065677977977977	0.15360026642282065
0.9093703103103106	0.1662490919373969
0.912172822822823	0.179502923868057
0.9149753353353354	0.1930232154525804
0.9177778478478478	0.2063583398762816
0.9205803603603606	0.2190576662514001
0.923382872872873	0.2307880817758008
0.9261853853853854	0.24141873222020394
0.9289878978978978	0.25104790902645746
0.9317904104104107	0.2599627583926516
0.9345929229229231	0.26854289293604516
0.9373954354354355	0.2771367254252386
0.9401979479479479	0.2859486849458115
0.9430004604604607	0.2949731396660429
0.9458029729729731	0.30399714240412123
0.9486054854854855	0.31267294665963696
0.9514079979979979	0.3206390066181726
0.9542105105105108	0.3276518177570136
0.9570130230230232	0.33368580910598133
0.9598155355355356	0.3389665823723327
0.962618048048048	0.3439220926325941
0.9654205605605608	0.34906134437839853
0.9682230730730732	0.3548133813274976
0.9710255855855856	0.3613736279013704
0.973828098098098	0.3686053217163252
0.9766306106106108	0.3760301341939609
0.9794331231231233	0.38291764556912966
0.9822356356356357	0.38845496536076674
0.985038148148148	0.39195367255070224
0.9878406606606609	0.3930385669946137
0.9906431731731733	0.3917654990844568
0.9934456856856857	0.3886334129553912
0.9962481981981981	0.3844839653699825
0.9990507107107109	0.380312854187574
1.0018532232232233	0.37704161451208407
1.0046557357357357	0.37531003323122825
1.0074582482482481	0.3753440787861617
1.010260760760761	0.3769336307186357
1.0130632732732734	0.3795240091945562
1.0158657857857858	0.3823938580210964
1.0186682982982982	0.3848682486502888
1.021470810810811	0.3865067209713082
1.0242733233233234	0.38721400699486885
1.0270758358358358	0.3872441087892149
1.0298783483483482	0.38709961403242055
1.032680860860861	0.3873585826523236
1.0354833733733735	0.3884821564919285
1.0382858858858859	0.39066114145452246
1.0410883983983983	0.3937476956464412
1.0438909109109111	0.3972925118544701
1.0466934234234235	0.4006761470366822
1.049495935935936	0.403294874520876
1.0522984484484483	0.4047450629017355
1.0551009609609612	0.4049505204606856
1.0579034734734736	0.4041943427170249
1.060705985985986	0.40304539409098616
1.0635084984984984	0.4022009948744305
1.0663110110110112	0.40229216985969884
1.0691135235235236	0.40370849269266884
1.071916036036036	0.40649301433125373
1.0747185485485484	0.4103361683570128
1.0775210610610613	0.41466767385572467
1.0803235735735737	0.4188165557858827
1.083126086086086	0.4221902952640111
1.0859285985985985	0.4244204470686608
1.0887311111111113	0.4254345377048452
1.0915336236236237	0.42543832238666823
1.0943361361361361	0.42482055608363467
1.0971386486486485	0.42401534518857886
1.0999411611611614	0.4233678253378077
1.1027436736736738	0.4230444527310002
1.1055461861861862	0.4230117161618878
1.1083486986986986	0.4230828981407999
1.1111512112112114	0.4230099679991923
1.1139537237237238	0.42258427894144646
1.1167562362362362	0.4217096176681192
1.119558748748749	0.42042378147715453
1.1223612612612615	0.41886528789675914
1.1251637737737739	0.4172025050111188
1.1279662862862863	0.4155559620755582
1.130768798798799	0.41394612154835464
1.1335713113113115	0.4122881172768089
1.136373823823824	0.41043603179701726
1.1391763363363363	0.4082593277764115
1.1419788488488491	0.4057205981742431
1.1447813613613615	0.40292204717057345
1.147583873873874	0.4000989764802849
1.1503863863863864	0.39755826520371507
1.1531888988988992	0.39558123628369835
1.1559914114114116	0.39432539174957704
1.158793923923924	0.3937623346008987
1.1615964364364364	0.393678151373404
1.1643989489489492	0.39374103218172074
1.1672014614614616	0.39361636341013906
1.170003973973974	0.39309078854661905
1.1728064864864864	0.3921609271449604
1.1756089989989993	0.39105234415754886
1.1784115115115117	0.39015721286912175
1.181214024024024	0.3899073867877334
1.1840165365365365	0.39062348666711344
1.1868190490490493	0.39239143488178385
1.1896215615615617	0.39501118626088605
1.1924240740740741	0.3980397407009253
1.1952265865865865	0.40091907087390766
1.1980290990990994	0.40314990656142413
1.2008316116116118	0.40445473047881464
1.2036341241241242	0.40487439682126336
1.2064366366366366	0.4047628230117102
1.2092391491491494	0.4046770569193576
1.2120416616616618	0.4051949370218928
1.2148441741741742	0.40671777700551104
1.2176466866866866	0.40932224173312015
1.2204491991991995	0.41271111849582276
1.2232517117117119	0.4162814232870673
1.2260542242242243	0.41929037451179063
1.2288567367367367	0.4210677830834957
1.2316592492492495	0.42120809348658206
1.234461761761762	0.4196819161027463
1.2372642742742743	0.41683332726563194
1.2400667867867867	0.4132666867953638
1.2428692992992996	0.4096626687846445
1.245671811811812	0.4065855332925654
1.2484743243243244	0.40434489612232305
1.2512768368368368	0.4029550698860298
1.2540793493493496	0.4022004550154197
1.256881861861862	0.4017783993319881
1.2596843743743744	0.40146422134288073
1.2624868868868868	0.40123595895276587
1.2652893993993997	0.4013113550109768
1.268091911911912	0.4020814562497286
1.2708944244244245	0.4039628926088241
1.2736969369369369	0.4072212073747661
1.2764994494494497	0.41182975792498944
1.279301961961962	0.41741814520180753
1.2821044744744745	0.4233341654245031
1.284906986986987	0.4288040359130054
1.2877094994994998	0.4331406556734887
1.2905120120120122	0.43593121563403336
1.2933145245245246	0.4371403660332849
1.296117037037037	0.43709223702006206
1.2989195495495498	0.43633507568426744
1.3017220620620622	0.43543251339820443
1.3045245745745746	0.4347517128452818
1.307327087087087	0.43432157172097696
1.3101295995995998	0.4338122345902331
1.3129321121121122	0.4326472426790815
1.3157346246246246	0.4302148090780715
1.318537137137137	0.4261099251167728
1.32133964964965	0.42032616052750527
1.3241421621621623	0.41332986563121565
1.3269446746746747	0.4059859600668734
1.329747187187187	0.39935197811376
1.3325496996997	0.39440012486587683
1.3353522122122123	0.39175164082578107
1.3381547247247247	0.39150557562838806
1.3409572372372371	0.3932156039095176
1.34375974974975	0.3960227957859015
1.3465622622622624	0.3989039170738238
1.3493647747747748	0.40095936121892883
1.3521672872872872	0.40165349097863157
1.3549697997998	0.4009364314207069
1.3577723123123124	0.3992147290168493
1.3605748248248248	0.39718622807745696
1.3633773373373372	0.39559653753930135
1.36617984984985	0.39499721186581205
1.3689823623623625	0.3955823220123271
1.3717848748748749	0.3971521079707312
1.3745873873873873	0.3992094677326161
1.3773898998999001	0.40115141433246393
1.3801924124124125	0.4024875483880841
1.382994924924925	0.4030105951762888
1.3857974374374373	0.4028619713917472
1.3885999499499502	0.40247181633542617
1.3914024624624626	0.402395607264042
1.394204974974975	0.40310419596033853
1.3970074874874874	0.40479949703946794
1.39981	0.40731927535722967
1.39991	0.3960216724336707
1.3971074774774772	0.39823065945211766
1.3943049549549547	0.4006712202074585
1.391502432432432	0.40310236960798385
1.3886999099099095	0.4054690211707275
1.385897387387387	0.40786213156118123
1.3830948648648644	0.41042001694094665
1.3802923423423419	0.413208757575811
1.3774898198198193	0.4161281831831456
1.3746872972972968	0.41888233572677436
1.3718847747747747	0.4210315113588532
1.369082252252252	0.422114024643756
1.3662797297297296	0.4217995746480252
1.363477207207207	0.4200218743774258
1.3606746846846844	0.4170415832121126
1.3578721621621619	0.41341121641873535
1.3550696396396393	0.4098452543195119
1.3522671171171168	0.40703076960513407
1.3494645945945942	0.40543558824287373
1.3466620720720717	0.40517452741761417
1.3438595495495491	0.4059777879980473
1.3410570270270266	0.4072740322407231
1.338254504504504	0.40836419382777756
1.335451981981982	0.40863268335194114
1.3326494594594593	0.4077302423868492
1.3298469369369368	0.4056715896818819
1.3270444144144142	0.4028184315990284
1.3242418918918917	0.399755385154835
1.3214393693693691	0.3971006605495706
1.3186368468468466	0.3953136291545878
1.315834324324324	0.3945610421989816
1.3130318018018015	0.39468300299624026
1.310229279279279	0.39526599101577276
1.3074267567567563	0.39579480243794407
1.3046242342342338	0.3958301265589732
1.3018217117117112	0.39515187575439015
1.2990191891891887	0.39382214037937757
1.2962166666666666	0.3921505769423703
1.293414144144144	0.39057887747799924
1.2906116216216215	0.3895279450004576
1.287809099099099	0.3892623641994106
1.2850065765765764	0.38981831618779417
1.2822040540540538	0.3910167028339071
1.2794015315315312	0.39255191722324945
1.2765990090090087	0.39411970616061254
1.2737964864864861	0.39553446969647155
1.2709939639639636	0.3967915841796419
1.268191441441441	0.398051746745665
1.2653889189189185	0.39955396370645424
1.262586396396396	0.40149079770209717
1.2597838738738734	0.40389402374341543
1.2569813513513513	0.4065756424698197
1.2541788288288287	0.4091494091837333
1.2513763063063061	0.4111288123090482
1.2485737837837836	0.4120693526794845
1.245771261261261	0.41170623084908975
1.2429687387387385	0.4100392831580013
1.240166216216216	0.4073350795286803
1.2373636936936934	0.40404511483680317
1.2345611711711708	0.40066861715710544
1.2317586486486483	0.39760801432913695
1.2289561261261257	0.39506745346052874
1.2261536036036031	0.3930289915884888
1.2233510810810806	0.3913127245334689
1.2205485585585585	0.38969632799133613
1.217746036036036	0.38804736564001807
1.2149435135135134	0.38641639410221984
1.2121409909909908	0.38505254693545155
1.2093384684684683	0.3843313034782696
1.2065359459459457	0.3846167091452184
1.2037334234234232	0.3861057871121698
1.2009309009009006	0.38871196382522477
1.198128378378378	0.3920333738451429
1.1953258558558555	0.3954242898435538
1.192523333333333	0.39815294921965183
1.1897208108108104	0.39959876677520256
1.1869182882882878	0.3994269336958567
1.1841157657657653	0.3976841444704089
1.1813132432432432	0.3947839976087284
1.1785107207207206	0.3913862303065283
1.175708198198198	0.38820834758088907
1.1729056756756755	0.38582973356062134
1.170103153153153	0.38454971440620156
1.1673006306306304	0.38434190440182725
1.1644981081081078	0.38491415786001326
1.1616955855855853	0.38584793755489244
1.1588930630630627	0.38676505018352003
1.1560905405405402	0.38746223714579564
1.1532880180180176	0.38796737924730706
1.150485495495495	0.3885002256072223
1.1476829729729725	0.38935526998697334
1.14488045045045	0.39075248659898243
1.1420779279279278	0.3927132866595979
1.1392754054054053	0.39501021768097466
1.1364728828828827	0.3972127037371642
1.1336703603603602	0.39881667776654517
1.1308678378378376	0.3994153170048609
1.128065315315315	0.39885199177137487
1.1252627927927925	0.3973007036671472
1.12246027027027	0.3952424771295462
1.1196577477477474	0.39334059824552803
1.1168552252252248	0.3922516280104418
1.1140527027027023	0.3924312384932218
1.1112501801801797	0.39399665167325537
1.1084476576576572	0.39668987033400605
1.105645135135135	0.39995385553597806
1.1028426126126125	0.40309796572599765
1.10004009009009	0.40550110272890016
1.0972375675675674	0.40679006391944483
1.0944350450450449	0.40693977798716396
1.0916325225225223	0.40626791123276007
1.0888299999999997	0.40532991881110725
1.0860274774774772	0.404750865464619
1.0832249549549546	0.40504764692799355
1.080422432432432	0.4064946547963384
1.0776199099099095	0.4090686169964588
1.074817387387387	0.4124809560781255
1.0720148648648644	0.4162781670457836
1.0692123423423419	0.4199716389163495
1.0664098198198197	0.4231537130362302
1.0636072972972972	0.42556697637082586
1.0608047747747746	0.4271140764045178
1.058002252252252	0.4278177603397406
1.0551997297297295	0.42775720969105
1.052397207207207	0.4270116001821105
1.0495946846846844	0.425634257954675
1.0467921621621619	0.4236645757404016
1.0439896396396393	0.4211668561588233
1.0411871171171168	0.4182727365330816
1.0383845945945942	0.41520174378109154
1.0355820720720716	0.41224356994275446
1.032779549549549	0.4097021692163221
1.0299770270270265	0.4078190871570886
1.0271745045045044	0.40670444629883384
1.0243719819819819	0.4063039488170386
1.0215694594594593	0.40641854885716633
1.0187669369369368	0.40677408118076563
1.0159644144144142	0.4071182761891734
1.0131618918918917	0.40730998217338055
1.010359369369369	0.4073654505464681
1.0075568468468465	0.40744012697142473
1.004754324324324	0.40774738073146644
1.0019518018018014	0.40844005902837566
0.9991492792792789	0.4094976631914591
0.9963467567567563	0.4106644634360723
0.9935442342342338	0.41146992307513486
0.9907417117117117	0.4113361155722153
0.9879391891891891	0.4097459230561249
0.9851366666666665	0.4064213103180947
0.982334144144144	0.40145195181539783
0.9795316216216214	0.39532525167654775
0.9767290990990989	0.3888371090495397
0.9739265765765763	0.3829002913159041
0.9711240540540538	0.3783020258209593
0.9683215315315312	0.37548268998696344
0.9655190090090087	0.3744057316226055
0.9627164864864861	0.374564525819169
0.9599139639639636	0.3751315076198072
0.957111441441441	0.37521083156622836
0.9543089189189184	0.37412192383768783
0.9515063963963963	0.3716287726123415
0.9487038738738738	0.3680433513354675
0.9459013513513512	0.364167730596451
0.9430988288288287	0.3610874854862658
0.9402963063063061	0.35987422098988375
0.9374937837837836	0.36128330394088515
0.934691261261261	0.36553520440581444
0.9318887387387385	0.3722442535226751
0.9290862162162159	0.3805145972602091
0.9262836936936933	0.3891732797963634
0.9234811711711708	0.39707018987720666
0.9206786486486482	0.4033564566772867
0.9178761261261257	0.40766219021925565
0.9150736036036036	0.41012790555307177
0.912271081081081	0.4112905935654041
0.9094685585585585	0.4118701596356935
0.9066660360360359	0.4125305803485979
0.9038635135135134	0.41369375975074973
0.9010609909909908	0.4154620844959265
0.8982584684684682	0.41766587925994614
0.8954559459459457	0.4200079624048261
0.8926534234234231	0.4222442069516035
0.8898509009009006	0.42432767132329197
0.887048378378378	0.42645829549258885
0.8842458558558555	0.4290154271733133
0.8814433333333329	0.4323944516378475
0.8786408108108104	0.43680628686746026
0.8758382882882882	0.4421161645820817
0.8730357657657657	0.44778913383962404
0.8702332432432431	0.4529762271132043
0.8674307207207206	0.4567277927056299
0.864628198198198	0.4582748020814513
0.8618256756756755	0.4572906484533519
0.8590231531531529	0.4540454609085689
0.8562206306306304	0.44939376559695
0.8534181081081078	0.44458625440858235
0.8506155855855853	0.4409520174732897
0.8478130630630627	0.43954098848433887
0.8450105405405401	0.44083303731013324
0.8422080180180176	0.44460381105665725
0.839405495495495	0.4499922231101312
0.8366029729729729	0.45575394945104186
0.8338004504504504	0.46062817187724825
0.8309979279279278	0.46370917207953966
0.8281954054054053	0.4647117886081418
0.8253928828828827	0.46405145219853594
0.8225903603603602	0.46271591725089856
0.8197878378378376	0.46196940727830693
0.816985315315315	0.46298079880956955
0.8141827927927925	0.4664897304675577
0.8113802702702699	0.4726112365401942
0.8085777477477474	0.48083503152034623
0.8057752252252248	0.49021415464750007
0.8029727027027023	0.4996788670699033
0.8001701801801802	0.5083740514277508
0.7973676576576576	0.5159135429656256
0.794565135135135	0.522473853328572
0.7917626126126125	0.5287028041720845
0.7889600900900899	0.535478257463577
0.7861575675675674	0.5435991350694316
0.7833550450450448	0.5535103870377682
0.7805525225225223	0.5651497969471695
0.7777499999999997	0.5779627035061328
0.7749474774774772	0.5910751015845754
0.7721449549549546	0.6035646174569678
0.769342432432432	0.614739076008199
0.7665399099099095	0.624333008925861
0.763737387387387	0.632562471254511
0.7609348648648648	0.6400272110442824
0.7581323423423423	0.6474998926925366
0.7553298198198197	0.6556777585639502
0.7525272972972972	0.664981287693692
0.7497247747747746	0.6754647232850157
0.7469222522522521	0.6868622464583911
0.7441197297297295	0.6987456286992995
0.741317207207207	0.7107309894870166
0.7385146846846844	0.7226567567949296
0.7357121621621618	0.7346670022122037
0.7329096396396393	0.7471693460952338
0.7301071171171167	0.7606820995396646
0.7273045945945942	0.7756252770610619
0.7245020720720716	0.7921307057836966
0.7216995495495495	0.809940638805644
0.718897027027027	0.8284342071239212
0.7160945045045044	0.8467772280888024
0.7132919819819818	0.8641484969910884
0.7104894594594593	0.8799692796166472
0.7076869369369367	0.8940612419250709
0.7048844144144142	0.9066818136970589
0.7020818918918916	0.918426661835495
0.6992793693693691	0.930032548741158
0.6964768468468465	0.9421455859099659
0.693674324324324	0.9551292784311762
0.6908718018018014	0.968971141402351
0.6880692792792789	0.983312005411932
0.6852667567567567	0.9975807454368475
0.6824642342342342	1.0111833772373213
0.6796617117117116	1.0236805527233184
0.6768591891891891	1.0348958523577387
0.6740566666666665	1.0449250642890426
0.671254144144144	1.0540533043075513
0.6684516216216214	1.0626190112064293
0.6656490990990989	1.0708802044924415
0.6628465765765763	1.078933599122399
0.6600440540540538	1.0867137372254927
0.6572415315315312	1.0940664909257745
0.6544390090090086	1.1008616683499248
0.6516364864864861	1.1070942098293646
0.6488339639639635	1.112928306422507
0.6460314414414414	1.1186618432608828
0.6432289189189189	1.1246211058971696
0.6404263963963963	1.1310252546844843
0.6376238738738738	1.137875157197474
0.6348213513513512	1.1449154821655458
0.6320188288288286	1.1516938708001376
0.6292163063063061	1.1577052040240332
0.6264137837837835	1.1625754588823956
0.623611261261261	1.1662210056845748
0.6208087387387384	1.1689230505703794
0.6180062162162159	1.1712829656122423
0.6152036936936933	1.174064109963254
0.6124011711711708	1.1779657887332604
0.6095986486486482	1.1834010262942218
0.6067961261261261	1.1903521403420392
0.6039936036036035	1.1983550357152328
0.601191081081081	1.2066218791933299
0.5983885585585584	1.2142660873570765
0.5955860360360359	1.2205589568149975
0.5927835135135133	1.2251358659030842
0.5899809909909908	1.2280860705778949
0.5871784684684682	1.2298985937017495
0.5843759459459457	1.2312846841797338
0.5815734234234231	1.2329384998382427
0.5787709009009008	1.2353179178962002
0.5759683783783782	1.238519645251504
0.5731658558558557	1.2422896086099335
0.5703633333333331	1.2461622612921293
0.5675608108108106	1.2496772173587534
0.564758288288288	1.2525941686162554
0.5619557657657654	1.2550269948778752
0.5591532432432431	1.2574456004654255
0.5563507207207206	1.2605400197280563
0.553548198198198	1.2649900334248212
0.5507456756756755	1.2712181534917857
0.5479431531531529	1.2792122577054172
0.5451406306306303	1.2884831150263594
0.5423381081081078	1.2981782713328247
0.5395355855855855	1.307321773729262
0.5367330630630629	1.3151064065298392
0.5339305405405403	1.3211459306104079
0.5311280180180178	1.325605863635408
0.5283254954954952	1.3291691628636837
0.5255229729729727	1.3328454382776425
0.5227204504504503	1.33768194397995
0.5199179279279278	1.344465428015992
0.5171154054054052	1.3535061008249514
0.5143128828828827	1.3645681118736679
0.5115103603603601	1.37696407570448
0.5087078378378376	1.3897797767373135
0.505905315315315	1.4021557906545112
0.5031027927927927	1.4135376893192664
0.5003002702702701	1.4238198441677206
0.4974977477477476	1.433344387634408
0.494695225225225	1.4427640720123307
0.49189270270270247	1.4528200186732967
0.4890901801801799	1.4641093051700853
0.48628765765765736	1.4769161022292767
0.483485135135135	1.491155240418676
0.48068261261261247	1.506437865891483
0.4778800900900899	1.5222287130188175
0.47507756756756736	1.5380366073490848
0.4722750450450448	1.5535725928144792
0.46947252252252225	1.5688248079913034
0.4666699999999997	1.5840298896762128
0.46386747747747736	1.599556301847187
0.4610649549549548	1.615743563174247
0.45826243243243225	1.6327538383900322
0.4554599099099097	1.650485533729297
0.45265738738738714	1.6685757156800012
0.4498548648648646	1.686487764362603
0.44705234234234204	1.7036530980836488
0.4442498198198197	1.719619929187795
0.44144729729729715	1.7341623076964936
0.4386447747747746	1.74731806054141
0.43584225225225204	1.7593486635712594
0.4330397297297295	1.7706390537294219
0.43023720720720693	1.7815727941124653
0.4274346846846844	1.7924228070470534
0.42463216216216204	1.8032895437349659
0.4218296396396395	1.8141007339011122
0.41902711711711693	1.8246662493334345
0.4162245945945944	1.8347649751558937
0.4134220720720718	1.8442328479978087
0.41061954954954927	1.8530239736164305
0.40781702702702693	1.8612280209002403
0.4050145045045044	1.8690424139869073
0.4022119819819818	1.8767119274170785
0.39940945945945927	1.8844568701520945
0.3966069369369367	1.8924121462000993
0.39380441441441416	1.9005937566817703
0.3910018918918916	1.908899469753118
0.3881993693693693	1.917140012879642
0.3853968468468467	1.9250893922802543
0.38259432432432416	1.9325395995660717
0.3797918018018016	1.9393461186427956
0.37698927927927905	1.9454550226189173
0.3741867567567565	1.9509081410051774
0.37138423423423395	1.9558280276127107
0.3685817117117116	1.9603882044424719
0.36577918918918906	1.9647761382951234
0.3629766666666665	1.9691569168185996
0.36017414414414395	1.9736450450610779
0.3573716216216214	1.9782903807508738
0.35456909909909884	1.983081874927592
0.3517665765765763	1.9879693254928998
0.34896405405405395	1.9928989381935729
0.3461615315315314	1.9978538876086773
0.34335900900900884	2.002887658593419
0.3405564864864863	2.008137335790188
0.33775396396396373	2.013807368496215
0.3349514414414412	2.0201217194542007
0.3321489189189186	2.0272522486161257
0.3293463963963963	2.0352408790445526
0.32654387387387374	2.0439391439139953
0.3237413513513512	2.052988285900918
0.3209388288288286	2.0618550575696517
0.31813630630630607	2.0699240669182455
0.3153337837837835	2.0766305926072324
0.31253126126126096	2.0816033403292575
0.30972873873873863	2.0847795593583793
0.3069262162162161	2.086458379733836
0.3041236936936935	2.0872721848299527
0.30132117117117097	2.0880769495883804
0.2985186486486484	2.089784850738516
0.29571612612612586	2.093179382264836
0.2929136036036035	2.098759293106136
0.29011108108108097	2.1066506359591965
0.2873085585585584	2.1166078010537976
0.28450603603603586	2.128099918202585
0.2817035135135133	2.140455747239402
0.27890099099099075	2.1530251470206867
0.2760984684684682	2.165312885485525
0.27329594594594586	2.1770514130820686
0.2704934234234233	2.1881996082326545
0.26769090090090075	2.1988777989065955
0.2648883783783782	2.2092681508811562
0.26208585585585564	2.219517983298788
0.2592833333333331	2.229679393898886
0.25648081081081053	2.239703597058636
0.2536782882882882	2.2494879389008826
0.25087576576576565	2.2589546587444627
0.2480732432432431	2.2681294256073947
0.24527072072072054	2.2771880248712826
0.24246819819819798	2.286450936480211
0.23966567567567543	2.2963238670178363
0.23686315315315287	2.3072012449186072
0.23406063063063054	2.319362832589105
0.23125810810810798	2.332896577666519
0.22845558558558543	2.34767272186215
0.22565306306306288	2.3633778219634873
0.22285054054054032	2.3795982224930707
0.22004801801801777	2.395926972642407
0.2172454954954952	2.4120612216319586
0.21444297297297288	2.427860853034284
0.21164045045045032	2.4433520891824294
0.20883792792792777	2.458677604709008
0.20603540540540521	2.474011488621459
0.20323288288288266	2.4894678523370644
0.2004303603603601	2.5050328832802595
0.19762783783783777	2.5205417188569914
0.19482531531531522	2.5357066969245903
0.19202279279279266	2.5501872580164875
0.1892202702702701	2.5636791953605194
0.18641774774774755	2.575995809861631
0.183615225225225	2.5871170324690045
0.18081270270270244	2.5971931607981933
0.1780101801801801	2.606503852422513
0.17520765765765756	2.615385945186164
0.172405135135135	2.624151706627634
0.16960261261261245	2.6330202181197073
0.1668000900900899	2.6420790264660887
0.16399756756756734	2.651283206251401
0.16119504504504478	2.6604879519973625
0.15839252252252245	2.6695021067538107
0.1555899999999999	2.678145913834287
0.15278747747747734	2.686297380605893
0.14998495495495479	2.6939169489107044
0.14718243243243223	2.7010475343357054
0.14437990990990968	2.7077939790504306
0.14157738738738712	2.7142906145258827
0.1387748648648648	2.720667039309504
0.13597234234234223	2.7270206229711107
0.13316981981981968	2.733400761889847
0.13036729729729712	2.7398059929049943
0.12756477477477457	2.746191965156216
0.12476225225225201	2.752486634153078
0.12195972972972946	2.7586088380671274
0.11915720720720713	2.7644870933827654
0.11635468468468457	2.770076289869916
0.11355216216216202	2.7753704530857704
0.11074963963963946	2.780409773623788
0.10794711711711691	2.7852799960475583
0.10514459459459435	2.790102559790464
0.1023420720720718	2.795015045651846
0.09953954954954947	2.800143591276642
0.09673702702702691	2.8055715796620913
0.09393450450450436	2.8113112348126084
0.0911319819819818	2.8172857882391007
0.08832945945945925	2.823328847892679
0.08552693693693669	2.8292043175485553
0.08272441441441436	2.8346452385556358
0.0799218918918918	2.839404496973872
0.07711936936936925	2.843306064232584
0.0743168468468467	2.846283814789027
0.07151432432432414	2.84839687537351
0.06871180180180159	2.849815818623952
0.06590927927927903	2.8507816584319663
0.0631067567567567	2.851547527290675
0.060304234234234144	2.8523187749425905
0.05750171171171159	2.8532090199811257
0.054699189189189035	2.854226398443892
0.05189666666666648	2.855296288475092
0.049094144144143925	2.8563160158897176
0.04629162162162137	2.8572264083513996
0.04348909909909904	2.8580778304706698
0.04068657657657648	2.8590671310270164
0.03788405405405393	2.86052789045665
0.035081531531531374	2.8628685583258022
0.03227900900900882	2.866468591513085
0.029476486486486264	2.871557248820949
0.02667396396396371	2.8781087402125625
0.023871441441441377	2.885787559979555
0.021068918918918822	2.893967930062349
0.018266396396396267	2.901833110637689
0.015463873873873712	2.908538346678311
0.012661351351351158	2.913401478741134
0.009858828828828603	2.9160737724925934
0.007056306306306048	2.9166444580784052
0.004253783783783716	2.915646654454168
0.0014512612612611608	2.9139567646699547
-0.001351261261261394	2.9126077723095776
-0.004153783783783949	2.912561220217121
-0.006956306306306503	2.914495723510699
-0.009758828828829058	2.918667258951171
-0.012561351351351613	2.9248781820347105
-0.015363873873873946	2.932562609367732
-0.0181663963963965	2.9409636172411773
-0.020968918918919055	2.949351981833093
-0.02377144144144161	2.957224647313078
-0.026573963963964164	2.964427449187845
-0.02937648648648672	2.971169233614196
-0.03217900900900905	2.9779268235302716
-0.03498153153153161	2.985272643927509
-0.03778405405405416	2.9936794330045675
-0.040586576576576716	3.0033624237079497
-0.04338909909909927	3.0142068614099475
-0.046191621621621826	3.0258016329686797
-0.04899414414414438	3.0375665791980975
-0.05179666666666671	3.0489321246968917
-0.05459918918918927	3.0595142060429463
-0.05740171171171182	3.0692299047029348
-0.06020423423423438	3.078318732906842
-0.06300675675675693	3.0872647831713635
-0.06580927927927949	3.0966461811550534
-0.06861180180180204	3.106960526448061
-0.07141432432432437	3.1184813329420304
-0.07421684684684693	3.1311891842599255
-0.07701936936936948	3.1447964089625966
-0.07982189189189204	3.1588538859108617
-0.0826244144144146	3.17290297142209
-0.08542693693693715	3.186622627229765
-0.0882294594594597	3.199925392750284
-0.09103198198198204	3.2129741623143655
-0.09383450450450459	3.2261182930495345
-0.09663702702702714	3.2397733900756442
-0.0994395495495497	3.25428578100661
-0.10224207207207225	3.269825158331443
-0.10504459459459481	3.2863370308973057
-0.10784711711711736	3.303565164277318
-0.1106496396396397	3.3211307928777387
-0.11345216216216225	3.3386380089694647
-0.1162546846846848	3.3557688635412806
-0.11905720720720736	3.372338597687964
-0.12185972972972992	3.3882978376605077
-0.12466225225225247	3.4036881832415222
-0.12746477477477502	3.4185733141983707
-0.13026729729729736	3.4329742629799735
-0.1330698198198199	3.446833186184179
-0.13587234234234247	3.4600171608774666
-0.13867486486486502	3.4723575333611834
-0.14147738738738758	3.4837073049432163
-0.14427990990991013	3.493993619975072
-0.14708243243243246	3.503246134367746
-0.14988495495495502	3.511592814685633
-0.15268747747747757	3.5192278545041624
-0.15549000000000013	3.5263665226416165
-0.15829252252252268	3.5332049767295217
-0.16109504504504524	3.5398984780017066
-0.1638975675675678	3.5465614122878577
-0.16670009009009013	3.553281695200633
-0.16950261261261268	3.5601354506034877
-0.17230513513513523	3.5671884351738843
-0.1751076576576578	3.5744784851974813
-0.17791018018018034	3.5819849485050863
-0.1807127027027029	3.589601295051221
-0.18351522522522545	3.597130719993528
-0.1863177477477478	3.604318843937431
-0.18912027027027034	3.6109236866400476
-0.1919227927927929	3.616805801864965
-0.19472531531531545	3.622007790614104
-0.197527837837838	3.626788813718722
-0.20033036036036056	3.6315894507287663
-0.20313288288288311	3.63692366260209
-0.20593540540540545	3.643221255715371
-0.208737927927928	3.650666776003158
-0.21154045045045056	3.659090184632314
-0.2143429729729731	3.667955720574877
-0.21714549549549567	3.6764688501699787
-0.21994801801801822	3.683784331278577
-0.22275054054054078	3.6892627828943
-0.2255530630630631	3.6927010521776378
-0.22835558558558566	3.6944618663032305
-0.23115810810810822	3.695452650769461
-0.23396063063063077	3.696945896280397
-0.23676315315315333	3.7002815155819118
-0.23956567567567588	3.7065300883365992
-0.24236819819819821	3.716211901074029
-0.24517072072072077	3.7291541013288843
-0.24797324324324332	3.7445299608216445
-0.2507757657657659	3.7610714377199272
-0.25357828828828843	3.7773951625357114
-0.256380810810811	3.792348656934733
-0.25918333333333354	3.8052786105397196
-0.2619858558558559	3.8161480176442364
-0.26478837837837843	3.8254759772000373
-0.267590900900901	3.834128015655091
-0.27039342342342354	3.843028765321778
-0.2731959459459461	3.8528890038091035
-0.27599846846846865	3.864029586353494
-0.2788009909909912	3.8763495343321104
-0.28160351351351354	3.8894366326583114
-0.2844060360360361	3.902772655765979
-0.28720855855855865	3.9159568087303693
-0.2900110810810812	3.9288689141396897
-0.29281360360360376	3.941718053563843
-0.2956161261261263	3.9549638193775376
-0.29841864864864887	3.9691415803419154
-0.3012211711711712	3.984655242821429
-0.30402369369369375	4.001610479516442
-0.3068262162162163	4.019745819516608
-0.30962873873873886	4.038484417772098
-0.3124312612612614	4.057088058477641
-0.31523378378378397	4.074861173716505
-0.3180363063063065	4.091337540891779
-0.32083882882882886	4.10639030520907
-0.3236413513513514	4.120233492097437
-0.32644387387387397	4.1333201537826785
-0.3292463963963965	4.146175836205257
-0.3320489189189191	4.159224968972179
-0.33485144144144163	4.172666373957345
-0.3376539639639642	4.186433888940899
-0.3404564864864865	4.2002470350428815
-0.3432590090090091	4.213726005602977
-0.34606153153153163	4.2265255812062
-0.3488640540540542	4.238440055074509
-0.35166657657657674	4.249445705179026
-0.3544690990990993	4.259672602972984
-0.3572716216216216	4.26932391706471
-0.3600741441441442	4.27857877827944
-0.36287666666666674	4.287518192640384
-0.3656791891891893	4.296101958299554
-0.36848171171171185	4.304203088066238
-0.3712842342342344	4.31168331049661
-0.37408675675675696	4.318477456931955
-0.3768892792792793	4.324651581221845
-0.37969180180180184	4.330410180502268
-0.3824943243243244	4.336047530277172
-0.38529684684684695	4.341859309825191
-0.3880993693693695	4.348045455283387
-0.39090189189189206	4.354638257589038
-0.3937044144144146	4.361480356381637
-0.39650693693693695	4.368259351966241
-0.3993094594594595	4.374586183720689
-0.40211198198198206	4.380090456019023
-0.4049145045045046	4.384502371503386
-0.40771702702702717	4.3876985384747424
-0.4105195495495496	4.389704071357668
-0.41332207207207217	4.390659788100999
-0.4161245945945947	4.390774438087437
-0.4189271171171173	4.390283671343999
-0.4217296396396397	4.38942975516723
-0.4245321621621623	4.388462675002835
-0.42733468468468483	4.3876503817999435
-0.4301372072072073	4.387279514881909
-0.4329397297297298	4.387631177702806
-0.4357422522522524	4.3889283697357655
-0.4385447747747748	4.391267649383327
-0.4413472972972974	4.394560588669652
-0.44414981981981994	4.3985143133842985
-0.4469523423423425	4.402671937160186
-0.44975486486486493	4.406514794541781
-0.4525573873873875	4.409605279775908
-0.45535990990991004	4.4117303493619815
-0.4581624324324325	4.412999072463689
-0.46096495495495504	4.413856890841201
-0.4637674774774776	4.415002746977564
-0.46657000000000015	4.417225852047119
-0.4693725225225226	4.421206366966633
-0.47217504504504515	4.4273388327110474
-0.4749775675675677	4.435632948183695
-0.47778009009009015	4.445723665507838
-0.4805826126126127	4.456988397466363
-0.48338513513513526	4.468734559951319
-0.4861876576576578	4.480397422788556
-0.48899018018018026	4.491684533988272
-0.4917927027027028	4.5026205650787485
-0.49459522522522537	4.513479790347253
-0.4973977477477478	4.5246315173788485
-0.5002002702702704	4.53635374034549
-0.5030027927927929	4.54868175722922
-0.5058053153153154	4.561347295087673
-0.5086078378378379	4.573833317835259
-0.5114103603603605	4.5855302197560714
-0.514212882882883	4.595943810498236
-0.5170154054054055	4.604886355018323
-0.519817927927928	4.612585550818968
-0.5226204504504506	4.619671675822152
-0.525422972972973	4.627041898860272
-0.5282254954954956	4.63564010989786
-0.5310280180180181	4.646217645621228
-0.5338305405405407	4.659146197763347
-0.5366330630630631	4.67433731331732
-0.5394355855855857	4.691289080621775
-0.5422381081081082	4.70924114572472
-0.5450406306306307	4.727386992470061
-0.5478431531531532	4.745077572576493
-0.5506456756756758	4.76195698410225
-0.5534481981981982	4.77799587535193
-0.5562507207207208	4.793422611645418
-0.5590532432432433	4.808584339538447
-0.5618557657657659	4.823789613060443
-0.5646582882882883	4.839185624203887
-0.5674608108108109	4.854707066506682
-0.5702633333333335	4.870106759775879
-0.5730658558558559	4.88505009602215
-0.5758683783783785	4.899235582305067
-0.578670900900901	4.912498242375477
-0.5814734234234236	4.924862106502726
-0.584275945945946	4.936528025008748
-0.5870784684684686	4.94780589233045
-0.5898809909909911	4.959018028440992
-0.5926835135135136	4.970407378438949
-0.5954860360360361	4.982079030954873
-0.5982885585585587	4.993989333995925
-0.6010910810810811	5.005979508105856
-0.6038936036036037	5.017836543344226
-0.6066961261261262	5.029357886712216
-0.6094986486486488	5.040399202213967
-0.6123011711711712	5.050894071014209
-0.6151036936936938	5.060846376394338
-0.6179062162162163	5.0703054599701165
-0.6207087387387388	5.079337721595444
-0.6235112612612613	5.088005675585132
-0.6263137837837839	5.0963587444713685
-0.6291163063063064	5.104432948010684
-0.6319188288288289	5.1122525967707855
-0.6347213513513514	5.119827845788729
-0.637523873873874	5.127146767467373
-0.6403263963963964	5.134166674391519
-0.643128918918919	5.140813250305401
-0.6459314414414415	5.146995075456209
-0.6487339639639641	5.152635054497226
-0.6515364864864865	5.15771133909873
-0.6543390090090091	5.162292596492415
-0.6571415315315317	5.166549984435182
-0.6599440540540541	5.170733230160533
-0.6627465765765767	5.175110010996283
-0.6655490990990992	5.179882539902131
-0.6683516216216216	5.185107184387933
-0.6711541441441442	5.190646741831742
-0.6739566666666668	5.196177892131523
-0.6767591891891893	5.201259592433805
-0.6795617117117118	5.205446973170641
-0.6823642342342343	5.208417181577117
-0.6851667567567569	5.210065780219729
-0.6879692792792793	5.210538762807715
-0.6907718018018019	5.210185021530297
-0.6935743243243244	5.209441137730922
-0.696376846846847	5.208685380289479
-0.6991793693693694	5.208111454846902
-0.701981891891892	5.2076689446002895
-0.7047844144144145	5.207096476928083
-0.707586936936937	5.206041710538148
-0.7103894594594595	5.204230008573537
-0.7131919819819821	5.201622759624422
-0.7159945045045045	5.198505069025668
-0.7187970270270271	5.195462809113559
-0.7215995495495496	5.193245067785821
-0.7244020720720722	5.1925481736907475
-0.7272045945945946	5.193787847586517
-0.7300071171171172	5.196935403772258
-0.7328096396396397	5.201477799035256
-0.7356121621621622	5.206523839879166
-0.7384146846846847	5.211031760386479
-0.7412172072072073	5.214092277770305
-0.7440197297297299	5.2151803279367925
-0.7468222522522523	5.214295821820299
-0.7496247747747748	5.21194749181651
-0.7524272972972974	5.208983665338637
-0.7552298198198198	5.206323314567099
-0.7580323423423424	5.20467338270317
-0.760834864864865	5.204322941114102
-0.7636373873873875	5.205079280104057
-0.76643990990991	5.206363824726365
-0.7692424324324325	5.207432540334013
-0.7720449549549551	5.207644208147709
-0.7748474774774775	5.206684652692703
-0.7776500000000001	5.204670959439797
-0.7804525225225226	5.202101534332577
-0.7832550450450451	5.1996712322247625
-0.7860575675675676	5.198017388447704
-0.7888600900900902	5.1974863608423885
-0.7916626126126127	5.198002891984659
-0.7944651351351352	5.199088717302228
-0.7972676576576577	5.200024771169613
-0.8000701801801803	5.2001011340716765
-0.8028727027027027	5.198867985454813
-0.8056752252252253	5.196300081622567
-0.8084777477477478	5.192817018145334
-0.8112802702702704	5.1891514966848185
-0.8140827927927928	5.1861106465101265
-0.8168853153153154	5.184312733918844
-0.8196878378378379	5.1839902618858495
-0.8224903603603604	5.184927382882838
-0.8252928828828829	5.186552653874729
-0.8280954054054055	5.188153737681322
-0.8308979279279279	5.189137690075958
-0.8337004504504505	5.189244054969571
-0.836502972972973	5.18863402816687
-0.8393054954954956	5.187822069668771
-0.842108018018018	5.187471708043372
-0.8449105405405406	5.188125702120454
-0.8477130630630632	5.18996531221957
-0.8505155855855856	5.192685448812636
-0.8533181081081082	5.195534380196946
-0.8561206306306307	5.19751134311289
-0.8589231531531533	5.197661631701298
-0.8617256756756757	5.195374862202254
-0.8645281981981983	5.190589660787889
-0.8673307207207208	5.183837822342898
-0.8701332432432433	5.176112915902591
-0.8729357657657658	5.168604828256912
-0.8757382882882884	5.162383929844697
-0.8785408108108108	5.15813259043105
-0.8813433333333334	5.156003563280336
-0.8841458558558559	5.15564115640732
-0.8869483783783785	5.156347399968293
-0.8897509009009009	5.157329908174173
-0.8925534234234235	5.157945818775007
-0.895355945945946	5.1578636883512505
-0.8981584684684685	5.157098698689692
-0.900960990990991	5.155923324852337
-0.9037635135135136	5.154698882236632
-0.9065660360360361	5.153698087181237
-0.9093685585585587	5.152986971197203
-0.9121710810810811	5.152407905728275
-0.9149736036036036	5.151664670828655
-0.9177761261261261	5.150470829181176
-0.9205786486486487	5.148698744929906
-0.9233811711711712	5.146466963157227
-0.9261836936936938	5.144127836728835
-0.9289862162162162	5.1421559985224
-0.9317887387387388	5.140976986256344
-0.9345912612612612	5.140799551885813
-0.9373937837837838	5.141515799640169
-0.9401963063063064	5.142709852283275
-0.9429988288288289	5.143776655601155
-0.9458013513513515	5.144112020421778
-0.9486038738738739	5.143307948861933
-0.9514063963963965	5.141283819047468
-0.9542089189189189	5.1383057585609055
-0.9570114414414415	5.134886019437992
-0.959813963963964	5.131597344989681
-0.9626164864864866	5.128868622716853
-0.9654190090090091	5.1268360320515995
-0.9682215315315316	5.1253051443379025
-0.9710240540540541	5.123840258397918
-0.9738265765765766	5.121951314096318
-0.9766290990990991	5.119312318653389
-0.9794316216216217	5.11593153271817
-0.9822341441441442	5.112208054141265
-0.9850366666666668	5.1088474410494875
-0.9878391891891892	5.106657786193081
-0.9906417117117118	5.106290366644425
-0.9934442342342342	5.108010674845122
-0.9962467567567568	5.1115783996911315
-0.9990492792792793	5.116280763374986
-1.0018518018018019	5.1211137936167805
-1.0046543243243244	5.1250573315539345
-1.0074568468468468	5.127358291216646
-1.0102593693693693	5.127733462384851
-1.0130618918918919	5.1264290718207395
-1.0158644144144144	5.124120659696329
-1.018666936936937	5.12168806214285
-1.0214694594594596	5.119939407072335
-1.024271981981982	5.1193723010817305
-1.0270745045045047	5.120045602726304
-1.029877027027027	5.121596930677777
-1.0326795495495495	5.123392650810313
-1.035482072072072	5.124754880820868
-1.0382845945945947	5.125187842400834
-1.0410871171171172	5.124530310665705
-1.0438896396396395	5.12298937971682
-1.046692162162162	5.1210526580422115
-1.0494946846846847	5.1193165549804505
-1.0522972072072072	5.118293809128579
-1.0550997297297298	5.118265880418658
-1.0579022522522523	5.119225615758962
-1.0607047747747749	5.120920914377924
-1.0635072972972974	5.122973884944347
-1.06630981981982	5.125025114975813
-1.0691123423423423	5.126847496958918
-1.0719148648648649	5.128389517959507
-1.0747173873873874	5.129737475965527
-1.07751990990991	5.131018288706477
-1.0803224324324325	5.132287336492222
-1.0831249549549549	5.1334508367345535
-1.0859274774774774	5.134258016006983
-1.08873	5.134370434398395
-1.0915325225225225	5.133484850136755
-1.094335045045045	5.131463673002775
-1.0971375675675676	5.128421790547735
-1.0999400900900902	5.1247324980763
-1.1027426126126127	5.120943491238284
-1.1055451351351353	5.11762620822218
-1.1083476576576576	5.115206518456667
-1.1111501801801802	5.1138328427230775
-1.1139527027027027	5.113326220207952
-1.1167552252252253	5.113229629522749
-1.1195577477477479	5.112940632528101
-1.1223602702702702	5.1118838721294555
-1.1251627927927927	5.1096677508335695
-1.1279653153153153	5.106176838085533
-1.1307678378378379	5.1015753217997855
-1.1335703603603604	5.096228369029303
-1.136372882882883	5.090576147126155
-1.1391754054054055	5.085009509733078
-1.141977927927928	5.079792081670211
-1.1447804504504504	5.075052626680176
-1.147582972972973	5.070842196549387
-1.1503854954954955	5.067223831733415
-1.153188018018018	5.06434874415857
-1.1559905405405406	5.062477454483933
-1.1587930630630632	5.0619259519183935
-1.1615955855855855	5.062947834172727
-1.164398108108108	5.065592106450431
-1.1672006306306306	5.0695918265195665
-1.1700031531531532	5.074334488528866
-1.1728056756756757	5.078941318576634
-1.1756081981981983	5.0824469200285485
-1.1784107207207208	5.08403496359054
-1.1812132432432432	5.083262362631277
-1.1840157657657657	5.08020223693493
-1.1868182882882883	5.07545662614077
-1.1896208108108108	5.070027372811783
-1.1924233333333334	5.065076093799487
-1.195225855855856	5.061638065293927
-1.1980283783783783	5.060369209246689
-1.2008309009009008	5.061395566465347
-1.2036334234234234	5.064303899166516
-1.206435945945946	5.068270324855451
-1.2092384684684685	5.072284441813345
-1.212040990990991	5.075401488659459
-1.2148435135135136	5.076951853740235
-1.2176460360360362	5.076655623436784
-1.2204485585585585	5.0746227675348194
-1.223251081081081	5.071255578393764
-1.2260536036036036	5.067097307200825
-1.2288561261261262	5.062681361369247
-1.2316586486486487	5.058426904143275
-1.2344611711711713	5.054603740863135
-1.2372636936936936	5.051361151313795
-1.2400662162162162	5.048792232266926
-1.2428687387387387	5.046995274286704
-1.2456712612612613	5.0460994819892075
-1.2484737837837838	5.046240818057889
-1.2512763063063064	5.047497237718165
-1.254078828828829	5.049811831332969
-1.2568813513513515	5.052940004688967
-1.2596838738738738	5.05644990808695
-1.2624863963963964	5.059786465910168
-1.265288918918919	5.06238559201028
-1.2680914414414415	5.063805355854527
-1.270893963963964	5.0638324184535275
-1.2736964864864866	5.062528303077192
-1.276499009009009	5.060199031692942
-1.2793015315315315	5.0572968097998565
-1.282104054054054	5.0542850286203045
-1.2849065765765766	5.051510012004583
-1.2877090990990991	5.049120448718966
-1.2905116216216217	5.0470591882127795
-1.2933141441441443	5.045127637951021
-1.2961166666666666	5.043098714911764
-1.2989191891891891	5.040838334544658
-1.3017217117117117	5.038392977330004
-1.3045242342342342	5.036012515503849
-1.3073267567567568	5.034099058359871
-1.3101292792792794	5.033096764705451
-1.312931801801802	5.033356451427716
-1.3157343243243242	5.035016528760547
-1.3185368468468468	5.037936345356249
-1.3213393693693694	5.04170179411072
-1.324141891891892	5.045701668178763
-1.3269444144144145	5.049253633041703
-1.329746936936937	5.05174654067544
-1.3325494594594596	5.052764012885783
-1.335351981981982	5.052162096676632
-1.3381545045045045	5.050087779368674
-1.340957027027027	5.046940326849308
-1.3437595495495496	5.043289333554332
-1.3465620720720721	5.039769503605701
-1.3493645945945947	5.036972403398281
-1.352167117117117	5.035351590723028
-1.3549696396396396	5.035152300887242
-1.3577721621621621	5.03637242777058
-1.3605746846846847	5.038758662547366
-1.3633772072072072	5.041839626418701
-1.3661797297297298	5.044995096430554
-1.3689822522522523	5.04755567796305
-1.3717847747747747	5.04892049797585
-1.3745872972972972	5.04867333796876
-1.3773898198198198	5.0466730027892694
-1.3801923423423423	5.043094625157423
-1.382994864864865	5.038406679881881
[truncated: 6 more rows]
