# Supplementary material for: Isolation of a planar π-aromatic Bi5− ring in a cobalt-based inverse-sandwich-type complex
Source: Nat Chem. 2025 Jan 20;17(4):547–55. doi: 10.1038/s41557-024-01713-8 (PMC11964920; doi:10.1038/s41557-024-01713-8)
Supplement: Supplementary file 4 — Original magnetic data of compound 1 and origin file of Fig. 3. [file 41557_2024_1713_MOESM4_ESM.zip › sr_and_T/63.json]

{
   "comment": "corrected Loops",
   "temperature": 5,
   "measures": [
      {
         "sr": 0.128,
         "angle": 0,
         "trans": 0,
         "cool_t": 1,
         "comment": "to H_stop",
         "data": [
            [
               -1.3999,
               -5.2042962245950175
            ],
            [
               -1.3970974874874873,
               -5.201817656422801
            ],
            [
               -1.394294974974975,
               -5.200378880183404
            ],
            [
               -1.3914924624624623,
               -5.200419221347893
            ],
            [
               -1.3886899499499499,
               -5.201998658959515
            ],
            [
               -1.3858874374374373,
               -5.204768281403686
            ],
            [
               -1.3830849249249249,
               -5.208067275243576
            ],
            [
               -1.3802824124124122,
               -5.211116280579063
            ],
            [
               -1.3774798998998998,
               -5.213246275317871
            ],
            [
               -1.3746773873873872,
               -5.2140911238231356
            ],
            [
               -1.3718748748748748,
               -5.213683895090782
            ],
            [
               -1.3690723623623622,
               -5.2124279631818204
            ],
            [
               -1.3662698498498498,
               -5.210953685282909
            ],
            [
               -1.3634673373373372,
               -5.209907352113526
            ],
            [
               -1.3606648248248248,
               -5.209739782135603
            ],
            [
               -1.3578623123123121,
               -5.210561054031017
            ],
            [
               -1.3550597997997997,
               -5.212106045719709
            ],
            [
               -1.3522572872872871,
               -5.2138198975741705
            ],
            [
               -1.3494547747747747,
               -5.215034676064905
            ],
            [
               -1.346652262262262,
               -5.2151803279367925
            ],
            [
               -1.3438497497497497,
               -5.21396316231505
            ],
            [
               -1.341047237237237,
               -5.2114563237098
            ],
            [
               -1.3382447247247247,
               -5.2080751002673535
            ],
            [
               -1.335442212212212,
               -5.204446240904529
            ],
            [
               -1.3326396996996996,
               -5.201213247600731
            ],
            [
               -1.329837187187187,
               -5.198838750380496
            ],
            [
               -1.3270346746746746,
               -5.19746493893555
            ],
            [
               -1.324232162162162,
               -5.196874116281172
            ],
            [
               -1.3214296496496496,
               -5.196560054330497
            ],
            [
               -1.318627137137137,
               -5.195886943120511
            ],
            [
               -1.3158246246246246,
               -5.19428678543004
            ],
            [
               -1.313022112112112,
               -5.191435778909023
            ],
            [
               -1.3102195995995995,
               -5.187358184129456
            ],
            [
               -1.307417087087087,
               -5.182429351908463
            ],
            [
               -1.3046145745745745,
               -5.177280391032488
            ],
            [
               -1.301812062062062,
               -5.172635776670148
            ],
            [
               -1.2990095495495495,
               -5.1691334059837235
            ],
            [
               -1.2962070370370369,
               -5.167179175433591
            ],
            [
               -1.2934045245245245,
               -5.166875041237769
            ],
            [
               -1.2906020120120119,
               -5.168035459830144
            ],
            [
               -1.2877994994994995,
               -5.170279922427894
            ],
            [
               -1.2849969869869868,
               -5.173167390806871
            ],
            [
               -1.2821944744744744,
               -5.176328171825038
            ],
            [
               -1.2793919619619618,
               -5.179552626401212
            ],
            [
               -1.2765894494494494,
               -5.182812155578121
            ],
            [
               -1.2737869369369368,
               -5.186210601780293
            ],
            [
               -1.2709844244244244,
               -5.189886289604576
            ],
            [
               -1.2681819119119118,
               -5.193899732898541
            ],
            [
               -1.2653793993993994,
               -5.198145449989786
            ],
            [
               -1.2625768868868867,
               -5.202317909253556
            ],
            [
               -1.2597743743743743,
               -5.205944489232689
            ],
            [
               -1.2569718618618617,
               -5.208477999153193
            ],
            [
               -1.2541693493493493,
               -5.209423882081328
            ],
            [
               -1.2513668368368367,
               -5.208467576176526
            ],
            [
               -1.2485643243243243,
               -5.205567916107419
            ],
            [
               -1.2457618118118117,
               -5.200992153766371
            ],
            [
               -1.2429592992992993,
               -5.195283846576734
            ],
            [
               -1.2401567867867866,
               -5.189171818394625
            ],
            [
               -1.2373542742742742,
               -5.18344205873676
            ],
            [
               -1.2345517617617616,
               -5.178801584469722
            ],
            [
               -1.2317492492492492,
               -5.175762840742869
            ],
            [
               -1.2289467367367366,
               -5.174570191317747
            ],
            [
               -1.2261442242242242,
               -5.175179012858004
            ],
            [
               -1.2233417117117116,
               -5.177286042241856
            ],
            [
               -1.2205391991991992,
               -5.1803997688490755
            ],
            [
               -1.2177366866866866,
               -5.18393363590974
            ],
            [
               -1.2149341741741742,
               -5.187303168176874
            ],
            [
               -1.2121316616616615,
               -5.1900103214908695
            ],
            [
               -1.2093291491491491,
               -5.191703118829562
            ],
            [
               -1.2065266366366365,
               -5.192204577403708
            ],
            [
               -1.203724124124124,
               -5.191510815927699
            ],
            [
               -1.2009216116116115,
               -5.189763201331725
            ],
            [
               -1.198119099099099,
               -5.187202942134274
            ],
            [
               -1.1953165865865865,
               -5.18411839222455
            ],
            [
               -1.192514074074074,
               -5.180795367354958
            ],
            [
               -1.1897115615615614,
               -5.1774790089956975
            ],
            [
               -1.186909049049049,
               -5.174352393294957
            ],
            [
               -1.1841065365365364,
               -5.171532744865553
            ],
            [
               -1.181304024024024,
               -5.169081696903446
            ],
            [
               -1.1785015115115114,
               -5.167022673639017
            ],
            [
               -1.175698998998999,
               -5.165357196791551
            ],
            [
               -1.1728964864864864,
               -5.164073294129558
            ],
            [
               -1.170093973973974,
               -5.1631429859475455
            ],
            [
               -1.1672914614614613,
               -5.162510945901855
            ],
            [
               -1.164488948948949,
               -5.162081148477153
            ],
            [
               -1.1616864364364363,
               -5.161710798139648
            ],
            [
               -1.158883923923924,
               -5.161219818593228
            ],
            [
               -1.1560814114114113,
               -5.160419519213807
            ],
            [
               -1.153278898898899,
               -5.15915694873227
            ],
            [
               -1.1504763863863863,
               -5.157364188599106
            ],
            [
               -1.1476738738738739,
               -5.15509712929467
            ],
            [
               -1.1448713613613613,
               -5.152548280439655
            ],
            [
               -1.1420688488488488,
               -5.150023666274606
            ],
            [
               -1.1392663363363362,
               -5.1478837747156145
            ],
            [
               -1.1364638238238238,
               -5.146460081530808
            ],
            [
               -1.1336613113113112,
               -5.145968155992285
            ],
            [
               -1.1308587987987986,
               -5.146442325706873
            ],
            [
               -1.1280562862862862,
               -5.147713366492531
            ],
            [
               -1.1252537737737738,
               -5.149440012085539
            ],
            [
               -1.1224512612612612,
               -5.151189968362442
            ],
            [
               -1.1196487487487485,
               -5.152550978878359
            ],
            [
               -1.1168462362362361,
               -5.153242095407549
            ],
            [
               -1.1140437237237237,
               -5.1531932505321985
            ],
            [
               -1.111241211211211,
               -5.152568675278727
            ],
            [
               -1.1084386986986985,
               -5.151724882070438
            ],
            [
               -1.105636186186186,
               -5.151112561235111
            ],
            [
               -1.1028336736736737,
               -5.151148292937243
            ],
            [
               -1.100031161161161,
               -5.152091398627999
            ],
            [
               -1.0972286486486484,
               -5.153960565634998
            ],
            [
               -1.094426136136136,
               -5.156514142110577
            ],
            [
               -1.0916236236236236,
               -5.159300339981171
            ],
            [
               -1.088821111111111,
               -5.161764211721853
            ],
            [
               -1.0860185985985984,
               -5.1633828516830755
            ],
            [
               -1.083216086086086,
               -5.163793183068049
            ],
            [
               -1.0804135735735736,
               -5.162879683652059
            ],
            [
               -1.077611061061061,
               -5.160801172755287
            ],
            [
               -1.0748085485485483,
               -5.1579525037452685
            ],
            [
               -1.072006036036036,
               -5.154873650199787
            ],
            [
               -1.0692035235235235,
               -5.152130630875789
            ],
            [
               -1.066401011011011,
               -5.150197185176642
            ],
            [
               -1.0635984984984983,
               -5.149362783393635
            ],
            [
               -1.060795985985986,
               -5.1496834494555355
            ],
            [
               -1.0579934734734735,
               -5.150980391002258
            ],
            [
               -1.0551909609609609,
               -5.152881068730597
            ],
            [
               -1.0523884484484483,
               -5.154890517408368
            ],
            [
               -1.0495859359359359,
               -5.156478177820167
            ],
            [
               -1.0467834234234235,
               -5.157166330955567
            ],
            [
               -1.0439809109109108,
               -5.1566086695617095
            ],
            [
               -1.0411783983983982,
               -5.1546499167778705
            ],
            [
               -1.0383758858858858,
               -5.151358937496201
            ],
            [
               -1.0355733733733734,
               -5.147028927442449
            ],
            [
               -1.0327708608608608,
               -5.142140317335477
            ],
            [
               -1.0299683483483482,
               -5.137286340083624
            ],
            [
               -1.0271658358358358,
               -5.133068215603909
            ],
            [
               -1.0243633233233234,
               -5.129975531385997
            ],
            [
               -1.0215608108108107,
               -5.128275092804283
            ],
            [
               -1.0187582982982981,
               -5.127935052582842
            ],
            [
               -1.0159557857857857,
               -5.128607842145843
            ],
            [
               -1.0131532732732733,
               -5.1296844959731125
            ],
            [
               -1.0103507607607607,
               -5.130416144981009
            ],
            [
               -1.007548248248248,
               -5.130079949819463
            ],
            [
               -1.0047457357357357,
               -5.128152066073675
            ],
            [
               -1.0019432232232233,
               -5.124444462064977
            ],
            [
               -0.9991407107107106,
               -5.11916837376078
            ],
            [
               -0.9963381981981981,
               -5.112904237483033
            ],
            [
               -0.9935356856856856,
               -5.106481859148799
            ],
            [
               -0.9907331731731731,
               -5.1007986532836975
            ],
            [
               -0.9879306606606606,
               -5.096620873256591
            ],
            [
               -0.9851281481481481,
               -5.094417581162792
            ],
            [
               -0.9823256356356356,
               -5.0942680489058985
            ],
            [
               -0.9795231231231231,
               -5.095862994023804
            ],
            [
               -0.9767206106106106,
               -5.098594668874926
            ],
            [
               -0.973918098098098,
               -5.101707981149561
            ],
            [
               -0.9711155855855855,
               -5.104471180192526
            ],
            [
               -0.968313073073073,
               -5.1063237041115235
            ],
            [
               -0.9655105605605605,
               -5.106969840579117
            ],
            [
               -0.962708048048048,
               -5.1064053869993815
            ],
            [
               -0.9599055355355355,
               -5.10488387865051
            ],
            [
               -0.957103023023023,
               -5.102842867081637
            ],
            [
               -0.9543005105105105,
               -5.100815383313627
            ],
            [
               -0.951497997997998,
               -5.099347070640121
            ],
            [
               -0.9486954854854854,
               -5.098929012176768
            ],
            [
               -0.9458929729729728,
               -5.099945466741444
            ],
            [
               -0.9430904604604604,
               -5.102629679542331
            ],
            [
               -0.9402879479479478,
               -5.107022278133704
            ],
            [
               -0.9374854354354354,
               -5.1129345018997645
            ],
            [
               -0.9346829229229228,
               -5.119928382864469
            ],
            [
               -0.9318804104104104,
               -5.127332228348962
            ],
            [
               -0.9290778978978977,
               -5.134307581758776
            ],
            [
               -0.9262753853853853,
               -5.139971754579869
            ],
            [
               -0.9234728728728727,
               -5.143560887264394
            ],
            [
               -0.9206703603603603,
               -5.1445988998508385
            ],
            [
               -0.9178678478478477,
               -5.143025723813518
            ],
            [
               -0.9150653353353353,
               -5.139240350359359
            ],
            [
               -0.9122628228228227,
               -5.1340325440462635
            ],
            [
               -0.9094603103103103,
               -5.128407760961277
            ],
            [
               -0.9066577977977976,
               -5.123343900274361
            ],
            [
               -0.9038552852852852,
               -5.119544545634406
            ],
            [
               -0.9010527727727726,
               -5.117261287395707
            ],
            [
               -0.8982502602602602,
               -5.11624274268165
            ],
            [
               -0.8954477477477477,
               -5.1158326660231195
            ],
            [
               -0.8926452352352352,
               -5.115193980442993
            ],
            [
               -0.8898427227227227,
               -5.11359400318695
            ],
            [
               -0.8870402102102102,
               -5.110662759495904
            ],
            [
               -0.8842376976976977,
               -5.106540160159456
            ],
            [
               -0.8814351851851852,
               -5.101859488805249
            ],
            [
               -0.8786326726726726,
               -5.097565309985429
            ],
            [
               -0.8758301601601601,
               -5.094617866163841
            ],
            [
               -0.8730276476476476,
               -5.09367558740248
            ],
            [
               -0.8702251351351351,
               -5.094858679667092
            ],
            [
               -0.8674226226226226,
               -5.097674808133262
            ],
            [
               -0.8646201101101101,
               -5.101138428666465
            ],
            [
               -0.8618175975975975,
               -5.104053519274905
            ],
            [
               -0.859015085085085,
               -5.105375202276876
            ],
            [
               -0.8562125725725724,
               -5.104537145067467
            ],
            [
               -0.8534100600600599,
               -5.101638933515946
            ],
            [
               -0.8506075475475474,
               -5.097429539843192
            ],
            [
               -0.8478050350350349,
               -5.093086812102804
            ],
            [
               -0.8450025225225224,
               -5.089858309809717
            ],
            [
               -0.8422000100100099,
               -5.08867450877433
            ],
            [
               -0.8393974974974974,
               -5.0898561242672
            ],
            [
               -0.8365949849849849,
               -5.0930089653845
            ],
            [
               -0.8337924724724723,
               -5.097140971106078
            ],
            [
               -0.8309899599599598,
               -5.100965592750184
            ],
            [
               -0.8281874474474473,
               -5.103296212250777
            ],
            [
               -0.8253849349349348,
               -5.103407147043847
            ],
            [
               -0.8225824224224223,
               -5.101247532175705
            ],
            [
               -0.8197799099099098,
               -5.0974415650169185
            ],
            [
               -0.8169773973973973,
               -5.093076950617836
            ],
            [
               -0.8141748848848848,
               -5.089350742020339
            ],
            [
               -0.8113723723723723,
               -5.08718639605597
            ],
            [
               -0.8085698598598597,
               -5.086943566184183
            ],
            [
               -0.8057673473473472,
               -5.088310866888913
            ],
            [
               -0.8029648348348347,
               -5.090412195684794
            ],
            [
               -0.8001623223223222,
               -5.092088871816682
            ],
            [
               -0.7973598098098097,
               -5.092265009464102
            ],
            [
               -0.7945572972972972,
               -5.090279536577994
            ],
            [
               -0.7917547847847847,
               -5.086082049165996
            ],
            [
               -0.7889522722722722,
               -5.080235766036028
            ],
            [
               -0.7861497597597596,
               -5.07373340376147
            ],
            [
               -0.7833472472472471,
               -5.067690154044003
            ],
            [
               -0.7805447347347346,
               -5.063013519896642
            ],
            [
               -0.7777422222222221,
               -5.060152071317432
            ],
            [
               -0.7749397097097096,
               -5.058994999050884
            ],
            [
               -0.7721371971971971,
               -5.0589430230403085
            ],
            [
               -0.7693346846846846,
               -5.059116463486007
            ],
            [
               -0.7665321721721721,
               -5.058626030808902
            ],
            [
               -0.7637296596596596,
               -5.056818303005353
            ],
            [
               -0.760927147147147,
               -5.053423578295882
            ],
            [
               -0.7581246346346345,
               -5.048571563028444
            ],
            [
               -0.755322122122122,
               -5.042686028336506
            ],
            [
               -0.7525196096096095,
               -5.036307298056699
            ],
            [
               -0.749717097097097,
               -5.029909186129926
            ],
            [
               -0.7469145845845845,
               -5.0237704731494475
            ],
            [
               -0.744112072072072,
               -5.017934612244468
            ],
            [
               -0.7413095595595595,
               -5.012256118649236
            ],
            [
               -0.738507047047047,
               -5.006501356126446
            ],
            [
               -0.7357045345345344,
               -5.000455906781498
            ],
            [
               -0.7329020220220219,
               -4.993994797203896
            ],
            [
               -0.7300995095095094,
               -4.987092398615123
            ],
            [
               -0.7272969969969969,
               -4.9797767001804285
            ],
            [
               -0.7244944844844844,
               -4.972056494864714
            ],
            [
               -0.7216919719719719,
               -4.963860573218331
            ],
            [
               -0.7188894594594594,
               -4.955021610653245
            ],
            [
               -0.7160869469469469,
               -4.945317157211766
            ],
            [
               -0.7132844344344343,
               -4.93455449479519
            ],
            [
               -0.7104819219219218,
               -4.9226656148314865
            ],
            [
               -0.7076794094094093,
               -4.909771589400598
            ],
            [
               -0.7048768968968968,
               -4.896185218174013
            ],
            [
               -0.7020743843843843,
               -4.882343573273173
            ],
            [
               -0.6992718718718718,
               -4.868689279725164
            ],
            [
               -0.6964693593593593,
               -4.855540511526531
            ],
            [
               -0.6936668468468468,
               -4.842996339760994
            ],
            [
               -0.6908643343343343,
               -4.830913205486872
            ],
            [
               -0.6880618218218217,
               -4.818963482955389
            ],
            [
               -0.6852593093093092,
               -4.806757288928938
            ],
            [
               -0.6824567967967967,
               -4.7939849125358
            ],
            [
               -0.6796542842842842,
               -4.7805285154257025
            ],
            [
               -0.6768517717717717,
               -4.766501712100742
            ],
            [
               -0.6740492592592592,
               -4.752201076585454
            ],
            [
               -0.6712467467467467,
               -4.737985559800104
            ],
            [
               -0.6684442342342342,
               -4.724126707959599
            ],
            [
               -0.6656417217217216,
               -4.710684533933511
            ],
            [
               -0.6628392092092091,
               -4.697456256834932
            ],
            [
               -0.6600366966966966,
               -4.6840202544909
            ],
            [
               -0.6572341841841841,
               -4.6698640825783
            ],
            [
               -0.6544316716716716,
               -4.654555131370218
            ],
            [
               -0.6516291591591591,
               -4.637896243643878
            ],
            [
               -0.6488266466466466,
               -4.620012350524521
            ],
            [
               -0.6460241341341341,
               -4.601336808197195
            ],
            [
               -0.6432216216216216,
               -4.582499871605997
            ],
            [
               -0.640419109109109,
               -4.564154911301254
            ],
            [
               -0.6376165965965965,
               -4.546799046440012
            ],
            [
               -0.634814084084084,
               -4.530646558296228
            ],
            [
               -0.6320115715715715,
               -4.515595277478904
            ],
            [
               -0.629209059059059,
               -4.501294527714864
            ],
            [
               -0.6264065465465465,
               -4.487289180024148
            ],
            [
               -0.623604034034034,
               -4.473189632688131
            ],
            [
               -0.6208015215215215,
               -4.458810381333168
            ],
            [
               -0.617999009009009,
               -4.444232324054809
            ],
            [
               -0.6151964964964964,
               -4.429771258545397
            ],
            [
               -0.6123939839839839,
               -4.415867354359785
            ],
            [
               -0.6095914714714714,
               -4.402936444535134
            ],
            [
               -0.6067889589589589,
               -4.391235023347652
            ],
            [
               -0.6039864464464464,
               -4.380783629349141
            ],
            [
               -0.6011839339339339,
               -4.371371087945786
            ],
            [
               -0.5983814214214214,
               -4.36263326132262
            ],
            [
               -0.5955789089089089,
               -4.354174864256677
            ],
            [
               -0.5927763963963963,
               -4.3456901489634685
            ],
            [
               -0.5899738838838838,
               -4.337041684865559
            ],
            [
               -0.5871713713713713,
               -4.3282739699710815
            ],
            [
               -0.5843688588588588,
               -4.3195631827195715
            ],
            [
               -0.5815663463463463,
               -4.311126801312635
            ],
            [
               -0.5787638338338338,
               -4.30312912011466
            ],
            [
               -0.5759613213213213,
               -4.29561702785869
            ],
            [
               -0.5731588088088088,
               -4.288506275878736
            ],
            [
               -0.5703562962962963,
               -4.281617911499085
            ],
            [
               -0.5675537837837837,
               -4.274745735174241
            ],
            [
               -0.5647512712712712,
               -4.2677256442462195
            ],
            [
               -0.5619487587587587,
               -4.260479903914404
            ],
            [
               -0.5591462462462462,
               -4.2530221954356175
            ],
            [
               -0.5563437337337337,
               -4.245427045135285
            ],
            [
               -0.5535412212212212,
               -4.237782442291871
            ],
            [
               -0.5507387087087087,
               -4.230150819681313
            ],
            [
               -0.5479361961961962,
               -4.222558519271998
            ],
            [
               -0.5451336836836836,
               -4.215019564402717
            ],
            [
               -0.5423311711711711,
               -4.20758207675823
            ],
            [
               -0.5395286586586586,
               -4.200372575182745
            ],
            [
               -0.5367261461461461,
               -4.193610689495519
            ],
            [
               -0.5339236336336336,
               -4.187576481095535
            ],
            [
               -0.5311211211211211,
               -4.182531525118306
            ],
            [
               -0.5283186086086086,
               -4.178616071367058
            ],
            [
               -0.5255160960960961,
               -4.175759418186938
            ],
            [
               -0.5227135835835836,
               -4.17364240613954
            ],
            [
               -0.519911071071071,
               -4.1717375450830865
            ],
            [
               -0.5171085585585585,
               -4.169427298187891
            ],
            [
               -0.514306046046046,
               -4.1661727306450045
            ],
            [
               -0.5115035335335335,
               -4.161683257233029
            ],
            [
               -0.508701021021021,
               -4.156032005143454
            ],
            [
               -0.5058985085085085,
               -4.149673823388379
            ],
            [
               -0.503095995995996,
               -4.143351226727099
            ],
            [
               -0.5002934834834833,
               -4.137908838277594
            ],
            [
               -0.49749097097097084,
               -4.134067554582898
            ],
            [
               -0.4946884584584583,
               -4.132225104723806
            ],
            [
               -0.4918859459459458,
               -4.132344078207403
            ],
            [
               -0.4890834334334333,
               -4.133962951441262
            ],
            [
               -0.4862809209209208,
               -4.136327993200594
            ],
            [
               -0.4834784084084083,
               -4.13860625174869
            ],
            [
               -0.48067589589589577,
               -4.140114418453033
            ],
            [
               -0.47787338338338325,
               -4.140493606308019
            ],
            [
               -0.47507087087087074,
               -4.139777597543036
            ],
            [
               -0.47226835835835823,
               -4.138336196243403
            ],
            [
               -0.4694658458458457,
               -4.13671484499534
            ],
            [
               -0.4666633333333332,
               -4.135423813910109
            ],
            [
               -0.4638608208208207,
               -4.134744809310476
            ],
            [
               -0.4610583083083082,
               -4.134615474257319
            ],
            [
               -0.4582557957957957,
               -4.134625907288302
            ],
            [
               -0.45545328328328316,
               -4.134125060063747
            ],
            [
               -0.45265077077077065,
               -4.132400688573215
            ],
            [
               -0.44984825825825814,
               -4.128875312846704
            ],
            [
               -0.4470457457457456,
               -4.123258597208422
            ],
            [
               -0.4442432332332331,
               -4.115613360594718
            ],
            [
               -0.4414407207207206,
               -4.106321583529858
            ],
            [
               -0.4386382082082081,
               -4.095968126799504
            ],
            [
               -0.4358356956956956,
               -4.085183153395297
            ],
            [
               -0.43303318318318307,
               -4.074492540744816
            ],
            [
               -0.43023067067067056,
               -4.064217455005329
            ],
            [
               -0.42742815815815804,
               -4.0544439120815445
            ],
            [
               -0.42462564564564553,
               -4.045058542910552
            ],
            [
               -0.421823133133133,
               -4.035826652086061
            ],
            [
               -0.4190206206206205,
               -4.026479405434944
            ],
            [
               -0.416218108108108,
               -4.016780573315901
            ],
            [
               -0.4134155955955955,
               -4.00655686639549
            ],
            [
               -0.410613083083083,
               -3.9956932984803464
            ],
            [
               -0.40781057057057046,
               -3.98410911317284
            ],
            [
               -0.40500805805805795,
               -3.9717354017676865
            ],
            [
               -0.40220554554554544,
               -3.9585111417351175
            ],
            [
               -0.39940303303303293,
               -3.944402619018038
            ],
            [
               -0.3966005205205205,
               -3.9294375527071956
            ],
            [
               -0.3937980080080079,
               -3.913735780551222
            ],
            [
               -0.3909954954954955,
               -3.8975172731939587
            ],
            [
               -0.3881929829829829,
               -3.881076170299501
            ],
            [
               -0.3853904704704705,
               -3.8647233394000953
            ],
            [
               -0.38258795795795786,
               -3.8487139910967265
            ],
            [
               -0.37978544544544546,
               -3.8331852174955436
            ],
            [
               -0.37698293293293283,
               -3.8181271426370857
            ],
            [
               -0.37418042042042043,
               -3.8034005656230025
            ],
            [
               -0.3713779079079078,
               -3.7887972745955567
            ],
            [
               -0.3685753953953954,
               -3.7741228614642957
            ],
            [
               -0.3657728828828828,
               -3.7592722837127175
            ],
            [
               -0.3629703703703704,
               -3.7442696909312705
            ],
            [
               -0.36016785785785776,
               -3.7292562617464577
            ],
            [
               -0.35736534534534536,
               -3.714428893940144
            ],
            [
               -0.35456283283283274,
               -3.699951659980443
            ],
            [
               -0.35176032032032034,
               -3.685873762343846
            ],
            [
               -0.3489578078078077,
               -3.6720874503362024
            ],
            [
               -0.3461552952952953,
               -3.658346424680726
            ],
            [
               -0.3433527827827827,
               -3.6443437617254375
            ],
            [
               -0.3405502702702703,
               -3.6298257987460687
            ],
            [
               -0.33774775775775767,
               -3.6147029698777065
            ],
            [
               -0.33494524524524527,
               -3.5991163144882554
            ],
            [
               -0.33214273273273265,
               -3.583430880548229
            ],
            [
               -0.32934022022022025,
               -3.568150888083019
            ],
            [
               -0.3265377077077076,
               -3.553778548775858
            ],
            [
               -0.323735195195195,
               -3.540659558823128
            ],
            [
               -0.3209326826826826,
               -3.5288658549812064
            ],
            [
               -0.31813017017017,
               -3.518156988301156
            ],
            [
               -0.3153276576576576,
               -3.508037814758355
            ],
            [
               -0.31252514514514496,
               -3.497899514789065
            ],
            [
               -0.30972263263263256,
               -3.4872032410267657
            ],
            [
               -0.30692012012011993,
               -3.4756502552611392
            ],
            [
               -0.30411760760760753,
               -3.463284698910745
            ],
            [
               -0.3013150950950949,
               -3.4504948445719723
            ],
            [
               -0.2985125825825825,
               -3.4379097591211014
            ],
            [
               -0.2957100700700699,
               -3.4262209197641127
            ],
            [
               -0.2929075575575575,
               -3.415982010061212
            ],
            [
               -0.29010504504504486,
               -3.4074472519084162
            ],
            [
               -0.28730253253253246,
               -3.4004968905555177
            ],
            [
               -0.28450002002001984,
               -3.3946715984355578
            ],
            [
               -0.28169750750750744,
               -3.3893041776985493
            ],
            [
               -0.2788949949949948,
               -3.383707610179906
            ],
            [
               -0.2760924824824824,
               -3.377362389230954
            ],
            [
               -0.2732899699699698,
               -3.3700479742227873
            ],
            [
               -0.2704874574574574,
               -3.3618821096399794
            ],
            [
               -0.26768494494494477,
               -3.3532612358049354
            ],
            [
               -0.26488243243243237,
               -3.344725672898532
            ],
            [
               -0.26207991991991975,
               -3.3367950362031635
            ],
            [
               -0.25927740740740735,
               -3.329825862684257
            ],
            [
               -0.2564748948948947,
               -3.3239332248539775
            ],
            [
               -0.2536723823823823,
               -3.3189951314599995
            ],
            [
               -0.2508698698698697,
               -3.3147307008455638
            ],
            [
               -0.2480673573573573,
               -3.310819661302374
            ],
            [
               -0.24526484484484468,
               -3.3070191519785537
            ],
            [
               -0.24246233233233228,
               -3.3032374077163142
            ],
            [
               -0.23965981981981965,
               -3.299540956897138
            ],
            [
               -0.23685730730730725,
               -3.296096314664541
            ],
            [
               -0.23405479479479463,
               -3.2930704393875665
            ],
            [
               -0.23125228228228223,
               -3.2905286190715595
            ],
            [
               -0.2284497697697696,
               -3.2883692577722057
            ],
            [
               -0.2256472572572572,
               -3.286322123656732
            ],
            [
               -0.22284474474474458,
               -3.2840144348852105
            ],
            [
               -0.22004223223223218,
               -3.2810851656116666
            ],
            [
               -0.21723971971971956,
               -3.277310182753978
            ],
            [
               -0.21443720720720716,
               -3.2726952528321336
            ],
            [
               -0.21163469469469454,
               -3.2675025936103843
            ],
            [
               -0.20883218218218214,
               -3.262196896510213
            ],
            [
               -0.2060296696696695,
               -3.2573222674710873
            ],
            [
               -0.2032271571571571,
               -3.2533442490620565
            ],
            [
               -0.2004246446446445,
               -3.2505037362610985
            ],
            [
               -0.1976221321321321,
               -3.248728016123893
            ],
            [
               -0.19481961961961947,
               -3.2476285715998205
            ],
            [
               -0.19201710710710707,
               -3.246590240095655
            ],
            [
               -0.18921459459459444,
               -3.2449292874217823
            ],
            [
               -0.18641208208208204,
               -3.242077079827557
            ],
            [
               -0.18360956956956942,
               -3.2377376336548007
            ],
            [
               -0.18080705705705702,
               -3.231974005078399
            ],
            [
               -0.1780045445445444,
               -3.225198375493526
            ],
            [
               -0.175202032032032,
               -3.218067997708083
            ],
            [
               -0.17239951951951937,
               -3.211315914591876
            ],
            [
               -0.16959700700700697,
               -3.2055637478713237
            ],
            [
               -0.16679449449449435,
               -3.201168563201743
            ],
            [
               -0.16399198198198195,
               -3.198145561592878
            ],
            [
               -0.16118946946946933,
               -3.1961862219524777
            ],
            [
               -0.15838695695695693,
               -3.1947640624378364
            ],
            [
               -0.1555844444444443,
               -3.193295433824587
            ],
            [
               -0.1527819319319319,
               -3.191307865932779
            ],
            [
               -0.14997941941941928,
               -3.1885676464944845
            ],
            [
               -0.14717690690690688,
               -3.1851315315283877
            ],
            [
               -0.14437439439439426,
               -3.1813106373635645
            ],
            [
               -0.14157188188188186,
               -3.1775606390304683
            ],
            [
               -0.13876936936936923,
               -3.174333621744629
            ],
            [
               -0.13596685685685683,
               -3.1719370835954743
            ],
            [
               -0.1331643443443442,
               -3.1704418553714806
            ],
            [
               -0.1303618318318318,
               -3.169664494466117
            ],
            [
               -0.1275593193193192,
               -3.1692261878814723
            ],
            [
               -0.12475680680680679,
               -3.16866668541196
            ],
            [
               -0.12195429429429416,
               -3.167575503941462
            ],
            [
               -0.11915178178178176,
               -3.1656985102596895
            ],
            [
               -0.11634926926926914,
               -3.1629870997472658
            ],
            [
               -0.11354675675675674,
               -3.159576499788219
            ],
            [
               -0.11074424424424412,
               -3.1557030212874713
            ],
            [
               -0.10794173173173172,
               -3.151589917958459
            ],
            [
               -0.1051392192192191,
               -3.147341568486298
            ],
            [
               -0.10233670670670669,
               -3.142882764707452
            ],
            [
               -0.09953419419419407,
               -3.137964902328804
            ],
            [
               -0.09673168168168167,
               -3.132238620851595
            ],
            [
               -0.09392916916916905,
               -3.125370070711309
            ],
            [
               -0.09112665665665665,
               -3.1171627327734655
            ],
            [
               -0.08832414414414402,
               -3.1076435956172714
            ],
            [
               -0.08552163163163162,
               -3.0970826916620116
            ],
            [
               -0.082719119119119,
               -3.0859354431681805
            ],
            [
               -0.0799166066066066,
               -3.074721610398809
            ],
            [
               -0.07711409409409398,
               -3.0638752004071987
            ],
            [
               -0.07431158158158158,
               -3.053609941407589
            ],
            [
               -0.07150906906906895,
               -3.043841511054586
            ],
            [
               -0.06870655655655655,
               -3.0341915543238063
            ],
            [
               -0.06590404404404393,
               -3.024074552027452
            ],
            [
               -0.06310153153153153,
               -3.0128441585592913
            ],
            [
               -0.06029901901901891,
               -2.999958197177862
            ],
            [
               -0.057496506506506506,
               -2.985116346070531
            ],
            [
               -0.054693993993993884,
               -2.968333090110997
            ],
            [
               -0.05189148148148148,
               -2.9499279357085495
            ],
            [
               -0.04908896896896886,
               -2.9304390814493706
            ],
            [
               -0.04628645645645646,
               -2.910488272816867
            ],
            [
               -0.04348394394394384,
               -2.8906370349809327
            ],
            [
               -0.040681431431431436,
               -2.871274457359841
            ],
            [
               -0.037878918918918814,
               -2.85256475160537
            ],
            [
               -0.03507640640640641,
               -2.834463138931791
            ],
            [
               -0.03227389389389379,
               -2.8167876684284963
            ],
            [
               -0.02947138138138139,
               -2.799318849964954
            ],
            [
               -0.026668868868868767,
               -2.781893066116427
            ],
            [
               -0.023866356356356366,
               -2.7644608516842686
            ],
            [
               -0.021063843843843744,
               -2.7470949838609444
            ],
            [
               -0.018261331331331343,
               -2.729950952010113
            ],
            [
               -0.01545881881881872,
               -2.7131978901304956
            ],
            [
               -0.01265630630630632,
               -2.696946589361054
            ],
            [
               -0.009853793793793697,
               -2.6812004280185313
            ],
            [
               -0.007051281281281296,
               -2.6658457837375895
            ],
            [
               -0.004248768768768674,
               -2.650684266850849
            ],
            [
               -0.001446256256256273,
               -2.6354948952498534
            ],
            [
               0.0013562562562563496,
               -2.62010479851285
            ],
            [
               0.00415876876876875,
               -2.604445076114592
            ],
            [
               0.006961281281281373,
               -2.5885742789180393
            ],
            [
               0.009763793793793774,
               -2.5726632931418916
            ],
            [
               0.012566306306306396,
               -2.556948170171445
            ],
            [
               0.015368818818818797,
               -2.5416673925397824
            ],
            [
               0.01817133133133142,
               -2.527004083075747
            ],
            [
               0.02097384384384382,
               -2.513050755367942
            ],
            [
               0.023776356356356443,
               -2.499805702755758
            ],
            [
               0.026578868868868843,
               -2.4871991273826195
            ],
            [
               0.029381381381381466,
               -2.47513737130277
            ],
            [
               0.03218389389389387,
               -2.463548271665167
            ],
            [
               0.03498640640640649,
               -2.452411266283515
            ],
            [
               0.03778891891891911,
               -2.4417619542190145
            ],
            [
               0.04059143143143151,
               -2.4316701411704207
            ],
            [
               0.043393943943944135,
               -2.42219979370479
            ],
            [
               0.046196456456456536,
               -2.413365722993582
            ],
            [
               0.04899896896896916,
               -2.4051032258710636
            ],
            [
               0.05180148148148156,
               -2.397262981629818
            ],
            [
               0.05460399399399418,
               -2.3896355619326197
            ],
            [
               0.05740650650650658,
               -2.3820004713208247
            ],
            [
               0.060209019019019205,
               -2.3741865873612813
            ],
            [
               0.0630115315315316,
               -2.36612661064889
            ],
            [
               0.06581404404404423,
               -2.3578889012822986
            ],
            [
               0.06861655655655663,
               -2.349675646874668
            ],
            [
               0.07141906906906925,
               -2.3417851234823734
            ],
            [
               0.07422158158158165,
               -2.3345454689005987
            ],
            [
               0.07702409409409428,
               -2.328235301278548
            ],
            [
               0.07982660660660668,
               -2.3230105939213983
            ],
            [
               0.0826291191191193,
               -2.3188563761194443
            ],
            [
               0.0854316316316317,
               -2.31557623565459
            ],
            [
               0.08823414414414432,
               -2.3128236018670476
            ],
            [
               0.09103665665665672,
               -2.3101685871655144
            ],
            [
               0.09383916916916935,
               -2.3071852801480492
            ],
            [
               0.09664168168168175,
               -2.3035390586712907
            ],
            [
               0.09944419419419437,
               -2.2990531467954076
            ],
            [
               0.10224670670670677,
               -2.2937384992522283
            ],
            [
               0.10504921921921939,
               -2.2877800797946346
            ],
            [
               0.10785173173173179,
               -2.2814835236492685
            ],
            [
               0.11065424424424442,
               -2.2751962538008756
            ],
            [
               0.11345675675675682,
               -2.2692236619838377
            ],
            [
               0.11625926926926944,
               -2.2637620971464587
            ],
            [
               0.11906178178178184,
               -2.258865649685667
            ],
            [
               0.12186429429429446,
               -2.2544542241836005
            ],
            [
               0.12466680680680686,
               -2.25035870476078
            ],
            [
               0.12746931931931949,
               -2.24638843480313
            ],
            [
               0.13027183183183189,
               -2.242399876905252
            ],
            [
               0.1330743443443445,
               -2.238345181570298
            ],
            [
               0.1358768568568569,
               -2.234285667479198
            ],
            [
               0.13867936936936953,
               -2.230366139806394
            ],
            [
               0.14148188188188193,
               -2.2267582803110866
            ],
            [
               0.14428439439439456,
               -2.223591223306789
            ],
            [
               0.14708690690690696,
               -2.220891719133551
            ],
            [
               0.14988941941941958,
               -2.218553503247329
            ],
            [
               0.15269193193193198,
               -2.216346387257464
            ],
            [
               0.1554944444444446,
               -2.2139629857705705
            ],
            [
               0.158296956956957,
               -2.2110889154487907
            ],
            [
               0.16109946946946962,
               -2.207474691929068
            ],
            [
               0.16390198198198203,
               -2.2029869537756026
            ],
            [
               0.16670449449449465,
               -2.1976233302700114
            ],
            [
               0.16950700700700705,
               -2.191487093485475
            ],
            [
               0.17230951951951967,
               -2.1847308054543975
            ],
            [
               0.17511203203203207,
               -2.1774881441236795
            ],
            [
               0.1779145445445447,
               -2.1698166371498617
            ],
            [
               0.1807170570570571,
               -2.1616699820696352
            ],
            [
               0.18351956956956972,
               -2.1529083978778347
            ],
            [
               0.18632208208208212,
               -2.1433425607570777
            ],
            [
               0.18912459459459474,
               -2.1327955501862546
            ],
            [
               0.19192710710710714,
               -2.1211616580496573
            ],
            [
               0.19472961961961976,
               -2.1084427168850857
            ],
            [
               0.19753213213213217,
               -2.0947510058054384
            ],
            [
               0.2003346446446448,
               -2.0802796962072767
            ],
            [
               0.2031371571571572,
               -2.0652529012376526
            ],
            [
               0.2059396696696698,
               -2.049873737521091
            ],
            [
               0.2087421821821822,
               -2.0342882192074443
            ],
            [
               0.21154469469469483,
               -2.0185756770036134
            ],
            [
               0.21434720720720724,
               -2.002765542768982
            ],
            [
               0.21714971971971986,
               -1.9868699534772292
            ],
            [
               0.21995223223223226,
               -1.970915707601101
            ],
            [
               0.22275474474474488,
               -1.9549599521071652
            ],
            [
               0.22555725725725728,
               -1.9390812947177327
            ],
            [
               0.2283597697697699,
               -1.9233490054811249
            ],
            [
               0.2311622822822823,
               -1.907783279599574
            ],
            [
               0.23396479479479493,
               -1.8923249900130603
            ],
            [
               0.23676730730730733,
               -1.8768315151928538
            ],
            [
               0.23956981981981995,
               -1.8611063820094786
            ],
            [
               0.24237233233233235,
               -1.8449576511341634
            ],
            [
               0.24517484484484497,
               -1.8282679217173747
            ],
            [
               0.24797735735735738,
               -1.811052239090138
            ],
            [
               0.25077986986987,
               -1.793481938483989
            ],
            [
               0.2535823823823824,
               -1.7758624548816302
            ],
            [
               0.256384894894895,
               -1.7585682028792453
            ],
            [
               0.2591874074074074,
               -1.7419525778096885
            ],
            [
               0.26198991991992004,
               -1.7262605534563615
            ],
            [
               0.26479243243243245,
               -1.711571637148828
            ],
            [
               0.26759494494494507,
               -1.6977916422248658
            ],
            [
               0.27039745745745747,
               -1.684695837688734
            ],
            [
               0.2731999699699701,
               -1.672008973312801
            ],
            [
               0.2760024824824825,
               -1.659495437480432
            ],
            [
               0.2788049949949951,
               -1.647029757473259
            ],
            [
               0.2816075075075075,
               -1.6346249458224777
            ],
            [
               0.28441002002002014,
               -1.62241128386637
            ],
            [
               0.28721253253253254,
               -1.6105756407820762
            ],
            [
               0.29001504504504516,
               -1.5992850716522806
            ],
            [
               0.29281755755755756,
               -1.5886233139322545
            ],
            [
               0.2956200700700702,
               -1.578563183694122
            ],
            [
               0.2984225825825826,
               -1.5689838819153659
            ],
            [
               0.3012250950950952,
               -1.5597250721395604
            ],
            [
               0.3040276076076076,
               -1.5506556866754577
            ],
            [
               0.30683012012012023,
               -1.541729975016744
            ],
            [
               0.30963263263263263,
               -1.5330083913227135
            ],
            [
               0.31243514514514525,
               -1.5246346324977367
            ],
            [
               0.31523765765765766,
               -1.5167772944734939
            ],
            [
               0.3180401701701703,
               -1.5095586472832512
            ],
            [
               0.3208426826826827,
               -1.502998477264324
            ],
            [
               0.3236451951951953,
               -1.4969955551779233
            ],
            [
               0.3264477077077077,
               -1.4913549514700968
            ],
            [
               0.3292502202202203,
               -1.485851535996483
            ],
            [
               0.3320527327327327,
               -1.4803054914819285
            ],
            [
               0.33485524524524535,
               -1.474640345842479
            ],
            [
               0.33765775775775775,
               -1.4689002917572527
            ],
            [
               0.34046027027027037,
               -1.4632193537760436
            ],
            [
               0.34326278278278277,
               -1.4577543881118409
            ],
            [
               0.3460652952952954,
               -1.4526093598239722
            ],
            [
               0.3488678078078078,
               -1.4477834229260598
            ],
            [
               0.3516703203203204,
               -1.44316736908484
            ],
            [
               0.3544728328328328,
               -1.438594346633245
            ],
            [
               0.35727534534534544,
               -1.4339281039783103
            ],
            [
               0.36007785785785784,
               -1.429154145948102
            ],
            [
               0.36288037037037046,
               -1.4244336558490254
            ],
            [
               0.36568288288288286,
               -1.4200901592305026
            ],
            [
               0.3684853953953955,
               -1.4165222131025441
            ],
            [
               0.3712879079079079,
               -1.414064130171111
            ],
            [
               0.3740904204204205,
               -1.4128403764617872
            ],
            [
               0.3768929329329329,
               -1.4126682974829556
            ],
            [
               0.37969544544544553,
               -1.4130533522654076
            ],
            [
               0.38249795795795793,
               -1.4132929887523993
            ],
            [
               0.38530047047047056,
               -1.4126682187913033
            ],
            [
               0.38810298298298296,
               -1.4106683905231368
            ],
            [
               0.3909054954954956,
               -1.407176917703735
            ],
            [
               0.393708008008008,
               -1.402551450940912
            ],
            [
               0.3965105205205206,
               -1.3975611025824932
            ],
            [
               0.3993130330330332,
               -1.393187614299709
            ],
            [
               0.4021155455455456,
               -1.3903427234964738
            ],
            [
               0.40491805805805825,
               -1.3895851188883217
            ],
            [
               0.40772057057057065,
               -1.3909259187519947
            ],
            [
               0.4105230830830833,
               -1.393788272213957
            ],
            [
               0.4133255955955957,
               -1.39714077356642
            ],
            [
               0.4161281081081083,
               -1.399770058259035
            ],
            [
               0.4189306206206207,
               -1.4006127730635107
            ],
            [
               0.4217331331331333,
               -1.399046231138616
            ],
            [
               0.4245356456456457,
               -1.3950480446329543
            ],
            [
               0.42733815815815834,
               -1.389175100043122
            ],
            [
               0.43014067067067074,
               -1.3823689453929866
            ],
            [
               0.43294318318318337,
               -1.3756497837357902
            ],
            [
               0.43574569569569577,
               -1.3697968082666439
            ],
            [
               0.4385482082082084,
               -1.3651167625803193
            ],
            [
               0.4413507207207208,
               -1.3613737661958432
            ],
            [
               0.4441532332332334,
               -1.357900863765126
            ],
            [
               0.4469557457457458,
               -1.3538545620842601
            ],
            [
               0.44975825825825844,
               -1.3485271752220171
            ],
            [
               0.45256077077077084,
               -1.3416132925493365
            ],
            [
               0.45536328328328346,
               -1.333342091612181
            ],
            [
               0.45816579579579586,
               -1.324431331831594
            ],
            [
               0.4609683083083085,
               -1.315877065860425
            ],
            [
               0.4637708208208209,
               -1.3086462572701247
            ],
            [
               0.4665733333333335,
               -1.303370317889641
            ],
            [
               0.4693758458458459,
               -1.3001363536313377
            ],
            [
               0.47217835835835853,
               -1.298440583927123
            ],
            [
               0.47498087087087093,
               -1.2973161118495309
            ],
            [
               0.47778338338338355,
               -1.2955924098124676
            ],
            [
               0.48058589589589595,
               -1.2922043785566935
            ],
            [
               0.4833884084084086,
               -1.2864569275872917
            ],
            [
               0.486190920920921,
               -1.2781695345313544
            ],
            [
               0.4889934334334336,
               -1.2676668625609473
            ],
            [
               0.491795945945946,
               -1.255631585584828
            ],
            [
               0.4945984584584586,
               -1.242877243210014
            ],
            [
               0.497400970970971,
               -1.2301189435042001
            ],
            [
               0.5002034834834836,
               -1.2178126943215215
            ],
            [
               0.503005995995996,
               -1.206104136586669
            ],
            [
               0.5058085085085087,
               -1.1948861730055764
            ],
            [
               0.5086110210210211,
               -1.183927408352499
            ],
            [
               0.5114135335335337,
               -1.1730123558938708
            ],
            [
               0.5142160460460461,
               -1.162036436158088
            ],
            [
               0.5170185585585587,
               -1.1510218176589184
            ],
            [
               0.5198210710710711,
               -1.1400546044176654
            ],
            [
               0.5226235835835837,
               -1.1291764692257935
            ],
            [
               0.5254260960960961,
               -1.1182824018462298
            ],
            [
               0.5282286086086088,
               -1.1070741236269974
            ],
            [
               0.5310311211211212,
               -1.095097037653609
            ],
            [
               0.5338336336336338,
               -1.0818556839550713
            ],
            [
               0.5366361461461462,
               -1.0669709654887818
            ],
            [
               0.5394386586586588,
               -1.0503238065938607
            ],
            [
               0.5422411711711712,
               -1.0321314682443354
            ],
            [
               0.5450436836836838,
               -1.0129241717335642
            ],
            [
               0.5478461961961962,
               -0.9934234515863114
            ],
            [
               0.5506487087087089,
               -0.974357768657228
            ],
            [
               0.5534512212212213,
               -0.9562732128788127
            ],
            [
               0.5562537337337339,
               -0.939399654107838
            ],
            [
               0.5590562462462463,
               -0.9236145113732448
            ],
            [
               0.5618587587587589,
               -0.9085137651299267
            ],
            [
               0.5646612712712713,
               -0.8935642997542317
            ],
            [
               0.5674637837837839,
               -0.878285453194021
            ],
            [
               0.5702662962962963,
               -0.8623996904284326
            ],
            [
               0.573068808808809,
               -0.8459050352110022
            ],
            [
               0.5758713213213213,
               -0.8290504552005302
            ],
            [
               0.578673833833834,
               -0.8122295051723611
            ],
            [
               0.5814763463463464,
               -0.7958351443879721
            ],
            [
               0.584278858858859,
               -0.7801302271039674
            ],
            [
               0.5870813713713714,
               -0.7651800245518245
            ],
            [
               0.589883883883884,
               -0.7508686207230912
            ],
            [
               0.5926863963963964,
               -0.7369892266216969
            ],
            [
               0.595488908908909,
               -0.7233709093364045
            ],
            [
               0.5982914214214214,
               -0.709990781396348
            ],
            [
               0.6010939339339341,
               -0.6970260412881437
            ],
            [
               0.6038964464464465,
               -0.6848223484726041
            ],
            [
               0.6066989589589589,
               -0.6737858625038182
            ],
            [
               0.6095014714714717,
               -0.6642348272266752
            ],
            [
               0.6123039839839841,
               -0.6562626594113592
            ],
            [
               0.6151064964964965,
               -0.6496623686258349
            ],
            [
               0.6179090090090089,
               -0.643942461565004
            ],
            [
               0.6207115215215218,
               -0.638434050588204
            ],
            [
               0.6235140340340342,
               -0.6324581654145582
            ],
            [
               0.6263165465465466,
               -0.6255017590401071
            ],
            [
               0.629119059059059,
               -0.6173475190129114
            ],
            [
               0.6319215715715718,
               -0.6081173602660783
            ],
            [
               0.6347240840840842,
               -0.5982172621049031
            ],
            [
               0.6375265965965966,
               -0.5882025176202301
            ],
            [
               0.640329109109109,
               -0.5786070825852718
            ],
            [
               0.6431316216216219,
               -0.5697906584843029
            ],
            [
               0.6459341341341343,
               -0.5618496240155153
            ],
            [
               0.6487366466466467,
               -0.5546159946563396
            ],
            [
               0.651539159159159,
               -0.5477399085138437
            ],
            [
               0.6543416716716719,
               -0.540825253645302
            ],
            [
               0.6571441841841843,
               -0.5335731416151663
            ],
            [
               0.6599466966966967,
               -0.5258881632333878
            ],
            [
               0.6627492092092091,
               -0.5179167401845692
            ],
            [
               0.665551721721722,
               -0.5100098851941013
            ],
            [
               0.6683542342342343,
               -0.5026263600358263
            ],
            [
               0.6711567467467467,
               -0.4962090014027556
            ],
            [
               0.6739592592592591,
               -0.4910721396379998
            ],
            [
               0.676761771771772,
               -0.48733101730718786
            ],
            [
               0.6795642842842844,
               -0.48488838426481706
            ],
            [
               0.6823667967967968,
               -0.483474954935172
            ],
            [
               0.6851693093093092,
               -0.4827253714474793
            ],
            [
               0.687971821821822,
               -0.48226407177089925
            ],
            [
               0.6907743343343344,
               -0.48177722852644145
            ],
            [
               0.6935768468468468,
               -0.4810557237234079
            ],
            [
               0.6963793593593592,
               -0.48000586089780484
            ],
            [
               0.6991818718718721,
               -0.4786346881697412
            ],
            [
               0.7019843843843845,
               -0.47702218159788856
            ],
            [
               0.7047868968968969,
               -0.47529217622659914
            ],
            [
               0.7075894094094093,
               -0.4735892305808971
            ],
            [
               0.7103919219219221,
               -0.4720624550648882
            ],
            [
               0.7131944344344345,
               -0.47085275388162806
            ],
            [
               0.7159969469469469,
               -0.4700788228824706
            ],
            [
               0.7187994594594593,
               -0.4698196862005002
            ],
            [
               0.7216019719719722,
               -0.47009591211620183
            ],
            [
               0.7244044844844846,
               -0.47085542774333256
            ],
            [
               0.727206996996997,
               -0.47197086693386403
            ],
            [
               0.7300095095095094,
               -0.4732527652547738
            ],
            [
               0.7328120220220222,
               -0.4744775188201089
            ],
            [
               0.7356145345345346,
               -0.47542309508320457
            ],
            [
               0.738417047047047,
               -0.47590169832356644
            ],
            [
               0.7412195595595594,
               -0.47577888592232576
            ],
            [
               0.7440220720720723,
               -0.4749733054056744
            ],
            [
               0.7468245845845847,
               -0.47343870749631733
            ],
            [
               0.7496270970970971,
               -0.47113728619908635
            ],
            [
               0.7524296096096099,
               -0.4680175934333608
            ],
            [
               0.7552321221221223,
               -0.4640092263811262
            ],
            [
               0.7580346346346347,
               -0.4590401218837048
            ],
            [
               0.7608371471471471,
               -0.45307269781070936
            ],
            [
               0.76363965965966,
               -0.446145823385363
            ],
            [
               0.7664421721721724,
               -0.4384044368916733
            ],
            [
               0.7692446846846848,
               -0.4301000640996637
            ],
            [
               0.7720471971971972,
               -0.4215537233378903
            ],
            [
               0.77484970970971,
               -0.41308538668400807
            ],
            [
               0.7776522222222224,
               -0.4049271037784301
            ],
            [
               0.7804547347347348,
               -0.39714545043350036
            ],
            [
               0.7832572472472472,
               -0.38959970783968423
            ],
            [
               0.7860597597597601,
               -0.3819541662523793
            ],
            [
               0.7888622722722725,
               -0.3737481762059254
            ],
            [
               0.7916647847847849,
               -0.3645104172121929
            ],
            [
               0.7944672972972973,
               -0.3538896768808968
            ],
            [
               0.7972698098098101,
               -0.34176780907712434
            ],
            [
               0.8000723223223225,
               -0.32832373975439566
            ],
            [
               0.8028748348348349,
               -0.3140296196983119
            ],
            [
               0.8056773473473473,
               -0.29957788459964263
            ],
            [
               0.8084798598598602,
               -0.28575585003912884
            ],
            [
               0.8112823723723726,
               -0.2732973839914461
            ],
            [
               0.814084884884885,
               -0.26274569214526444
            ],
            [
               0.8168873973973974,
               -0.2543565509324246
            ],
            [
               0.8196899099099102,
               -0.24805944558982418
            ],
            [
               0.8224924224224226,
               -0.24347899532823902
            ],
            [
               0.825294934934935,
               -0.24000530981907708
            ],
            [
               0.8280974474474474,
               -0.23689312934440743
            ],
            [
               0.8308999599599602,
               -0.2333673895770545
            ],
            [
               0.8337024724724726,
               -0.22871659471903705
            ],
            [
               0.836504984984985,
               -0.22236270447740303
            ],
            [
               0.8393074974974974,
               -0.2139040787148616
            ],
            [
               0.8421100100100103,
               -0.20313380980645057
            ],
            [
               0.8449125225225227,
               -0.19003828788617838
            ],
            [
               0.8477150350350351,
               -0.1747804588023847
            ],
            [
               0.8505175475475475,
               -0.15767049241622288
            ],
            [
               0.8533200600600603,
               -0.1391253414330489
            ],
            [
               0.8561225725725727,
               -0.11961920079161104
            ],
            [
               0.8589250850850851,
               -0.09962924499371795
            ],
            [
               0.8617275975975975,
               -0.07958407474773921
            ],
            [
               0.8645301101101104,
               -0.059824212447175285
            ],
            [
               0.8673326226226228,
               -0.040583110618971574
            ],
            [
               0.8701351351351352,
               -0.021992875656586364
            ],
            [
               0.8729376476476476,
               -0.004112131108209738
            ],
            [
               0.8757401601601604,
               0.01303367980096759
            ],
            [
               0.8785426726726728,
               0.029414007459381608
            ],
            [
               0.8813451851851852,
               0.04497156330334384
            ],
            [
               0.8841476976976976,
               0.05962686604277856
            ],
            [
               0.8869502102102105,
               0.07330929902610173
            ],
            [
               0.8897527227227229,
               0.08600465356527565
            ],
            [
               0.8925552352352353,
               0.09780129362692946
            ],
            [
               0.8953577477477477,
               0.10891490913675383
            ],
            [
               0.8981602602602605,
               0.11967673705665582
            ],
            [
               0.9009627727727729,
               0.1304811142556339
            ],
            [
               0.9037652852852853,
               0.14170201505109148
            ],
            [
               0.9065677977977977,
               0.15360026642282065
            ],
            [
               0.9093703103103106,
               0.1662490919373969
            ],
            [
               0.912172822822823,
               0.179502923868057
            ],
            [
               0.9149753353353354,
               0.1930232154525804
            ],
            [
               0.9177778478478478,
               0.2063583398762816
            ],
            [
               0.9205803603603606,
               0.2190576662514001
            ],
            [
               0.923382872872873,
               0.2307880817758008
            ],
            [
               0.9261853853853854,
               0.24141873222020394
            ],
            [
               0.9289878978978978,
               0.25104790902645746
            ],
            [
               0.9317904104104107,
               0.2599627583926516
            ],
            [
               0.9345929229229231,
               0.26854289293604516
            ],
            [
               0.9373954354354355,
               0.2771367254252386
            ],
            [
               0.9401979479479479,
               0.2859486849458115
            ],
            [
               0.9430004604604607,
               0.2949731396660429
            ],
            [
               0.9458029729729731,
               0.30399714240412123
            ],
            [
               0.9486054854854855,
               0.31267294665963696
            ],
            [
               0.9514079979979979,
               0.3206390066181726
            ],
            [
               0.9542105105105108,
               0.3276518177570136
            ],
            [
               0.9570130230230232,
               0.33368580910598133
            ],
            [
               0.9598155355355356,
               0.3389665823723327
            ],
            [
               0.962618048048048,
               0.3439220926325941
            ],
            [
               0.9654205605605608,
               0.34906134437839853
            ],
            [
               0.9682230730730732,
               0.3548133813274976
            ],
            [
               0.9710255855855856,
               0.3613736279013704
            ],
            [
               0.973828098098098,
               0.3686053217163252
            ],
            [
               0.9766306106106108,
               0.3760301341939609
            ],
            [
               0.9794331231231233,
               0.38291764556912966
            ],
            [
               0.9822356356356357,
               0.38845496536076674
            ],
            [
               0.985038148148148,
               0.39195367255070224
            ],
            [
               0.9878406606606609,
               0.3930385669946137
            ],
            [
               0.9906431731731733,
               0.3917654990844568
            ],
            [
               0.9934456856856857,
               0.3886334129553912
            ],
            [
               0.9962481981981981,
               0.3844839653699825
            ],
            [
               0.9990507107107109,
               0.380312854187574
            ],
            [
               1.0018532232232233,
               0.37704161451208407
            ],
            [
               1.0046557357357357,
               0.37531003323122825
            ],
            [
               1.0074582482482481,
               0.3753440787861617
            ],
            [
               1.010260760760761,
               0.3769336307186357
            ],
            [
               1.0130632732732734,
               0.3795240091945562
            ],
            [
               1.0158657857857858,
               0.3823938580210964
            ],
            [
               1.0186682982982982,
               0.3848682486502888
            ],
            [
               1.021470810810811,
               0.3865067209713082
            ],
            [
               1.0242733233233234,
               0.38721400699486885
            ],
            [
               1.0270758358358358,
               0.3872441087892149
            ],
            [
               1.0298783483483482,
               0.38709961403242055
            ],
            [
               1.032680860860861,
               0.3873585826523236
            ],
            [
               1.0354833733733735,
               0.3884821564919285
            ],
            [
               1.0382858858858859,
               0.39066114145452246
            ],
            [
               1.0410883983983983,
               0.3937476956464412
            ],
            [
               1.0438909109109111,
               0.3972925118544701
            ],
            [
               1.0466934234234235,
               0.4006761470366822
            ],
            [
               1.049495935935936,
               0.403294874520876
            ],
            [
               1.0522984484484483,
               0.4047450629017355
            ],
            [
               1.0551009609609612,
               0.4049505204606856
            ],
            [
               1.0579034734734736,
               0.4041943427170249
            ],
            [
               1.060705985985986,
               0.40304539409098616
            ],
            [
               1.0635084984984984,
               0.4022009948744305
            ],
            [
               1.0663110110110112,
               0.40229216985969884
            ],
            [
               1.0691135235235236,
               0.40370849269266884
            ],
            [
               1.071916036036036,
               0.40649301433125373
            ],
            [
               1.0747185485485484,
               0.4103361683570128
            ],
            [
               1.0775210610610613,
               0.41466767385572467
            ],
            [
               1.0803235735735737,
               0.4188165557858827
            ],
            [
               1.083126086086086,
               0.4221902952640111
            ],
            [
               1.0859285985985985,
               0.4244204470686608
            ],
            [
               1.0887311111111113,
               0.4254345377048452
            ],
            [
               1.0915336236236237,
               0.42543832238666823
            ],
            [
               1.0943361361361361,
               0.42482055608363467
            ],
            [
               1.0971386486486485,
               0.42401534518857886
            ],
            [
               1.0999411611611614,
               0.4233678253378077
            ],
            [
               1.1027436736736738,
               0.4230444527310002
            ],
            [
               1.1055461861861862,
               0.4230117161618878
            ],
            [
               1.1083486986986986,
               0.4230828981407999
            ],
            [
               1.1111512112112114,
               0.4230099679991923
            ],
            [
               1.1139537237237238,
               0.42258427894144646
            ],
            [
               1.1167562362362362,
               0.4217096176681192
            ],
            [
               1.119558748748749,
               0.42042378147715453
            ],
            [
               1.1223612612612615,
               0.41886528789675914
            ],
            [
               1.1251637737737739,
               0.4172025050111188
            ],
            [
               1.1279662862862863,
               0.4155559620755582
            ],
            [
               1.130768798798799,
               0.41394612154835464
            ],
            [
               1.1335713113113115,
               0.4122881172768089
            ],
            [
               1.136373823823824,
               0.41043603179701726
            ],
            [
               1.1391763363363363,
               0.4082593277764115
            ],
            [
               1.1419788488488491,
               0.4057205981742431
            ],
            [
               1.1447813613613615,
               0.40292204717057345
            ],
            [
               1.147583873873874,
               0.4000989764802849
            ],
            [
               1.1503863863863864,
               0.39755826520371507
            ],
            [
               1.1531888988988992,
               0.39558123628369835
            ],
            [
               1.1559914114114116,
               0.39432539174957704
            ],
            [
               1.158793923923924,
               0.3937623346008987
            ],
            [
               1.1615964364364364,
               0.393678151373404
            ],
            [
               1.1643989489489492,
               0.39374103218172074
            ],
            [
               1.1672014614614616,
               0.39361636341013906
            ],
            [
               1.170003973973974,
               0.39309078854661905
            ],
            [
               1.1728064864864864,
               0.3921609271449604
            ],
            [
               1.1756089989989993,
               0.39105234415754886
            ],
            [
               1.1784115115115117,
               0.39015721286912175
            ],
            [
               1.181214024024024,
               0.3899073867877334
            ],
            [
               1.1840165365365365,
               0.39062348666711344
            ],
            [
               1.1868190490490493,
               0.39239143488178385
            ],
            [
               1.1896215615615617,
               0.39501118626088605
            ],
            [
               1.1924240740740741,
               0.3980397407009253
            ],
            [
               1.1952265865865865,
               0.40091907087390766
            ],
            [
               1.1980290990990994,
               0.40314990656142413
            ],
            [
               1.2008316116116118,
               0.40445473047881464
            ],
            [
               1.2036341241241242,
               0.40487439682126336
            ],
            [
               1.2064366366366366,
               0.4047628230117102
            ],
            [
               1.2092391491491494,
               0.4046770569193576
            ],
            [
               1.2120416616616618,
               0.4051949370218928
            ],
            [
               1.2148441741741742,
               0.40671777700551104
            ],
            [
               1.2176466866866866,
               0.40932224173312015
            ],
            [
               1.2204491991991995,
               0.41271111849582276
            ],
            [
               1.2232517117117119,
               0.4162814232870673
            ],
            [
               1.2260542242242243,
               0.41929037451179063
            ],
            [
               1.2288567367367367,
               0.4210677830834957
            ],
            [
               1.2316592492492495,
               0.42120809348658206
            ],
            [
               1.234461761761762,
               0.4196819161027463
            ],
            [
               1.2372642742742743,
               0.41683332726563194
            ],
            [
               1.2400667867867867,
               0.4132666867953638
            ],
            [
               1.2428692992992996,
               0.4096626687846445
            ],
            [
               1.245671811811812,
               0.4065855332925654
            ],
            [
               1.2484743243243244,
               0.40434489612232305
            ],
            [
               1.2512768368368368,
               0.4029550698860298
            ],
            [
               1.2540793493493496,
               0.4022004550154197
            ],
            [
               1.256881861861862,
               0.4017783993319881
            ],
            [
               1.2596843743743744,
               0.40146422134288073
            ],
            [
               1.2624868868868868,
               0.40123595895276587
            ],
            [
               1.2652893993993997,
               0.4013113550109768
            ],
            [
               1.268091911911912,
               0.4020814562497286
            ],
            [
               1.2708944244244245,
               0.4039628926088241
            ],
            [
               1.2736969369369369,
               0.4072212073747661
            ],
            [
               1.2764994494494497,
               0.41182975792498944
            ],
            [
               1.279301961961962,
               0.41741814520180753
            ],
            [
               1.2821044744744745,
               0.4233341654245031
            ],
            [
               1.284906986986987,
               0.4288040359130054
            ],
            [
               1.2877094994994998,
               0.4331406556734887
            ],
            [
               1.2905120120120122,
               0.43593121563403336
            ],
            [
               1.2933145245245246,
               0.4371403660332849
            ],
            [
               1.296117037037037,
               0.43709223702006206
            ],
            [
               1.2989195495495498,
               0.43633507568426744
            ],
            [
               1.3017220620620622,
               0.43543251339820443
            ],
            [
               1.3045245745745746,
               0.4347517128452818
            ],
            [
               1.307327087087087,
               0.43432157172097696
            ],
            [
               1.3101295995995998,
               0.4338122345902331
            ],
            [
               1.3129321121121122,
               0.4326472426790815
            ],
            [
               1.3157346246246246,
               0.4302148090780715
            ],
            [
               1.318537137137137,
               0.4261099251167728
            ],
            [
               1.32133964964965,
               0.42032616052750527
            ],
            [
               1.3241421621621623,
               0.41332986563121565
            ],
            [
               1.3269446746746747,
               0.4059859600668734
            ],
            [
               1.329747187187187,
               0.39935197811376
            ],
            [
               1.3325496996997,
               0.39440012486587683
            ],
            [
               1.3353522122122123,
               0.39175164082578107
            ],
            [
               1.3381547247247247,
               0.39150557562838806
            ],
            [
               1.3409572372372371,
               0.3932156039095176
            ],
            [
               1.34375974974975,
               0.3960227957859015
            ],
            [
               1.3465622622622624,
               0.3989039170738238
            ],
            [
               1.3493647747747748,
               0.40095936121892883
            ],
            [
               1.3521672872872872,
               0.40165349097863157
            ],
            [
               1.3549697997998,
               0.4009364314207069
            ],
            [
               1.3577723123123124,
               0.3992147290168493
            ],
            [
               1.3605748248248248,
               0.39718622807745696
            ],
            [
               1.3633773373373372,
               0.39559653753930135
            ],
            [
               1.36617984984985,
               0.39499721186581205
            ],
            [
               1.3689823623623625,
               0.3955823220123271
            ],
            [
               1.3717848748748749,
               0.3971521079707312
            ],
            [
               1.3745873873873873,
               0.3992094677326161
            ],
            [
               1.3773898998999001,
               0.40115141433246393
            ],
            [
               1.3801924124124125,
               0.4024875483880841
            ],
            [
               1.382994924924925,
               0.4030105951762888
            ],
            [
               1.3857974374374373,
               0.4028619713917472
            ],
            [
               1.3885999499499502,
               0.40247181633542617
            ],
            [
               1.3914024624624626,
               0.402395607264042
            ],
            [
               1.394204974974975,
               0.40310419596033853
            ],
            [
               1.3970074874874874,
               0.40479949703946794
            ],
            [
               1.39981,
               0.40731927535722967
            ]
         ]
      },
      {
         "data": [
            [
               1.39991,
               0.3960216724336707
            ],
            [
               1.3971074774774772,
               0.39823065945211766
            ],
            [
               1.3943049549549547,
               0.4006712202074585
            ],
            [
               1.391502432432432,
               0.40310236960798385
            ],
            [
               1.3886999099099095,
               0.4054690211707275
            ],
            [
               1.385897387387387,
               0.40786213156118123
            ],
            [
               1.3830948648648644,
               0.41042001694094665
            ],
            [
               1.3802923423423419,
               0.413208757575811
            ],
            [
               1.3774898198198193,
               0.4161281831831456
            ],
            [
               1.3746872972972968,
               0.41888233572677436
            ],
            [
               1.3718847747747747,
               0.4210315113588532
            ],
            [
               1.369082252252252,
               0.422114024643756
            ],
            [
               1.3662797297297296,
               0.4217995746480252
            ],
            [
               1.363477207207207,
               0.4200218743774258
            ],
            [
               1.3606746846846844,
               0.4170415832121126
            ],
            [
               1.3578721621621619,
               0.41341121641873535
            ],
            [
               1.3550696396396393,
               0.4098452543195119
            ],
            [
               1.3522671171171168,
               0.40703076960513407
            ],
            [
               1.3494645945945942,
               0.40543558824287373
            ],
            [
               1.3466620720720717,
               0.40517452741761417
            ],
            [
               1.3438595495495491,
               0.4059777879980473
            ],
            [
               1.3410570270270266,
               0.4072740322407231
            ],
            [
               1.338254504504504,
               0.40836419382777756
            ],
            [
               1.335451981981982,
               0.40863268335194114
            ],
            [
               1.3326494594594593,
               0.4077302423868492
            ],
            [
               1.3298469369369368,
               0.4056715896818819
            ],
            [
               1.3270444144144142,
               0.4028184315990284
            ],
            [
               1.3242418918918917,
               0.399755385154835
            ],
            [
               1.3214393693693691,
               0.3971006605495706
            ],
            [
               1.3186368468468466,
               0.3953136291545878
            ],
            [
               1.315834324324324,
               0.3945610421989816
            ],
            [
               1.3130318018018015,
               0.39468300299624026
            ],
            [
               1.310229279279279,
               0.39526599101577276
            ],
            [
               1.3074267567567563,
               0.39579480243794407
            ],
            [
               1.3046242342342338,
               0.3958301265589732
            ],
            [
               1.3018217117117112,
               0.39515187575439015
            ],
            [
               1.2990191891891887,
               0.39382214037937757
            ],
            [
               1.2962166666666666,
               0.3921505769423703
            ],
            [
               1.293414144144144,
               0.39057887747799924
            ],
            [
               1.2906116216216215,
               0.3895279450004576
            ],
            [
               1.287809099099099,
               0.3892623641994106
            ],
            [
               1.2850065765765764,
               0.38981831618779417
            ],
            [
               1.2822040540540538,
               0.3910167028339071
            ],
            [
               1.2794015315315312,
               0.39255191722324945
            ],
            [
               1.2765990090090087,
               0.39411970616061254
            ],
            [
               1.2737964864864861,
               0.39553446969647155
            ],
            [
               1.2709939639639636,
               0.3967915841796419
            ],
            [
               1.268191441441441,
               0.398051746745665
            ],
            [
               1.2653889189189185,
               0.39955396370645424
            ],
            [
               1.262586396396396,
               0.40149079770209717
            ],
            [
               1.2597838738738734,
               0.40389402374341543
            ],
            [
               1.2569813513513513,
               0.4065756424698197
            ],
            [
               1.2541788288288287,
               0.4091494091837333
            ],
            [
               1.2513763063063061,
               0.4111288123090482
            ],
            [
               1.2485737837837836,
               0.4120693526794845
            ],
            [
               1.245771261261261,
               0.41170623084908975
            ],
            [
               1.2429687387387385,
               0.4100392831580013
            ],
            [
               1.240166216216216,
               0.4073350795286803
            ],
            [
               1.2373636936936934,
               0.40404511483680317
            ],
            [
               1.2345611711711708,
               0.40066861715710544
            ],
            [
               1.2317586486486483,
               0.39760801432913695
            ],
            [
               1.2289561261261257,
               0.39506745346052874
            ],
            [
               1.2261536036036031,
               0.3930289915884888
            ],
            [
               1.2233510810810806,
               0.3913127245334689
            ],
            [
               1.2205485585585585,
               0.38969632799133613
            ],
            [
               1.217746036036036,
               0.38804736564001807
            ],
            [
               1.2149435135135134,
               0.38641639410221984
            ],
            [
               1.2121409909909908,
               0.38505254693545155
            ],
            [
               1.2093384684684683,
               0.3843313034782696
            ],
            [
               1.2065359459459457,
               0.3846167091452184
            ],
            [
               1.2037334234234232,
               0.3861057871121698
            ],
            [
               1.2009309009009006,
               0.38871196382522477
            ],
            [
               1.198128378378378,
               0.3920333738451429
            ],
            [
               1.1953258558558555,
               0.3954242898435538
            ],
            [
               1.192523333333333,
               0.39815294921965183
            ],
            [
               1.1897208108108104,
               0.39959876677520256
            ],
            [
               1.1869182882882878,
               0.3994269336958567
            ],
            [
               1.1841157657657653,
               0.3976841444704089
            ],
            [
               1.1813132432432432,
               0.3947839976087284
            ],
            [
               1.1785107207207206,
               0.3913862303065283
            ],
            [
               1.175708198198198,
               0.38820834758088907
            ],
            [
               1.1729056756756755,
               0.38582973356062134
            ],
            [
               1.170103153153153,
               0.38454971440620156
            ],
            [
               1.1673006306306304,
               0.38434190440182725
            ],
            [
               1.1644981081081078,
               0.38491415786001326
            ],
            [
               1.1616955855855853,
               0.38584793755489244
            ],
            [
               1.1588930630630627,
               0.38676505018352003
            ],
            [
               1.1560905405405402,
               0.38746223714579564
            ],
            [
               1.1532880180180176,
               0.38796737924730706
            ],
            [
               1.150485495495495,
               0.3885002256072223
            ],
            [
               1.1476829729729725,
               0.38935526998697334
            ],
            [
               1.14488045045045,
               0.39075248659898243
            ],
            [
               1.1420779279279278,
               0.3927132866595979
            ],
            [
               1.1392754054054053,
               0.39501021768097466
            ],
            [
               1.1364728828828827,
               0.3972127037371642
            ],
            [
               1.1336703603603602,
               0.39881667776654517
            ],
            [
               1.1308678378378376,
               0.3994153170048609
            ],
            [
               1.128065315315315,
               0.39885199177137487
            ],
            [
               1.1252627927927925,
               0.3973007036671472
            ],
            [
               1.12246027027027,
               0.3952424771295462
            ],
            [
               1.1196577477477474,
               0.39334059824552803
            ],
            [
               1.1168552252252248,
               0.3922516280104418
            ],
            [
               1.1140527027027023,
               0.3924312384932218
            ],
            [
               1.1112501801801797,
               0.39399665167325537
            ],
            [
               1.1084476576576572,
               0.39668987033400605
            ],
            [
               1.105645135135135,
               0.39995385553597806
            ],
            [
               1.1028426126126125,
               0.40309796572599765
            ],
            [
               1.10004009009009,
               0.40550110272890016
            ],
            [
               1.0972375675675674,
               0.40679006391944483
            ],
            [
               1.0944350450450449,
               0.40693977798716396
            ],
            [
               1.0916325225225223,
               0.40626791123276007
            ],
            [
               1.0888299999999997,
               0.40532991881110725
            ],
            [
               1.0860274774774772,
               0.404750865464619
            ],
            [
               1.0832249549549546,
               0.40504764692799355
            ],
            [
               1.080422432432432,
               0.4064946547963384
            ],
            [
               1.0776199099099095,
               0.4090686169964588
            ],
            [
               1.074817387387387,
               0.4124809560781255
            ],
            [
               1.0720148648648644,
               0.4162781670457836
            ],
            [
               1.0692123423423419,
               0.4199716389163495
            ],
            [
               1.0664098198198197,
               0.4231537130362302
            ],
            [
               1.0636072972972972,
               0.42556697637082586
            ],
            [
               1.0608047747747746,
               0.4271140764045178
            ],
            [
               1.058002252252252,
               0.4278177603397406
            ],
            [
               1.0551997297297295,
               0.42775720969105
            ],
            [
               1.052397207207207,
               0.4270116001821105
            ],
            [
               1.0495946846846844,
               0.425634257954675
            ],
            [
               1.0467921621621619,
               0.4236645757404016
            ],
            [
               1.0439896396396393,
               0.4211668561588233
            ],
            [
               1.0411871171171168,
               0.4182727365330816
            ],
            [
               1.0383845945945942,
               0.41520174378109154
            ],
            [
               1.0355820720720716,
               0.41224356994275446
            ],
            [
               1.032779549549549,
               0.4097021692163221
            ],
            [
               1.0299770270270265,
               0.4078190871570886
            ],
            [
               1.0271745045045044,
               0.40670444629883384
            ],
            [
               1.0243719819819819,
               0.4063039488170386
            ],
            [
               1.0215694594594593,
               0.40641854885716633
            ],
            [
               1.0187669369369368,
               0.40677408118076563
            ],
            [
               1.0159644144144142,
               0.4071182761891734
            ],
            [
               1.0131618918918917,
               0.40730998217338055
            ],
            [
               1.010359369369369,
               0.4073654505464681
            ],
            [
               1.0075568468468465,
               0.40744012697142473
            ],
            [
               1.004754324324324,
               0.40774738073146644
            ],
            [
               1.0019518018018014,
               0.40844005902837566
            ],
            [
               0.9991492792792789,
               0.4094976631914591
            ],
            [
               0.9963467567567563,
               0.4106644634360723
            ],
            [
               0.9935442342342338,
               0.41146992307513486
            ],
            [
               0.9907417117117117,
               0.4113361155722153
            ],
            [
               0.9879391891891891,
               0.4097459230561249
            ],
            [
               0.9851366666666665,
               0.4064213103180947
            ],
            [
               0.982334144144144,
               0.40145195181539783
            ],
            [
               0.9795316216216214,
               0.39532525167654775
            ],
            [
               0.9767290990990989,
               0.3888371090495397
            ],
            [
               0.9739265765765763,
               0.3829002913159041
            ],
            [
               0.9711240540540538,
               0.3783020258209593
            ],
            [
               0.9683215315315312,
               0.37548268998696344
            ],
            [
               0.9655190090090087,
               0.3744057316226055
            ],
            [
               0.9627164864864861,
               0.374564525819169
            ],
            [
               0.9599139639639636,
               0.3751315076198072
            ],
            [
               0.957111441441441,
               0.37521083156622836
            ],
            [
               0.9543089189189184,
               0.37412192383768783
            ],
            [
               0.9515063963963963,
               0.3716287726123415
            ],
            [
               0.9487038738738738,
               0.3680433513354675
            ],
            [
               0.9459013513513512,
               0.364167730596451
            ],
            [
               0.9430988288288287,
               0.3610874854862658
            ],
            [
               0.9402963063063061,
               0.35987422098988375
            ],
            [
               0.9374937837837836,
               0.36128330394088515
            ],
            [
               0.934691261261261,
               0.36553520440581444
            ],
            [
               0.9318887387387385,
               0.3722442535226751
            ],
            [
               0.9290862162162159,
               0.3805145972602091
            ],
            [
               0.9262836936936933,
               0.3891732797963634
            ],
            [
               0.9234811711711708,
               0.39707018987720666
            ],
            [
               0.9206786486486482,
               0.4033564566772867
            ],
            [
               0.9178761261261257,
               0.40766219021925565
            ],
            [
               0.9150736036036036,
               0.41012790555307177
            ],
            [
               0.912271081081081,
               0.4112905935654041
            ],
            [
               0.9094685585585585,
               0.4118701596356935
            ],
            [
               0.9066660360360359,
               0.4125305803485979
            ],
            [
               0.9038635135135134,
               0.41369375975074973
            ],
            [
               0.9010609909909908,
               0.4154620844959265
            ],
            [
               0.8982584684684682,
               0.41766587925994614
            ],
            [
               0.8954559459459457,
               0.4200079624048261
            ],
            [
               0.8926534234234231,
               0.4222442069516035
            ],
            [
               0.8898509009009006,
               0.42432767132329197
            ],
            [
               0.887048378378378,
               0.42645829549258885
            ],
            [
               0.8842458558558555,
               0.4290154271733133
            ],
            [
               0.8814433333333329,
               0.4323944516378475
            ],
            [
               0.8786408108108104,
               0.43680628686746026
            ],
            [
               0.8758382882882882,
               0.4421161645820817
            ],
            [
               0.8730357657657657,
               0.44778913383962404
            ],
            [
               0.8702332432432431,
               0.4529762271132043
            ],
            [
               0.8674307207207206,
               0.4567277927056299
            ],
            [
               0.864628198198198,
               0.4582748020814513
            ],
            [
               0.8618256756756755,
               0.4572906484533519
            ],
            [
               0.8590231531531529,
               0.4540454609085689
            ],
            [
               0.8562206306306304,
               0.44939376559695
            ],
            [
               0.8534181081081078,
               0.44458625440858235
            ],
            [
               0.8506155855855853,
               0.4409520174732897
            ],
            [
               0.8478130630630627,
               0.43954098848433887
            ],
            [
               0.8450105405405401,
               0.44083303731013324
            ],
            [
               0.8422080180180176,
               0.44460381105665725
            ],
            [
               0.839405495495495,
               0.4499922231101312
            ],
            [
               0.8366029729729729,
               0.45575394945104186
            ],
            [
               0.8338004504504504,
               0.46062817187724825
            ],
            [
               0.8309979279279278,
               0.46370917207953966
            ],
            [
               0.8281954054054053,
               0.4647117886081418
            ],
            [
               0.8253928828828827,
               0.46405145219853594
            ],
            [
               0.8225903603603602,
               0.46271591725089856
            ],
            [
               0.8197878378378376,
               0.46196940727830693
            ],
            [
               0.816985315315315,
               0.46298079880956955
            ],
            [
               0.8141827927927925,
               0.4664897304675577
            ],
            [
               0.8113802702702699,
               0.4726112365401942
            ],
            [
               0.8085777477477474,
               0.48083503152034623
            ],
            [
               0.8057752252252248,
               0.49021415464750007
            ],
            [
               0.8029727027027023,
               0.4996788670699033
            ],
            [
               0.8001701801801802,
               0.5083740514277508
            ],
            [
               0.7973676576576576,
               0.5159135429656256
            ],
            [
               0.794565135135135,
               0.522473853328572
            ],
            [
               0.7917626126126125,
               0.5287028041720845
            ],
            [
               0.7889600900900899,
               0.535478257463577
            ],
            [
               0.7861575675675674,
               0.5435991350694316
            ],
            [
               0.7833550450450448,
               0.5535103870377682
            ],
            [
               0.7805525225225223,
               0.5651497969471695
            ],
            [
               0.7777499999999997,
               0.5779627035061328
            ],
            [
               0.7749474774774772,
               0.5910751015845754
            ],
            [
               0.7721449549549546,
               0.6035646174569678
            ],
            [
               0.769342432432432,
               0.614739076008199
            ],
            [
               0.7665399099099095,
               0.624333008925861
            ],
            [
               0.763737387387387,
               0.632562471254511
            ],
            [
               0.7609348648648648,
               0.6400272110442824
            ],
            [
               0.7581323423423423,
               0.6474998926925366
            ],
            [
               0.7553298198198197,
               0.6556777585639502
            ],
            [
               0.7525272972972972,
               0.664981287693692
            ],
            [
               0.7497247747747746,
               0.6754647232850157
            ],
            [
               0.7469222522522521,
               0.6868622464583911
            ],
            [
               0.7441197297297295,
               0.6987456286992995
            ],
            [
               0.741317207207207,
               0.7107309894870166
            ],
            [
               0.7385146846846844,
               0.7226567567949296
            ],
            [
               0.7357121621621618,
               0.7346670022122037
            ],
            [
               0.7329096396396393,
               0.7471693460952338
            ],
            [
               0.7301071171171167,
               0.7606820995396646
            ],
            [
               0.7273045945945942,
               0.7756252770610619
            ],
            [
               0.7245020720720716,
               0.7921307057836966
            ],
            [
               0.7216995495495495,
               0.809940638805644
            ],
            [
               0.718897027027027,
               0.8284342071239212
            ],
            [
               0.7160945045045044,
               0.8467772280888024
            ],
            [
               0.7132919819819818,
               0.8641484969910884
            ],
            [
               0.7104894594594593,
               0.8799692796166472
            ],
            [
               0.7076869369369367,
               0.8940612419250709
            ],
            [
               0.7048844144144142,
               0.9066818136970589
            ],
            [
               0.7020818918918916,
               0.918426661835495
            ],
            [
               0.6992793693693691,
               0.930032548741158
            ],
            [
               0.6964768468468465,
               0.9421455859099659
            ],
            [
               0.693674324324324,
               0.9551292784311762
            ],
            [
               0.6908718018018014,
               0.968971141402351
            ],
            [
               0.6880692792792789,
               0.983312005411932
            ],
            [
               0.6852667567567567,
               0.9975807454368475
            ],
            [
               0.6824642342342342,
               1.0111833772373213
            ],
            [
               0.6796617117117116,
               1.0236805527233184
            ],
            [
               0.6768591891891891,
               1.0348958523577387
            ],
            [
               0.6740566666666665,
               1.0449250642890426
            ],
            [
               0.671254144144144,
               1.0540533043075513
            ],
            [
               0.6684516216216214,
               1.0626190112064293
            ],
            [
               0.6656490990990989,
               1.0708802044924415
            ],
            [
               0.6628465765765763,
               1.078933599122399
            ],
            [
               0.6600440540540538,
               1.0867137372254927
            ],
            [
               0.6572415315315312,
               1.0940664909257745
            ],
            [
               0.6544390090090086,
               1.1008616683499248
            ],
            [
               0.6516364864864861,
               1.1070942098293646
            ],
            [
               0.6488339639639635,
               1.112928306422507
            ],
            [
               0.6460314414414414,
               1.1186618432608828
            ],
            [
               0.6432289189189189,
               1.1246211058971696
            ],
            [
               0.6404263963963963,
               1.1310252546844843
            ],
            [
               0.6376238738738738,
               1.137875157197474
            ],
            [
               0.6348213513513512,
               1.1449154821655458
            ],
            [
               0.6320188288288286,
               1.1516938708001376
            ],
            [
               0.6292163063063061,
               1.1577052040240332
            ],
            [
               0.6264137837837835,
               1.1625754588823956
            ],
            [
               0.623611261261261,
               1.1662210056845748
            ],
            [
               0.6208087387387384,
               1.1689230505703794
            ],
            [
               0.6180062162162159,
               1.1712829656122423
            ],
            [
               0.6152036936936933,
               1.174064109963254
            ],
            [
               0.6124011711711708,
               1.1779657887332604
            ],
            [
               0.6095986486486482,
               1.1834010262942218
            ],
            [
               0.6067961261261261,
               1.1903521403420392
            ],
            [
               0.6039936036036035,
               1.1983550357152328
            ],
            [
               0.601191081081081,
               1.2066218791933299
            ],
            [
               0.5983885585585584,
               1.2142660873570765
            ],
            [
               0.5955860360360359,
               1.2205589568149975
            ],
            [
               0.5927835135135133,
               1.2251358659030842
            ],
            [
               0.5899809909909908,
               1.2280860705778949
            ],
            [
               0.5871784684684682,
               1.2298985937017495
            ],
            [
               0.5843759459459457,
               1.2312846841797338
            ],
            [
               0.5815734234234231,
               1.2329384998382427
            ],
            [
               0.5787709009009008,
               1.2353179178962002
            ],
            [
               0.5759683783783782,
               1.238519645251504
            ],
            [
               0.5731658558558557,
               1.2422896086099335
            ],
            [
               0.5703633333333331,
               1.2461622612921293
            ],
            [
               0.5675608108108106,
               1.2496772173587534
            ],
            [
               0.564758288288288,
               1.2525941686162554
            ],
            [
               0.5619557657657654,
               1.2550269948778752
            ],
            [
               0.5591532432432431,
               1.2574456004654255
            ],
            [
               0.5563507207207206,
               1.2605400197280563
            ],
            [
               0.553548198198198,
               1.2649900334248212
            ],
            [
               0.5507456756756755,
               1.2712181534917857
            ],
            [
               0.5479431531531529,
               1.2792122577054172
            ],
            [
               0.5451406306306303,
               1.2884831150263594
            ],
            [
               0.5423381081081078,
               1.2981782713328247
            ],
            [
               0.5395355855855855,
               1.307321773729262
            ],
            [
               0.5367330630630629,
               1.3151064065298392
            ],
            [
               0.5339305405405403,
               1.3211459306104079
            ],
            [
               0.5311280180180178,
               1.325605863635408
            ],
            [
               0.5283254954954952,
               1.3291691628636837
            ],
            [
               0.5255229729729727,
               1.3328454382776425
            ],
            [
               0.5227204504504503,
               1.33768194397995
            ],
            [
               0.5199179279279278,
               1.344465428015992
            ],
            [
               0.5171154054054052,
               1.3535061008249514
            ],
            [
               0.5143128828828827,
               1.3645681118736679
            ],
            [
               0.5115103603603601,
               1.37696407570448
            ],
            [
               0.5087078378378376,
               1.3897797767373135
            ],
            [
               0.505905315315315,
               1.4021557906545112
            ],
            [
               0.5031027927927927,
               1.4135376893192664
            ],
            [
               0.5003002702702701,
               1.4238198441677206
            ],
            [
               0.4974977477477476,
               1.433344387634408
            ],
            [
               0.494695225225225,
               1.4427640720123307
            ],
            [
               0.49189270270270247,
               1.4528200186732967
            ],
            [
               0.4890901801801799,
               1.4641093051700853
            ],
            [
               0.48628765765765736,
               1.4769161022292767
            ],
            [
               0.483485135135135,
               1.491155240418676
            ],
            [
               0.48068261261261247,
               1.506437865891483
            ],
            [
               0.4778800900900899,
               1.5222287130188175
            ],
            [
               0.47507756756756736,
               1.5380366073490848
            ],
            [
               0.4722750450450448,
               1.5535725928144792
            ],
            [
               0.46947252252252225,
               1.5688248079913034
            ],
            [
               0.4666699999999997,
               1.5840298896762128
            ],
            [
               0.46386747747747736,
               1.599556301847187
            ],
            [
               0.4610649549549548,
               1.615743563174247
            ],
            [
               0.45826243243243225,
               1.6327538383900322
            ],
            [
               0.4554599099099097,
               1.650485533729297
            ],
            [
               0.45265738738738714,
               1.6685757156800012
            ],
            [
               0.4498548648648646,
               1.686487764362603
            ],
            [
               0.44705234234234204,
               1.7036530980836488
            ],
            [
               0.4442498198198197,
               1.719619929187795
            ],
            [
               0.44144729729729715,
               1.7341623076964936
            ],
            [
               0.4386447747747746,
               1.74731806054141
            ],
            [
               0.43584225225225204,
               1.7593486635712594
            ],
            [
               0.4330397297297295,
               1.7706390537294219
            ],
            [
               0.43023720720720693,
               1.7815727941124653
            ],
            [
               0.4274346846846844,
               1.7924228070470534
            ],
            [
               0.42463216216216204,
               1.8032895437349659
            ],
            [
               0.4218296396396395,
               1.8141007339011122
            ],
            [
               0.41902711711711693,
               1.8246662493334345
            ],
            [
               0.4162245945945944,
               1.8347649751558937
            ],
            [
               0.4134220720720718,
               1.8442328479978087
            ],
            [
               0.41061954954954927,
               1.8530239736164305
            ],
            [
               0.40781702702702693,
               1.8612280209002403
            ],
            [
               0.4050145045045044,
               1.8690424139869073
            ],
            [
               0.4022119819819818,
               1.8767119274170785
            ],
            [
               0.39940945945945927,
               1.8844568701520945
            ],
            [
               0.3966069369369367,
               1.8924121462000993
            ],
            [
               0.39380441441441416,
               1.9005937566817703
            ],
            [
               0.3910018918918916,
               1.908899469753118
            ],
            [
               0.3881993693693693,
               1.917140012879642
            ],
            [
               0.3853968468468467,
               1.9250893922802543
            ],
            [
               0.38259432432432416,
               1.9325395995660717
            ],
            [
               0.3797918018018016,
               1.9393461186427956
            ],
            [
               0.37698927927927905,
               1.9454550226189173
            ],
            [
               0.3741867567567565,
               1.9509081410051774
            ],
            [
               0.37138423423423395,
               1.9558280276127107
            ],
            [
               0.3685817117117116,
               1.9603882044424719
            ],
            [
               0.36577918918918906,
               1.9647761382951234
            ],
            [
               0.3629766666666665,
               1.9691569168185996
            ],
            [
               0.36017414414414395,
               1.9736450450610779
            ],
            [
               0.3573716216216214,
               1.9782903807508738
            ],
            [
               0.35456909909909884,
               1.983081874927592
            ],
            [
               0.3517665765765763,
               1.9879693254928998
            ],
            [
               0.34896405405405395,
               1.9928989381935729
            ],
            [
               0.3461615315315314,
               1.9978538876086773
            ],
            [
               0.34335900900900884,
               2.002887658593419
            ],
            [
               0.3405564864864863,
               2.008137335790188
            ],
            [
               0.33775396396396373,
               2.013807368496215
            ],
            [
               0.3349514414414412,
               2.0201217194542007
            ],
            [
               0.3321489189189186,
               2.0272522486161257
            ],
            [
               0.3293463963963963,
               2.0352408790445526
            ],
            [
               0.32654387387387374,
               2.0439391439139953
            ],
            [
               0.3237413513513512,
               2.052988285900918
            ],
            [
               0.3209388288288286,
               2.0618550575696517
            ],
            [
               0.31813630630630607,
               2.0699240669182455
            ],
            [
               0.3153337837837835,
               2.0766305926072324
            ],
            [
               0.31253126126126096,
               2.0816033403292575
            ],
            [
               0.30972873873873863,
               2.0847795593583793
            ],
            [
               0.3069262162162161,
               2.086458379733836
            ],
            [
               0.3041236936936935,
               2.0872721848299527
            ],
            [
               0.30132117117117097,
               2.0880769495883804
            ],
            [
               0.2985186486486484,
               2.089784850738516
            ],
            [
               0.29571612612612586,
               2.093179382264836
            ],
            [
               0.2929136036036035,
               2.098759293106136
            ],
            [
               0.29011108108108097,
               2.1066506359591965
            ],
            [
               0.2873085585585584,
               2.1166078010537976
            ],
            [
               0.28450603603603586,
               2.128099918202585
            ],
            [
               0.2817035135135133,
               2.140455747239402
            ],
            [
               0.27890099099099075,
               2.1530251470206867
            ],
            [
               0.2760984684684682,
               2.165312885485525
            ],
            [
               0.27329594594594586,
               2.1770514130820686
            ],
            [
               0.2704934234234233,
               2.1881996082326545
            ],
            [
               0.26769090090090075,
               2.1988777989065955
            ],
            [
               0.2648883783783782,
               2.2092681508811562
            ],
            [
               0.26208585585585564,
               2.219517983298788
            ],
            [
               0.2592833333333331,
               2.229679393898886
            ],
            [
               0.25648081081081053,
               2.239703597058636
            ],
            [
               0.2536782882882882,
               2.2494879389008826
            ],
            [
               0.25087576576576565,
               2.2589546587444627
            ],
            [
               0.2480732432432431,
               2.2681294256073947
            ],
            [
               0.24527072072072054,
               2.2771880248712826
            ],
            [
               0.24246819819819798,
               2.286450936480211
            ],
            [
               0.23966567567567543,
               2.2963238670178363
            ],
            [
               0.23686315315315287,
               2.3072012449186072
            ],
            [
               0.23406063063063054,
               2.319362832589105
            ],
            [
               0.23125810810810798,
               2.332896577666519
            ],
            [
               0.22845558558558543,
               2.34767272186215
            ],
            [
               0.22565306306306288,
               2.3633778219634873
            ],
            [
               0.22285054054054032,
               2.3795982224930707
            ],
            [
               0.22004801801801777,
               2.395926972642407
            ],
            [
               0.2172454954954952,
               2.4120612216319586
            ],
            [
               0.21444297297297288,
               2.427860853034284
            ],
            [
               0.21164045045045032,
               2.4433520891824294
            ],
            [
               0.20883792792792777,
               2.458677604709008
            ],
            [
               0.20603540540540521,
               2.474011488621459
            ],
            [
               0.20323288288288266,
               2.4894678523370644
            ],
            [
               0.2004303603603601,
               2.5050328832802595
            ],
            [
               0.19762783783783777,
               2.5205417188569914
            ],
            [
               0.19482531531531522,
               2.5357066969245903
            ],
            [
               0.19202279279279266,
               2.5501872580164875
            ],
            [
               0.1892202702702701,
               2.5636791953605194
            ],
            [
               0.18641774774774755,
               2.575995809861631
            ],
            [
               0.183615225225225,
               2.5871170324690045
            ],
            [
               0.18081270270270244,
               2.5971931607981933
            ],
            [
               0.1780101801801801,
               2.606503852422513
            ],
            [
               0.17520765765765756,
               2.615385945186164
            ],
            [
               0.172405135135135,
               2.624151706627634
            ],
            [
               0.16960261261261245,
               2.6330202181197073
            ],
            [
               0.1668000900900899,
               2.6420790264660887
            ],
            [
               0.16399756756756734,
               2.651283206251401
            ],
            [
               0.16119504504504478,
               2.6604879519973625
            ],
            [
               0.15839252252252245,
               2.6695021067538107
            ],
            [
               0.1555899999999999,
               2.678145913834287
            ],
            [
               0.15278747747747734,
               2.686297380605893
            ],
            [
               0.14998495495495479,
               2.6939169489107044
            ],
            [
               0.14718243243243223,
               2.7010475343357054
            ],
            [
               0.14437990990990968,
               2.7077939790504306
            ],
            [
               0.14157738738738712,
               2.7142906145258827
            ],
            [
               0.1387748648648648,
               2.720667039309504
            ],
            [
               0.13597234234234223,
               2.7270206229711107
            ],
            [
               0.13316981981981968,
               2.733400761889847
            ],
            [
               0.13036729729729712,
               2.7398059929049943
            ],
            [
               0.12756477477477457,
               2.746191965156216
            ],
            [
               0.12476225225225201,
               2.752486634153078
            ],
            [
               0.12195972972972946,
               2.7586088380671274
            ],
            [
               0.11915720720720713,
               2.7644870933827654
            ],
            [
               0.11635468468468457,
               2.770076289869916
            ],
            [
               0.11355216216216202,
               2.7753704530857704
            ],
            [
               0.11074963963963946,
               2.780409773623788
            ],
            [
               0.10794711711711691,
               2.7852799960475583
            ],
            [
               0.10514459459459435,
               2.790102559790464
            ],
            [
               0.1023420720720718,
               2.795015045651846
            ],
            [
               0.09953954954954947,
               2.800143591276642
            ],
            [
               0.09673702702702691,
               2.8055715796620913
            ],
            [
               0.09393450450450436,
               2.8113112348126084
            ],
            [
               0.0911319819819818,
               2.8172857882391007
            ],
            [
               0.08832945945945925,
               2.823328847892679
            ],
            [
               0.08552693693693669,
               2.8292043175485553
            ],
            [
               0.08272441441441436,
               2.8346452385556358
            ],
            [
               0.0799218918918918,
               2.839404496973872
            ],
            [
               0.07711936936936925,
               2.843306064232584
            ],
            [
               0.0743168468468467,
               2.846283814789027
            ],
            [
               0.07151432432432414,
               2.84839687537351
            ],
            [
               0.06871180180180159,
               2.849815818623952
            ],
            [
               0.06590927927927903,
               2.8507816584319663
            ],
            [
               0.0631067567567567,
               2.851547527290675
            ],
            [
               0.060304234234234144,
               2.8523187749425905
            ],
            [
               0.05750171171171159,
               2.8532090199811257
            ],
            [
               0.054699189189189035,
               2.854226398443892
            ],
            [
               0.05189666666666648,
               2.855296288475092
            ],
            [
               0.049094144144143925,
               2.8563160158897176
            ],
            [
               0.04629162162162137,
               2.8572264083513996
            ],
            [
               0.04348909909909904,
               2.8580778304706698
            ],
            [
               0.04068657657657648,
               2.8590671310270164
            ],
            [
               0.03788405405405393,
               2.86052789045665
            ],
            [
               0.035081531531531374,
               2.8628685583258022
            ],
            [
               0.03227900900900882,
               2.866468591513085
            ],
            [
               0.029476486486486264,
               2.871557248820949
            ],
            [
               0.02667396396396371,
               2.8781087402125625
            ],
            [
               0.023871441441441377,
               2.885787559979555
            ],
            [
               0.021068918918918822,
               2.893967930062349
            ],
            [
               0.018266396396396267,
               2.901833110637689
            ],
            [
               0.015463873873873712,
               2.908538346678311
            ],
            [
               0.012661351351351158,
               2.913401478741134
            ],
            [
               0.009858828828828603,
               2.9160737724925934
            ],
            [
               0.007056306306306048,
               2.9166444580784052
            ],
            [
               0.004253783783783716,
               2.915646654454168
            ],
            [
               0.0014512612612611608,
               2.9139567646699547
            ],
            [
               -0.001351261261261394,
               2.9126077723095776
            ],
            [
               -0.004153783783783949,
               2.912561220217121
            ],
            [
               -0.006956306306306503,
               2.914495723510699
            ],
            [
               -0.009758828828829058,
               2.918667258951171
            ],
            [
               -0.012561351351351613,
               2.9248781820347105
            ],
            [
               -0.015363873873873946,
               2.932562609367732
            ],
            [
               -0.0181663963963965,
               2.9409636172411773
            ],
            [
               -0.020968918918919055,
               2.949351981833093
            ],
            [
               -0.02377144144144161,
               2.957224647313078
            ],
            [
               -0.026573963963964164,
               2.964427449187845
            ],
            [
               -0.02937648648648672,
               2.971169233614196
            ],
            [
               -0.03217900900900905,
               2.9779268235302716
            ],
            [
               -0.03498153153153161,
               2.985272643927509
            ],
            [
               -0.03778405405405416,
               2.9936794330045675
            ],
            [
               -0.040586576576576716,
               3.0033624237079497
            ],
            [
               -0.04338909909909927,
               3.0142068614099475
            ],
            [
               -0.046191621621621826,
               3.0258016329686797
            ],
            [
               -0.04899414414414438,
               3.0375665791980975
            ],
            [
               -0.05179666666666671,
               3.0489321246968917
            ],
            [
               -0.05459918918918927,
               3.0595142060429463
            ],
            [
               -0.05740171171171182,
               3.0692299047029348
            ],
            [
               -0.06020423423423438,
               3.078318732906842
            ],
            [
               -0.06300675675675693,
               3.0872647831713635
            ],
            [
               -0.06580927927927949,
               3.0966461811550534
            ],
            [
               -0.06861180180180204,
               3.106960526448061
            ],
            [
               -0.07141432432432437,
               3.1184813329420304
            ],
            [
               -0.07421684684684693,
               3.1311891842599255
            ],
            [
               -0.07701936936936948,
               3.1447964089625966
            ],
            [
               -0.07982189189189204,
               3.1588538859108617
            ],
            [
               -0.0826244144144146,
               3.17290297142209
            ],
            [
               -0.08542693693693715,
               3.186622627229765
            ],
            [
               -0.0882294594594597,
               3.199925392750284
            ],
            [
               -0.09103198198198204,
               3.2129741623143655
            ],
            [
               -0.09383450450450459,
               3.2261182930495345
            ],
            [
               -0.09663702702702714,
               3.2397733900756442
            ],
            [
               -0.0994395495495497,
               3.25428578100661
            ],
            [
               -0.10224207207207225,
               3.269825158331443
            ],
            [
               -0.10504459459459481,
               3.2863370308973057
            ],
            [
               -0.10784711711711736,
               3.303565164277318
            ],
            [
               -0.1106496396396397,
               3.3211307928777387
            ],
            [
               -0.11345216216216225,
               3.3386380089694647
            ],
            [
               -0.1162546846846848,
               3.3557688635412806
            ],
            [
               -0.11905720720720736,
               3.372338597687964
            ],
            [
               -0.12185972972972992,
               3.3882978376605077
            ],
            [
               -0.12466225225225247,
               3.4036881832415222
            ],
            [
               -0.12746477477477502,
               3.4185733141983707
            ],
            [
               -0.13026729729729736,
               3.4329742629799735
            ],
            [
               -0.1330698198198199,
               3.446833186184179
            ],
            [
               -0.13587234234234247,
               3.4600171608774666
            ],
            [
               -0.13867486486486502,
               3.4723575333611834
            ],
            [
               -0.14147738738738758,
               3.4837073049432163
            ],
            [
               -0.14427990990991013,
               3.493993619975072
            ],
            [
               -0.14708243243243246,
               3.503246134367746
            ],
            [
               -0.14988495495495502,
               3.511592814685633
            ],
            [
               -0.15268747747747757,
               3.5192278545041624
            ],
            [
               -0.15549000000000013,
               3.5263665226416165
            ],
            [
               -0.15829252252252268,
               3.5332049767295217
            ],
            [
               -0.16109504504504524,
               3.5398984780017066
            ],
            [
               -0.1638975675675678,
               3.5465614122878577
            ],
            [
               -0.16670009009009013,
               3.553281695200633
            ],
            [
               -0.16950261261261268,
               3.5601354506034877
            ],
            [
               -0.17230513513513523,
               3.5671884351738843
            ],
            [
               -0.1751076576576578,
               3.5744784851974813
            ],
            [
               -0.17791018018018034,
               3.5819849485050863
            ],
            [
               -0.1807127027027029,
               3.589601295051221
            ],
            [
               -0.18351522522522545,
               3.597130719993528
            ],
            [
               -0.1863177477477478,
               3.604318843937431
            ],
            [
               -0.18912027027027034,
               3.6109236866400476
            ],
            [
               -0.1919227927927929,
               3.616805801864965
            ],
            [
               -0.19472531531531545,
               3.622007790614104
            ],
            [
               -0.197527837837838,
               3.626788813718722
            ],
            [
               -0.20033036036036056,
               3.6315894507287663
            ],
            [
               -0.20313288288288311,
               3.63692366260209
            ],
            [
               -0.20593540540540545,
               3.643221255715371
            ],
            [
               -0.208737927927928,
               3.650666776003158
            ],
            [
               -0.21154045045045056,
               3.659090184632314
            ],
            [
               -0.2143429729729731,
               3.667955720574877
            ],
            [
               -0.21714549549549567,
               3.6764688501699787
            ],
            [
               -0.21994801801801822,
               3.683784331278577
            ],
            [
               -0.22275054054054078,
               3.6892627828943
            ],
            [
               -0.2255530630630631,
               3.6927010521776378
            ],
            [
               -0.22835558558558566,
               3.6944618663032305
            ],
            [
               -0.23115810810810822,
               3.695452650769461
            ],
            [
               -0.23396063063063077,
               3.696945896280397
            ],
            [
               -0.23676315315315333,
               3.7002815155819118
            ],
            [
               -0.23956567567567588,
               3.7065300883365992
            ],
            [
               -0.24236819819819821,
               3.716211901074029
            ],
            [
               -0.24517072072072077,
               3.7291541013288843
            ],
            [
               -0.24797324324324332,
               3.7445299608216445
            ],
            [
               -0.2507757657657659,
               3.7610714377199272
            ],
            [
               -0.25357828828828843,
               3.7773951625357114
            ],
            [
               -0.256380810810811,
               3.792348656934733
            ],
            [
               -0.25918333333333354,
               3.8052786105397196
            ],
            [
               -0.2619858558558559,
               3.8161480176442364
            ],
            [
               -0.26478837837837843,
               3.8254759772000373
            ],
            [
               -0.267590900900901,
               3.834128015655091
            ],
            [
               -0.27039342342342354,
               3.843028765321778
            ],
            [
               -0.2731959459459461,
               3.8528890038091035
            ],
            [
               -0.27599846846846865,
               3.864029586353494
            ],
            [
               -0.2788009909909912,
               3.8763495343321104
            ],
            [
               -0.28160351351351354,
               3.8894366326583114
            ],
            [
               -0.2844060360360361,
               3.902772655765979
            ],
            [
               -0.28720855855855865,
               3.9159568087303693
            ],
            [
               -0.2900110810810812,
               3.9288689141396897
            ],
            [
               -0.29281360360360376,
               3.941718053563843
            ],
            [
               -0.2956161261261263,
               3.9549638193775376
            ],
            [
               -0.29841864864864887,
               3.9691415803419154
            ],
            [
               -0.3012211711711712,
               3.984655242821429
            ],
            [
               -0.30402369369369375,
               4.001610479516442
            ],
            [
               -0.3068262162162163,
               4.019745819516608
            ],
            [
               -0.30962873873873886,
               4.038484417772098
            ],
            [
               -0.3124312612612614,
               4.057088058477641
            ],
            [
               -0.31523378378378397,
               4.074861173716505
            ],
            [
               -0.3180363063063065,
               4.091337540891779
            ],
            [
               -0.32083882882882886,
               4.10639030520907
            ],
            [
               -0.3236413513513514,
               4.120233492097437
            ],
            [
               -0.32644387387387397,
               4.1333201537826785
            ],
            [
               -0.3292463963963965,
               4.146175836205257
            ],
            [
               -0.3320489189189191,
               4.159224968972179
            ],
            [
               -0.33485144144144163,
               4.172666373957345
            ],
            [
               -0.3376539639639642,
               4.186433888940899
            ],
            [
               -0.3404564864864865,
               4.2002470350428815
            ],
            [
               -0.3432590090090091,
               4.213726005602977
            ],
            [
               -0.34606153153153163,
               4.2265255812062
            ],
            [
               -0.3488640540540542,
               4.238440055074509
            ],
            [
               -0.35166657657657674,
               4.249445705179026
            ],
            [
               -0.3544690990990993,
               4.259672602972984
            ],
            [
               -0.3572716216216216,
               4.26932391706471
            ],
            [
               -0.3600741441441442,
               4.27857877827944
            ],
            [
               -0.36287666666666674,
               4.287518192640384
            ],
            [
               -0.3656791891891893,
               4.296101958299554
            ],
            [
               -0.36848171171171185,
               4.304203088066238
            ],
            [
               -0.3712842342342344,
               4.31168331049661
            ],
            [
               -0.37408675675675696,
               4.318477456931955
            ],
            [
               -0.3768892792792793,
               4.324651581221845
            ],
            [
               -0.37969180180180184,
               4.330410180502268
            ],
            [
               -0.3824943243243244,
               4.336047530277172
            ],
            [
               -0.38529684684684695,
               4.341859309825191
            ],
            [
               -0.3880993693693695,
               4.348045455283387
            ],
            [
               -0.39090189189189206,
               4.354638257589038
            ],
            [
               -0.3937044144144146,
               4.361480356381637
            ],
            [
               -0.39650693693693695,
               4.368259351966241
            ],
            [
               -0.3993094594594595,
               4.374586183720689
            ],
            [
               -0.40211198198198206,
               4.380090456019023
            ],
            [
               -0.4049145045045046,
               4.384502371503386
            ],
            [
               -0.40771702702702717,
               4.3876985384747424
            ],
            [
               -0.4105195495495496,
               4.389704071357668
            ],
            [
               -0.41332207207207217,
               4.390659788100999
            ],
            [
               -0.4161245945945947,
               4.390774438087437
            ],
            [
               -0.4189271171171173,
               4.390283671343999
            ],
            [
               -0.4217296396396397,
               4.38942975516723
            ],
            [
               -0.4245321621621623,
               4.388462675002835
            ],
            [
               -0.42733468468468483,
               4.3876503817999435
            ],
            [
               -0.4301372072072073,
               4.387279514881909
            ],
            [
               -0.4329397297297298,
               4.387631177702806
            ],
            [
               -0.4357422522522524,
               4.3889283697357655
            ],
            [
               -0.4385447747747748,
               4.391267649383327
            ],
            [
               -0.4413472972972974,
               4.394560588669652
            ],
            [
               -0.44414981981981994,
               4.3985143133842985
            ],
            [
               -0.4469523423423425,
               4.402671937160186
            ],
            [
               -0.44975486486486493,
               4.406514794541781
            ],
            [
               -0.4525573873873875,
               4.409605279775908
            ],
            [
               -0.45535990990991004,
               4.4117303493619815
            ],
            [
               -0.4581624324324325,
               4.412999072463689
            ],
            [
               -0.46096495495495504,
               4.413856890841201
            ],
            [
               -0.4637674774774776,
               4.415002746977564
            ],
            [
               -0.46657000000000015,
               4.417225852047119
            ],
            [
               -0.4693725225225226,
               4.421206366966633
            ],
            [
               -0.47217504504504515,
               4.4273388327110474
            ],
            [
               -0.4749775675675677,
               4.435632948183695
            ],
            [
               -0.47778009009009015,
               4.445723665507838
            ],
            [
               -0.4805826126126127,
               4.456988397466363
            ],
            [
               -0.48338513513513526,
               4.468734559951319
            ],
            [
               -0.4861876576576578,
               4.480397422788556
            ],
            [
               -0.48899018018018026,
               4.491684533988272
            ],
            [
               -0.4917927027027028,
               4.5026205650787485
            ],
            [
               -0.49459522522522537,
               4.513479790347253
            ],
            [
               -0.4973977477477478,
               4.5246315173788485
            ],
            [
               -0.5002002702702704,
               4.53635374034549
            ],
            [
               -0.5030027927927929,
               4.54868175722922
            ],
            [
               -0.5058053153153154,
               4.561347295087673
            ],
            [
               -0.5086078378378379,
               4.573833317835259
            ],
            [
               -0.5114103603603605,
               4.5855302197560714
            ],
            [
               -0.514212882882883,
               4.595943810498236
            ],
            [
               -0.5170154054054055,
               4.604886355018323
            ],
            [
               -0.519817927927928,
               4.612585550818968
            ],
            [
               -0.5226204504504506,
               4.619671675822152
            ],
            [
               -0.525422972972973,
               4.627041898860272
            ],
            [
               -0.5282254954954956,
               4.63564010989786
            ],
            [
               -0.5310280180180181,
               4.646217645621228
            ],
            [
               -0.5338305405405407,
               4.659146197763347
            ],
            [
               -0.5366330630630631,
               4.67433731331732
            ],
            [
               -0.5394355855855857,
               4.691289080621775
            ],
            [
               -0.5422381081081082,
               4.70924114572472
            ],
            [
               -0.5450406306306307,
               4.727386992470061
            ],
            [
               -0.5478431531531532,
               4.745077572576493
            ],
            [
               -0.5506456756756758,
               4.76195698410225
            ],
            [
               -0.5534481981981982,
               4.77799587535193
            ],
            [
               -0.5562507207207208,
               4.793422611645418
            ],
            [
               -0.5590532432432433,
               4.808584339538447
            ],
            [
               -0.5618557657657659,
               4.823789613060443
            ],
            [
               -0.5646582882882883,
               4.839185624203887
            ],
            [
               -0.5674608108108109,
               4.854707066506682
            ],
            [
               -0.5702633333333335,
               4.870106759775879
            ],
            [
               -0.5730658558558559,
               4.88505009602215
            ],
            [
               -0.5758683783783785,
               4.899235582305067
            ],
            [
               -0.578670900900901,
               4.912498242375477
            ],
            [
               -0.5814734234234236,
               4.924862106502726
            ],
            [
               -0.584275945945946,
               4.936528025008748
            ],
            [
               -0.5870784684684686,
               4.94780589233045
            ],
            [
               -0.5898809909909911,
               4.959018028440992
            ],
            [
               -0.5926835135135136,
               4.970407378438949
            ],
            [
               -0.5954860360360361,
               4.982079030954873
            ],
            [
               -0.5982885585585587,
               4.993989333995925
            ],
            [
               -0.6010910810810811,
               5.005979508105856
            ],
            [
               -0.6038936036036037,
               5.017836543344226
            ],
            [
               -0.6066961261261262,
               5.029357886712216
            ],
            [
               -0.6094986486486488,
               5.040399202213967
            ],
            [
               -0.6123011711711712,
               5.050894071014209
            ],
            [
               -0.6151036936936938,
               5.060846376394338
            ],
            [
               -0.6179062162162163,
               5.0703054599701165
            ],
            [
               -0.6207087387387388,
               5.079337721595444
            ],
            [
               -0.6235112612612613,
               5.088005675585132
            ],
            [
               -0.6263137837837839,
               5.0963587444713685
            ],
            [
               -0.6291163063063064,
               5.104432948010684
            ],
            [
               -0.6319188288288289,
               5.1122525967707855
            ],
            [
               -0.6347213513513514,
               5.119827845788729
            ],
            [
               -0.637523873873874,
               5.127146767467373
            ],
            [
               -0.6403263963963964,
               5.134166674391519
            ],
            [
               -0.643128918918919,
               5.140813250305401
            ],
            [
               -0.6459314414414415,
               5.146995075456209
            ],
            [
               -0.6487339639639641,
               5.152635054497226
            ],
            [
               -0.6515364864864865,
               5.15771133909873
            ],
            [
               -0.6543390090090091,
               5.162292596492415
            ],
            [
               -0.6571415315315317,
               5.166549984435182
            ],
            [
               -0.6599440540540541,
               5.170733230160533
            ],
            [
               -0.6627465765765767,
               5.175110010996283
            ],
            [
               -0.6655490990990992,
               5.179882539902131
            ],
            [
               -0.6683516216216216,
               5.185107184387933
            ],
            [
               -0.6711541441441442,
               5.190646741831742
            ],
            [
               -0.6739566666666668,
               5.196177892131523
            ],
            [
               -0.6767591891891893,
               5.201259592433805
            ],
            [
               -0.6795617117117118,
               5.205446973170641
            ],
            [
               -0.6823642342342343,
               5.208417181577117
            ],
            [
               -0.6851667567567569,
               5.210065780219729
            ],
            [
               -0.6879692792792793,
               5.210538762807715
            ],
            [
               -0.6907718018018019,
               5.210185021530297
            ],
            [
               -0.6935743243243244,
               5.209441137730922
            ],
            [
               -0.696376846846847,
               5.208685380289479
            ],
            [
               -0.6991793693693694,
               5.208111454846902
            ],
            [
               -0.701981891891892,
               5.2076689446002895
            ],
            [
               -0.7047844144144145,
               5.207096476928083
            ],
            [
               -0.707586936936937,
               5.206041710538148
            ],
            [
               -0.7103894594594595,
               5.204230008573537
            ],
            [
               -0.7131919819819821,
               5.201622759624422
            ],
            [
               -0.7159945045045045,
               5.198505069025668
            ],
            [
               -0.7187970270270271,
               5.195462809113559
            ],
            [
               -0.7215995495495496,
               5.193245067785821
            ],
            [
               -0.7244020720720722,
               5.1925481736907475
            ],
            [
               -0.7272045945945946,
               5.193787847586517
            ],
            [
               -0.7300071171171172,
               5.196935403772258
            ],
            [
               -0.7328096396396397,
               5.201477799035256
            ],
            [
               -0.7356121621621622,
               5.206523839879166
            ],
            [
               -0.7384146846846847,
               5.211031760386479
            ],
            [
               -0.7412172072072073,
               5.214092277770305
            ],
            [
               -0.7440197297297299,
               5.2151803279367925
            ],
            [
               -0.7468222522522523,
               5.214295821820299
            ],
            [
               -0.7496247747747748,
               5.21194749181651
            ],
            [
               -0.7524272972972974,
               5.208983665338637
            ],
            [
               -0.7552298198198198,
               5.206323314567099
            ],
            [
               -0.7580323423423424,
               5.20467338270317
            ],
            [
               -0.760834864864865,
               5.204322941114102
            ],
            [
               -0.7636373873873875,
               5.205079280104057
            ],
            [
               -0.76643990990991,
               5.206363824726365
            ],
            [
               -0.7692424324324325,
               5.207432540334013
            ],
            [
               -0.7720449549549551,
               5.207644208147709
            ],
            [
               -0.7748474774774775,
               5.206684652692703
            ],
            [
               -0.7776500000000001,
               5.204670959439797
            ],
            [
               -0.7804525225225226,
               5.202101534332577
            ],
            [
               -0.7832550450450451,
               5.1996712322247625
            ],
            [
               -0.7860575675675676,
               5.198017388447704
            ],
            [
               -0.7888600900900902,
               5.1974863608423885
            ],
            [
               -0.7916626126126127,
               5.198002891984659
            ],
            [
               -0.7944651351351352,
               5.199088717302228
            ],
            [
               -0.7972676576576577,
               5.200024771169613
            ],
            [
               -0.8000701801801803,
               5.2001011340716765
            ],
            [
               -0.8028727027027027,
               5.198867985454813
            ],
            [
               -0.8056752252252253,
               5.196300081622567
            ],
            [
               -0.8084777477477478,
               5.192817018145334
            ],
            [
               -0.8112802702702704,
               5.1891514966848185
            ],
            [
               -0.8140827927927928,
               5.1861106465101265
            ],
            [
               -0.8168853153153154,
               5.184312733918844
            ],
            [
               -0.8196878378378379,
               5.1839902618858495
            ],
            [
               -0.8224903603603604,
               5.184927382882838
            ],
            [
               -0.8252928828828829,
               5.186552653874729
            ],
            [
               -0.8280954054054055,
               5.188153737681322
            ],
            [
               -0.8308979279279279,
               5.189137690075958
            ],
            [
               -0.8337004504504505,
               5.189244054969571
            ],
            [
               -0.836502972972973,
               5.18863402816687
            ],
            [
               -0.8393054954954956,
               5.187822069668771
            ],
            [
               -0.842108018018018,
               5.187471708043372
            ],
            [
               -0.8449105405405406,
               5.188125702120454
            ],
            [
               -0.8477130630630632,
               5.18996531221957
            ],
            [
               -0.8505155855855856,
               5.192685448812636
            ],
            [
               -0.8533181081081082,
               5.195534380196946
            ],
            [
               -0.8561206306306307,
               5.19751134311289
            ],
            [
               -0.8589231531531533,
               5.197661631701298
            ],
            [
               -0.8617256756756757,
               5.195374862202254
            ],
            [
               -0.8645281981981983,
               5.190589660787889
            ],
            [
               -0.8673307207207208,
               5.183837822342898
            ],
            [
               -0.8701332432432433,
               5.176112915902591
            ],
            [
               -0.8729357657657658,
               5.168604828256912
            ],
            [
               -0.8757382882882884,
               5.162383929844697
            ],
            [
               -0.8785408108108108,
               5.15813259043105
            ],
            [
               -0.8813433333333334,
               5.156003563280336
            ],
            [
               -0.8841458558558559,
               5.15564115640732
            ],
            [
               -0.8869483783783785,
               5.156347399968293
            ],
            [
               -0.8897509009009009,
               5.157329908174173
            ],
            [
               -0.8925534234234235,
               5.157945818775007
            ],
            [
               -0.895355945945946,
               5.1578636883512505
            ],
            [
               -0.8981584684684685,
               5.157098698689692
            ],
            [
               -0.900960990990991,
               5.155923324852337
            ],
            [
               -0.9037635135135136,
               5.154698882236632
            ],
            [
               -0.9065660360360361,
               5.153698087181237
            ],
            [
               -0.9093685585585587,
               5.152986971197203
            ],
            [
               -0.9121710810810811,
               5.152407905728275
            ],
            [
               -0.9149736036036036,
               5.151664670828655
            ],
            [
               -0.9177761261261261,
               5.150470829181176
            ],
            [
               -0.9205786486486487,
               5.148698744929906
            ],
            [
               -0.9233811711711712,
               5.146466963157227
            ],
            [
               -0.9261836936936938,
               5.144127836728835
            ],
            [
               -0.9289862162162162,
               5.1421559985224
            ],
            [
               -0.9317887387387388,
               5.140976986256344
            ],
            [
               -0.9345912612612612,
               5.140799551885813
            ],
            [
               -0.9373937837837838,
               5.141515799640169
            ],
            [
               -0.9401963063063064,
               5.142709852283275
            ],
            [
               -0.9429988288288289,
               5.143776655601155
            ],
            [
               -0.9458013513513515,
               5.144112020421778
            ],
            [
               -0.9486038738738739,
               5.143307948861933
            ],
            [
               -0.9514063963963965,
               5.141283819047468
            ],
            [
               -0.9542089189189189,
               5.1383057585609055
            ],
            [
               -0.9570114414414415,
               5.134886019437992
            ],
            [
               -0.959813963963964,
               5.131597344989681
            ],
            [
               -0.9626164864864866,
               5.128868622716853
            ],
            [
               -0.9654190090090091,
               5.1268360320515995
            ],
            [
               -0.9682215315315316,
               5.1253051443379025
            ],
            [
               -0.9710240540540541,
               5.123840258397918
            ],
            [
               -0.9738265765765766,
               5.121951314096318
            ],
            [
               -0.9766290990990991,
               5.119312318653389
            ],
            [
               -0.9794316216216217,
               5.11593153271817
            ],
            [
               -0.9822341441441442,
               5.112208054141265
            ],
            [
               -0.9850366666666668,
               5.1088474410494875
            ],
            [
               -0.9878391891891892,
               5.106657786193081
            ],
            [
               -0.9906417117117118,
               5.106290366644425
            ],
            [
               -0.9934442342342342,
               5.108010674845122
            ],
            [
               -0.9962467567567568,
               5.1115783996911315
            ],
            [
               -0.9990492792792793,
               5.116280763374986
            ],
            [
               -1.0018518018018019,
               5.1211137936167805
            ],
            [
               -1.0046543243243244,
               5.1250573315539345
            ],
            [
               -1.0074568468468468,
               5.127358291216646
            ],
            [
               -1.0102593693693693,
               5.127733462384851
            ],
            [
               -1.0130618918918919,
               5.1264290718207395
            ],
            [
               -1.0158644144144144,
               5.124120659696329
            ],
            [
               -1.018666936936937,
               5.12168806214285
            ],
            [
               -1.0214694594594596,
               5.119939407072335
            ],
            [
               -1.024271981981982,
               5.1193723010817305
            ],
            [
               -1.0270745045045047,
               5.120045602726304
            ],
            [
               -1.029877027027027,
               5.121596930677777
            ],
            [
               -1.0326795495495495,
               5.123392650810313
            ],
            [
               -1.035482072072072,
               5.124754880820868
            ],
            [
               -1.0382845945945947,
               5.125187842400834
            ],
            [
               -1.0410871171171172,
               5.124530310665705
            ],
            [
               -1.0438896396396395,
               5.12298937971682
            ],
            [
               -1.046692162162162,
               5.1210526580422115
            ],
            [
               -1.0494946846846847,
               5.1193165549804505
            ],
            [
               -1.0522972072072072,
               5.118293809128579
            ],
            [
               -1.0550997297297298,
               5.118265880418658
            ],
            [
               -1.0579022522522523,
               5.119225615758962
            ],
            [
               -1.0607047747747749,
               5.120920914377924
            ],
            [
               -1.0635072972972974,
               5.122973884944347
            ],
            [
               -1.06630981981982,
               5.125025114975813
            ],
            [
               -1.0691123423423423,
               5.126847496958918
            ],
            [
               -1.0719148648648649,
               5.128389517959507
            ],
            [
               -1.0747173873873874,
               5.129737475965527
            ],
            [
               -1.07751990990991,
               5.131018288706477
            ],
            [
               -1.0803224324324325,
               5.132287336492222
            ],
            [
               -1.0831249549549549,
               5.1334508367345535
            ],
            [
               -1.0859274774774774,
               5.134258016006983
            ],
            [
               -1.08873,
               5.134370434398395
            ],
            [
               -1.0915325225225225,
               5.133484850136755
            ],
            [
               -1.094335045045045,
               5.131463673002775
            ],
            [
               -1.0971375675675676,
               5.128421790547735
            ],
            [
               -1.0999400900900902,
               5.1247324980763
            ],
            [
               -1.1027426126126127,
               5.120943491238284
            ],
            [
               -1.1055451351351353,
               5.11762620822218
            ],
            [
               -1.1083476576576576,
               5.115206518456667
            ],
            [
               -1.1111501801801802,
               5.1138328427230775
            ],
            [
               -1.1139527027027027,
               5.113326220207952
            ],
            [
               -1.1167552252252253,
               5.113229629522749
            ],
            [
               -1.1195577477477479,
               5.112940632528101
            ],
            [
               -1.1223602702702702,
               5.1118838721294555
            ],
            [
               -1.1251627927927927,
               5.1096677508335695
            ],
            [
               -1.1279653153153153,
               5.106176838085533
            ],
            [
               -1.1307678378378379,
               5.1015753217997855
            ],
            [
               -1.1335703603603604,
               5.096228369029303
            ],
            [
               -1.136372882882883,
               5.090576147126155
            ],
            [
               -1.1391754054054055,
               5.085009509733078
            ],
            [
               -1.141977927927928,
               5.079792081670211
            ],
            [
               -1.1447804504504504,
               5.075052626680176
            ],
            [
               -1.147582972972973,
               5.070842196549387
            ],
            [
               -1.1503854954954955,
               5.067223831733415
            ],
            [
               -1.153188018018018,
               5.06434874415857
            ],
            [
               -1.1559905405405406,
               5.062477454483933
            ],
            [
               -1.1587930630630632,
               5.0619259519183935
            ],
            [
               -1.1615955855855855,
               5.062947834172727
            ],
            [
               -1.164398108108108,
               5.065592106450431
            ],
            [
               -1.1672006306306306,
               5.0695918265195665
            ],
            [
               -1.1700031531531532,
               5.074334488528866
            ],
            [
               -1.1728056756756757,
               5.078941318576634
            ],
            [
               -1.1756081981981983,
               5.0824469200285485
            ],
            [
               -1.1784107207207208,
               5.08403496359054
            ],
            [
               -1.1812132432432432,
               5.083262362631277
            ],
            [
               -1.1840157657657657,
               5.08020223693493
            ],
            [
               -1.1868182882882883,
               5.07545662614077
            ],
            [
               -1.1896208108108108,
               5.070027372811783
            ],
            [
               -1.1924233333333334,
               5.065076093799487
            ],
            [
               -1.195225855855856,
               5.061638065293927
            ],
            [
               -1.1980283783783783,
               5.060369209246689
            ],
            [
               -1.2008309009009008,
               5.061395566465347
            ],
            [
               -1.2036334234234234,
               5.064303899166516
            ],
            [
               -1.206435945945946,
               5.068270324855451
            ],
            [
               -1.2092384684684685,
               5.072284441813345
            ],
            [
               -1.212040990990991,
               5.075401488659459
            ],
            [
               -1.2148435135135136,
               5.076951853740235
            ],
            [
               -1.2176460360360362,
               5.076655623436784
            ],
            [
               -1.2204485585585585,
               5.0746227675348194
            ],
            [
               -1.223251081081081,
               5.071255578393764
            ],
            [
               -1.2260536036036036,
               5.067097307200825
            ],
            [
               -1.2288561261261262,
               5.062681361369247
            ],
            [
               -1.2316586486486487,
               5.058426904143275
            ],
            [
               -1.2344611711711713,
               5.054603740863135
            ],
            [
               -1.2372636936936936,
               5.051361151313795
            ],
            [
               -1.2400662162162162,
               5.048792232266926
            ],
            [
               -1.2428687387387387,
               5.046995274286704
            ],
            [
               -1.2456712612612613,
               5.0460994819892075
            ],
            [
               -1.2484737837837838,
               5.046240818057889
            ],
            [
               -1.2512763063063064,
               5.047497237718165
            ],
            [
               -1.254078828828829,
               5.049811831332969
            ],
            [
               -1.2568813513513515,
               5.052940004688967
            ],
            [
               -1.2596838738738738,
               5.05644990808695
            ],
            [
               -1.2624863963963964,
               5.059786465910168
            ],
            [
               -1.265288918918919,
               5.06238559201028
            ],
            [
               -1.2680914414414415,
               5.063805355854527
            ],
            [
               -1.270893963963964,
               5.0638324184535275
            ],
            [
               -1.2736964864864866,
               5.062528303077192
            ],
            [
               -1.276499009009009,
               5.060199031692942
            ],
            [
               -1.2793015315315315,
               5.0572968097998565
            ],
            [
               -1.282104054054054,
               5.0542850286203045
            ],
            [
               -1.2849065765765766,
               5.051510012004583
            ],
            [
               -1.2877090990990991,
               5.049120448718966
            ],
            [
               -1.2905116216216217,
               5.0470591882127795
            ],
            [
               -1.2933141441441443,
               5.045127637951021
            ],
            [
               -1.2961166666666666,
               5.043098714911764
            ],
            [
               -1.2989191891891891,
               5.040838334544658
            ],
            [
               -1.3017217117117117,
               5.038392977330004
            ],
            [
               -1.3045242342342342,
               5.036012515503849
            ],
            [
               -1.3073267567567568,
               5.034099058359871
            ],
            [
               -1.3101292792792794,
               5.033096764705451
            ],
            [
               -1.312931801801802,
               5.033356451427716
            ],
            [
               -1.3157343243243242,
               5.035016528760547
            ],
            [
               -1.3185368468468468,
               5.037936345356249
            ],
            [
               -1.3213393693693694,
               5.04170179411072
            ],
            [
               -1.324141891891892,
               5.045701668178763
            ],
            [
               -1.3269444144144145,
               5.049253633041703
            ],
            [
               -1.329746936936937,
               5.05174654067544
            ],
            [
               -1.3325494594594596,
               5.052764012885783
            ],
            [
               -1.335351981981982,
               5.052162096676632
            ],
            [
               -1.3381545045045045,
               5.050087779368674
            ],
            [
               -1.340957027027027,
               5.046940326849308
            ],
            [
               -1.3437595495495496,
               5.043289333554332
            ],
            [
               -1.3465620720720721,
               5.039769503605701
            ],
            [
               -1.3493645945945947,
               5.036972403398281
            ],
            [
               -1.352167117117117,
               5.035351590723028
            ],
            [
               -1.3549696396396396,
               5.035152300887242
            ],
            [
               -1.3577721621621621,
               5.03637242777058
            ],
            [
               -1.3605746846846847,
               5.038758662547366
            ],
            [
               -1.3633772072072072,
               5.041839626418701
            ],
            [
               -1.3661797297297298,
               5.044995096430554
            ],
            [
               -1.3689822522522523,
               5.04755567796305
            ],
            [
               -1.3717847747747747,
               5.04892049797585
            ],
            [
               -1.3745872972972972,
               5.04867333796876
            ],
            [
               -1.3773898198198198,
               5.0466730027892694
            ],
            [
               -1.3801923423423423,
               5.043094625157423
            ],
            [
               -1.382994864864865,
               5.038406679881881
            ],
            [
               -1.3857973873873874,
               5.033282925819007
            ],
            [
               -1.38859990990991,
               5.028465840815446
            ],
            [
               -1.3914024324324323,
               5.024613093427822
            ],
            [
               -1.394204954954955,
               5.022165858042813
            ],
            [
               -1.3970074774774774,
               5.021273911079616
            ],
            [
               -1.39981,
               5.021797483612346
            ]
         ]
      }
   ]
}
