# Supplementary material for: Isolation of a planar π-aromatic Bi5− ring in a cobalt-based inverse-sandwich-type complex
Source: Nat Chem. 2025 Jan 20;17(4):547–55. doi: 10.1038/s41557-024-01713-8 (PMC11964920; doi:10.1038/s41557-024-01713-8)
Supplement: Supplementary file 4 — Original magnetic data of compound 1 and origin file of Fig. 3. [file 41557_2024_1713_MOESM4_ESM.zip › sr_and_T/64.csv]

comment	corrected Loops
temperature	5
sr	0.064
angle	0
trans	0
B	M
-1.3999	-9.910881616877704
-1.3970974874874873	-9.910328916535793
-1.394294974974975	-9.908796350160813
-1.3914924624624623	-9.906545057262353
-1.3886899499499499	-9.904103236146556
-1.3858874374374373	-9.902112114107823
-1.3830849249249249	-9.901143948860124
-1.3802824124124122	-9.90154223418015
-1.3774798998998998	-9.903325012620947
-1.3746773873873872	-9.906173172283719
-1.3718748748748748	-9.90950289310227
-1.3690723623623622	-9.91260113560329
-1.3662698498498498	-9.914789752500692
-1.3634673373373372	-9.91557952353948
-1.3606648248248248	-9.91477983941752
-1.3578623123123121	-9.91254085078139
-1.3550597997997997	-9.909319803255908
-1.3522572872872871	-9.905779077079439
-1.3494547747747747	-9.902637527860097
-1.346652262262262	-9.900506860922729
-1.3438497497497497	-9.899749131215282
-1.341047237237237	-9.900388745548998
-1.3382447247247247	-9.902102184612136
-1.335442212212212	-9.904292132718039
-1.3326396996996996	-9.906232659743239
-1.329837187187187	-9.907253011276941
-1.3270346746746746	-9.906914651409
-1.324232162162162	-9.905133993162737
-1.3214296496496496	-9.902213944852043
-1.318627137137137	-9.898769662632716
-1.3158246246246246	-9.895562633897583
-1.313022112112112	-9.893284603125316
-1.3102195995995995	-9.892350497921328
-1.307417087087087	-9.89276111106867
-1.3046145745745745	-9.89407991865933
-1.301812062062062	-9.895537601253606
-1.2990095495495495	-9.89624094347186
-1.2962070370370369	-9.895430695744363
-1.2934045245245245	-9.89271576952287
-1.2906020120120119	-9.888214803731703
-1.2877994994994995	-9.882560471460001
-1.2849969869869868	-9.876760254919544
-1.2821944744744744	-9.871948616924218
-1.2793919619619618	-9.869097212012587
-1.2765894494494494	-9.868762404697456
-1.2737869369369368	-9.870939060721287
-1.2709844244244244	-9.875059504764689
-1.2681819119119118	-9.880135822526027
-1.2653793993993994	-9.885004506835859
-1.2625768868868867	-9.88860619012657
-1.2597743743743743	-9.890226951012266
-1.2569718618618617	-9.889642187915891
-1.2541693493493493	-9.887133823704538
-1.2513668368368367	-9.883386962556918
-1.2485643243243243	-9.879302483741142
-1.2457618118118117	-9.875779302219458
-1.2429592992992993	-9.873520794795771
-1.2401567867867866	-9.872906157954885
-1.2373542742742742	-9.873945305397877
-1.2345517617617616	-9.876313044720227
-1.2317492492492492	-9.879441317773582
-1.2289467367367366	-9.882640762065762
-1.2261442242242242	-9.885224492669169
-1.2233417117117116	-9.886614572604698
-1.2205391991991992	-9.88642069033972
-1.2177366866866866	-9.88448743287942
-1.2149341741741742	-9.880909723457712
-1.2121316616616615	-9.876016390877906
-1.2093291491491491	-9.870321909391183
-1.2065266366366365	-9.864448564939073
-1.203724124124124	-9.85902667325319
-1.2009216116116115	-9.854587800207382
-1.198119099099099	-9.851472160739615
-1.1953165865865865	-9.84977290220148
-1.192514074074074	-9.84933439615151
-1.1897115615615614	-9.849809119743059
-1.186909049049049	-9.850761317316625
-1.1841065365365364	-9.851790626620787
-1.181304024024024	-9.852640748801978
-1.1785015115115114	-9.85326069304702
-1.175698998998999	-9.853799323591833
-1.1728964864864864	-9.854534210004466
-1.170093973973974	-9.855756670282995
-1.1672914614614613	-9.857649339216943
-1.164488948948949	-9.860195468157421
-1.1616864364364363	-9.863149215311848
-1.158883923923924	-9.866076614146472
-1.1560814114114113	-9.868454310613858
-1.153278898898899	-9.869795221194694
-1.1504763863863863	-9.869762997422134
-1.1476738738738739	-9.868242767409747
-1.1448713613613613	-9.865351643285988
-1.1420688488488488	-9.861392863273247
-1.1392663363363362	-9.856774750887825
-1.1364638238238238	-9.851923927626622
-1.1336613113113112	-9.847219067364605
-1.1308587987987986	-9.842959035702847
-1.1280562862862862	-9.83936313454111
-1.1252537737737738	-9.83658820266081
-1.1224512612612612	-9.834742783013223
-1.1196487487487485	-9.83388403666702
-1.1168462362362361	-9.833995795829525
-1.1140437237237237	-9.834960117430306
-1.111241211211211	-9.836543200967927
-1.1084386986986985	-9.838414976731048
-1.105636186186186	-9.840209682742229
-1.1028336736736737	-9.84161661068262
-1.100031161161161	-9.842473351499551
-1.0972286486486484	-9.842826005201971
-1.094426136136136	-9.842926672299285
-1.0916236236236236	-9.843157649792985
-1.088821111111111	-9.84389813956944
-1.0860185985985984	-9.845373351512324
-1.083216086086086	-9.847537925823149
-1.0804135735735736	-9.85003957416895
-1.077611061061061	-9.85228508185099
-1.0748085485485483	-9.853596451136402
-1.072006036036036	-9.853411767641548
-1.0692035235235235	-9.851465665877836
-1.066401011011011	-9.847886362458002
-1.0635984984984983	-9.843171012029014
-1.060795985985986	-9.838041264410837
-1.0579934734734735	-9.833222918055043
-1.0551909609609609	-9.82922249123127
-1.0523884484484483	-9.826178220753247
-1.0495859359359359	-9.823840406546841
-1.0467834234234235	-9.821692752320603
-1.0439809109109108	-9.819176770084852
-1.0411783983983982	-9.815942752855609
-1.0383758858858858	-9.81203750076111
-1.0355733733733734	-9.807956800130615
-1.0327708608608608	-9.80453470198946
-1.0299683483483482	-9.80269754418785
-1.0271658358358358	-9.803159289446569
-1.0243633233233234	-9.806158844237778
-1.0215608108108107	-9.81133032210443
-1.0187582982982981	-9.817755972535707
-1.0159557857857857	-9.824192012083873
-1.0131532732732733	-9.829399841015674
-1.0103507607607607	-9.832478928273858
-1.007548248248248	-9.833095754511906
-1.0047457357357357	-9.831536739661438
-1.0019432232232233	-9.828570976005995
-0.9991407107107106	-9.825171276083973
-0.9963381981981981	-9.82218818897356
-0.9935356856856856	-9.82008552836874
-0.9907331731731731	-9.818822992951802
-0.9879306606606606	-9.817919777356629
-0.9851281481481481	-9.816670698505144
-0.9823256356356356	-9.81443490829106
-0.9795231231231231	-9.810894357582303
-0.9767206106106106	-9.806192316171
-0.973918098098098	-9.800906252277771
-0.9711155855855855	-9.795868301346802
-0.968313073073073	-9.791899458633184
-0.9655105605605605	-9.78955201624964
-0.962708048048048	-9.78894912223937
-0.9599055355355355	-9.789773415399406
-0.957103023023023	-9.79140234941043
-0.9543005105105105	-9.793135922144824
-0.951497997997998	-9.794431693450617
-0.9486954854854854	-9.79506287785755
-0.9458929729729728	-9.795146883548474
-0.9430904604604604	-9.795041681072362
-0.9402879479479478	-9.795156978125277
-0.9374854354354354	-9.795757905070063
-0.9346829229229228	-9.796839545796503
-0.9318804104104104	-9.798121284417133
-0.9290778978978977	-9.79916194911985
-0.9262753853853853	-9.799548501859114
-0.9234728728728727	-9.799081069818458
-0.9206703603603603	-9.79787714795419
-0.9178678478478477	-9.796348242178505
-0.9150653353353353	-9.795051906182836
-0.9122628228228227	-9.794472329203018
-0.9094603103103103	-9.794813987357834
-0.9066577977977976	-9.795892635645409
-0.9038552852852852	-9.797174927593474
-0.9010527727727726	-9.79796337195966
-0.8982502602602602	-9.7976668640148
-0.8954477477477477	-9.796059828192671
-0.8926452352352352	-9.793429933598798
-0.8898427227227227	-9.7905482583714
-0.8870402102102102	-9.788456102745164
-0.8842376976976977	-9.78812875429136
-0.8814351851851852	-9.790124841315048
-0.8786326726726726	-9.794342373657267
-0.8758301601601601	-9.799973158933973
-0.8730276476476476	-9.805684578640134
-0.8702251351351351	-9.809982258725878
-0.8674226226226226	-9.811644576359395
-0.8646201101101101	-9.810092043648233
-0.8618175975975975	-9.805571799762745
-0.859015085085085	-9.799094885223184
-0.8562125725725724	-9.792143021560875
-0.8534100600600599	-9.786236054908871
-0.8506075475475474	-9.782496141823431
-0.8478050350350349	-9.78134507778
-0.8450025225225224	-9.782426795578676
-0.8422000100100099	-9.784772922204931
-0.8393974974974974	-9.787150244803412
-0.8365949849849849	-9.78847133737483
-0.8337924724724723	-9.78813232928992
-0.8309899599599598	-9.786169978484354
-0.8281874474474473	-9.783193628265622
-0.8253849349349348	-9.780124372892825
-0.8225824224224223	-9.777837818556579
-0.8197799099099098	-9.776836933621631
-0.8169773973973973	-9.777068209273342
-0.8141748848848848	-9.777943070283563
-0.8113723723723723	-9.778555236049879
-0.8085698598598597	-9.778017901357542
-0.8057673473473472	-9.775804517255935
-0.8029648348348347	-9.771976447915517
-0.8001623223223222	-9.76721915588321
-0.7973598098098097	-9.762672196641654
-0.7945572972972972	-9.759605574754413
-0.7917547847847847	-9.759043797838292
-0.7889522722722722	-9.761453975495643
-0.7861497597597596	-9.766591900074626
-0.7833472472472471	-9.773548913085907
-0.7805447347347346	-9.780980112908331
-0.7777422222222221	-9.78744137809827
-0.7749397097097096	-9.7917349264424
-0.7721371971971971	-9.793167700473074
-0.7693346846846846	-9.791659913113506
-0.7665321721721721	-9.78768993330316
-0.7637296596596596	-9.78210968411592
-0.760927147147147	-9.775897020713426
-0.7581246346346345	-9.769919850979058
-0.755322122122122	-9.76477142566652
-0.7525196096096095	-9.760705292612805
-0.749717097097097	-9.75766405658177
-0.7469145845845845	-9.755370018708023
-0.744112072072072	-9.753435244178853
-0.7413095595595595	-9.751454434887854
-0.738507047047047	-9.749061050332788
-0.7357045345345344	-9.74594699801208
-0.7329020220220219	-9.741860720159739
-0.7300995095095094	-9.736602783733213
-0.7272969969969969	-9.73003211002932
-0.7244944844844844	-9.722084033495719
-0.7216919719719719	-9.712789846192429
-0.7188894594594594	-9.702282015402965
-0.7160869469469469	-9.690772423387939
-0.7132844344344343	-9.678501327877111
-0.7104819219219218	-9.665667620760166
-0.7076794094094093	-9.652360599306581
-0.7048768968968968	-9.638515476162336
-0.7020743843843843	-9.623908101488723
-0.6992718718718718	-9.608191416614048
-0.6964693593593593	-9.590962174624218
-0.6936668468468468	-9.571837051876155
-0.6908643343343343	-9.550516124182435
-0.6880618218218217	-9.526819025431205
-0.6852593093093092	-9.500691621807219
-0.6824567967967967	-9.47219323160089
-0.6796542842842842	-9.44148095613276
-0.6768517717717717	-9.408805657052833
-0.6740492592592592	-9.374524366911022
-0.6712467467467467	-9.339120819249407
-0.6684442342342342	-9.303215482014295
-0.6656417217217216	-9.267544339615382
-0.6628392092092091	-9.232893897058565
-0.6600366966966966	-9.19999631458952
-0.6572341841841841	-9.169407235363597
-0.6544316716716716	-9.141402075159796
-0.6516291591591591	-9.115927952490368
-0.6488266466466466	-9.092635715492001
-0.6460241341341341	-9.07099266389513
-0.6432216216216216	-9.050449219155377
-0.640419109109109	-9.030611734694325
-0.6376165965965965	-9.011367220505273
-0.634814084084084	-8.992917675050128
-0.6320115715715715	-8.975709267745499
-0.629209059059059	-8.960276224579278
-0.6264065465465465	-8.947049218987237
-0.623604034034034	-8.93619253008469
-0.6208015215215215	-8.927527201230557
-0.617999009009009	-8.920570160764822
-0.6151964964964964	-8.914680194727087
-0.6123939839839839	-8.909263810176899
-0.6095914714714714	-8.903970645883629
-0.6067889589589589	-8.898808025748643
-0.6039864464464464	-8.894128685821002
-0.6011839339339339	-8.890487405479757
-0.5983814214214214	-8.888407746066717
-0.5955789089089089	-8.888133979129996
-0.5927763963963963	-8.88945350065364
-0.5899738838838838	-8.891657012318333
-0.5871713713713713	-8.893662236154
-0.5843688588588588	-8.89427464655034
-0.5815663463463463	-8.892512383027679
-0.5787638338338338	-8.887897455652464
-0.5759613213213213	-8.880620405321611
-0.5731588088088088	-8.871520086584114
-0.5703562962962963	-8.861874126183213
-0.5675537837837837	-8.853052482992913
-0.5647512712712712	-8.846128848315857
-0.5619487587587587	-8.841559225460031
-0.5591462462462462	-8.839019288091603
-0.5563437337337337	-8.83744735118839
-0.5535412212212212	-8.835281514987868
-0.5507387087087087	-8.830825204636813
-0.5479361961961962	-8.82264087001554
-0.5451336836836836	-8.80986664110753
-0.5423311711711711	-8.792375787250574
-0.5395286586586586	-8.770745501278881
-0.5367261461461461	-8.746055364429658
-0.5339236336336336	-8.719580948285472
-0.5311211211211211	-8.692471885246002
-0.5283186086086086	-8.6655008678011
-0.5255160960960961	-8.638943113522
-0.5227135835835836	-8.612604438892472
-0.519911071071071	-8.585973348984774
-0.5171085585585585	-8.558440949218085
-0.514306046046046	-8.52952014652916
-0.5115035335335335	-8.4990042100067
-0.508701021021021	-8.467029580080576
-0.5058985085085085	-8.43403972547526
-0.503095995995996	-8.400675516029532
-0.5002934834834833	-8.367634758360381
-0.49749097097097084	-8.335545416243146
-0.4946884584584583	-8.30488498133783
-0.4918859459459458	-8.275958082036247
-0.4890834334334333	-8.248923357071346
-0.4862809209209208	-8.22384588608831
-0.4834784084084083	-8.200747224157293
-0.48067589589589577	-8.1796315432194
-0.47787338338338325	-8.160480083131635
-0.47507087087087074	-8.143221399145421
-0.47226835835835823	-8.127695990102747
-0.4694658458458457	-8.113636902881183
-0.4666633333333332	-8.10068203830824
-0.4638608208208207	-8.088421559243624
-0.4610583083083082	-8.076469697337375
-0.4582557957957957	-8.064539597460774
-0.45545328328328316	-8.052496581628606
-0.45265077077077065	-8.040370693189683
-0.44984825825825814	-8.028321880486576
-0.4470457457457456	-8.016566526631316
-0.4442432332332331	-8.005287021072386
-0.4414407207207206	-7.994552213329282
-0.4386382082082081	-7.984273644746283
-0.4358356956956956	-7.974211197919056
-0.43303318318318307	-7.964025820000699
-0.43023067067067056	-7.953361507250831
-0.42742815815815804	-7.9419289662141725
-0.42462564564564553	-7.929562684902018
-0.421823133133133	-7.916231985538105
-0.4190206206206205	-7.902002237528066
-0.416218108108108	-7.8869596857894955
-0.4134155955955955	-7.871126487637678
-0.410613083083083	-7.854396963088062
-0.40781057057057046	-7.836519964961257
-0.40500805805805795	-7.817137386090076
-0.40220554554554544	-7.795869909230844
-0.39940303303303293	-7.77242448477236
-0.3966005205205205	-7.746689463779876
-0.3937980080080079	-7.718786057498704
-0.3909954954954955	-7.689058329968307
-0.3881929829829829	-7.658004015639667
-0.3853904704704705	-7.626168410140817
-0.38258795795795786	-7.594036490677153
-0.37978544544544546	-7.561959508287682
-0.37698293293293283	-7.530140685452002
-0.37418042042042043	-7.498683872121762
-0.3713779079079078	-7.467685967093108
-0.3685753953953954	-7.437336647344345
-0.3657728828828828	-7.40798389912499
-0.3629703703703704	-7.380133494961333
-0.36016785785785776	-7.354372365931414
-0.35736534534534536	-7.331232827970156
-0.35456283283283274	-7.311037671533381
-0.35176032032032034	-7.293776919809076
-0.3489578078078077	-7.2790611070884745
-0.3461552952952953	-7.26617428746901
-0.3433527827827827	-7.254219177734558
-0.3405502702702703	-7.242316851409705
-0.33774775775775767	-7.229804384917595
-0.33494524524524527	-7.216372634108771
-0.33214273273273265	-7.202103900365083
-0.32934022022022025	-7.187400266413552
-0.3265377077077076	-7.172827739898539
-0.323735195195195	-7.15892753766914
-0.3209326826826826	-7.146054920799093
-0.31813017017017	-7.134294719273673
-0.3153276576576576	-7.123474832570442
-0.31252514514514496	-7.1132641738713955
-0.30972263263263256	-7.1033119642311915
-0.30692012012011993	-7.093371549846981
-0.30411760760760753	-7.083359131479042
-0.3013150950950949	-7.073323656288818
-0.2985125825825825	-7.063339513093539
-0.2957100700700699	-7.0533657322228525
-0.2929075575575575	-7.043132028804568
-0.29010504504504486	-7.032106315967084
-0.28730253253253246	-7.019571196218773
-0.28450002002001984	-7.004797220896915
-0.28169750750750744	-6.987262233001856
-0.2788949949949948	-6.96684302294109
-0.2760924824824824	-6.943907235732521
-0.2732899699699698	-6.919261070414062
-0.2704874574574574	-6.893953816338765
-0.26768494494494477	-6.868988977134809
-0.26488243243243237	-6.845027056483277
-0.26207991991991975	-6.822174213066074
-0.25927740740740735	-6.799929464812666
-0.2564748948948947	-6.777316644356158
-0.2536723823823823	-6.753170178894979
-0.2508698698698697	-6.726494316614802
-0.2480673573573573	-6.6967899592696725
-0.24526484484484468	-6.664250586164963
-0.24246233233233228	-6.629767093990069
-0.23965981981981965	-6.594738822919274
-0.23685730730730725	-6.560746391259353
-0.23405479479479463	-6.529182689318634
-0.23125228228228223	-6.500948722737676
-0.2284497697697696	-6.476298113380884
-0.2256472572572572	-6.454865907380579
-0.22284474474474458	-6.435859883337475
-0.22004223223223218	-6.418344425173797
-0.21723971971971956	-6.401523311946727
-0.21443720720720716	-6.384935136397859
-0.21163469469469454	-6.368509739684504
-0.20883218218218214	-6.352483425186921
-0.2060296696696695	-6.337217790622413
-0.2032271571571571	-6.322996237795564
-0.2004246446446445	-6.309874632163806
-0.1976221321321321	-6.297638618169216
-0.19481961961961947	-6.285879070604695
-0.19201710710710707	-6.274153808653784
-0.18921459459459444	-6.26217297285378
-0.18641208208208204	-6.249937473563244
-0.18360956956956942	-6.237776689381257
-0.18080705705705702	-6.226266704960631
-0.1780045445445444	-6.216051467592853
-0.175202032032032	-6.207622406089464
-0.17239951951951937	-6.201126557317394
-0.16959700700700697	-6.19626492721759
-0.16679449449449435	-6.192315121924688
-0.16399198198198195	-6.188274712303508
-0.16118946946946933	-6.183086418935479
-0.15838695695695693	-6.175883627740591
-0.1555844444444443	-6.166190847071396
-0.1527819319319319	-6.154028224891271
-0.14997941941941928	-6.139896451257631
-0.14717690690690688	-6.124649514866323
-0.14437439439439426	-6.109289111633835
-0.14157188188188186	-6.0947299009379154
-0.13876936936936923	-6.08158714164268
-0.13596685685685683	-6.070029194626511
-0.1331643443443442	-6.0597210639919314
-0.1303618318318318	-6.049866274641038
-0.1275593193193192	-6.039336748615425
-0.12475680680680679	-6.026866179117929
-0.12195429429429416	-6.011272625851007
-0.11915178178178176	-5.991671046905648
-0.11634926926926914	-5.967636792409168
-0.11354675675675674	-5.939287575802559
-0.11074424424424412	-5.907264694164294
-0.10794173173173172	-5.872613566242625
-0.1051392192192191	-5.836586101357968
-0.10233670670670669	-5.80040787819111
-0.09953419419419407	-5.765065328840121
-0.09673168168168167	-5.731166734434194
-0.09392916916916905	-5.698913741829281
-0.09112665665665665	-5.668190096427981
-0.08832414414414402	-5.638739104421862
-0.08552163163163162	-5.610371838904266
-0.082719119119119	-5.583134833238298
-0.0799166066066066	-5.5573753316285535
-0.07711409409409398	-5.533673381192443
-0.07431158158158158	-5.512654675575426
-0.07150906906906895	-5.494741942455084
-0.06870655655655655	-5.479930397307134
-0.06590404404404393	-5.467673085223322
-0.06310153153153153	-5.45693211041998
-0.06029901901901891	-5.446399500726357
-0.057496506506506506	-5.434833064400262
-0.054693993993993884	-5.421407927882767
-0.05189148148148148	-5.405970176590003
-0.04908896896896886	-5.389102504163866
-0.04628645645645646	-5.371967719248288
-0.04348394394394384	-5.355967382888106
-0.040681431431431436	-5.342316242973256
-0.037878918918918814	-5.331666266317987
-0.03507640640640641	-5.323903854002017
-0.03227389389389379	-5.318191418908915
-0.02947138138138139	-5.313245700800653
-0.026668868868868767	-5.30776569686539
-0.023866356356356366	-5.300870057141417
-0.021063843843843744	-5.292396481046298
-0.018261331331331343	-5.282958338975016
-0.01545881881881872	-5.273733627857398
-0.01265630630630632	-5.266052310093176
-0.009853793793793697	-5.260919161967831
-0.007051281281281296	-5.258635331647003
-0.004248768768768674	-5.258652453103624
-0.001446256256256273	-5.259716790325545
0.0013562562562563496	-5.2602624383642596
0.00415876876876875	-5.258925426010272
0.006961281281281373	-5.255005079341423
0.009763793793793774	-5.248712097911694
0.012566306306306396	-5.241111566627886
0.015368818818818797	-5.233771363056697
0.01817133133133142	-5.228227778175727
0.02097384384384382	-5.2254457462058905
0.023776356356356443	-5.225457460288256
0.026578868868868843	-5.22730675135157
0.029381381381381466	-5.229325345146503
0.03218389389389387	-5.229654683799064
0.03498640640640649	-5.226841601606409
0.03778891891891911	-5.2203074459706205
0.04059143143143151	-5.210529048274143
0.043393943943944135	-5.198864239040704
0.046196456456456536	-5.187073262096204
0.04899896896896916	-5.176690668339456
0.05180148148148156	-5.168455016994681
0.05460399399399418	-5.161987663561174
0.05740650650650658	-5.15583183371991
0.060209019019019205	-5.14784544826497
0.0630115315315316	-5.135824934255014
0.06581404404404423	-5.118161272019702
0.06861655655655663	-5.094319036861123
0.07141906906906925	-5.064987474263766
0.07422158158158165	-5.031859982625914
0.07702409409409428	-4.997118829340808
0.07982660660660668	-4.962795539784453
0.0826291191191193	-4.930213656925499
0.0854316316316317	-4.899688506613391
0.08823414414414432	-4.870570184993921
0.09103665665665672	-4.841601688635384
0.09383916916916935	-4.811462337707182
0.09664168168168175	-4.779310668513851
0.09944419419419437	-4.7451478956312645
0.10224670670670677	-4.709888493567165
0.10504921921921939	-4.675124675451402
0.10785173173173179	-4.642672028367157
0.11065424424424442	-4.61405099349804
0.11345675675675682	-4.590072348368992
0.11625926926926944	-4.570652434355948
0.11906178178178184	-4.554902502571762
0.12186429429429446	-4.541445438315501
0.12466680680680686	-4.528843262766912
0.12746931931931949	-4.515992308280467
0.13027183183183189	-4.502365912275987
0.1330743443443445	-4.488045692133543
0.1358768568568569	-4.4735582990972524
0.13867936936936953	-4.459597809508221
0.14148188188188193	-4.446743586048623
0.14428439439439456	-4.435271756221379
0.14708690690690696	-4.4251128701138
0.14988941941941958	-4.415947961958528
0.15269193193193198	-4.407383411697349
0.1554944444444446	-4.399120366010369
0.158296956956957	-4.391044520379504
0.16109946946946962	-4.383200862375574
0.16390198198198203	-4.3756690216365595
0.16670449449449465	-4.368397697153215
0.16950700700700705	-4.36107466956434
0.17230951951951967	-4.353095617179612
0.17511203203203207	-4.343656015687543
0.1779145445445447	-4.331941244504106
0.1807170570570571	-4.3173497753434
0.18351956956956972	-4.299668498624687
0.18632208208208212	-4.279133961551162
0.18912459459459474	-4.256353094375905
0.19192710710710714	-4.232107079038142
0.19472961961961976	-4.207103862411115
0.19753213213213217	-4.181763167777898
0.2003346446446448	-4.156106280842911
0.2031371571571572	-4.129785991268369
0.2059396696696698	-4.102243579910013
0.2087421821821822	-4.072937230673741
0.21154469469469483	-4.041564587991459
0.21434720720720724	-4.008208172771779
0.21714971971971986	-3.9733625082720945
0.21995223223223226	-3.937843970208778
0.22275474474474488	-3.9026226672022073
0.22555725725725728	-3.868636509553241
0.2283597697697699	-3.8366448019751367
0.2311622822822823	-3.8071553370394167
0.23396479479479493	-3.780425943766227
0.23676730730730733	-3.7565127767647724
0.23956981981981995	-3.7353247789529274
0.24237233233233235	-3.716651074827249
0.24517484484484497	-3.700151185608034
0.24797735735735738	-3.685325739126494
0.25077986986987	-3.6715045168988922
0.2535823823823824	-3.6578894836618527
0.256384894894895	-3.64367088547106
0.2591874074074074	-3.628201516577816
0.26198991991992004	-3.6111812481552086
0.26479243243243245	-3.592785544918806
0.26759494494494507	-3.5736779047755256
0.27039745745745747	-3.554877751159365
0.2731999699699701	-3.537502953798535
0.2760024824824825	-3.522453292653948
0.2788049949949951	-3.5101299297483166
0.2816075075075075	-3.5002838606996374
0.28441002002002014	-3.492051420599628
0.28721253253253254	-3.4841771357785376
0.29001504504504516	-3.475362375328512
0.29281755755755756	-3.4646337166065866
0.2956200700700702	-3.4516139868380318
0.2984225825825826	-3.4366067694794857
0.3012250950950952	-3.4204636242461763
0.3040276076076076	-3.4042733596265116
0.30683012012012023	-3.3889709643724544
0.30963263263263263	-3.3749904712726675
0.31243514514514525	-3.3620719367133756
0.31523765765765766	-3.349282617145244
0.3180401701701703	-3.3352433500372136
0.3208426826826827	-3.318486497404198
0.3236451951951953	-3.297833151920191
0.3264477077077077	-3.2726768762916283
0.3292502202202203	-3.2430978093226255
0.3320527327327327	-3.209790500170275
0.33485524524524535	-3.1738497449230803
0.33765775775775775	-3.1364997290398353
0.34046027027027037	-3.098859599162193
0.34326278278278277	-3.061812434066592
0.3460652952952954	-3.0259962071182844
0.3488678078078078	-2.991884338584409
0.3516703203203204	-2.959889775973785
0.3544728328328328	-2.930422942578918
0.35727534534534544	-2.9038610699271405
0.36007785785785784	-2.8804328450522068
0.36288037037037046	-2.860068619179561
0.36568288288288286	-2.8422929619588118
0.3684853953953955	-2.8262307903055337
0.3712879079079079	-2.8107607343105343
0.3740904204204205	-2.7947927091598945
0.3768929329329329	-2.7775920591561185
0.37969544544544553	-2.7590418901848484
0.38249795795795793	-2.739742341374116
0.38530047047047056	-2.720891175047223
0.38810298298298296	-2.703960463042499
0.3909054954954956	-2.6902556124766193
0.393708008008008	-2.680490002962614
0.3965105205205206	-2.6745129500941847
0.3993130330330332	-2.671286596702206
0.4021155455455456	-2.6691308539300245
0.40491805805805825	-2.666169309405948
0.40772057057057065	-2.660841961372837
0.4105230830830833	-2.6523259058000015
0.4133255955955957	-2.6407320266541277
0.4161281081081083	-2.6270162933156325
0.4189306206206207	-2.61263553332879
0.4217331331331333	-2.599059344457258
0.4245356456456457	-2.5872949200595805
0.42733815815815834	-2.5775750125984054
0.43014067067067074	-2.5693034515763706
0.43294318318318337	-2.561266529664387
0.43574569569569577	-2.5520312300491987
0.4385482082082084	-2.540391926507464
0.4413507207207208	-2.52571533779153
0.4441532332332334	-2.508072372011645
0.4469557457457458	-2.4881210649663323
0.44975825825825844	-2.4667908670587284
0.45256077077077084	-2.4448856772088092
0.45536328328328346	-2.422748759724886
0.45816579579579586	-2.4001089578185244
0.4609683083083085	-2.3761633378905316
0.4637708208208209	-2.349869103549361
0.4665733333333335	-2.320345575631139
0.4693758458458459	-2.2872495193000635
0.47217835835835853	-2.2509962250808595
0.47498087087087093	-2.2127506115875306
0.47778338338338355	-2.1741889659935936
0.48058589589589595	-2.1371066972343122
0.4833884084084086	-2.102995750896474
0.486190920920921	-2.07272178126982
0.4889934334334336	-2.046394906054493
0.491795945945946	-2.023462307103072
0.4945984584584586	-2.0029788436436604
0.497400970970971	-1.9839573290024362
0.5002034834834836	-1.9656805053906243
0.503005995995996	-1.947876988536784
0.5058085085085087	-1.9307149618068067
0.5086110210210211	-1.9146315033299963
0.5114135335335337	-1.9000700777137869
0.5142160460460461	-1.8872260565576457
0.5170185585585587	-1.87589230111924
0.5198210710710711	-1.865458182328391
0.5226235835835837	-1.8550604047751769
0.5254260960960961	-1.8438318934901066
0.5282286086086088	-1.8311631137227558
0.5310311211211212	-1.8168882027488458
0.5338336336336338	-1.8013354081019646
0.5366361461461462	-1.785227136585421
0.5394386586586588	-1.7694634179044328
0.5422411711711712	-1.754857835421257
0.5450436836836838	-1.7419063758473872
0.5478461961961962	-1.7306550847278857
0.5506487087087089	-1.7206983473180255
0.5534512212212213	-1.711298314828765
0.5562537337337339	-1.7015810574892285
0.5590562462462463	-1.6907468103640806
0.5618587587587589	-1.6782342297834365
0.5646612712712713	-1.663798919412157
0.5674637837837839	-1.647496309502829
0.5702662962962963	-1.629587936435943
0.573068808808809	-1.6104094953772012
0.5758713213213213	-1.5902441787818464
0.578673833833834	-1.5692363628759747
0.5814763463463464	-1.5473634637190035
0.584278858858859	-1.5244645277758746
0.5870813713713714	-1.5003090226180618
0.589883883883884	-1.4746819685365207
0.5926863963963964	-1.4474623359271828
0.595488908908909	-1.4186781594929645
0.5982914214214214	-1.3885304843187551
0.6010939339339341	-1.3573858575941014
0.6038964464464465	-1.3257419438370963
0.6066989589589589	-1.294173076990658
0.6095014714714717	-1.2632634390273623
0.6123039839839841	-1.2335364409509069
0.6151064964964965	-1.2053902974939543
0.6179090090090089	-1.179051031311218
0.6207115215215218	-1.1545536759879855
0.6235140340340342	-1.1317588202936797
0.6263165465465466	-1.1104045064879315
0.629119059059059	-1.0901842089239189
0.6319215715715718	-1.0708330148939762
0.6347240840840842	-1.0521995710658167
0.6375265965965966	-1.034283347634986
0.640329109109109	-1.0172257209508437
0.6431316216216219	-1.0012570944865828
0.6459341341341343	-0.9866164764633041
0.6487366466466467	-0.9734696279873933
0.651539159159159	-0.9618532508670121
0.6543416716716719	-0.95166457309195
0.6571441841841843	-0.9427003562198131
0.6599466966966967	-0.9347318349297193
0.6627492092092091	-0.9275885772493204
0.665551721721722	-0.9212198262753954
0.6683542342342343	-0.9157086458732024
0.6711567467467467	-0.9112302988324537
0.6739592592592591	-0.9079664154291933
0.676761771771772	-0.9060036221127632
0.6795642842842844	-0.9052530906831873
0.6823667967967968	-0.9054226653990742
0.6851693093093092	-0.9060568802176245
0.687971821821822	-0.9066374607450651
0.6907743343343344	-0.9067154310841357
0.6935768468468468	-0.9060331918939841
0.6963793593593592	-0.9045956393559216
0.6991818718718721	-0.9026638450915403
0.7019843843843845	-0.9006686564679942
0.7047868968968969	-0.8990671922161617
0.7075894094094093	-0.8981842499930455
0.7103919219219221	-0.8980868073460222
0.7131944344344345	-0.898530928880346
0.7159969469469469	-0.8989991869528193
0.7187994594594593	-0.8988197997983214
0.7216019719719722	-0.8973344714226066
0.7244044844844846	-0.8940677789567832
0.727206996996997	-0.8888509718491768
0.7300095095095094	-0.881866795107733
0.7328120220220222	-0.8736048086326687
0.7356145345345346	-0.864741486268505
0.738417047047047	-0.8559788089658085
0.7412195595595594	-0.8478838910144759
0.7440220720720723	-0.8407687293392687
0.7468245845845847	-0.8346355426114265
0.7496270970970971	-0.8291942329330286
0.7524296096096099	-0.8239401066870968
0.7552321221221223	-0.8182670690816458
0.7580346346346347	-0.811586704980721
0.7608371471471471	-0.8034268717519435
0.76363965965966	-0.7934922978887897
0.7664421721721724	-0.781680743330389
0.7692446846846848	-0.768058289334693
0.7720471971971972	-0.7528042453626718
0.77484970970971	-0.7361394943511517
0.7776522222222224	-0.7182525831280913
0.7804547347347348	-0.69923672573203
0.7832572472472472	-0.6790490518419059
0.7860597597597601	-0.6575010712078271
0.7888622722722725	-0.6342859052278733
0.7916647847847849	-0.6090426382298837
0.7944672972972973	-0.5814509681974851
0.7972698098098101	-0.5513410675854811
0.8000723223223225	-0.5187962320748216
0.8028748348348349	-0.48422218728584276
0.8056773473473473	-0.4483592397346303
0.8084798598598602	-0.4122228519943132
0.8112823723723726	-0.37697365064702915
0.814084884884885	-0.3437360968331866
0.8168873973973974	-0.3134012906000514
0.8196899099099102	-0.28645863965779306
0.8224924224224226	-0.2628997208352448
0.825294934934935	-0.24222455145553212
0.8280974474474474	-0.2235578756842429
0.8308999599599602	-0.20585610404365617
0.8337024724724726	-0.18816108741182447
0.836504984984985	-0.16984173071885778
0.8393074974974974	-0.15076333067580805
0.8421100100100103	-0.13133878428814683
0.8449125225225227	-0.11244277094579047
0.8477150350350351	-0.09520344969543615
0.8505175475475475	-0.08071786753934873
0.8533200600600603	-0.06975889252307077
0.8561225725725727	-0.06254698456841012
0.8589250850850851	-0.058647263980372344
0.8617275975975975	-0.0570235065084308
0.8645301101101104	-0.05624247780608549
0.8673326226226228	-0.05478374568417088
0.8701351351351352	-0.05138157863291859
0.8729376476476476	-0.04531453478162284
0.8757401601601604	-0.036568507327620736
0.8785426726726728	-0.025828646962985147
0.8813451851851852	-0.014297879729770813
0.8841476976976976	-0.0033841634636733176
0.8869502102102105	0.005666424128554226
0.8897527227227229	0.012097837309724468
0.8925552352352353	0.015848761993547456
0.8953577477477477	0.01758013665211955
0.8981602602602605	0.018517844209506862
0.9009627727727729	0.020152006423012736
0.9037652852852853	0.02387298088037504
0.9065677977977977	0.03064142845703799
0.9093703103103106	0.040780385643156336
0.912172822822823	0.053943302154682016
0.9149753353353354	0.06926277510179801
0.9177778478478478	0.0856341641536833
0.9205803603603606	0.10205101681402517
0.923382872872873	0.1178962015821785
0.9261853853853854	0.13310770361579216
0.9289878978978978	0.14817664385457796
0.9317904104104107	0.16398552550126055
0.9345929229229231	0.18154160852573398
0.9373954354354355	0.20168935819944345
0.9401979479479479	0.22488839054429555
0.9430004604604607	0.2511189295933818
0.9458029729729731	0.2799337371217163
0.9486054854854855	0.310627947810298
0.9514079979979979	0.34246175094662057
0.9542105105105108	0.37485715551912335
0.9570130230230232	0.4075032507409908
0.9598155355355356	0.4403394802427023
0.962618048048048	0.47343114861179103
0.9654205605605608	0.5067901227297806
0.9682230730730732	0.5402130259622169
0.9710255855855856	0.5732024467968948
0.973828098098098	0.6050062080725755
0.9766306106106108	0.6347663309754559
0.9794331231231233	0.6617284013162816
0.9822356356356357	0.6854383110404783
0.985038148148148	0.7058555918115736
0.9878406606606609	0.7233404416540186
0.9906431731731733	0.7385155715295717
0.9934456856856857	0.7520487147727124
0.9962481981981981	0.7644310252156821
0.9990507107107109	0.7758297388765172
1.0018532232232233	0.7860686059960003
1.0046557357357357	0.794744890399576
1.0074582482482481	0.8014426358573878
1.010260760760761	0.805965820487005
1.0130632732732734	0.8085051773841521
1.0158657857857858	0.8096730873539961
1.0186682982982982	0.810385585031506
1.021470810810811	0.8116240398428989
1.0242733233233234	0.8141528427918399
1.0270758358358358	0.8182878009198067
1.0298783483483482	0.8237958320977032
1.032680860860861	0.8299641174793901
1.0354833733733735	0.8358202578936584
1.0382858858858859	0.840433561761758
1.0410883983983983	0.8431992579216274
1.0438909109109111	0.8440123122743532
1.0466934234234235	0.8432743598028676
1.049495935935936	0.841733661973123
1.0522984484484483	0.8402146680388487
1.0551009609609612	0.8393311468790365
1.0579034734734736	0.8392819702165841
1.060705985985986	0.8397996048886469
1.0635084984984984	0.8402681888730683
1.0663110110110112	0.8399691151205957
1.0691135235235236	0.8383677504927025
1.071916036036036	0.8353406099569103
1.0747185485485484	0.8312628883026019
1.0775210610610613	0.8269244845924817
1.0803235735735737	0.8233017102641558
1.083126086086086	0.8212612363608152
1.0859285985985985	0.8212954896328704
1.0887311111111113	0.8233770551381436
1.0915336236236237	0.8269781040284645
1.0943361361361361	0.831244230449574
1.0971386486486485	0.8352602322648632
1.0999411611611614	0.8383162451618631
1.1027436736736738	0.8400859463575028
1.1055461861861862	0.840662437633636
1.1083486986986986	0.8404492997019126
1.1111512112112114	0.8399554341205597
1.1139537237237238	0.8395745204039731
1.1167562362362362	0.8394321101130959
1.119558748748749	0.8393553771282392
1.1223612612612615	0.8389730188887761
1.1251637737737739	0.8379033294532547
1.1279662862862863	0.835955118246341
1.130768798798799	0.8332609918356084
1.1335713113113115	0.8302872998671216
1.136373823823824	0.8277106498458124
1.1391763363363363	0.8262006871506706
1.1419788488488491	0.8261847127900843
1.1447813613613615	0.8276786242537799
1.147583873873874	0.8302472900730944
1.1503863863863864	0.8331133486337343
1.1531888988988992	0.8353822016051211
1.1559914114114116	0.8363107545496753
1.158793923923924	0.8355323261183241
1.1615964364364364	0.8331651946870284
1.1643989489489492	0.8297718724240823
1.1672014614614616	0.8261862278401626
1.170003973973974	0.8232684607710432
1.1728064864864864	0.821669011157212
1.1756089989989993	0.8216751454616738
1.1784115115115117	0.823181816502558
1.181214024024024	0.8257837073309631
1.1840165365365365	0.8289444586660313
1.1868190490490493	0.8321763067089041
1.1896215615615617	0.8351660023889789
1.1924240740740741	0.83780869832189
1.1952265865865865	0.8401498078184009
1.1980290990990994	0.8422707439824215
1.2008316116116118	0.8441744234030324
1.2036341241241242	0.8457233790726235
1.2064366366366366	0.8466591383370883
1.2092391491491494	0.8466961435598055
1.2120416616616618	0.8456510771161536
1.2148441741741742	0.8435518925501739
1.2176466866866866	0.8406768463307532
1.2204491991991995	0.8375002917524608
1.2232517117117119	0.8345588433694253
1.2260542242242243	0.8322844451031539
1.2288567367367367	0.830866807482801
1.2316592492492495	0.830199808935058
1.234461761761762	0.8299369542708348
1.2372642742742743	0.829640372643448
1.2400667867867867	0.8289712001054585
1.2428692992992996	0.827850597796024
1.245671811811812	0.8265278548768986
1.2484743243243244	0.8255233818678267
1.2512768368368368	0.8254592507383176
1.2540793493493496	0.8268322822831244
1.256881861861862	0.8298089155035537
1.2596843743743744	0.8341177194317755
1.2624868868868868	0.8390846316250862
1.2652893993993997	0.8438078943926914
1.268091911911912	0.8474207353855636
1.2708944244244245	0.8493573189231505
1.2736969369369369	0.8495331824228955
1.2764994494494497	0.848377407380811
1.279301961961962	0.8467017537086043
1.2821044744744745	0.8454457989448656
1.284906986986987	0.8453785081583227
1.2877094994994998	0.8468515306626259
1.2905120120120122	0.8496828380925532
1.2933145245245246	0.853206805308373
1.296117037037037	0.8564729356435539
1.2989195495495498	0.8585282739871705
1.3017220620620622	0.858693690231604
1.3045245745745746	0.8567493546428189
1.307327087087087	0.8529772424545268
1.3101295995995998	0.8480565932149258
1.3129321121121122	0.8428552218224379
1.3157346246246246	0.8381897393577002
1.318537137137137	0.8346317703206036
1.32133964964965	0.8324151983901622
1.3241421621621623	0.8314603943428214
1.3269446746746747	0.8314898384127094
1.329747187187187	0.8321802809880907
1.3325496996997	0.8332892872122493
1.3353522122122123	0.8347100851056002
1.3381547247247247	0.8364409921639826
1.3409572372372371	0.8384915901555399
1.34375974974975	0.8407736441923621
1.3465622622622624	0.8430310099158511
1.3493647747747748	0.8448473895434514
1.3521672872872872	0.84573978110053
1.3549697997998	0.8453105387968893
1.3577723123123124	0.8434052332898219
1.3605748248248248	0.8402166953274453
1.3633773373373372	0.8362906152733007
1.36617984984985	0.8324198909706322
1.3689823623623625	0.829452588879132
1.3717848748748749	0.8280688290481049
1.3745873873873873	0.828594531764665
1.3773898998999001	0.8309103114460434
1.3801924124124125	0.8344849922224604
1.382994924924925	0.8385247688148478
1.3857974374374373	0.842193529383632
1.3885999499499502	0.8448386681732956
1.3914024624624626	0.8461562833959757
1.394204974974975	0.8462495421357943
1.3970074874874874	0.8455673037041542
1.39981	0.8447459935371047
1.39991	0.8245207928305724
1.3971074774774772	0.8278358380109925
1.3943049549549547	0.8322386681292553
1.391502432432432	0.8370961374314554
1.3886999099099095	0.8416473840565661
1.385897387387387	0.8451156222926759
1.3830948648648644	0.8468343111378545
1.3802923423423419	0.8463685309964912
1.3774898198198193	0.8436103958256247
1.3746872972972968	0.8388283262132781
1.3718847747747747	0.8326548777241989
1.369082252252252	0.8260068751501475
1.3662797297297296	0.8199441269718033
1.363477207207207	0.8154869611981965
1.3606746846846844	0.813425064066605
1.3578721621621619	0.8141569678131741
1.3550696396396393	0.817597960098233
1.3522671171171168	0.8231828661225968
1.3494645945945942	0.8299703862002943
1.3466620720720717	0.8368315302932139
1.3438595495495491	0.8426822797285656
1.3410570270270266	0.8467064893786276
1.338254504504504	0.848514247114208
1.335451981981982	0.8481951020070557
1.3326494594594593	0.8462520878069935
1.3298469369369368	0.8434345929488334
1.3270444144144142	0.8405167743007489
1.3242418918918917	0.838084548954475
1.3214393693693691	0.8363924949114487
1.3186368468468466	0.8353317285405044
1.315834324324324	0.8345163023577733
1.3130318018018015	0.8334587412422501
1.310229279279279	0.8317765659810501
1.3074267567567563	0.829360641234631
1.3046242342342338	0.8264472967069381
1.3018217117117112	0.823566764316741
1.2990191891891887	0.8213813465766542
1.2962166666666666	0.8204647854253633
1.293414144144144	0.8210966926072452
1.2906116216216215	0.823144357677954
1.287809099099099	0.8260780970082564
1.2850065765765764	0.8291231241861485
1.2822040540540538	0.8315044267664558
1.2794015315315312	0.8327068807548326
1.2765990090090087	0.8326630532263941
1.2737964864864861	0.8318004334832629
1.2709939639639636	0.8309232144134278
1.268191441441441	0.8309578614940207
1.2653889189189185	0.83263892169367
1.262586396396396	0.8362356681818568
1.2597838738738734	0.8414120613157223
1.2569813513513513	0.8472733334593414
1.2541788288288287	0.8525939152835562
1.2513763063063061	0.8561620257419644
1.2485737837837836	0.8571356742540122
1.245771261261261	0.8552971885408684
1.2429687387387385	0.8511223758459767
1.240166216216216	0.8456377241836588
1.2373636936936934	0.840106697198209
1.2345611711711708	0.8356422635582081
1.2317586486486483	0.8328686374591872
1.2289561261261257	0.831741601152526
1.2261536036036031	0.8315873215284739
1.2233510810810806	0.8313497197264343
1.2205485585585585	0.8299686586597552
1.217746036036036	0.8267676307584662
1.2149435135135134	0.8217247923037281
1.2121409909909908	0.8155371246583982
1.2093384684684683	0.8094529131432804
1.2065359459459457	0.8049216129967594
1.2037334234234232	0.8031686439977133
1.2009309009009006	0.8048268149647448
1.198128378378378	0.8097382043712962
1.1953258558558555	0.8169863934664026
1.192523333333333	0.8251466238527421
1.1897208108108104	0.8326741939415587
1.1869182882882878	0.8383107199139186
1.1841157657657653	0.8413862696749739
1.1813132432432432	0.8419323662750902
1.1785107207207206	0.8405834097095877
1.175708198198198	0.8383111416969911
1.1729056756756755	0.8360864899973457
1.170103153153153	0.8345800289439858
1.1673006306306304	0.8339923257327921
1.1644981081081078	0.8340569387825312
1.1616955855855853	0.8341992956415041
1.1588930630630627	0.8337845393159551
1.1560905405405402	0.8323630201143821
1.1532880180180176	0.82983022760747
1.150485495495495	0.8264539228601588
1.1476829729729725	0.8227709623049684
1.14488045045045	0.8194016079814581
1.1420779279279278	0.8168542482082479
1.1392754054054053	0.8153905929873702
1.1364728828828827	0.81499317002441
1.1336703603603602	0.8154350559400534
1.1308678378378376	0.8164125147362462
1.128065315315315	0.8176793194979464
1.1252627927927925	0.8191247915269013
1.12246027027027	0.8207640835163446
1.1196577477477474	0.8226481931686287
1.1168552252252248	0.8247371368559016
1.1140527027027023	0.826798298246997
1.1112501801801797	0.8283854241597624
1.1084476576576572	0.8289238679157371
1.105645135135135	0.8278853016297099
1.1028426126126125	0.8249961717843739
1.10004009009009	0.8204038506301519
1.0972375675675674	0.814731503788602
1.0944350450450449	0.808986063971842
1.0916325225225223	0.8043325503762855
1.0888299999999997	0.8017954179226408
1.0860274774774772	0.8019766573186597
1.0832249549549546	0.804879985858026
1.080422432432432	0.8098997323607282
1.0776199099099095	0.8159816204263013
1.074817387387387	0.8219077037772031
1.0720148648648644	0.8266178510777724
1.0692123423423419	0.8294690930070949
1.0664098198198197	0.8303557199550315
1.0636072972972972	0.8296599275188985
1.0608047747747746	0.8280590026349284
1.058002252252252	0.8262613201171458
1.0551997297297295	0.8247640929710744
1.052397207207207	0.8237141798069327
1.0495946846846844	0.8229138694049105
1.0467921621621619	0.8219606327958626
1.0439896396396393	0.8204621482594519
1.0411871171171168	0.818242215700554
1.0383845945945942	0.8154583011501444
1.0355820720720716	0.812585199318562
1.032779549549549	0.8102693050484557
1.0299770270270265	0.8091061359119891
1.0271745045045044	0.8094226683569552
1.0243719819819819	0.8111452896572704
1.0215694594594593	0.8138039440704823
1.0187669369369368	0.8166741825859862
1.0159644144144142	0.8190088845776824
1.0131618918918917	0.8202784619130874
1.010359369369369	0.8203344460299338
1.0075568468468465	0.8194381997187303
1.004754324324324	0.818144731985365
1.0019518018018014	0.8170840573897582
0.9991492792792789	0.8167203151056146
0.9963467567567563	0.8171780402263931
0.9935442342342338	0.8182017113476405
0.9907417117117117	0.8192667283754744
0.9879391891891891	0.8198040757923142
0.9851366666666665	0.819457092162418
0.982334144144144	0.8182731638075982
0.9795316216216214	0.8167523133844146
0.9767290990990989	0.8157229161683617
0.9739265765765763	0.8160760307898691
0.9711240540540538	0.8184428870256681
0.9683215315315312	0.8229259446889259
0.9655190090090087	0.8289825001456226
0.9627164864864861	0.8355135354054593
0.9599139639639636	0.8411439002998318
0.957111441441441	0.8446148928881243
0.9543089189189184	0.8451688593814204
0.9515063963963963	0.8428022332660206
0.9487038738738738	0.8383007095822705
0.9459013513513512	0.8330368341746954
0.9430988288288287	0.8285850967113539
0.9402963063063061	0.8262684935758458
0.9374937837837836	0.8267741661693098
0.934691261261261	0.8299560499087146
0.9318887387387385	0.8348853736481452
0.9290862162162159	0.8401333220585698
0.9262836936936933	0.8441985079635419
0.9234811711711708	0.8459478300012933
0.9206786486486482	0.8449366517013708
0.9178761261261257	0.8415135613605251
0.9150736036036036	0.8366834014929765
0.912271081081081	0.8317777946482767
0.9094685585585585	0.8280410497614827
0.9066660360360359	0.8262628335619926
0.9038635135135134	0.8265705354839099
0.9010609909909908	0.828440512928946
0.8982584684684682	0.8309161603052395
0.8954559459459457	0.8329550218719959
0.8926534234234231	0.8337877848558168
0.8898509009009006	0.8331709719975819
0.887048378378378	0.8314520822957601
0.8842458558558555	0.8294283273563074
0.8814433333333329	0.8280476520462194
0.8786408108108104	0.8280518395479213
0.8758382882882882	0.8296802049438217
0.8730357657657657	0.8325332061600559
0.8702332432432431	0.8356447642937717
0.8674307207207206	0.8377463838986845
0.864628198198198	0.83764590459195
0.8618256756756755	0.8346074245518995
0.8590231531531529	0.828617404864076
0.8562206306306304	0.820455149957052
0.8534181081081078	0.8115432140654644
0.8506155855855853	0.8036172641718853
0.8478130630630627	0.798306505392274
0.8450105405405401	0.7967401636409033
0.8422080180180176	0.7992864147773187
0.839405495495495	0.8054912279434081
0.8366029729729729	0.8142280030582469
0.8338004504504504	0.8240113174520083
0.8309979279279278	0.8333857350120777
0.8281954054054053	0.8412845335825399
0.8253928828828827	0.8472664597898074
0.8225903603603602	0.8515759560171485
0.8197878378378376	0.8550221216702862
0.816985315315315	0.8587197093638324
0.8141827927927925	0.8637689340437227
0.8113802702702699	0.8709618805661457
0.8085777477477474	0.8805905567224421
0.8057752252252248	0.892400292842412
0.8029727027027023	0.9056918463103916
0.8001701801801802	0.9195373525733537
0.7973676576576576	0.9330487484097656
0.794565135135135	0.9456281791135552
0.7917626126126125	0.9571389572890361
0.7889600900900899	0.9679590352936973
0.7861575675675674	0.978909710962613
0.7833550450450448	0.9910823487778995
0.7805525225225223	1.0056081882079582
0.7777499999999997	1.0234262928187263
0.7749474774774772	1.045101141099881
0.7721449549549546	1.0707262654611327
0.769342432432432	1.0999281312077915
0.7665399099099095	1.1319607459734708
0.763737387387387	1.1658618145830868
0.7609348648648648	1.2006298227900931
0.7581323423423423	1.2353803549168259
0.7553298198198197	1.2694488826173185
0.7525272972972972	1.3024235727307403
0.7497247747747746	1.3341110569831756
0.7469222522522521	1.3644556112556963
0.7441197297297295	1.3934433169404503
0.741317207207207	1.4210246246861455
0.7385146846846844	1.447080806719896
0.7357121621621618	1.4714442125752747
0.7329096396396393	1.4939634128855914
0.7301071171171167	1.514587776750549
0.7273045945945942	1.533437005867686
0.7245020720720716	1.5508229905411053
0.7216995495495495	1.5672043634894361
0.718897027027027	1.5830751907319769
0.7160945045045044	1.5988124343617045
0.7132919819819818	1.6145249650430245
0.7104894594594593	1.6299536358983744
0.7076869369369367	1.6444637816326804
0.7048844144144142	1.657149264474283
0.7020818918918916	1.667036091920366
0.6992793693693691	1.6733422042010488
0.6964768468468465	1.6757277789663458
0.693674324324324	1.6744649964385943
0.6908718018018014	1.6704709712174761
0.6880692792792789	1.6651800656089417
0.6852667567567567	1.6602741365226343
0.6824642342342342	1.6573299613808512
0.6796617117117116	1.6574702751855401
0.6768591891891891	1.6611097814678288
0.6740566666666665	1.6678673343688786
0.671254144144144	1.6766744903173336
0.6684516216216214	1.6860592980048974
0.6656490990990989	1.694536510393533
0.6628465765765763	1.7010048856137576
0.6600440540540538	1.7050480107920798
0.6572415315315312	1.7070590448039464
0.6544390090090086	1.708155874844314
0.6516364864864861	1.709908951105719
0.6488339639639635	1.7139541052957838
0.6460314414414414	1.7215930390158487
0.6432289189189189	1.7334864439514437
0.6404263963963963	1.7495183857948788
0.6376238738738738	1.768863226831332
0.6348213513513512	1.7902314162598554
0.6320188288288286	1.8122233205233833
0.6292163063063061	1.8336937717435493
0.6264137837837835	1.8540309045220695
0.623611261261261	1.8732799267393307
0.6208087387387384	1.8920871810502629
0.6180062162162159	1.9114890210511941
0.6152036936936933	1.9326098129625429
0.6124011711711708	1.956353298504574
0.6095986486486482	1.9831673422701872
0.6067961261261261	2.0129365568800175
0.6039936036036035	2.0450191173906536
0.601191081081081	2.078404855290181
0.5983885585585584	2.1119424363955464
0.5955860360360359	2.14457126721752
0.5927835135135133	2.175500366724375
0.5899809909909908	2.204297871328791
0.5871784684684682	2.230883344831126
0.5843759459459457	2.255441719564006
0.5815734234234231	2.278295203283287
0.5787709009009008	2.299774174148016
0.5759683783783782	2.3201205644629113
0.5731658558558557	2.3394416558638955
0.5703633333333331	2.357714508981948
0.5675608108108106	2.374827048692742
0.564758288288288	2.3906347132653085
0.5619557657657654	2.405012300958804
0.5591532432432431	2.417887353883332
0.5563507207207206	2.429250707517145
0.553548198198198	2.4391481738781913
0.5507456756756755	2.4476622648755626
0.5479431531531529	2.454893641185455
0.5451406306306303	2.4609494162382397
0.5423381081081078	2.4659412929424853
0.5395355855855855	2.469992540210338
0.5367330630630629	2.473250154915389
0.5339305405405403	2.4758974342348434
0.5311280180180178	2.4781621674478576
0.5283254954954952	2.4803161565213934
0.5255229729729727	2.48266254286888
0.5227204504504503	2.4855087380015437
0.5199179279279278	2.4891252218421354
0.5171154054054052	2.4936944519795627
0.5143128828828827	2.499259201308581
0.5115103603603601	2.505684353291942
0.5087078378378376	2.5126483213434696
0.505905315315315	2.5196776643808576
0.5031027927927927	2.5262301089744312
0.5003002702702701	2.53181802228403
0.4974977477477476	2.5361496067181246
0.494695225225225	2.539253484274317
0.49189270270270247	2.541548797682921
0.4890901801801799	2.543830643130624
0.48628765765765736	2.5471594532117994
0.483485135135135	2.5526688670845417
0.48068261261261247	2.5613324873611987
0.4778800900900899	2.5737473817077365
0.47507756756756736	2.5899944270482322
0.4722750450450448	2.6096198836003577
0.46947252252252225	2.6317517275228557
0.4666699999999997	2.6553263168730883
0.46386747747747736	2.679367104267053
0.4610649549549548	2.703238273939304
0.45826243243243225	2.7267994258468082
0.4554599099099097	2.7504132991322106
0.45265738738738714	2.774800385982653
0.4498548648648646	2.800779986907008
0.44705234234234204	2.8289727417724517
0.4442498198198197	2.859553418241246
0.44144729729729715	2.8921296256099094
0.4386447747747746	2.925785362205085
0.43584225225225204	2.9592787483480993
0.4330397297297295	2.9913361944933126
0.43023720720720693	3.0209554642462475
0.4274346846846844	3.0476272678209657
0.42463216216216204	3.0714103674156537
0.4218296396396395	3.092840892200938
0.41902711711711693	3.11270822579967
0.4162245945945944	3.131770994571278
0.4134220720720718	3.1505042001440824
0.41061954954954927	3.1689568571522724
0.40781702702702693	3.1867625188327775
0.4050145045045044	3.203294900290393
0.4022119819819818	3.2179137883934334
0.39940945945945927	3.2302177895782744
0.3966069369369367	3.2402193370382815
0.39380441441441416	3.2483838128662814
0.3910018918918916	3.255519675389097
0.3881993693693693	3.2625551691098433
0.3853968468468467	3.2702735941811074
0.38259432432432416	3.279091562716742
0.3797918018018016	3.2889495737858123
0.37698927927927905	3.299347116978476
0.3741867567567565	3.3095080009351587
0.37138423423423395	3.3186211113580537
0.3685817117117116	3.3260803443080906
0.36577918918918906	3.331651379862306
0.3629766666666665	3.3355200056503325
0.36017414414414395	3.338217024940862
0.3573716216216214	3.3404544902119344
0.35456909909909884	3.342933943056204
0.3517665765765763	3.346191531076707
0.34896405405405395	3.3505270139461008
0.3461615315315314	3.356030972245085
0.34335900900900884	3.3626889645833824
0.3405564864864863	3.3705153812362436
0.33775396396396373	3.379661911395404
0.3349514414414412	3.390457783572641
0.3321489189189186	3.403366048953364
0.3293463963963963	3.4188719080740118
0.32654387387387374	3.437343916955145
0.3237413513513512	3.4589181741593773
0.3209388288288286	3.4834464371371663
0.31813630630630607	3.5105253698272403
0.3153337837837835	3.5395947406541115
0.31253126126126096	3.5700681335750897
0.30972873873873863	3.601449282208458
0.3069262162162161	3.6333940161995795
0.3041236936936935	3.6656992303475118
0.30132117117117097	3.698228249590594
0.2985186486486484	3.730806198456138
0.29571612612612586	3.7631306620682725
0.2929136036036035	3.7947377965911127
0.29011108108108097	3.8250439127589235
0.2873085585585584	3.8534545860637994
0.28450603603603586	3.8795075042388074
0.2817035135135133	3.9030007781984946
0.27890099099099075	3.9240605869005325
0.2760984684684682	3.9431202975739676
0.27329594594594586	3.960811537442643
0.2704934234234233	3.9777965919784943
0.26769090090090075	3.9945912997314057
0.2648883783783782	4.011431734897309
0.26208585585585564	4.028225096054426
0.2592833333333331	4.044599620125117
0.25648081081081053	4.060038331806252
0.2536782882882882	4.074056555024876
0.25087576576576565	4.086370973046188
0.2480732432432431	4.097011950833862
0.24527072072072054	4.106348982116996
0.24246819819819798	4.115025326367329
0.23966567567567543	4.123823855969752
0.23686315315315287	4.1335041410005235
0.23406063063063054	4.144656111719113
0.23125810810810798	4.15760769904559
0.22845558558558543	4.172406098885167
0.22565306306306288	4.188870740284068
0.22285054054054032	4.2066971399114745
0.22004801801801777	4.225579548752256
0.2172454954954952	4.245318782157094
0.21444297297297288	4.265888960773031
0.21164045045045032	4.287449854018442
0.20883792792792777	4.310305907315412
0.20603540540540521	4.334825064608912
0.20323288288288266	4.361337790913327
0.2004303603603601	4.39003861562586
0.19762783783783777	4.420909855364664
0.19482531531531522	4.453681499367038
0.19202279279279266	4.487834174684357
0.1892202702702701	4.5226448823920915
0.18641774774774755	4.557268559738793
0.183615225225225	4.590842950219345
0.18081270270270244	4.622600237760578
0.1780101801801801	4.651967064384943
0.17520765765765756	4.678635588858528
0.172405135135135	4.702592546482686
0.16960261261261245	4.724100538895948
0.1668000900900899	4.7436348186309605
0.16399756756756734	4.76178767367278
0.16119504504504478	4.779158941396647
0.15839252252252245	4.796253427396374
0.1555899999999999	4.813403425409069
0.15278747747747734	4.830727906917799
0.14998495495495479	4.848131277817183
0.14718243243243223	4.865336449541951
0.14437990990990968	4.881941565522771
0.14157738738738712	4.897488151435313
0.1387748648648648	4.911530324969222
0.13597234234234223	4.923698368115707
0.13316981981981968	4.9337532999664955
0.13036729729729712	4.941630430950861
0.12756477477477457	4.9474688158513285
0.12476225225225201	4.951621118735689
0.12195972972972946	4.954636765430186
0.11915720720720713	4.957212568620472
0.11635468468468457	4.960110406514948
0.11355216216216202	4.9640503370393265
0.11074963963963946	4.9695971691394245
0.10794711711711691	4.977065303402169
0.10514459459459435	4.986467158117955
0.1023420720720718	4.9975230045399055
0.09953954954954947	5.009735555725575
0.09673702702702691	5.0225149582005475
0.09393450450450436	5.035324425844367
0.0911319819819818	5.047809039178242
0.08832945945945925	5.059873533640419
0.08552693693693669	5.0716890356480615
0.08272441441441436	5.08362972999082
0.0799218918918918	5.096161745516357
0.07711936936936925	5.109721005851062
0.0743168468468467	5.1246192676051745
0.07151432432432414	5.141006841750061
0.06871180180180159	5.1588999109600255
0.06590927927927903	5.17825686242165
0.0631067567567567	5.1990698870559395
0.060304234234234144	5.221431892351825
0.05750171171171159	5.245547142001998
0.054699189189189035	5.271674449455512
0.05189666666666648	5.300017275175948
0.049094144144143925	5.330596678183978
0.04629162162162137	5.363152792304385
0.04348909909909904	5.397114336713708
0.04068657657657648	5.431655149794063
0.03788405405405393	5.465828526290091
0.035081531531531374	5.498743836595478
0.03227900900900882	5.529734703635482
0.029476486486486264	5.558469423889841
0.02667396396396371	5.584972160616227
0.023871441441441377	5.609551791684625
0.021068918918918822	5.632664521394103
0.018266396396396267	5.65475646915654
0.015463873873873712	5.676136608379446
0.012661351351351158	5.696917432051736
0.009858828828828603	5.717035397286393
0.007056306306306048	5.736334695219972
0.004253783783783716	5.754676380490535
0.0014512612612611608	5.772027917116249
-0.001351261261261394	5.7884979503605525
-0.004153783783783949	5.804303679530692
-0.006956306306306503	5.819685018980271
-0.009758828828829058	5.834800747801102
-0.012561351351351613	5.849649247324807
-0.015363873873873946	5.8640475117984945
-0.0181663963963965	5.877680302728836
-0.020968918918919055	5.890204841658795
-0.02377144144144161	5.901375283264132
-0.026573963963964164	5.911143359886074
-0.02937648648648672	5.919700004819697
-0.03217900900900905	5.927444260147558
-0.03498153153153161	5.934892204697702
-0.03778405405405416	5.942559958461631
-0.040586576576576716	5.950862926205437
-0.04338909909909927	5.960065291251228
-0.046191621621621826	5.970292603320461
-0.04899414414414438	5.9815944738499045
-0.05179666666666671	5.994024184608422
-0.05459918918918927	6.007695657042097
-0.05740171171171182	6.022788592984844
-0.06020423423423438	6.039495900086246
-0.06300675675675693	6.057934579674788
-0.06580927927927949	6.078060927878463
-0.06861180180180204	6.0996343964745225
-0.07141432432432437	6.122258981090235
-0.07421684684684693	6.145501215439085
-0.07701936936936948	6.169050529217328
-0.07982189189189204	6.192863971848814
-0.0826244144144146	6.217233612417838
-0.08542693693693715	6.242734959155415
-0.0882294594594597	6.270053409251533
-0.09103198198198204	6.299730455703299
-0.09383450450450459	6.331906198404704
-0.09663702702702714	6.366145974445752
-0.0994395495495497	6.401420423228712
-0.10224207207207225	6.436264019320296
-0.10504459459459481	6.469080450548306
-0.10784711711711736	6.498512833064408
-0.1106496396396397	6.523770237228261
-0.11345216216216225	6.544809691546972
-0.1162546846846848	6.562313885265764
-0.11905720720720736	6.577466969117568
-0.12185972972972992	6.591594304944307
-0.12466225225225247	6.605775797177964
-0.12746477477477502	6.620551626947437
-0.13026729729729736	6.6358101166562395
-0.1330698198198199	6.650889121947943
-0.13587234234234247	6.664853714088823
-0.13867486486486502	6.676856545621087
-0.14147738738738758	6.68646180411322
-0.14427990990991013	6.693827414661298
-0.14708243243243246	6.6996883976788535
-0.14988495495495502	6.705150749457738
-0.15268747747747757	6.711367610240805
-0.15549000000000013	6.719207088731929
-0.15829252252252268	6.729021738446692
-0.16109504504504524	6.74059372913956
-0.1638975675675678	6.753269920885122
-0.16670009009009013	6.766237838989531
-0.16950261261261268	6.778848196644622
-0.17230513513513523	6.79087684310832
-0.1751076576576578	6.802642171711602
-0.17791018018018034	6.8149441976909255
-0.1807127027027029	6.828850918386843
-0.18351522522522545	6.84540586886123
-0.1863177477477478	6.8653521839367055
-0.18912027027027034	6.888957002328594
-0.1919227927927929	6.915981284807229
-0.19472531531531545	6.945788839745523
-0.197527837837838	6.977542997125214
-0.20033036036036056	7.010415415103784
-0.20313288288288311	7.04373606812503
-0.20593540540540545	7.077043117722768
-0.208737927927928	7.110033756128667
-0.21154045045045056	7.142455789039365
-0.2143429729729731	7.174000305646944
-0.21714549549549567	7.204251199995804
-0.21994801801801822	7.232720221278969
-0.22275054054054078	7.25895781253997
-0.2255530630630631	7.282695562894871
-0.22835558558558566	7.303959269078289
-0.23115810810810822	7.323099169434885
-0.23396063063063077	7.340713304047158
-0.23676315315315333	7.357480214358338
-0.23956567567567588	7.373953105720757
-0.24236819819819821	7.390385379469633
-0.24517072072072077	7.406649934573553
-0.24797324324324332	7.422284016427215
-0.2507757657657659	7.436648425436358
-0.25357828828828843	7.449150038822102
-0.256380810810811	7.459454301952034
-0.25918333333333354	7.467617756366826
-0.2619858558558559	7.474098615623253
-0.26478837837837843	7.479645791720079
-0.267590900900901	7.485108302800791
-0.27039342342342354	7.491232727164354
-0.2731959459459461	7.498517231295965
-0.27599846846846865	7.507166784344983
-0.2788009909909912	7.517154687509089
-0.28160351351351354	7.528355400305637
-0.2844060360360361	7.5406879097847135
-0.28720855855855865	7.554207195123881
-0.2900110810810812	7.569104263887299
-0.29281360360360376	7.585614022097166
-0.2956161261261263	7.603869996360773
-0.29841864864864887	7.623770138042557
-0.3012211711711712	7.644918290242773
-0.30402369369369375	7.666680252308774
-0.3068262162162163	7.688350429360684
-0.30962873873873886	7.709380359712812
-0.3124312612612614	7.729590815409212
-0.31523378378378397	7.749286631744331
-0.3180363063063065	7.7692204773134765
-0.32083882882882886	7.790400306633943
-0.3236413513513514	7.813789049915416
-0.32644387387387397	7.839985466085986
-0.3292463963963965	7.868987332950324
-0.3320489189189191	7.900116907996187
-0.33485144144144163	7.932139916526635
-0.3376539639639642	7.9635488142900375
-0.3404564864864865	7.992928669416257
-0.3432590090090091	8.019297211870766
-0.34606153153153163	8.042318473969479
-0.3488640540540542	8.062329500960677
-0.35166657657657674	8.080178621681357
-0.3544690990990993	8.096932266885494
-0.3572716216216216	8.113546190695883
-0.3600741441441442	8.130603855475302
-0.36287666666666674	8.148198195092016
-0.3656791891891893	8.165982665883023
-0.36848171171171185	8.183360828399502
-0.3712842342342344	8.199739761306953
-0.37408675675675696	8.214755678820579
-0.3768892792792793	8.228394974005498
-0.37969180180180184	8.240974412122133
-0.3824943243243244	8.252995679668933
-0.38529684684684695	8.264933951827333
-0.3880993693693695	8.27704245152246
-0.39090189189189206	8.289247973743423
-0.3937044144144146	8.301179071906086
-0.39650693693693695	8.312320990436247
-0.3993094594594595	8.322246052107337
-0.40211198198198206	8.330840544363662
-0.4049145045045046	8.338448375481418
-0.40771702702702717	8.34587785044536
-0.4105195495495496	8.354261852273153
-0.41332207207207217	8.364808802233698
-0.4161245945945947	8.378516634567996
-0.4189271171171173	8.39593368309192
-0.4217296396396397	8.417035689701853
-0.4245321621621623	8.441252496915668
-0.42733468468468483	8.467633197778051
-0.4301372072072073	8.4950987503116
-0.4329397297297298	8.522708207031771
-0.4357422522522524	8.549864756548134
-0.4385447747747748	8.576409321990793
-0.4413472972972974	8.602584663337348
-0.44414981981981994	8.628890411534558
-0.4469523423423425	8.655878101465353
-0.44975486486486493	8.683947573751711
-0.4525573873873875	8.713200131168945
-0.45535990990991004	8.743383159298252
-0.4581624324324325	8.773932987899082
-0.46096495495495504	8.804096177462997
-0.4637674774774776	8.833091245593936
-0.46657000000000015	8.860266824641359
-0.4693725225225226	8.885218188477685
-0.47217504504504515	8.907838638515232
-0.4749775675675677	8.928300375571299
-0.47778009009009015	8.94697623478722
-0.4805826126126127	8.964325418463249
-0.48338513513513526	8.980771474946513
-0.4861876576576578	8.996599416030493
-0.48899018018018026	9.011892448369652
-0.4917927027027028	9.026519253426931
-0.49459522522522537	9.040172033150702
-0.4973977477477478	9.052445381494726
-0.5002002702702704	9.062937969497286
-0.5030027927927929	9.07135438723114
-0.5058053153153154	9.07758432081455
-0.5086078378378379	9.081741013613621
-0.5114103603603605	9.084150149540362
-0.514212882882883	9.085292178392232
-0.5170154054054055	9.085712889949482
-0.519817927927928	9.085925492562664
-0.5226204504504506	9.086329829817485
-0.525422972972973	9.08716945753316
-0.5282254954954956	9.088536052542493
-0.5310280180180181	9.090416127163364
-0.5338305405405407	9.092761713595761
-0.5366330630630631	9.095558955012384
-0.5394355855855857	9.09886923257078
-0.5422381081081082	9.102826747146205
-0.5450406306306307	9.107591628905448
-0.5478431531531532	9.113273789258644
-0.5506456756756758	9.119854405573252
-0.5534481981981982	9.127134969529452
-0.5562507207207208	9.134736841074234
-0.5590532432432433	9.142159190979962
-0.5618557657657659	9.148884822721927
-0.5646582882882883	9.154507594707665
-0.5674608108108109	9.158847183695295
-0.5702633333333335	9.162019363135114
-0.5730658558558559	9.164442018301978
-0.5758683783783785	9.166774872347569
-0.578670900900901	9.169808706989008
-0.5814734234234236	9.174332290589083
-0.584275945945946	9.181008855935763
-0.5870784684684686	9.190288434785442
-0.5898809909909911	9.202370260674185
-0.5926835135135136	9.217215244974488
-0.5954860360360361	9.234596802913986
-0.5982885585585587	9.254172162321433
-0.6010910810810811	9.27555641551301
-0.6038936036036037	9.29838631124874
-0.6066961261261262	9.322367100456995
-0.6094986486486488	9.347300700685958
-0.6123011711711712	9.373095455165574
-0.6151036936936938	9.399757213160319
-0.6179062162162163	9.427360326527003
-0.6207087387387388	9.455997886308113
-0.6235112612612613	9.485714623864839
-0.6263137837837839	9.516432928543109
-0.6291163063063064	9.547889841201789
-0.6319188288288289	9.57960689885581
-0.6347213513513514	9.61091194202398
-0.637523873873874	9.641021147565821
-0.6403263963963964	9.669172448028627
-0.643128918918919	9.694782988685935
-0.6459314414414415	9.717589810200296
-0.6487339639639641	9.737730327920135
-0.6515364864864865	9.755730230777766
-0.6543390090090091	9.772389513303493
-0.6571415315315317	9.788586427630532
-0.6599440540540541	9.805045382703435
-0.6627465765765767	9.822129476883964
-0.6655490990990992	9.839715789057317
-0.6683516216216216	9.857191407778563
-0.6711541441441442	9.87357580861873
-0.6739566666666668	9.887740162605775
-0.6767591891891893	9.89866720109451
-0.6795617117117118	9.905684713143819
-0.6823642342342343	9.90861473960158
-0.6851667567567569	9.907805895720456
-0.6879692792792793	9.904049634665531
-0.6907718018018019	9.8984119619305
-0.6935743243243244	9.892030771841005
-0.696376846846847	9.885930745864416
-0.6991793693693694	9.880893777059606
-0.701981891891892	9.877399642081604
-0.7047844144144145	9.875628339305793
-0.707586936936937	9.875500549815483
-0.7103894594594595	9.876730506398252
-0.7131919819819821	9.87887511233699
-0.7159945045045045	9.881378488268373
-0.7187970270270271	9.883623981894496
-0.7215995495495496	9.885009012454509
-0.7244020720720722	9.88504922067998
-0.7272045945945946	9.883500266929799
-0.7300071171171172	9.88046608976669
-0.7328096396396397	9.876451151307696
-0.7356121621621622	9.872318643189454
-0.7384146846846847	9.869138698553426
-0.7412172072072073	9.867945150928394
-0.7440197297297299	9.869455202524149
-0.7468222522522523	9.873830144866135
-0.7496247747747748	9.88055624056477
-0.7524272972972974	9.888499198739593
-0.7552298198198198	9.896138644202074
-0.7580323423423424	9.901934006538378
-0.760834864864865	9.904727876033638
-0.7636373873873875	9.904072959732138
-0.76643990990991	9.900382917547018
-0.7692424324324325	9.894853449320186
-0.7720449549549551	9.889165279112765
-0.7748474774774775	9.885045454806894
-0.7776500000000001	9.883807271675215
-0.7804525225225226	9.885997780588932
-0.7832550450450451	9.891251817412561
-0.7860575675675676	9.898391640444997
-0.7888600900900902	9.905740019947396
-0.7916626126126127	9.91155406913616
-0.7944651351351352	9.91445577941593
-0.7972676576576577	9.913742098321114
-0.8000701801801803	9.90949905798575
-0.8028727027027027	9.902506471286587
-0.8056752252252253	9.893981577137113
-0.8084777477477478	9.885252166901
-0.8112802702702704	9.877459990665292
-0.8140827927927928	9.87137265669496
-0.8168853153153154	9.867336894626535
-0.8196878378378379	9.865355163022917
-0.8224903603603604	9.865229175992871
-0.8252928828828829	9.86670048029256
-0.8280954054054055	9.869532465634409
-0.8308979279279279	9.873512554202323
-0.8337004504504505	9.878393077535344
-0.836502972972973	9.883818375816658
-0.8393054954954956	9.889292500223787
-0.842108018018018	9.894224067171534
-0.8449105405405406	9.89804961792513
-0.8477130630630632	9.900398564188029
-0.8505155855855856	9.901237235597824
-0.8533181081081082	9.900927901533771
-0.8561206306306307	9.900163145183859
-0.8589231531531533	9.89977877210138
-0.8617256756756757	9.900494281985592
-0.8645281981981983	9.902661659247292
-0.8673307207207208	9.906108120208204
-0.8701332432432433	9.910133068587458
-0.8729357657657658	9.913671308434695
-0.8757382882882884	9.91557952353948
-0.8785408108108108	9.914960165683906
-0.8813433333333334	9.911421534914416
-0.8841458558558559	9.905191107129019
-0.8869483783783785	9.897045622815428
-0.8897509009009009	9.888080781290627
-0.8925534234234235	9.879395603976247
-0.895355945945946	9.871793881922779
-0.8981584684684685	9.86559825039451
-0.900960990990991	9.860633655138885
-0.9037635135135136	9.85637950557337
-0.9065660360360361	9.852233198598684
-0.9093685585585587	9.84779108212807
-0.9121710810810811	9.84304847287497
-0.9149736036036036	9.838449134215326
-0.9177761261261261	9.834766432859174
-0.9205786486486487	9.832855366295528
-0.9233811711711712	9.83335753488217
-0.9261836936936938	9.836455888498053
-0.9289862162162162	9.841758554318028
-0.9317887387387388	9.848348116412788
-0.9345912612612612	9.854979559340459
-0.9373937837837838	9.86036472725302
-0.9401963063063064	9.863458152480346
-0.9429988288288289	9.863664731259492
-0.9458013513513515	9.860920162043092
-0.9486038738738739	9.855638287462726
-0.9514063963963965	9.848559910901555
-0.9542089189189189	9.840561854962191
-0.9570114414414415	9.832486353430324
-0.959813963963964	9.825031441317849
-0.9626164864864866	9.818712366002751
-0.9654190090090091	9.813875115127031
-0.9682215315315316	9.810727153743853
-0.9710240540540541	9.809352633420465
-0.9738265765765766	9.809697176935893
-0.9766290990990991	9.81153188351667
-0.9794316216216217	9.814425809251867
-0.9822341441441442	9.817761380660366
-0.9850366666666668	9.820814624233263
-0.9878391891891892	9.822895997219232
-0.9906417117117118	9.823518355837786
-0.9934442342342342	9.822538677096132
-0.9962467567567568	9.820219167179525
-0.9990492792792793	9.817174034123989
-1.0018518018018019	9.814204742405673
-1.0046543243243244	9.81206654345261
-1.0074568468468468	9.811237677141
-1.0102593693693693	9.811768192233076
-1.0130618918918919	9.813263891502563
-1.0158644144144144	9.815018180769721
-1.018666936936937	9.816254413572752
-1.0214694594594596	9.816401020816729
-1.024271981981982	9.815306091573772
-1.0270745045045047	9.813313956554152
-1.029877027027027	9.81116980328755
-1.0326795495495495	9.809775690584209
-1.035482072072072	9.809873408589366
-1.0382845945945947	9.811758395851948
-1.0410871171171172	9.815123664553907
-1.0438896396396395	9.8190939295611
-1.046692162162162	9.822449779453388
-1.0494946846846847	9.823979255476518
-1.0522972072072072	9.82285027379003
-1.0550997297297298	9.818886844373685
-1.0579022522522523	9.812659102018495
-1.0607047747747749	9.805353578491625
-1.0635072972972974	9.798458051724486
-1.06630981981982	9.793353026879574
-1.0691123423423423	9.790931034305151
-1.0719148648648649	9.791356333906057
-1.0747173873873874	9.794034309065617
-1.07751990990991	9.797795852737353
-1.0803224324324325	9.80123774233686
-1.0831249549549549	9.803115358900373
-1.0859274774774774	9.802672368738458
-1.08873	9.799815614784281
-1.0915325225225225	9.79509373401025
-1.094335045045045	9.78949822733947
-1.0971375675675676	9.784156842006995
-1.0999400900900902	9.78001599739767
-1.1027426126126127	9.777604856005466
-1.1055451351351353	9.776941875115847
-1.1083476576576576	9.777597046626068
-1.1111501801801802	9.778875432785386
-1.1139527027027027	9.78005470278943
-1.1167552252252253	9.780600043302629
-1.1195577477477479	9.780294773205346
-1.1223602702702702	9.779257261611049
-1.1251627927927927	9.777852570154417
-1.1279653153153153	9.776538287904044
-1.1307678378378379	9.775699410154997
-1.1335703603603604	9.775523874314631
-1.136372882882883	9.775951780963345
-1.1391754054054055	9.77670511779297
-1.141977927927928	9.777380091319957
-1.1447804504504504	9.777568335014488
-1.147582972972973	9.776969775569627
-1.1503854954954955	9.775467811015174
-1.153188018018018	9.773152269489122
-1.1559905405405406	9.770291591607462
-1.1587930630630632	9.767267861892412
-1.1615955855855855	9.76449411509464
-1.164398108108108	9.762332917108319
-1.1672006306306306	9.761030743733661
-1.1700031531531532	9.760676974086861
-1.1728056756756757	9.7611914832628
-1.1756081981981983	9.762341489517505
-1.1784107207207208	9.76378574427085
-1.1812132432432432	9.765141069332403
-1.1840157657657657	9.766061914726693
-1.1868182882882883	9.766318625289811
-1.1896208108108108	9.765856421541747
-1.1924233333333334	9.764817269500059
-1.195225855855856	9.763512699666668
-1.1980283783783783	9.76234720171586
-1.2008309009009008	9.761706571023096
-1.2036334234234234	9.76183900861364
-1.206435945945946	9.762763778842027
-1.2092384684684685	9.76423904239561
-1.212040990990991	9.765806374223098
-1.2148435135135136	9.766907522027664
-1.2176460360360362	9.767045470348942
-1.2204485585585585	9.765944540782497
-1.223251081081081	9.76365958952987
-1.2260536036036036	9.760595276691939
-1.2288561261261262	9.757420841507484
-1.2316586486486487	9.75489708866642
-1.2344611711711713	9.753660836277723
-1.2372636936936936	9.754028547601512
-1.2400662162162162	9.755879220213325
-1.2428687387387387	9.75865627594184
-1.2456712612612613	9.761494571144963
-1.2484737837837838	9.76344159102946
-1.2512763063063064	9.76371273909817
-1.254078828828829	9.761908617538465
-1.2568813513513515	9.758131458067991
-1.2596838738738738	9.752966035768525
-1.2624863963963964	9.74732923825333
-1.265288918918919	9.742230365151956
-1.2680914414414415	9.738509822001566
-1.270893963963964	9.736629521245847
-1.2736964864864866	9.736572468928793
-1.276499009009009	9.737876660687837
-1.2793015315315315	9.739789395548963
-1.282104054054054	9.741494107833896
-1.2849065765765766	9.7423427067419
-1.2877090990990991	9.742027368348127
-1.2905116216216217	9.740645778787671
-1.2933141441441443	9.73864638215389
-1.2961166666666666	9.736675209081449
-1.2989191891891891	9.735373028725027
-1.3017217117117117	9.73518335333806
-1.3045242342342342	9.736225600439765
-1.3073267567567568	9.738266263482751
-1.3101292792792794	9.740791321389962
-1.312931801801802	9.743154340145596
-1.3157343243243242	9.744754976924176
-1.3185368468468468	9.745196923629278
-1.3213393693693694	9.744383356807505
-1.324141891891892	9.742528068727248
-1.3269444144144145	9.740085127549483
-1.329746936936937	9.737621858656782
-1.3325494594594596	9.73567323441363
-1.335351981981982	9.734617434041988
-1.3381545045045045	9.734602951049427
-1.340957027027027	9.73554079915039
-1.3437595495495496	9.737156464004924
-1.3465620720720721	9.739080704749133
-1.3493645945945947	9.740950103354555
-1.352167117117117	9.742488939358294
-1.3549696396396396	9.74355246061416
-1.3577721621621621	9.744124794650327
-1.3605746846846847	9.744278479391069
-1.3633772072072072	9.744113012936397
-1.3661797297297298	9.74369434250985
-1.3689822522522523	9.743015110977522
-1.3717847747747747	9.741987910867744
-1.3745872972972972	9.740473293910986
-1.3773898198198198	9.738333940657432
-1.3801923423423423	9.735498976163909
-1.382994864864865	9.732019662432068
[truncated: 6 more rows]
