# Supplementary material for: Isolation of a planar π-aromatic Bi5− ring in a cobalt-based inverse-sandwich-type complex
Source: Nat Chem. 2025 Jan 20;17(4):547–55. doi: 10.1038/s41557-024-01713-8 (PMC11964920; doi:10.1038/s41557-024-01713-8)
Supplement: Supplementary file 4 — Original magnetic data of compound 1 and origin file of Fig. 3. [file 41557_2024_1713_MOESM4_ESM.zip › sr_and_T/64.json]

{
   "comment": "corrected Loops",
   "temperature": 5,
   "measures": [
      {
         "sr": 0.064,
         "angle": 0,
         "trans": 0,
         "cool_t": 1,
         "comment": "to H_stop",
         "data": [
            [
               -1.3999,
               -9.910881616877704
            ],
            [
               -1.3970974874874873,
               -9.910328916535793
            ],
            [
               -1.394294974974975,
               -9.908796350160813
            ],
            [
               -1.3914924624624623,
               -9.906545057262353
            ],
            [
               -1.3886899499499499,
               -9.904103236146556
            ],
            [
               -1.3858874374374373,
               -9.902112114107823
            ],
            [
               -1.3830849249249249,
               -9.901143948860124
            ],
            [
               -1.3802824124124122,
               -9.90154223418015
            ],
            [
               -1.3774798998998998,
               -9.903325012620947
            ],
            [
               -1.3746773873873872,
               -9.906173172283719
            ],
            [
               -1.3718748748748748,
               -9.90950289310227
            ],
            [
               -1.3690723623623622,
               -9.91260113560329
            ],
            [
               -1.3662698498498498,
               -9.914789752500692
            ],
            [
               -1.3634673373373372,
               -9.91557952353948
            ],
            [
               -1.3606648248248248,
               -9.91477983941752
            ],
            [
               -1.3578623123123121,
               -9.91254085078139
            ],
            [
               -1.3550597997997997,
               -9.909319803255908
            ],
            [
               -1.3522572872872871,
               -9.905779077079439
            ],
            [
               -1.3494547747747747,
               -9.902637527860097
            ],
            [
               -1.346652262262262,
               -9.900506860922729
            ],
            [
               -1.3438497497497497,
               -9.899749131215282
            ],
            [
               -1.341047237237237,
               -9.900388745548998
            ],
            [
               -1.3382447247247247,
               -9.902102184612136
            ],
            [
               -1.335442212212212,
               -9.904292132718039
            ],
            [
               -1.3326396996996996,
               -9.906232659743239
            ],
            [
               -1.329837187187187,
               -9.907253011276941
            ],
            [
               -1.3270346746746746,
               -9.906914651409
            ],
            [
               -1.324232162162162,
               -9.905133993162737
            ],
            [
               -1.3214296496496496,
               -9.902213944852043
            ],
            [
               -1.318627137137137,
               -9.898769662632716
            ],
            [
               -1.3158246246246246,
               -9.895562633897583
            ],
            [
               -1.313022112112112,
               -9.893284603125316
            ],
            [
               -1.3102195995995995,
               -9.892350497921328
            ],
            [
               -1.307417087087087,
               -9.89276111106867
            ],
            [
               -1.3046145745745745,
               -9.89407991865933
            ],
            [
               -1.301812062062062,
               -9.895537601253606
            ],
            [
               -1.2990095495495495,
               -9.89624094347186
            ],
            [
               -1.2962070370370369,
               -9.895430695744363
            ],
            [
               -1.2934045245245245,
               -9.89271576952287
            ],
            [
               -1.2906020120120119,
               -9.888214803731703
            ],
            [
               -1.2877994994994995,
               -9.882560471460001
            ],
            [
               -1.2849969869869868,
               -9.876760254919544
            ],
            [
               -1.2821944744744744,
               -9.871948616924218
            ],
            [
               -1.2793919619619618,
               -9.869097212012587
            ],
            [
               -1.2765894494494494,
               -9.868762404697456
            ],
            [
               -1.2737869369369368,
               -9.870939060721287
            ],
            [
               -1.2709844244244244,
               -9.875059504764689
            ],
            [
               -1.2681819119119118,
               -9.880135822526027
            ],
            [
               -1.2653793993993994,
               -9.885004506835859
            ],
            [
               -1.2625768868868867,
               -9.88860619012657
            ],
            [
               -1.2597743743743743,
               -9.890226951012266
            ],
            [
               -1.2569718618618617,
               -9.889642187915891
            ],
            [
               -1.2541693493493493,
               -9.887133823704538
            ],
            [
               -1.2513668368368367,
               -9.883386962556918
            ],
            [
               -1.2485643243243243,
               -9.879302483741142
            ],
            [
               -1.2457618118118117,
               -9.875779302219458
            ],
            [
               -1.2429592992992993,
               -9.873520794795771
            ],
            [
               -1.2401567867867866,
               -9.872906157954885
            ],
            [
               -1.2373542742742742,
               -9.873945305397877
            ],
            [
               -1.2345517617617616,
               -9.876313044720227
            ],
            [
               -1.2317492492492492,
               -9.879441317773582
            ],
            [
               -1.2289467367367366,
               -9.882640762065762
            ],
            [
               -1.2261442242242242,
               -9.885224492669169
            ],
            [
               -1.2233417117117116,
               -9.886614572604698
            ],
            [
               -1.2205391991991992,
               -9.88642069033972
            ],
            [
               -1.2177366866866866,
               -9.88448743287942
            ],
            [
               -1.2149341741741742,
               -9.880909723457712
            ],
            [
               -1.2121316616616615,
               -9.876016390877906
            ],
            [
               -1.2093291491491491,
               -9.870321909391183
            ],
            [
               -1.2065266366366365,
               -9.864448564939073
            ],
            [
               -1.203724124124124,
               -9.85902667325319
            ],
            [
               -1.2009216116116115,
               -9.854587800207382
            ],
            [
               -1.198119099099099,
               -9.851472160739615
            ],
            [
               -1.1953165865865865,
               -9.84977290220148
            ],
            [
               -1.192514074074074,
               -9.84933439615151
            ],
            [
               -1.1897115615615614,
               -9.849809119743059
            ],
            [
               -1.186909049049049,
               -9.850761317316625
            ],
            [
               -1.1841065365365364,
               -9.851790626620787
            ],
            [
               -1.181304024024024,
               -9.852640748801978
            ],
            [
               -1.1785015115115114,
               -9.85326069304702
            ],
            [
               -1.175698998998999,
               -9.853799323591833
            ],
            [
               -1.1728964864864864,
               -9.854534210004466
            ],
            [
               -1.170093973973974,
               -9.855756670282995
            ],
            [
               -1.1672914614614613,
               -9.857649339216943
            ],
            [
               -1.164488948948949,
               -9.860195468157421
            ],
            [
               -1.1616864364364363,
               -9.863149215311848
            ],
            [
               -1.158883923923924,
               -9.866076614146472
            ],
            [
               -1.1560814114114113,
               -9.868454310613858
            ],
            [
               -1.153278898898899,
               -9.869795221194694
            ],
            [
               -1.1504763863863863,
               -9.869762997422134
            ],
            [
               -1.1476738738738739,
               -9.868242767409747
            ],
            [
               -1.1448713613613613,
               -9.865351643285988
            ],
            [
               -1.1420688488488488,
               -9.861392863273247
            ],
            [
               -1.1392663363363362,
               -9.856774750887825
            ],
            [
               -1.1364638238238238,
               -9.851923927626622
            ],
            [
               -1.1336613113113112,
               -9.847219067364605
            ],
            [
               -1.1308587987987986,
               -9.842959035702847
            ],
            [
               -1.1280562862862862,
               -9.83936313454111
            ],
            [
               -1.1252537737737738,
               -9.83658820266081
            ],
            [
               -1.1224512612612612,
               -9.834742783013223
            ],
            [
               -1.1196487487487485,
               -9.83388403666702
            ],
            [
               -1.1168462362362361,
               -9.833995795829525
            ],
            [
               -1.1140437237237237,
               -9.834960117430306
            ],
            [
               -1.111241211211211,
               -9.836543200967927
            ],
            [
               -1.1084386986986985,
               -9.838414976731048
            ],
            [
               -1.105636186186186,
               -9.840209682742229
            ],
            [
               -1.1028336736736737,
               -9.84161661068262
            ],
            [
               -1.100031161161161,
               -9.842473351499551
            ],
            [
               -1.0972286486486484,
               -9.842826005201971
            ],
            [
               -1.094426136136136,
               -9.842926672299285
            ],
            [
               -1.0916236236236236,
               -9.843157649792985
            ],
            [
               -1.088821111111111,
               -9.84389813956944
            ],
            [
               -1.0860185985985984,
               -9.845373351512324
            ],
            [
               -1.083216086086086,
               -9.847537925823149
            ],
            [
               -1.0804135735735736,
               -9.85003957416895
            ],
            [
               -1.077611061061061,
               -9.85228508185099
            ],
            [
               -1.0748085485485483,
               -9.853596451136402
            ],
            [
               -1.072006036036036,
               -9.853411767641548
            ],
            [
               -1.0692035235235235,
               -9.851465665877836
            ],
            [
               -1.066401011011011,
               -9.847886362458002
            ],
            [
               -1.0635984984984983,
               -9.843171012029014
            ],
            [
               -1.060795985985986,
               -9.838041264410837
            ],
            [
               -1.0579934734734735,
               -9.833222918055043
            ],
            [
               -1.0551909609609609,
               -9.82922249123127
            ],
            [
               -1.0523884484484483,
               -9.826178220753247
            ],
            [
               -1.0495859359359359,
               -9.823840406546841
            ],
            [
               -1.0467834234234235,
               -9.821692752320603
            ],
            [
               -1.0439809109109108,
               -9.819176770084852
            ],
            [
               -1.0411783983983982,
               -9.815942752855609
            ],
            [
               -1.0383758858858858,
               -9.81203750076111
            ],
            [
               -1.0355733733733734,
               -9.807956800130615
            ],
            [
               -1.0327708608608608,
               -9.80453470198946
            ],
            [
               -1.0299683483483482,
               -9.80269754418785
            ],
            [
               -1.0271658358358358,
               -9.803159289446569
            ],
            [
               -1.0243633233233234,
               -9.806158844237778
            ],
            [
               -1.0215608108108107,
               -9.81133032210443
            ],
            [
               -1.0187582982982981,
               -9.817755972535707
            ],
            [
               -1.0159557857857857,
               -9.824192012083873
            ],
            [
               -1.0131532732732733,
               -9.829399841015674
            ],
            [
               -1.0103507607607607,
               -9.832478928273858
            ],
            [
               -1.007548248248248,
               -9.833095754511906
            ],
            [
               -1.0047457357357357,
               -9.831536739661438
            ],
            [
               -1.0019432232232233,
               -9.828570976005995
            ],
            [
               -0.9991407107107106,
               -9.825171276083973
            ],
            [
               -0.9963381981981981,
               -9.82218818897356
            ],
            [
               -0.9935356856856856,
               -9.82008552836874
            ],
            [
               -0.9907331731731731,
               -9.818822992951802
            ],
            [
               -0.9879306606606606,
               -9.817919777356629
            ],
            [
               -0.9851281481481481,
               -9.816670698505144
            ],
            [
               -0.9823256356356356,
               -9.81443490829106
            ],
            [
               -0.9795231231231231,
               -9.810894357582303
            ],
            [
               -0.9767206106106106,
               -9.806192316171
            ],
            [
               -0.973918098098098,
               -9.800906252277771
            ],
            [
               -0.9711155855855855,
               -9.795868301346802
            ],
            [
               -0.968313073073073,
               -9.791899458633184
            ],
            [
               -0.9655105605605605,
               -9.78955201624964
            ],
            [
               -0.962708048048048,
               -9.78894912223937
            ],
            [
               -0.9599055355355355,
               -9.789773415399406
            ],
            [
               -0.957103023023023,
               -9.79140234941043
            ],
            [
               -0.9543005105105105,
               -9.793135922144824
            ],
            [
               -0.951497997997998,
               -9.794431693450617
            ],
            [
               -0.9486954854854854,
               -9.79506287785755
            ],
            [
               -0.9458929729729728,
               -9.795146883548474
            ],
            [
               -0.9430904604604604,
               -9.795041681072362
            ],
            [
               -0.9402879479479478,
               -9.795156978125277
            ],
            [
               -0.9374854354354354,
               -9.795757905070063
            ],
            [
               -0.9346829229229228,
               -9.796839545796503
            ],
            [
               -0.9318804104104104,
               -9.798121284417133
            ],
            [
               -0.9290778978978977,
               -9.79916194911985
            ],
            [
               -0.9262753853853853,
               -9.799548501859114
            ],
            [
               -0.9234728728728727,
               -9.799081069818458
            ],
            [
               -0.9206703603603603,
               -9.79787714795419
            ],
            [
               -0.9178678478478477,
               -9.796348242178505
            ],
            [
               -0.9150653353353353,
               -9.795051906182836
            ],
            [
               -0.9122628228228227,
               -9.794472329203018
            ],
            [
               -0.9094603103103103,
               -9.794813987357834
            ],
            [
               -0.9066577977977976,
               -9.795892635645409
            ],
            [
               -0.9038552852852852,
               -9.797174927593474
            ],
            [
               -0.9010527727727726,
               -9.79796337195966
            ],
            [
               -0.8982502602602602,
               -9.7976668640148
            ],
            [
               -0.8954477477477477,
               -9.796059828192671
            ],
            [
               -0.8926452352352352,
               -9.793429933598798
            ],
            [
               -0.8898427227227227,
               -9.7905482583714
            ],
            [
               -0.8870402102102102,
               -9.788456102745164
            ],
            [
               -0.8842376976976977,
               -9.78812875429136
            ],
            [
               -0.8814351851851852,
               -9.790124841315048
            ],
            [
               -0.8786326726726726,
               -9.794342373657267
            ],
            [
               -0.8758301601601601,
               -9.799973158933973
            ],
            [
               -0.8730276476476476,
               -9.805684578640134
            ],
            [
               -0.8702251351351351,
               -9.809982258725878
            ],
            [
               -0.8674226226226226,
               -9.811644576359395
            ],
            [
               -0.8646201101101101,
               -9.810092043648233
            ],
            [
               -0.8618175975975975,
               -9.805571799762745
            ],
            [
               -0.859015085085085,
               -9.799094885223184
            ],
            [
               -0.8562125725725724,
               -9.792143021560875
            ],
            [
               -0.8534100600600599,
               -9.786236054908871
            ],
            [
               -0.8506075475475474,
               -9.782496141823431
            ],
            [
               -0.8478050350350349,
               -9.78134507778
            ],
            [
               -0.8450025225225224,
               -9.782426795578676
            ],
            [
               -0.8422000100100099,
               -9.784772922204931
            ],
            [
               -0.8393974974974974,
               -9.787150244803412
            ],
            [
               -0.8365949849849849,
               -9.78847133737483
            ],
            [
               -0.8337924724724723,
               -9.78813232928992
            ],
            [
               -0.8309899599599598,
               -9.786169978484354
            ],
            [
               -0.8281874474474473,
               -9.783193628265622
            ],
            [
               -0.8253849349349348,
               -9.780124372892825
            ],
            [
               -0.8225824224224223,
               -9.777837818556579
            ],
            [
               -0.8197799099099098,
               -9.776836933621631
            ],
            [
               -0.8169773973973973,
               -9.777068209273342
            ],
            [
               -0.8141748848848848,
               -9.777943070283563
            ],
            [
               -0.8113723723723723,
               -9.778555236049879
            ],
            [
               -0.8085698598598597,
               -9.778017901357542
            ],
            [
               -0.8057673473473472,
               -9.775804517255935
            ],
            [
               -0.8029648348348347,
               -9.771976447915517
            ],
            [
               -0.8001623223223222,
               -9.76721915588321
            ],
            [
               -0.7973598098098097,
               -9.762672196641654
            ],
            [
               -0.7945572972972972,
               -9.759605574754413
            ],
            [
               -0.7917547847847847,
               -9.759043797838292
            ],
            [
               -0.7889522722722722,
               -9.761453975495643
            ],
            [
               -0.7861497597597596,
               -9.766591900074626
            ],
            [
               -0.7833472472472471,
               -9.773548913085907
            ],
            [
               -0.7805447347347346,
               -9.780980112908331
            ],
            [
               -0.7777422222222221,
               -9.78744137809827
            ],
            [
               -0.7749397097097096,
               -9.7917349264424
            ],
            [
               -0.7721371971971971,
               -9.793167700473074
            ],
            [
               -0.7693346846846846,
               -9.791659913113506
            ],
            [
               -0.7665321721721721,
               -9.78768993330316
            ],
            [
               -0.7637296596596596,
               -9.78210968411592
            ],
            [
               -0.760927147147147,
               -9.775897020713426
            ],
            [
               -0.7581246346346345,
               -9.769919850979058
            ],
            [
               -0.755322122122122,
               -9.76477142566652
            ],
            [
               -0.7525196096096095,
               -9.760705292612805
            ],
            [
               -0.749717097097097,
               -9.75766405658177
            ],
            [
               -0.7469145845845845,
               -9.755370018708023
            ],
            [
               -0.744112072072072,
               -9.753435244178853
            ],
            [
               -0.7413095595595595,
               -9.751454434887854
            ],
            [
               -0.738507047047047,
               -9.749061050332788
            ],
            [
               -0.7357045345345344,
               -9.74594699801208
            ],
            [
               -0.7329020220220219,
               -9.741860720159739
            ],
            [
               -0.7300995095095094,
               -9.736602783733213
            ],
            [
               -0.7272969969969969,
               -9.73003211002932
            ],
            [
               -0.7244944844844844,
               -9.722084033495719
            ],
            [
               -0.7216919719719719,
               -9.712789846192429
            ],
            [
               -0.7188894594594594,
               -9.702282015402965
            ],
            [
               -0.7160869469469469,
               -9.690772423387939
            ],
            [
               -0.7132844344344343,
               -9.678501327877111
            ],
            [
               -0.7104819219219218,
               -9.665667620760166
            ],
            [
               -0.7076794094094093,
               -9.652360599306581
            ],
            [
               -0.7048768968968968,
               -9.638515476162336
            ],
            [
               -0.7020743843843843,
               -9.623908101488723
            ],
            [
               -0.6992718718718718,
               -9.608191416614048
            ],
            [
               -0.6964693593593593,
               -9.590962174624218
            ],
            [
               -0.6936668468468468,
               -9.571837051876155
            ],
            [
               -0.6908643343343343,
               -9.550516124182435
            ],
            [
               -0.6880618218218217,
               -9.526819025431205
            ],
            [
               -0.6852593093093092,
               -9.500691621807219
            ],
            [
               -0.6824567967967967,
               -9.47219323160089
            ],
            [
               -0.6796542842842842,
               -9.44148095613276
            ],
            [
               -0.6768517717717717,
               -9.408805657052833
            ],
            [
               -0.6740492592592592,
               -9.374524366911022
            ],
            [
               -0.6712467467467467,
               -9.339120819249407
            ],
            [
               -0.6684442342342342,
               -9.303215482014295
            ],
            [
               -0.6656417217217216,
               -9.267544339615382
            ],
            [
               -0.6628392092092091,
               -9.232893897058565
            ],
            [
               -0.6600366966966966,
               -9.19999631458952
            ],
            [
               -0.6572341841841841,
               -9.169407235363597
            ],
            [
               -0.6544316716716716,
               -9.141402075159796
            ],
            [
               -0.6516291591591591,
               -9.115927952490368
            ],
            [
               -0.6488266466466466,
               -9.092635715492001
            ],
            [
               -0.6460241341341341,
               -9.07099266389513
            ],
            [
               -0.6432216216216216,
               -9.050449219155377
            ],
            [
               -0.640419109109109,
               -9.030611734694325
            ],
            [
               -0.6376165965965965,
               -9.011367220505273
            ],
            [
               -0.634814084084084,
               -8.992917675050128
            ],
            [
               -0.6320115715715715,
               -8.975709267745499
            ],
            [
               -0.629209059059059,
               -8.960276224579278
            ],
            [
               -0.6264065465465465,
               -8.947049218987237
            ],
            [
               -0.623604034034034,
               -8.93619253008469
            ],
            [
               -0.6208015215215215,
               -8.927527201230557
            ],
            [
               -0.617999009009009,
               -8.920570160764822
            ],
            [
               -0.6151964964964964,
               -8.914680194727087
            ],
            [
               -0.6123939839839839,
               -8.909263810176899
            ],
            [
               -0.6095914714714714,
               -8.903970645883629
            ],
            [
               -0.6067889589589589,
               -8.898808025748643
            ],
            [
               -0.6039864464464464,
               -8.894128685821002
            ],
            [
               -0.6011839339339339,
               -8.890487405479757
            ],
            [
               -0.5983814214214214,
               -8.888407746066717
            ],
            [
               -0.5955789089089089,
               -8.888133979129996
            ],
            [
               -0.5927763963963963,
               -8.88945350065364
            ],
            [
               -0.5899738838838838,
               -8.891657012318333
            ],
            [
               -0.5871713713713713,
               -8.893662236154
            ],
            [
               -0.5843688588588588,
               -8.89427464655034
            ],
            [
               -0.5815663463463463,
               -8.892512383027679
            ],
            [
               -0.5787638338338338,
               -8.887897455652464
            ],
            [
               -0.5759613213213213,
               -8.880620405321611
            ],
            [
               -0.5731588088088088,
               -8.871520086584114
            ],
            [
               -0.5703562962962963,
               -8.861874126183213
            ],
            [
               -0.5675537837837837,
               -8.853052482992913
            ],
            [
               -0.5647512712712712,
               -8.846128848315857
            ],
            [
               -0.5619487587587587,
               -8.841559225460031
            ],
            [
               -0.5591462462462462,
               -8.839019288091603
            ],
            [
               -0.5563437337337337,
               -8.83744735118839
            ],
            [
               -0.5535412212212212,
               -8.835281514987868
            ],
            [
               -0.5507387087087087,
               -8.830825204636813
            ],
            [
               -0.5479361961961962,
               -8.82264087001554
            ],
            [
               -0.5451336836836836,
               -8.80986664110753
            ],
            [
               -0.5423311711711711,
               -8.792375787250574
            ],
            [
               -0.5395286586586586,
               -8.770745501278881
            ],
            [
               -0.5367261461461461,
               -8.746055364429658
            ],
            [
               -0.5339236336336336,
               -8.719580948285472
            ],
            [
               -0.5311211211211211,
               -8.692471885246002
            ],
            [
               -0.5283186086086086,
               -8.6655008678011
            ],
            [
               -0.5255160960960961,
               -8.638943113522
            ],
            [
               -0.5227135835835836,
               -8.612604438892472
            ],
            [
               -0.519911071071071,
               -8.585973348984774
            ],
            [
               -0.5171085585585585,
               -8.558440949218085
            ],
            [
               -0.514306046046046,
               -8.52952014652916
            ],
            [
               -0.5115035335335335,
               -8.4990042100067
            ],
            [
               -0.508701021021021,
               -8.467029580080576
            ],
            [
               -0.5058985085085085,
               -8.43403972547526
            ],
            [
               -0.503095995995996,
               -8.400675516029532
            ],
            [
               -0.5002934834834833,
               -8.367634758360381
            ],
            [
               -0.49749097097097084,
               -8.335545416243146
            ],
            [
               -0.4946884584584583,
               -8.30488498133783
            ],
            [
               -0.4918859459459458,
               -8.275958082036247
            ],
            [
               -0.4890834334334333,
               -8.248923357071346
            ],
            [
               -0.4862809209209208,
               -8.22384588608831
            ],
            [
               -0.4834784084084083,
               -8.200747224157293
            ],
            [
               -0.48067589589589577,
               -8.1796315432194
            ],
            [
               -0.47787338338338325,
               -8.160480083131635
            ],
            [
               -0.47507087087087074,
               -8.143221399145421
            ],
            [
               -0.47226835835835823,
               -8.127695990102747
            ],
            [
               -0.4694658458458457,
               -8.113636902881183
            ],
            [
               -0.4666633333333332,
               -8.10068203830824
            ],
            [
               -0.4638608208208207,
               -8.088421559243624
            ],
            [
               -0.4610583083083082,
               -8.076469697337375
            ],
            [
               -0.4582557957957957,
               -8.064539597460774
            ],
            [
               -0.45545328328328316,
               -8.052496581628606
            ],
            [
               -0.45265077077077065,
               -8.040370693189683
            ],
            [
               -0.44984825825825814,
               -8.028321880486576
            ],
            [
               -0.4470457457457456,
               -8.016566526631316
            ],
            [
               -0.4442432332332331,
               -8.005287021072386
            ],
            [
               -0.4414407207207206,
               -7.994552213329282
            ],
            [
               -0.4386382082082081,
               -7.984273644746283
            ],
            [
               -0.4358356956956956,
               -7.974211197919056
            ],
            [
               -0.43303318318318307,
               -7.964025820000699
            ],
            [
               -0.43023067067067056,
               -7.953361507250831
            ],
            [
               -0.42742815815815804,
               -7.9419289662141725
            ],
            [
               -0.42462564564564553,
               -7.929562684902018
            ],
            [
               -0.421823133133133,
               -7.916231985538105
            ],
            [
               -0.4190206206206205,
               -7.902002237528066
            ],
            [
               -0.416218108108108,
               -7.8869596857894955
            ],
            [
               -0.4134155955955955,
               -7.871126487637678
            ],
            [
               -0.410613083083083,
               -7.854396963088062
            ],
            [
               -0.40781057057057046,
               -7.836519964961257
            ],
            [
               -0.40500805805805795,
               -7.817137386090076
            ],
            [
               -0.40220554554554544,
               -7.795869909230844
            ],
            [
               -0.39940303303303293,
               -7.77242448477236
            ],
            [
               -0.3966005205205205,
               -7.746689463779876
            ],
            [
               -0.3937980080080079,
               -7.718786057498704
            ],
            [
               -0.3909954954954955,
               -7.689058329968307
            ],
            [
               -0.3881929829829829,
               -7.658004015639667
            ],
            [
               -0.3853904704704705,
               -7.626168410140817
            ],
            [
               -0.38258795795795786,
               -7.594036490677153
            ],
            [
               -0.37978544544544546,
               -7.561959508287682
            ],
            [
               -0.37698293293293283,
               -7.530140685452002
            ],
            [
               -0.37418042042042043,
               -7.498683872121762
            ],
            [
               -0.3713779079079078,
               -7.467685967093108
            ],
            [
               -0.3685753953953954,
               -7.437336647344345
            ],
            [
               -0.3657728828828828,
               -7.40798389912499
            ],
            [
               -0.3629703703703704,
               -7.380133494961333
            ],
            [
               -0.36016785785785776,
               -7.354372365931414
            ],
            [
               -0.35736534534534536,
               -7.331232827970156
            ],
            [
               -0.35456283283283274,
               -7.311037671533381
            ],
            [
               -0.35176032032032034,
               -7.293776919809076
            ],
            [
               -0.3489578078078077,
               -7.2790611070884745
            ],
            [
               -0.3461552952952953,
               -7.26617428746901
            ],
            [
               -0.3433527827827827,
               -7.254219177734558
            ],
            [
               -0.3405502702702703,
               -7.242316851409705
            ],
            [
               -0.33774775775775767,
               -7.229804384917595
            ],
            [
               -0.33494524524524527,
               -7.216372634108771
            ],
            [
               -0.33214273273273265,
               -7.202103900365083
            ],
            [
               -0.32934022022022025,
               -7.187400266413552
            ],
            [
               -0.3265377077077076,
               -7.172827739898539
            ],
            [
               -0.323735195195195,
               -7.15892753766914
            ],
            [
               -0.3209326826826826,
               -7.146054920799093
            ],
            [
               -0.31813017017017,
               -7.134294719273673
            ],
            [
               -0.3153276576576576,
               -7.123474832570442
            ],
            [
               -0.31252514514514496,
               -7.1132641738713955
            ],
            [
               -0.30972263263263256,
               -7.1033119642311915
            ],
            [
               -0.30692012012011993,
               -7.093371549846981
            ],
            [
               -0.30411760760760753,
               -7.083359131479042
            ],
            [
               -0.3013150950950949,
               -7.073323656288818
            ],
            [
               -0.2985125825825825,
               -7.063339513093539
            ],
            [
               -0.2957100700700699,
               -7.0533657322228525
            ],
            [
               -0.2929075575575575,
               -7.043132028804568
            ],
            [
               -0.29010504504504486,
               -7.032106315967084
            ],
            [
               -0.28730253253253246,
               -7.019571196218773
            ],
            [
               -0.28450002002001984,
               -7.004797220896915
            ],
            [
               -0.28169750750750744,
               -6.987262233001856
            ],
            [
               -0.2788949949949948,
               -6.96684302294109
            ],
            [
               -0.2760924824824824,
               -6.943907235732521
            ],
            [
               -0.2732899699699698,
               -6.919261070414062
            ],
            [
               -0.2704874574574574,
               -6.893953816338765
            ],
            [
               -0.26768494494494477,
               -6.868988977134809
            ],
            [
               -0.26488243243243237,
               -6.845027056483277
            ],
            [
               -0.26207991991991975,
               -6.822174213066074
            ],
            [
               -0.25927740740740735,
               -6.799929464812666
            ],
            [
               -0.2564748948948947,
               -6.777316644356158
            ],
            [
               -0.2536723823823823,
               -6.753170178894979
            ],
            [
               -0.2508698698698697,
               -6.726494316614802
            ],
            [
               -0.2480673573573573,
               -6.6967899592696725
            ],
            [
               -0.24526484484484468,
               -6.664250586164963
            ],
            [
               -0.24246233233233228,
               -6.629767093990069
            ],
            [
               -0.23965981981981965,
               -6.594738822919274
            ],
            [
               -0.23685730730730725,
               -6.560746391259353
            ],
            [
               -0.23405479479479463,
               -6.529182689318634
            ],
            [
               -0.23125228228228223,
               -6.500948722737676
            ],
            [
               -0.2284497697697696,
               -6.476298113380884
            ],
            [
               -0.2256472572572572,
               -6.454865907380579
            ],
            [
               -0.22284474474474458,
               -6.435859883337475
            ],
            [
               -0.22004223223223218,
               -6.418344425173797
            ],
            [
               -0.21723971971971956,
               -6.401523311946727
            ],
            [
               -0.21443720720720716,
               -6.384935136397859
            ],
            [
               -0.21163469469469454,
               -6.368509739684504
            ],
            [
               -0.20883218218218214,
               -6.352483425186921
            ],
            [
               -0.2060296696696695,
               -6.337217790622413
            ],
            [
               -0.2032271571571571,
               -6.322996237795564
            ],
            [
               -0.2004246446446445,
               -6.309874632163806
            ],
            [
               -0.1976221321321321,
               -6.297638618169216
            ],
            [
               -0.19481961961961947,
               -6.285879070604695
            ],
            [
               -0.19201710710710707,
               -6.274153808653784
            ],
            [
               -0.18921459459459444,
               -6.26217297285378
            ],
            [
               -0.18641208208208204,
               -6.249937473563244
            ],
            [
               -0.18360956956956942,
               -6.237776689381257
            ],
            [
               -0.18080705705705702,
               -6.226266704960631
            ],
            [
               -0.1780045445445444,
               -6.216051467592853
            ],
            [
               -0.175202032032032,
               -6.207622406089464
            ],
            [
               -0.17239951951951937,
               -6.201126557317394
            ],
            [
               -0.16959700700700697,
               -6.19626492721759
            ],
            [
               -0.16679449449449435,
               -6.192315121924688
            ],
            [
               -0.16399198198198195,
               -6.188274712303508
            ],
            [
               -0.16118946946946933,
               -6.183086418935479
            ],
            [
               -0.15838695695695693,
               -6.175883627740591
            ],
            [
               -0.1555844444444443,
               -6.166190847071396
            ],
            [
               -0.1527819319319319,
               -6.154028224891271
            ],
            [
               -0.14997941941941928,
               -6.139896451257631
            ],
            [
               -0.14717690690690688,
               -6.124649514866323
            ],
            [
               -0.14437439439439426,
               -6.109289111633835
            ],
            [
               -0.14157188188188186,
               -6.0947299009379154
            ],
            [
               -0.13876936936936923,
               -6.08158714164268
            ],
            [
               -0.13596685685685683,
               -6.070029194626511
            ],
            [
               -0.1331643443443442,
               -6.0597210639919314
            ],
            [
               -0.1303618318318318,
               -6.049866274641038
            ],
            [
               -0.1275593193193192,
               -6.039336748615425
            ],
            [
               -0.12475680680680679,
               -6.026866179117929
            ],
            [
               -0.12195429429429416,
               -6.011272625851007
            ],
            [
               -0.11915178178178176,
               -5.991671046905648
            ],
            [
               -0.11634926926926914,
               -5.967636792409168
            ],
            [
               -0.11354675675675674,
               -5.939287575802559
            ],
            [
               -0.11074424424424412,
               -5.907264694164294
            ],
            [
               -0.10794173173173172,
               -5.872613566242625
            ],
            [
               -0.1051392192192191,
               -5.836586101357968
            ],
            [
               -0.10233670670670669,
               -5.80040787819111
            ],
            [
               -0.09953419419419407,
               -5.765065328840121
            ],
            [
               -0.09673168168168167,
               -5.731166734434194
            ],
            [
               -0.09392916916916905,
               -5.698913741829281
            ],
            [
               -0.09112665665665665,
               -5.668190096427981
            ],
            [
               -0.08832414414414402,
               -5.638739104421862
            ],
            [
               -0.08552163163163162,
               -5.610371838904266
            ],
            [
               -0.082719119119119,
               -5.583134833238298
            ],
            [
               -0.0799166066066066,
               -5.5573753316285535
            ],
            [
               -0.07711409409409398,
               -5.533673381192443
            ],
            [
               -0.07431158158158158,
               -5.512654675575426
            ],
            [
               -0.07150906906906895,
               -5.494741942455084
            ],
            [
               -0.06870655655655655,
               -5.479930397307134
            ],
            [
               -0.06590404404404393,
               -5.467673085223322
            ],
            [
               -0.06310153153153153,
               -5.45693211041998
            ],
            [
               -0.06029901901901891,
               -5.446399500726357
            ],
            [
               -0.057496506506506506,
               -5.434833064400262
            ],
            [
               -0.054693993993993884,
               -5.421407927882767
            ],
            [
               -0.05189148148148148,
               -5.405970176590003
            ],
            [
               -0.04908896896896886,
               -5.389102504163866
            ],
            [
               -0.04628645645645646,
               -5.371967719248288
            ],
            [
               -0.04348394394394384,
               -5.355967382888106
            ],
            [
               -0.040681431431431436,
               -5.342316242973256
            ],
            [
               -0.037878918918918814,
               -5.331666266317987
            ],
            [
               -0.03507640640640641,
               -5.323903854002017
            ],
            [
               -0.03227389389389379,
               -5.318191418908915
            ],
            [
               -0.02947138138138139,
               -5.313245700800653
            ],
            [
               -0.026668868868868767,
               -5.30776569686539
            ],
            [
               -0.023866356356356366,
               -5.300870057141417
            ],
            [
               -0.021063843843843744,
               -5.292396481046298
            ],
            [
               -0.018261331331331343,
               -5.282958338975016
            ],
            [
               -0.01545881881881872,
               -5.273733627857398
            ],
            [
               -0.01265630630630632,
               -5.266052310093176
            ],
            [
               -0.009853793793793697,
               -5.260919161967831
            ],
            [
               -0.007051281281281296,
               -5.258635331647003
            ],
            [
               -0.004248768768768674,
               -5.258652453103624
            ],
            [
               -0.001446256256256273,
               -5.259716790325545
            ],
            [
               0.0013562562562563496,
               -5.2602624383642596
            ],
            [
               0.00415876876876875,
               -5.258925426010272
            ],
            [
               0.006961281281281373,
               -5.255005079341423
            ],
            [
               0.009763793793793774,
               -5.248712097911694
            ],
            [
               0.012566306306306396,
               -5.241111566627886
            ],
            [
               0.015368818818818797,
               -5.233771363056697
            ],
            [
               0.01817133133133142,
               -5.228227778175727
            ],
            [
               0.02097384384384382,
               -5.2254457462058905
            ],
            [
               0.023776356356356443,
               -5.225457460288256
            ],
            [
               0.026578868868868843,
               -5.22730675135157
            ],
            [
               0.029381381381381466,
               -5.229325345146503
            ],
            [
               0.03218389389389387,
               -5.229654683799064
            ],
            [
               0.03498640640640649,
               -5.226841601606409
            ],
            [
               0.03778891891891911,
               -5.2203074459706205
            ],
            [
               0.04059143143143151,
               -5.210529048274143
            ],
            [
               0.043393943943944135,
               -5.198864239040704
            ],
            [
               0.046196456456456536,
               -5.187073262096204
            ],
            [
               0.04899896896896916,
               -5.176690668339456
            ],
            [
               0.05180148148148156,
               -5.168455016994681
            ],
            [
               0.05460399399399418,
               -5.161987663561174
            ],
            [
               0.05740650650650658,
               -5.15583183371991
            ],
            [
               0.060209019019019205,
               -5.14784544826497
            ],
            [
               0.0630115315315316,
               -5.135824934255014
            ],
            [
               0.06581404404404423,
               -5.118161272019702
            ],
            [
               0.06861655655655663,
               -5.094319036861123
            ],
            [
               0.07141906906906925,
               -5.064987474263766
            ],
            [
               0.07422158158158165,
               -5.031859982625914
            ],
            [
               0.07702409409409428,
               -4.997118829340808
            ],
            [
               0.07982660660660668,
               -4.962795539784453
            ],
            [
               0.0826291191191193,
               -4.930213656925499
            ],
            [
               0.0854316316316317,
               -4.899688506613391
            ],
            [
               0.08823414414414432,
               -4.870570184993921
            ],
            [
               0.09103665665665672,
               -4.841601688635384
            ],
            [
               0.09383916916916935,
               -4.811462337707182
            ],
            [
               0.09664168168168175,
               -4.779310668513851
            ],
            [
               0.09944419419419437,
               -4.7451478956312645
            ],
            [
               0.10224670670670677,
               -4.709888493567165
            ],
            [
               0.10504921921921939,
               -4.675124675451402
            ],
            [
               0.10785173173173179,
               -4.642672028367157
            ],
            [
               0.11065424424424442,
               -4.61405099349804
            ],
            [
               0.11345675675675682,
               -4.590072348368992
            ],
            [
               0.11625926926926944,
               -4.570652434355948
            ],
            [
               0.11906178178178184,
               -4.554902502571762
            ],
            [
               0.12186429429429446,
               -4.541445438315501
            ],
            [
               0.12466680680680686,
               -4.528843262766912
            ],
            [
               0.12746931931931949,
               -4.515992308280467
            ],
            [
               0.13027183183183189,
               -4.502365912275987
            ],
            [
               0.1330743443443445,
               -4.488045692133543
            ],
            [
               0.1358768568568569,
               -4.4735582990972524
            ],
            [
               0.13867936936936953,
               -4.459597809508221
            ],
            [
               0.14148188188188193,
               -4.446743586048623
            ],
            [
               0.14428439439439456,
               -4.435271756221379
            ],
            [
               0.14708690690690696,
               -4.4251128701138
            ],
            [
               0.14988941941941958,
               -4.415947961958528
            ],
            [
               0.15269193193193198,
               -4.407383411697349
            ],
            [
               0.1554944444444446,
               -4.399120366010369
            ],
            [
               0.158296956956957,
               -4.391044520379504
            ],
            [
               0.16109946946946962,
               -4.383200862375574
            ],
            [
               0.16390198198198203,
               -4.3756690216365595
            ],
            [
               0.16670449449449465,
               -4.368397697153215
            ],
            [
               0.16950700700700705,
               -4.36107466956434
            ],
            [
               0.17230951951951967,
               -4.353095617179612
            ],
            [
               0.17511203203203207,
               -4.343656015687543
            ],
            [
               0.1779145445445447,
               -4.331941244504106
            ],
            [
               0.1807170570570571,
               -4.3173497753434
            ],
            [
               0.18351956956956972,
               -4.299668498624687
            ],
            [
               0.18632208208208212,
               -4.279133961551162
            ],
            [
               0.18912459459459474,
               -4.256353094375905
            ],
            [
               0.19192710710710714,
               -4.232107079038142
            ],
            [
               0.19472961961961976,
               -4.207103862411115
            ],
            [
               0.19753213213213217,
               -4.181763167777898
            ],
            [
               0.2003346446446448,
               -4.156106280842911
            ],
            [
               0.2031371571571572,
               -4.129785991268369
            ],
            [
               0.2059396696696698,
               -4.102243579910013
            ],
            [
               0.2087421821821822,
               -4.072937230673741
            ],
            [
               0.21154469469469483,
               -4.041564587991459
            ],
            [
               0.21434720720720724,
               -4.008208172771779
            ],
            [
               0.21714971971971986,
               -3.9733625082720945
            ],
            [
               0.21995223223223226,
               -3.937843970208778
            ],
            [
               0.22275474474474488,
               -3.9026226672022073
            ],
            [
               0.22555725725725728,
               -3.868636509553241
            ],
            [
               0.2283597697697699,
               -3.8366448019751367
            ],
            [
               0.2311622822822823,
               -3.8071553370394167
            ],
            [
               0.23396479479479493,
               -3.780425943766227
            ],
            [
               0.23676730730730733,
               -3.7565127767647724
            ],
            [
               0.23956981981981995,
               -3.7353247789529274
            ],
            [
               0.24237233233233235,
               -3.716651074827249
            ],
            [
               0.24517484484484497,
               -3.700151185608034
            ],
            [
               0.24797735735735738,
               -3.685325739126494
            ],
            [
               0.25077986986987,
               -3.6715045168988922
            ],
            [
               0.2535823823823824,
               -3.6578894836618527
            ],
            [
               0.256384894894895,
               -3.64367088547106
            ],
            [
               0.2591874074074074,
               -3.628201516577816
            ],
            [
               0.26198991991992004,
               -3.6111812481552086
            ],
            [
               0.26479243243243245,
               -3.592785544918806
            ],
            [
               0.26759494494494507,
               -3.5736779047755256
            ],
            [
               0.27039745745745747,
               -3.554877751159365
            ],
            [
               0.2731999699699701,
               -3.537502953798535
            ],
            [
               0.2760024824824825,
               -3.522453292653948
            ],
            [
               0.2788049949949951,
               -3.5101299297483166
            ],
            [
               0.2816075075075075,
               -3.5002838606996374
            ],
            [
               0.28441002002002014,
               -3.492051420599628
            ],
            [
               0.28721253253253254,
               -3.4841771357785376
            ],
            [
               0.29001504504504516,
               -3.475362375328512
            ],
            [
               0.29281755755755756,
               -3.4646337166065866
            ],
            [
               0.2956200700700702,
               -3.4516139868380318
            ],
            [
               0.2984225825825826,
               -3.4366067694794857
            ],
            [
               0.3012250950950952,
               -3.4204636242461763
            ],
            [
               0.3040276076076076,
               -3.4042733596265116
            ],
            [
               0.30683012012012023,
               -3.3889709643724544
            ],
            [
               0.30963263263263263,
               -3.3749904712726675
            ],
            [
               0.31243514514514525,
               -3.3620719367133756
            ],
            [
               0.31523765765765766,
               -3.349282617145244
            ],
            [
               0.3180401701701703,
               -3.3352433500372136
            ],
            [
               0.3208426826826827,
               -3.318486497404198
            ],
            [
               0.3236451951951953,
               -3.297833151920191
            ],
            [
               0.3264477077077077,
               -3.2726768762916283
            ],
            [
               0.3292502202202203,
               -3.2430978093226255
            ],
            [
               0.3320527327327327,
               -3.209790500170275
            ],
            [
               0.33485524524524535,
               -3.1738497449230803
            ],
            [
               0.33765775775775775,
               -3.1364997290398353
            ],
            [
               0.34046027027027037,
               -3.098859599162193
            ],
            [
               0.34326278278278277,
               -3.061812434066592
            ],
            [
               0.3460652952952954,
               -3.0259962071182844
            ],
            [
               0.3488678078078078,
               -2.991884338584409
            ],
            [
               0.3516703203203204,
               -2.959889775973785
            ],
            [
               0.3544728328328328,
               -2.930422942578918
            ],
            [
               0.35727534534534544,
               -2.9038610699271405
            ],
            [
               0.36007785785785784,
               -2.8804328450522068
            ],
            [
               0.36288037037037046,
               -2.860068619179561
            ],
            [
               0.36568288288288286,
               -2.8422929619588118
            ],
            [
               0.3684853953953955,
               -2.8262307903055337
            ],
            [
               0.3712879079079079,
               -2.8107607343105343
            ],
            [
               0.3740904204204205,
               -2.7947927091598945
            ],
            [
               0.3768929329329329,
               -2.7775920591561185
            ],
            [
               0.37969544544544553,
               -2.7590418901848484
            ],
            [
               0.38249795795795793,
               -2.739742341374116
            ],
            [
               0.38530047047047056,
               -2.720891175047223
            ],
            [
               0.38810298298298296,
               -2.703960463042499
            ],
            [
               0.3909054954954956,
               -2.6902556124766193
            ],
            [
               0.393708008008008,
               -2.680490002962614
            ],
            [
               0.3965105205205206,
               -2.6745129500941847
            ],
            [
               0.3993130330330332,
               -2.671286596702206
            ],
            [
               0.4021155455455456,
               -2.6691308539300245
            ],
            [
               0.40491805805805825,
               -2.666169309405948
            ],
            [
               0.40772057057057065,
               -2.660841961372837
            ],
            [
               0.4105230830830833,
               -2.6523259058000015
            ],
            [
               0.4133255955955957,
               -2.6407320266541277
            ],
            [
               0.4161281081081083,
               -2.6270162933156325
            ],
            [
               0.4189306206206207,
               -2.61263553332879
            ],
            [
               0.4217331331331333,
               -2.599059344457258
            ],
            [
               0.4245356456456457,
               -2.5872949200595805
            ],
            [
               0.42733815815815834,
               -2.5775750125984054
            ],
            [
               0.43014067067067074,
               -2.5693034515763706
            ],
            [
               0.43294318318318337,
               -2.561266529664387
            ],
            [
               0.43574569569569577,
               -2.5520312300491987
            ],
            [
               0.4385482082082084,
               -2.540391926507464
            ],
            [
               0.4413507207207208,
               -2.52571533779153
            ],
            [
               0.4441532332332334,
               -2.508072372011645
            ],
            [
               0.4469557457457458,
               -2.4881210649663323
            ],
            [
               0.44975825825825844,
               -2.4667908670587284
            ],
            [
               0.45256077077077084,
               -2.4448856772088092
            ],
            [
               0.45536328328328346,
               -2.422748759724886
            ],
            [
               0.45816579579579586,
               -2.4001089578185244
            ],
            [
               0.4609683083083085,
               -2.3761633378905316
            ],
            [
               0.4637708208208209,
               -2.349869103549361
            ],
            [
               0.4665733333333335,
               -2.320345575631139
            ],
            [
               0.4693758458458459,
               -2.2872495193000635
            ],
            [
               0.47217835835835853,
               -2.2509962250808595
            ],
            [
               0.47498087087087093,
               -2.2127506115875306
            ],
            [
               0.47778338338338355,
               -2.1741889659935936
            ],
            [
               0.48058589589589595,
               -2.1371066972343122
            ],
            [
               0.4833884084084086,
               -2.102995750896474
            ],
            [
               0.486190920920921,
               -2.07272178126982
            ],
            [
               0.4889934334334336,
               -2.046394906054493
            ],
            [
               0.491795945945946,
               -2.023462307103072
            ],
            [
               0.4945984584584586,
               -2.0029788436436604
            ],
            [
               0.497400970970971,
               -1.9839573290024362
            ],
            [
               0.5002034834834836,
               -1.9656805053906243
            ],
            [
               0.503005995995996,
               -1.947876988536784
            ],
            [
               0.5058085085085087,
               -1.9307149618068067
            ],
            [
               0.5086110210210211,
               -1.9146315033299963
            ],
            [
               0.5114135335335337,
               -1.9000700777137869
            ],
            [
               0.5142160460460461,
               -1.8872260565576457
            ],
            [
               0.5170185585585587,
               -1.87589230111924
            ],
            [
               0.5198210710710711,
               -1.865458182328391
            ],
            [
               0.5226235835835837,
               -1.8550604047751769
            ],
            [
               0.5254260960960961,
               -1.8438318934901066
            ],
            [
               0.5282286086086088,
               -1.8311631137227558
            ],
            [
               0.5310311211211212,
               -1.8168882027488458
            ],
            [
               0.5338336336336338,
               -1.8013354081019646
            ],
            [
               0.5366361461461462,
               -1.785227136585421
            ],
            [
               0.5394386586586588,
               -1.7694634179044328
            ],
            [
               0.5422411711711712,
               -1.754857835421257
            ],
            [
               0.5450436836836838,
               -1.7419063758473872
            ],
            [
               0.5478461961961962,
               -1.7306550847278857
            ],
            [
               0.5506487087087089,
               -1.7206983473180255
            ],
            [
               0.5534512212212213,
               -1.711298314828765
            ],
            [
               0.5562537337337339,
               -1.7015810574892285
            ],
            [
               0.5590562462462463,
               -1.6907468103640806
            ],
            [
               0.5618587587587589,
               -1.6782342297834365
            ],
            [
               0.5646612712712713,
               -1.663798919412157
            ],
            [
               0.5674637837837839,
               -1.647496309502829
            ],
            [
               0.5702662962962963,
               -1.629587936435943
            ],
            [
               0.573068808808809,
               -1.6104094953772012
            ],
            [
               0.5758713213213213,
               -1.5902441787818464
            ],
            [
               0.578673833833834,
               -1.5692363628759747
            ],
            [
               0.5814763463463464,
               -1.5473634637190035
            ],
            [
               0.584278858858859,
               -1.5244645277758746
            ],
            [
               0.5870813713713714,
               -1.5003090226180618
            ],
            [
               0.589883883883884,
               -1.4746819685365207
            ],
            [
               0.5926863963963964,
               -1.4474623359271828
            ],
            [
               0.595488908908909,
               -1.4186781594929645
            ],
            [
               0.5982914214214214,
               -1.3885304843187551
            ],
            [
               0.6010939339339341,
               -1.3573858575941014
            ],
            [
               0.6038964464464465,
               -1.3257419438370963
            ],
            [
               0.6066989589589589,
               -1.294173076990658
            ],
            [
               0.6095014714714717,
               -1.2632634390273623
            ],
            [
               0.6123039839839841,
               -1.2335364409509069
            ],
            [
               0.6151064964964965,
               -1.2053902974939543
            ],
            [
               0.6179090090090089,
               -1.179051031311218
            ],
            [
               0.6207115215215218,
               -1.1545536759879855
            ],
            [
               0.6235140340340342,
               -1.1317588202936797
            ],
            [
               0.6263165465465466,
               -1.1104045064879315
            ],
            [
               0.629119059059059,
               -1.0901842089239189
            ],
            [
               0.6319215715715718,
               -1.0708330148939762
            ],
            [
               0.6347240840840842,
               -1.0521995710658167
            ],
            [
               0.6375265965965966,
               -1.034283347634986
            ],
            [
               0.640329109109109,
               -1.0172257209508437
            ],
            [
               0.6431316216216219,
               -1.0012570944865828
            ],
            [
               0.6459341341341343,
               -0.9866164764633041
            ],
            [
               0.6487366466466467,
               -0.9734696279873933
            ],
            [
               0.651539159159159,
               -0.9618532508670121
            ],
            [
               0.6543416716716719,
               -0.95166457309195
            ],
            [
               0.6571441841841843,
               -0.9427003562198131
            ],
            [
               0.6599466966966967,
               -0.9347318349297193
            ],
            [
               0.6627492092092091,
               -0.9275885772493204
            ],
            [
               0.665551721721722,
               -0.9212198262753954
            ],
            [
               0.6683542342342343,
               -0.9157086458732024
            ],
            [
               0.6711567467467467,
               -0.9112302988324537
            ],
            [
               0.6739592592592591,
               -0.9079664154291933
            ],
            [
               0.676761771771772,
               -0.9060036221127632
            ],
            [
               0.6795642842842844,
               -0.9052530906831873
            ],
            [
               0.6823667967967968,
               -0.9054226653990742
            ],
            [
               0.6851693093093092,
               -0.9060568802176245
            ],
            [
               0.687971821821822,
               -0.9066374607450651
            ],
            [
               0.6907743343343344,
               -0.9067154310841357
            ],
            [
               0.6935768468468468,
               -0.9060331918939841
            ],
            [
               0.6963793593593592,
               -0.9045956393559216
            ],
            [
               0.6991818718718721,
               -0.9026638450915403
            ],
            [
               0.7019843843843845,
               -0.9006686564679942
            ],
            [
               0.7047868968968969,
               -0.8990671922161617
            ],
            [
               0.7075894094094093,
               -0.8981842499930455
            ],
            [
               0.7103919219219221,
               -0.8980868073460222
            ],
            [
               0.7131944344344345,
               -0.898530928880346
            ],
            [
               0.7159969469469469,
               -0.8989991869528193
            ],
            [
               0.7187994594594593,
               -0.8988197997983214
            ],
            [
               0.7216019719719722,
               -0.8973344714226066
            ],
            [
               0.7244044844844846,
               -0.8940677789567832
            ],
            [
               0.727206996996997,
               -0.8888509718491768
            ],
            [
               0.7300095095095094,
               -0.881866795107733
            ],
            [
               0.7328120220220222,
               -0.8736048086326687
            ],
            [
               0.7356145345345346,
               -0.864741486268505
            ],
            [
               0.738417047047047,
               -0.8559788089658085
            ],
            [
               0.7412195595595594,
               -0.8478838910144759
            ],
            [
               0.7440220720720723,
               -0.8407687293392687
            ],
            [
               0.7468245845845847,
               -0.8346355426114265
            ],
            [
               0.7496270970970971,
               -0.8291942329330286
            ],
            [
               0.7524296096096099,
               -0.8239401066870968
            ],
            [
               0.7552321221221223,
               -0.8182670690816458
            ],
            [
               0.7580346346346347,
               -0.811586704980721
            ],
            [
               0.7608371471471471,
               -0.8034268717519435
            ],
            [
               0.76363965965966,
               -0.7934922978887897
            ],
            [
               0.7664421721721724,
               -0.781680743330389
            ],
            [
               0.7692446846846848,
               -0.768058289334693
            ],
            [
               0.7720471971971972,
               -0.7528042453626718
            ],
            [
               0.77484970970971,
               -0.7361394943511517
            ],
            [
               0.7776522222222224,
               -0.7182525831280913
            ],
            [
               0.7804547347347348,
               -0.69923672573203
            ],
            [
               0.7832572472472472,
               -0.6790490518419059
            ],
            [
               0.7860597597597601,
               -0.6575010712078271
            ],
            [
               0.7888622722722725,
               -0.6342859052278733
            ],
            [
               0.7916647847847849,
               -0.6090426382298837
            ],
            [
               0.7944672972972973,
               -0.5814509681974851
            ],
            [
               0.7972698098098101,
               -0.5513410675854811
            ],
            [
               0.8000723223223225,
               -0.5187962320748216
            ],
            [
               0.8028748348348349,
               -0.48422218728584276
            ],
            [
               0.8056773473473473,
               -0.4483592397346303
            ],
            [
               0.8084798598598602,
               -0.4122228519943132
            ],
            [
               0.8112823723723726,
               -0.37697365064702915
            ],
            [
               0.814084884884885,
               -0.3437360968331866
            ],
            [
               0.8168873973973974,
               -0.3134012906000514
            ],
            [
               0.8196899099099102,
               -0.28645863965779306
            ],
            [
               0.8224924224224226,
               -0.2628997208352448
            ],
            [
               0.825294934934935,
               -0.24222455145553212
            ],
            [
               0.8280974474474474,
               -0.2235578756842429
            ],
            [
               0.8308999599599602,
               -0.20585610404365617
            ],
            [
               0.8337024724724726,
               -0.18816108741182447
            ],
            [
               0.836504984984985,
               -0.16984173071885778
            ],
            [
               0.8393074974974974,
               -0.15076333067580805
            ],
            [
               0.8421100100100103,
               -0.13133878428814683
            ],
            [
               0.8449125225225227,
               -0.11244277094579047
            ],
            [
               0.8477150350350351,
               -0.09520344969543615
            ],
            [
               0.8505175475475475,
               -0.08071786753934873
            ],
            [
               0.8533200600600603,
               -0.06975889252307077
            ],
            [
               0.8561225725725727,
               -0.06254698456841012
            ],
            [
               0.8589250850850851,
               -0.058647263980372344
            ],
            [
               0.8617275975975975,
               -0.0570235065084308
            ],
            [
               0.8645301101101104,
               -0.05624247780608549
            ],
            [
               0.8673326226226228,
               -0.05478374568417088
            ],
            [
               0.8701351351351352,
               -0.05138157863291859
            ],
            [
               0.8729376476476476,
               -0.04531453478162284
            ],
            [
               0.8757401601601604,
               -0.036568507327620736
            ],
            [
               0.8785426726726728,
               -0.025828646962985147
            ],
            [
               0.8813451851851852,
               -0.014297879729770813
            ],
            [
               0.8841476976976976,
               -0.0033841634636733176
            ],
            [
               0.8869502102102105,
               0.005666424128554226
            ],
            [
               0.8897527227227229,
               0.012097837309724468
            ],
            [
               0.8925552352352353,
               0.015848761993547456
            ],
            [
               0.8953577477477477,
               0.01758013665211955
            ],
            [
               0.8981602602602605,
               0.018517844209506862
            ],
            [
               0.9009627727727729,
               0.020152006423012736
            ],
            [
               0.9037652852852853,
               0.02387298088037504
            ],
            [
               0.9065677977977977,
               0.03064142845703799
            ],
            [
               0.9093703103103106,
               0.040780385643156336
            ],
            [
               0.912172822822823,
               0.053943302154682016
            ],
            [
               0.9149753353353354,
               0.06926277510179801
            ],
            [
               0.9177778478478478,
               0.0856341641536833
            ],
            [
               0.9205803603603606,
               0.10205101681402517
            ],
            [
               0.923382872872873,
               0.1178962015821785
            ],
            [
               0.9261853853853854,
               0.13310770361579216
            ],
            [
               0.9289878978978978,
               0.14817664385457796
            ],
            [
               0.9317904104104107,
               0.16398552550126055
            ],
            [
               0.9345929229229231,
               0.18154160852573398
            ],
            [
               0.9373954354354355,
               0.20168935819944345
            ],
            [
               0.9401979479479479,
               0.22488839054429555
            ],
            [
               0.9430004604604607,
               0.2511189295933818
            ],
            [
               0.9458029729729731,
               0.2799337371217163
            ],
            [
               0.9486054854854855,
               0.310627947810298
            ],
            [
               0.9514079979979979,
               0.34246175094662057
            ],
            [
               0.9542105105105108,
               0.37485715551912335
            ],
            [
               0.9570130230230232,
               0.4075032507409908
            ],
            [
               0.9598155355355356,
               0.4403394802427023
            ],
            [
               0.962618048048048,
               0.47343114861179103
            ],
            [
               0.9654205605605608,
               0.5067901227297806
            ],
            [
               0.9682230730730732,
               0.5402130259622169
            ],
            [
               0.9710255855855856,
               0.5732024467968948
            ],
            [
               0.973828098098098,
               0.6050062080725755
            ],
            [
               0.9766306106106108,
               0.6347663309754559
            ],
            [
               0.9794331231231233,
               0.6617284013162816
            ],
            [
               0.9822356356356357,
               0.6854383110404783
            ],
            [
               0.985038148148148,
               0.7058555918115736
            ],
            [
               0.9878406606606609,
               0.7233404416540186
            ],
            [
               0.9906431731731733,
               0.7385155715295717
            ],
            [
               0.9934456856856857,
               0.7520487147727124
            ],
            [
               0.9962481981981981,
               0.7644310252156821
            ],
            [
               0.9990507107107109,
               0.7758297388765172
            ],
            [
               1.0018532232232233,
               0.7860686059960003
            ],
            [
               1.0046557357357357,
               0.794744890399576
            ],
            [
               1.0074582482482481,
               0.8014426358573878
            ],
            [
               1.010260760760761,
               0.805965820487005
            ],
            [
               1.0130632732732734,
               0.8085051773841521
            ],
            [
               1.0158657857857858,
               0.8096730873539961
            ],
            [
               1.0186682982982982,
               0.810385585031506
            ],
            [
               1.021470810810811,
               0.8116240398428989
            ],
            [
               1.0242733233233234,
               0.8141528427918399
            ],
            [
               1.0270758358358358,
               0.8182878009198067
            ],
            [
               1.0298783483483482,
               0.8237958320977032
            ],
            [
               1.032680860860861,
               0.8299641174793901
            ],
            [
               1.0354833733733735,
               0.8358202578936584
            ],
            [
               1.0382858858858859,
               0.840433561761758
            ],
            [
               1.0410883983983983,
               0.8431992579216274
            ],
            [
               1.0438909109109111,
               0.8440123122743532
            ],
            [
               1.0466934234234235,
               0.8432743598028676
            ],
            [
               1.049495935935936,
               0.841733661973123
            ],
            [
               1.0522984484484483,
               0.8402146680388487
            ],
            [
               1.0551009609609612,
               0.8393311468790365
            ],
            [
               1.0579034734734736,
               0.8392819702165841
            ],
            [
               1.060705985985986,
               0.8397996048886469
            ],
            [
               1.0635084984984984,
               0.8402681888730683
            ],
            [
               1.0663110110110112,
               0.8399691151205957
            ],
            [
               1.0691135235235236,
               0.8383677504927025
            ],
            [
               1.071916036036036,
               0.8353406099569103
            ],
            [
               1.0747185485485484,
               0.8312628883026019
            ],
            [
               1.0775210610610613,
               0.8269244845924817
            ],
            [
               1.0803235735735737,
               0.8233017102641558
            ],
            [
               1.083126086086086,
               0.8212612363608152
            ],
            [
               1.0859285985985985,
               0.8212954896328704
            ],
            [
               1.0887311111111113,
               0.8233770551381436
            ],
            [
               1.0915336236236237,
               0.8269781040284645
            ],
            [
               1.0943361361361361,
               0.831244230449574
            ],
            [
               1.0971386486486485,
               0.8352602322648632
            ],
            [
               1.0999411611611614,
               0.8383162451618631
            ],
            [
               1.1027436736736738,
               0.8400859463575028
            ],
            [
               1.1055461861861862,
               0.840662437633636
            ],
            [
               1.1083486986986986,
               0.8404492997019126
            ],
            [
               1.1111512112112114,
               0.8399554341205597
            ],
            [
               1.1139537237237238,
               0.8395745204039731
            ],
            [
               1.1167562362362362,
               0.8394321101130959
            ],
            [
               1.119558748748749,
               0.8393553771282392
            ],
            [
               1.1223612612612615,
               0.8389730188887761
            ],
            [
               1.1251637737737739,
               0.8379033294532547
            ],
            [
               1.1279662862862863,
               0.835955118246341
            ],
            [
               1.130768798798799,
               0.8332609918356084
            ],
            [
               1.1335713113113115,
               0.8302872998671216
            ],
            [
               1.136373823823824,
               0.8277106498458124
            ],
            [
               1.1391763363363363,
               0.8262006871506706
            ],
            [
               1.1419788488488491,
               0.8261847127900843
            ],
            [
               1.1447813613613615,
               0.8276786242537799
            ],
            [
               1.147583873873874,
               0.8302472900730944
            ],
            [
               1.1503863863863864,
               0.8331133486337343
            ],
            [
               1.1531888988988992,
               0.8353822016051211
            ],
            [
               1.1559914114114116,
               0.8363107545496753
            ],
            [
               1.158793923923924,
               0.8355323261183241
            ],
            [
               1.1615964364364364,
               0.8331651946870284
            ],
            [
               1.1643989489489492,
               0.8297718724240823
            ],
            [
               1.1672014614614616,
               0.8261862278401626
            ],
            [
               1.170003973973974,
               0.8232684607710432
            ],
            [
               1.1728064864864864,
               0.821669011157212
            ],
            [
               1.1756089989989993,
               0.8216751454616738
            ],
            [
               1.1784115115115117,
               0.823181816502558
            ],
            [
               1.181214024024024,
               0.8257837073309631
            ],
            [
               1.1840165365365365,
               0.8289444586660313
            ],
            [
               1.1868190490490493,
               0.8321763067089041
            ],
            [
               1.1896215615615617,
               0.8351660023889789
            ],
            [
               1.1924240740740741,
               0.83780869832189
            ],
            [
               1.1952265865865865,
               0.8401498078184009
            ],
            [
               1.1980290990990994,
               0.8422707439824215
            ],
            [
               1.2008316116116118,
               0.8441744234030324
            ],
            [
               1.2036341241241242,
               0.8457233790726235
            ],
            [
               1.2064366366366366,
               0.8466591383370883
            ],
            [
               1.2092391491491494,
               0.8466961435598055
            ],
            [
               1.2120416616616618,
               0.8456510771161536
            ],
            [
               1.2148441741741742,
               0.8435518925501739
            ],
            [
               1.2176466866866866,
               0.8406768463307532
            ],
            [
               1.2204491991991995,
               0.8375002917524608
            ],
            [
               1.2232517117117119,
               0.8345588433694253
            ],
            [
               1.2260542242242243,
               0.8322844451031539
            ],
            [
               1.2288567367367367,
               0.830866807482801
            ],
            [
               1.2316592492492495,
               0.830199808935058
            ],
            [
               1.234461761761762,
               0.8299369542708348
            ],
            [
               1.2372642742742743,
               0.829640372643448
            ],
            [
               1.2400667867867867,
               0.8289712001054585
            ],
            [
               1.2428692992992996,
               0.827850597796024
            ],
            [
               1.245671811811812,
               0.8265278548768986
            ],
            [
               1.2484743243243244,
               0.8255233818678267
            ],
            [
               1.2512768368368368,
               0.8254592507383176
            ],
            [
               1.2540793493493496,
               0.8268322822831244
            ],
            [
               1.256881861861862,
               0.8298089155035537
            ],
            [
               1.2596843743743744,
               0.8341177194317755
            ],
            [
               1.2624868868868868,
               0.8390846316250862
            ],
            [
               1.2652893993993997,
               0.8438078943926914
            ],
            [
               1.268091911911912,
               0.8474207353855636
            ],
            [
               1.2708944244244245,
               0.8493573189231505
            ],
            [
               1.2736969369369369,
               0.8495331824228955
            ],
            [
               1.2764994494494497,
               0.848377407380811
            ],
            [
               1.279301961961962,
               0.8467017537086043
            ],
            [
               1.2821044744744745,
               0.8454457989448656
            ],
            [
               1.284906986986987,
               0.8453785081583227
            ],
            [
               1.2877094994994998,
               0.8468515306626259
            ],
            [
               1.2905120120120122,
               0.8496828380925532
            ],
            [
               1.2933145245245246,
               0.853206805308373
            ],
            [
               1.296117037037037,
               0.8564729356435539
            ],
            [
               1.2989195495495498,
               0.8585282739871705
            ],
            [
               1.3017220620620622,
               0.858693690231604
            ],
            [
               1.3045245745745746,
               0.8567493546428189
            ],
            [
               1.307327087087087,
               0.8529772424545268
            ],
            [
               1.3101295995995998,
               0.8480565932149258
            ],
            [
               1.3129321121121122,
               0.8428552218224379
            ],
            [
               1.3157346246246246,
               0.8381897393577002
            ],
            [
               1.318537137137137,
               0.8346317703206036
            ],
            [
               1.32133964964965,
               0.8324151983901622
            ],
            [
               1.3241421621621623,
               0.8314603943428214
            ],
            [
               1.3269446746746747,
               0.8314898384127094
            ],
            [
               1.329747187187187,
               0.8321802809880907
            ],
            [
               1.3325496996997,
               0.8332892872122493
            ],
            [
               1.3353522122122123,
               0.8347100851056002
            ],
            [
               1.3381547247247247,
               0.8364409921639826
            ],
            [
               1.3409572372372371,
               0.8384915901555399
            ],
            [
               1.34375974974975,
               0.8407736441923621
            ],
            [
               1.3465622622622624,
               0.8430310099158511
            ],
            [
               1.3493647747747748,
               0.8448473895434514
            ],
            [
               1.3521672872872872,
               0.84573978110053
            ],
            [
               1.3549697997998,
               0.8453105387968893
            ],
            [
               1.3577723123123124,
               0.8434052332898219
            ],
            [
               1.3605748248248248,
               0.8402166953274453
            ],
            [
               1.3633773373373372,
               0.8362906152733007
            ],
            [
               1.36617984984985,
               0.8324198909706322
            ],
            [
               1.3689823623623625,
               0.829452588879132
            ],
            [
               1.3717848748748749,
               0.8280688290481049
            ],
            [
               1.3745873873873873,
               0.828594531764665
            ],
            [
               1.3773898998999001,
               0.8309103114460434
            ],
            [
               1.3801924124124125,
               0.8344849922224604
            ],
            [
               1.382994924924925,
               0.8385247688148478
            ],
            [
               1.3857974374374373,
               0.842193529383632
            ],
            [
               1.3885999499499502,
               0.8448386681732956
            ],
            [
               1.3914024624624626,
               0.8461562833959757
            ],
            [
               1.394204974974975,
               0.8462495421357943
            ],
            [
               1.3970074874874874,
               0.8455673037041542
            ],
            [
               1.39981,
               0.8447459935371047
            ]
         ]
      },
      {
         "data": [
            [
               1.39991,
               0.8245207928305724
            ],
            [
               1.3971074774774772,
               0.8278358380109925
            ],
            [
               1.3943049549549547,
               0.8322386681292553
            ],
            [
               1.391502432432432,
               0.8370961374314554
            ],
            [
               1.3886999099099095,
               0.8416473840565661
            ],
            [
               1.385897387387387,
               0.8451156222926759
            ],
            [
               1.3830948648648644,
               0.8468343111378545
            ],
            [
               1.3802923423423419,
               0.8463685309964912
            ],
            [
               1.3774898198198193,
               0.8436103958256247
            ],
            [
               1.3746872972972968,
               0.8388283262132781
            ],
            [
               1.3718847747747747,
               0.8326548777241989
            ],
            [
               1.369082252252252,
               0.8260068751501475
            ],
            [
               1.3662797297297296,
               0.8199441269718033
            ],
            [
               1.363477207207207,
               0.8154869611981965
            ],
            [
               1.3606746846846844,
               0.813425064066605
            ],
            [
               1.3578721621621619,
               0.8141569678131741
            ],
            [
               1.3550696396396393,
               0.817597960098233
            ],
            [
               1.3522671171171168,
               0.8231828661225968
            ],
            [
               1.3494645945945942,
               0.8299703862002943
            ],
            [
               1.3466620720720717,
               0.8368315302932139
            ],
            [
               1.3438595495495491,
               0.8426822797285656
            ],
            [
               1.3410570270270266,
               0.8467064893786276
            ],
            [
               1.338254504504504,
               0.848514247114208
            ],
            [
               1.335451981981982,
               0.8481951020070557
            ],
            [
               1.3326494594594593,
               0.8462520878069935
            ],
            [
               1.3298469369369368,
               0.8434345929488334
            ],
            [
               1.3270444144144142,
               0.8405167743007489
            ],
            [
               1.3242418918918917,
               0.838084548954475
            ],
            [
               1.3214393693693691,
               0.8363924949114487
            ],
            [
               1.3186368468468466,
               0.8353317285405044
            ],
            [
               1.315834324324324,
               0.8345163023577733
            ],
            [
               1.3130318018018015,
               0.8334587412422501
            ],
            [
               1.310229279279279,
               0.8317765659810501
            ],
            [
               1.3074267567567563,
               0.829360641234631
            ],
            [
               1.3046242342342338,
               0.8264472967069381
            ],
            [
               1.3018217117117112,
               0.823566764316741
            ],
            [
               1.2990191891891887,
               0.8213813465766542
            ],
            [
               1.2962166666666666,
               0.8204647854253633
            ],
            [
               1.293414144144144,
               0.8210966926072452
            ],
            [
               1.2906116216216215,
               0.823144357677954
            ],
            [
               1.287809099099099,
               0.8260780970082564
            ],
            [
               1.2850065765765764,
               0.8291231241861485
            ],
            [
               1.2822040540540538,
               0.8315044267664558
            ],
            [
               1.2794015315315312,
               0.8327068807548326
            ],
            [
               1.2765990090090087,
               0.8326630532263941
            ],
            [
               1.2737964864864861,
               0.8318004334832629
            ],
            [
               1.2709939639639636,
               0.8309232144134278
            ],
            [
               1.268191441441441,
               0.8309578614940207
            ],
            [
               1.2653889189189185,
               0.83263892169367
            ],
            [
               1.262586396396396,
               0.8362356681818568
            ],
            [
               1.2597838738738734,
               0.8414120613157223
            ],
            [
               1.2569813513513513,
               0.8472733334593414
            ],
            [
               1.2541788288288287,
               0.8525939152835562
            ],
            [
               1.2513763063063061,
               0.8561620257419644
            ],
            [
               1.2485737837837836,
               0.8571356742540122
            ],
            [
               1.245771261261261,
               0.8552971885408684
            ],
            [
               1.2429687387387385,
               0.8511223758459767
            ],
            [
               1.240166216216216,
               0.8456377241836588
            ],
            [
               1.2373636936936934,
               0.840106697198209
            ],
            [
               1.2345611711711708,
               0.8356422635582081
            ],
            [
               1.2317586486486483,
               0.8328686374591872
            ],
            [
               1.2289561261261257,
               0.831741601152526
            ],
            [
               1.2261536036036031,
               0.8315873215284739
            ],
            [
               1.2233510810810806,
               0.8313497197264343
            ],
            [
               1.2205485585585585,
               0.8299686586597552
            ],
            [
               1.217746036036036,
               0.8267676307584662
            ],
            [
               1.2149435135135134,
               0.8217247923037281
            ],
            [
               1.2121409909909908,
               0.8155371246583982
            ],
            [
               1.2093384684684683,
               0.8094529131432804
            ],
            [
               1.2065359459459457,
               0.8049216129967594
            ],
            [
               1.2037334234234232,
               0.8031686439977133
            ],
            [
               1.2009309009009006,
               0.8048268149647448
            ],
            [
               1.198128378378378,
               0.8097382043712962
            ],
            [
               1.1953258558558555,
               0.8169863934664026
            ],
            [
               1.192523333333333,
               0.8251466238527421
            ],
            [
               1.1897208108108104,
               0.8326741939415587
            ],
            [
               1.1869182882882878,
               0.8383107199139186
            ],
            [
               1.1841157657657653,
               0.8413862696749739
            ],
            [
               1.1813132432432432,
               0.8419323662750902
            ],
            [
               1.1785107207207206,
               0.8405834097095877
            ],
            [
               1.175708198198198,
               0.8383111416969911
            ],
            [
               1.1729056756756755,
               0.8360864899973457
            ],
            [
               1.170103153153153,
               0.8345800289439858
            ],
            [
               1.1673006306306304,
               0.8339923257327921
            ],
            [
               1.1644981081081078,
               0.8340569387825312
            ],
            [
               1.1616955855855853,
               0.8341992956415041
            ],
            [
               1.1588930630630627,
               0.8337845393159551
            ],
            [
               1.1560905405405402,
               0.8323630201143821
            ],
            [
               1.1532880180180176,
               0.82983022760747
            ],
            [
               1.150485495495495,
               0.8264539228601588
            ],
            [
               1.1476829729729725,
               0.8227709623049684
            ],
            [
               1.14488045045045,
               0.8194016079814581
            ],
            [
               1.1420779279279278,
               0.8168542482082479
            ],
            [
               1.1392754054054053,
               0.8153905929873702
            ],
            [
               1.1364728828828827,
               0.81499317002441
            ],
            [
               1.1336703603603602,
               0.8154350559400534
            ],
            [
               1.1308678378378376,
               0.8164125147362462
            ],
            [
               1.128065315315315,
               0.8176793194979464
            ],
            [
               1.1252627927927925,
               0.8191247915269013
            ],
            [
               1.12246027027027,
               0.8207640835163446
            ],
            [
               1.1196577477477474,
               0.8226481931686287
            ],
            [
               1.1168552252252248,
               0.8247371368559016
            ],
            [
               1.1140527027027023,
               0.826798298246997
            ],
            [
               1.1112501801801797,
               0.8283854241597624
            ],
            [
               1.1084476576576572,
               0.8289238679157371
            ],
            [
               1.105645135135135,
               0.8278853016297099
            ],
            [
               1.1028426126126125,
               0.8249961717843739
            ],
            [
               1.10004009009009,
               0.8204038506301519
            ],
            [
               1.0972375675675674,
               0.814731503788602
            ],
            [
               1.0944350450450449,
               0.808986063971842
            ],
            [
               1.0916325225225223,
               0.8043325503762855
            ],
            [
               1.0888299999999997,
               0.8017954179226408
            ],
            [
               1.0860274774774772,
               0.8019766573186597
            ],
            [
               1.0832249549549546,
               0.804879985858026
            ],
            [
               1.080422432432432,
               0.8098997323607282
            ],
            [
               1.0776199099099095,
               0.8159816204263013
            ],
            [
               1.074817387387387,
               0.8219077037772031
            ],
            [
               1.0720148648648644,
               0.8266178510777724
            ],
            [
               1.0692123423423419,
               0.8294690930070949
            ],
            [
               1.0664098198198197,
               0.8303557199550315
            ],
            [
               1.0636072972972972,
               0.8296599275188985
            ],
            [
               1.0608047747747746,
               0.8280590026349284
            ],
            [
               1.058002252252252,
               0.8262613201171458
            ],
            [
               1.0551997297297295,
               0.8247640929710744
            ],
            [
               1.052397207207207,
               0.8237141798069327
            ],
            [
               1.0495946846846844,
               0.8229138694049105
            ],
            [
               1.0467921621621619,
               0.8219606327958626
            ],
            [
               1.0439896396396393,
               0.8204621482594519
            ],
            [
               1.0411871171171168,
               0.818242215700554
            ],
            [
               1.0383845945945942,
               0.8154583011501444
            ],
            [
               1.0355820720720716,
               0.812585199318562
            ],
            [
               1.032779549549549,
               0.8102693050484557
            ],
            [
               1.0299770270270265,
               0.8091061359119891
            ],
            [
               1.0271745045045044,
               0.8094226683569552
            ],
            [
               1.0243719819819819,
               0.8111452896572704
            ],
            [
               1.0215694594594593,
               0.8138039440704823
            ],
            [
               1.0187669369369368,
               0.8166741825859862
            ],
            [
               1.0159644144144142,
               0.8190088845776824
            ],
            [
               1.0131618918918917,
               0.8202784619130874
            ],
            [
               1.010359369369369,
               0.8203344460299338
            ],
            [
               1.0075568468468465,
               0.8194381997187303
            ],
            [
               1.004754324324324,
               0.818144731985365
            ],
            [
               1.0019518018018014,
               0.8170840573897582
            ],
            [
               0.9991492792792789,
               0.8167203151056146
            ],
            [
               0.9963467567567563,
               0.8171780402263931
            ],
            [
               0.9935442342342338,
               0.8182017113476405
            ],
            [
               0.9907417117117117,
               0.8192667283754744
            ],
            [
               0.9879391891891891,
               0.8198040757923142
            ],
            [
               0.9851366666666665,
               0.819457092162418
            ],
            [
               0.982334144144144,
               0.8182731638075982
            ],
            [
               0.9795316216216214,
               0.8167523133844146
            ],
            [
               0.9767290990990989,
               0.8157229161683617
            ],
            [
               0.9739265765765763,
               0.8160760307898691
            ],
            [
               0.9711240540540538,
               0.8184428870256681
            ],
            [
               0.9683215315315312,
               0.8229259446889259
            ],
            [
               0.9655190090090087,
               0.8289825001456226
            ],
            [
               0.9627164864864861,
               0.8355135354054593
            ],
            [
               0.9599139639639636,
               0.8411439002998318
            ],
            [
               0.957111441441441,
               0.8446148928881243
            ],
            [
               0.9543089189189184,
               0.8451688593814204
            ],
            [
               0.9515063963963963,
               0.8428022332660206
            ],
            [
               0.9487038738738738,
               0.8383007095822705
            ],
            [
               0.9459013513513512,
               0.8330368341746954
            ],
            [
               0.9430988288288287,
               0.8285850967113539
            ],
            [
               0.9402963063063061,
               0.8262684935758458
            ],
            [
               0.9374937837837836,
               0.8267741661693098
            ],
            [
               0.934691261261261,
               0.8299560499087146
            ],
            [
               0.9318887387387385,
               0.8348853736481452
            ],
            [
               0.9290862162162159,
               0.8401333220585698
            ],
            [
               0.9262836936936933,
               0.8441985079635419
            ],
            [
               0.9234811711711708,
               0.8459478300012933
            ],
            [
               0.9206786486486482,
               0.8449366517013708
            ],
            [
               0.9178761261261257,
               0.8415135613605251
            ],
            [
               0.9150736036036036,
               0.8366834014929765
            ],
            [
               0.912271081081081,
               0.8317777946482767
            ],
            [
               0.9094685585585585,
               0.8280410497614827
            ],
            [
               0.9066660360360359,
               0.8262628335619926
            ],
            [
               0.9038635135135134,
               0.8265705354839099
            ],
            [
               0.9010609909909908,
               0.828440512928946
            ],
            [
               0.8982584684684682,
               0.8309161603052395
            ],
            [
               0.8954559459459457,
               0.8329550218719959
            ],
            [
               0.8926534234234231,
               0.8337877848558168
            ],
            [
               0.8898509009009006,
               0.8331709719975819
            ],
            [
               0.887048378378378,
               0.8314520822957601
            ],
            [
               0.8842458558558555,
               0.8294283273563074
            ],
            [
               0.8814433333333329,
               0.8280476520462194
            ],
            [
               0.8786408108108104,
               0.8280518395479213
            ],
            [
               0.8758382882882882,
               0.8296802049438217
            ],
            [
               0.8730357657657657,
               0.8325332061600559
            ],
            [
               0.8702332432432431,
               0.8356447642937717
            ],
            [
               0.8674307207207206,
               0.8377463838986845
            ],
            [
               0.864628198198198,
               0.83764590459195
            ],
            [
               0.8618256756756755,
               0.8346074245518995
            ],
            [
               0.8590231531531529,
               0.828617404864076
            ],
            [
               0.8562206306306304,
               0.820455149957052
            ],
            [
               0.8534181081081078,
               0.8115432140654644
            ],
            [
               0.8506155855855853,
               0.8036172641718853
            ],
            [
               0.8478130630630627,
               0.798306505392274
            ],
            [
               0.8450105405405401,
               0.7967401636409033
            ],
            [
               0.8422080180180176,
               0.7992864147773187
            ],
            [
               0.839405495495495,
               0.8054912279434081
            ],
            [
               0.8366029729729729,
               0.8142280030582469
            ],
            [
               0.8338004504504504,
               0.8240113174520083
            ],
            [
               0.8309979279279278,
               0.8333857350120777
            ],
            [
               0.8281954054054053,
               0.8412845335825399
            ],
            [
               0.8253928828828827,
               0.8472664597898074
            ],
            [
               0.8225903603603602,
               0.8515759560171485
            ],
            [
               0.8197878378378376,
               0.8550221216702862
            ],
            [
               0.816985315315315,
               0.8587197093638324
            ],
            [
               0.8141827927927925,
               0.8637689340437227
            ],
            [
               0.8113802702702699,
               0.8709618805661457
            ],
            [
               0.8085777477477474,
               0.8805905567224421
            ],
            [
               0.8057752252252248,
               0.892400292842412
            ],
            [
               0.8029727027027023,
               0.9056918463103916
            ],
            [
               0.8001701801801802,
               0.9195373525733537
            ],
            [
               0.7973676576576576,
               0.9330487484097656
            ],
            [
               0.794565135135135,
               0.9456281791135552
            ],
            [
               0.7917626126126125,
               0.9571389572890361
            ],
            [
               0.7889600900900899,
               0.9679590352936973
            ],
            [
               0.7861575675675674,
               0.978909710962613
            ],
            [
               0.7833550450450448,
               0.9910823487778995
            ],
            [
               0.7805525225225223,
               1.0056081882079582
            ],
            [
               0.7777499999999997,
               1.0234262928187263
            ],
            [
               0.7749474774774772,
               1.045101141099881
            ],
            [
               0.7721449549549546,
               1.0707262654611327
            ],
            [
               0.769342432432432,
               1.0999281312077915
            ],
            [
               0.7665399099099095,
               1.1319607459734708
            ],
            [
               0.763737387387387,
               1.1658618145830868
            ],
            [
               0.7609348648648648,
               1.2006298227900931
            ],
            [
               0.7581323423423423,
               1.2353803549168259
            ],
            [
               0.7553298198198197,
               1.2694488826173185
            ],
            [
               0.7525272972972972,
               1.3024235727307403
            ],
            [
               0.7497247747747746,
               1.3341110569831756
            ],
            [
               0.7469222522522521,
               1.3644556112556963
            ],
            [
               0.7441197297297295,
               1.3934433169404503
            ],
            [
               0.741317207207207,
               1.4210246246861455
            ],
            [
               0.7385146846846844,
               1.447080806719896
            ],
            [
               0.7357121621621618,
               1.4714442125752747
            ],
            [
               0.7329096396396393,
               1.4939634128855914
            ],
            [
               0.7301071171171167,
               1.514587776750549
            ],
            [
               0.7273045945945942,
               1.533437005867686
            ],
            [
               0.7245020720720716,
               1.5508229905411053
            ],
            [
               0.7216995495495495,
               1.5672043634894361
            ],
            [
               0.718897027027027,
               1.5830751907319769
            ],
            [
               0.7160945045045044,
               1.5988124343617045
            ],
            [
               0.7132919819819818,
               1.6145249650430245
            ],
            [
               0.7104894594594593,
               1.6299536358983744
            ],
            [
               0.7076869369369367,
               1.6444637816326804
            ],
            [
               0.7048844144144142,
               1.657149264474283
            ],
            [
               0.7020818918918916,
               1.667036091920366
            ],
            [
               0.6992793693693691,
               1.6733422042010488
            ],
            [
               0.6964768468468465,
               1.6757277789663458
            ],
            [
               0.693674324324324,
               1.6744649964385943
            ],
            [
               0.6908718018018014,
               1.6704709712174761
            ],
            [
               0.6880692792792789,
               1.6651800656089417
            ],
            [
               0.6852667567567567,
               1.6602741365226343
            ],
            [
               0.6824642342342342,
               1.6573299613808512
            ],
            [
               0.6796617117117116,
               1.6574702751855401
            ],
            [
               0.6768591891891891,
               1.6611097814678288
            ],
            [
               0.6740566666666665,
               1.6678673343688786
            ],
            [
               0.671254144144144,
               1.6766744903173336
            ],
            [
               0.6684516216216214,
               1.6860592980048974
            ],
            [
               0.6656490990990989,
               1.694536510393533
            ],
            [
               0.6628465765765763,
               1.7010048856137576
            ],
            [
               0.6600440540540538,
               1.7050480107920798
            ],
            [
               0.6572415315315312,
               1.7070590448039464
            ],
            [
               0.6544390090090086,
               1.708155874844314
            ],
            [
               0.6516364864864861,
               1.709908951105719
            ],
            [
               0.6488339639639635,
               1.7139541052957838
            ],
            [
               0.6460314414414414,
               1.7215930390158487
            ],
            [
               0.6432289189189189,
               1.7334864439514437
            ],
            [
               0.6404263963963963,
               1.7495183857948788
            ],
            [
               0.6376238738738738,
               1.768863226831332
            ],
            [
               0.6348213513513512,
               1.7902314162598554
            ],
            [
               0.6320188288288286,
               1.8122233205233833
            ],
            [
               0.6292163063063061,
               1.8336937717435493
            ],
            [
               0.6264137837837835,
               1.8540309045220695
            ],
            [
               0.623611261261261,
               1.8732799267393307
            ],
            [
               0.6208087387387384,
               1.8920871810502629
            ],
            [
               0.6180062162162159,
               1.9114890210511941
            ],
            [
               0.6152036936936933,
               1.9326098129625429
            ],
            [
               0.6124011711711708,
               1.956353298504574
            ],
            [
               0.6095986486486482,
               1.9831673422701872
            ],
            [
               0.6067961261261261,
               2.0129365568800175
            ],
            [
               0.6039936036036035,
               2.0450191173906536
            ],
            [
               0.601191081081081,
               2.078404855290181
            ],
            [
               0.5983885585585584,
               2.1119424363955464
            ],
            [
               0.5955860360360359,
               2.14457126721752
            ],
            [
               0.5927835135135133,
               2.175500366724375
            ],
            [
               0.5899809909909908,
               2.204297871328791
            ],
            [
               0.5871784684684682,
               2.230883344831126
            ],
            [
               0.5843759459459457,
               2.255441719564006
            ],
            [
               0.5815734234234231,
               2.278295203283287
            ],
            [
               0.5787709009009008,
               2.299774174148016
            ],
            [
               0.5759683783783782,
               2.3201205644629113
            ],
            [
               0.5731658558558557,
               2.3394416558638955
            ],
            [
               0.5703633333333331,
               2.357714508981948
            ],
            [
               0.5675608108108106,
               2.374827048692742
            ],
            [
               0.564758288288288,
               2.3906347132653085
            ],
            [
               0.5619557657657654,
               2.405012300958804
            ],
            [
               0.5591532432432431,
               2.417887353883332
            ],
            [
               0.5563507207207206,
               2.429250707517145
            ],
            [
               0.553548198198198,
               2.4391481738781913
            ],
            [
               0.5507456756756755,
               2.4476622648755626
            ],
            [
               0.5479431531531529,
               2.454893641185455
            ],
            [
               0.5451406306306303,
               2.4609494162382397
            ],
            [
               0.5423381081081078,
               2.4659412929424853
            ],
            [
               0.5395355855855855,
               2.469992540210338
            ],
            [
               0.5367330630630629,
               2.473250154915389
            ],
            [
               0.5339305405405403,
               2.4758974342348434
            ],
            [
               0.5311280180180178,
               2.4781621674478576
            ],
            [
               0.5283254954954952,
               2.4803161565213934
            ],
            [
               0.5255229729729727,
               2.48266254286888
            ],
            [
               0.5227204504504503,
               2.4855087380015437
            ],
            [
               0.5199179279279278,
               2.4891252218421354
            ],
            [
               0.5171154054054052,
               2.4936944519795627
            ],
            [
               0.5143128828828827,
               2.499259201308581
            ],
            [
               0.5115103603603601,
               2.505684353291942
            ],
            [
               0.5087078378378376,
               2.5126483213434696
            ],
            [
               0.505905315315315,
               2.5196776643808576
            ],
            [
               0.5031027927927927,
               2.5262301089744312
            ],
            [
               0.5003002702702701,
               2.53181802228403
            ],
            [
               0.4974977477477476,
               2.5361496067181246
            ],
            [
               0.494695225225225,
               2.539253484274317
            ],
            [
               0.49189270270270247,
               2.541548797682921
            ],
            [
               0.4890901801801799,
               2.543830643130624
            ],
            [
               0.48628765765765736,
               2.5471594532117994
            ],
            [
               0.483485135135135,
               2.5526688670845417
            ],
            [
               0.48068261261261247,
               2.5613324873611987
            ],
            [
               0.4778800900900899,
               2.5737473817077365
            ],
            [
               0.47507756756756736,
               2.5899944270482322
            ],
            [
               0.4722750450450448,
               2.6096198836003577
            ],
            [
               0.46947252252252225,
               2.6317517275228557
            ],
            [
               0.4666699999999997,
               2.6553263168730883
            ],
            [
               0.46386747747747736,
               2.679367104267053
            ],
            [
               0.4610649549549548,
               2.703238273939304
            ],
            [
               0.45826243243243225,
               2.7267994258468082
            ],
            [
               0.4554599099099097,
               2.7504132991322106
            ],
            [
               0.45265738738738714,
               2.774800385982653
            ],
            [
               0.4498548648648646,
               2.800779986907008
            ],
            [
               0.44705234234234204,
               2.8289727417724517
            ],
            [
               0.4442498198198197,
               2.859553418241246
            ],
            [
               0.44144729729729715,
               2.8921296256099094
            ],
            [
               0.4386447747747746,
               2.925785362205085
            ],
            [
               0.43584225225225204,
               2.9592787483480993
            ],
            [
               0.4330397297297295,
               2.9913361944933126
            ],
            [
               0.43023720720720693,
               3.0209554642462475
            ],
            [
               0.4274346846846844,
               3.0476272678209657
            ],
            [
               0.42463216216216204,
               3.0714103674156537
            ],
            [
               0.4218296396396395,
               3.092840892200938
            ],
            [
               0.41902711711711693,
               3.11270822579967
            ],
            [
               0.4162245945945944,
               3.131770994571278
            ],
            [
               0.4134220720720718,
               3.1505042001440824
            ],
            [
               0.41061954954954927,
               3.1689568571522724
            ],
            [
               0.40781702702702693,
               3.1867625188327775
            ],
            [
               0.4050145045045044,
               3.203294900290393
            ],
            [
               0.4022119819819818,
               3.2179137883934334
            ],
            [
               0.39940945945945927,
               3.2302177895782744
            ],
            [
               0.3966069369369367,
               3.2402193370382815
            ],
            [
               0.39380441441441416,
               3.2483838128662814
            ],
            [
               0.3910018918918916,
               3.255519675389097
            ],
            [
               0.3881993693693693,
               3.2625551691098433
            ],
            [
               0.3853968468468467,
               3.2702735941811074
            ],
            [
               0.38259432432432416,
               3.279091562716742
            ],
            [
               0.3797918018018016,
               3.2889495737858123
            ],
            [
               0.37698927927927905,
               3.299347116978476
            ],
            [
               0.3741867567567565,
               3.3095080009351587
            ],
            [
               0.37138423423423395,
               3.3186211113580537
            ],
            [
               0.3685817117117116,
               3.3260803443080906
            ],
            [
               0.36577918918918906,
               3.331651379862306
            ],
            [
               0.3629766666666665,
               3.3355200056503325
            ],
            [
               0.36017414414414395,
               3.338217024940862
            ],
            [
               0.3573716216216214,
               3.3404544902119344
            ],
            [
               0.35456909909909884,
               3.342933943056204
            ],
            [
               0.3517665765765763,
               3.346191531076707
            ],
            [
               0.34896405405405395,
               3.3505270139461008
            ],
            [
               0.3461615315315314,
               3.356030972245085
            ],
            [
               0.34335900900900884,
               3.3626889645833824
            ],
            [
               0.3405564864864863,
               3.3705153812362436
            ],
            [
               0.33775396396396373,
               3.379661911395404
            ],
            [
               0.3349514414414412,
               3.390457783572641
            ],
            [
               0.3321489189189186,
               3.403366048953364
            ],
            [
               0.3293463963963963,
               3.4188719080740118
            ],
            [
               0.32654387387387374,
               3.437343916955145
            ],
            [
               0.3237413513513512,
               3.4589181741593773
            ],
            [
               0.3209388288288286,
               3.4834464371371663
            ],
            [
               0.31813630630630607,
               3.5105253698272403
            ],
            [
               0.3153337837837835,
               3.5395947406541115
            ],
            [
               0.31253126126126096,
               3.5700681335750897
            ],
            [
               0.30972873873873863,
               3.601449282208458
            ],
            [
               0.3069262162162161,
               3.6333940161995795
            ],
            [
               0.3041236936936935,
               3.6656992303475118
            ],
            [
               0.30132117117117097,
               3.698228249590594
            ],
            [
               0.2985186486486484,
               3.730806198456138
            ],
            [
               0.29571612612612586,
               3.7631306620682725
            ],
            [
               0.2929136036036035,
               3.7947377965911127
            ],
            [
               0.29011108108108097,
               3.8250439127589235
            ],
            [
               0.2873085585585584,
               3.8534545860637994
            ],
            [
               0.28450603603603586,
               3.8795075042388074
            ],
            [
               0.2817035135135133,
               3.9030007781984946
            ],
            [
               0.27890099099099075,
               3.9240605869005325
            ],
            [
               0.2760984684684682,
               3.9431202975739676
            ],
            [
               0.27329594594594586,
               3.960811537442643
            ],
            [
               0.2704934234234233,
               3.9777965919784943
            ],
            [
               0.26769090090090075,
               3.9945912997314057
            ],
            [
               0.2648883783783782,
               4.011431734897309
            ],
            [
               0.26208585585585564,
               4.028225096054426
            ],
            [
               0.2592833333333331,
               4.044599620125117
            ],
            [
               0.25648081081081053,
               4.060038331806252
            ],
            [
               0.2536782882882882,
               4.074056555024876
            ],
            [
               0.25087576576576565,
               4.086370973046188
            ],
            [
               0.2480732432432431,
               4.097011950833862
            ],
            [
               0.24527072072072054,
               4.106348982116996
            ],
            [
               0.24246819819819798,
               4.115025326367329
            ],
            [
               0.23966567567567543,
               4.123823855969752
            ],
            [
               0.23686315315315287,
               4.1335041410005235
            ],
            [
               0.23406063063063054,
               4.144656111719113
            ],
            [
               0.23125810810810798,
               4.15760769904559
            ],
            [
               0.22845558558558543,
               4.172406098885167
            ],
            [
               0.22565306306306288,
               4.188870740284068
            ],
            [
               0.22285054054054032,
               4.2066971399114745
            ],
            [
               0.22004801801801777,
               4.225579548752256
            ],
            [
               0.2172454954954952,
               4.245318782157094
            ],
            [
               0.21444297297297288,
               4.265888960773031
            ],
            [
               0.21164045045045032,
               4.287449854018442
            ],
            [
               0.20883792792792777,
               4.310305907315412
            ],
            [
               0.20603540540540521,
               4.334825064608912
            ],
            [
               0.20323288288288266,
               4.361337790913327
            ],
            [
               0.2004303603603601,
               4.39003861562586
            ],
            [
               0.19762783783783777,
               4.420909855364664
            ],
            [
               0.19482531531531522,
               4.453681499367038
            ],
            [
               0.19202279279279266,
               4.487834174684357
            ],
            [
               0.1892202702702701,
               4.5226448823920915
            ],
            [
               0.18641774774774755,
               4.557268559738793
            ],
            [
               0.183615225225225,
               4.590842950219345
            ],
            [
               0.18081270270270244,
               4.622600237760578
            ],
            [
               0.1780101801801801,
               4.651967064384943
            ],
            [
               0.17520765765765756,
               4.678635588858528
            ],
            [
               0.172405135135135,
               4.702592546482686
            ],
            [
               0.16960261261261245,
               4.724100538895948
            ],
            [
               0.1668000900900899,
               4.7436348186309605
            ],
            [
               0.16399756756756734,
               4.76178767367278
            ],
            [
               0.16119504504504478,
               4.779158941396647
            ],
            [
               0.15839252252252245,
               4.796253427396374
            ],
            [
               0.1555899999999999,
               4.813403425409069
            ],
            [
               0.15278747747747734,
               4.830727906917799
            ],
            [
               0.14998495495495479,
               4.848131277817183
            ],
            [
               0.14718243243243223,
               4.865336449541951
            ],
            [
               0.14437990990990968,
               4.881941565522771
            ],
            [
               0.14157738738738712,
               4.897488151435313
            ],
            [
               0.1387748648648648,
               4.911530324969222
            ],
            [
               0.13597234234234223,
               4.923698368115707
            ],
            [
               0.13316981981981968,
               4.9337532999664955
            ],
            [
               0.13036729729729712,
               4.941630430950861
            ],
            [
               0.12756477477477457,
               4.9474688158513285
            ],
            [
               0.12476225225225201,
               4.951621118735689
            ],
            [
               0.12195972972972946,
               4.954636765430186
            ],
            [
               0.11915720720720713,
               4.957212568620472
            ],
            [
               0.11635468468468457,
               4.960110406514948
            ],
            [
               0.11355216216216202,
               4.9640503370393265
            ],
            [
               0.11074963963963946,
               4.9695971691394245
            ],
            [
               0.10794711711711691,
               4.977065303402169
            ],
            [
               0.10514459459459435,
               4.986467158117955
            ],
            [
               0.1023420720720718,
               4.9975230045399055
            ],
            [
               0.09953954954954947,
               5.009735555725575
            ],
            [
               0.09673702702702691,
               5.0225149582005475
            ],
            [
               0.09393450450450436,
               5.035324425844367
            ],
            [
               0.0911319819819818,
               5.047809039178242
            ],
            [
               0.08832945945945925,
               5.059873533640419
            ],
            [
               0.08552693693693669,
               5.0716890356480615
            ],
            [
               0.08272441441441436,
               5.08362972999082
            ],
            [
               0.0799218918918918,
               5.096161745516357
            ],
            [
               0.07711936936936925,
               5.109721005851062
            ],
            [
               0.0743168468468467,
               5.1246192676051745
            ],
            [
               0.07151432432432414,
               5.141006841750061
            ],
            [
               0.06871180180180159,
               5.1588999109600255
            ],
            [
               0.06590927927927903,
               5.17825686242165
            ],
            [
               0.0631067567567567,
               5.1990698870559395
            ],
            [
               0.060304234234234144,
               5.221431892351825
            ],
            [
               0.05750171171171159,
               5.245547142001998
            ],
            [
               0.054699189189189035,
               5.271674449455512
            ],
            [
               0.05189666666666648,
               5.300017275175948
            ],
            [
               0.049094144144143925,
               5.330596678183978
            ],
            [
               0.04629162162162137,
               5.363152792304385
            ],
            [
               0.04348909909909904,
               5.397114336713708
            ],
            [
               0.04068657657657648,
               5.431655149794063
            ],
            [
               0.03788405405405393,
               5.465828526290091
            ],
            [
               0.035081531531531374,
               5.498743836595478
            ],
            [
               0.03227900900900882,
               5.529734703635482
            ],
            [
               0.029476486486486264,
               5.558469423889841
            ],
            [
               0.02667396396396371,
               5.584972160616227
            ],
            [
               0.023871441441441377,
               5.609551791684625
            ],
            [
               0.021068918918918822,
               5.632664521394103
            ],
            [
               0.018266396396396267,
               5.65475646915654
            ],
            [
               0.015463873873873712,
               5.676136608379446
            ],
            [
               0.012661351351351158,
               5.696917432051736
            ],
            [
               0.009858828828828603,
               5.717035397286393
            ],
            [
               0.007056306306306048,
               5.736334695219972
            ],
            [
               0.004253783783783716,
               5.754676380490535
            ],
            [
               0.0014512612612611608,
               5.772027917116249
            ],
            [
               -0.001351261261261394,
               5.7884979503605525
            ],
            [
               -0.004153783783783949,
               5.804303679530692
            ],
            [
               -0.006956306306306503,
               5.819685018980271
            ],
            [
               -0.009758828828829058,
               5.834800747801102
            ],
            [
               -0.012561351351351613,
               5.849649247324807
            ],
            [
               -0.015363873873873946,
               5.8640475117984945
            ],
            [
               -0.0181663963963965,
               5.877680302728836
            ],
            [
               -0.020968918918919055,
               5.890204841658795
            ],
            [
               -0.02377144144144161,
               5.901375283264132
            ],
            [
               -0.026573963963964164,
               5.911143359886074
            ],
            [
               -0.02937648648648672,
               5.919700004819697
            ],
            [
               -0.03217900900900905,
               5.927444260147558
            ],
            [
               -0.03498153153153161,
               5.934892204697702
            ],
            [
               -0.03778405405405416,
               5.942559958461631
            ],
            [
               -0.040586576576576716,
               5.950862926205437
            ],
            [
               -0.04338909909909927,
               5.960065291251228
            ],
            [
               -0.046191621621621826,
               5.970292603320461
            ],
            [
               -0.04899414414414438,
               5.9815944738499045
            ],
            [
               -0.05179666666666671,
               5.994024184608422
            ],
            [
               -0.05459918918918927,
               6.007695657042097
            ],
            [
               -0.05740171171171182,
               6.022788592984844
            ],
            [
               -0.06020423423423438,
               6.039495900086246
            ],
            [
               -0.06300675675675693,
               6.057934579674788
            ],
            [
               -0.06580927927927949,
               6.078060927878463
            ],
            [
               -0.06861180180180204,
               6.0996343964745225
            ],
            [
               -0.07141432432432437,
               6.122258981090235
            ],
            [
               -0.07421684684684693,
               6.145501215439085
            ],
            [
               -0.07701936936936948,
               6.169050529217328
            ],
            [
               -0.07982189189189204,
               6.192863971848814
            ],
            [
               -0.0826244144144146,
               6.217233612417838
            ],
            [
               -0.08542693693693715,
               6.242734959155415
            ],
            [
               -0.0882294594594597,
               6.270053409251533
            ],
            [
               -0.09103198198198204,
               6.299730455703299
            ],
            [
               -0.09383450450450459,
               6.331906198404704
            ],
            [
               -0.09663702702702714,
               6.366145974445752
            ],
            [
               -0.0994395495495497,
               6.401420423228712
            ],
            [
               -0.10224207207207225,
               6.436264019320296
            ],
            [
               -0.10504459459459481,
               6.469080450548306
            ],
            [
               -0.10784711711711736,
               6.498512833064408
            ],
            [
               -0.1106496396396397,
               6.523770237228261
            ],
            [
               -0.11345216216216225,
               6.544809691546972
            ],
            [
               -0.1162546846846848,
               6.562313885265764
            ],
            [
               -0.11905720720720736,
               6.577466969117568
            ],
            [
               -0.12185972972972992,
               6.591594304944307
            ],
            [
               -0.12466225225225247,
               6.605775797177964
            ],
            [
               -0.12746477477477502,
               6.620551626947437
            ],
            [
               -0.13026729729729736,
               6.6358101166562395
            ],
            [
               -0.1330698198198199,
               6.650889121947943
            ],
            [
               -0.13587234234234247,
               6.664853714088823
            ],
            [
               -0.13867486486486502,
               6.676856545621087
            ],
            [
               -0.14147738738738758,
               6.68646180411322
            ],
            [
               -0.14427990990991013,
               6.693827414661298
            ],
            [
               -0.14708243243243246,
               6.6996883976788535
            ],
            [
               -0.14988495495495502,
               6.705150749457738
            ],
            [
               -0.15268747747747757,
               6.711367610240805
            ],
            [
               -0.15549000000000013,
               6.719207088731929
            ],
            [
               -0.15829252252252268,
               6.729021738446692
            ],
            [
               -0.16109504504504524,
               6.74059372913956
            ],
            [
               -0.1638975675675678,
               6.753269920885122
            ],
            [
               -0.16670009009009013,
               6.766237838989531
            ],
            [
               -0.16950261261261268,
               6.778848196644622
            ],
            [
               -0.17230513513513523,
               6.79087684310832
            ],
            [
               -0.1751076576576578,
               6.802642171711602
            ],
            [
               -0.17791018018018034,
               6.8149441976909255
            ],
            [
               -0.1807127027027029,
               6.828850918386843
            ],
            [
               -0.18351522522522545,
               6.84540586886123
            ],
            [
               -0.1863177477477478,
               6.8653521839367055
            ],
            [
               -0.18912027027027034,
               6.888957002328594
            ],
            [
               -0.1919227927927929,
               6.915981284807229
            ],
            [
               -0.19472531531531545,
               6.945788839745523
            ],
            [
               -0.197527837837838,
               6.977542997125214
            ],
            [
               -0.20033036036036056,
               7.010415415103784
            ],
            [
               -0.20313288288288311,
               7.04373606812503
            ],
            [
               -0.20593540540540545,
               7.077043117722768
            ],
            [
               -0.208737927927928,
               7.110033756128667
            ],
            [
               -0.21154045045045056,
               7.142455789039365
            ],
            [
               -0.2143429729729731,
               7.174000305646944
            ],
            [
               -0.21714549549549567,
               7.204251199995804
            ],
            [
               -0.21994801801801822,
               7.232720221278969
            ],
            [
               -0.22275054054054078,
               7.25895781253997
            ],
            [
               -0.2255530630630631,
               7.282695562894871
            ],
            [
               -0.22835558558558566,
               7.303959269078289
            ],
            [
               -0.23115810810810822,
               7.323099169434885
            ],
            [
               -0.23396063063063077,
               7.340713304047158
            ],
            [
               -0.23676315315315333,
               7.357480214358338
            ],
            [
               -0.23956567567567588,
               7.373953105720757
            ],
            [
               -0.24236819819819821,
               7.390385379469633
            ],
            [
               -0.24517072072072077,
               7.406649934573553
            ],
            [
               -0.24797324324324332,
               7.422284016427215
            ],
            [
               -0.2507757657657659,
               7.436648425436358
            ],
            [
               -0.25357828828828843,
               7.449150038822102
            ],
            [
               -0.256380810810811,
               7.459454301952034
            ],
            [
               -0.25918333333333354,
               7.467617756366826
            ],
            [
               -0.2619858558558559,
               7.474098615623253
            ],
            [
               -0.26478837837837843,
               7.479645791720079
            ],
            [
               -0.267590900900901,
               7.485108302800791
            ],
            [
               -0.27039342342342354,
               7.491232727164354
            ],
            [
               -0.2731959459459461,
               7.498517231295965
            ],
            [
               -0.27599846846846865,
               7.507166784344983
            ],
            [
               -0.2788009909909912,
               7.517154687509089
            ],
            [
               -0.28160351351351354,
               7.528355400305637
            ],
            [
               -0.2844060360360361,
               7.5406879097847135
            ],
            [
               -0.28720855855855865,
               7.554207195123881
            ],
            [
               -0.2900110810810812,
               7.569104263887299
            ],
            [
               -0.29281360360360376,
               7.585614022097166
            ],
            [
               -0.2956161261261263,
               7.603869996360773
            ],
            [
               -0.29841864864864887,
               7.623770138042557
            ],
            [
               -0.3012211711711712,
               7.644918290242773
            ],
            [
               -0.30402369369369375,
               7.666680252308774
            ],
            [
               -0.3068262162162163,
               7.688350429360684
            ],
            [
               -0.30962873873873886,
               7.709380359712812
            ],
            [
               -0.3124312612612614,
               7.729590815409212
            ],
            [
               -0.31523378378378397,
               7.749286631744331
            ],
            [
               -0.3180363063063065,
               7.7692204773134765
            ],
            [
               -0.32083882882882886,
               7.790400306633943
            ],
            [
               -0.3236413513513514,
               7.813789049915416
            ],
            [
               -0.32644387387387397,
               7.839985466085986
            ],
            [
               -0.3292463963963965,
               7.868987332950324
            ],
            [
               -0.3320489189189191,
               7.900116907996187
            ],
            [
               -0.33485144144144163,
               7.932139916526635
            ],
            [
               -0.3376539639639642,
               7.9635488142900375
            ],
            [
               -0.3404564864864865,
               7.992928669416257
            ],
            [
               -0.3432590090090091,
               8.019297211870766
            ],
            [
               -0.34606153153153163,
               8.042318473969479
            ],
            [
               -0.3488640540540542,
               8.062329500960677
            ],
            [
               -0.35166657657657674,
               8.080178621681357
            ],
            [
               -0.3544690990990993,
               8.096932266885494
            ],
            [
               -0.3572716216216216,
               8.113546190695883
            ],
            [
               -0.3600741441441442,
               8.130603855475302
            ],
            [
               -0.36287666666666674,
               8.148198195092016
            ],
            [
               -0.3656791891891893,
               8.165982665883023
            ],
            [
               -0.36848171171171185,
               8.183360828399502
            ],
            [
               -0.3712842342342344,
               8.199739761306953
            ],
            [
               -0.37408675675675696,
               8.214755678820579
            ],
            [
               -0.3768892792792793,
               8.228394974005498
            ],
            [
               -0.37969180180180184,
               8.240974412122133
            ],
            [
               -0.3824943243243244,
               8.252995679668933
            ],
            [
               -0.38529684684684695,
               8.264933951827333
            ],
            [
               -0.3880993693693695,
               8.27704245152246
            ],
            [
               -0.39090189189189206,
               8.289247973743423
            ],
            [
               -0.3937044144144146,
               8.301179071906086
            ],
            [
               -0.39650693693693695,
               8.312320990436247
            ],
            [
               -0.3993094594594595,
               8.322246052107337
            ],
            [
               -0.40211198198198206,
               8.330840544363662
            ],
            [
               -0.4049145045045046,
               8.338448375481418
            ],
            [
               -0.40771702702702717,
               8.34587785044536
            ],
            [
               -0.4105195495495496,
               8.354261852273153
            ],
            [
               -0.41332207207207217,
               8.364808802233698
            ],
            [
               -0.4161245945945947,
               8.378516634567996
            ],
            [
               -0.4189271171171173,
               8.39593368309192
            ],
            [
               -0.4217296396396397,
               8.417035689701853
            ],
            [
               -0.4245321621621623,
               8.441252496915668
            ],
            [
               -0.42733468468468483,
               8.467633197778051
            ],
            [
               -0.4301372072072073,
               8.4950987503116
            ],
            [
               -0.4329397297297298,
               8.522708207031771
            ],
            [
               -0.4357422522522524,
               8.549864756548134
            ],
            [
               -0.4385447747747748,
               8.576409321990793
            ],
            [
               -0.4413472972972974,
               8.602584663337348
            ],
            [
               -0.44414981981981994,
               8.628890411534558
            ],
            [
               -0.4469523423423425,
               8.655878101465353
            ],
            [
               -0.44975486486486493,
               8.683947573751711
            ],
            [
               -0.4525573873873875,
               8.713200131168945
            ],
            [
               -0.45535990990991004,
               8.743383159298252
            ],
            [
               -0.4581624324324325,
               8.773932987899082
            ],
            [
               -0.46096495495495504,
               8.804096177462997
            ],
            [
               -0.4637674774774776,
               8.833091245593936
            ],
            [
               -0.46657000000000015,
               8.860266824641359
            ],
            [
               -0.4693725225225226,
               8.885218188477685
            ],
            [
               -0.47217504504504515,
               8.907838638515232
            ],
            [
               -0.4749775675675677,
               8.928300375571299
            ],
            [
               -0.47778009009009015,
               8.94697623478722
            ],
            [
               -0.4805826126126127,
               8.964325418463249
            ],
            [
               -0.48338513513513526,
               8.980771474946513
            ],
            [
               -0.4861876576576578,
               8.996599416030493
            ],
            [
               -0.48899018018018026,
               9.011892448369652
            ],
            [
               -0.4917927027027028,
               9.026519253426931
            ],
            [
               -0.49459522522522537,
               9.040172033150702
            ],
            [
               -0.4973977477477478,
               9.052445381494726
            ],
            [
               -0.5002002702702704,
               9.062937969497286
            ],
            [
               -0.5030027927927929,
               9.07135438723114
            ],
            [
               -0.5058053153153154,
               9.07758432081455
            ],
            [
               -0.5086078378378379,
               9.081741013613621
            ],
            [
               -0.5114103603603605,
               9.084150149540362
            ],
            [
               -0.514212882882883,
               9.085292178392232
            ],
            [
               -0.5170154054054055,
               9.085712889949482
            ],
            [
               -0.519817927927928,
               9.085925492562664
            ],
            [
               -0.5226204504504506,
               9.086329829817485
            ],
            [
               -0.525422972972973,
               9.08716945753316
            ],
            [
               -0.5282254954954956,
               9.088536052542493
            ],
            [
               -0.5310280180180181,
               9.090416127163364
            ],
            [
               -0.5338305405405407,
               9.092761713595761
            ],
            [
               -0.5366330630630631,
               9.095558955012384
            ],
            [
               -0.5394355855855857,
               9.09886923257078
            ],
            [
               -0.5422381081081082,
               9.102826747146205
            ],
            [
               -0.5450406306306307,
               9.107591628905448
            ],
            [
               -0.5478431531531532,
               9.113273789258644
            ],
            [
               -0.5506456756756758,
               9.119854405573252
            ],
            [
               -0.5534481981981982,
               9.127134969529452
            ],
            [
               -0.5562507207207208,
               9.134736841074234
            ],
            [
               -0.5590532432432433,
               9.142159190979962
            ],
            [
               -0.5618557657657659,
               9.148884822721927
            ],
            [
               -0.5646582882882883,
               9.154507594707665
            ],
            [
               -0.5674608108108109,
               9.158847183695295
            ],
            [
               -0.5702633333333335,
               9.162019363135114
            ],
            [
               -0.5730658558558559,
               9.164442018301978
            ],
            [
               -0.5758683783783785,
               9.166774872347569
            ],
            [
               -0.578670900900901,
               9.169808706989008
            ],
            [
               -0.5814734234234236,
               9.174332290589083
            ],
            [
               -0.584275945945946,
               9.181008855935763
            ],
            [
               -0.5870784684684686,
               9.190288434785442
            ],
            [
               -0.5898809909909911,
               9.202370260674185
            ],
            [
               -0.5926835135135136,
               9.217215244974488
            ],
            [
               -0.5954860360360361,
               9.234596802913986
            ],
            [
               -0.5982885585585587,
               9.254172162321433
            ],
            [
               -0.6010910810810811,
               9.27555641551301
            ],
            [
               -0.6038936036036037,
               9.29838631124874
            ],
            [
               -0.6066961261261262,
               9.322367100456995
            ],
            [
               -0.6094986486486488,
               9.347300700685958
            ],
            [
               -0.6123011711711712,
               9.373095455165574
            ],
            [
               -0.6151036936936938,
               9.399757213160319
            ],
            [
               -0.6179062162162163,
               9.427360326527003
            ],
            [
               -0.6207087387387388,
               9.455997886308113
            ],
            [
               -0.6235112612612613,
               9.485714623864839
            ],
            [
               -0.6263137837837839,
               9.516432928543109
            ],
            [
               -0.6291163063063064,
               9.547889841201789
            ],
            [
               -0.6319188288288289,
               9.57960689885581
            ],
            [
               -0.6347213513513514,
               9.61091194202398
            ],
            [
               -0.637523873873874,
               9.641021147565821
            ],
            [
               -0.6403263963963964,
               9.669172448028627
            ],
            [
               -0.643128918918919,
               9.694782988685935
            ],
            [
               -0.6459314414414415,
               9.717589810200296
            ],
            [
               -0.6487339639639641,
               9.737730327920135
            ],
            [
               -0.6515364864864865,
               9.755730230777766
            ],
            [
               -0.6543390090090091,
               9.772389513303493
            ],
            [
               -0.6571415315315317,
               9.788586427630532
            ],
            [
               -0.6599440540540541,
               9.805045382703435
            ],
            [
               -0.6627465765765767,
               9.822129476883964
            ],
            [
               -0.6655490990990992,
               9.839715789057317
            ],
            [
               -0.6683516216216216,
               9.857191407778563
            ],
            [
               -0.6711541441441442,
               9.87357580861873
            ],
            [
               -0.6739566666666668,
               9.887740162605775
            ],
            [
               -0.6767591891891893,
               9.89866720109451
            ],
            [
               -0.6795617117117118,
               9.905684713143819
            ],
            [
               -0.6823642342342343,
               9.90861473960158
            ],
            [
               -0.6851667567567569,
               9.907805895720456
            ],
            [
               -0.6879692792792793,
               9.904049634665531
            ],
            [
               -0.6907718018018019,
               9.8984119619305
            ],
            [
               -0.6935743243243244,
               9.892030771841005
            ],
            [
               -0.696376846846847,
               9.885930745864416
            ],
            [
               -0.6991793693693694,
               9.880893777059606
            ],
            [
               -0.701981891891892,
               9.877399642081604
            ],
            [
               -0.7047844144144145,
               9.875628339305793
            ],
            [
               -0.707586936936937,
               9.875500549815483
            ],
            [
               -0.7103894594594595,
               9.876730506398252
            ],
            [
               -0.7131919819819821,
               9.87887511233699
            ],
            [
               -0.7159945045045045,
               9.881378488268373
            ],
            [
               -0.7187970270270271,
               9.883623981894496
            ],
            [
               -0.7215995495495496,
               9.885009012454509
            ],
            [
               -0.7244020720720722,
               9.88504922067998
            ],
            [
               -0.7272045945945946,
               9.883500266929799
            ],
            [
               -0.7300071171171172,
               9.88046608976669
            ],
            [
               -0.7328096396396397,
               9.876451151307696
            ],
            [
               -0.7356121621621622,
               9.872318643189454
            ],
            [
               -0.7384146846846847,
               9.869138698553426
            ],
            [
               -0.7412172072072073,
               9.867945150928394
            ],
            [
               -0.7440197297297299,
               9.869455202524149
            ],
            [
               -0.7468222522522523,
               9.873830144866135
            ],
            [
               -0.7496247747747748,
               9.88055624056477
            ],
            [
               -0.7524272972972974,
               9.888499198739593
            ],
            [
               -0.7552298198198198,
               9.896138644202074
            ],
            [
               -0.7580323423423424,
               9.901934006538378
            ],
            [
               -0.760834864864865,
               9.904727876033638
            ],
            [
               -0.7636373873873875,
               9.904072959732138
            ],
            [
               -0.76643990990991,
               9.900382917547018
            ],
            [
               -0.7692424324324325,
               9.894853449320186
            ],
            [
               -0.7720449549549551,
               9.889165279112765
            ],
            [
               -0.7748474774774775,
               9.885045454806894
            ],
            [
               -0.7776500000000001,
               9.883807271675215
            ],
            [
               -0.7804525225225226,
               9.885997780588932
            ],
            [
               -0.7832550450450451,
               9.891251817412561
            ],
            [
               -0.7860575675675676,
               9.898391640444997
            ],
            [
               -0.7888600900900902,
               9.905740019947396
            ],
            [
               -0.7916626126126127,
               9.91155406913616
            ],
            [
               -0.7944651351351352,
               9.91445577941593
            ],
            [
               -0.7972676576576577,
               9.913742098321114
            ],
            [
               -0.8000701801801803,
               9.90949905798575
            ],
            [
               -0.8028727027027027,
               9.902506471286587
            ],
            [
               -0.8056752252252253,
               9.893981577137113
            ],
            [
               -0.8084777477477478,
               9.885252166901
            ],
            [
               -0.8112802702702704,
               9.877459990665292
            ],
            [
               -0.8140827927927928,
               9.87137265669496
            ],
            [
               -0.8168853153153154,
               9.867336894626535
            ],
            [
               -0.8196878378378379,
               9.865355163022917
            ],
            [
               -0.8224903603603604,
               9.865229175992871
            ],
            [
               -0.8252928828828829,
               9.86670048029256
            ],
            [
               -0.8280954054054055,
               9.869532465634409
            ],
            [
               -0.8308979279279279,
               9.873512554202323
            ],
            [
               -0.8337004504504505,
               9.878393077535344
            ],
            [
               -0.836502972972973,
               9.883818375816658
            ],
            [
               -0.8393054954954956,
               9.889292500223787
            ],
            [
               -0.842108018018018,
               9.894224067171534
            ],
            [
               -0.8449105405405406,
               9.89804961792513
            ],
            [
               -0.8477130630630632,
               9.900398564188029
            ],
            [
               -0.8505155855855856,
               9.901237235597824
            ],
            [
               -0.8533181081081082,
               9.900927901533771
            ],
            [
               -0.8561206306306307,
               9.900163145183859
            ],
            [
               -0.8589231531531533,
               9.89977877210138
            ],
            [
               -0.8617256756756757,
               9.900494281985592
            ],
            [
               -0.8645281981981983,
               9.902661659247292
            ],
            [
               -0.8673307207207208,
               9.906108120208204
            ],
            [
               -0.8701332432432433,
               9.910133068587458
            ],
            [
               -0.8729357657657658,
               9.913671308434695
            ],
            [
               -0.8757382882882884,
               9.91557952353948
            ],
            [
               -0.8785408108108108,
               9.914960165683906
            ],
            [
               -0.8813433333333334,
               9.911421534914416
            ],
            [
               -0.8841458558558559,
               9.905191107129019
            ],
            [
               -0.8869483783783785,
               9.897045622815428
            ],
            [
               -0.8897509009009009,
               9.888080781290627
            ],
            [
               -0.8925534234234235,
               9.879395603976247
            ],
            [
               -0.895355945945946,
               9.871793881922779
            ],
            [
               -0.8981584684684685,
               9.86559825039451
            ],
            [
               -0.900960990990991,
               9.860633655138885
            ],
            [
               -0.9037635135135136,
               9.85637950557337
            ],
            [
               -0.9065660360360361,
               9.852233198598684
            ],
            [
               -0.9093685585585587,
               9.84779108212807
            ],
            [
               -0.9121710810810811,
               9.84304847287497
            ],
            [
               -0.9149736036036036,
               9.838449134215326
            ],
            [
               -0.9177761261261261,
               9.834766432859174
            ],
            [
               -0.9205786486486487,
               9.832855366295528
            ],
            [
               -0.9233811711711712,
               9.83335753488217
            ],
            [
               -0.9261836936936938,
               9.836455888498053
            ],
            [
               -0.9289862162162162,
               9.841758554318028
            ],
            [
               -0.9317887387387388,
               9.848348116412788
            ],
            [
               -0.9345912612612612,
               9.854979559340459
            ],
            [
               -0.9373937837837838,
               9.86036472725302
            ],
            [
               -0.9401963063063064,
               9.863458152480346
            ],
            [
               -0.9429988288288289,
               9.863664731259492
            ],
            [
               -0.9458013513513515,
               9.860920162043092
            ],
            [
               -0.9486038738738739,
               9.855638287462726
            ],
            [
               -0.9514063963963965,
               9.848559910901555
            ],
            [
               -0.9542089189189189,
               9.840561854962191
            ],
            [
               -0.9570114414414415,
               9.832486353430324
            ],
            [
               -0.959813963963964,
               9.825031441317849
            ],
            [
               -0.9626164864864866,
               9.818712366002751
            ],
            [
               -0.9654190090090091,
               9.813875115127031
            ],
            [
               -0.9682215315315316,
               9.810727153743853
            ],
            [
               -0.9710240540540541,
               9.809352633420465
            ],
            [
               -0.9738265765765766,
               9.809697176935893
            ],
            [
               -0.9766290990990991,
               9.81153188351667
            ],
            [
               -0.9794316216216217,
               9.814425809251867
            ],
            [
               -0.9822341441441442,
               9.817761380660366
            ],
            [
               -0.9850366666666668,
               9.820814624233263
            ],
            [
               -0.9878391891891892,
               9.822895997219232
            ],
            [
               -0.9906417117117118,
               9.823518355837786
            ],
            [
               -0.9934442342342342,
               9.822538677096132
            ],
            [
               -0.9962467567567568,
               9.820219167179525
            ],
            [
               -0.9990492792792793,
               9.817174034123989
            ],
            [
               -1.0018518018018019,
               9.814204742405673
            ],
            [
               -1.0046543243243244,
               9.81206654345261
            ],
            [
               -1.0074568468468468,
               9.811237677141
            ],
            [
               -1.0102593693693693,
               9.811768192233076
            ],
            [
               -1.0130618918918919,
               9.813263891502563
            ],
            [
               -1.0158644144144144,
               9.815018180769721
            ],
            [
               -1.018666936936937,
               9.816254413572752
            ],
            [
               -1.0214694594594596,
               9.816401020816729
            ],
            [
               -1.024271981981982,
               9.815306091573772
            ],
            [
               -1.0270745045045047,
               9.813313956554152
            ],
            [
               -1.029877027027027,
               9.81116980328755
            ],
            [
               -1.0326795495495495,
               9.809775690584209
            ],
            [
               -1.035482072072072,
               9.809873408589366
            ],
            [
               -1.0382845945945947,
               9.811758395851948
            ],
            [
               -1.0410871171171172,
               9.815123664553907
            ],
            [
               -1.0438896396396395,
               9.8190939295611
            ],
            [
               -1.046692162162162,
               9.822449779453388
            ],
            [
               -1.0494946846846847,
               9.823979255476518
            ],
            [
               -1.0522972072072072,
               9.82285027379003
            ],
            [
               -1.0550997297297298,
               9.818886844373685
            ],
            [
               -1.0579022522522523,
               9.812659102018495
            ],
            [
               -1.0607047747747749,
               9.805353578491625
            ],
            [
               -1.0635072972972974,
               9.798458051724486
            ],
            [
               -1.06630981981982,
               9.793353026879574
            ],
            [
               -1.0691123423423423,
               9.790931034305151
            ],
            [
               -1.0719148648648649,
               9.791356333906057
            ],
            [
               -1.0747173873873874,
               9.794034309065617
            ],
            [
               -1.07751990990991,
               9.797795852737353
            ],
            [
               -1.0803224324324325,
               9.80123774233686
            ],
            [
               -1.0831249549549549,
               9.803115358900373
            ],
            [
               -1.0859274774774774,
               9.802672368738458
            ],
            [
               -1.08873,
               9.799815614784281
            ],
            [
               -1.0915325225225225,
               9.79509373401025
            ],
            [
               -1.094335045045045,
               9.78949822733947
            ],
            [
               -1.0971375675675676,
               9.784156842006995
            ],
            [
               -1.0999400900900902,
               9.78001599739767
            ],
            [
               -1.1027426126126127,
               9.777604856005466
            ],
            [
               -1.1055451351351353,
               9.776941875115847
            ],
            [
               -1.1083476576576576,
               9.777597046626068
            ],
            [
               -1.1111501801801802,
               9.778875432785386
            ],
            [
               -1.1139527027027027,
               9.78005470278943
            ],
            [
               -1.1167552252252253,
               9.780600043302629
            ],
            [
               -1.1195577477477479,
               9.780294773205346
            ],
            [
               -1.1223602702702702,
               9.779257261611049
            ],
            [
               -1.1251627927927927,
               9.777852570154417
            ],
            [
               -1.1279653153153153,
               9.776538287904044
            ],
            [
               -1.1307678378378379,
               9.775699410154997
            ],
            [
               -1.1335703603603604,
               9.775523874314631
            ],
            [
               -1.136372882882883,
               9.775951780963345
            ],
            [
               -1.1391754054054055,
               9.77670511779297
            ],
            [
               -1.141977927927928,
               9.777380091319957
            ],
            [
               -1.1447804504504504,
               9.777568335014488
            ],
            [
               -1.147582972972973,
               9.776969775569627
            ],
            [
               -1.1503854954954955,
               9.775467811015174
            ],
            [
               -1.153188018018018,
               9.773152269489122
            ],
            [
               -1.1559905405405406,
               9.770291591607462
            ],
            [
               -1.1587930630630632,
               9.767267861892412
            ],
            [
               -1.1615955855855855,
               9.76449411509464
            ],
            [
               -1.164398108108108,
               9.762332917108319
            ],
            [
               -1.1672006306306306,
               9.761030743733661
            ],
            [
               -1.1700031531531532,
               9.760676974086861
            ],
            [
               -1.1728056756756757,
               9.7611914832628
            ],
            [
               -1.1756081981981983,
               9.762341489517505
            ],
            [
               -1.1784107207207208,
               9.76378574427085
            ],
            [
               -1.1812132432432432,
               9.765141069332403
            ],
            [
               -1.1840157657657657,
               9.766061914726693
            ],
            [
               -1.1868182882882883,
               9.766318625289811
            ],
            [
               -1.1896208108108108,
               9.765856421541747
            ],
            [
               -1.1924233333333334,
               9.764817269500059
            ],
            [
               -1.195225855855856,
               9.763512699666668
            ],
            [
               -1.1980283783783783,
               9.76234720171586
            ],
            [
               -1.2008309009009008,
               9.761706571023096
            ],
            [
               -1.2036334234234234,
               9.76183900861364
            ],
            [
               -1.206435945945946,
               9.762763778842027
            ],
            [
               -1.2092384684684685,
               9.76423904239561
            ],
            [
               -1.212040990990991,
               9.765806374223098
            ],
            [
               -1.2148435135135136,
               9.766907522027664
            ],
            [
               -1.2176460360360362,
               9.767045470348942
            ],
            [
               -1.2204485585585585,
               9.765944540782497
            ],
            [
               -1.223251081081081,
               9.76365958952987
            ],
            [
               -1.2260536036036036,
               9.760595276691939
            ],
            [
               -1.2288561261261262,
               9.757420841507484
            ],
            [
               -1.2316586486486487,
               9.75489708866642
            ],
            [
               -1.2344611711711713,
               9.753660836277723
            ],
            [
               -1.2372636936936936,
               9.754028547601512
            ],
            [
               -1.2400662162162162,
               9.755879220213325
            ],
            [
               -1.2428687387387387,
               9.75865627594184
            ],
            [
               -1.2456712612612613,
               9.761494571144963
            ],
            [
               -1.2484737837837838,
               9.76344159102946
            ],
            [
               -1.2512763063063064,
               9.76371273909817
            ],
            [
               -1.254078828828829,
               9.761908617538465
            ],
            [
               -1.2568813513513515,
               9.758131458067991
            ],
            [
               -1.2596838738738738,
               9.752966035768525
            ],
            [
               -1.2624863963963964,
               9.74732923825333
            ],
            [
               -1.265288918918919,
               9.742230365151956
            ],
            [
               -1.2680914414414415,
               9.738509822001566
            ],
            [
               -1.270893963963964,
               9.736629521245847
            ],
            [
               -1.2736964864864866,
               9.736572468928793
            ],
            [
               -1.276499009009009,
               9.737876660687837
            ],
            [
               -1.2793015315315315,
               9.739789395548963
            ],
            [
               -1.282104054054054,
               9.741494107833896
            ],
            [
               -1.2849065765765766,
               9.7423427067419
            ],
            [
               -1.2877090990990991,
               9.742027368348127
            ],
            [
               -1.2905116216216217,
               9.740645778787671
            ],
            [
               -1.2933141441441443,
               9.73864638215389
            ],
            [
               -1.2961166666666666,
               9.736675209081449
            ],
            [
               -1.2989191891891891,
               9.735373028725027
            ],
            [
               -1.3017217117117117,
               9.73518335333806
            ],
            [
               -1.3045242342342342,
               9.736225600439765
            ],
            [
               -1.3073267567567568,
               9.738266263482751
            ],
            [
               -1.3101292792792794,
               9.740791321389962
            ],
            [
               -1.312931801801802,
               9.743154340145596
            ],
            [
               -1.3157343243243242,
               9.744754976924176
            ],
            [
               -1.3185368468468468,
               9.745196923629278
            ],
            [
               -1.3213393693693694,
               9.744383356807505
            ],
            [
               -1.324141891891892,
               9.742528068727248
            ],
            [
               -1.3269444144144145,
               9.740085127549483
            ],
            [
               -1.329746936936937,
               9.737621858656782
            ],
            [
               -1.3325494594594596,
               9.73567323441363
            ],
            [
               -1.335351981981982,
               9.734617434041988
            ],
            [
               -1.3381545045045045,
               9.734602951049427
            ],
            [
               -1.340957027027027,
               9.73554079915039
            ],
            [
               -1.3437595495495496,
               9.737156464004924
            ],
            [
               -1.3465620720720721,
               9.739080704749133
            ],
            [
               -1.3493645945945947,
               9.740950103354555
            ],
            [
               -1.352167117117117,
               9.742488939358294
            ],
            [
               -1.3549696396396396,
               9.74355246061416
            ],
            [
               -1.3577721621621621,
               9.744124794650327
            ],
            [
               -1.3605746846846847,
               9.744278479391069
            ],
            [
               -1.3633772072072072,
               9.744113012936397
            ],
            [
               -1.3661797297297298,
               9.74369434250985
            ],
            [
               -1.3689822522522523,
               9.743015110977522
            ],
            [
               -1.3717847747747747,
               9.741987910867744
            ],
            [
               -1.3745872972972972,
               9.740473293910986
            ],
            [
               -1.3773898198198198,
               9.738333940657432
            ],
            [
               -1.3801923423423423,
               9.735498976163909
            ],
            [
               -1.382994864864865,
               9.732019662432068
            ],
            [
               -1.3857973873873874,
               9.728099965846146
            ],
            [
               -1.38859990990991,
               9.724091827204836
            ],
            [
               -1.3914024324324323,
               9.720453475973011
            ],
            [
               -1.394204954954955,
               9.717677634903888
            ],
            [
               -1.3970074774774774,
               9.716203046150861
            ],
            [
               -1.39981,
               9.716326221157937
            ]
         ]
      }
   ]
}
