# Supplementary material for: Isolation of a planar π-aromatic Bi5− ring in a cobalt-based inverse-sandwich-type complex
Source: Nat Chem. 2025 Jan 20;17(4):547–55. doi: 10.1038/s41557-024-01713-8 (PMC11964920; doi:10.1038/s41557-024-01713-8)
Supplement: Supplementary file 4 — Original magnetic data of compound 1 and origin file of Fig. 3. [file 41557_2024_1713_MOESM4_ESM.zip › sr_and_T/65.csv]

comment	corrected Loops
temperature	5
sr	0.032
angle	0
trans	0
B	M
-1.3999	-15.06296664667372
-1.3970974874874873	-15.061298573873707
-1.394294974974975	-15.060267430131828
-1.3914924624624623	-15.059412580952422
-1.3886899499499499	-15.058166789997212
-1.3858874374374373	-15.056072801968122
-1.3830849249249249	-15.052957906500808
-1.3802824124124122	-15.049007419237812
-1.3774798998998998	-15.04471544961853
-1.3746773873873872	-15.040734680341686
-1.3718748748748748	-15.037680420719644
-1.3690723623623622	-15.035956379326489
-1.3662698498498498	-15.03565718884334
-1.3634673373373372	-15.036571651027618
-1.3606648248248248	-15.03827351328956
-1.3578623123123121	-15.040257540067715
-1.3550597997997997	-15.04206808647193
-1.3522572872872871	-15.04337804582965
-1.3494547747747747	-15.044002208835733
-1.346652262262262	-15.043859095442741
-1.3438497497497497	-15.04291643253081
-1.341047237237237	-15.041158941712629
-1.3382447247247247	-15.038601845512435
-1.335442212212212	-15.035346416449968
-1.3326396996996996	-15.031647151863023
-1.329837187187187	-15.027946195878524
-1.3270346746746746	-15.02483694335516
-1.324232162162162	-15.02294453648778
-1.3214296496496496	-15.02274696896644
-1.318627137137137	-15.024392381699126
-1.3158246246246246	-15.027581901174358
-1.313022112112112	-15.031575137858633
-1.3102195995995995	-15.035338994793793
-1.307417087087087	-15.03781119087788
-1.3046145745745745	-15.03820528591461
-1.301812062062062	-15.036261120006667
-1.2990095495495495	-15.032353777122733
-1.2962070370370369	-15.027414695868988
-1.2934045245245245	-15.022678151057505
-1.2906020120120119	-15.019325158295503
-1.2877994994994995	-15.018134249001585
-1.2849969869869868	-15.019250481200254
-1.2821944744744744	-15.022148382088087
-1.2793919619619618	-15.025802286407115
-1.2765894494494494	-15.029009417388842
-1.2737869369369368	-15.030760339920496
-1.2709844244244244	-15.030535829174381
-1.2681819119119118	-15.028434543263328
-1.2653793993993994	-15.025093776338469
-1.2625768868868867	-15.021436161559318
-1.2597743743743743	-15.018334055493446
-1.2569718618618617	-15.016310002788494
-1.2541693493493493	-15.015376913857404
-1.2513668368368367	-15.015070706559719
-1.2485643243243243	-15.01465922028728
-1.2457618118118117	-15.013448637365261
-1.2429592992992993	-15.011074583987256
-1.2401567867867866	-15.007671504487861
-1.2373542742742742	-15.003858340694025
-1.2345517617617616	-15.000544972332316
-1.2317492492492492	-14.99862842735246
-1.2289467367367366	-14.998687414118876
-1.2261442242242242	-15.000784138740505
-1.2233417117117116	-15.004443610272107
-1.2205391991991992	-15.008816751908643
-1.2177366866866866	-15.012967699591272
-1.2149341741741742	-15.016181460378954
-1.2121316616616615	-15.01818153338394
-1.2093291491491491	-15.019180468382364
-1.2065266366366365	-15.019747512539261
-1.203724124124124	-15.020544278872311
-1.2009216116116115	-15.022027533747256
-1.198119099099099	-15.024230253052474
-1.1953165865865865	-15.02670362343654
-1.192514074074074	-15.028643947169062
-1.1897115615615614	-15.029160723180802
-1.186909049049049	-15.02759010516586
-1.1841065365365364	-15.023740465355624
-1.181304024024024	-15.017980409447206
-1.1785015115115114	-15.011135898026481
-1.175698998998999	-15.004231844057834
-1.1728964864864864	-14.998169802365851
-1.170093973973974	-14.993456681769414
-1.1672914614614613	-14.990081166693171
-1.164488948948949	-14.987581116612041
-1.1616864364364363	-14.985275773162776
-1.158883923923924	-14.982576208925341
-1.1560814114114113	-14.979258047319668
-1.153278898898899	-14.975592969430792
-1.1504763863863863	-14.972285766990074
-1.1476738738738739	-14.97023394487477
-1.1448713613613613	-14.970192055074333
-1.1420688488488488	-14.97245963681418
-1.1392663363363362	-14.976706458833704
-1.1364638238238238	-14.982003171510923
-1.1336613113113112	-14.987055298944169
-1.1308587987987986	-14.990568299400682
-1.1280562862862862	-14.991625782020412
-1.1252537737737738	-14.989957782717438
-1.1224512612612612	-14.986012890405675
-1.1196487487487485	-14.980813837142115
-1.1168462362362361	-14.975647797643976
-1.1140437237237237	-14.9716952555497
-1.111241211211211	-14.969717156812889
-1.1084386986986985	-14.969894727711155
-1.105636186186186	-14.971859951054643
-1.1028336736736737	-14.974888148665856
-1.100031161161161	-14.97817130347642
-1.0972286486486484	-14.98106990490149
-1.094426136136136	-14.983258306274482
-1.0916236236236236	-14.984725825521952
-1.088821111111111	-14.985654211321595
-1.0860185985985984	-14.986239083585085
-1.083216086086086	-14.986540818160098
-1.0804135735735736	-14.98643282875691
-1.077611061061061	-14.98566983259947
-1.0748085485485483	-14.984043894894286
-1.072006036036036	-14.98155412113415
-1.0692035235235235	-14.978504382020985
-1.066401011011011	-14.975468351592172
-1.0635984984984983	-14.973114078121181
-1.060795985985986	-14.97194141296883
-1.0579934734734735	-14.972030695430005
-1.0551909609609609	-14.972910733613043
-1.0523884484484483	-14.973621418588184
-1.0495859359359359	-14.972980161888424
-1.0467834234234235	-14.969984047002379
-1.0439809109109108	-14.96421930414472
-1.0411783983983982	-14.956130440866206
-1.0383758858858858	-14.947033837050096
-1.0355733733733734	-14.93883762476587
-1.0327708608608608	-14.933527529279392
-1.0299683483483482	-14.932564323164073
-1.0271658358358358	-14.936381896847246
-1.0243633233233234	-14.944157763761377
-1.0215608108108107	-14.953951904350008
-1.0187582982982981	-14.963197113654978
-1.0159557857857857	-14.969409938829767
-1.0131532732732733	-14.970913537349475
-1.0103507607607607	-14.96734961464576
-1.007548248248248	-14.959813361232376
-1.0047457357357357	-14.950557302135211
-1.0019432232232233	-14.942342899963968
-0.9991407107107106	-14.937630484106464
-0.9963381981981981	-14.93785225515871
-0.9935356856856856	-14.942991164915728
-0.9907331731731731	-14.951596016801517
-0.9879306606606606	-14.961228570357523
-0.9851281481481481	-14.969204080457498
-0.9823256356356356	-14.973395269669101
-0.9795231231231231	-14.972850542111527
-0.9767206106106106	-14.968036665520568
-0.973918098098098	-14.960635393765248
-0.9711155855855855	-14.952964581301725
-0.968313073073073	-14.947212219423204
-0.9655105605605605	-14.944728905321561
-0.962708048048048	-14.94560248354762
-0.9599055355355355	-14.948645269796168
-0.957103023023023	-14.951789660200987
-0.9543005105105105	-14.952755546636343
-0.951497997997998	-14.949765508480887
-0.9486954854854854	-14.942069411990877
-0.9458929729729728	-14.93010342245654
-0.9430904604604604	-14.915229090716325
-0.9402879479479478	-14.899137224918709
-0.9374854354354354	-14.883113829734363
-0.9346829229229228	-14.867415004714992
-0.9318804104104104	-14.85096790942828
-0.9290778978978977	-14.83151459838415
-0.9262753853853853	-14.806176074975935
-0.9234728728728727	-14.772279238646588
-0.9206703603603603	-14.728202091760876
-0.9178678478478477	-14.673980443445647
-0.9150653353353353	-14.611486689461064
-0.9122628228228227	-14.544117516417161
-0.9094603103103103	-14.47607367372185
-0.9066577977977976	-14.411436211092806
-0.9038552852852852	-14.353302615183125
-0.9010527727727726	-14.30322531422306
-0.8982502602602602	-14.261101061775452
-0.8954477477477477	-14.225522202972877
-0.8926452352352352	-14.194462350120965
-0.8898427227227227	-14.166071979184872
-0.8870402102102102	-14.139333068021726
-0.8842376976976977	-14.114373156052308
-0.8814351851851852	-14.092351077159373
-0.8786326726726726	-14.074963556154476
-0.8758301601601601	-14.063741028599447
-0.8730276476476476	-14.059365673067383
-0.8702251351351351	-14.061235350657391
-0.8674226226226226	-14.06741773913042
-0.8646201101101101	-14.075014983535176
-0.8618175975975975	-14.080829786447993
-0.859015085085085	-14.082129430782254
-0.8562125725725724	-14.077273891495068
-0.8534100600600599	-14.066016877925984
-0.8506075475475474	-14.04939052876763
-0.8478050350350349	-14.029213498729753
-0.8450025225225224	-14.007378167496743
-0.8422000100100099	-13.98513992537845
-0.8393974974974974	-13.962629633949966
-0.8365949849849849	-13.938740640807488
-0.8337924724724723	-13.911426248551239
-0.8309899599599598	-13.878318191585148
-0.8281874474474473	-13.837479879652731
-0.8253849349349348	-13.788068997700275
-0.8225824224224223	-13.73071344499131
-0.8197799099099098	-13.667492323407627
-0.8169773973973973	-13.601531919942984
-0.8141748848848848	-13.53633888570877
-0.8113723723723723	-13.4750653646262
-0.8085698598598597	-13.419912990949951
-0.8057673473473472	-13.371832818222828
-0.8029648348348347	-13.33058369421666
-0.8001623223223222	-13.29510270551173
-0.7973598098098097	-13.264051644707724
-0.7945572972972972	-13.23635931015593
-0.7917547847847847	-13.211592051015684
-0.7889522722722722	-13.190047622875625
-0.7861497597597596	-13.172558396602811
-0.7833472472472471	-13.160079978807255
-0.7805447347347346	-13.153202999791684
-0.7777422222222221	-13.151742193465402
-0.7749397097097096	-13.154525976232744
-0.7721371971971971	-13.159444299446111
-0.7693346846846846	-13.16373510888996
-0.7665321721721721	-13.16442474166483
-0.7637296596596596	-13.158803509259606
-0.760927147147147	-13.144821654535306
-0.7581246346346345	-13.121327237688078
-0.755322122122122	-13.088120995824461
-0.7525196096096095	-13.045854789363041
-0.749717097097097	-12.995833861588045
-0.7469145845845845	-12.939790915347952
-0.744112072072072	-12.879684094402874
-0.7413095595595595	-12.817541662368749
-0.738507047047047	-12.75534733941965
-0.7357045345345344	-12.69494366417062
-0.7329020220220219	-12.63793171294705
-0.7300995095095094	-12.585561264521687
-0.7272969969969969	-12.538626841441982
-0.7244944844844844	-12.497400508174774
-0.7216919719719719	-12.461633083126031
-0.7188894594594594	-12.430639270297263
-0.7160869469469469	-12.403454549730878
-0.7132844344344343	-12.379023564410883
-0.7104819219219218	-12.356363552721426
-0.7076794094094093	-12.334650608620692
-0.7048768968968968	-12.313202066562823
-0.7020743843843843	-12.291367358673362
-0.6992718718718718	-12.26837832182316
-0.6964693593593593	-12.243232960889227
-0.6936668468468468	-12.21468348285686
-0.6908643343343343	-12.1813683755812
-0.6880618218218217	-12.142078098585989
-0.6852593093093092	-12.096091133758195
-0.6824567967967967	-12.043480628600577
-0.6796542842842842	-11.985286234461466
-0.6768517717717717	-11.923475721277416
-0.6740492592592592	-11.860679118818368
-0.6712467467467467	-11.799746836432615
-0.6684442342342342	-11.74324016186387
-0.6656417217217216	-11.69298828307208
-0.6628392092092091	-11.649830673816936
-0.6600366966966966	-11.61361080103237
-0.6572341841841841	-11.58341267249714
-0.6544316716716716	-11.557959269152494
-0.6516291591591591	-11.53604470415809
-0.6488266466466466	-11.516865333639721
-0.6460241341341341	-11.500151148610728
-0.6432216216216216	-11.486065769848661
-0.640419109109109	-11.474919341827892
-0.6376165965965965	-11.466798885831802
-0.634814084084084	-11.461245949155092
-0.6320115715715715	-11.457094150005997
-0.629209059059059	-11.452526020481422
-0.6264065465465465	-11.445337601170838
-0.623604034034034	-11.433334100153925
-0.6208015215215215	-11.414741528180297
-0.617999009009009	-11.38851895458449
-0.6151964964964964	-11.354492244005893
-0.6123939839839839	-11.313289152194578
-0.6095914714714714	-11.266116846351593
-0.6067889589589589	-11.214465961748374
-0.6039864464464464	-11.159837129022792
-0.6011839339339339	-11.103564798383283
-0.5983814214214214	-11.046768856880377
-0.5955789089089089	-10.990414165927234
-0.5927763963963963	-10.935419995511417
-0.5899738838838838	-10.882748221148864
-0.5871713713713713	-10.833414165012563
-0.5843688588588588	-10.788399816787775
-0.5815663463463463	-10.748491332323589
-0.5787638338338338	-10.71409503802041
-0.5759613213213213	-10.68509691838256
-0.5731588088088088	-10.66081654697335
-0.5703562962962963	-10.640073868419481
-0.5675537837837837	-10.62134912355051
-0.5647512712712712	-10.602987125388111
-0.5619487587587587	-10.583387666350053
-0.5591462462462462	-10.561136772380124
-0.5563437337337337	-10.535062749177253
-0.5535412212212212	-10.504234164993752
-0.5507387087087087	-10.467940396200612
-0.5479361961961962	-10.42569945614132
-0.5451336836836836	-10.377320692628697
-0.5423311711711711	-10.32301834393702
-0.5395286586586586	-10.263538717511912
-0.5367261461461461	-10.200242864571257
-0.5339236336336336	-10.13508772643483
-0.5311211211211211	-10.070473294300918
-0.5283186086086086	-10.008963803188763
-0.5255160960960961	-9.952933386629386
-0.5227135835835836	-9.904215602767144
-0.519911071071071	-9.86384078778832
-0.5171085585585585	-9.831922802633947
-0.514306046046046	-9.807714534481299
-0.5115035335335335	-9.789803785514097
-0.508701021021021	-9.776384259988358
-0.5058985085085085	-9.7655226854148
-0.503095995995996	-9.75535667078527
-0.5002934834834833	-9.744192803288755
-0.49749097097097084	-9.730517090111581
-0.4946884584584583	-9.712963891841163
-0.4918859459459458	-9.69030213016494
-0.4890834334334333	-9.661484216169702
-0.4862809209209208	-9.625769310348234
-0.4834784084084083	-9.582891717808948
-0.48067589589589577	-9.533213964398447
-0.47787338338338325	-9.477795636681785
-0.47507087087087074	-9.418328213940516
-0.47226835835835823	-9.35692717250814
-0.4694658458458457	-9.295821222600322
-0.4666633333333332	-9.237016740588631
-0.4638608208208207	-9.182028476636471
-0.4610583083083082	-9.131749391771333
-0.4582557957957957	-9.08648826514838
-0.45545328328328316	-9.046148513308388
-0.45265077077077065	-9.010475006112229
-0.44984825825825814	-8.979274557900405
-0.4470457457457456	-8.952528388897868
-0.4442432332332331	-8.930357273598533
-0.4414407207207206	-8.912857404281539
-0.4386382082082081	-8.899876433728023
-0.4358356956956956	-8.890825538341222
-0.43303318318318307	-8.88461412340206
-0.43023067067067056	-8.879751196615379
-0.42742815815815804	-8.874596030773779
-0.42462564564564553	-8.867682522370416
-0.421823133133133	-8.858008310612789
-0.4190206206206205	-8.845184731487677
-0.416218108108108	-8.829387157284499
-0.4134155955955955	-8.811113429419837
-0.410613083083083	-8.790827678463131
-0.40781057057057046	-8.768613058663442
-0.40500805805805795	-8.743962224164678
-0.40220554554554544	-8.715794810438323
-0.39940303303303293	-8.68271832210434
-0.3966005205205205	-8.64346620866731
-0.3937980080080079	-8.59738227836284
-0.3909954954954955	-8.544796493855497
-0.3881929829829829	-8.487163112268933
-0.3853904704704705	-8.426901023227932
-0.38258795795795786	-8.366966460683402
-0.37978544544544546	-8.310270995201183
-0.37698293293293283	-8.259105963826393
-0.37418042042042043	-8.214732480345484
-0.3713779079079078	-8.177244500329447
-0.3685753953953954	-8.145727910769637
-0.3657728828828828	-8.118648700064638
-0.3629703703703704	-8.094336865016478
-0.36016785785785776	-8.071410704934644
-0.35736534534534536	-8.049014594007062
-0.35456283283283274	-8.026811676211258
-0.35176032032032034	-8.004757830673709
-0.3489578078078077	-7.982756475369561
-0.3461552952952953	-7.960331617528105
-0.3433527827827827	-7.93644756042503
-0.3405502702702703	-7.909552069787367
-0.33774775775775767	-7.87784367519548
-0.33494524524524527	-7.839688701615826
-0.33214273273273265	-7.79406399321552
-0.32934022022022025	-7.740892361148603
-0.3265377077077076	-7.681171007973758
-0.323735195195195	-7.616856282905125
-0.3209326826826826	-7.550539736934379
-0.31813017017017	-7.4850075418840145
-0.3153276576576576	-7.42280084608975
-0.31252514514514496	-7.3658827321551215
-0.30972263263263256	-7.315474782506257
-0.30692012012011993	-7.272069025527744
-0.30411760760760753	-7.23556894060671
-0.3013150950950949	-7.205482685748256
-0.2985125825825825	-7.1810906767118095
-0.2957100700700699	-7.1615354141037315
-0.2929075575575575	-7.145822464868408
-0.29010504504504486	-7.132761930678267
-0.28730253253253246	-7.120905244823353
-0.28450002002001984	-7.108534731956409
-0.28169750750750744	-7.093743676390314
-0.2788949949949948	-7.07461107371198
-0.2760924824824824	-7.049440431732721
-0.2732899699699698	-7.017008085781454
-0.2704874574574574	-6.976760942800324
-0.26768494494494477	-6.928916901465634
-0.26488243243243237	-6.87444746618891
-0.26207991991991975	-6.814951571434925
-0.25927740740740735	-6.7524527152752185
-0.2564748948948947	-6.68916203715534
-0.2536723823823823	-6.627247155880964
-0.2508698698698697	-6.568634532856866
-0.2480673573573573	-6.514858625287745
-0.24526484484484468	-6.466960460671556
-0.24246233233233228	-6.425434680553151
-0.23965981981981965	-6.390226485683922
-0.23685730730730725	-6.360783741834121
-0.23405479479479463	-6.3361692000561405
-0.23125228228228223	-6.315229646075592
-0.2284497697697696	-6.296803187465857
-0.2256472572572572	-6.279927719733664
-0.22284474474474458	-6.264000761741629
-0.22004223223223218	-6.2488410754426855
-0.21723971971971956	-6.234619963865015
-0.21443720720720716	-6.221663032996917
-0.21163469469469454	-6.210163301822071
-0.20883218218218214	-6.199881380459557
-0.2060296696696695	-6.189925258409012
-0.2032271571571571	-6.178692579086945
-0.2004246446446445	-6.164021443180726
-0.1976221321321321	-6.143540023566777
-0.19481961961961947	-6.11514590176203
-0.19201710710710707	-6.077501027853199
-0.18921459459459444	-6.030412572246586
-0.18641208208208204	-5.974990680917866
-0.18360956956956942	-5.913527522315526
-0.18080705705705702	-5.849114106079856
-0.1780045445445444	-5.785081909926353
-0.175202032032032	-5.724404778510653
-0.17239951951951937	-5.669208220988013
-0.16959700700700697	-5.620504069901436
-0.16679449449449435	-5.5782064290357045
-0.16399198198198195	-5.541407676005095
-0.16118946946946933	-5.508823274115031
-0.15838695695695693	-5.479271426191589
-0.1555844444444443	-5.452050135917357
-0.1527819319319319	-5.427110281439836
-0.14997941941941928	-5.404987421181513
-0.14717690690690688	-5.386527699874534
-0.14437439439439426	-5.372502732103337
-0.14157188188188186	-5.363237454925006
-0.13876936936936923	-5.358365923656407
-0.13596685685685683	-5.356786790687625
-0.1331643443443442	-5.356826886197078
-0.1303618318318318	-5.3565577514658305
-0.1275593193193192	-5.354165560949882
-0.12475680680680679	-5.348262677473883
-0.12195429429429416	-5.338051999902058
-0.11915178178178176	-5.323305301779884
-0.11634926926926914	-5.304177714011967
-0.11354675675675674	-5.2809330458975445
-0.11074424424424412	-5.253682302679666
-0.10794173173173172	-5.222231981599441
-0.1051392192192191	-5.186101426059906
-0.10233670670670669	-5.14471143795212
-0.09953419419419407	-5.09768743973647
-0.09673168168168167	-5.045178374317173
-0.09392916916916905	-4.988080832026579
-0.09112665665665665	-4.928080965336781
-0.08832414414414402	-4.867478306208504
-0.08552163163163162	-4.808820497204314
-0.082719119119119	-4.7544366779107
-0.0799166066066066	-4.705991805647955
-0.07711409409409398	-4.664183453579508
-0.07431158158158158	-4.628665933362809
-0.07150906906906895	-4.59822401581617
-0.06870655655655655	-4.571148080289786
-0.06590404404404393	-4.545704893083093
-0.06310153153153153	-4.5205706245184025
-0.06029901901901891	-4.495103750997574
-0.057496506506506506	-4.469382419139272
-0.054693993993993884	-4.444000276221935
-0.05189148148148148	-4.419686478291645
-0.04908896896896886	-4.396868466897779
-0.04628645645645646	-4.375314420804086
-0.04348394394394384	-4.353970398524268
-0.040681431431431436	-4.331051295934321
-0.037878918918918814	-4.304371124011045
-0.03507640640640641	-4.271828304257179
-0.03227389389389379	-4.231916086990077
-0.02947138138138139	-4.184120012630174
-0.026668868868868767	-4.129095631980425
-0.023866356356356366	-4.0685808838788535
-0.021063843843843744	-4.005070311549165
-0.018261331331331343	-3.9413412909618373
-0.01545881881881872	-3.879957623318651
-0.01265630630630632	-3.822873925733745
-0.009853793793793697	-3.771227312981093
-0.007051281281281296	-3.725343418109146
-0.004248768768768674	-3.684920703087162
-0.001446256256256273	-3.649309465651191
0.0013562562562563496	-3.617783563755429
0.00415876876876875	-3.5897176293680246
0.006961281281281373	-3.564623873327365
0.009763793793793774	-3.542055865096069
0.012566306306306396	-3.521434151709272
0.015368818818818797	-3.501875160991114
0.01817133133133142	-3.482102805748868
0.02097384384384382	-3.460493430337795
0.023776356356356443	-3.435259655749224
0.026578868868868843	-3.404732549057563
0.029381381381381466	-3.3676692869917506
0.03218389389389387	-3.323504832233514
0.03498640640640649	-3.272482714973089
0.03778891891891911	-3.215635215863413
0.04059143143143151	-3.1546248968542976
0.043393943943944135	-3.09149410855459
0.046196456456456536	-3.0283866968889566
0.04899896896896916	-2.9673029573691796
0.05180148148148156	-2.90992844926795
0.05460399399399418	-2.857548494271798
0.05740650650650658	-2.8110338006732647
0.060209019019019205	-2.770867306269908
0.0630115315315316	-2.7371815966475026
0.06581404404404423	-2.7097877774968104
0.06861655655655663	-2.6881935890135438
0.07141906906906925	-2.6716225211190494
0.07422158158158165	-2.6590504187776833
0.07702409409409428	-2.6492698108043946
0.07982660660660668	-2.640978364835254
0.0826291191191193	-2.632873489936417
0.0854316316316317	-2.6237277436925197
0.08823414414414432	-2.6124240974188933
0.09103665665665672	-2.597945902978239
0.09383916916916935	-2.579337865454427
0.09664168168168175	-2.5556723866392836
0.09944419419419437	-2.5260614456534185
0.10224670670670677	-2.4897428548254723
0.10504921921921939	-2.446242885703768
0.10785173173173179	-2.395583128321224
0.11065424424424442	-2.338470387351137
0.11345675675675682	-2.2763965936223087
0.11625926926926944	-2.21158840216275
0.11906178178178184	-2.146782480038201
0.12186429429429446	-2.084852871197853
0.12466680680680686	-2.0283655708559998
0.12746931931931949	-1.9791658000863173
0.13027183183183189	-1.9381034692935941
0.1330743443443445	-1.9049693422048897
0.1358768568568569	-1.8786568191119244
0.13867936936936953	-1.8574992717721805
0.14148188188188193	-1.8396812478012734
0.14428439439439456	-1.8236010701757657
0.14708690690690696	-1.8080804265035937
0.14988941941941958	-1.7923689067552822
0.15269193193193198	-1.7759618826840793
0.1554944444444446	-1.7583156940617144
0.158296956956957	-1.7385826083722833
0.16109946946946962	-1.7154854601779164
0.16390198198198203	-1.687407490132788
0.16670449449449465	-1.6526999066000911
0.16950700700700705	-1.6101313740343635
0.17230951951951967	-1.5593459577807955
0.17511203203203207	-1.501179150571911
0.1779145445445447	-1.437712929050619
0.1807170570570571	-1.3720222996323024
0.18351956956956972	-1.3076561556956996
0.18632208208208212	-1.2479764548010124
0.18912459459459474	-1.1955259341227453
0.19192710710710714	-1.1515905827708401
0.19472961961961976	-1.116069253940502
0.19753213213213217	-1.087675159212548
0.2003346446446448	-1.064399251260216
0.2031371571571572	-1.0440926340155663
0.2059396696696698	-1.02499621119307
0.2087421821821822	-1.0060690470327138
0.21154469469469483	-0.9870343196910802
0.21434720720720724	-0.9681516747804544
0.21714971971971986	-0.9498090355323932
0.21995223223223226	-0.932079697539006
0.22275474474474488	-0.9143964729709815
0.22555725725725728	-0.8954533930335167
0.2283597697697699	-0.8733713575081836
0.2311622822822823	-0.8460811977729819
0.23396479479479493	-0.8118118010827651
0.23676730730730733	-0.7695417760682801
0.23956981981981995	-0.7192879246198949
0.24237233233233235	-0.662155817755476
0.24517484484484497	-0.6001491047264054
0.24797735735735738	-0.5358018468543797
0.25077986986987	-0.47174169739712113
0.2535823823823824	-0.41029953444527933
0.256384894894895	-0.3532536070990133
0.2591874074074074	-0.301744940173851
0.26198991991992004	-0.2563439544396253
0.26479243243243245	-0.21720467995810822
0.26759494494494507	-0.18422554962783266
0.27039745745745747	-0.1571479822182873
0.2731999699699701	-0.13555918305878834
0.2760024824824825	-0.11881000057298507
0.2788049949949951	-0.10589632576454733
0.2816075075075075	-0.09537074447175087
0.28441002002002014	-0.0853445691905037
0.28721253253253254	-0.07361221938434426
0.29001504504504516	-0.0578904100989206
0.29281755755755756	-0.036127137797652864
0.2956200700700702	-0.006811965190010483
0.2984225825825826	0.030783692679904107
0.3012250950950952	0.07649000397912786
0.3040276076076076	0.12926829522333705
0.30683012012012023	0.18737440576856557
0.30963263263263263	0.24861541973883305
0.31243514514514525	0.31064495762630173
0.31523765765765766	0.37124318636611875
0.3180401701701703	0.42854086693224147
0.3208426826826827	0.4811657629834656
0.3236451951951953	0.5283078147694589
0.3264477077077077	0.5697119226337186
0.3292502202202203	0.6056126700031257
0.3320527327327327	0.6366257520928471
0.33485524524524535	0.6636098872369764
0.33765775775775775	0.6875138194223069
0.34046027027027037	0.7092267810212505
0.34326278278278277	0.7294557727993691
0.3460652952952954	0.7486554392226559
0.3488678078078078	0.7670320974671974
0.3516703203203204	0.784630429712859
0.3544728328328328	0.8014907536610316
0.35727534534534544	0.8178416769077756
0.36007785785785784	0.8342748107368614
0.36288037037037046	0.8518425330020989
0.36568288288288286	0.872031135833371
0.3684853953953955	0.8965896280105383
0.3712879079079079	0.9272329165843516
0.3740904204204205	0.9652767080128193
0.3768929329329329	1.0112885436428698
0.37969544544544553	1.0648455484478418
0.38249795795795793	1.1244708931845047
0.38530047047047056	1.1877809879555912
0.38810298298298296	1.251823992572458
0.3909054954954956	1.3135412390668115
0.393708008008008	1.3702504294492925
0.3965105205205206	1.4200426007664078
0.3993130330330332	1.4620062718417621
0.4021155455455456	1.4962363165514603
0.40491805805805825	1.5236398941722271
0.40772057057057065	1.5456021697420574
0.4105230830830833	1.5636069061053917
0.4133255955955957	1.57891290859817
0.4161281081081083	1.5923659290674195
0.4189306206206207	1.6043837753302768
0.4217331331331333	1.6151022583688892
0.4245356456456457	1.6246252655274773
0.42733815815815834	1.6332954729788476
0.43014067067067074	1.6418993970985731
0.43294318318318337	1.6517411446052321
0.43574569569569577	1.6645565476043878
0.4385482082082084	1.682282528244226
0.4413507207207208	1.7067339118819227
0.4441532332332334	1.7392622885328954
0.4469557457457458	1.7804743481157317
0.44975825825825844	1.8300712223211981
0.45256077077077084	1.8868412034448951
0.45536328328328346	1.9488039136345314
0.45816579579579586	2.0134730026338232
0.4609683083083085	2.078183365027332
0.4637708208208209	2.1404211318558275
0.4665733333333335	2.198100268869453
0.4693758458458459	2.249745585250544
0.47217835835835853	2.294563690417455
0.47498087087087093	2.332405900140298
0.47778338338338355	2.3636459460810038
0.48058589589589595	2.3890076093077255
0.4833884084084086	2.409381704411796
0.486190920920921	2.425668327546205
0.4889934334334336	2.4386703463205386
0.491795945945946	2.4490500859178823
0.4945984584584586	2.4573459743571746
0.497400970970971	2.4640326456866433
0.5002034834834836	2.4695994254980924
0.503005995995996	2.4746200904984192
0.5058085085085087	2.479791715711084
0.5086110210210211	2.485930982560266
0.5114135335335337	2.4939296074120882
0.5142160460460461	2.5046827029717598
0.5170185585585587	2.5190111613633768
0.5198210710710711	2.537599129436309
0.5226235835835837	2.560960187959779
0.5254260960960961	2.589433374344001
0.5282286086086088	2.6231971400495446
0.5310311211211212	2.6622807931647046
0.5338336336336338	2.7065528926583617
0.5366361461461462	2.7556756346917233
0.5394386586586588	2.809031131037031
0.5422411711711712	2.8656440556224325
0.5450436836836838	2.9241382670927507
0.5478461961961962	2.982766371191982
0.5506487087087089	3.0395377260984446
0.5534512212212213	3.092443987561076
0.5562537337337339	3.1397488052960725
0.5590562462462463	3.1802798968867094
0.5618587587587589	3.213647853509041
0.5646612712712713	3.2403237522471606
0.5674637837837839	3.26153783351419
0.5702662962962963	3.2790077046889827
0.573068808808809	3.2945542299782637
0.5758713213213213	3.309701276711664
0.578673833833834	3.3253686311241495
0.5814763463463464	3.3417489845333463
0.584278858858859	3.358412520752889
0.5870813713713714	3.3746182193484877
0.589883883883884	3.3897477764000143
0.5926863963963964	3.403735369690988
0.595488908908909	3.417358785638239
0.5982914214214214	3.4322893487668047
0.6010939339339341	3.450862485725864
0.6038964464464465	3.4756101500960597
0.6066989589589589	3.508667821502378
0.6095014714714717	3.5512108156482824
0.6123039839839841	3.603073672180013
0.6151064964964965	3.662661359062504
0.6179090090090089	3.7271840511617746
0.6207115215215218	3.7931602215033493
0.6235140340340342	3.8570609605451054
0.6263165465465466	3.915932720596441
0.629119059059059	3.9678462371605043
0.6319215715715718	4.012072489705744
0.6347240840840842	4.0489657876342555
0.6375265965965966	4.079615359916197
0.640329109109109	4.105386035906815
0.6431316216216219	4.127488943244334
0.6459341341341343	4.146700277961617
0.6487366466466467	4.16328931015385
0.651539159159159	4.1771453505873986
0.6543416716716719	4.188030711325304
0.6571441841841843	4.195852288358811
0.6599466966966967	4.200847877302326
0.6627492092092091	4.2036215507127395
0.665551721721722	4.205020898656645
0.6683542342342343	4.205906986836016
0.6711567467467467	4.206905708203134
0.6739592592592591	4.208234461062432
0.676761771771772	4.209669883532346
0.6795642842842844	4.210671281517243
0.6823667967967968	4.210618597816843
0.6851693093093092	4.209082747202601
0.687971821821822	4.206033954305418
0.6907743343343344	4.201914336794967
0.6935768468468468	4.197547033798582
0.6963793593593592	4.193909725755091
0.6991818718718721	4.191846416617878
0.7019843843843845	4.191812315523396
0.7047868968968969	4.193735726438099
0.7075894094094093	4.197042069471657
0.7103919219219221	4.200831866246151
0.7131944344344345	4.204154690543
0.7159969469469469	4.206291140162129
0.7187994594594593	4.206954223504962
0.7216019719719722	4.206349579843206
0.7244044844844846	4.2050805830564215
0.727206996996997	4.203933743535341
0.7300095095095094	4.203615790178873
0.7328120220220222	4.20452539576258
0.7356145345345346	4.206627292888335
0.738417047047047	4.209461042233862
0.7412195595595594	4.21227372915228
0.7440220720720723	4.214229706766716
0.7468245845845847	4.2146321204823245
0.7496270970970971	4.2130944502519085
0.7524296096096099	4.209622126885421
0.7552321221221223	4.204595094829823
0.7580346346346347	4.198670745086467
0.7608371471471471	4.192643933868247
0.76363965965966	4.187303123942758
0.7664421721721724	4.183311381547977
0.7692446846846848	4.181124810404938
0.7720471971971972	4.180946971528744
0.77484970970971	4.182711589000622
0.7776522222222224	4.18608844398139
0.7804547347347348	4.190515087161913
0.7832572472472472	4.1952632989217555
0.7860597597597601	4.199547982552591
0.7888622722722725	4.202674893973963
0.7916647847847849	4.204205105488061
0.7944672972972973	4.204095871336314
0.7972698098098101	4.202768963854226
0.8000723223223225	4.201065783417324
0.8028748348348349	4.200075071749737
0.8056773473473473	4.200857955751385
0.8084798598598602	4.2041342123027015
0.8112823723723726	4.210018625044263
0.814084884884885	4.2178955582939395
0.8168873973973974	4.226489524549475
0.8196899099099102	4.234135774430044
0.8224924224224226	4.239193014425851
0.825294934934935	4.240490047501972
0.8280974474474474	4.237677286676092
0.8308999599599602	4.231372259584411
0.8337024724724726	4.223042693981
0.836504984984985	4.214646608488291
0.8393074974974974	4.208123089872053
0.8421100100100103	4.204876389332707
0.8449125225225227	4.2054029459529545
0.8477150350350351	4.209172155049707
0.8505175475475475	4.214797959309536
0.8533200600600603	4.220451980472923
0.8561225725725727	4.224396758886332
0.8589250850850851	4.22548239728636
0.8617275975975975	4.223462595586206
0.8645301101101104	4.219042527597768
0.8673326226226228	4.2136531309215925
0.8701351351351352	4.209028052331657
0.8729376476476476	4.206715181757637
0.8757401601601604	4.207667765762768
0.8785426726726728	4.212028002058027
0.8813451851851852	4.2191508816685825
0.8841476976976976	4.227840180990814
0.8869502102102105	4.236706734039192
0.8897527227227229	4.2445304293669786
0.8925552352352353	4.250518836938152
0.8953577477477477	4.254400262627154
0.8981602602602605	4.256349798672446
0.9009627727727729	4.256801754866768
0.9037652852852853	4.2562323900170895
0.9065677977977977	4.254994531441209
0.9093703103103106	4.253254164378262
0.912172822822823	4.251032406742901
0.9149753353353354	4.2483131849735045
0.9177778478478478	4.245153711572879
0.9205803603603606	4.241739442800689
0.923382872872873	4.2383543675957505
0.9261853853853854	4.235278476463769
0.9289878978978978	4.232659865615144
0.9317904104104107	4.2304242345773275
0.9345929229229231	4.228272748594037
0.9373954354354355	4.225784401373257
0.9401979479479479	4.222594552495799
0.9430004604604607	4.218584966954193
0.9458029729729731	4.214007704910728
0.9486054854854855	4.209482371199947
0.9514079979979979	4.205848919939289
0.9542105105105108	4.203911737827696
0.9570130230230232	4.204155504211688
0.9598155355355356	4.2065319827884196
0.962618048048048	4.210400846702342
0.9654205605605608	4.214660564810615
0.9682230730730732	4.218042375219216
0.9710255855855856	4.219482897281317
0.973828098098098	4.218459330074026
0.9766306106106108	4.215177434154832
0.9794331231231233	4.2105457735209875
0.9822356356356357	4.205936392997369
0.985038148148148	4.202800324198641
0.9878406606606609	4.202253325377946
0.9906431731731733	4.204757319845459
0.9934456856856857	4.2099927495430975
0.9962481981981981	4.216956668812923
0.9990507107107109	4.224251007249965
1.0018532232232233	4.230468192561897
1.0046557357357357	4.234555525983556
1.0074582482482481	4.23605264907064
1.010260760760761	4.235142269739548
1.0130632732732734	4.232516401295232
1.0158657857857858	4.229117375957713
1.0186682982982982	4.225846275571058
1.021470810810811	4.223331677897733
1.0242733233233234	4.221821157683507
1.0270758358358358	4.221209680692933
1.0298783483483482	4.221171130388409
1.032680860860861	4.221328542066473
1.0354833733733735	4.2213946364095705
1.0382858858858859	4.221235990664198
1.0410883983983983	4.220851236692571
1.0438909109109111	4.220290530675996
1.0466934234234235	4.219565734123361
1.049495935935936	4.218600335098493
1.0522984484484483	4.217246506701965
1.0551009609609612	4.215363697366477
1.0579034734734736	4.212922967916295
1.060705985985986	4.210086733236292
1.0635084984984984	4.207220928149987
1.0663110110110112	4.20482318676806
1.0691135235235236	4.203385747901201
1.071916036036036	4.203241093383319
1.0747185485485484	4.204449409147376
1.0775210610610613	4.206774462061322
1.0803235735735737	4.209762380166829
1.083126086086086	4.212898109247416
1.0859285985985985	4.215782515382738
1.0887311111111113	4.21826224045747
1.0915336236236237	4.220459814516847
1.0943361361361361	4.222688415576631
1.0971386486486485	4.2252806465065085
1.0999411611611614	4.228396597445684
1.1027436736736738	4.231888819131349
1.1055461861861862	4.235284584315735
1.1083486986986986	4.2379039889266465
1.1111512112112114	4.239080731334969
1.1139537237237238	4.238410005374149
1.1167562362362362	4.235931495178786
1.119558748748749	4.232172674205618
1.1223612612612615	4.228023965746658
1.1251637737737739	4.224477209556529
1.1279662862862863	4.222310907076384
1.130768798798799	4.2218303582783285
1.1335713113113115	4.222757644458646
1.136373823823824	4.224318337858318
1.1391763363363363	4.225504491831742
1.1419788488488491	4.225430143311446
1.1447813613613615	4.223658999504327
1.147583873873874	4.22038826024302
1.1503863863863864	4.216417730096783
1.1531888988988992	4.212905123157004
1.1559914114114116	4.210982584495962
1.158793923923924	4.211360226890303
1.1615964364364364	4.2140516317336925
1.1643989489489492	4.218319507283962
1.1672014614614616	4.222868520525097
1.170003973973974	4.2262302658099635
1.1728064864864864	4.227220053274557
1.1756089989989993	4.2253189788589225
1.1784115115115117	4.220856807552114
1.181214024024024	4.214934509927794
1.1840165365365365	4.209108867953443
1.1868190490490493	4.204937662809332
1.1896215615615617	4.203527493874301
1.1924240740740741	4.205223305582656
1.1952265865865865	4.209530982484804
1.1980290990990994	4.215288548160331
1.2008316116116118	4.221023173484447
1.2036341241241242	4.225376086027193
1.2064366366366366	4.227462728403026
1.2092391491491494	4.227064190216119
1.2120416616616618	4.224606439343756
1.2148441741741742	4.220954457614511
1.2176466866866866	4.2171049818490225
1.2204491991991995	4.213886127303379
1.2232517117117119	4.21175863638603
1.2260542242242243	4.210769220035051
1.2288567367367367	4.210649006781011
1.2316592492492495	4.211000539095824
1.234461761761762	4.211491967215672
1.2372642742742743	4.211984049416067
1.2400667867867867	4.212549327355436
1.2428692992992996	4.2133889800987525
1.245671811811812	4.214693237491666
1.2484743243243244	4.2165108873591315
1.2512768368368368	4.218685962390115
1.2540793493493496	4.220889363878754
1.256881861861862	4.2227327766336025
1.2596843743743744	4.223917971920294
1.2624868868868868	4.224359822557986
1.2652893993993997	4.224231501165189
1.268091911911912	4.223911035772549
1.2708944244244245	4.2238473754662
1.2736969369369369	4.224396038636531
1.2764994494494497	4.22568684129056
1.279301961961962	4.227574349629041
1.2821044744744745	4.229690208978834
1.284906986986987	4.231577575219074
1.2877094994994998	4.232856546910384
1.2905120120120122	4.233357834381017
1.2933145245245246	4.233174382771491
1.296117037037037	4.232612470276564
1.2989195495495498	4.232062672997266
1.3017220620620622	4.23184203132573
1.3045245745745746	4.232069794313148
1.307327087087087	4.232625907804277
1.3101295995995998	4.233208928615824
1.3129321121121122	4.233470742660664
1.3157346246246246	4.233174538990131
1.318537137137137	4.2323120818257856
1.32133964964965	4.231130815699785
1.3241421621621623	4.230055593858747
1.3269446746746747	4.229531003046258
1.329747187187187	4.229842626816282
1.3325496996997	4.230986448745071
1.3353522122122123	4.232640179430675
1.3381547247247247	4.2342537148053125
1.3409572372372371	4.235231455115716
1.34375974974975	4.235143392577918
1.3465622622622624	4.2338884161548975
1.3493647747747748	4.231747849721646
1.3521672872872872	4.2293051944109195
1.3549697997998	4.227255974222302
1.3577723123123124	4.226172112718011
1.3605748248248248	4.226303409116774
1.3633773373373372	4.227487378904538
1.36617984984985	4.2292015520315935
1.3689823623623625	4.230742311568196
1.3717848748748749	4.231469347137384
1.3745873873873873	4.231030998406759
1.3773898998999001	4.229491860959836
1.3801924124124125	4.227318001166701
1.382994924924925	4.225224945672355
1.3857974374374373	4.223941551713704
1.3885999499499502	4.22397189731598
1.3914024624624626	4.225437243571001
1.394204974974975	4.228051160378442
1.3970074874874874	4.231233621253445
1.39981	4.2343212420517915
1.39991	4.229986983231594
1.3971074774774772	4.231620235630636
1.3943049549549547	4.2312351275039255
1.391502432432432	4.229147937618798
1.3886999099099095	4.225999893634867
1.385897387387387	4.222553537531368
1.3830948648648644	4.219483107975979
1.3802923423423419	4.217221396681744
1.3774898198198193	4.2159017102394465
1.3746872972972968	4.215399186315047
1.3718847747747747	4.215442972176064
1.369082252252252	4.215750654981274
1.3662797297297296	4.216134836861212
1.363477207207207	4.216548006358362
1.3606746846846844	4.217058750100044
1.3578721621621619	4.2177793269004376
1.3550696396396393	4.218781684053418
1.3522671171171168	4.220040309144693
1.3494645945945942	4.221426239350535
1.3466620720720717	4.222753295085081
1.3438595495495491	4.223854703756977
1.3410570270270266	4.224654903327146
1.338254504504504	4.225202764510925
1.335451981981982	4.225648176443929
1.3326494594594593	4.226167710712559
1.3298469369369368	4.226867478021568
1.3270444144144142	4.227703262975243
1.3242418918918917	4.2284543814674365
1.3214393693693691	4.228769199155462
1.3186368468468466	4.228273394337318
1.315834324324324	4.22670678804915
1.3130318018018015	4.224040602223205
1.310229279279279	4.220530161941568
1.3074267567567563	4.216677992399362
1.3046242342342338	4.21311244036972
1.3018217117117112	4.210416876650491
1.2990191891891887	4.208963473103875
1.2962166666666666	4.208806391978257
1.293414144144144	4.209671129672461
1.2906116216216215	4.211045547167572
1.287809099099099	4.212344330531412
1.2850065765765764	4.21309385009646
1.2822040540540538	4.213077223517168
1.2794015315315312	4.2123924200464735
1.2765990090090087	4.211405125024047
1.2737964864864861	4.2106130410781155
1.2709939639639636	4.210467519065418
1.268191441441441	4.21121209785802
1.2653889189189185	4.212791257345593
1.262586396396396	4.214858826131682
1.2597838738738734	4.216882294201543
1.2569813513513513	4.218307991409599
1.2541788288288287	4.218733035546816
1.2513763063063061	4.218029093050628
1.2485737837837836	4.2163800459124126
1.245771261261261	4.21422438656834
1.2429687387387385	4.212123696766771
1.240166216216216	4.210600852089314
1.2373636936936934	4.2099987678126745
1.2345611711711708	4.210401035037851
1.2317586486486483	4.211633729346254
1.2289561261261257	4.213340961174005
1.2261536036036031	4.215104359005544
1.2233510810810806	4.216565584054173
1.2205485585585585	4.217513909711844
1.217746036036036	4.217915780657485
1.2149435135135134	4.217884249526122
1.2121409909909908	4.217605904968362
1.2093384684684683	4.2172550354945955
1.2065359459459457	4.216926050260323
1.2037334234234232	4.216606177904957
1.2009309009009006	4.216195044124497
1.198128378378378	4.2155614256741245
1.1953258558558555	4.214615536566317
1.192523333333333	4.213370930965674
1.1897208108108104	4.21197408912532
1.1869182882882878	4.210690043556863
1.1841157657657653	4.209845502006676
1.1813132432432432	4.209743052446768
1.1785107207207206	4.210568229065874
1.175708198198198	4.212313912950702
1.1729056756756755	4.214743589101417
1.170103153153153	4.217407283442373
1.1673006306306304	4.2197130535916365
1.1644981081081078	4.221044495716992
1.1616955855855853	4.220902875272568
1.1588930630630627	4.219043469637718
1.1560905405405402	4.215571952985162
1.1532880180180176	4.210970286312648
1.150485495495495	4.2060336344252605
1.1476829729729725	4.20171936977659
1.14488045045045	4.198932756560495
1.1420779279279278	4.198295639704977
1.1392754054054053	4.199957504157524
1.1364728828828827	4.203506698294575
1.1336703603603602	4.208020787362372
1.1308678378378376	4.212261274712436
1.128065315315315	4.214976981940016
1.1252627927927925	4.215243712553718
1.12246027027027	4.212747591836379
1.1196577477477474	4.207924513547127
1.1168552252252248	4.201900448033495
1.1140527027027023	4.196230466579308
1.1112501801801797	4.192494135741477
1.1084476576576572	4.191853445831892
1.105645135135135	4.194700207826131
1.1028426126126125	4.200503544050186
1.10004009009009	4.207916304751741
1.0972375675675674	4.2151250723218645
1.0944350450450449	4.220353304726167
1.0916325225225223	4.222374659712937
1.0888299999999997	4.220881818496238
1.0860274774774772	4.2165917243211695
1.0832249549549546	4.211042981283441
1.080422432432432	4.206134113848183
1.0776199099099095	4.203534281624698
1.074817387387387	4.204144229209966
1.0720148648648644	4.207778243084178
1.0692123423423419	4.213177183384669
1.0664098198198197	4.218364702410966
1.0636072972972972	4.221252511520397
1.0608047747747746	4.22031884011259
1.058002252252252	4.21515350236664
1.0551997297297295	4.2066947438507505
1.052397207207207	4.197069679891701
1.0495946846846844	4.189066758368924
1.0467921621621619	4.185380394444174
1.0439896396396393	4.187840506745243
1.0411871171171168	4.1968502277789845
1.0383845945945942	4.211199277518968
1.0355820720720716	4.2283142808153755
1.032779549549549	4.244882057654991
1.0299770270270265	4.257674915728078
1.0271745045045044	4.2643500059466035
1.0243719819819819	4.264004414645068
1.0215694594594593	4.257340234102365
1.0187669369369368	4.246406902286974
1.0159644144144142	4.234007452291003
1.0131618918918917	4.22294571204381
1.010359369369369	4.215327383364862
1.0075568468468465	4.212100939846557
1.004754324324324	4.212945231816818
1.0019518018018014	4.21650556198929
0.9991492792792789	4.220881383890781
0.9963467567567563	4.22420556684019
0.9935442342342338	4.225143845861204
0.9907417117117117	4.223183258399576
0.9879391891891891	4.218653893574
0.9851366666666665	4.21251316815416
0.982334144144144	4.205989094562106
0.9795316216216214	4.200209219818021
0.9767290990990989	4.195928994662459
0.9739265765765763	4.193425561958616
0.9711240540540538	4.19255932315215
0.9683215315315312	4.1929488739473015
0.9655190090090087	4.194173638576586
0.9627164864864861	4.195921323124949
0.9599139639639636	4.198030305817323
0.957111441441441	4.2004260678293335
0.9543089189189184	4.202996621913176
0.9515063963963963	4.205477516261009
0.9487038738738738	4.207413252665859
0.9459013513513512	4.208230705813239
0.9430988288288287	4.207413271940922
0.9402963063063061	4.204719591530054
0.9374937837837836	4.200364753592215
0.934691261261261	4.195085271765134
0.9318887387387385	4.190041947636637
0.9290862162162159	4.186566768928309
0.9262836936936933	4.185814062947234
0.9234811711711708	4.1884139090568375
0.9206786486486482	4.194233964462814
0.9178761261261257	4.202330500283438
0.9150736036036036	4.21111752159306
0.912271081081081	4.218719923212102
0.9094685585585585	4.223421933047263
0.9066660360360359	4.224092388873206
0.9038635135135134	4.2204727571996905
0.9010609909909908	4.213250876703743
0.8982584684684682	4.2039019958910195
0.8954559459459457	4.194341382321987
0.8926534234234231	4.186481481038712
0.8898509009009006	4.181807932210258
0.887048378378378	4.181077951952453
0.8842458558558555	4.184206475671253
0.8814433333333329	4.190352538919623
0.8786408108108104	4.198166544782357
0.8758382882882882	4.206122699697858
0.8730357657657657	4.212848608082254
0.8702332432432431	4.217376559765338
0.8674307207207206	4.2192718131848395
0.864628198198198	4.218630942892499
0.8618256756756755	4.215976202206608
0.8590231531531529	4.212091128119056
0.8562206306306304	4.207845136724998
0.8534181081081078	4.2040433803226165
0.8506155855855853	4.201319625678998
0.8478130630630627	4.2000725470269025
0.8450105405405401	4.20043586344385
0.8422080180180176	4.202272361723548
0.839405495495495	4.205188673973357
0.8366029729729729	4.208576177490599
0.8338004504504504	4.211687383785396
0.8309979279279278	4.213752667440755
0.8281954054054053	4.214129197457893
0.8253928828828827	4.212456861321758
0.8225903603603602	4.208782050161332
0.8197878378378376	4.2036067153240175
0.816985315315315	4.197831463457341
0.8141827927927925	4.1925868511724325
0.8113802702702699	4.188980153808814
0.8085777477477474	4.18781548939716
0.8057752252252248	4.1893623834181355
0.8029727027027023	4.193243906933446
0.8001701801801802	4.198488863002247
0.7973676576576576	4.2037489881192585
0.794565135135135	4.207633790864438
0.7917626126126125	4.209077210885152
0.7889600900900899	4.207634599915277
0.7861575675675674	4.203622231925102
0.7833550450450448	4.198052459833246
0.7805525225225223	4.192374878748517
0.7777499999999997	4.188090812416792
0.7749474774774772	4.186347709502073
0.7721449549549546	4.187628903612069
0.769342432432432	4.191628850320797
0.7665399099099095	4.197351074261494
0.763737387387387	4.203401068117746
0.7609348648648648	4.208388906117705
0.7581323423423423	4.21132413235792
0.7553298198198197	4.21188881856661
0.7525272972972972	4.210512893503825
0.7497247747747746	4.208237313030722
0.7469222522522521	4.206416262423421
0.7441197297297295	4.20635869504444
0.741317207207207	4.209026434957387
0.7385146846846844	4.214885194910721
0.7357121621621618	4.223952596315282
0.7329096396396393	4.236020193822647
0.7301071171171167	4.250966181843996
0.7273045945945942	4.269041641842406
0.7245020720720716	4.291017436996121
0.7216995495495495	4.318120714343632
0.718897027027027	4.351756910935059
0.7160945045045044	4.393084401489421
0.7132919819819818	4.4425619174709325
0.7104894594594593	4.499606395029961
0.7076869369369367	4.56247457550257
0.7048844144144142	4.628422015303531
0.7020818918918916	4.694115664447089
0.6992793693693691	4.756203930888411
0.6964768468468465	4.811902709497399
0.693674324324324	4.859450625197127
0.6908718018018014	4.898322963337339
0.6880692792792789	4.92916031147174
0.6852667567567567	4.953444929207951
0.6824642342342342	4.973022870969267
0.6796617117117116	4.989604777788319
0.6768591891891891	5.004374488075754
0.6740566666666665	5.017795409774376
0.671254144144144	5.029643391794092
0.6684516216216214	5.039230710746843
0.6656490990990989	5.0457373803968935
0.6628465765765763	5.048545879736256
0.6600440540540538	5.047486736042263
0.6572415315315312	5.0429386855865594
0.6544390090090086	5.035774993663317
0.6516364864864861	5.027191437729645
0.6488339639639635	5.0184788174861055
0.6460314414414414	5.010807589266886
0.6432289189189189	5.005076072661364
0.6404263963963963	5.001844802583506
0.6376238738738738	5.001349214199596
0.6348213513513512	5.003561179566933
0.6320188288288286	5.008262890780745
0.6292163063063061	5.015104298652101
0.6264137837837835	5.023632644993203
0.623611261261261	5.033301593936166
0.6208087387387384	5.04348038243284
0.6180062162162159	5.053485614250217
0.6152036936936933	5.062649610497775
0.6124011711711708	5.070423550637358
0.6095986486486482	5.076497319520232
0.6067961261261261	5.080907240640268
0.6039936036036035	5.084101591420822
0.601191081081081	5.086942259771888
0.5983885585585584	5.090636008817629
0.5955860360360359	5.096605443960836
0.5927835135135133	5.1063227571679874
0.5899809909909908	5.121135249942988
0.5871784684684682	5.14210983305837
0.5843759459459457	5.169916088715482
0.5815734234234231	5.204757498661383
0.5787709009009008	5.2463515384461665
0.5759683783783782	5.293953668588642
0.5731658558558557	5.346418083186279
0.5703633333333331	5.402288063087607
0.5675608108108106	5.459908930393642
0.564758288288288	5.517555422595166
0.5619557657657654	5.573562625593418
0.5591532432432431	5.626446684399042
0.5563507207207206	5.675000406683463
0.553548198198198	5.718351360407617
0.5507456756756755	5.755976595560789
0.5479431531531529	5.787677333051562
0.5451406306306303	5.813526009200778
0.5423381081081078	5.833803645381693
0.5395355855855855	5.848945258590458
0.5367330630630629	5.8595046155952275
0.5339305405405403	5.866139146659144
0.5311280180180178	5.869605161628737
0.5283254954954952	5.870746932118571
0.5255229729729727	5.870463705792755
0.5227204504504503	5.869646696487454
0.5199179279279278	5.869090988971827
0.5171154054054052	5.8694003875074365
0.5143128828828827	5.870911333258203
0.5115103603603601	5.873661447676483
0.5087078378378376	5.877418393559481
0.505905315315315	5.881768407744456
0.5031027927927927	5.886246443555727
0.5003002702702701	5.890477409821909
0.4974977477477476	5.894294945696679
0.494695225225225	5.89781163817641
0.49189270270270247	5.901429850646899
0.4890901801801799	5.9057997885458136
0.48628765765765736	5.911744710013846
0.483485135135135	5.920177613417643
0.48068261261261247	5.932028181609098
0.4778800900900899	5.948186195859741
0.47507756756756736	5.969453985581044
0.4722750450450448	5.996492300569663
0.46947252252252225	6.029745705340108
0.4666699999999997	6.069345473774927
0.46386747747747736	6.1150056703394355
0.4610649549549548	6.16594409918784
0.45826243243243225	6.220866179126276
0.4554599099099097	6.278041549446868
0.45265738738738714	6.335480623759004
0.4498548648648646	6.391187527281371
0.44705234234234204	6.443437159720123
0.4442498198198197	6.491008455353601
0.44144729729729715	6.533310763041058
0.4386447747747746	6.570366520200846
0.43584225225225204	6.6026543009247405
0.4330397297297295	6.630859240582147
0.43023720720720693	6.6556082864734165
0.4274346846846844	6.677274393732912
0.42463216216216204	6.6959128351846005
0.4218296396396395	6.711349737288728
0.41902711711711693	6.723391339943213
0.4162245945945944	6.732079617058957
0.4134220720720718	6.737900993460681
0.41061954954954927	6.74186759012273
0.40781702702702693	6.745431707976241
0.4050145045045044	6.750250963966579
0.4022119819819818	6.757874444214085
0.39940945945945927	6.769450687727211
0.3966069369369367	6.785554548402434
0.39380441441441416	6.806191779488042
0.3910018918918916	6.830979427780342
0.3881993693693693	6.859437204508897
0.3853968468468467	6.8912820618857005
0.38259432432432416	6.926611478768095
0.3797918018018016	6.965894807696536
0.37698927927927905	7.0097568659956835
0.3741867567567565	7.058612884450273
0.37138423423423395	7.112273477270101
0.3685817117117116	7.169660947332989
0.36577918918918906	7.228753993693964
0.3629766666666665	7.286812197397065
0.36017414414414395	7.3408442540866545
0.3573716216216214	7.388202740165099
0.35456909909909884	7.427140351258775
0.3517665765765763	7.457165232644691
0.34896405405405395	7.479087457675899
0.3461615315315314	7.49473923874266
0.34335900900900884	7.506450172842911
0.3405564864864863	7.516434393429417
0.33775396396396373	7.526274283495269
0.3349514414414412	7.536655603338076
0.3321489189189186	7.547429982744134
0.3293463963963963	7.557977034459633
0.32654387387387374	7.567742397657323
0.3237413513513512	7.576770234212667
0.3209388288288286	7.586047649672494
0.31813630630630607	7.597534951898666
0.3153337837837835	7.6138522520462
0.31253126126126096	7.637699703214054
0.30972873873873863	7.6711725771660575
0.3069262162162161	7.71516759034548
0.3041236936936935	7.769052887195606
0.30132117117117097	7.830698736943486
0.2985186486486484	7.896862819855549
0.29571612612612586	7.96382455518598
0.2929136036036035	8.028096950047697
0.29011108108108097	8.087030605494604
0.2873085585585584	8.139165023395744
0.28450603603603586	8.184262821030355
0.2817035135135133	8.223056891030659
0.27890099099099075	8.256819809023732
0.2760984684684682	8.286905724506571
0.27329594594594586	8.314407273376158
0.2704934234234233	8.340018907932102
0.26769090090090075	8.364121814616063
0.2648883783783782	8.387029523705223
0.26208585585585564	8.409281380462847
0.2592833333333331	8.431858561962489
0.25648081081081053	8.456226593369877
0.2536782882882882	8.484168505580904
0.25087576576576565	8.517443838710722
0.2480732432432431	8.557367963895615
0.24527072072072054	8.604435451558047
0.24246819819819798	8.658102072836293
0.23966567567567543	8.716796067305868
0.23686315315315287	8.778164517314845
0.23406063063063054	8.839494773602652
0.23125810810810798	8.898203261433771
0.22845558558558543	8.952267982550957
0.22565306306306288	9.000500236955453
0.22285054054054032	9.042598820181382
0.22004801801801777	9.078991589353766
0.2172454954954952	9.110526858668617
0.21444297297297288	9.13811452810775
0.21164045045045032	9.16242449842105
0.20883792792792777	9.183726925544295
0.20603540540540521	9.201913012039682
0.20323288288288266	9.216680191063613
0.2004303603603601	9.227817536149477
0.19762783783783777	9.235499285478753
0.19482531531531522	9.240493624802042
0.19202279279279266	9.244219569174422
0.1892202702702701	9.248628774455216
0.18641774774774755	9.255938386791073
0.183615225225225	9.268281529648373
0.18081270270270244	9.28736259369387
0.1780101801801801	9.314200013354945
0.17520765765765756	9.349011907578546
0.172405135135135	9.391258604530407
0.16960261261261245	9.439813304690695
0.1668000900900899	9.493200678544085
0.16399756756756734	9.54983201185156
0.16119504504504478	9.608177123294205
0.15839252252252245	9.666843005972577
0.1555899999999999	9.724566577573302
0.15278747747747734	9.780161227859516
0.14998495495495479	9.832472910819547
0.14718243243243223	9.880395650893139
0.14437990990990968	9.922970296039331
0.14157738738738712	9.959553046394081
0.1387748648648648	9.990004965705356
0.13597234234234223	10.014833590619826
0.13316981981981968	10.035221542322027
0.13036729729729712	10.05290548861111
0.12756477477477457	10.069914013954193
0.12476225225225201	10.088220528320303
0.12195972972972946	10.109400899650225
0.11915720720720713	10.134392190617728
0.11635468468468457	10.163424112741772
0.11355216216216202	10.196144398529228
0.11074963963963946	10.231898246569468
0.10794711711711691	10.270070057772458
0.10514459459459435	10.310370943650934
0.1023420720720718	10.352968136963987
0.09953954954954947	10.398400775650181
0.09673702702702691	10.447296774210631
0.09393450450450436	10.499975623766868
0.0911319819819818	10.556068594710148
0.08832945945945925	10.61429394671412
0.08552693693693669	10.6724857737739
0.08272441441441436	10.7279010337854
0.0799218918918918	10.777742209368107
0.07711936936936925	10.819760388089108
0.0743168468468467	10.85276942899694
0.07151432432432414	10.87691898830893
0.06871180180180159	10.893639210000288
0.06590927927927903	10.905264059338379
0.0631067567567567	10.914434912495473
0.060304234234234144	10.923451546733734
0.05750171171171159	10.93375316828579
0.054699189189189035	10.94567218068008
0.05189666666666648	10.958520167234507
0.049094144144143925	10.970964983380249
0.04629162162162137	10.981571433628414
0.04348909909909904	10.989332677891781
0.04068657657657648	10.994028942542126
0.03788405405405393	10.996310337004338
0.035081531531531374	10.997491399152665
0.03227900900900882	10.99913670378541
0.029476486486486264	11.002580050185376
0.02667396396396371	11.008534885503199
0.023871441441441377	11.016917345863519
0.021068918918918822	11.026929165074382
0.018266396396396267	11.037361351773395
0.015463873873873712	11.047009886958786
0.012661351351351158	11.055064196310731
0.009858828828828603	11.061346413324138
0.007056306306306048	11.066336687427825
0.004253783783783716	11.070995906081176
0.0014512612612611608	11.07646532718151
-0.001351261261261394	11.083759501213834
-0.004153783783783949	11.09356279101739
-0.006956306306306503	11.106194398839403
-0.009758828828829058	11.12173945174644
-0.012561351351351613	11.140279128278046
-0.015363873873873946	11.162114340020135
-0.0181663963963965	11.187878789298825
-0.020968918918919055	11.21847765536322
-0.02377144144144161	11.254853119504968
-0.026573963963964164	11.297644161663076
-0.02937648648648672	11.34685188189059
-0.03217900900900905	11.401627275267806
-0.03498153153153161	11.460263563675404
-0.03778405405405416	11.520411629024412
-0.040586576576576716	11.57946648073964
-0.04338909909909927	11.635019001157264
-0.046191621621621826	11.685248388975324
-0.04899414414414438	11.729152552577219
-0.05179666666666671	11.766568018609334
-0.05459918918918927	11.797998647901668
-0.05740171171171182	11.82433042195818
-0.06020423423423438	11.846538597774064
-0.06300675675675693	11.865484965630117
-0.06580927927927949	11.88186136721319
-0.06861180180180204	11.896276908968872
-0.07141432432432437	11.909431736598933
-0.07421684684684693	11.9222889374164
-0.07701936936936948	11.93615839148778
-0.07982189189189204	11.952640284203131
-0.0826244144144146	11.973428437044294
-0.08542693693693715	12.000025316311813
-0.0882294594594597	12.033453078383399
-0.09103198198198204	12.074047236826633
-0.09383450450450459	12.121391577315066
-0.09663702702702714	12.174405710192378
-0.0994395495495497	12.231547656197943
-0.10224207207207225	12.291060731565388
-0.10504459459459481	12.351188056679817
-0.10784711711711736	12.41030028517109
-0.1106496396396397	12.466923196738936
-0.11345216216216225	12.519695363295558
-0.1162546846846848	12.567315227034054
-0.11905720720720736	12.608540275979458
-0.12185972972972992	12.64227705497402
-0.12466225225225247	12.667758426072822
-0.12746477477477502	12.684759909839293
-0.13026729729729736	12.693777530795785
-0.1330698198198199	12.696087693090458
-0.13587234234234247	12.693637841854997
-0.13867486486486502	12.688766744783162
-0.14147738738738758	12.683808703485656
-0.14427990990991013	12.680677898140658
-0.14708243243243246	12.680542484105676
-0.14988495495495502	12.683677410646538
-0.15268747747747757	12.689535982941674
-0.15549000000000013	12.697018184014688
-0.15829252252252268	12.704858332306994
-0.16109504504504524	12.712023194724079
-0.1638975675675678	12.718013656351662
-0.16670009009009013	12.722996936111844
-0.16950261261261268	12.727750345133757
-0.17230513513513523	12.733453815547346
-0.1751076576576578	12.74140896711764
-0.17791018018018034	12.75277531793343
-0.1807127027027029	12.768397037617934
-0.18351522522522545	12.788754094354854
-0.1863177477477478	12.814024515550695
-0.18912027027027034	12.844206303301707
-0.1919227927927929	12.87923097527278
-0.19472531531531545	12.919010384551687
-0.197527837837838	12.96338979301849
-0.20033036036036056	13.012021194020804
-0.20313288288288311	13.06420668751965
-0.20593540540540545	13.118779599372765
-0.208737927927928	13.174084749282873
-0.21154045045045056	13.228090904682816
-0.2143429729729731	13.27862748949455
-0.21714549549549567	13.32369752253732
-0.21994801801801822	13.361792449255343
-0.22275054054054078	13.392130178123743
-0.2255530630630631	13.414756263041507
-0.22835558558558566	13.430483676314395
-0.23115810810810822	13.440688051584367
-0.23396063063063077	13.447010545915436
-0.23676315315315333	13.451040094052239
-0.23956567567567588	13.454046584232358
-0.24236819819819821	13.456818186957786
-0.24517072072072077	13.45962640308737
-0.24797324324324332	13.46231040518606
-0.2507757657657659	13.464446392878969
-0.25357828828828843	13.465553513407276
-0.256380810810811	13.46528693064893
-0.25918333333333354	13.463578658270055
-0.2619858558558559	13.460703272534463
-0.26478837837837843	13.457263543119673
-0.267590900900901	13.454106368733843
-0.27039342342342354	13.452190042927448
-0.2731959459459461	13.452429476315594
-0.27599846846846865	13.45554734913257
-0.2788009909909912	13.461957266745099
-0.28160351351351354	13.471700422362922
-0.2844060360360361	13.484450074486602
-0.28720855855855865	13.499588209998546
-0.2900110810810812	13.516346474431963
-0.29281360360360376	13.53399022260151
-0.2956161261261263	13.552012896206662
-0.29841864864864887	13.570301001868721
-0.3012211711711712	13.58923053888769
-0.30402369369369375	13.609665205552588
-0.3068262162162163	13.632844317181153
-0.30962873873873886	13.660170990714342
-0.3124312612612614	13.692933933274226
-0.31523378378378397	13.7320136866255
-0.3180363063063065	13.77763185391278
-0.32083882882882886	13.829197209529156
-0.3236413513513514	13.885286033230457
-0.32644387387387397	13.943768685526237
-0.3292463963963965	14.002065599496447
-0.3320489189189191	14.057489615047267
-0.33485144144144163	14.10761352858598
-0.3376539639639642	14.15059576814594
-0.3404564864864865	14.18540462604443
-0.3432590090090091	14.21190112627648
-0.34606153153153163	14.230768528584846
-0.3488640540540542	14.243307076768808
-0.35166657657657674	14.251139580175007
-0.3544690990990993	14.255890981077123
-0.3572716216216216	14.258909134627132
-0.3600741441441442	14.261083253777677
-0.36287666666666674	14.262792750792975
-0.3656791891891893	14.263987594472681
-0.36848171171171185	14.264369131005118
-0.3712842342342344	14.26361561527218
-0.37408675675675696	14.261586185836379
-0.3768892792792793	14.258444149318919
-0.37969180180180184	14.254664111827118
-0.3824943243243244	14.25092187234587
-0.38529684684684695	14.247901729387564
-0.3880993693693695	14.246082511596342
-0.39090189189189206	14.245572734207897
-0.3937044144144146	14.246053022726905
-0.39650693693693695	14.246852830162425
-0.3993094594594595	14.247147025045223
-0.40211198198198206	14.246218489951318
-0.4049145045045046	14.243708001803512
-0.40771702702702717	14.239771155429025
-0.4105195495495496	14.235085889165624
-0.41332207207207217	14.230697298400536
-0.4161245945945947	14.227736388493355
-0.4189271171171173	14.22709083799542
-0.4217296396396397	14.229125221506031
-0.4245321621621623	14.233538313602509
-0.42733468468468483	14.239407838352257
-0.4301372072072073	14.245418890084366
-0.4329397297297298	14.25021750998932
-0.4357422522522524	14.25279254471566
-0.4385447747747748	14.25277918963571
-0.4413472972972974	14.250599982078192
-0.44414981981981994	14.247406799842267
-0.4469523423423425	14.244845832650839
-0.44975486486486493	14.244718247523664
-0.4525573873873875	14.24863649472912
-0.45535990990991004	14.257771619587885
-0.4581624324324325	14.272752597944624
-0.46096495495495504	14.293726303952113
-0.4637674774774776	14.320533752187082
-0.46657000000000015	14.352922230395862
-0.4693725225225226	14.390705531775602
-0.47217504504504515	14.433807692407115
-0.4749775675675677	14.482171117600764
-0.47778009009009015	14.535561960588431
-0.4805826126126127	14.593346218396249
-0.48338513513513526	14.654325301224318
-0.4861876576576578	14.716704516858286
-0.48899018018018026	14.778227069064158
-0.4917927027027028	14.836453466353639
-0.49459522522522537	14.889119248855522
-0.4973977477477478	14.93447818086252
-0.5002002702702704	14.971541776311938
-0.5030027927927929	15.0001575373959
-0.5058053153153154	15.020916706693946
-0.5086078378378379	15.034931430042825
-0.5114103603603605	15.043555030565336
-0.514212882882883	15.048127297549733
-0.5170154054054055	15.049808001066758
-0.519817927927928	15.049524140348204
-0.5226204504504506	15.048013787356503
-0.525422972972973	15.045916971173746
-0.5282254954954956	15.043852811016961
-0.5310280180180181	15.042435036260478
-0.5338305405405407	15.042209318187894
-0.5366330630630631	15.043533146980693
-0.5394355855855857	15.046448017668503
-0.5422381081081082	15.050603350944009
-0.5450406306306307	15.055277954596946
-0.5478431531531532	15.059512549999866
-0.5506456756756758	15.06232740794519
-0.5534481981981982	15.062966646673722
-0.5562507207207208	15.061097096318427
-0.5590532432432433	15.056900142871463
-0.5618557657657659	15.05102652641348
-0.5646582882882883	15.044426244189786
-0.5674608108108109	15.038104369077608
-0.5702633333333335	15.032875815785097
-0.5730658558558559	15.029190591255094
-0.5758683783783785	15.02707665077061
-0.578670900900901	15.026208644084988
-0.5814734234234236	15.02607075374717
-0.584275945945946	15.026153790791348
-0.5870784684684686	15.02611961195474
-0.5898809909909911	15.025881343780846
-0.5926835135135136	15.025579786589347
-0.5954860360360361	15.0254733094121
-0.5982885585585587	15.025787806712287
-0.6010910810810811	15.026585200625398
-0.6038936036036037	15.027700120589252
-0.6066961261261262	15.02876855794026
-0.6094986486486488	15.029338917715805
-0.6123011711711712	15.029026655230318
-0.6151036936936938	15.02765845535928
-0.6179062162162163	15.025355450661365
-0.6207087387387388	15.022525523671831
-0.6235112612612613	15.019764878847795
-0.6263137837837839	15.017698458832314
-0.6291163063063064	15.016807761462587
-0.6319188288288289	15.017297420934845
-0.6347213513513514	15.019038399963712
-0.637523873873874	15.021601012677351
-0.6403263963963964	15.024363787931875
-0.643128918918919	15.02666319269936
-0.6459314414414415	15.027940606314388
-0.6487339639639641	15.02784830607657
-0.6515364864864865	15.026292535804991
-0.6543390090090091	15.023412640658115
-0.6571415315315317	15.019513553599154
-0.6599440540540541	15.014979043327543
-0.6627465765765767	15.010192888669174
-0.6655490990990992	15.00548612999745
-0.6683516216216216	15.001115211457517
-0.6711541441441442	14.997263601863722
-0.6739566666666668	14.994052739774517
-0.6767591891891893	14.99154871319444
-0.6795617117117118	14.989757791510286
-0.6823642342342343	14.988613310047434
-0.6851667567567569	14.987964181835686
-0.6879692792792793	14.987578061498958
-0.6907718018018019	14.987168629196148
-0.6935743243243244	14.986447853977765
-0.696376846846847	14.985193685125786
-0.6991793693693694	14.983315400769996
-0.701981891891892	14.980896083797717
-0.7047844144144145	14.978195778680764
-0.707586936936937	14.975608843215326
-0.7103894594594595	14.973581885724911
-0.7131919819819821	14.972510522449596
-0.7159945045045045	14.972640351062331
-0.7187970270270271	14.973997792544182
-0.7215995495495496	14.97636964011025
-0.7244020720720722	14.979338134618388
-0.7272045945945946	14.98236443484442
-0.7300071171171172	14.984901178327753
-0.7328096396396397	14.986507563453138
-0.7356121621621622	14.986939794180714
-0.7384146846846847	14.98619585284051
-0.7412172072072073	14.984504791785241
-0.7440197297297299	14.982264257692542
-0.7468222522522523	14.979942478054184
-0.7496247747747748	14.977969403838266
-0.7524272972972974	14.976644017999739
-0.7552298198198198	14.976080325756058
-0.7580323423423424	14.976204219711683
-0.760834864864865	14.976799742146547
-0.7636373873873875	14.977589731804379
-0.76643990990991	14.978326129067092
-0.7692424324324325	14.978862249569062
-0.7720449549549551	14.979184400286023
-0.7748474774774775	14.979392375086697
-0.7776500000000001	14.979634501771997
-0.7804525225225226	14.980018372475726
-0.7832550450450451	14.980528256086096
-0.7860575675675676	14.980980789942265
-0.7888600900900902	14.981040767265512
-0.7916626126126127	14.980300789953176
-0.7944651351351352	14.978407265792839
-0.7972676576576577	14.975197309219773
-0.8000701801801803	14.970802762195007
-0.8028727027027027	14.965682499672631
-0.8056752252252253	14.96056216786301
-0.8084777477477478	14.95628700442532
-0.8112802702702704	14.953620723604821
-0.8140827927927928	14.95304301664875
-0.8168853153153154	14.954603243304241
-0.8196878378378379	14.957875764606975
-0.8224903603603604	14.962035771999219
-0.8252928828828829	14.966040821908862
-0.8280954054054055	14.968872596614872
-0.8308979279279279	14.969775170719686
-0.8337004504504505	14.96842616429624
-0.836502972972973	14.964995905607665
-0.8393054954954956	14.960081576836082
-0.842108018018018	14.954538596962266
-0.8449105405405406	14.949259455632728
-0.8477130630630632	14.944962489021698
-0.8505155855855856	14.942046401680187
-0.8533181081081082	14.940543488946176
-0.8561206306306307	14.940173359291236
-0.8589231531531533	14.940469698536404
-0.8617256756756757	14.940934357562028
-0.8645281981981983	14.941170778215621
-0.8673307207207208	14.94096187835823
-0.8701332432432433	14.940280236058967
-0.8729357657657658	14.939242104520602
-0.8757382882882884	14.938033134693463
-0.8785408108108108	14.936837654707894
-0.8813433333333334	14.935794880944364
-0.8841458558558559	14.934989163712054
-0.8869483783783785	14.934464668701224
-0.8897509009009009	14.934244857608256
-0.8925534234234235	14.934337751164577
-0.895355945945946	14.934718558166928
-0.8981584684684685	14.935296788187884
-0.900960990990991	14.935888086404205
-0.9037635135135136	14.936215136544774
-0.9065660360360361	14.935954056243986
-0.9093685585585587	14.93482481414403
-0.9121710810810811	14.932702952181344
-0.9149736036036036	14.92971409822158
-0.9177761261261261	14.926269954974693
-0.9205786486486487	14.923017788697784
-0.9233811711711712	14.920701983512117
-0.9261836936936938	14.91996756050439
-0.9289862162162162	14.921160534649424
-0.9317887387387388	14.924188697929871
-0.9345912612612612	14.928494026345547
-0.9373937837837838	14.933156792720617
-0.9401963063063064	14.937110887206288
-0.9429988288288289	14.9394130605328
-0.9458013513513515	14.939488571684329
-0.9486038738738739	14.93727975819455
-0.9514063963963965	14.933252069250848
-0.9542089189189189	14.928255587592005
-0.9570114414414415	14.923284929788565
-0.959813963963964	14.919211733111048
-0.9626164864864866	14.916571112402941
-0.9654190090090091	14.915463998589146
-0.9682215315315316	14.915597747809677
-0.9710240540540541	14.916441353668034
-0.9738265765765766	14.917434791592676
-0.9766290990990991	14.91817701802529
-0.9794316216216217	14.918528814040023
-0.9822341441441442	14.91860046434919
-0.9850366666666668	14.918637834406184
-0.9878391891891892	14.918857955496101
-0.9906417117117118	14.91930317837597
-0.9934442342342342	14.919774856234305
-0.9962467567567568	14.919876397050388
-0.9990492792792793	14.919152853418424
-1.0018518018018019	14.917275792415836
-1.0046543243243244	14.914202409816141
-1.0074568468468468	14.91024444293609
-1.0102593693693693	14.906013519221212
-1.0130618918918919	14.90225422048097
-1.0158644144144144	14.899618202447705
-1.018666936936937	14.898456638593338
-1.0214694594594596	14.89870478953479
-1.024271981981982	14.89990214945113
-1.0270745045045047	14.901344694042919
-1.029877027027027	14.902318806239663
-1.0326795495495495	14.902336423680815
-1.035482072072072	14.901289041963004
-1.0382845945945947	14.899465737411852
-1.0410871171171172	14.897428102045865
-1.0438896396396395	14.895786226935641
-1.046692162162162	14.894956340609497
-1.0494946846846847	14.894989031043686
-1.0522972072072072	14.895533558731735
-1.0550997297297298	14.89595625027549
-1.0579022522522523	14.895575714534516
-1.0607047747747749	14.893934082349894
-1.0635072972972974	14.891007318399893
-1.06630981981982	14.887275230700169
-1.0691123423423423	14.883617742287797
-1.0719148648648649	14.881062933747025
-1.0747173873873874	14.880464200948033
-1.07751990990991	14.882210665874894
-1.0803224324324325	14.886067197526884
-1.0831249549549549	14.891200248612137
-1.0859274774774774	14.896386415386068
-1.08873	14.900341909013171
-1.0915325225225225	14.902072478805025
-1.094335045045045	14.90113738993007
-1.0971375675675676	14.897749405553746
-1.0999400900900902	14.892685485962119
-1.1027426126126127	14.887042311557195
-1.1055451351351353	14.881917228536217
-1.1083476576576576	14.878114143231365
-1.1111501801801802	14.875960253690671
-1.1139527027027027	14.875279320649987
-1.1167552252252253	14.875515017854255
-1.1195577477477479	14.875951592322828
-1.1223602702702702	14.87595347788315
-1.1251627927927927	14.875147618281403
-1.1279653153153153	14.87349918294094
-1.1307678378378379	14.871271909324882
-1.1335703603603604	14.868903389231008
-1.136372882882883	14.866849797835648
-1.1391754054054055	14.865456747978733
-1.141977927927928	14.864894536308114
-1.1447804504504504	14.86516588043039
-1.147582972972973	14.866164893988064
-1.1503854954954955	14.867748859411023
-1.153188018018018	14.869785206384918
-1.1559905405405406	14.872153363739884
-1.1587930630630632	14.874706630435952
-1.1615955855855855	14.877221585955255
-1.164398108108108	14.879371971222945
-1.1672006306306306	14.880755979094978
-1.1700031531531532	14.880983291873747
-1.1728056756756757	14.87979998852871
-1.1756081981981983	14.877207336765203
-1.1784107207207208	14.873524324908772
-1.1812132432432432	14.869357561894113
-1.1840157657657657	14.865472200727645
-1.1868182882882883	14.862593555996632
-1.1896208108108108	14.861197861295985
-1.1924233333333334	14.861360819257307
-1.195225855855856	14.862719120448602
-1.1980283783783783	14.864566202979837
-1.2008309009009008	14.866059973761793
-1.2036334234234234	14.86648172273184
-1.206435945945946	14.865465558646854
-1.2092384684684685	14.8631239157084
-1.212040990990991	14.860025785662977
-1.2148435135135136	14.857030554624927
-1.2176460360360362	14.855026599298938
-1.2204485585585585	14.85465484113756
-1.223251081081081	14.856102959419239
-1.2260536036036036	14.859034074428294
-1.2288561261261262	14.862671629223378
-1.2316586486486487	14.866013689503163
-1.2344611711711713	14.868110610366656
-1.2372636936936936	14.868322321960228
-1.2400662162162162	14.866480375250113
-1.2428687387387387	14.862911616362574
-1.2456712612612613	14.858323949033341
-1.2484737837837838	14.853595787745341
-1.2512763063063064	14.849536689235507
-1.254078828828829	14.846690086725893
-1.2568813513513515	14.845230505480288
-1.2596838738738738	14.844974606049632
-1.2624863963963964	14.845489476773906
-1.265288918918919	14.846254364746272
-1.2680914414414415	14.84682125853098
-1.270893963963964	14.846927120489795
-1.2736964864864866	14.846531740282003
-1.276499009009009	14.845781738632994
-1.2793015315315315	14.844923977886324
-1.282104054054054	14.844203698546558
-1.2849065765765766	14.843781683965432
-1.2877090990990991	14.843692947147964
-1.2905116216216217	14.843852429365683
-1.2933141441441443	14.844097500084338
-1.2961166666666666	14.844247633989625
-1.2989191891891891	14.844160428853854
-1.3017217117117117	14.843768769502582
-1.3045242342342342	14.843092897430637
-1.3073267567567568	14.842229445648115
-1.3101292792792794	14.841324420530782
-1.312931801801802	14.840538071212272
-1.3157343243243242	14.840007958442527
-1.3185368468468468	14.839814595208516
-1.3213393693693694	14.839953572992407
-1.324141891891892	14.840319390097555
-1.3269444144144145	14.840707851930652
-1.329746936936937	14.840843584093221
-1.3325494594594596	14.840434989530984
-1.335351981981982	14.839250732358572
-1.3381545045045045	14.837201714755636
-1.340957027027027	14.834404530199514
-1.3437595495495496	14.831200856418505
-1.3465620720720721	14.828114909417671
-1.3493645945945947	14.825747435962413
-1.352167117117117	14.824625631921336
-1.3549696396396396	14.825047022570345
-1.3577721621621621	14.826964481554235
-1.3605746846846847	14.829954257071947
-1.3633772072072072	14.833288692367503
-1.3661797297297298	14.8361051273098
-1.3689822522522523	14.837631255675703
-1.3717847747747747	14.837405371972096
-1.3745872972972972	14.835425689378965
-1.3773898198198198	14.83217922507702
-1.3801923423423423	14.828533917755358
-1.382994864864865	14.825518059206686
[truncated: 6 more rows]
