# Supplementary material for: Isolation of a planar π-aromatic Bi5− ring in a cobalt-based inverse-sandwich-type complex
Source: Nat Chem. 2025 Jan 20;17(4):547–55. doi: 10.1038/s41557-024-01713-8 (PMC11964920; doi:10.1038/s41557-024-01713-8)
Supplement: Supplementary file 4 — Original magnetic data of compound 1 and origin file of Fig. 3. [file 41557_2024_1713_MOESM4_ESM.zip › sr_and_T/65.json]

{
   "comment": "corrected Loops",
   "temperature": 5,
   "measures": [
      {
         "sr": 0.032,
         "angle": 0,
         "trans": 0,
         "cool_t": 1,
         "comment": "to H_stop",
         "data": [
            [
               -1.3999,
               -15.06296664667372
            ],
            [
               -1.3970974874874873,
               -15.061298573873707
            ],
            [
               -1.394294974974975,
               -15.060267430131828
            ],
            [
               -1.3914924624624623,
               -15.059412580952422
            ],
            [
               -1.3886899499499499,
               -15.058166789997212
            ],
            [
               -1.3858874374374373,
               -15.056072801968122
            ],
            [
               -1.3830849249249249,
               -15.052957906500808
            ],
            [
               -1.3802824124124122,
               -15.049007419237812
            ],
            [
               -1.3774798998998998,
               -15.04471544961853
            ],
            [
               -1.3746773873873872,
               -15.040734680341686
            ],
            [
               -1.3718748748748748,
               -15.037680420719644
            ],
            [
               -1.3690723623623622,
               -15.035956379326489
            ],
            [
               -1.3662698498498498,
               -15.03565718884334
            ],
            [
               -1.3634673373373372,
               -15.036571651027618
            ],
            [
               -1.3606648248248248,
               -15.03827351328956
            ],
            [
               -1.3578623123123121,
               -15.040257540067715
            ],
            [
               -1.3550597997997997,
               -15.04206808647193
            ],
            [
               -1.3522572872872871,
               -15.04337804582965
            ],
            [
               -1.3494547747747747,
               -15.044002208835733
            ],
            [
               -1.346652262262262,
               -15.043859095442741
            ],
            [
               -1.3438497497497497,
               -15.04291643253081
            ],
            [
               -1.341047237237237,
               -15.041158941712629
            ],
            [
               -1.3382447247247247,
               -15.038601845512435
            ],
            [
               -1.335442212212212,
               -15.035346416449968
            ],
            [
               -1.3326396996996996,
               -15.031647151863023
            ],
            [
               -1.329837187187187,
               -15.027946195878524
            ],
            [
               -1.3270346746746746,
               -15.02483694335516
            ],
            [
               -1.324232162162162,
               -15.02294453648778
            ],
            [
               -1.3214296496496496,
               -15.02274696896644
            ],
            [
               -1.318627137137137,
               -15.024392381699126
            ],
            [
               -1.3158246246246246,
               -15.027581901174358
            ],
            [
               -1.313022112112112,
               -15.031575137858633
            ],
            [
               -1.3102195995995995,
               -15.035338994793793
            ],
            [
               -1.307417087087087,
               -15.03781119087788
            ],
            [
               -1.3046145745745745,
               -15.03820528591461
            ],
            [
               -1.301812062062062,
               -15.036261120006667
            ],
            [
               -1.2990095495495495,
               -15.032353777122733
            ],
            [
               -1.2962070370370369,
               -15.027414695868988
            ],
            [
               -1.2934045245245245,
               -15.022678151057505
            ],
            [
               -1.2906020120120119,
               -15.019325158295503
            ],
            [
               -1.2877994994994995,
               -15.018134249001585
            ],
            [
               -1.2849969869869868,
               -15.019250481200254
            ],
            [
               -1.2821944744744744,
               -15.022148382088087
            ],
            [
               -1.2793919619619618,
               -15.025802286407115
            ],
            [
               -1.2765894494494494,
               -15.029009417388842
            ],
            [
               -1.2737869369369368,
               -15.030760339920496
            ],
            [
               -1.2709844244244244,
               -15.030535829174381
            ],
            [
               -1.2681819119119118,
               -15.028434543263328
            ],
            [
               -1.2653793993993994,
               -15.025093776338469
            ],
            [
               -1.2625768868868867,
               -15.021436161559318
            ],
            [
               -1.2597743743743743,
               -15.018334055493446
            ],
            [
               -1.2569718618618617,
               -15.016310002788494
            ],
            [
               -1.2541693493493493,
               -15.015376913857404
            ],
            [
               -1.2513668368368367,
               -15.015070706559719
            ],
            [
               -1.2485643243243243,
               -15.01465922028728
            ],
            [
               -1.2457618118118117,
               -15.013448637365261
            ],
            [
               -1.2429592992992993,
               -15.011074583987256
            ],
            [
               -1.2401567867867866,
               -15.007671504487861
            ],
            [
               -1.2373542742742742,
               -15.003858340694025
            ],
            [
               -1.2345517617617616,
               -15.000544972332316
            ],
            [
               -1.2317492492492492,
               -14.99862842735246
            ],
            [
               -1.2289467367367366,
               -14.998687414118876
            ],
            [
               -1.2261442242242242,
               -15.000784138740505
            ],
            [
               -1.2233417117117116,
               -15.004443610272107
            ],
            [
               -1.2205391991991992,
               -15.008816751908643
            ],
            [
               -1.2177366866866866,
               -15.012967699591272
            ],
            [
               -1.2149341741741742,
               -15.016181460378954
            ],
            [
               -1.2121316616616615,
               -15.01818153338394
            ],
            [
               -1.2093291491491491,
               -15.019180468382364
            ],
            [
               -1.2065266366366365,
               -15.019747512539261
            ],
            [
               -1.203724124124124,
               -15.020544278872311
            ],
            [
               -1.2009216116116115,
               -15.022027533747256
            ],
            [
               -1.198119099099099,
               -15.024230253052474
            ],
            [
               -1.1953165865865865,
               -15.02670362343654
            ],
            [
               -1.192514074074074,
               -15.028643947169062
            ],
            [
               -1.1897115615615614,
               -15.029160723180802
            ],
            [
               -1.186909049049049,
               -15.02759010516586
            ],
            [
               -1.1841065365365364,
               -15.023740465355624
            ],
            [
               -1.181304024024024,
               -15.017980409447206
            ],
            [
               -1.1785015115115114,
               -15.011135898026481
            ],
            [
               -1.175698998998999,
               -15.004231844057834
            ],
            [
               -1.1728964864864864,
               -14.998169802365851
            ],
            [
               -1.170093973973974,
               -14.993456681769414
            ],
            [
               -1.1672914614614613,
               -14.990081166693171
            ],
            [
               -1.164488948948949,
               -14.987581116612041
            ],
            [
               -1.1616864364364363,
               -14.985275773162776
            ],
            [
               -1.158883923923924,
               -14.982576208925341
            ],
            [
               -1.1560814114114113,
               -14.979258047319668
            ],
            [
               -1.153278898898899,
               -14.975592969430792
            ],
            [
               -1.1504763863863863,
               -14.972285766990074
            ],
            [
               -1.1476738738738739,
               -14.97023394487477
            ],
            [
               -1.1448713613613613,
               -14.970192055074333
            ],
            [
               -1.1420688488488488,
               -14.97245963681418
            ],
            [
               -1.1392663363363362,
               -14.976706458833704
            ],
            [
               -1.1364638238238238,
               -14.982003171510923
            ],
            [
               -1.1336613113113112,
               -14.987055298944169
            ],
            [
               -1.1308587987987986,
               -14.990568299400682
            ],
            [
               -1.1280562862862862,
               -14.991625782020412
            ],
            [
               -1.1252537737737738,
               -14.989957782717438
            ],
            [
               -1.1224512612612612,
               -14.986012890405675
            ],
            [
               -1.1196487487487485,
               -14.980813837142115
            ],
            [
               -1.1168462362362361,
               -14.975647797643976
            ],
            [
               -1.1140437237237237,
               -14.9716952555497
            ],
            [
               -1.111241211211211,
               -14.969717156812889
            ],
            [
               -1.1084386986986985,
               -14.969894727711155
            ],
            [
               -1.105636186186186,
               -14.971859951054643
            ],
            [
               -1.1028336736736737,
               -14.974888148665856
            ],
            [
               -1.100031161161161,
               -14.97817130347642
            ],
            [
               -1.0972286486486484,
               -14.98106990490149
            ],
            [
               -1.094426136136136,
               -14.983258306274482
            ],
            [
               -1.0916236236236236,
               -14.984725825521952
            ],
            [
               -1.088821111111111,
               -14.985654211321595
            ],
            [
               -1.0860185985985984,
               -14.986239083585085
            ],
            [
               -1.083216086086086,
               -14.986540818160098
            ],
            [
               -1.0804135735735736,
               -14.98643282875691
            ],
            [
               -1.077611061061061,
               -14.98566983259947
            ],
            [
               -1.0748085485485483,
               -14.984043894894286
            ],
            [
               -1.072006036036036,
               -14.98155412113415
            ],
            [
               -1.0692035235235235,
               -14.978504382020985
            ],
            [
               -1.066401011011011,
               -14.975468351592172
            ],
            [
               -1.0635984984984983,
               -14.973114078121181
            ],
            [
               -1.060795985985986,
               -14.97194141296883
            ],
            [
               -1.0579934734734735,
               -14.972030695430005
            ],
            [
               -1.0551909609609609,
               -14.972910733613043
            ],
            [
               -1.0523884484484483,
               -14.973621418588184
            ],
            [
               -1.0495859359359359,
               -14.972980161888424
            ],
            [
               -1.0467834234234235,
               -14.969984047002379
            ],
            [
               -1.0439809109109108,
               -14.96421930414472
            ],
            [
               -1.0411783983983982,
               -14.956130440866206
            ],
            [
               -1.0383758858858858,
               -14.947033837050096
            ],
            [
               -1.0355733733733734,
               -14.93883762476587
            ],
            [
               -1.0327708608608608,
               -14.933527529279392
            ],
            [
               -1.0299683483483482,
               -14.932564323164073
            ],
            [
               -1.0271658358358358,
               -14.936381896847246
            ],
            [
               -1.0243633233233234,
               -14.944157763761377
            ],
            [
               -1.0215608108108107,
               -14.953951904350008
            ],
            [
               -1.0187582982982981,
               -14.963197113654978
            ],
            [
               -1.0159557857857857,
               -14.969409938829767
            ],
            [
               -1.0131532732732733,
               -14.970913537349475
            ],
            [
               -1.0103507607607607,
               -14.96734961464576
            ],
            [
               -1.007548248248248,
               -14.959813361232376
            ],
            [
               -1.0047457357357357,
               -14.950557302135211
            ],
            [
               -1.0019432232232233,
               -14.942342899963968
            ],
            [
               -0.9991407107107106,
               -14.937630484106464
            ],
            [
               -0.9963381981981981,
               -14.93785225515871
            ],
            [
               -0.9935356856856856,
               -14.942991164915728
            ],
            [
               -0.9907331731731731,
               -14.951596016801517
            ],
            [
               -0.9879306606606606,
               -14.961228570357523
            ],
            [
               -0.9851281481481481,
               -14.969204080457498
            ],
            [
               -0.9823256356356356,
               -14.973395269669101
            ],
            [
               -0.9795231231231231,
               -14.972850542111527
            ],
            [
               -0.9767206106106106,
               -14.968036665520568
            ],
            [
               -0.973918098098098,
               -14.960635393765248
            ],
            [
               -0.9711155855855855,
               -14.952964581301725
            ],
            [
               -0.968313073073073,
               -14.947212219423204
            ],
            [
               -0.9655105605605605,
               -14.944728905321561
            ],
            [
               -0.962708048048048,
               -14.94560248354762
            ],
            [
               -0.9599055355355355,
               -14.948645269796168
            ],
            [
               -0.957103023023023,
               -14.951789660200987
            ],
            [
               -0.9543005105105105,
               -14.952755546636343
            ],
            [
               -0.951497997997998,
               -14.949765508480887
            ],
            [
               -0.9486954854854854,
               -14.942069411990877
            ],
            [
               -0.9458929729729728,
               -14.93010342245654
            ],
            [
               -0.9430904604604604,
               -14.915229090716325
            ],
            [
               -0.9402879479479478,
               -14.899137224918709
            ],
            [
               -0.9374854354354354,
               -14.883113829734363
            ],
            [
               -0.9346829229229228,
               -14.867415004714992
            ],
            [
               -0.9318804104104104,
               -14.85096790942828
            ],
            [
               -0.9290778978978977,
               -14.83151459838415
            ],
            [
               -0.9262753853853853,
               -14.806176074975935
            ],
            [
               -0.9234728728728727,
               -14.772279238646588
            ],
            [
               -0.9206703603603603,
               -14.728202091760876
            ],
            [
               -0.9178678478478477,
               -14.673980443445647
            ],
            [
               -0.9150653353353353,
               -14.611486689461064
            ],
            [
               -0.9122628228228227,
               -14.544117516417161
            ],
            [
               -0.9094603103103103,
               -14.47607367372185
            ],
            [
               -0.9066577977977976,
               -14.411436211092806
            ],
            [
               -0.9038552852852852,
               -14.353302615183125
            ],
            [
               -0.9010527727727726,
               -14.30322531422306
            ],
            [
               -0.8982502602602602,
               -14.261101061775452
            ],
            [
               -0.8954477477477477,
               -14.225522202972877
            ],
            [
               -0.8926452352352352,
               -14.194462350120965
            ],
            [
               -0.8898427227227227,
               -14.166071979184872
            ],
            [
               -0.8870402102102102,
               -14.139333068021726
            ],
            [
               -0.8842376976976977,
               -14.114373156052308
            ],
            [
               -0.8814351851851852,
               -14.092351077159373
            ],
            [
               -0.8786326726726726,
               -14.074963556154476
            ],
            [
               -0.8758301601601601,
               -14.063741028599447
            ],
            [
               -0.8730276476476476,
               -14.059365673067383
            ],
            [
               -0.8702251351351351,
               -14.061235350657391
            ],
            [
               -0.8674226226226226,
               -14.06741773913042
            ],
            [
               -0.8646201101101101,
               -14.075014983535176
            ],
            [
               -0.8618175975975975,
               -14.080829786447993
            ],
            [
               -0.859015085085085,
               -14.082129430782254
            ],
            [
               -0.8562125725725724,
               -14.077273891495068
            ],
            [
               -0.8534100600600599,
               -14.066016877925984
            ],
            [
               -0.8506075475475474,
               -14.04939052876763
            ],
            [
               -0.8478050350350349,
               -14.029213498729753
            ],
            [
               -0.8450025225225224,
               -14.007378167496743
            ],
            [
               -0.8422000100100099,
               -13.98513992537845
            ],
            [
               -0.8393974974974974,
               -13.962629633949966
            ],
            [
               -0.8365949849849849,
               -13.938740640807488
            ],
            [
               -0.8337924724724723,
               -13.911426248551239
            ],
            [
               -0.8309899599599598,
               -13.878318191585148
            ],
            [
               -0.8281874474474473,
               -13.837479879652731
            ],
            [
               -0.8253849349349348,
               -13.788068997700275
            ],
            [
               -0.8225824224224223,
               -13.73071344499131
            ],
            [
               -0.8197799099099098,
               -13.667492323407627
            ],
            [
               -0.8169773973973973,
               -13.601531919942984
            ],
            [
               -0.8141748848848848,
               -13.53633888570877
            ],
            [
               -0.8113723723723723,
               -13.4750653646262
            ],
            [
               -0.8085698598598597,
               -13.419912990949951
            ],
            [
               -0.8057673473473472,
               -13.371832818222828
            ],
            [
               -0.8029648348348347,
               -13.33058369421666
            ],
            [
               -0.8001623223223222,
               -13.29510270551173
            ],
            [
               -0.7973598098098097,
               -13.264051644707724
            ],
            [
               -0.7945572972972972,
               -13.23635931015593
            ],
            [
               -0.7917547847847847,
               -13.211592051015684
            ],
            [
               -0.7889522722722722,
               -13.190047622875625
            ],
            [
               -0.7861497597597596,
               -13.172558396602811
            ],
            [
               -0.7833472472472471,
               -13.160079978807255
            ],
            [
               -0.7805447347347346,
               -13.153202999791684
            ],
            [
               -0.7777422222222221,
               -13.151742193465402
            ],
            [
               -0.7749397097097096,
               -13.154525976232744
            ],
            [
               -0.7721371971971971,
               -13.159444299446111
            ],
            [
               -0.7693346846846846,
               -13.16373510888996
            ],
            [
               -0.7665321721721721,
               -13.16442474166483
            ],
            [
               -0.7637296596596596,
               -13.158803509259606
            ],
            [
               -0.760927147147147,
               -13.144821654535306
            ],
            [
               -0.7581246346346345,
               -13.121327237688078
            ],
            [
               -0.755322122122122,
               -13.088120995824461
            ],
            [
               -0.7525196096096095,
               -13.045854789363041
            ],
            [
               -0.749717097097097,
               -12.995833861588045
            ],
            [
               -0.7469145845845845,
               -12.939790915347952
            ],
            [
               -0.744112072072072,
               -12.879684094402874
            ],
            [
               -0.7413095595595595,
               -12.817541662368749
            ],
            [
               -0.738507047047047,
               -12.75534733941965
            ],
            [
               -0.7357045345345344,
               -12.69494366417062
            ],
            [
               -0.7329020220220219,
               -12.63793171294705
            ],
            [
               -0.7300995095095094,
               -12.585561264521687
            ],
            [
               -0.7272969969969969,
               -12.538626841441982
            ],
            [
               -0.7244944844844844,
               -12.497400508174774
            ],
            [
               -0.7216919719719719,
               -12.461633083126031
            ],
            [
               -0.7188894594594594,
               -12.430639270297263
            ],
            [
               -0.7160869469469469,
               -12.403454549730878
            ],
            [
               -0.7132844344344343,
               -12.379023564410883
            ],
            [
               -0.7104819219219218,
               -12.356363552721426
            ],
            [
               -0.7076794094094093,
               -12.334650608620692
            ],
            [
               -0.7048768968968968,
               -12.313202066562823
            ],
            [
               -0.7020743843843843,
               -12.291367358673362
            ],
            [
               -0.6992718718718718,
               -12.26837832182316
            ],
            [
               -0.6964693593593593,
               -12.243232960889227
            ],
            [
               -0.6936668468468468,
               -12.21468348285686
            ],
            [
               -0.6908643343343343,
               -12.1813683755812
            ],
            [
               -0.6880618218218217,
               -12.142078098585989
            ],
            [
               -0.6852593093093092,
               -12.096091133758195
            ],
            [
               -0.6824567967967967,
               -12.043480628600577
            ],
            [
               -0.6796542842842842,
               -11.985286234461466
            ],
            [
               -0.6768517717717717,
               -11.923475721277416
            ],
            [
               -0.6740492592592592,
               -11.860679118818368
            ],
            [
               -0.6712467467467467,
               -11.799746836432615
            ],
            [
               -0.6684442342342342,
               -11.74324016186387
            ],
            [
               -0.6656417217217216,
               -11.69298828307208
            ],
            [
               -0.6628392092092091,
               -11.649830673816936
            ],
            [
               -0.6600366966966966,
               -11.61361080103237
            ],
            [
               -0.6572341841841841,
               -11.58341267249714
            ],
            [
               -0.6544316716716716,
               -11.557959269152494
            ],
            [
               -0.6516291591591591,
               -11.53604470415809
            ],
            [
               -0.6488266466466466,
               -11.516865333639721
            ],
            [
               -0.6460241341341341,
               -11.500151148610728
            ],
            [
               -0.6432216216216216,
               -11.486065769848661
            ],
            [
               -0.640419109109109,
               -11.474919341827892
            ],
            [
               -0.6376165965965965,
               -11.466798885831802
            ],
            [
               -0.634814084084084,
               -11.461245949155092
            ],
            [
               -0.6320115715715715,
               -11.457094150005997
            ],
            [
               -0.629209059059059,
               -11.452526020481422
            ],
            [
               -0.6264065465465465,
               -11.445337601170838
            ],
            [
               -0.623604034034034,
               -11.433334100153925
            ],
            [
               -0.6208015215215215,
               -11.414741528180297
            ],
            [
               -0.617999009009009,
               -11.38851895458449
            ],
            [
               -0.6151964964964964,
               -11.354492244005893
            ],
            [
               -0.6123939839839839,
               -11.313289152194578
            ],
            [
               -0.6095914714714714,
               -11.266116846351593
            ],
            [
               -0.6067889589589589,
               -11.214465961748374
            ],
            [
               -0.6039864464464464,
               -11.159837129022792
            ],
            [
               -0.6011839339339339,
               -11.103564798383283
            ],
            [
               -0.5983814214214214,
               -11.046768856880377
            ],
            [
               -0.5955789089089089,
               -10.990414165927234
            ],
            [
               -0.5927763963963963,
               -10.935419995511417
            ],
            [
               -0.5899738838838838,
               -10.882748221148864
            ],
            [
               -0.5871713713713713,
               -10.833414165012563
            ],
            [
               -0.5843688588588588,
               -10.788399816787775
            ],
            [
               -0.5815663463463463,
               -10.748491332323589
            ],
            [
               -0.5787638338338338,
               -10.71409503802041
            ],
            [
               -0.5759613213213213,
               -10.68509691838256
            ],
            [
               -0.5731588088088088,
               -10.66081654697335
            ],
            [
               -0.5703562962962963,
               -10.640073868419481
            ],
            [
               -0.5675537837837837,
               -10.62134912355051
            ],
            [
               -0.5647512712712712,
               -10.602987125388111
            ],
            [
               -0.5619487587587587,
               -10.583387666350053
            ],
            [
               -0.5591462462462462,
               -10.561136772380124
            ],
            [
               -0.5563437337337337,
               -10.535062749177253
            ],
            [
               -0.5535412212212212,
               -10.504234164993752
            ],
            [
               -0.5507387087087087,
               -10.467940396200612
            ],
            [
               -0.5479361961961962,
               -10.42569945614132
            ],
            [
               -0.5451336836836836,
               -10.377320692628697
            ],
            [
               -0.5423311711711711,
               -10.32301834393702
            ],
            [
               -0.5395286586586586,
               -10.263538717511912
            ],
            [
               -0.5367261461461461,
               -10.200242864571257
            ],
            [
               -0.5339236336336336,
               -10.13508772643483
            ],
            [
               -0.5311211211211211,
               -10.070473294300918
            ],
            [
               -0.5283186086086086,
               -10.008963803188763
            ],
            [
               -0.5255160960960961,
               -9.952933386629386
            ],
            [
               -0.5227135835835836,
               -9.904215602767144
            ],
            [
               -0.519911071071071,
               -9.86384078778832
            ],
            [
               -0.5171085585585585,
               -9.831922802633947
            ],
            [
               -0.514306046046046,
               -9.807714534481299
            ],
            [
               -0.5115035335335335,
               -9.789803785514097
            ],
            [
               -0.508701021021021,
               -9.776384259988358
            ],
            [
               -0.5058985085085085,
               -9.7655226854148
            ],
            [
               -0.503095995995996,
               -9.75535667078527
            ],
            [
               -0.5002934834834833,
               -9.744192803288755
            ],
            [
               -0.49749097097097084,
               -9.730517090111581
            ],
            [
               -0.4946884584584583,
               -9.712963891841163
            ],
            [
               -0.4918859459459458,
               -9.69030213016494
            ],
            [
               -0.4890834334334333,
               -9.661484216169702
            ],
            [
               -0.4862809209209208,
               -9.625769310348234
            ],
            [
               -0.4834784084084083,
               -9.582891717808948
            ],
            [
               -0.48067589589589577,
               -9.533213964398447
            ],
            [
               -0.47787338338338325,
               -9.477795636681785
            ],
            [
               -0.47507087087087074,
               -9.418328213940516
            ],
            [
               -0.47226835835835823,
               -9.35692717250814
            ],
            [
               -0.4694658458458457,
               -9.295821222600322
            ],
            [
               -0.4666633333333332,
               -9.237016740588631
            ],
            [
               -0.4638608208208207,
               -9.182028476636471
            ],
            [
               -0.4610583083083082,
               -9.131749391771333
            ],
            [
               -0.4582557957957957,
               -9.08648826514838
            ],
            [
               -0.45545328328328316,
               -9.046148513308388
            ],
            [
               -0.45265077077077065,
               -9.010475006112229
            ],
            [
               -0.44984825825825814,
               -8.979274557900405
            ],
            [
               -0.4470457457457456,
               -8.952528388897868
            ],
            [
               -0.4442432332332331,
               -8.930357273598533
            ],
            [
               -0.4414407207207206,
               -8.912857404281539
            ],
            [
               -0.4386382082082081,
               -8.899876433728023
            ],
            [
               -0.4358356956956956,
               -8.890825538341222
            ],
            [
               -0.43303318318318307,
               -8.88461412340206
            ],
            [
               -0.43023067067067056,
               -8.879751196615379
            ],
            [
               -0.42742815815815804,
               -8.874596030773779
            ],
            [
               -0.42462564564564553,
               -8.867682522370416
            ],
            [
               -0.421823133133133,
               -8.858008310612789
            ],
            [
               -0.4190206206206205,
               -8.845184731487677
            ],
            [
               -0.416218108108108,
               -8.829387157284499
            ],
            [
               -0.4134155955955955,
               -8.811113429419837
            ],
            [
               -0.410613083083083,
               -8.790827678463131
            ],
            [
               -0.40781057057057046,
               -8.768613058663442
            ],
            [
               -0.40500805805805795,
               -8.743962224164678
            ],
            [
               -0.40220554554554544,
               -8.715794810438323
            ],
            [
               -0.39940303303303293,
               -8.68271832210434
            ],
            [
               -0.3966005205205205,
               -8.64346620866731
            ],
            [
               -0.3937980080080079,
               -8.59738227836284
            ],
            [
               -0.3909954954954955,
               -8.544796493855497
            ],
            [
               -0.3881929829829829,
               -8.487163112268933
            ],
            [
               -0.3853904704704705,
               -8.426901023227932
            ],
            [
               -0.38258795795795786,
               -8.366966460683402
            ],
            [
               -0.37978544544544546,
               -8.310270995201183
            ],
            [
               -0.37698293293293283,
               -8.259105963826393
            ],
            [
               -0.37418042042042043,
               -8.214732480345484
            ],
            [
               -0.3713779079079078,
               -8.177244500329447
            ],
            [
               -0.3685753953953954,
               -8.145727910769637
            ],
            [
               -0.3657728828828828,
               -8.118648700064638
            ],
            [
               -0.3629703703703704,
               -8.094336865016478
            ],
            [
               -0.36016785785785776,
               -8.071410704934644
            ],
            [
               -0.35736534534534536,
               -8.049014594007062
            ],
            [
               -0.35456283283283274,
               -8.026811676211258
            ],
            [
               -0.35176032032032034,
               -8.004757830673709
            ],
            [
               -0.3489578078078077,
               -7.982756475369561
            ],
            [
               -0.3461552952952953,
               -7.960331617528105
            ],
            [
               -0.3433527827827827,
               -7.93644756042503
            ],
            [
               -0.3405502702702703,
               -7.909552069787367
            ],
            [
               -0.33774775775775767,
               -7.87784367519548
            ],
            [
               -0.33494524524524527,
               -7.839688701615826
            ],
            [
               -0.33214273273273265,
               -7.79406399321552
            ],
            [
               -0.32934022022022025,
               -7.740892361148603
            ],
            [
               -0.3265377077077076,
               -7.681171007973758
            ],
            [
               -0.323735195195195,
               -7.616856282905125
            ],
            [
               -0.3209326826826826,
               -7.550539736934379
            ],
            [
               -0.31813017017017,
               -7.4850075418840145
            ],
            [
               -0.3153276576576576,
               -7.42280084608975
            ],
            [
               -0.31252514514514496,
               -7.3658827321551215
            ],
            [
               -0.30972263263263256,
               -7.315474782506257
            ],
            [
               -0.30692012012011993,
               -7.272069025527744
            ],
            [
               -0.30411760760760753,
               -7.23556894060671
            ],
            [
               -0.3013150950950949,
               -7.205482685748256
            ],
            [
               -0.2985125825825825,
               -7.1810906767118095
            ],
            [
               -0.2957100700700699,
               -7.1615354141037315
            ],
            [
               -0.2929075575575575,
               -7.145822464868408
            ],
            [
               -0.29010504504504486,
               -7.132761930678267
            ],
            [
               -0.28730253253253246,
               -7.120905244823353
            ],
            [
               -0.28450002002001984,
               -7.108534731956409
            ],
            [
               -0.28169750750750744,
               -7.093743676390314
            ],
            [
               -0.2788949949949948,
               -7.07461107371198
            ],
            [
               -0.2760924824824824,
               -7.049440431732721
            ],
            [
               -0.2732899699699698,
               -7.017008085781454
            ],
            [
               -0.2704874574574574,
               -6.976760942800324
            ],
            [
               -0.26768494494494477,
               -6.928916901465634
            ],
            [
               -0.26488243243243237,
               -6.87444746618891
            ],
            [
               -0.26207991991991975,
               -6.814951571434925
            ],
            [
               -0.25927740740740735,
               -6.7524527152752185
            ],
            [
               -0.2564748948948947,
               -6.68916203715534
            ],
            [
               -0.2536723823823823,
               -6.627247155880964
            ],
            [
               -0.2508698698698697,
               -6.568634532856866
            ],
            [
               -0.2480673573573573,
               -6.514858625287745
            ],
            [
               -0.24526484484484468,
               -6.466960460671556
            ],
            [
               -0.24246233233233228,
               -6.425434680553151
            ],
            [
               -0.23965981981981965,
               -6.390226485683922
            ],
            [
               -0.23685730730730725,
               -6.360783741834121
            ],
            [
               -0.23405479479479463,
               -6.3361692000561405
            ],
            [
               -0.23125228228228223,
               -6.315229646075592
            ],
            [
               -0.2284497697697696,
               -6.296803187465857
            ],
            [
               -0.2256472572572572,
               -6.279927719733664
            ],
            [
               -0.22284474474474458,
               -6.264000761741629
            ],
            [
               -0.22004223223223218,
               -6.2488410754426855
            ],
            [
               -0.21723971971971956,
               -6.234619963865015
            ],
            [
               -0.21443720720720716,
               -6.221663032996917
            ],
            [
               -0.21163469469469454,
               -6.210163301822071
            ],
            [
               -0.20883218218218214,
               -6.199881380459557
            ],
            [
               -0.2060296696696695,
               -6.189925258409012
            ],
            [
               -0.2032271571571571,
               -6.178692579086945
            ],
            [
               -0.2004246446446445,
               -6.164021443180726
            ],
            [
               -0.1976221321321321,
               -6.143540023566777
            ],
            [
               -0.19481961961961947,
               -6.11514590176203
            ],
            [
               -0.19201710710710707,
               -6.077501027853199
            ],
            [
               -0.18921459459459444,
               -6.030412572246586
            ],
            [
               -0.18641208208208204,
               -5.974990680917866
            ],
            [
               -0.18360956956956942,
               -5.913527522315526
            ],
            [
               -0.18080705705705702,
               -5.849114106079856
            ],
            [
               -0.1780045445445444,
               -5.785081909926353
            ],
            [
               -0.175202032032032,
               -5.724404778510653
            ],
            [
               -0.17239951951951937,
               -5.669208220988013
            ],
            [
               -0.16959700700700697,
               -5.620504069901436
            ],
            [
               -0.16679449449449435,
               -5.5782064290357045
            ],
            [
               -0.16399198198198195,
               -5.541407676005095
            ],
            [
               -0.16118946946946933,
               -5.508823274115031
            ],
            [
               -0.15838695695695693,
               -5.479271426191589
            ],
            [
               -0.1555844444444443,
               -5.452050135917357
            ],
            [
               -0.1527819319319319,
               -5.427110281439836
            ],
            [
               -0.14997941941941928,
               -5.404987421181513
            ],
            [
               -0.14717690690690688,
               -5.386527699874534
            ],
            [
               -0.14437439439439426,
               -5.372502732103337
            ],
            [
               -0.14157188188188186,
               -5.363237454925006
            ],
            [
               -0.13876936936936923,
               -5.358365923656407
            ],
            [
               -0.13596685685685683,
               -5.356786790687625
            ],
            [
               -0.1331643443443442,
               -5.356826886197078
            ],
            [
               -0.1303618318318318,
               -5.3565577514658305
            ],
            [
               -0.1275593193193192,
               -5.354165560949882
            ],
            [
               -0.12475680680680679,
               -5.348262677473883
            ],
            [
               -0.12195429429429416,
               -5.338051999902058
            ],
            [
               -0.11915178178178176,
               -5.323305301779884
            ],
            [
               -0.11634926926926914,
               -5.304177714011967
            ],
            [
               -0.11354675675675674,
               -5.2809330458975445
            ],
            [
               -0.11074424424424412,
               -5.253682302679666
            ],
            [
               -0.10794173173173172,
               -5.222231981599441
            ],
            [
               -0.1051392192192191,
               -5.186101426059906
            ],
            [
               -0.10233670670670669,
               -5.14471143795212
            ],
            [
               -0.09953419419419407,
               -5.09768743973647
            ],
            [
               -0.09673168168168167,
               -5.045178374317173
            ],
            [
               -0.09392916916916905,
               -4.988080832026579
            ],
            [
               -0.09112665665665665,
               -4.928080965336781
            ],
            [
               -0.08832414414414402,
               -4.867478306208504
            ],
            [
               -0.08552163163163162,
               -4.808820497204314
            ],
            [
               -0.082719119119119,
               -4.7544366779107
            ],
            [
               -0.0799166066066066,
               -4.705991805647955
            ],
            [
               -0.07711409409409398,
               -4.664183453579508
            ],
            [
               -0.07431158158158158,
               -4.628665933362809
            ],
            [
               -0.07150906906906895,
               -4.59822401581617
            ],
            [
               -0.06870655655655655,
               -4.571148080289786
            ],
            [
               -0.06590404404404393,
               -4.545704893083093
            ],
            [
               -0.06310153153153153,
               -4.5205706245184025
            ],
            [
               -0.06029901901901891,
               -4.495103750997574
            ],
            [
               -0.057496506506506506,
               -4.469382419139272
            ],
            [
               -0.054693993993993884,
               -4.444000276221935
            ],
            [
               -0.05189148148148148,
               -4.419686478291645
            ],
            [
               -0.04908896896896886,
               -4.396868466897779
            ],
            [
               -0.04628645645645646,
               -4.375314420804086
            ],
            [
               -0.04348394394394384,
               -4.353970398524268
            ],
            [
               -0.040681431431431436,
               -4.331051295934321
            ],
            [
               -0.037878918918918814,
               -4.304371124011045
            ],
            [
               -0.03507640640640641,
               -4.271828304257179
            ],
            [
               -0.03227389389389379,
               -4.231916086990077
            ],
            [
               -0.02947138138138139,
               -4.184120012630174
            ],
            [
               -0.026668868868868767,
               -4.129095631980425
            ],
            [
               -0.023866356356356366,
               -4.0685808838788535
            ],
            [
               -0.021063843843843744,
               -4.005070311549165
            ],
            [
               -0.018261331331331343,
               -3.9413412909618373
            ],
            [
               -0.01545881881881872,
               -3.879957623318651
            ],
            [
               -0.01265630630630632,
               -3.822873925733745
            ],
            [
               -0.009853793793793697,
               -3.771227312981093
            ],
            [
               -0.007051281281281296,
               -3.725343418109146
            ],
            [
               -0.004248768768768674,
               -3.684920703087162
            ],
            [
               -0.001446256256256273,
               -3.649309465651191
            ],
            [
               0.0013562562562563496,
               -3.617783563755429
            ],
            [
               0.00415876876876875,
               -3.5897176293680246
            ],
            [
               0.006961281281281373,
               -3.564623873327365
            ],
            [
               0.009763793793793774,
               -3.542055865096069
            ],
            [
               0.012566306306306396,
               -3.521434151709272
            ],
            [
               0.015368818818818797,
               -3.501875160991114
            ],
            [
               0.01817133133133142,
               -3.482102805748868
            ],
            [
               0.02097384384384382,
               -3.460493430337795
            ],
            [
               0.023776356356356443,
               -3.435259655749224
            ],
            [
               0.026578868868868843,
               -3.404732549057563
            ],
            [
               0.029381381381381466,
               -3.3676692869917506
            ],
            [
               0.03218389389389387,
               -3.323504832233514
            ],
            [
               0.03498640640640649,
               -3.272482714973089
            ],
            [
               0.03778891891891911,
               -3.215635215863413
            ],
            [
               0.04059143143143151,
               -3.1546248968542976
            ],
            [
               0.043393943943944135,
               -3.09149410855459
            ],
            [
               0.046196456456456536,
               -3.0283866968889566
            ],
            [
               0.04899896896896916,
               -2.9673029573691796
            ],
            [
               0.05180148148148156,
               -2.90992844926795
            ],
            [
               0.05460399399399418,
               -2.857548494271798
            ],
            [
               0.05740650650650658,
               -2.8110338006732647
            ],
            [
               0.060209019019019205,
               -2.770867306269908
            ],
            [
               0.0630115315315316,
               -2.7371815966475026
            ],
            [
               0.06581404404404423,
               -2.7097877774968104
            ],
            [
               0.06861655655655663,
               -2.6881935890135438
            ],
            [
               0.07141906906906925,
               -2.6716225211190494
            ],
            [
               0.07422158158158165,
               -2.6590504187776833
            ],
            [
               0.07702409409409428,
               -2.6492698108043946
            ],
            [
               0.07982660660660668,
               -2.640978364835254
            ],
            [
               0.0826291191191193,
               -2.632873489936417
            ],
            [
               0.0854316316316317,
               -2.6237277436925197
            ],
            [
               0.08823414414414432,
               -2.6124240974188933
            ],
            [
               0.09103665665665672,
               -2.597945902978239
            ],
            [
               0.09383916916916935,
               -2.579337865454427
            ],
            [
               0.09664168168168175,
               -2.5556723866392836
            ],
            [
               0.09944419419419437,
               -2.5260614456534185
            ],
            [
               0.10224670670670677,
               -2.4897428548254723
            ],
            [
               0.10504921921921939,
               -2.446242885703768
            ],
            [
               0.10785173173173179,
               -2.395583128321224
            ],
            [
               0.11065424424424442,
               -2.338470387351137
            ],
            [
               0.11345675675675682,
               -2.2763965936223087
            ],
            [
               0.11625926926926944,
               -2.21158840216275
            ],
            [
               0.11906178178178184,
               -2.146782480038201
            ],
            [
               0.12186429429429446,
               -2.084852871197853
            ],
            [
               0.12466680680680686,
               -2.0283655708559998
            ],
            [
               0.12746931931931949,
               -1.9791658000863173
            ],
            [
               0.13027183183183189,
               -1.9381034692935941
            ],
            [
               0.1330743443443445,
               -1.9049693422048897
            ],
            [
               0.1358768568568569,
               -1.8786568191119244
            ],
            [
               0.13867936936936953,
               -1.8574992717721805
            ],
            [
               0.14148188188188193,
               -1.8396812478012734
            ],
            [
               0.14428439439439456,
               -1.8236010701757657
            ],
            [
               0.14708690690690696,
               -1.8080804265035937
            ],
            [
               0.14988941941941958,
               -1.7923689067552822
            ],
            [
               0.15269193193193198,
               -1.7759618826840793
            ],
            [
               0.1554944444444446,
               -1.7583156940617144
            ],
            [
               0.158296956956957,
               -1.7385826083722833
            ],
            [
               0.16109946946946962,
               -1.7154854601779164
            ],
            [
               0.16390198198198203,
               -1.687407490132788
            ],
            [
               0.16670449449449465,
               -1.6526999066000911
            ],
            [
               0.16950700700700705,
               -1.6101313740343635
            ],
            [
               0.17230951951951967,
               -1.5593459577807955
            ],
            [
               0.17511203203203207,
               -1.501179150571911
            ],
            [
               0.1779145445445447,
               -1.437712929050619
            ],
            [
               0.1807170570570571,
               -1.3720222996323024
            ],
            [
               0.18351956956956972,
               -1.3076561556956996
            ],
            [
               0.18632208208208212,
               -1.2479764548010124
            ],
            [
               0.18912459459459474,
               -1.1955259341227453
            ],
            [
               0.19192710710710714,
               -1.1515905827708401
            ],
            [
               0.19472961961961976,
               -1.116069253940502
            ],
            [
               0.19753213213213217,
               -1.087675159212548
            ],
            [
               0.2003346446446448,
               -1.064399251260216
            ],
            [
               0.2031371571571572,
               -1.0440926340155663
            ],
            [
               0.2059396696696698,
               -1.02499621119307
            ],
            [
               0.2087421821821822,
               -1.0060690470327138
            ],
            [
               0.21154469469469483,
               -0.9870343196910802
            ],
            [
               0.21434720720720724,
               -0.9681516747804544
            ],
            [
               0.21714971971971986,
               -0.9498090355323932
            ],
            [
               0.21995223223223226,
               -0.932079697539006
            ],
            [
               0.22275474474474488,
               -0.9143964729709815
            ],
            [
               0.22555725725725728,
               -0.8954533930335167
            ],
            [
               0.2283597697697699,
               -0.8733713575081836
            ],
            [
               0.2311622822822823,
               -0.8460811977729819
            ],
            [
               0.23396479479479493,
               -0.8118118010827651
            ],
            [
               0.23676730730730733,
               -0.7695417760682801
            ],
            [
               0.23956981981981995,
               -0.7192879246198949
            ],
            [
               0.24237233233233235,
               -0.662155817755476
            ],
            [
               0.24517484484484497,
               -0.6001491047264054
            ],
            [
               0.24797735735735738,
               -0.5358018468543797
            ],
            [
               0.25077986986987,
               -0.47174169739712113
            ],
            [
               0.2535823823823824,
               -0.41029953444527933
            ],
            [
               0.256384894894895,
               -0.3532536070990133
            ],
            [
               0.2591874074074074,
               -0.301744940173851
            ],
            [
               0.26198991991992004,
               -0.2563439544396253
            ],
            [
               0.26479243243243245,
               -0.21720467995810822
            ],
            [
               0.26759494494494507,
               -0.18422554962783266
            ],
            [
               0.27039745745745747,
               -0.1571479822182873
            ],
            [
               0.2731999699699701,
               -0.13555918305878834
            ],
            [
               0.2760024824824825,
               -0.11881000057298507
            ],
            [
               0.2788049949949951,
               -0.10589632576454733
            ],
            [
               0.2816075075075075,
               -0.09537074447175087
            ],
            [
               0.28441002002002014,
               -0.0853445691905037
            ],
            [
               0.28721253253253254,
               -0.07361221938434426
            ],
            [
               0.29001504504504516,
               -0.0578904100989206
            ],
            [
               0.29281755755755756,
               -0.036127137797652864
            ],
            [
               0.2956200700700702,
               -0.006811965190010483
            ],
            [
               0.2984225825825826,
               0.030783692679904107
            ],
            [
               0.3012250950950952,
               0.07649000397912786
            ],
            [
               0.3040276076076076,
               0.12926829522333705
            ],
            [
               0.30683012012012023,
               0.18737440576856557
            ],
            [
               0.30963263263263263,
               0.24861541973883305
            ],
            [
               0.31243514514514525,
               0.31064495762630173
            ],
            [
               0.31523765765765766,
               0.37124318636611875
            ],
            [
               0.3180401701701703,
               0.42854086693224147
            ],
            [
               0.3208426826826827,
               0.4811657629834656
            ],
            [
               0.3236451951951953,
               0.5283078147694589
            ],
            [
               0.3264477077077077,
               0.5697119226337186
            ],
            [
               0.3292502202202203,
               0.6056126700031257
            ],
            [
               0.3320527327327327,
               0.6366257520928471
            ],
            [
               0.33485524524524535,
               0.6636098872369764
            ],
            [
               0.33765775775775775,
               0.6875138194223069
            ],
            [
               0.34046027027027037,
               0.7092267810212505
            ],
            [
               0.34326278278278277,
               0.7294557727993691
            ],
            [
               0.3460652952952954,
               0.7486554392226559
            ],
            [
               0.3488678078078078,
               0.7670320974671974
            ],
            [
               0.3516703203203204,
               0.784630429712859
            ],
            [
               0.3544728328328328,
               0.8014907536610316
            ],
            [
               0.35727534534534544,
               0.8178416769077756
            ],
            [
               0.36007785785785784,
               0.8342748107368614
            ],
            [
               0.36288037037037046,
               0.8518425330020989
            ],
            [
               0.36568288288288286,
               0.872031135833371
            ],
            [
               0.3684853953953955,
               0.8965896280105383
            ],
            [
               0.3712879079079079,
               0.9272329165843516
            ],
            [
               0.3740904204204205,
               0.9652767080128193
            ],
            [
               0.3768929329329329,
               1.0112885436428698
            ],
            [
               0.37969544544544553,
               1.0648455484478418
            ],
            [
               0.38249795795795793,
               1.1244708931845047
            ],
            [
               0.38530047047047056,
               1.1877809879555912
            ],
            [
               0.38810298298298296,
               1.251823992572458
            ],
            [
               0.3909054954954956,
               1.3135412390668115
            ],
            [
               0.393708008008008,
               1.3702504294492925
            ],
            [
               0.3965105205205206,
               1.4200426007664078
            ],
            [
               0.3993130330330332,
               1.4620062718417621
            ],
            [
               0.4021155455455456,
               1.4962363165514603
            ],
            [
               0.40491805805805825,
               1.5236398941722271
            ],
            [
               0.40772057057057065,
               1.5456021697420574
            ],
            [
               0.4105230830830833,
               1.5636069061053917
            ],
            [
               0.4133255955955957,
               1.57891290859817
            ],
            [
               0.4161281081081083,
               1.5923659290674195
            ],
            [
               0.4189306206206207,
               1.6043837753302768
            ],
            [
               0.4217331331331333,
               1.6151022583688892
            ],
            [
               0.4245356456456457,
               1.6246252655274773
            ],
            [
               0.42733815815815834,
               1.6332954729788476
            ],
            [
               0.43014067067067074,
               1.6418993970985731
            ],
            [
               0.43294318318318337,
               1.6517411446052321
            ],
            [
               0.43574569569569577,
               1.6645565476043878
            ],
            [
               0.4385482082082084,
               1.682282528244226
            ],
            [
               0.4413507207207208,
               1.7067339118819227
            ],
            [
               0.4441532332332334,
               1.7392622885328954
            ],
            [
               0.4469557457457458,
               1.7804743481157317
            ],
            [
               0.44975825825825844,
               1.8300712223211981
            ],
            [
               0.45256077077077084,
               1.8868412034448951
            ],
            [
               0.45536328328328346,
               1.9488039136345314
            ],
            [
               0.45816579579579586,
               2.0134730026338232
            ],
            [
               0.4609683083083085,
               2.078183365027332
            ],
            [
               0.4637708208208209,
               2.1404211318558275
            ],
            [
               0.4665733333333335,
               2.198100268869453
            ],
            [
               0.4693758458458459,
               2.249745585250544
            ],
            [
               0.47217835835835853,
               2.294563690417455
            ],
            [
               0.47498087087087093,
               2.332405900140298
            ],
            [
               0.47778338338338355,
               2.3636459460810038
            ],
            [
               0.48058589589589595,
               2.3890076093077255
            ],
            [
               0.4833884084084086,
               2.409381704411796
            ],
            [
               0.486190920920921,
               2.425668327546205
            ],
            [
               0.4889934334334336,
               2.4386703463205386
            ],
            [
               0.491795945945946,
               2.4490500859178823
            ],
            [
               0.4945984584584586,
               2.4573459743571746
            ],
            [
               0.497400970970971,
               2.4640326456866433
            ],
            [
               0.5002034834834836,
               2.4695994254980924
            ],
            [
               0.503005995995996,
               2.4746200904984192
            ],
            [
               0.5058085085085087,
               2.479791715711084
            ],
            [
               0.5086110210210211,
               2.485930982560266
            ],
            [
               0.5114135335335337,
               2.4939296074120882
            ],
            [
               0.5142160460460461,
               2.5046827029717598
            ],
            [
               0.5170185585585587,
               2.5190111613633768
            ],
            [
               0.5198210710710711,
               2.537599129436309
            ],
            [
               0.5226235835835837,
               2.560960187959779
            ],
            [
               0.5254260960960961,
               2.589433374344001
            ],
            [
               0.5282286086086088,
               2.6231971400495446
            ],
            [
               0.5310311211211212,
               2.6622807931647046
            ],
            [
               0.5338336336336338,
               2.7065528926583617
            ],
            [
               0.5366361461461462,
               2.7556756346917233
            ],
            [
               0.5394386586586588,
               2.809031131037031
            ],
            [
               0.5422411711711712,
               2.8656440556224325
            ],
            [
               0.5450436836836838,
               2.9241382670927507
            ],
            [
               0.5478461961961962,
               2.982766371191982
            ],
            [
               0.5506487087087089,
               3.0395377260984446
            ],
            [
               0.5534512212212213,
               3.092443987561076
            ],
            [
               0.5562537337337339,
               3.1397488052960725
            ],
            [
               0.5590562462462463,
               3.1802798968867094
            ],
            [
               0.5618587587587589,
               3.213647853509041
            ],
            [
               0.5646612712712713,
               3.2403237522471606
            ],
            [
               0.5674637837837839,
               3.26153783351419
            ],
            [
               0.5702662962962963,
               3.2790077046889827
            ],
            [
               0.573068808808809,
               3.2945542299782637
            ],
            [
               0.5758713213213213,
               3.309701276711664
            ],
            [
               0.578673833833834,
               3.3253686311241495
            ],
            [
               0.5814763463463464,
               3.3417489845333463
            ],
            [
               0.584278858858859,
               3.358412520752889
            ],
            [
               0.5870813713713714,
               3.3746182193484877
            ],
            [
               0.589883883883884,
               3.3897477764000143
            ],
            [
               0.5926863963963964,
               3.403735369690988
            ],
            [
               0.595488908908909,
               3.417358785638239
            ],
            [
               0.5982914214214214,
               3.4322893487668047
            ],
            [
               0.6010939339339341,
               3.450862485725864
            ],
            [
               0.6038964464464465,
               3.4756101500960597
            ],
            [
               0.6066989589589589,
               3.508667821502378
            ],
            [
               0.6095014714714717,
               3.5512108156482824
            ],
            [
               0.6123039839839841,
               3.603073672180013
            ],
            [
               0.6151064964964965,
               3.662661359062504
            ],
            [
               0.6179090090090089,
               3.7271840511617746
            ],
            [
               0.6207115215215218,
               3.7931602215033493
            ],
            [
               0.6235140340340342,
               3.8570609605451054
            ],
            [
               0.6263165465465466,
               3.915932720596441
            ],
            [
               0.629119059059059,
               3.9678462371605043
            ],
            [
               0.6319215715715718,
               4.012072489705744
            ],
            [
               0.6347240840840842,
               4.0489657876342555
            ],
            [
               0.6375265965965966,
               4.079615359916197
            ],
            [
               0.640329109109109,
               4.105386035906815
            ],
            [
               0.6431316216216219,
               4.127488943244334
            ],
            [
               0.6459341341341343,
               4.146700277961617
            ],
            [
               0.6487366466466467,
               4.16328931015385
            ],
            [
               0.651539159159159,
               4.1771453505873986
            ],
            [
               0.6543416716716719,
               4.188030711325304
            ],
            [
               0.6571441841841843,
               4.195852288358811
            ],
            [
               0.6599466966966967,
               4.200847877302326
            ],
            [
               0.6627492092092091,
               4.2036215507127395
            ],
            [
               0.665551721721722,
               4.205020898656645
            ],
            [
               0.6683542342342343,
               4.205906986836016
            ],
            [
               0.6711567467467467,
               4.206905708203134
            ],
            [
               0.6739592592592591,
               4.208234461062432
            ],
            [
               0.676761771771772,
               4.209669883532346
            ],
            [
               0.6795642842842844,
               4.210671281517243
            ],
            [
               0.6823667967967968,
               4.210618597816843
            ],
            [
               0.6851693093093092,
               4.209082747202601
            ],
            [
               0.687971821821822,
               4.206033954305418
            ],
            [
               0.6907743343343344,
               4.201914336794967
            ],
            [
               0.6935768468468468,
               4.197547033798582
            ],
            [
               0.6963793593593592,
               4.193909725755091
            ],
            [
               0.6991818718718721,
               4.191846416617878
            ],
            [
               0.7019843843843845,
               4.191812315523396
            ],
            [
               0.7047868968968969,
               4.193735726438099
            ],
            [
               0.7075894094094093,
               4.197042069471657
            ],
            [
               0.7103919219219221,
               4.200831866246151
            ],
            [
               0.7131944344344345,
               4.204154690543
            ],
            [
               0.7159969469469469,
               4.206291140162129
            ],
            [
               0.7187994594594593,
               4.206954223504962
            ],
            [
               0.7216019719719722,
               4.206349579843206
            ],
            [
               0.7244044844844846,
               4.2050805830564215
            ],
            [
               0.727206996996997,
               4.203933743535341
            ],
            [
               0.7300095095095094,
               4.203615790178873
            ],
            [
               0.7328120220220222,
               4.20452539576258
            ],
            [
               0.7356145345345346,
               4.206627292888335
            ],
            [
               0.738417047047047,
               4.209461042233862
            ],
            [
               0.7412195595595594,
               4.21227372915228
            ],
            [
               0.7440220720720723,
               4.214229706766716
            ],
            [
               0.7468245845845847,
               4.2146321204823245
            ],
            [
               0.7496270970970971,
               4.2130944502519085
            ],
            [
               0.7524296096096099,
               4.209622126885421
            ],
            [
               0.7552321221221223,
               4.204595094829823
            ],
            [
               0.7580346346346347,
               4.198670745086467
            ],
            [
               0.7608371471471471,
               4.192643933868247
            ],
            [
               0.76363965965966,
               4.187303123942758
            ],
            [
               0.7664421721721724,
               4.183311381547977
            ],
            [
               0.7692446846846848,
               4.181124810404938
            ],
            [
               0.7720471971971972,
               4.180946971528744
            ],
            [
               0.77484970970971,
               4.182711589000622
            ],
            [
               0.7776522222222224,
               4.18608844398139
            ],
            [
               0.7804547347347348,
               4.190515087161913
            ],
            [
               0.7832572472472472,
               4.1952632989217555
            ],
            [
               0.7860597597597601,
               4.199547982552591
            ],
            [
               0.7888622722722725,
               4.202674893973963
            ],
            [
               0.7916647847847849,
               4.204205105488061
            ],
            [
               0.7944672972972973,
               4.204095871336314
            ],
            [
               0.7972698098098101,
               4.202768963854226
            ],
            [
               0.8000723223223225,
               4.201065783417324
            ],
            [
               0.8028748348348349,
               4.200075071749737
            ],
            [
               0.8056773473473473,
               4.200857955751385
            ],
            [
               0.8084798598598602,
               4.2041342123027015
            ],
            [
               0.8112823723723726,
               4.210018625044263
            ],
            [
               0.814084884884885,
               4.2178955582939395
            ],
            [
               0.8168873973973974,
               4.226489524549475
            ],
            [
               0.8196899099099102,
               4.234135774430044
            ],
            [
               0.8224924224224226,
               4.239193014425851
            ],
            [
               0.825294934934935,
               4.240490047501972
            ],
            [
               0.8280974474474474,
               4.237677286676092
            ],
            [
               0.8308999599599602,
               4.231372259584411
            ],
            [
               0.8337024724724726,
               4.223042693981
            ],
            [
               0.836504984984985,
               4.214646608488291
            ],
            [
               0.8393074974974974,
               4.208123089872053
            ],
            [
               0.8421100100100103,
               4.204876389332707
            ],
            [
               0.8449125225225227,
               4.2054029459529545
            ],
            [
               0.8477150350350351,
               4.209172155049707
            ],
            [
               0.8505175475475475,
               4.214797959309536
            ],
            [
               0.8533200600600603,
               4.220451980472923
            ],
            [
               0.8561225725725727,
               4.224396758886332
            ],
            [
               0.8589250850850851,
               4.22548239728636
            ],
            [
               0.8617275975975975,
               4.223462595586206
            ],
            [
               0.8645301101101104,
               4.219042527597768
            ],
            [
               0.8673326226226228,
               4.2136531309215925
            ],
            [
               0.8701351351351352,
               4.209028052331657
            ],
            [
               0.8729376476476476,
               4.206715181757637
            ],
            [
               0.8757401601601604,
               4.207667765762768
            ],
            [
               0.8785426726726728,
               4.212028002058027
            ],
            [
               0.8813451851851852,
               4.2191508816685825
            ],
            [
               0.8841476976976976,
               4.227840180990814
            ],
            [
               0.8869502102102105,
               4.236706734039192
            ],
            [
               0.8897527227227229,
               4.2445304293669786
            ],
            [
               0.8925552352352353,
               4.250518836938152
            ],
            [
               0.8953577477477477,
               4.254400262627154
            ],
            [
               0.8981602602602605,
               4.256349798672446
            ],
            [
               0.9009627727727729,
               4.256801754866768
            ],
            [
               0.9037652852852853,
               4.2562323900170895
            ],
            [
               0.9065677977977977,
               4.254994531441209
            ],
            [
               0.9093703103103106,
               4.253254164378262
            ],
            [
               0.912172822822823,
               4.251032406742901
            ],
            [
               0.9149753353353354,
               4.2483131849735045
            ],
            [
               0.9177778478478478,
               4.245153711572879
            ],
            [
               0.9205803603603606,
               4.241739442800689
            ],
            [
               0.923382872872873,
               4.2383543675957505
            ],
            [
               0.9261853853853854,
               4.235278476463769
            ],
            [
               0.9289878978978978,
               4.232659865615144
            ],
            [
               0.9317904104104107,
               4.2304242345773275
            ],
            [
               0.9345929229229231,
               4.228272748594037
            ],
            [
               0.9373954354354355,
               4.225784401373257
            ],
            [
               0.9401979479479479,
               4.222594552495799
            ],
            [
               0.9430004604604607,
               4.218584966954193
            ],
            [
               0.9458029729729731,
               4.214007704910728
            ],
            [
               0.9486054854854855,
               4.209482371199947
            ],
            [
               0.9514079979979979,
               4.205848919939289
            ],
            [
               0.9542105105105108,
               4.203911737827696
            ],
            [
               0.9570130230230232,
               4.204155504211688
            ],
            [
               0.9598155355355356,
               4.2065319827884196
            ],
            [
               0.962618048048048,
               4.210400846702342
            ],
            [
               0.9654205605605608,
               4.214660564810615
            ],
            [
               0.9682230730730732,
               4.218042375219216
            ],
            [
               0.9710255855855856,
               4.219482897281317
            ],
            [
               0.973828098098098,
               4.218459330074026
            ],
            [
               0.9766306106106108,
               4.215177434154832
            ],
            [
               0.9794331231231233,
               4.2105457735209875
            ],
            [
               0.9822356356356357,
               4.205936392997369
            ],
            [
               0.985038148148148,
               4.202800324198641
            ],
            [
               0.9878406606606609,
               4.202253325377946
            ],
            [
               0.9906431731731733,
               4.204757319845459
            ],
            [
               0.9934456856856857,
               4.2099927495430975
            ],
            [
               0.9962481981981981,
               4.216956668812923
            ],
            [
               0.9990507107107109,
               4.224251007249965
            ],
            [
               1.0018532232232233,
               4.230468192561897
            ],
            [
               1.0046557357357357,
               4.234555525983556
            ],
            [
               1.0074582482482481,
               4.23605264907064
            ],
            [
               1.010260760760761,
               4.235142269739548
            ],
            [
               1.0130632732732734,
               4.232516401295232
            ],
            [
               1.0158657857857858,
               4.229117375957713
            ],
            [
               1.0186682982982982,
               4.225846275571058
            ],
            [
               1.021470810810811,
               4.223331677897733
            ],
            [
               1.0242733233233234,
               4.221821157683507
            ],
            [
               1.0270758358358358,
               4.221209680692933
            ],
            [
               1.0298783483483482,
               4.221171130388409
            ],
            [
               1.032680860860861,
               4.221328542066473
            ],
            [
               1.0354833733733735,
               4.2213946364095705
            ],
            [
               1.0382858858858859,
               4.221235990664198
            ],
            [
               1.0410883983983983,
               4.220851236692571
            ],
            [
               1.0438909109109111,
               4.220290530675996
            ],
            [
               1.0466934234234235,
               4.219565734123361
            ],
            [
               1.049495935935936,
               4.218600335098493
            ],
            [
               1.0522984484484483,
               4.217246506701965
            ],
            [
               1.0551009609609612,
               4.215363697366477
            ],
            [
               1.0579034734734736,
               4.212922967916295
            ],
            [
               1.060705985985986,
               4.210086733236292
            ],
            [
               1.0635084984984984,
               4.207220928149987
            ],
            [
               1.0663110110110112,
               4.20482318676806
            ],
            [
               1.0691135235235236,
               4.203385747901201
            ],
            [
               1.071916036036036,
               4.203241093383319
            ],
            [
               1.0747185485485484,
               4.204449409147376
            ],
            [
               1.0775210610610613,
               4.206774462061322
            ],
            [
               1.0803235735735737,
               4.209762380166829
            ],
            [
               1.083126086086086,
               4.212898109247416
            ],
            [
               1.0859285985985985,
               4.215782515382738
            ],
            [
               1.0887311111111113,
               4.21826224045747
            ],
            [
               1.0915336236236237,
               4.220459814516847
            ],
            [
               1.0943361361361361,
               4.222688415576631
            ],
            [
               1.0971386486486485,
               4.2252806465065085
            ],
            [
               1.0999411611611614,
               4.228396597445684
            ],
            [
               1.1027436736736738,
               4.231888819131349
            ],
            [
               1.1055461861861862,
               4.235284584315735
            ],
            [
               1.1083486986986986,
               4.2379039889266465
            ],
            [
               1.1111512112112114,
               4.239080731334969
            ],
            [
               1.1139537237237238,
               4.238410005374149
            ],
            [
               1.1167562362362362,
               4.235931495178786
            ],
            [
               1.119558748748749,
               4.232172674205618
            ],
            [
               1.1223612612612615,
               4.228023965746658
            ],
            [
               1.1251637737737739,
               4.224477209556529
            ],
            [
               1.1279662862862863,
               4.222310907076384
            ],
            [
               1.130768798798799,
               4.2218303582783285
            ],
            [
               1.1335713113113115,
               4.222757644458646
            ],
            [
               1.136373823823824,
               4.224318337858318
            ],
            [
               1.1391763363363363,
               4.225504491831742
            ],
            [
               1.1419788488488491,
               4.225430143311446
            ],
            [
               1.1447813613613615,
               4.223658999504327
            ],
            [
               1.147583873873874,
               4.22038826024302
            ],
            [
               1.1503863863863864,
               4.216417730096783
            ],
            [
               1.1531888988988992,
               4.212905123157004
            ],
            [
               1.1559914114114116,
               4.210982584495962
            ],
            [
               1.158793923923924,
               4.211360226890303
            ],
            [
               1.1615964364364364,
               4.2140516317336925
            ],
            [
               1.1643989489489492,
               4.218319507283962
            ],
            [
               1.1672014614614616,
               4.222868520525097
            ],
            [
               1.170003973973974,
               4.2262302658099635
            ],
            [
               1.1728064864864864,
               4.227220053274557
            ],
            [
               1.1756089989989993,
               4.2253189788589225
            ],
            [
               1.1784115115115117,
               4.220856807552114
            ],
            [
               1.181214024024024,
               4.214934509927794
            ],
            [
               1.1840165365365365,
               4.209108867953443
            ],
            [
               1.1868190490490493,
               4.204937662809332
            ],
            [
               1.1896215615615617,
               4.203527493874301
            ],
            [
               1.1924240740740741,
               4.205223305582656
            ],
            [
               1.1952265865865865,
               4.209530982484804
            ],
            [
               1.1980290990990994,
               4.215288548160331
            ],
            [
               1.2008316116116118,
               4.221023173484447
            ],
            [
               1.2036341241241242,
               4.225376086027193
            ],
            [
               1.2064366366366366,
               4.227462728403026
            ],
            [
               1.2092391491491494,
               4.227064190216119
            ],
            [
               1.2120416616616618,
               4.224606439343756
            ],
            [
               1.2148441741741742,
               4.220954457614511
            ],
            [
               1.2176466866866866,
               4.2171049818490225
            ],
            [
               1.2204491991991995,
               4.213886127303379
            ],
            [
               1.2232517117117119,
               4.21175863638603
            ],
            [
               1.2260542242242243,
               4.210769220035051
            ],
            [
               1.2288567367367367,
               4.210649006781011
            ],
            [
               1.2316592492492495,
               4.211000539095824
            ],
            [
               1.234461761761762,
               4.211491967215672
            ],
            [
               1.2372642742742743,
               4.211984049416067
            ],
            [
               1.2400667867867867,
               4.212549327355436
            ],
            [
               1.2428692992992996,
               4.2133889800987525
            ],
            [
               1.245671811811812,
               4.214693237491666
            ],
            [
               1.2484743243243244,
               4.2165108873591315
            ],
            [
               1.2512768368368368,
               4.218685962390115
            ],
            [
               1.2540793493493496,
               4.220889363878754
            ],
            [
               1.256881861861862,
               4.2227327766336025
            ],
            [
               1.2596843743743744,
               4.223917971920294
            ],
            [
               1.2624868868868868,
               4.224359822557986
            ],
            [
               1.2652893993993997,
               4.224231501165189
            ],
            [
               1.268091911911912,
               4.223911035772549
            ],
            [
               1.2708944244244245,
               4.2238473754662
            ],
            [
               1.2736969369369369,
               4.224396038636531
            ],
            [
               1.2764994494494497,
               4.22568684129056
            ],
            [
               1.279301961961962,
               4.227574349629041
            ],
            [
               1.2821044744744745,
               4.229690208978834
            ],
            [
               1.284906986986987,
               4.231577575219074
            ],
            [
               1.2877094994994998,
               4.232856546910384
            ],
            [
               1.2905120120120122,
               4.233357834381017
            ],
            [
               1.2933145245245246,
               4.233174382771491
            ],
            [
               1.296117037037037,
               4.232612470276564
            ],
            [
               1.2989195495495498,
               4.232062672997266
            ],
            [
               1.3017220620620622,
               4.23184203132573
            ],
            [
               1.3045245745745746,
               4.232069794313148
            ],
            [
               1.307327087087087,
               4.232625907804277
            ],
            [
               1.3101295995995998,
               4.233208928615824
            ],
            [
               1.3129321121121122,
               4.233470742660664
            ],
            [
               1.3157346246246246,
               4.233174538990131
            ],
            [
               1.318537137137137,
               4.2323120818257856
            ],
            [
               1.32133964964965,
               4.231130815699785
            ],
            [
               1.3241421621621623,
               4.230055593858747
            ],
            [
               1.3269446746746747,
               4.229531003046258
            ],
            [
               1.329747187187187,
               4.229842626816282
            ],
            [
               1.3325496996997,
               4.230986448745071
            ],
            [
               1.3353522122122123,
               4.232640179430675
            ],
            [
               1.3381547247247247,
               4.2342537148053125
            ],
            [
               1.3409572372372371,
               4.235231455115716
            ],
            [
               1.34375974974975,
               4.235143392577918
            ],
            [
               1.3465622622622624,
               4.2338884161548975
            ],
            [
               1.3493647747747748,
               4.231747849721646
            ],
            [
               1.3521672872872872,
               4.2293051944109195
            ],
            [
               1.3549697997998,
               4.227255974222302
            ],
            [
               1.3577723123123124,
               4.226172112718011
            ],
            [
               1.3605748248248248,
               4.226303409116774
            ],
            [
               1.3633773373373372,
               4.227487378904538
            ],
            [
               1.36617984984985,
               4.2292015520315935
            ],
            [
               1.3689823623623625,
               4.230742311568196
            ],
            [
               1.3717848748748749,
               4.231469347137384
            ],
            [
               1.3745873873873873,
               4.231030998406759
            ],
            [
               1.3773898998999001,
               4.229491860959836
            ],
            [
               1.3801924124124125,
               4.227318001166701
            ],
            [
               1.382994924924925,
               4.225224945672355
            ],
            [
               1.3857974374374373,
               4.223941551713704
            ],
            [
               1.3885999499499502,
               4.22397189731598
            ],
            [
               1.3914024624624626,
               4.225437243571001
            ],
            [
               1.394204974974975,
               4.228051160378442
            ],
            [
               1.3970074874874874,
               4.231233621253445
            ],
            [
               1.39981,
               4.2343212420517915
            ]
         ]
      },
      {
         "data": [
            [
               1.39991,
               4.229986983231594
            ],
            [
               1.3971074774774772,
               4.231620235630636
            ],
            [
               1.3943049549549547,
               4.2312351275039255
            ],
            [
               1.391502432432432,
               4.229147937618798
            ],
            [
               1.3886999099099095,
               4.225999893634867
            ],
            [
               1.385897387387387,
               4.222553537531368
            ],
            [
               1.3830948648648644,
               4.219483107975979
            ],
            [
               1.3802923423423419,
               4.217221396681744
            ],
            [
               1.3774898198198193,
               4.2159017102394465
            ],
            [
               1.3746872972972968,
               4.215399186315047
            ],
            [
               1.3718847747747747,
               4.215442972176064
            ],
            [
               1.369082252252252,
               4.215750654981274
            ],
            [
               1.3662797297297296,
               4.216134836861212
            ],
            [
               1.363477207207207,
               4.216548006358362
            ],
            [
               1.3606746846846844,
               4.217058750100044
            ],
            [
               1.3578721621621619,
               4.2177793269004376
            ],
            [
               1.3550696396396393,
               4.218781684053418
            ],
            [
               1.3522671171171168,
               4.220040309144693
            ],
            [
               1.3494645945945942,
               4.221426239350535
            ],
            [
               1.3466620720720717,
               4.222753295085081
            ],
            [
               1.3438595495495491,
               4.223854703756977
            ],
            [
               1.3410570270270266,
               4.224654903327146
            ],
            [
               1.338254504504504,
               4.225202764510925
            ],
            [
               1.335451981981982,
               4.225648176443929
            ],
            [
               1.3326494594594593,
               4.226167710712559
            ],
            [
               1.3298469369369368,
               4.226867478021568
            ],
            [
               1.3270444144144142,
               4.227703262975243
            ],
            [
               1.3242418918918917,
               4.2284543814674365
            ],
            [
               1.3214393693693691,
               4.228769199155462
            ],
            [
               1.3186368468468466,
               4.228273394337318
            ],
            [
               1.315834324324324,
               4.22670678804915
            ],
            [
               1.3130318018018015,
               4.224040602223205
            ],
            [
               1.310229279279279,
               4.220530161941568
            ],
            [
               1.3074267567567563,
               4.216677992399362
            ],
            [
               1.3046242342342338,
               4.21311244036972
            ],
            [
               1.3018217117117112,
               4.210416876650491
            ],
            [
               1.2990191891891887,
               4.208963473103875
            ],
            [
               1.2962166666666666,
               4.208806391978257
            ],
            [
               1.293414144144144,
               4.209671129672461
            ],
            [
               1.2906116216216215,
               4.211045547167572
            ],
            [
               1.287809099099099,
               4.212344330531412
            ],
            [
               1.2850065765765764,
               4.21309385009646
            ],
            [
               1.2822040540540538,
               4.213077223517168
            ],
            [
               1.2794015315315312,
               4.2123924200464735
            ],
            [
               1.2765990090090087,
               4.211405125024047
            ],
            [
               1.2737964864864861,
               4.2106130410781155
            ],
            [
               1.2709939639639636,
               4.210467519065418
            ],
            [
               1.268191441441441,
               4.21121209785802
            ],
            [
               1.2653889189189185,
               4.212791257345593
            ],
            [
               1.262586396396396,
               4.214858826131682
            ],
            [
               1.2597838738738734,
               4.216882294201543
            ],
            [
               1.2569813513513513,
               4.218307991409599
            ],
            [
               1.2541788288288287,
               4.218733035546816
            ],
            [
               1.2513763063063061,
               4.218029093050628
            ],
            [
               1.2485737837837836,
               4.2163800459124126
            ],
            [
               1.245771261261261,
               4.21422438656834
            ],
            [
               1.2429687387387385,
               4.212123696766771
            ],
            [
               1.240166216216216,
               4.210600852089314
            ],
            [
               1.2373636936936934,
               4.2099987678126745
            ],
            [
               1.2345611711711708,
               4.210401035037851
            ],
            [
               1.2317586486486483,
               4.211633729346254
            ],
            [
               1.2289561261261257,
               4.213340961174005
            ],
            [
               1.2261536036036031,
               4.215104359005544
            ],
            [
               1.2233510810810806,
               4.216565584054173
            ],
            [
               1.2205485585585585,
               4.217513909711844
            ],
            [
               1.217746036036036,
               4.217915780657485
            ],
            [
               1.2149435135135134,
               4.217884249526122
            ],
            [
               1.2121409909909908,
               4.217605904968362
            ],
            [
               1.2093384684684683,
               4.2172550354945955
            ],
            [
               1.2065359459459457,
               4.216926050260323
            ],
            [
               1.2037334234234232,
               4.216606177904957
            ],
            [
               1.2009309009009006,
               4.216195044124497
            ],
            [
               1.198128378378378,
               4.2155614256741245
            ],
            [
               1.1953258558558555,
               4.214615536566317
            ],
            [
               1.192523333333333,
               4.213370930965674
            ],
            [
               1.1897208108108104,
               4.21197408912532
            ],
            [
               1.1869182882882878,
               4.210690043556863
            ],
            [
               1.1841157657657653,
               4.209845502006676
            ],
            [
               1.1813132432432432,
               4.209743052446768
            ],
            [
               1.1785107207207206,
               4.210568229065874
            ],
            [
               1.175708198198198,
               4.212313912950702
            ],
            [
               1.1729056756756755,
               4.214743589101417
            ],
            [
               1.170103153153153,
               4.217407283442373
            ],
            [
               1.1673006306306304,
               4.2197130535916365
            ],
            [
               1.1644981081081078,
               4.221044495716992
            ],
            [
               1.1616955855855853,
               4.220902875272568
            ],
            [
               1.1588930630630627,
               4.219043469637718
            ],
            [
               1.1560905405405402,
               4.215571952985162
            ],
            [
               1.1532880180180176,
               4.210970286312648
            ],
            [
               1.150485495495495,
               4.2060336344252605
            ],
            [
               1.1476829729729725,
               4.20171936977659
            ],
            [
               1.14488045045045,
               4.198932756560495
            ],
            [
               1.1420779279279278,
               4.198295639704977
            ],
            [
               1.1392754054054053,
               4.199957504157524
            ],
            [
               1.1364728828828827,
               4.203506698294575
            ],
            [
               1.1336703603603602,
               4.208020787362372
            ],
            [
               1.1308678378378376,
               4.212261274712436
            ],
            [
               1.128065315315315,
               4.214976981940016
            ],
            [
               1.1252627927927925,
               4.215243712553718
            ],
            [
               1.12246027027027,
               4.212747591836379
            ],
            [
               1.1196577477477474,
               4.207924513547127
            ],
            [
               1.1168552252252248,
               4.201900448033495
            ],
            [
               1.1140527027027023,
               4.196230466579308
            ],
            [
               1.1112501801801797,
               4.192494135741477
            ],
            [
               1.1084476576576572,
               4.191853445831892
            ],
            [
               1.105645135135135,
               4.194700207826131
            ],
            [
               1.1028426126126125,
               4.200503544050186
            ],
            [
               1.10004009009009,
               4.207916304751741
            ],
            [
               1.0972375675675674,
               4.2151250723218645
            ],
            [
               1.0944350450450449,
               4.220353304726167
            ],
            [
               1.0916325225225223,
               4.222374659712937
            ],
            [
               1.0888299999999997,
               4.220881818496238
            ],
            [
               1.0860274774774772,
               4.2165917243211695
            ],
            [
               1.0832249549549546,
               4.211042981283441
            ],
            [
               1.080422432432432,
               4.206134113848183
            ],
            [
               1.0776199099099095,
               4.203534281624698
            ],
            [
               1.074817387387387,
               4.204144229209966
            ],
            [
               1.0720148648648644,
               4.207778243084178
            ],
            [
               1.0692123423423419,
               4.213177183384669
            ],
            [
               1.0664098198198197,
               4.218364702410966
            ],
            [
               1.0636072972972972,
               4.221252511520397
            ],
            [
               1.0608047747747746,
               4.22031884011259
            ],
            [
               1.058002252252252,
               4.21515350236664
            ],
            [
               1.0551997297297295,
               4.2066947438507505
            ],
            [
               1.052397207207207,
               4.197069679891701
            ],
            [
               1.0495946846846844,
               4.189066758368924
            ],
            [
               1.0467921621621619,
               4.185380394444174
            ],
            [
               1.0439896396396393,
               4.187840506745243
            ],
            [
               1.0411871171171168,
               4.1968502277789845
            ],
            [
               1.0383845945945942,
               4.211199277518968
            ],
            [
               1.0355820720720716,
               4.2283142808153755
            ],
            [
               1.032779549549549,
               4.244882057654991
            ],
            [
               1.0299770270270265,
               4.257674915728078
            ],
            [
               1.0271745045045044,
               4.2643500059466035
            ],
            [
               1.0243719819819819,
               4.264004414645068
            ],
            [
               1.0215694594594593,
               4.257340234102365
            ],
            [
               1.0187669369369368,
               4.246406902286974
            ],
            [
               1.0159644144144142,
               4.234007452291003
            ],
            [
               1.0131618918918917,
               4.22294571204381
            ],
            [
               1.010359369369369,
               4.215327383364862
            ],
            [
               1.0075568468468465,
               4.212100939846557
            ],
            [
               1.004754324324324,
               4.212945231816818
            ],
            [
               1.0019518018018014,
               4.21650556198929
            ],
            [
               0.9991492792792789,
               4.220881383890781
            ],
            [
               0.9963467567567563,
               4.22420556684019
            ],
            [
               0.9935442342342338,
               4.225143845861204
            ],
            [
               0.9907417117117117,
               4.223183258399576
            ],
            [
               0.9879391891891891,
               4.218653893574
            ],
            [
               0.9851366666666665,
               4.21251316815416
            ],
            [
               0.982334144144144,
               4.205989094562106
            ],
            [
               0.9795316216216214,
               4.200209219818021
            ],
            [
               0.9767290990990989,
               4.195928994662459
            ],
            [
               0.9739265765765763,
               4.193425561958616
            ],
            [
               0.9711240540540538,
               4.19255932315215
            ],
            [
               0.9683215315315312,
               4.1929488739473015
            ],
            [
               0.9655190090090087,
               4.194173638576586
            ],
            [
               0.9627164864864861,
               4.195921323124949
            ],
            [
               0.9599139639639636,
               4.198030305817323
            ],
            [
               0.957111441441441,
               4.2004260678293335
            ],
            [
               0.9543089189189184,
               4.202996621913176
            ],
            [
               0.9515063963963963,
               4.205477516261009
            ],
            [
               0.9487038738738738,
               4.207413252665859
            ],
            [
               0.9459013513513512,
               4.208230705813239
            ],
            [
               0.9430988288288287,
               4.207413271940922
            ],
            [
               0.9402963063063061,
               4.204719591530054
            ],
            [
               0.9374937837837836,
               4.200364753592215
            ],
            [
               0.934691261261261,
               4.195085271765134
            ],
            [
               0.9318887387387385,
               4.190041947636637
            ],
            [
               0.9290862162162159,
               4.186566768928309
            ],
            [
               0.9262836936936933,
               4.185814062947234
            ],
            [
               0.9234811711711708,
               4.1884139090568375
            ],
            [
               0.9206786486486482,
               4.194233964462814
            ],
            [
               0.9178761261261257,
               4.202330500283438
            ],
            [
               0.9150736036036036,
               4.21111752159306
            ],
            [
               0.912271081081081,
               4.218719923212102
            ],
            [
               0.9094685585585585,
               4.223421933047263
            ],
            [
               0.9066660360360359,
               4.224092388873206
            ],
            [
               0.9038635135135134,
               4.2204727571996905
            ],
            [
               0.9010609909909908,
               4.213250876703743
            ],
            [
               0.8982584684684682,
               4.2039019958910195
            ],
            [
               0.8954559459459457,
               4.194341382321987
            ],
            [
               0.8926534234234231,
               4.186481481038712
            ],
            [
               0.8898509009009006,
               4.181807932210258
            ],
            [
               0.887048378378378,
               4.181077951952453
            ],
            [
               0.8842458558558555,
               4.184206475671253
            ],
            [
               0.8814433333333329,
               4.190352538919623
            ],
            [
               0.8786408108108104,
               4.198166544782357
            ],
            [
               0.8758382882882882,
               4.206122699697858
            ],
            [
               0.8730357657657657,
               4.212848608082254
            ],
            [
               0.8702332432432431,
               4.217376559765338
            ],
            [
               0.8674307207207206,
               4.2192718131848395
            ],
            [
               0.864628198198198,
               4.218630942892499
            ],
            [
               0.8618256756756755,
               4.215976202206608
            ],
            [
               0.8590231531531529,
               4.212091128119056
            ],
            [
               0.8562206306306304,
               4.207845136724998
            ],
            [
               0.8534181081081078,
               4.2040433803226165
            ],
            [
               0.8506155855855853,
               4.201319625678998
            ],
            [
               0.8478130630630627,
               4.2000725470269025
            ],
            [
               0.8450105405405401,
               4.20043586344385
            ],
            [
               0.8422080180180176,
               4.202272361723548
            ],
            [
               0.839405495495495,
               4.205188673973357
            ],
            [
               0.8366029729729729,
               4.208576177490599
            ],
            [
               0.8338004504504504,
               4.211687383785396
            ],
            [
               0.8309979279279278,
               4.213752667440755
            ],
            [
               0.8281954054054053,
               4.214129197457893
            ],
            [
               0.8253928828828827,
               4.212456861321758
            ],
            [
               0.8225903603603602,
               4.208782050161332
            ],
            [
               0.8197878378378376,
               4.2036067153240175
            ],
            [
               0.816985315315315,
               4.197831463457341
            ],
            [
               0.8141827927927925,
               4.1925868511724325
            ],
            [
               0.8113802702702699,
               4.188980153808814
            ],
            [
               0.8085777477477474,
               4.18781548939716
            ],
            [
               0.8057752252252248,
               4.1893623834181355
            ],
            [
               0.8029727027027023,
               4.193243906933446
            ],
            [
               0.8001701801801802,
               4.198488863002247
            ],
            [
               0.7973676576576576,
               4.2037489881192585
            ],
            [
               0.794565135135135,
               4.207633790864438
            ],
            [
               0.7917626126126125,
               4.209077210885152
            ],
            [
               0.7889600900900899,
               4.207634599915277
            ],
            [
               0.7861575675675674,
               4.203622231925102
            ],
            [
               0.7833550450450448,
               4.198052459833246
            ],
            [
               0.7805525225225223,
               4.192374878748517
            ],
            [
               0.7777499999999997,
               4.188090812416792
            ],
            [
               0.7749474774774772,
               4.186347709502073
            ],
            [
               0.7721449549549546,
               4.187628903612069
            ],
            [
               0.769342432432432,
               4.191628850320797
            ],
            [
               0.7665399099099095,
               4.197351074261494
            ],
            [
               0.763737387387387,
               4.203401068117746
            ],
            [
               0.7609348648648648,
               4.208388906117705
            ],
            [
               0.7581323423423423,
               4.21132413235792
            ],
            [
               0.7553298198198197,
               4.21188881856661
            ],
            [
               0.7525272972972972,
               4.210512893503825
            ],
            [
               0.7497247747747746,
               4.208237313030722
            ],
            [
               0.7469222522522521,
               4.206416262423421
            ],
            [
               0.7441197297297295,
               4.20635869504444
            ],
            [
               0.741317207207207,
               4.209026434957387
            ],
            [
               0.7385146846846844,
               4.214885194910721
            ],
            [
               0.7357121621621618,
               4.223952596315282
            ],
            [
               0.7329096396396393,
               4.236020193822647
            ],
            [
               0.7301071171171167,
               4.250966181843996
            ],
            [
               0.7273045945945942,
               4.269041641842406
            ],
            [
               0.7245020720720716,
               4.291017436996121
            ],
            [
               0.7216995495495495,
               4.318120714343632
            ],
            [
               0.718897027027027,
               4.351756910935059
            ],
            [
               0.7160945045045044,
               4.393084401489421
            ],
            [
               0.7132919819819818,
               4.4425619174709325
            ],
            [
               0.7104894594594593,
               4.499606395029961
            ],
            [
               0.7076869369369367,
               4.56247457550257
            ],
            [
               0.7048844144144142,
               4.628422015303531
            ],
            [
               0.7020818918918916,
               4.694115664447089
            ],
            [
               0.6992793693693691,
               4.756203930888411
            ],
            [
               0.6964768468468465,
               4.811902709497399
            ],
            [
               0.693674324324324,
               4.859450625197127
            ],
            [
               0.6908718018018014,
               4.898322963337339
            ],
            [
               0.6880692792792789,
               4.92916031147174
            ],
            [
               0.6852667567567567,
               4.953444929207951
            ],
            [
               0.6824642342342342,
               4.973022870969267
            ],
            [
               0.6796617117117116,
               4.989604777788319
            ],
            [
               0.6768591891891891,
               5.004374488075754
            ],
            [
               0.6740566666666665,
               5.017795409774376
            ],
            [
               0.671254144144144,
               5.029643391794092
            ],
            [
               0.6684516216216214,
               5.039230710746843
            ],
            [
               0.6656490990990989,
               5.0457373803968935
            ],
            [
               0.6628465765765763,
               5.048545879736256
            ],
            [
               0.6600440540540538,
               5.047486736042263
            ],
            [
               0.6572415315315312,
               5.0429386855865594
            ],
            [
               0.6544390090090086,
               5.035774993663317
            ],
            [
               0.6516364864864861,
               5.027191437729645
            ],
            [
               0.6488339639639635,
               5.0184788174861055
            ],
            [
               0.6460314414414414,
               5.010807589266886
            ],
            [
               0.6432289189189189,
               5.005076072661364
            ],
            [
               0.6404263963963963,
               5.001844802583506
            ],
            [
               0.6376238738738738,
               5.001349214199596
            ],
            [
               0.6348213513513512,
               5.003561179566933
            ],
            [
               0.6320188288288286,
               5.008262890780745
            ],
            [
               0.6292163063063061,
               5.015104298652101
            ],
            [
               0.6264137837837835,
               5.023632644993203
            ],
            [
               0.623611261261261,
               5.033301593936166
            ],
            [
               0.6208087387387384,
               5.04348038243284
            ],
            [
               0.6180062162162159,
               5.053485614250217
            ],
            [
               0.6152036936936933,
               5.062649610497775
            ],
            [
               0.6124011711711708,
               5.070423550637358
            ],
            [
               0.6095986486486482,
               5.076497319520232
            ],
            [
               0.6067961261261261,
               5.080907240640268
            ],
            [
               0.6039936036036035,
               5.084101591420822
            ],
            [
               0.601191081081081,
               5.086942259771888
            ],
            [
               0.5983885585585584,
               5.090636008817629
            ],
            [
               0.5955860360360359,
               5.096605443960836
            ],
            [
               0.5927835135135133,
               5.1063227571679874
            ],
            [
               0.5899809909909908,
               5.121135249942988
            ],
            [
               0.5871784684684682,
               5.14210983305837
            ],
            [
               0.5843759459459457,
               5.169916088715482
            ],
            [
               0.5815734234234231,
               5.204757498661383
            ],
            [
               0.5787709009009008,
               5.2463515384461665
            ],
            [
               0.5759683783783782,
               5.293953668588642
            ],
            [
               0.5731658558558557,
               5.346418083186279
            ],
            [
               0.5703633333333331,
               5.402288063087607
            ],
            [
               0.5675608108108106,
               5.459908930393642
            ],
            [
               0.564758288288288,
               5.517555422595166
            ],
            [
               0.5619557657657654,
               5.573562625593418
            ],
            [
               0.5591532432432431,
               5.626446684399042
            ],
            [
               0.5563507207207206,
               5.675000406683463
            ],
            [
               0.553548198198198,
               5.718351360407617
            ],
            [
               0.5507456756756755,
               5.755976595560789
            ],
            [
               0.5479431531531529,
               5.787677333051562
            ],
            [
               0.5451406306306303,
               5.813526009200778
            ],
            [
               0.5423381081081078,
               5.833803645381693
            ],
            [
               0.5395355855855855,
               5.848945258590458
            ],
            [
               0.5367330630630629,
               5.8595046155952275
            ],
            [
               0.5339305405405403,
               5.866139146659144
            ],
            [
               0.5311280180180178,
               5.869605161628737
            ],
            [
               0.5283254954954952,
               5.870746932118571
            ],
            [
               0.5255229729729727,
               5.870463705792755
            ],
            [
               0.5227204504504503,
               5.869646696487454
            ],
            [
               0.5199179279279278,
               5.869090988971827
            ],
            [
               0.5171154054054052,
               5.8694003875074365
            ],
            [
               0.5143128828828827,
               5.870911333258203
            ],
            [
               0.5115103603603601,
               5.873661447676483
            ],
            [
               0.5087078378378376,
               5.877418393559481
            ],
            [
               0.505905315315315,
               5.881768407744456
            ],
            [
               0.5031027927927927,
               5.886246443555727
            ],
            [
               0.5003002702702701,
               5.890477409821909
            ],
            [
               0.4974977477477476,
               5.894294945696679
            ],
            [
               0.494695225225225,
               5.89781163817641
            ],
            [
               0.49189270270270247,
               5.901429850646899
            ],
            [
               0.4890901801801799,
               5.9057997885458136
            ],
            [
               0.48628765765765736,
               5.911744710013846
            ],
            [
               0.483485135135135,
               5.920177613417643
            ],
            [
               0.48068261261261247,
               5.932028181609098
            ],
            [
               0.4778800900900899,
               5.948186195859741
            ],
            [
               0.47507756756756736,
               5.969453985581044
            ],
            [
               0.4722750450450448,
               5.996492300569663
            ],
            [
               0.46947252252252225,
               6.029745705340108
            ],
            [
               0.4666699999999997,
               6.069345473774927
            ],
            [
               0.46386747747747736,
               6.1150056703394355
            ],
            [
               0.4610649549549548,
               6.16594409918784
            ],
            [
               0.45826243243243225,
               6.220866179126276
            ],
            [
               0.4554599099099097,
               6.278041549446868
            ],
            [
               0.45265738738738714,
               6.335480623759004
            ],
            [
               0.4498548648648646,
               6.391187527281371
            ],
            [
               0.44705234234234204,
               6.443437159720123
            ],
            [
               0.4442498198198197,
               6.491008455353601
            ],
            [
               0.44144729729729715,
               6.533310763041058
            ],
            [
               0.4386447747747746,
               6.570366520200846
            ],
            [
               0.43584225225225204,
               6.6026543009247405
            ],
            [
               0.4330397297297295,
               6.630859240582147
            ],
            [
               0.43023720720720693,
               6.6556082864734165
            ],
            [
               0.4274346846846844,
               6.677274393732912
            ],
            [
               0.42463216216216204,
               6.6959128351846005
            ],
            [
               0.4218296396396395,
               6.711349737288728
            ],
            [
               0.41902711711711693,
               6.723391339943213
            ],
            [
               0.4162245945945944,
               6.732079617058957
            ],
            [
               0.4134220720720718,
               6.737900993460681
            ],
            [
               0.41061954954954927,
               6.74186759012273
            ],
            [
               0.40781702702702693,
               6.745431707976241
            ],
            [
               0.4050145045045044,
               6.750250963966579
            ],
            [
               0.4022119819819818,
               6.757874444214085
            ],
            [
               0.39940945945945927,
               6.769450687727211
            ],
            [
               0.3966069369369367,
               6.785554548402434
            ],
            [
               0.39380441441441416,
               6.806191779488042
            ],
            [
               0.3910018918918916,
               6.830979427780342
            ],
            [
               0.3881993693693693,
               6.859437204508897
            ],
            [
               0.3853968468468467,
               6.8912820618857005
            ],
            [
               0.38259432432432416,
               6.926611478768095
            ],
            [
               0.3797918018018016,
               6.965894807696536
            ],
            [
               0.37698927927927905,
               7.0097568659956835
            ],
            [
               0.3741867567567565,
               7.058612884450273
            ],
            [
               0.37138423423423395,
               7.112273477270101
            ],
            [
               0.3685817117117116,
               7.169660947332989
            ],
            [
               0.36577918918918906,
               7.228753993693964
            ],
            [
               0.3629766666666665,
               7.286812197397065
            ],
            [
               0.36017414414414395,
               7.3408442540866545
            ],
            [
               0.3573716216216214,
               7.388202740165099
            ],
            [
               0.35456909909909884,
               7.427140351258775
            ],
            [
               0.3517665765765763,
               7.457165232644691
            ],
            [
               0.34896405405405395,
               7.479087457675899
            ],
            [
               0.3461615315315314,
               7.49473923874266
            ],
            [
               0.34335900900900884,
               7.506450172842911
            ],
            [
               0.3405564864864863,
               7.516434393429417
            ],
            [
               0.33775396396396373,
               7.526274283495269
            ],
            [
               0.3349514414414412,
               7.536655603338076
            ],
            [
               0.3321489189189186,
               7.547429982744134
            ],
            [
               0.3293463963963963,
               7.557977034459633
            ],
            [
               0.32654387387387374,
               7.567742397657323
            ],
            [
               0.3237413513513512,
               7.576770234212667
            ],
            [
               0.3209388288288286,
               7.586047649672494
            ],
            [
               0.31813630630630607,
               7.597534951898666
            ],
            [
               0.3153337837837835,
               7.6138522520462
            ],
            [
               0.31253126126126096,
               7.637699703214054
            ],
            [
               0.30972873873873863,
               7.6711725771660575
            ],
            [
               0.3069262162162161,
               7.71516759034548
            ],
            [
               0.3041236936936935,
               7.769052887195606
            ],
            [
               0.30132117117117097,
               7.830698736943486
            ],
            [
               0.2985186486486484,
               7.896862819855549
            ],
            [
               0.29571612612612586,
               7.96382455518598
            ],
            [
               0.2929136036036035,
               8.028096950047697
            ],
            [
               0.29011108108108097,
               8.087030605494604
            ],
            [
               0.2873085585585584,
               8.139165023395744
            ],
            [
               0.28450603603603586,
               8.184262821030355
            ],
            [
               0.2817035135135133,
               8.223056891030659
            ],
            [
               0.27890099099099075,
               8.256819809023732
            ],
            [
               0.2760984684684682,
               8.286905724506571
            ],
            [
               0.27329594594594586,
               8.314407273376158
            ],
            [
               0.2704934234234233,
               8.340018907932102
            ],
            [
               0.26769090090090075,
               8.364121814616063
            ],
            [
               0.2648883783783782,
               8.387029523705223
            ],
            [
               0.26208585585585564,
               8.409281380462847
            ],
            [
               0.2592833333333331,
               8.431858561962489
            ],
            [
               0.25648081081081053,
               8.456226593369877
            ],
            [
               0.2536782882882882,
               8.484168505580904
            ],
            [
               0.25087576576576565,
               8.517443838710722
            ],
            [
               0.2480732432432431,
               8.557367963895615
            ],
            [
               0.24527072072072054,
               8.604435451558047
            ],
            [
               0.24246819819819798,
               8.658102072836293
            ],
            [
               0.23966567567567543,
               8.716796067305868
            ],
            [
               0.23686315315315287,
               8.778164517314845
            ],
            [
               0.23406063063063054,
               8.839494773602652
            ],
            [
               0.23125810810810798,
               8.898203261433771
            ],
            [
               0.22845558558558543,
               8.952267982550957
            ],
            [
               0.22565306306306288,
               9.000500236955453
            ],
            [
               0.22285054054054032,
               9.042598820181382
            ],
            [
               0.22004801801801777,
               9.078991589353766
            ],
            [
               0.2172454954954952,
               9.110526858668617
            ],
            [
               0.21444297297297288,
               9.13811452810775
            ],
            [
               0.21164045045045032,
               9.16242449842105
            ],
            [
               0.20883792792792777,
               9.183726925544295
            ],
            [
               0.20603540540540521,
               9.201913012039682
            ],
            [
               0.20323288288288266,
               9.216680191063613
            ],
            [
               0.2004303603603601,
               9.227817536149477
            ],
            [
               0.19762783783783777,
               9.235499285478753
            ],
            [
               0.19482531531531522,
               9.240493624802042
            ],
            [
               0.19202279279279266,
               9.244219569174422
            ],
            [
               0.1892202702702701,
               9.248628774455216
            ],
            [
               0.18641774774774755,
               9.255938386791073
            ],
            [
               0.183615225225225,
               9.268281529648373
            ],
            [
               0.18081270270270244,
               9.28736259369387
            ],
            [
               0.1780101801801801,
               9.314200013354945
            ],
            [
               0.17520765765765756,
               9.349011907578546
            ],
            [
               0.172405135135135,
               9.391258604530407
            ],
            [
               0.16960261261261245,
               9.439813304690695
            ],
            [
               0.1668000900900899,
               9.493200678544085
            ],
            [
               0.16399756756756734,
               9.54983201185156
            ],
            [
               0.16119504504504478,
               9.608177123294205
            ],
            [
               0.15839252252252245,
               9.666843005972577
            ],
            [
               0.1555899999999999,
               9.724566577573302
            ],
            [
               0.15278747747747734,
               9.780161227859516
            ],
            [
               0.14998495495495479,
               9.832472910819547
            ],
            [
               0.14718243243243223,
               9.880395650893139
            ],
            [
               0.14437990990990968,
               9.922970296039331
            ],
            [
               0.14157738738738712,
               9.959553046394081
            ],
            [
               0.1387748648648648,
               9.990004965705356
            ],
            [
               0.13597234234234223,
               10.014833590619826
            ],
            [
               0.13316981981981968,
               10.035221542322027
            ],
            [
               0.13036729729729712,
               10.05290548861111
            ],
            [
               0.12756477477477457,
               10.069914013954193
            ],
            [
               0.12476225225225201,
               10.088220528320303
            ],
            [
               0.12195972972972946,
               10.109400899650225
            ],
            [
               0.11915720720720713,
               10.134392190617728
            ],
            [
               0.11635468468468457,
               10.163424112741772
            ],
            [
               0.11355216216216202,
               10.196144398529228
            ],
            [
               0.11074963963963946,
               10.231898246569468
            ],
            [
               0.10794711711711691,
               10.270070057772458
            ],
            [
               0.10514459459459435,
               10.310370943650934
            ],
            [
               0.1023420720720718,
               10.352968136963987
            ],
            [
               0.09953954954954947,
               10.398400775650181
            ],
            [
               0.09673702702702691,
               10.447296774210631
            ],
            [
               0.09393450450450436,
               10.499975623766868
            ],
            [
               0.0911319819819818,
               10.556068594710148
            ],
            [
               0.08832945945945925,
               10.61429394671412
            ],
            [
               0.08552693693693669,
               10.6724857737739
            ],
            [
               0.08272441441441436,
               10.7279010337854
            ],
            [
               0.0799218918918918,
               10.777742209368107
            ],
            [
               0.07711936936936925,
               10.819760388089108
            ],
            [
               0.0743168468468467,
               10.85276942899694
            ],
            [
               0.07151432432432414,
               10.87691898830893
            ],
            [
               0.06871180180180159,
               10.893639210000288
            ],
            [
               0.06590927927927903,
               10.905264059338379
            ],
            [
               0.0631067567567567,
               10.914434912495473
            ],
            [
               0.060304234234234144,
               10.923451546733734
            ],
            [
               0.05750171171171159,
               10.93375316828579
            ],
            [
               0.054699189189189035,
               10.94567218068008
            ],
            [
               0.05189666666666648,
               10.958520167234507
            ],
            [
               0.049094144144143925,
               10.970964983380249
            ],
            [
               0.04629162162162137,
               10.981571433628414
            ],
            [
               0.04348909909909904,
               10.989332677891781
            ],
            [
               0.04068657657657648,
               10.994028942542126
            ],
            [
               0.03788405405405393,
               10.996310337004338
            ],
            [
               0.035081531531531374,
               10.997491399152665
            ],
            [
               0.03227900900900882,
               10.99913670378541
            ],
            [
               0.029476486486486264,
               11.002580050185376
            ],
            [
               0.02667396396396371,
               11.008534885503199
            ],
            [
               0.023871441441441377,
               11.016917345863519
            ],
            [
               0.021068918918918822,
               11.026929165074382
            ],
            [
               0.018266396396396267,
               11.037361351773395
            ],
            [
               0.015463873873873712,
               11.047009886958786
            ],
            [
               0.012661351351351158,
               11.055064196310731
            ],
            [
               0.009858828828828603,
               11.061346413324138
            ],
            [
               0.007056306306306048,
               11.066336687427825
            ],
            [
               0.004253783783783716,
               11.070995906081176
            ],
            [
               0.0014512612612611608,
               11.07646532718151
            ],
            [
               -0.001351261261261394,
               11.083759501213834
            ],
            [
               -0.004153783783783949,
               11.09356279101739
            ],
            [
               -0.006956306306306503,
               11.106194398839403
            ],
            [
               -0.009758828828829058,
               11.12173945174644
            ],
            [
               -0.012561351351351613,
               11.140279128278046
            ],
            [
               -0.015363873873873946,
               11.162114340020135
            ],
            [
               -0.0181663963963965,
               11.187878789298825
            ],
            [
               -0.020968918918919055,
               11.21847765536322
            ],
            [
               -0.02377144144144161,
               11.254853119504968
            ],
            [
               -0.026573963963964164,
               11.297644161663076
            ],
            [
               -0.02937648648648672,
               11.34685188189059
            ],
            [
               -0.03217900900900905,
               11.401627275267806
            ],
            [
               -0.03498153153153161,
               11.460263563675404
            ],
            [
               -0.03778405405405416,
               11.520411629024412
            ],
            [
               -0.040586576576576716,
               11.57946648073964
            ],
            [
               -0.04338909909909927,
               11.635019001157264
            ],
            [
               -0.046191621621621826,
               11.685248388975324
            ],
            [
               -0.04899414414414438,
               11.729152552577219
            ],
            [
               -0.05179666666666671,
               11.766568018609334
            ],
            [
               -0.05459918918918927,
               11.797998647901668
            ],
            [
               -0.05740171171171182,
               11.82433042195818
            ],
            [
               -0.06020423423423438,
               11.846538597774064
            ],
            [
               -0.06300675675675693,
               11.865484965630117
            ],
            [
               -0.06580927927927949,
               11.88186136721319
            ],
            [
               -0.06861180180180204,
               11.896276908968872
            ],
            [
               -0.07141432432432437,
               11.909431736598933
            ],
            [
               -0.07421684684684693,
               11.9222889374164
            ],
            [
               -0.07701936936936948,
               11.93615839148778
            ],
            [
               -0.07982189189189204,
               11.952640284203131
            ],
            [
               -0.0826244144144146,
               11.973428437044294
            ],
            [
               -0.08542693693693715,
               12.000025316311813
            ],
            [
               -0.0882294594594597,
               12.033453078383399
            ],
            [
               -0.09103198198198204,
               12.074047236826633
            ],
            [
               -0.09383450450450459,
               12.121391577315066
            ],
            [
               -0.09663702702702714,
               12.174405710192378
            ],
            [
               -0.0994395495495497,
               12.231547656197943
            ],
            [
               -0.10224207207207225,
               12.291060731565388
            ],
            [
               -0.10504459459459481,
               12.351188056679817
            ],
            [
               -0.10784711711711736,
               12.41030028517109
            ],
            [
               -0.1106496396396397,
               12.466923196738936
            ],
            [
               -0.11345216216216225,
               12.519695363295558
            ],
            [
               -0.1162546846846848,
               12.567315227034054
            ],
            [
               -0.11905720720720736,
               12.608540275979458
            ],
            [
               -0.12185972972972992,
               12.64227705497402
            ],
            [
               -0.12466225225225247,
               12.667758426072822
            ],
            [
               -0.12746477477477502,
               12.684759909839293
            ],
            [
               -0.13026729729729736,
               12.693777530795785
            ],
            [
               -0.1330698198198199,
               12.696087693090458
            ],
            [
               -0.13587234234234247,
               12.693637841854997
            ],
            [
               -0.13867486486486502,
               12.688766744783162
            ],
            [
               -0.14147738738738758,
               12.683808703485656
            ],
            [
               -0.14427990990991013,
               12.680677898140658
            ],
            [
               -0.14708243243243246,
               12.680542484105676
            ],
            [
               -0.14988495495495502,
               12.683677410646538
            ],
            [
               -0.15268747747747757,
               12.689535982941674
            ],
            [
               -0.15549000000000013,
               12.697018184014688
            ],
            [
               -0.15829252252252268,
               12.704858332306994
            ],
            [
               -0.16109504504504524,
               12.712023194724079
            ],
            [
               -0.1638975675675678,
               12.718013656351662
            ],
            [
               -0.16670009009009013,
               12.722996936111844
            ],
            [
               -0.16950261261261268,
               12.727750345133757
            ],
            [
               -0.17230513513513523,
               12.733453815547346
            ],
            [
               -0.1751076576576578,
               12.74140896711764
            ],
            [
               -0.17791018018018034,
               12.75277531793343
            ],
            [
               -0.1807127027027029,
               12.768397037617934
            ],
            [
               -0.18351522522522545,
               12.788754094354854
            ],
            [
               -0.1863177477477478,
               12.814024515550695
            ],
            [
               -0.18912027027027034,
               12.844206303301707
            ],
            [
               -0.1919227927927929,
               12.87923097527278
            ],
            [
               -0.19472531531531545,
               12.919010384551687
            ],
            [
               -0.197527837837838,
               12.96338979301849
            ],
            [
               -0.20033036036036056,
               13.012021194020804
            ],
            [
               -0.20313288288288311,
               13.06420668751965
            ],
            [
               -0.20593540540540545,
               13.118779599372765
            ],
            [
               -0.208737927927928,
               13.174084749282873
            ],
            [
               -0.21154045045045056,
               13.228090904682816
            ],
            [
               -0.2143429729729731,
               13.27862748949455
            ],
            [
               -0.21714549549549567,
               13.32369752253732
            ],
            [
               -0.21994801801801822,
               13.361792449255343
            ],
            [
               -0.22275054054054078,
               13.392130178123743
            ],
            [
               -0.2255530630630631,
               13.414756263041507
            ],
            [
               -0.22835558558558566,
               13.430483676314395
            ],
            [
               -0.23115810810810822,
               13.440688051584367
            ],
            [
               -0.23396063063063077,
               13.447010545915436
            ],
            [
               -0.23676315315315333,
               13.451040094052239
            ],
            [
               -0.23956567567567588,
               13.454046584232358
            ],
            [
               -0.24236819819819821,
               13.456818186957786
            ],
            [
               -0.24517072072072077,
               13.45962640308737
            ],
            [
               -0.24797324324324332,
               13.46231040518606
            ],
            [
               -0.2507757657657659,
               13.464446392878969
            ],
            [
               -0.25357828828828843,
               13.465553513407276
            ],
            [
               -0.256380810810811,
               13.46528693064893
            ],
            [
               -0.25918333333333354,
               13.463578658270055
            ],
            [
               -0.2619858558558559,
               13.460703272534463
            ],
            [
               -0.26478837837837843,
               13.457263543119673
            ],
            [
               -0.267590900900901,
               13.454106368733843
            ],
            [
               -0.27039342342342354,
               13.452190042927448
            ],
            [
               -0.2731959459459461,
               13.452429476315594
            ],
            [
               -0.27599846846846865,
               13.45554734913257
            ],
            [
               -0.2788009909909912,
               13.461957266745099
            ],
            [
               -0.28160351351351354,
               13.471700422362922
            ],
            [
               -0.2844060360360361,
               13.484450074486602
            ],
            [
               -0.28720855855855865,
               13.499588209998546
            ],
            [
               -0.2900110810810812,
               13.516346474431963
            ],
            [
               -0.29281360360360376,
               13.53399022260151
            ],
            [
               -0.2956161261261263,
               13.552012896206662
            ],
            [
               -0.29841864864864887,
               13.570301001868721
            ],
            [
               -0.3012211711711712,
               13.58923053888769
            ],
            [
               -0.30402369369369375,
               13.609665205552588
            ],
            [
               -0.3068262162162163,
               13.632844317181153
            ],
            [
               -0.30962873873873886,
               13.660170990714342
            ],
            [
               -0.3124312612612614,
               13.692933933274226
            ],
            [
               -0.31523378378378397,
               13.7320136866255
            ],
            [
               -0.3180363063063065,
               13.77763185391278
            ],
            [
               -0.32083882882882886,
               13.829197209529156
            ],
            [
               -0.3236413513513514,
               13.885286033230457
            ],
            [
               -0.32644387387387397,
               13.943768685526237
            ],
            [
               -0.3292463963963965,
               14.002065599496447
            ],
            [
               -0.3320489189189191,
               14.057489615047267
            ],
            [
               -0.33485144144144163,
               14.10761352858598
            ],
            [
               -0.3376539639639642,
               14.15059576814594
            ],
            [
               -0.3404564864864865,
               14.18540462604443
            ],
            [
               -0.3432590090090091,
               14.21190112627648
            ],
            [
               -0.34606153153153163,
               14.230768528584846
            ],
            [
               -0.3488640540540542,
               14.243307076768808
            ],
            [
               -0.35166657657657674,
               14.251139580175007
            ],
            [
               -0.3544690990990993,
               14.255890981077123
            ],
            [
               -0.3572716216216216,
               14.258909134627132
            ],
            [
               -0.3600741441441442,
               14.261083253777677
            ],
            [
               -0.36287666666666674,
               14.262792750792975
            ],
            [
               -0.3656791891891893,
               14.263987594472681
            ],
            [
               -0.36848171171171185,
               14.264369131005118
            ],
            [
               -0.3712842342342344,
               14.26361561527218
            ],
            [
               -0.37408675675675696,
               14.261586185836379
            ],
            [
               -0.3768892792792793,
               14.258444149318919
            ],
            [
               -0.37969180180180184,
               14.254664111827118
            ],
            [
               -0.3824943243243244,
               14.25092187234587
            ],
            [
               -0.38529684684684695,
               14.247901729387564
            ],
            [
               -0.3880993693693695,
               14.246082511596342
            ],
            [
               -0.39090189189189206,
               14.245572734207897
            ],
            [
               -0.3937044144144146,
               14.246053022726905
            ],
            [
               -0.39650693693693695,
               14.246852830162425
            ],
            [
               -0.3993094594594595,
               14.247147025045223
            ],
            [
               -0.40211198198198206,
               14.246218489951318
            ],
            [
               -0.4049145045045046,
               14.243708001803512
            ],
            [
               -0.40771702702702717,
               14.239771155429025
            ],
            [
               -0.4105195495495496,
               14.235085889165624
            ],
            [
               -0.41332207207207217,
               14.230697298400536
            ],
            [
               -0.4161245945945947,
               14.227736388493355
            ],
            [
               -0.4189271171171173,
               14.22709083799542
            ],
            [
               -0.4217296396396397,
               14.229125221506031
            ],
            [
               -0.4245321621621623,
               14.233538313602509
            ],
            [
               -0.42733468468468483,
               14.239407838352257
            ],
            [
               -0.4301372072072073,
               14.245418890084366
            ],
            [
               -0.4329397297297298,
               14.25021750998932
            ],
            [
               -0.4357422522522524,
               14.25279254471566
            ],
            [
               -0.4385447747747748,
               14.25277918963571
            ],
            [
               -0.4413472972972974,
               14.250599982078192
            ],
            [
               -0.44414981981981994,
               14.247406799842267
            ],
            [
               -0.4469523423423425,
               14.244845832650839
            ],
            [
               -0.44975486486486493,
               14.244718247523664
            ],
            [
               -0.4525573873873875,
               14.24863649472912
            ],
            [
               -0.45535990990991004,
               14.257771619587885
            ],
            [
               -0.4581624324324325,
               14.272752597944624
            ],
            [
               -0.46096495495495504,
               14.293726303952113
            ],
            [
               -0.4637674774774776,
               14.320533752187082
            ],
            [
               -0.46657000000000015,
               14.352922230395862
            ],
            [
               -0.4693725225225226,
               14.390705531775602
            ],
            [
               -0.47217504504504515,
               14.433807692407115
            ],
            [
               -0.4749775675675677,
               14.482171117600764
            ],
            [
               -0.47778009009009015,
               14.535561960588431
            ],
            [
               -0.4805826126126127,
               14.593346218396249
            ],
            [
               -0.48338513513513526,
               14.654325301224318
            ],
            [
               -0.4861876576576578,
               14.716704516858286
            ],
            [
               -0.48899018018018026,
               14.778227069064158
            ],
            [
               -0.4917927027027028,
               14.836453466353639
            ],
            [
               -0.49459522522522537,
               14.889119248855522
            ],
            [
               -0.4973977477477478,
               14.93447818086252
            ],
            [
               -0.5002002702702704,
               14.971541776311938
            ],
            [
               -0.5030027927927929,
               15.0001575373959
            ],
            [
               -0.5058053153153154,
               15.020916706693946
            ],
            [
               -0.5086078378378379,
               15.034931430042825
            ],
            [
               -0.5114103603603605,
               15.043555030565336
            ],
            [
               -0.514212882882883,
               15.048127297549733
            ],
            [
               -0.5170154054054055,
               15.049808001066758
            ],
            [
               -0.519817927927928,
               15.049524140348204
            ],
            [
               -0.5226204504504506,
               15.048013787356503
            ],
            [
               -0.525422972972973,
               15.045916971173746
            ],
            [
               -0.5282254954954956,
               15.043852811016961
            ],
            [
               -0.5310280180180181,
               15.042435036260478
            ],
            [
               -0.5338305405405407,
               15.042209318187894
            ],
            [
               -0.5366330630630631,
               15.043533146980693
            ],
            [
               -0.5394355855855857,
               15.046448017668503
            ],
            [
               -0.5422381081081082,
               15.050603350944009
            ],
            [
               -0.5450406306306307,
               15.055277954596946
            ],
            [
               -0.5478431531531532,
               15.059512549999866
            ],
            [
               -0.5506456756756758,
               15.06232740794519
            ],
            [
               -0.5534481981981982,
               15.062966646673722
            ],
            [
               -0.5562507207207208,
               15.061097096318427
            ],
            [
               -0.5590532432432433,
               15.056900142871463
            ],
            [
               -0.5618557657657659,
               15.05102652641348
            ],
            [
               -0.5646582882882883,
               15.044426244189786
            ],
            [
               -0.5674608108108109,
               15.038104369077608
            ],
            [
               -0.5702633333333335,
               15.032875815785097
            ],
            [
               -0.5730658558558559,
               15.029190591255094
            ],
            [
               -0.5758683783783785,
               15.02707665077061
            ],
            [
               -0.578670900900901,
               15.026208644084988
            ],
            [
               -0.5814734234234236,
               15.02607075374717
            ],
            [
               -0.584275945945946,
               15.026153790791348
            ],
            [
               -0.5870784684684686,
               15.02611961195474
            ],
            [
               -0.5898809909909911,
               15.025881343780846
            ],
            [
               -0.5926835135135136,
               15.025579786589347
            ],
            [
               -0.5954860360360361,
               15.0254733094121
            ],
            [
               -0.5982885585585587,
               15.025787806712287
            ],
            [
               -0.6010910810810811,
               15.026585200625398
            ],
            [
               -0.6038936036036037,
               15.027700120589252
            ],
            [
               -0.6066961261261262,
               15.02876855794026
            ],
            [
               -0.6094986486486488,
               15.029338917715805
            ],
            [
               -0.6123011711711712,
               15.029026655230318
            ],
            [
               -0.6151036936936938,
               15.02765845535928
            ],
            [
               -0.6179062162162163,
               15.025355450661365
            ],
            [
               -0.6207087387387388,
               15.022525523671831
            ],
            [
               -0.6235112612612613,
               15.019764878847795
            ],
            [
               -0.6263137837837839,
               15.017698458832314
            ],
            [
               -0.6291163063063064,
               15.016807761462587
            ],
            [
               -0.6319188288288289,
               15.017297420934845
            ],
            [
               -0.6347213513513514,
               15.019038399963712
            ],
            [
               -0.637523873873874,
               15.021601012677351
            ],
            [
               -0.6403263963963964,
               15.024363787931875
            ],
            [
               -0.643128918918919,
               15.02666319269936
            ],
            [
               -0.6459314414414415,
               15.027940606314388
            ],
            [
               -0.6487339639639641,
               15.02784830607657
            ],
            [
               -0.6515364864864865,
               15.026292535804991
            ],
            [
               -0.6543390090090091,
               15.023412640658115
            ],
            [
               -0.6571415315315317,
               15.019513553599154
            ],
            [
               -0.6599440540540541,
               15.014979043327543
            ],
            [
               -0.6627465765765767,
               15.010192888669174
            ],
            [
               -0.6655490990990992,
               15.00548612999745
            ],
            [
               -0.6683516216216216,
               15.001115211457517
            ],
            [
               -0.6711541441441442,
               14.997263601863722
            ],
            [
               -0.6739566666666668,
               14.994052739774517
            ],
            [
               -0.6767591891891893,
               14.99154871319444
            ],
            [
               -0.6795617117117118,
               14.989757791510286
            ],
            [
               -0.6823642342342343,
               14.988613310047434
            ],
            [
               -0.6851667567567569,
               14.987964181835686
            ],
            [
               -0.6879692792792793,
               14.987578061498958
            ],
            [
               -0.6907718018018019,
               14.987168629196148
            ],
            [
               -0.6935743243243244,
               14.986447853977765
            ],
            [
               -0.696376846846847,
               14.985193685125786
            ],
            [
               -0.6991793693693694,
               14.983315400769996
            ],
            [
               -0.701981891891892,
               14.980896083797717
            ],
            [
               -0.7047844144144145,
               14.978195778680764
            ],
            [
               -0.707586936936937,
               14.975608843215326
            ],
            [
               -0.7103894594594595,
               14.973581885724911
            ],
            [
               -0.7131919819819821,
               14.972510522449596
            ],
            [
               -0.7159945045045045,
               14.972640351062331
            ],
            [
               -0.7187970270270271,
               14.973997792544182
            ],
            [
               -0.7215995495495496,
               14.97636964011025
            ],
            [
               -0.7244020720720722,
               14.979338134618388
            ],
            [
               -0.7272045945945946,
               14.98236443484442
            ],
            [
               -0.7300071171171172,
               14.984901178327753
            ],
            [
               -0.7328096396396397,
               14.986507563453138
            ],
            [
               -0.7356121621621622,
               14.986939794180714
            ],
            [
               -0.7384146846846847,
               14.98619585284051
            ],
            [
               -0.7412172072072073,
               14.984504791785241
            ],
            [
               -0.7440197297297299,
               14.982264257692542
            ],
            [
               -0.7468222522522523,
               14.979942478054184
            ],
            [
               -0.7496247747747748,
               14.977969403838266
            ],
            [
               -0.7524272972972974,
               14.976644017999739
            ],
            [
               -0.7552298198198198,
               14.976080325756058
            ],
            [
               -0.7580323423423424,
               14.976204219711683
            ],
            [
               -0.760834864864865,
               14.976799742146547
            ],
            [
               -0.7636373873873875,
               14.977589731804379
            ],
            [
               -0.76643990990991,
               14.978326129067092
            ],
            [
               -0.7692424324324325,
               14.978862249569062
            ],
            [
               -0.7720449549549551,
               14.979184400286023
            ],
            [
               -0.7748474774774775,
               14.979392375086697
            ],
            [
               -0.7776500000000001,
               14.979634501771997
            ],
            [
               -0.7804525225225226,
               14.980018372475726
            ],
            [
               -0.7832550450450451,
               14.980528256086096
            ],
            [
               -0.7860575675675676,
               14.980980789942265
            ],
            [
               -0.7888600900900902,
               14.981040767265512
            ],
            [
               -0.7916626126126127,
               14.980300789953176
            ],
            [
               -0.7944651351351352,
               14.978407265792839
            ],
            [
               -0.7972676576576577,
               14.975197309219773
            ],
            [
               -0.8000701801801803,
               14.970802762195007
            ],
            [
               -0.8028727027027027,
               14.965682499672631
            ],
            [
               -0.8056752252252253,
               14.96056216786301
            ],
            [
               -0.8084777477477478,
               14.95628700442532
            ],
            [
               -0.8112802702702704,
               14.953620723604821
            ],
            [
               -0.8140827927927928,
               14.95304301664875
            ],
            [
               -0.8168853153153154,
               14.954603243304241
            ],
            [
               -0.8196878378378379,
               14.957875764606975
            ],
            [
               -0.8224903603603604,
               14.962035771999219
            ],
            [
               -0.8252928828828829,
               14.966040821908862
            ],
            [
               -0.8280954054054055,
               14.968872596614872
            ],
            [
               -0.8308979279279279,
               14.969775170719686
            ],
            [
               -0.8337004504504505,
               14.96842616429624
            ],
            [
               -0.836502972972973,
               14.964995905607665
            ],
            [
               -0.8393054954954956,
               14.960081576836082
            ],
            [
               -0.842108018018018,
               14.954538596962266
            ],
            [
               -0.8449105405405406,
               14.949259455632728
            ],
            [
               -0.8477130630630632,
               14.944962489021698
            ],
            [
               -0.8505155855855856,
               14.942046401680187
            ],
            [
               -0.8533181081081082,
               14.940543488946176
            ],
            [
               -0.8561206306306307,
               14.940173359291236
            ],
            [
               -0.8589231531531533,
               14.940469698536404
            ],
            [
               -0.8617256756756757,
               14.940934357562028
            ],
            [
               -0.8645281981981983,
               14.941170778215621
            ],
            [
               -0.8673307207207208,
               14.94096187835823
            ],
            [
               -0.8701332432432433,
               14.940280236058967
            ],
            [
               -0.8729357657657658,
               14.939242104520602
            ],
            [
               -0.8757382882882884,
               14.938033134693463
            ],
            [
               -0.8785408108108108,
               14.936837654707894
            ],
            [
               -0.8813433333333334,
               14.935794880944364
            ],
            [
               -0.8841458558558559,
               14.934989163712054
            ],
            [
               -0.8869483783783785,
               14.934464668701224
            ],
            [
               -0.8897509009009009,
               14.934244857608256
            ],
            [
               -0.8925534234234235,
               14.934337751164577
            ],
            [
               -0.895355945945946,
               14.934718558166928
            ],
            [
               -0.8981584684684685,
               14.935296788187884
            ],
            [
               -0.900960990990991,
               14.935888086404205
            ],
            [
               -0.9037635135135136,
               14.936215136544774
            ],
            [
               -0.9065660360360361,
               14.935954056243986
            ],
            [
               -0.9093685585585587,
               14.93482481414403
            ],
            [
               -0.9121710810810811,
               14.932702952181344
            ],
            [
               -0.9149736036036036,
               14.92971409822158
            ],
            [
               -0.9177761261261261,
               14.926269954974693
            ],
            [
               -0.9205786486486487,
               14.923017788697784
            ],
            [
               -0.9233811711711712,
               14.920701983512117
            ],
            [
               -0.9261836936936938,
               14.91996756050439
            ],
            [
               -0.9289862162162162,
               14.921160534649424
            ],
            [
               -0.9317887387387388,
               14.924188697929871
            ],
            [
               -0.9345912612612612,
               14.928494026345547
            ],
            [
               -0.9373937837837838,
               14.933156792720617
            ],
            [
               -0.9401963063063064,
               14.937110887206288
            ],
            [
               -0.9429988288288289,
               14.9394130605328
            ],
            [
               -0.9458013513513515,
               14.939488571684329
            ],
            [
               -0.9486038738738739,
               14.93727975819455
            ],
            [
               -0.9514063963963965,
               14.933252069250848
            ],
            [
               -0.9542089189189189,
               14.928255587592005
            ],
            [
               -0.9570114414414415,
               14.923284929788565
            ],
            [
               -0.959813963963964,
               14.919211733111048
            ],
            [
               -0.9626164864864866,
               14.916571112402941
            ],
            [
               -0.9654190090090091,
               14.915463998589146
            ],
            [
               -0.9682215315315316,
               14.915597747809677
            ],
            [
               -0.9710240540540541,
               14.916441353668034
            ],
            [
               -0.9738265765765766,
               14.917434791592676
            ],
            [
               -0.9766290990990991,
               14.91817701802529
            ],
            [
               -0.9794316216216217,
               14.918528814040023
            ],
            [
               -0.9822341441441442,
               14.91860046434919
            ],
            [
               -0.9850366666666668,
               14.918637834406184
            ],
            [
               -0.9878391891891892,
               14.918857955496101
            ],
            [
               -0.9906417117117118,
               14.91930317837597
            ],
            [
               -0.9934442342342342,
               14.919774856234305
            ],
            [
               -0.9962467567567568,
               14.919876397050388
            ],
            [
               -0.9990492792792793,
               14.919152853418424
            ],
            [
               -1.0018518018018019,
               14.917275792415836
            ],
            [
               -1.0046543243243244,
               14.914202409816141
            ],
            [
               -1.0074568468468468,
               14.91024444293609
            ],
            [
               -1.0102593693693693,
               14.906013519221212
            ],
            [
               -1.0130618918918919,
               14.90225422048097
            ],
            [
               -1.0158644144144144,
               14.899618202447705
            ],
            [
               -1.018666936936937,
               14.898456638593338
            ],
            [
               -1.0214694594594596,
               14.89870478953479
            ],
            [
               -1.024271981981982,
               14.89990214945113
            ],
            [
               -1.0270745045045047,
               14.901344694042919
            ],
            [
               -1.029877027027027,
               14.902318806239663
            ],
            [
               -1.0326795495495495,
               14.902336423680815
            ],
            [
               -1.035482072072072,
               14.901289041963004
            ],
            [
               -1.0382845945945947,
               14.899465737411852
            ],
            [
               -1.0410871171171172,
               14.897428102045865
            ],
            [
               -1.0438896396396395,
               14.895786226935641
            ],
            [
               -1.046692162162162,
               14.894956340609497
            ],
            [
               -1.0494946846846847,
               14.894989031043686
            ],
            [
               -1.0522972072072072,
               14.895533558731735
            ],
            [
               -1.0550997297297298,
               14.89595625027549
            ],
            [
               -1.0579022522522523,
               14.895575714534516
            ],
            [
               -1.0607047747747749,
               14.893934082349894
            ],
            [
               -1.0635072972972974,
               14.891007318399893
            ],
            [
               -1.06630981981982,
               14.887275230700169
            ],
            [
               -1.0691123423423423,
               14.883617742287797
            ],
            [
               -1.0719148648648649,
               14.881062933747025
            ],
            [
               -1.0747173873873874,
               14.880464200948033
            ],
            [
               -1.07751990990991,
               14.882210665874894
            ],
            [
               -1.0803224324324325,
               14.886067197526884
            ],
            [
               -1.0831249549549549,
               14.891200248612137
            ],
            [
               -1.0859274774774774,
               14.896386415386068
            ],
            [
               -1.08873,
               14.900341909013171
            ],
            [
               -1.0915325225225225,
               14.902072478805025
            ],
            [
               -1.094335045045045,
               14.90113738993007
            ],
            [
               -1.0971375675675676,
               14.897749405553746
            ],
            [
               -1.0999400900900902,
               14.892685485962119
            ],
            [
               -1.1027426126126127,
               14.887042311557195
            ],
            [
               -1.1055451351351353,
               14.881917228536217
            ],
            [
               -1.1083476576576576,
               14.878114143231365
            ],
            [
               -1.1111501801801802,
               14.875960253690671
            ],
            [
               -1.1139527027027027,
               14.875279320649987
            ],
            [
               -1.1167552252252253,
               14.875515017854255
            ],
            [
               -1.1195577477477479,
               14.875951592322828
            ],
            [
               -1.1223602702702702,
               14.87595347788315
            ],
            [
               -1.1251627927927927,
               14.875147618281403
            ],
            [
               -1.1279653153153153,
               14.87349918294094
            ],
            [
               -1.1307678378378379,
               14.871271909324882
            ],
            [
               -1.1335703603603604,
               14.868903389231008
            ],
            [
               -1.136372882882883,
               14.866849797835648
            ],
            [
               -1.1391754054054055,
               14.865456747978733
            ],
            [
               -1.141977927927928,
               14.864894536308114
            ],
            [
               -1.1447804504504504,
               14.86516588043039
            ],
            [
               -1.147582972972973,
               14.866164893988064
            ],
            [
               -1.1503854954954955,
               14.867748859411023
            ],
            [
               -1.153188018018018,
               14.869785206384918
            ],
            [
               -1.1559905405405406,
               14.872153363739884
            ],
            [
               -1.1587930630630632,
               14.874706630435952
            ],
            [
               -1.1615955855855855,
               14.877221585955255
            ],
            [
               -1.164398108108108,
               14.879371971222945
            ],
            [
               -1.1672006306306306,
               14.880755979094978
            ],
            [
               -1.1700031531531532,
               14.880983291873747
            ],
            [
               -1.1728056756756757,
               14.87979998852871
            ],
            [
               -1.1756081981981983,
               14.877207336765203
            ],
            [
               -1.1784107207207208,
               14.873524324908772
            ],
            [
               -1.1812132432432432,
               14.869357561894113
            ],
            [
               -1.1840157657657657,
               14.865472200727645
            ],
            [
               -1.1868182882882883,
               14.862593555996632
            ],
            [
               -1.1896208108108108,
               14.861197861295985
            ],
            [
               -1.1924233333333334,
               14.861360819257307
            ],
            [
               -1.195225855855856,
               14.862719120448602
            ],
            [
               -1.1980283783783783,
               14.864566202979837
            ],
            [
               -1.2008309009009008,
               14.866059973761793
            ],
            [
               -1.2036334234234234,
               14.86648172273184
            ],
            [
               -1.206435945945946,
               14.865465558646854
            ],
            [
               -1.2092384684684685,
               14.8631239157084
            ],
            [
               -1.212040990990991,
               14.860025785662977
            ],
            [
               -1.2148435135135136,
               14.857030554624927
            ],
            [
               -1.2176460360360362,
               14.855026599298938
            ],
            [
               -1.2204485585585585,
               14.85465484113756
            ],
            [
               -1.223251081081081,
               14.856102959419239
            ],
            [
               -1.2260536036036036,
               14.859034074428294
            ],
            [
               -1.2288561261261262,
               14.862671629223378
            ],
            [
               -1.2316586486486487,
               14.866013689503163
            ],
            [
               -1.2344611711711713,
               14.868110610366656
            ],
            [
               -1.2372636936936936,
               14.868322321960228
            ],
            [
               -1.2400662162162162,
               14.866480375250113
            ],
            [
               -1.2428687387387387,
               14.862911616362574
            ],
            [
               -1.2456712612612613,
               14.858323949033341
            ],
            [
               -1.2484737837837838,
               14.853595787745341
            ],
            [
               -1.2512763063063064,
               14.849536689235507
            ],
            [
               -1.254078828828829,
               14.846690086725893
            ],
            [
               -1.2568813513513515,
               14.845230505480288
            ],
            [
               -1.2596838738738738,
               14.844974606049632
            ],
            [
               -1.2624863963963964,
               14.845489476773906
            ],
            [
               -1.265288918918919,
               14.846254364746272
            ],
            [
               -1.2680914414414415,
               14.84682125853098
            ],
            [
               -1.270893963963964,
               14.846927120489795
            ],
            [
               -1.2736964864864866,
               14.846531740282003
            ],
            [
               -1.276499009009009,
               14.845781738632994
            ],
            [
               -1.2793015315315315,
               14.844923977886324
            ],
            [
               -1.282104054054054,
               14.844203698546558
            ],
            [
               -1.2849065765765766,
               14.843781683965432
            ],
            [
               -1.2877090990990991,
               14.843692947147964
            ],
            [
               -1.2905116216216217,
               14.843852429365683
            ],
            [
               -1.2933141441441443,
               14.844097500084338
            ],
            [
               -1.2961166666666666,
               14.844247633989625
            ],
            [
               -1.2989191891891891,
               14.844160428853854
            ],
            [
               -1.3017217117117117,
               14.843768769502582
            ],
            [
               -1.3045242342342342,
               14.843092897430637
            ],
            [
               -1.3073267567567568,
               14.842229445648115
            ],
            [
               -1.3101292792792794,
               14.841324420530782
            ],
            [
               -1.312931801801802,
               14.840538071212272
            ],
            [
               -1.3157343243243242,
               14.840007958442527
            ],
            [
               -1.3185368468468468,
               14.839814595208516
            ],
            [
               -1.3213393693693694,
               14.839953572992407
            ],
            [
               -1.324141891891892,
               14.840319390097555
            ],
            [
               -1.3269444144144145,
               14.840707851930652
            ],
            [
               -1.329746936936937,
               14.840843584093221
            ],
            [
               -1.3325494594594596,
               14.840434989530984
            ],
            [
               -1.335351981981982,
               14.839250732358572
            ],
            [
               -1.3381545045045045,
               14.837201714755636
            ],
            [
               -1.340957027027027,
               14.834404530199514
            ],
            [
               -1.3437595495495496,
               14.831200856418505
            ],
            [
               -1.3465620720720721,
               14.828114909417671
            ],
            [
               -1.3493645945945947,
               14.825747435962413
            ],
            [
               -1.352167117117117,
               14.824625631921336
            ],
            [
               -1.3549696396396396,
               14.825047022570345
            ],
            [
               -1.3577721621621621,
               14.826964481554235
            ],
            [
               -1.3605746846846847,
               14.829954257071947
            ],
            [
               -1.3633772072072072,
               14.833288692367503
            ],
            [
               -1.3661797297297298,
               14.8361051273098
            ],
            [
               -1.3689822522522523,
               14.837631255675703
            ],
            [
               -1.3717847747747747,
               14.837405371972096
            ],
            [
               -1.3745872972972972,
               14.835425689378965
            ],
            [
               -1.3773898198198198,
               14.83217922507702
            ],
            [
               -1.3801923423423423,
               14.828533917755358
            ],
            [
               -1.382994864864865,
               14.825518059206686
            ],
            [
               -1.3857973873873874,
               14.824046195143637
            ],
            [
               -1.38859990990991,
               14.82466889928817
            ],
            [
               -1.3914024324324323,
               14.827418793225327
            ],
            [
               -1.394204954954955,
               14.831797792322305
            ],
            [
               -1.3970074774774774,
               14.83690901944042
            ],
            [
               -1.39981,
               14.841694091694634
            ]
         ]
      }
   ]
}
