# Supplementary material for: Isolation of a planar π-aromatic Bi5− ring in a cobalt-based inverse-sandwich-type complex
Source: Nat Chem. 2025 Jan 20;17(4):547–55. doi: 10.1038/s41557-024-01713-8 (PMC11964920; doi:10.1038/s41557-024-01713-8)
Supplement: Supplementary file 4 — Original magnetic data of compound 1 and origin file of Fig. 3. [file 41557_2024_1713_MOESM4_ESM.zip › sr_and_T/66.csv]

comment	corrected Loops
temperature	5
sr	0.016
angle	0
trans	0
B	M
-1.3999	-58.12208728548997
-1.3970974974974975	-58.13919055615453
-1.394294994994995	-58.15233469303434
-1.3914924924924925	-58.16060439733927
-1.3886899899899898	-58.16438168999938
-1.3858874874874874	-58.164860735225446
-1.3830849849849849	-58.16349256331952
-1.3802824824824824	-58.16151671194737
-1.37747997997998	-58.15968729274578
-1.3746774774774775	-58.15822716230065
-1.371874974974975	-58.15697081072432
-1.3690724724724723	-58.155606346522084
-1.3662699699699699	-58.153912002780544
-1.3634674674674674	-58.151902847269646
-1.360664964964965	-58.149847675727045
-1.3578624624624624	-58.14816698524804
-1.35505995995996	-58.14726315283709
-1.3522574574574573	-58.14735187163848
-1.3494549549549548	-58.148356664777616
-1.3466524524524524	-58.14990157843018
-1.3438499499499499	-58.15140213720934
-1.3410474474474474	-58.15222357452857
-1.338244944944945	-58.15185737412676
-1.3354424424424425	-58.15006583320649
-1.3326399399399398	-58.14695745781522
-1.3298374374374373	-58.142977327188895
-1.3270349349349349	-58.13881876234681
-1.3242324324324324	-58.135279823781225
-1.32142992992993	-58.13309742140744
-1.3186274274274274	-58.132793199635984
-1.3158249249249248	-58.134560762110084
-1.3130224224224223	-58.138215470254764
-1.3102199199199198	-58.143217511201335
-1.3074174174174173	-58.148766829928995
-1.3046149149149149	-58.153955320550246
-1.3018124124124124	-58.1579486582158
-1.29900990990991	-58.16016001965796
-1.2962074074074073	-58.160374411228126
-1.2934049049049048	-58.158788763695206
-1.2906024024024023	-58.15595048586714
-1.2877998998998998	-58.15260319251627
-1.2849973973973974	-58.14947630750262
-1.282194894894895	-58.14707624614523
-1.2793923923923924	-58.14554248323272
-1.2765898898898898	-58.14461751111619
-1.2737873873873873	-58.14374738542584
-1.2709848848848848	-58.142287945255454
-1.2681823823823823	-58.13975419360606
-1.2653798798798799	-58.13603036468556
-1.2625773773773774	-58.13146483403556
-1.259774874874875	-58.12680763957968
-1.2569723723723722	-58.12299970744006
-1.2541698698698698	-58.12087535792061
-1.2513673673673673	-58.12087478394437
-1.2485648648648648	-58.12286702940385
-1.2457623623623624	-58.12615270129383
-1.24295985985986	-58.12965768649181
-1.2401573573573572	-58.132263185972754
-1.2373548548548547	-58.133166326562716
-1.2345523523523523	-58.13214861518802
-1.2317498498498498	-58.1296547924198
-1.2289473473473473	-58.12664583665712
-1.2261448448448449	-58.12426734017628
-1.2233423423423422	-58.12344160569569
-1.2205398398398397	-58.1245241442456
-1.2177373373373372	-58.12714940643054
-1.2149348348348348	-58.13032963886006
-1.2121323323323323	-58.1327840569362
-1.2093298298298298	-58.13339255574234
-1.2065273273273274	-58.13161856352825
-1.2037248248248247	-58.127748569805775
-1.2009223223223222	-58.122852780735016
-1.1981198198198197	-58.11846466760952
-1.1953173173173173	-58.11607565922363
-1.1925148148148148	-58.11661054134387
-1.1897123123123123	-58.120063811589276
-1.1869098098098099	-58.12543003588936
-1.1841073073073072	-58.130966289942236
-1.1813048048048047	-58.13471330015601
-1.1785023023023022	-58.13511187580069
-1.1756997997997998	-58.131514212483985
-1.1728972972972973	-58.12441964192129
-1.1700947947947948	-58.1153525511792
-1.1672922922922924	-58.10641741803166
-1.1644897897897897	-58.09967266747927
-1.1616872872872872	-58.09652493513164
-1.1588847847847847	-58.097337726680074
-1.1560822822822823	-58.10137589715296
-1.1532797797797798	-58.107094717918876
-1.1504772772772773	-58.112668215588094
-1.1476747747747749	-58.11657493429816
-1.1448722722722722	-58.11804597936113
-1.1420697697697697	-58.117233615823324
-1.1392672672672672	-58.115059009970906
-1.1364647647647648	-58.11280901411478
-1.1336622622622623	-58.1116350836848
-1.1308597597597596	-58.11213407228148
-1.1280572572572574	-58.11415306468884
-1.1252547547547547	-58.11687401569583
-1.1224522522522522	-58.11913139732653
-1.1196497497497497	-58.11983500426021
-1.1168472472472473	-58.11833938782363
-1.1140447447447448	-58.114630619397026
-1.111242242242242	-58.1092771856988
-1.1084397397397396	-58.10318437615719
-1.1056372372372372	-58.09726445445568
-1.1028347347347347	-58.09216029863889
-1.1000322322322322	-58.0881290414166
-1.0972297297297298	-58.08511797943481
-1.0944272272272273	-58.08297840499429
-1.0916247247247246	-58.08170017886983
-1.0888222222222221	-58.081538000763416
-1.0860197197197197	-58.082946490348455
-1.0832172172172172	-58.086328616486576
-1.0804147147147147	-58.09169576209623
-1.0776122122122123	-58.09839772268632
-1.0748097097097098	-58.10507784107447
-1.072007207207207	-58.109936198720554
-1.0692047047047046	-58.11126384074233
-1.0664022022022022	-58.108086434253
-1.0635996996996997	-58.100676217968804
-1.0607971971971972	-58.09069434617715
-1.0579946946946948	-58.08082205868768
-1.0551921921921923	-58.07390485043371
-1.0523896896896896	-58.07181687258276
-1.0495871871871871	-58.074389033607794
-1.0467846846846847	-58.07877953067853
-1.0439821821821822	-58.079575784689325
-1.0411796796796797	-58.06971898475351
-1.038377177177177	-58.042092078477815
-1.0355746746746748	-57.99138676996558
-1.032772172172172	-57.91574016694705
-1.0299696696696696	-57.817654676390696
-1.0271671671671672	-57.703888095683666
-1.0243646646646647	-57.584278997112435
-1.0215621621621622	-57.46977445916201
-1.0187596596596595	-57.37016131401904
-1.0159571571571573	-57.29209505538546
-1.0131546546546546	-57.23794120276437
-1.0103521521521521	-57.205713855420065
-1.0075496496496497	-57.19008367679029
-1.0047471471471472	-57.18412651339594
-1.0019446446446447	-57.18128444797296
-0.9991421421421421	-57.17697168786495
-0.9963396396396396	-57.16938700908291
-0.9935371371371371	-57.15934957918556
-0.9907346346346346	-57.14927558992806
-0.9879321321321322	-57.14166735012275
-0.9851296296296297	-57.13761950503672
-0.9823271271271271	-57.135823573765116
-0.9795246246246246	-57.13238555809979
-0.9767221221221221	-57.121518002514556
-0.9739196196196196	-57.09690686739491
-0.9711171171171171	-57.053362046215575
-0.9683146146146147	-56.98829003883779
-0.9655121121121122	-56.90259066664617
-0.9627096096096096	-56.80074929114101
-0.9599071071071071	-56.69011594908006
-0.9571046046046046	-56.57956824836147
-0.9543021021021021	-56.47789190535773
-0.9514995995995996	-56.392253041326
-0.9486970970970972	-56.32708169044888
-0.9458945945945947	-56.283563475533725
-0.9430920920920921	-56.259786271478525
-0.9402895895895895	-56.25145026124862
-0.9374870870870871	-56.25295076164387
-0.9346845845845846	-56.25859491924817
-0.9318820820820821	-56.263712895287924
-0.9290795795795797	-56.26546052392876
-0.9262770770770771	-56.26317170345774
-0.9234745745745746	-56.25819633058679
-0.920672072072072	-56.25324803299559
-0.9178695695695696	-56.25137949826011
-0.9150670670670671	-56.25479104251137
-0.9122645645645646	-56.2637422496846
-0.9094620620620621	-56.2758545373733
-0.9066595595595596	-56.286044837989834
-0.9038570570570571	-56.28721063097257
-0.9010545545545545	-56.27160883769557
-0.898252052052052	-56.23267325236318
-0.8954495495495496	-56.16685137750846
-0.8926470470470471	-56.07496768339336
-0.8898445445445445	-55.96267534861991
-0.8870420420420421	-55.83974791016772
-0.8842395395395396	-55.718250145372885
-0.881437037037037	-55.60994199217994
-0.8786345345345346	-55.52352040514913
-0.8758320320320321	-55.46241016902444
-0.8730295295295295	-55.42372949853066
-0.870227027027027	-55.39878681879916
-0.8674245245245246	-55.37507467013803
-0.8646220220220221	-55.33931960383086
-0.8618195195195195	-55.28083963069823
-0.859017017017017	-55.19434680106962
-0.8562145145145146	-55.08145284383574
-0.853412012012012	-54.9504641776175
-0.8506095095095095	-54.81450094203201
-0.8478070070070071	-54.68841790307023
-0.8450045045045045	-54.58531792439724
-0.842202002002002	-54.513543306962255
-0.8393994994994995	-54.47488266263504
-0.8365969969969971	-54.464387870324764
-0.8337944944944945	-54.47175978654216
-0.830991991991992	-54.48385950377488
-0.8281894894894896	-54.48764602597857
-0.825386986986987	-54.47279500914965
-0.8225844844844845	-54.4334147503504
-0.819781981981982	-54.368580921499934
-0.8169794794794795	-54.28175772060678
-0.814176976976977	-54.17945283609808
-0.8113744744744745	-54.069589563519465
-0.8085719719719721	-53.960047241671774
-0.8057694694694695	-53.85765394198872
-0.802966966966967	-53.76768848705663
-0.8001644644644645	-53.693751519670094
-0.797361961961962	-53.63776816697543
-0.7945594594594595	-53.599915638985834
-0.791756956956957	-53.5784043739657
-0.7889544544544544	-53.56921655590449
-0.786151951951952	-53.56604040500622
-0.7833494494494495	-53.5606667494479
-0.780546946946947	-53.54401052713293
-0.7777444444444445	-53.50771011395963
-0.774941941941942	-53.44601208894984
-0.7721394394394395	-53.35745929463933
-0.7693369369369369	-53.245845668017665
-0.7665344344344345	-53.12002151388216
-0.763731931931932	-52.992409646964
-0.7609294294294294	-52.876453125665364
-0.758126926926927	-52.783552041250026
-0.7553244244244245	-52.72025200783598
-0.752521921921922	-52.686446569296635
-0.7497194194194194	-52.67513484670153
-0.746916916916917	-52.673886034585564
-0.7441144144144145	-52.667708618426275
-0.7413119119119119	-52.642632293132216
-0.7385094094094095	-52.58909771667391
-0.735706906906907	-52.504278165455396
-0.7329044044044044	-52.39272451660972
-0.7301019019019019	-52.265159797799996
-0.7272993993993995	-52.135733497411294
-0.724496896896897	-52.0184470932486
-0.7216943943943944	-51.92367279615518
-0.718891891891892	-51.85565289164103
-0.7160893893893895	-51.81160047600685
-0.7132868868868869	-51.782599260577584
-0.7104843843843844	-51.756035699729296
-0.707681881881882	-51.71891347989229
-0.7048793793793794	-51.66119501393337
-0.7020768768768769	-51.57833324700892
-0.6992743743743745	-51.47238590800171
-0.696471871871872	-51.35147614317775
-0.6936693693693694	-51.227778174203955
-0.6908668668668669	-51.11455892611637
-0.6880643643643645	-51.0230129909613
-0.6852618618618619	-50.959646653475176
-0.6824593593593594	-50.9248036698474
-0.679656856856857	-50.91263128749361
-0.6768543543543544	-50.912437825345016
-0.6740518518518519	-50.911078106375534
-0.6712493493493494	-50.895791283650205
-0.6684468468468469	-50.85684863201777
-0.6656443443443444	-50.78945131285016
-0.6628418418418419	-50.694519735230884
-0.6600393393393394	-50.578281800047925
-0.6572368368368369	-50.4508317889433
-0.6544343343343344	-50.32403547991199
-0.6516318318318319	-50.20925977466784
-0.6488293293293294	-50.11539308008982
-0.6460268268268269	-50.047510114085405
-0.6432243243243244	-50.00635817365798
-0.6404218218218218	-49.98864939235281
-0.6376193193193194	-49.987982279341196
-0.6348168168168169	-49.99612024470729
-0.6320143143143144	-50.00433862073983
-0.6292118118118118	-50.00460601181129
-0.6264093093093094	-49.99046343358881
-0.6236068068068069	-49.95756939063811
-0.6208043043043043	-49.903957137025166
-0.6180018018018019	-49.830081301244455
-0.6151992992992994	-49.738713482533775
-0.6123967967967968	-49.63469793809574
-0.6095942942942943	-49.52452887963243
-0.6067917917917919	-49.415690960708865
-0.6039892892892894	-49.31573393492147
-0.6011867867867868	-49.23113097047284
-0.5983842842842844	-49.166075434183064
-0.5955817817817819	-49.12146457279658
-0.5927792792792793	-49.09435810104746
-0.5899767767767768	-49.07815452148673
-0.5871742742742744	-49.0635920763444
-0.5843717717717718	-49.040479461581405
-0.5815692692692693	-48.999845721127095
-0.5787667667667669	-48.936034377862114
-0.5759642642642644	-48.84821270514072
-0.5731617617617618	-48.74085548731234
-0.5703592592592593	-48.62298596959321
-0.5675567567567569	-48.50626511041139
-0.5647542542542543	-48.402332928957726
-0.5619517517517518	-48.32003298872194
-0.5591492492492494	-48.26322098062312
-0.5563467467467468	-48.22974011461834
-0.5535442442442443	-48.21186195736423
-0.5507417417417418	-48.19811359727084
-0.5479392392392394	-48.17604356663974
-0.5451367367367368	-48.135224324798365
-0.5423342342342343	-48.06972322618325
-0.5395317317317319	-47.97941871980134
-0.5367292292292293	-47.86985499456647
-0.5339267267267268	-47.75072661259089
-0.5311242242242243	-47.633450338615184
-0.5283217217217218	-47.52850919683575
-0.5255192192192193	-47.44327970655677
-0.5227167167167168	-47.3808739120877
-0.5199142142142144	-47.34020168142075
-0.5171117117117118	-47.31708806886562
-0.5143092092092093	-47.305979718027636
-0.5115067067067068	-47.30163426790995
-0.5087042042042043	-47.300246664636276
-0.5059017017017018	-47.29970141980747
-0.5030991991991993	-47.2989696125447
-0.5002966966966967	-47.29698323912143
-0.4974941941941943	-47.29151234217556
-0.4946916916916918	-47.27857667215133
-0.49188918918918934	-47.25273897483318
-0.48908668668668676	-47.20831009306366
-0.4862841841841843	-47.141150708648446
-0.4834816816816818	-47.05049670568289
-0.48067917917917924	-46.9401556657962
-0.47787667667667677	-46.81855673736211
-0.4750741741741743	-46.6974529228676
-0.4722716716716717	-46.58948197989898
-0.46946916916916925	-46.50516564578019
-0.4666666666666668	-46.450148487688885
-0.4638641641641643	-46.42347165587242
-0.46106166166166174	-46.417434441286886
-0.45825915915915927	-46.41918022701816
-0.4554566566566568	-46.41366932023311
-0.4526541541541542	-46.387305269456554
-0.44985165165165175	-46.33127938649369
-0.4470491491491493	-46.243751570639795
-0.4442466466466467	-46.130282732418145
-0.44144414414414423	-46.00239418010567
-0.43864164164164177	-45.87462525885231
-0.4358391391391393	-45.760855837179754
-0.4330366366366367	-45.67084774390895
-0.43023413413413425	-45.6078907758751
-0.4274316316316318	-45.5681374218158
-0.4246291291291292	-45.54176191931744
-0.42182662662662673	-45.515606890729686
-0.41902412412412426	-45.47660996345501
-0.4162216216216217	-45.41512679814948
-0.4134191191191192	-45.32732339014977
-0.41061661661661675	-45.2160740183547
-0.4078141141141143	-45.09019391409299
-0.4050116116116117	-44.96225112798503
-0.40220910910910923	-44.84553496436675
-0.39940660660660665	-44.750931937521564
-0.3966041041041042	-44.684443431849495
-0.3938016016016017	-44.645890534290736
-0.39099909909909925	-44.629049272883655
-0.3881965965965968	-44.623123536149464
-0.3853940940940943	-44.61517267877083
-0.3825915915915916	-44.592926494568886
-0.37978908908908915	-44.54737155501716
-0.3769865865865867	-44.474576687646824
-0.3741840840840842	-44.37641123778887
-0.37138158158158174	-44.26005087789997
-0.3685790790790793	-44.13641081618882
-0.3657765765765768	-44.01784981822876
-0.3629740740740741	-43.91561749221152
-0.36017157157157165	-43.83755425275627
-0.3573690690690692	-43.786496295179475
-0.3545665665665667	-43.75969891968895
-0.35176406406406424	-43.74939474472211
-0.3489615615615618	-43.74438213457105
-0.3461590590590591	-43.73233257597404
-0.3433565565565566	-43.70235325340634
-0.34055405405405414	-43.647275810950866
-0.3377515515515517	-43.56518347778596
-0.3349490490490492	-43.45983531708361
-0.33214654654654674	-43.33987402195839
-0.32934404404404427	-43.21696720792179
-0.3265415415415416	-43.103273684941286
-0.3237390390390391	-43.00878820991837
-0.32093653653653664	-42.93915818600613
-0.3181340340340342	-42.89446844423185
-0.3153315315315317	-42.869273735031925
-0.31252902902902924	-42.85387178563439
-0.30972652652652655	-42.83652123382202
-0.3069240240240241	-42.80608925972629
-0.3041215215215216	-42.754517840377154
-0.30131901901901914	-42.67854874709555
-0.2985165165165167	-42.58033166142697
-0.2957140140140142	-42.46680930358936
-0.29291151151151174	-42.34805972424062
-0.29010900900900904	-42.23500821686889
-0.2873065065065066	-42.13704552123195
-0.2845040040040041	-42.060081025397615
-0.28170150150150164	-42.00543015486224
-0.27889899899899917	-41.9697242386402
-0.2760964964964967	-41.9457957076286
-0.27329399399399423	-41.92428863567536
-0.27049149149149154	-41.895616933123925
-0.2676889889889891	-41.85185878606607
-0.2648864864864866	-41.788229956626004
-0.26208398398398414	-41.70389483257781
-0.25928148148148167	-41.60201818229618
-0.2564789789789792	-41.48909982961239
-0.2536764764764765	-41.37374596959995
-0.25087397397397404	-41.26510409276123
-0.24807147147147157	-41.17122322884008
-0.2452689689689691	-41.09760233233203
-0.24246646646646663	-41.04616185490129
-0.23966396396396417	-41.0148187716159
-0.2368614614614617	-40.99776354478661
-0.234058958958959	-40.98643083192331
-0.23125645645645654	-40.97103319251381
-0.22845395395395407	-40.94240728106453
-0.2256514514514516	-40.893831784203535
-0.22284894894894913	-40.82244417688411
-0.22004644644644666	-40.72992996703717
-0.2172439439439442	-40.62228697220448
-0.2144414414414415	-40.508659069059064
-0.21163893893893904	-40.3994480520189
-0.20883643643643657	-40.30409538942005
-0.2060339339339341	-40.22902627262466
-0.20323143143143163	-40.17623258226663
-0.20042892892892916	-40.14283510932155
-0.19762642642642647	-40.12173796829281
-0.194823923923924	-40.10322625582338
-0.19202142142142153	-40.077130333009244
-0.18921891891891907	-40.035047706281134
-0.1864164164164166	-39.97211163055347
-0.18361391391391413	-39.88792298176959
-0.18081141141141166	-39.78648104302149
-0.17800890890890897	-39.67519708056947
-0.1752064064064065	-39.563283511936376
-0.17240390390390403	-39.45992737239813
-0.16960140140140156	-39.3726562771491
-0.1667988988988991	-39.306200673089826
-0.16399639639639663	-39.261990233772586
-0.16119389389389416	-39.23825149653949
-0.15839139139139147	-39.23054989001586
-0.155588888888889	-39.232571892611176
-0.15278638638638653	-39.23697166895839
-0.14998388388388406	-39.23618304111209
-0.1471813813813816	-39.223178916788214
-0.14437887887887912	-39.1922058084834
-0.14157637637637643	-39.13950922544881
-0.13877387387387397	-39.06400259395495
-0.1359713713713715	-38.967749713502755
-0.13316886886886903	-38.85607370444859
-0.13036636636636656	-38.737114223652284
-0.1275638638638641	-38.62074742848954
-0.12476136136136162	-38.516945468306844
-0.12195885885885893	-38.433839148349485
-0.11915635635635646	-38.37589636662004
-0.116353853853854	-38.34268097567926
-0.11355135135135153	-38.32857790344884
-0.11074884884884906	-38.323666285773086
-0.10794634634634659	-38.315640208998474
-0.10514384384384412	-38.29239323903617
-0.10234134134134143	-38.24468198571164
-0.09953883883883896	-38.168229947372694
-0.09673633633633649	-38.06474954369481
-0.09393383383383402	-37.94162141286092
-0.09113133133133156	-37.810305971709006
-0.08832882882882909	-37.68387978820688
-0.0855263263263264	-37.57429989620782
-0.08272382382382393	-37.490045505167245
-0.07992132132132146	-37.43465978374597
-0.07711881881881899	-37.40645618303529
-0.07431631631631652	-37.399342645623655
-0.07151381381381405	-37.40444362361527
-0.06871131131131158	-37.412038825034735
-0.0659088088088089	-37.413325724955186
-0.06310630630630643	-37.401639378656284
-0.06030380380380396	-37.37297574883209
-0.05750130130130149	-37.32588885789806
-0.05469879879879902	-37.260995636813405
-0.05189629629629655	-37.18037941014605
-0.04909379379379408	-37.08712715416001
-0.04629129129129139	-36.985099954126994
-0.043488788788788924	-36.878879318962426
-0.040686286286286455	-36.77371721049738
-0.037883783783783986	-36.67528963851782
-0.03508128128128152	-36.58912366811289
-0.03227877877877905	-36.51970986754407
-0.02947627627627636	-36.469473265826444
-0.02667377377377389	-36.43789388723597
-0.02387127127127142	-36.42109417779111
-0.021068768768768953	-36.41212681517676
-0.018266266266266484	-36.40202143974845
-0.015463763763764016	-36.381433342463595
-0.012661261261261547	-36.34254720811451
-0.009858758758758857	-36.28078510635118
-0.007056256256256388	-36.195885593727056
-0.004253753753753919	-36.09205944928411
-0.0014512512512514508	-35.977150736773474
0.0013512512512510177	-35.86097851067148
0.004153753753753486	-35.753237403623025
0.006956256256255955	-35.66144096089803
0.009758758758758646	-35.58937469226181
0.012561261261261114	-35.536395228342904
0.015363763763763583	-35.497706093983766
0.01816626626626605	-35.46551478466148
0.02096876876876852	-35.4307860159753
0.02377127127127099	-35.38519392200503
0.02657377377377368	-35.32285982947786
0.029376276276276148	-35.241535164042396
0.032178778778778616	-35.14302454307624
0.034981281281281085	-35.03280584914763
0.03778378378378355	-34.918956488394784
0.04058628628628602	-34.81061137035846
0.04338878878878849	-34.71624418419756
0.04619129129129118	-34.64207692708
0.04899379379379365	-34.590889275998265
0.05179629629629612	-34.56142920100911
0.05459879879879859	-34.54853008188514
0.057401301301301055	-34.54392847206312
0.060203803803803524	-34.53766246147038
0.06300630630630621	-34.51982747721244
0.06580880880880868	-34.482390859388666
0.06861131131131115	-34.42073548813422
0.07141381381381362	-34.33462902210205
0.07421631631631609	-34.22840280249728
0.07701881881881856	-34.11026400253653
0.07982132132132103	-33.990833025533746
0.08262382382382372	-33.88116167870771
0.08542632632632619	-33.790609033759374
0.08822882882882865	-33.72499986014424
0.09103133133133112	-33.68544870653362
0.09383383383383359	-33.668105267031706
0.09663633633633606	-33.664888696006045
0.09943883883883853	-33.66507079029455
0.10224134134134122	-33.65738718214812
0.10504384384384369	-33.63224310073488
0.10784634634634616	-33.58356138605418
0.11064884884884862	-33.50989898537953
0.11345135135135109	-33.414615504582166
0.11625385385385356	-33.30507757590873
0.11905635635635625	-33.19108154703804
0.12185885885885872	-33.08283210878823
0.12466136136136119	-32.98889513681077
0.12746386386386366	-32.91453571872471
0.13026636636636613	-32.86076250571221
0.1330688688688686	-32.82424897820991
0.13587137137137106	-32.798123484065954
0.13867387387387375	-32.77344909691737
0.14147637637637622	-32.74108406759617
0.1442788788788787	-32.693547325594125
0.14708138138138116	-32.62652174946109
0.14988388388388363	-32.53970731866182
0.1526863863863861	-32.43687029897866
0.15548888888888857	-32.32509681523063
0.15829139139139126	-32.21341770836079
0.16109389389389372	-32.111095021158675
0.1638963963963962	-32.02592374538051
0.16669889889889866	-31.96289214960819
0.16950140140140113	-31.923461627925843
0.1723039039039036	-31.905589560989803
0.1751064064064063	-31.904455708499327
0.17790890890890876	-31.913700198785996
0.18071141141141123	-31.92687373025974
0.1835139139139137	-31.93876284679791
0.18631641641641616	-31.94629372294042
0.18911891891891863	-31.948826812559446
0.1919214214214211	-31.947805479349928
0.1947239239239238	-31.945877720276737
0.19752642642642626	-31.945733695676488
0.20032892892892873	-31.94896382815746
0.2031314314314312	-31.955229255655674
0.20593393393393367	-31.961953716042373
0.20873643643643613	-31.964615693858686
0.2115389389389386	-31.957574783595412
0.2143414414414413	-31.93524166551584
0.21714394394394376	-31.89332509440077
0.21994644644644623	-31.829876935834562
0.2227489489489487	-31.745906765260102
0.22555145145145117	-31.645435735530423
0.22835395395395364	-31.534980687486097
0.23115645645645633	-31.422576286335914
0.2339589589589588	-31.316531304680204
0.23676146146146126	-31.224159290646757
0.23956396396396373	-31.15071845586575
0.2423664664664662	-31.098745482922006
0.24516896896896867	-31.0678856989882
0.24797147147147114	-31.055224885003764
0.25077397397397383	-31.05603430050306
0.2535764764764763	-31.06476700139955
0.25637897897897877	-31.076102883586678
0.25918148148148124	-31.08583903235472
0.2619839839839837	-31.091460958816484
0.2647864864864862	-31.09230193909667
0.26758898898898864	-31.08928805138586
0.27039149149149133	-31.08435703263429
0.2731939939939938	-31.07970981398485
0.27599649649649627	-31.077087640940697
0.27879899899899874	-31.077255621930554
0.2816015015015012	-31.07981668226538
0.2844040040040037	-31.083391068261925
0.28720650650650636	-31.086097801917415
0.29000900900900883	-31.086191850653254
0.2928115115115113	-31.08266726177073
0.29561401401401377	-31.075645357481292
0.29841651651651624	-31.066427323006472
0.3012190190190187	-31.057186442361665
0.3040215215215212	-31.05038026937993
0.30682402402402387	-31.048047071871
0.30962652652652634	-31.05118909890335
0.3124290290290288	-31.05942549163472
0.3152315315315313	-31.071024534806615
0.31803403403403374	-31.083318602137847
0.3208365365365362	-31.093395646983996
0.3236390390390387	-31.098879641114344
0.32644154154154137	-31.09858224588966
0.32924404404404384	-31.092837890275398
0.3320465465465463	-31.083416142379686
0.3348490490490488	-31.073016438067555
0.33765155155155124	-31.06446101459472
0.3404540540540537	-31.05978341705879
0.3432565565565564	-31.059442018210465
0.34605905905905887	-31.06186387898246
0.34886156156156134	-31.063451399559398
0.3516640640640638	-31.059081073528024
0.3544665665665663	-31.043014328461066
0.35726906906906875	-31.010048464546387
0.3600715715715712	-30.956679189027856
0.3628740740740739	-30.882035062423853
0.3656765765765764	-30.788379435335685
0.36847907907907884	-30.681050582366893
0.3712815815815813	-30.56781322363238
0.3740840840840838	-30.457707802015683
0.37688658658658625	-30.359588578851582
0.3796890890890887	-30.2806180023208
0.3824915915915914	-30.22501507227167
0.3852940940940939	-30.193327388529752
0.38809659659659634	-30.182407811582802
0.3908990990990988	-30.18613789779483
0.3937016016016013	-30.196776234241103
0.39650410410410375	-30.206656272647404
0.39930660660660644	-30.209854836896547
0.4021091091091089	-30.203432225739622
0.4049116116116114	-30.18792356156959
0.40771411411411385	-30.16692963558173
0.4105166166166163	-30.14587855463356
0.4133191191191188	-30.13025182508702
0.41612162162162125	-30.123728830411654
0.41892412412412394	-30.126752029380636
0.4217266266266264	-30.13592913418803
0.4245291291291289	-30.144482442266415
0.42733163163163135	-30.143679727912485
0.4301341341341338	-30.12490973512074
0.4329366366366363	-30.081875692758825
0.435739139139139	-30.01233000141757
0.43854164164164144	-29.918881793621708
0.4413441441441439	-29.808650124521986
0.4441466466466464	-29.69184308299785
0.44694914914914885	-29.579630005114876
0.4497516516516513	-29.481857795678387
0.4525541541541538	-29.405190437188093
0.4553566566566565	-29.352116516758368
0.45815915915915895	-29.32101483690692
0.4609616616616614	-29.307170266356888
0.4637641641641639	-29.304379853654904
0.46656666666666635	-29.306655714508715
0.4693691691691688	-29.30955069738405
0.4721716716716713	-29.31079132693121
0.474974174174174	-29.310143319551802
0.47777667667667645	-29.308677992555555
0.4805791791791789	-29.30777620825416
0.4833816816816814	-29.30825112748047
0.48618418418418385	-29.30988594745326
0.4889866866866863	-29.311505159205204
0.491789189189189	-29.311493940322798
0.4945916916916915	-29.30852187807619
0.49739419419419395	-29.302166883867812
0.5001966966966964	-29.293188930949853
0.5029991991991989	-29.28334635343702
0.5058017017017014	-29.27482443743322
0.5086042042042038	-29.269491385533254
0.5114067067067065	-29.268258459644763
0.514209209209209	-29.270779004126105
0.5170117117117115	-29.27559317518649
0.5198142142142139	-29.280660447343344
0.5226167167167164	-29.28408165192634
0.5254192192192189	-29.284747549357615
0.5282217217217213	-29.28268410204282
0.531024224224224	-29.278981482063298
0.5338267267267265	-29.27534935594503
0.536629229229229	-29.273476301957267
0.5394317317317314	-29.274435804903135
0.5422342342342339	-29.27835183451983
0.5450367367367364	-29.28442619587898
0.547839239239239	-29.291281500477844
0.5506417417417415	-29.29744626503976
0.553444244244244	-29.301753215560584
0.5562467467467465	-29.30346194576492
0.5590492492492489	-29.302039193705486
0.5618517517517514	-29.2966877848241
0.5646542542542539	-29.28584622042964
0.5674567567567566	-29.266929737695317
0.570259259259259	-29.236524041758432
0.5730617617617615	-29.191088799410366
0.575864264264264	-29.12803063284268
0.5786667667667664	-29.04683611219301
0.5814692692692689	-28.949880181340188
0.5842717717717714	-28.8425807071501
0.587074274274274	-28.732746789139068
0.5898767767767765	-28.62921439014638
0.592679279279279	-28.54009751509388
0.5954817817817815	-28.471125894280718
0.5982842842842839	-28.424538078161905
0.6010867867867866	-28.39884650937068
0.6038892892892889	-28.38953386084763
0.6066917917917916	-28.390459835562798
0.6094942942942938	-28.395546341582058
0.6122967967967965	-28.40023645162127
0.6150992992992992	-28.402312846247074
0.6179018018018014	-28.401883790988435
0.6207043043043041	-28.400623627528248
0.6235068068068064	-28.40059563778826
0.6263093093093091	-28.403106677335877
0.6291118118118113	-28.40800535791738
0.631914314314314	-28.41365437775112
0.6347168168168167	-28.417548558217412
0.6375193193193189	-28.417306232117706
0.6403218218218216	-28.41162054497912
0.6431243243243239	-28.400770422052503
0.6459268268268266	-28.386455089944363
0.6487293293293288	-28.370973585166308
0.6515318318318315	-28.356029548343816
0.6543343343343342	-28.341607251293087
0.6571368368368364	-28.325373663640445
0.6599393393393391	-28.30290392327873
0.6627418418418414	-28.268752923317955
0.6655443443443441	-28.218095734901816
0.6683468468468463	-28.148437908446788
0.671149349349349	-28.060833177516415
0.6739518518518517	-27.960168761874183
0.6767543543543539	-27.85435289313295
0.6795568568568566	-27.75257898058566
0.6823593593593589	-27.66313595677122
0.6851618618618616	-27.59138768670275
0.6879643643643643	-27.538504233695324
0.6907668668668665	-27.50130547296877
0.6935693693693692	-27.473243597184652
0.6963718718718714	-27.446212065577342
0.6991743743743741	-27.412631957327612
0.7019768768768764	-27.36720557655898
0.7047793793793791	-27.307856749450522
0.7075818818818818	-27.235650908080384
0.710384384384384	-27.153813757039888
0.7131868868868867	-27.06623889152886
0.7159893893893889	-26.97600706837881
0.7187918918918916	-26.884396283459875
0.7215943943943939	-26.79066480778732
0.7243968968968966	-26.692611021837383
0.7271993993993993	-26.587650453412344
0.7300019019019015	-26.473989182970655
0.7328044044044042	-26.351463257231103
0.7356069069069064	-26.221752405814215
0.7384094094094091	-26.08790968277728
0.7412119119119114	-25.95339306470864
0.7440144144144141	-25.820956249658714
0.7468169169169168	-25.691797595939775
0.749619419419419	-25.5652681514634
0.7524219219219217	-25.43923993822904
0.755224424424424	-25.31100549126324
0.7580269269269266	-25.17839861488041
0.7608294294294289	-25.040754677308847
0.7636319319319316	-24.899387702311977
0.7664344344344343	-24.757427297795203
0.7692369369369365	-24.61907208511751
0.7720394394394392	-24.48850478319949
0.7748419419419414	-24.36881573550674
0.7776444444444441	-24.261266373452024
0.7804469469469468	-24.16510225816661
0.7832494494494491	-24.0779424053968
0.7860519519519518	-23.99659109359778
0.788854454454454	-23.91799944092583
0.7916569569569567	-23.840081685385613
0.794459459459459	-23.76216556443042
0.7972619619619616	-23.68499494598032
0.8000644644644643	-23.610353787716623
0.8028669669669666	-23.5404911253502
0.8056694694694693	-23.477562626565465
0.8084719719719715	-23.42325980622015
0.8112744744744742	-23.37869695277098
0.8140769769769765	-23.3445107624783
0.8168794794794791	-23.321043610830888
0.8196819819819818	-23.3084590691117
0.8224844844844841	-23.306683466471345
0.8252869869869868	-23.31515956340869
0.828089489489489	-23.332499527566053
0.8308919919919917	-23.356193140174867
0.833694494494494	-23.382534755941883
0.8364969969969966	-23.40687338990447
0.8392994994994993	-23.424184006838267
0.8421020020020016	-23.429842270954012
0.8449045045045043	-23.42040169666402
0.8477070070070065	-23.394152595561476
0.8505095095095092	-23.35129573339577
0.8533120120120115	-23.293674124190726
0.8561145145145141	-23.22413800937968
0.8589170170170168	-23.14572749928903
0.8617195195195191	-23.060908726501925
0.8645220220220218	-22.971076344523535
0.867324524524524	-22.876446252353254
0.8701270270270267	-22.77633751398062
0.872929529529529	-22.669722629995704
0.8757320320320316	-22.55584884810238
0.8785345345345343	-22.43472294675851
0.8813370370370366	-22.307308387565413
0.8841395395395393	-22.17538570230232
0.8869420420420415	-22.041139403819734
0.8897445445445442	-21.906620781093586
0.8925470470470469	-21.77326922929177
0.8953495495495492	-21.641647335765544
0.8981520520520518	-21.51146894107521
0.9009545545545541	-21.381901961571682
0.9037570570570568	-21.252041305486674
0.906559559559559	-21.12139856002284
0.9093620620620617	-20.99025719098114
0.9121645645645644	-20.85979060194749
0.9149670670670667	-20.731916910006046
0.9177695695695693	-20.60894277809236
0.9205720720720716	-20.493104848059854
0.9233745745745743	-20.386136325408803
0.9261770770770765	-20.288966392831103
0.9289795795795792	-20.201612096005775
0.9317820820820819	-20.123264425023024
0.9345845845845842	-20.052521475545486
0.9373870870870868	-19.987695129853833
0.9401895895895891	-19.927117594651385
0.9429920920920918	-19.869394872845593
0.945794594594594	-19.813584113445195
0.9485970970970967	-19.759297889404067
0.9513995995995994	-19.706751637481123
0.9542021021021017	-19.656768327929093
0.9570046046046043	-19.610741413926227
0.9598071071071066	-19.570542231408457
0.9626096096096093	-19.538350798556827
0.9654121121121115	-19.516395528874664
0.9682146146146142	-19.506608015853605
0.9710171171171169	-19.51022805991489
0.9738196196196192	-19.52742181300424
0.9766221221221218	-19.556992077069513
0.9794246246246241	-19.596257137577147
0.9822271271271268	-19.641151178539744
0.985029629629629	-19.686559488951065
0.9878321321321317	-19.726854302482437
0.9906346346346344	-19.756553388065154
0.9934371371371367	-19.770993781552303
0.9962396396396394	-19.76690429614089
0.9990421421421416	-19.742774827960655
1.0018446446446443	-19.698955175469624
1.004647147147147	-19.637464303079142
1.0074496496496492	-19.56154349507532
1.010252152152152	-19.475033867396053
1.0130546546546542	-19.381691487437514
1.0158571571571569	-19.284565543125513
1.018659659659659	-19.18555364800075
1.0214621621621618	-19.085214574763548
1.0242646646646645	-18.98286785849858
1.0270671671671667	-18.876951041764585
1.0298696696696694	-18.76555068301555
1.0326721721721717	-18.646984905923595
1.0354746746746744	-18.5203031913623
1.0382771771771766	-18.385588118887696
1.0410796796796793	-18.24399148146408
1.043882182182182	-18.097503645725702
1.0466846846846842	-17.94852428196381
1.049487187187187	-17.799356421218715
1.0522896896896892	-17.651768559005617
1.0550921921921919	-17.50675288848916
1.057894694694694	-17.364553862971135
1.0606971971971968	-17.224963166231884
1.0634996996996995	-17.08779582911621
1.0663022022022017	-16.953401182750333
1.0691047047047044	-16.82304083599378
1.0719072072072067	-16.698992893369393
1.0747097097097094	-16.58431254082613
1.0775122122122116	-16.48227612531436
1.0803147147147143	-16.39563244454471
1.083117217217217	-16.325853231246786
1.0859197197197192	-16.272593497885232
1.088722222222222	-16.233533359682657
1.0915247247247242	-16.20468403143414
1.0943272272272269	-16.18112406699051
1.097129729729729	-16.158018192954575
1.0999322322322318	-16.13169091766631
1.1027347347347345	-16.10050258811601
1.1055372372372367	-16.065314119467086
1.1083397397397394	-16.029418864367763
1.1111422422422417	-15.997942540230827
1.1139447447447444	-15.976833745005795
1.116747247247247	-15.971658251359173
1.1195497497497493	-15.98644878240616
1.122352252252252	-16.022841305313847
1.1251547547547542	-16.079657283271246
1.127957257257257	-16.152989235996998
1.1307597597597592	-16.236740777482797
1.1335622622622619	-16.32348702419438
1.1363647647647646	-16.405474119027733
1.1391672672672668	-16.475573399863876
1.1419697697697695	-16.528040719080284
1.1447722722722717	-16.55899039469541
1.1475747747747744	-16.566558636341462
1.1503772772772767	-16.55078732160313
1.1531797797797794	-16.513295809822772
1.155982282282282	-16.456823558871612
1.1587847847847843	-16.384723530213954
1.161587287287287	-16.300473145090393
1.1643897897897892	-16.207253377816492
1.167192292292292	-16.10763221789406
1.1699947947947942	-16.00337710590592
1.1727972972972969	-15.89540979982109
1.1755997997997996	-15.783903176734137
1.1784023023023018	-15.668500936489806
1.1812048048048045	-15.548619573254934
1.1840073073073067	-15.423772412603139
1.1868098098098094	-15.293845128517486
1.1896123123123117	-15.159257384386427
1.1924148148148144	-15.020968760855464
1.195217317317317	-14.880325816530549
1.1980198198198193	-14.738791921001239
1.200822322322322	-14.597639521388503
1.2036248248248242	-14.45770288309589
1.206427327327327	-14.31927962743973
1.2092298298298296	-14.182231007408998
1.2120323323323319	-14.046272371073592
1.2148348348348346	-13.911382654104031
1.2176373373373368	-13.77821413356326
1.2204398398398395	-13.648367518646639
1.2232423423423417	-13.524421064460052
1.2260448448448444	-13.409662577704287
1.2288473473473471	-13.307555231940054
1.2316498498498494	-13.221049423206422
1.234452352352352	-13.151909319069018
1.2372548548548543	-13.10023582238183
1.240057357357357	-13.064330545178365
1.2428598598598593	-13.040965548866833
1.245662362362362	-13.026021323687306
1.2484648648648646	-13.015358340012671
1.2512673673673669	-13.00572253715457
1.2540698698698696	-12.99547086306583
1.2568723723723718	-12.984943931733833
1.2596748748748745	-12.976398028877403
1.2624773773773768	-12.973514776326772
1.2652798798798794	-12.980605037227676
1.2680823823823821	-13.001688401679338
1.2708848848848844	-13.039645558357083
1.273687387387387	-13.095607270970538
1.2764898898898893	-13.168673832001529
1.279292392392392	-13.25597533459777
1.2820948948948943	-13.353010285152218
1.284897397397397	-13.454156528490532
1.2876998998998996	-13.553241511646437
1.2905024024024019	-13.644083307963022
1.2933049049049046	-13.720954631426775
1.2961074074074068	-13.77896079452388
1.2989099099099095	-13.814344175164388
1.3017124124124118	-13.824726158660456
1.3045149149149144	-13.80927746429842
1.3073174174174171	-13.768782597542051
1.3101199199199194	-13.705550208666608
1.312922422422422	-13.623130798257723
1.3157249249249243	-13.525839420606818
1.318527427427427	-13.418135151143055
1.3213299299299297	-13.303963204777354
1.324132432432432	-13.186198665452212
1.3269349349349346	-13.066326411929195
1.3297374374374369	-12.944444973569063
1.3325399399399396	-12.819602169376244
1.3353424424424418	-12.690379506826778
1.3381449449449445	-12.555568534197484
1.3409474474474472	-12.414750643625638
1.3437499499499495	-12.268615370913798
1.3465524524524521	-12.118927096956417
1.3493549549549544	-11.96815540942844
1.352157457457457	-11.818888435139822
1.3549599599599593	-11.67321828262839
1.357762462462462	-11.53229997644691
1.3605649649649647	-11.396234079705938
1.363367467467467	-11.264322793716035
1.3661699699699696	-11.135630004921042
1.368972472472472	-11.00967466652669
1.3717749749749746	-10.887036335159216
1.3745774774774768	-10.769668679504491
1.3773799799799795	-10.660797511637067
1.3801824824824822	-10.564400621120773
1.3829849849849845	-10.484391062737657
1.3857874874874871	-10.423715915021775
1.3885899899899894	-10.38361166205065
1.391392492492492	-10.36321680684335
1.3941949949949943	-10.359644807670799
1.396997497497497	-10.368495522665983
1.3998	-10.384668064805282
1.3999	-10.16575282267252
1.3971003028053077	-10.23438263703348
1.3943006056106155	-10.288174921834152
1.3915009084159233	-10.315175776527392
1.3887012112212311	-10.30921161371916
1.385901514026539	-10.27022058153759
1.3831018168318467	-10.203089667362955
1.3803021196371545	-10.11546661730662
1.3775024224424628	-10.015252081600574
1.3747027252477706	-9.90849926969119
1.3719030280530784	-9.798250149426057
1.3691033308583862	-9.684502854974326
1.366303633663694	-9.565146660642515
1.3635039364690018	-9.437431964309637
1.3607042392743096	-9.299437425793453
1.3579045420796174	-9.151070188326639
1.3551048448849252	-8.99434434267268
1.352305147690233	-8.832944624145343
1.3495054504955408	-8.671305948481692
1.3467057533008486	-8.513557279972886
1.3439060561061564	-8.362666678515323
1.3411063589114642	-8.220006393199478
1.338306661716772	-8.085389194959433
1.3355069645220798	-7.957475665293454
1.3327072673273876	-7.834366938811561
1.3299075701326954	-7.7141959788160435
1.3271078729380033	-7.595595213810214
1.324308175743311	-7.4780077450466935
1.3215084785486189	-7.361877740095522
1.3187087813539267	-7.248773314232863
1.3159090841592345	-7.1414603008507225
1.3131093869645423	-7.043883290956374
1.31030968976985	-6.960961502661939
1.3075099925751579	-6.898107600878059
1.3047102953804657	-6.860442066135291
1.3019105981857735	-6.851788457537344
1.2991109009910813	-6.873654301666806
1.296311203796389	-6.92447646492671
1.293511506601697	-6.9993977471774524
1.2907118094070047	-7.090731296846708
1.2879121122123125	-7.189086584238003
1.2851124150176203	-7.284931146420091
1.282312717822928	-7.370214223442039
1.279513020628236	-7.43963723746871
1.2767133234335437	-7.49124335515435
1.2739136262388515	-7.526191799653829
1.2711139290441593	-7.547821777576079
1.2683142318494671	-7.560317418502405
1.265514534654775	-7.567389754330359
1.2627148374600827	-7.571359273104594
1.2599151402653905	-7.572864976248327
1.2571154430706983	-7.571198892621391
1.2543157458760061	-7.5650488323758704
1.251516048681314	-7.553302989052769
1.2487163514866217	-7.535572651114325
1.2459166542919295	-7.512220853741903
1.2431169570972374	-7.483895361380118
1.2403172599025452	-7.450774790591867
1.237517562707853	-7.411867286262653
1.2347178655131608	-7.364700958813455
1.2319181683184686	-7.305611124875301
1.2291184711237764	-7.230607932193301
1.2263187739290842	-7.136579477312821
1.223519076734392	-7.022435203761683
1.2207193795396998	-6.889781181127925
1.2179196823450076	-6.742853480192598
1.2151199851503154	-6.587675583439064
1.2123202879556232	-6.430668696509857
1.209520590760931	-6.277137388236125
1.2067208935662388	-6.130106885532926
1.2039211963715466	-5.989880104168776
1.2011214991768548	-5.85444636786788
1.1983218019821626	-5.72058963064435
1.1955221047874705	-5.5853098758358035
1.1927224075927783	-5.4470690792767735
1.189922710398086	-5.306439408445565
1.1871230132033939	-5.165944345921979
1.1843233160087017	-5.029169839807471
1.1815236188140095	-4.899482770512816
1.1787239216193173	-4.778836685399047
1.175924224424625	-4.667118863102227
1.1731245272299329	-4.562305634839824
1.1703248300352407	-4.461407971117028
1.1675251328405485	-4.361904538070023
1.1647254356458563	-4.263173360428523
1.161925738451164	-4.167411240722265
1.159126041256472	-4.079681736648554
1.1563263440617797	-4.007008305896997
1.1535266468670875	-3.9567376696949355
1.1507269496723953	-3.934637243130356
1.147927252477703	-3.9432812564975284
1.145127555283011	-3.9811945944955904
1.1423278580883187	-4.042991821323715
1.1395281608936265	-4.120449176907414
1.1367284636989343	-4.204177621141143
1.1339287665042421	-4.285410270728213
1.13112906930955	-4.3574217305475775
1.1283293721148577	-4.4162495120953835
1.1255296749201655	-4.4606300483692936
1.1227299777254733	-4.491308365841109
1.1199302805307811	-4.510049648973564
1.117130583336089	-4.518722611899184
1.1143308861413967	-4.518735771142577
1.1115311889467046	-4.510931031147747
1.1087314917520124	-4.4958453129676625
1.1059317945573202	-4.474112719977102
1.103132097362628	-4.446744874003976
1.1003324001679358	-4.415102709496324
1.0975327029732436	-4.380524560150995
1.0947330057785514	-4.343740641376853
1.0919333085838592	-4.304317136277313
1.089133611389167	-4.260389013724192
1.0863339141944748	-4.208851709131475
1.0835342169997826	-4.14601989735113
1.0807345198050904	-4.068586434426054
1.0779348226103982	-3.9745913594594806
1.075135125415706	-3.864086519255917
1.0723354282210138	-3.7392673915771333
1.0695357310263216	-3.6040119251308154
1.0667360338316294	-3.4629590219381514
1.0639363366369372	-3.320409980662469
1.061136639442245	-3.1793926931750023
1.0583369422475528	-3.0411713526648723
1.0555372450528606	-2.9053339295637395
1.0527375478581684	-2.7703977219444447
1.0499378506634762	-2.634705477173719
1.047138153468784	-2.497297215878
1.0443384562740918	-2.3584637610197294
1.0415387590793996	-2.219807380645131
1.0387390618847074	-2.083809846177848
1.0359393646900152	-1.9530777414924163
1.033139667495323	-1.8295416459502924
1.0303399703006308	-1.7138954187112263
1.0275402731059387	-1.6054737824110565
1.0247405759112465	-1.5026133435511542
1.0219408787165543	-1.4033775533957897
1.0191411815218625	-1.3064053576523544
1.0163414843271703	-1.2116050353600345
1.0135417871324781	-1.1204684787569024
1.010742089937786	-1.0359053922391355
1.0079423927430937	-0.9616477867575177
1.0051426955484015	-0.9014024922110074
1.0023429983537093	-0.8579937533492885
0.9995433011590171	-0.8327232012754782
0.9967436039643249	-0.8250917067916673
0.9939439067696327	-0.8329095014808758
0.9911442095749405	-0.8527090988005853
0.9883445123802483	-0.8803056364534972
0.9855448151855561	-0.9113392942858568
0.982745117990864	-0.9416799956622991
0.9799454207961718	-0.9676522830724986
0.9771457236014796	-0.9861156153265791
0.9743460264067874	-0.9944832648668651
0.9715463292120952	-0.9907661025630161
0.968746632017403	-0.9736888464764858
0.9659469348227108	-0.9428649245227633
0.9631472376280186	-0.8989591074640781
0.9603475404333264	-0.8437391177084103
0.9575478432386342	-0.7799314283143539
0.954748146043942	-0.7108491677227886
0.9519484488492498	-0.6398335403472323
0.9491487516545576	-0.5696186870480852
0.9463490544598654	-0.5017691021439589
0.9435493572651732	-0.4363341474531798
0.940749660070481	-0.37181600584036484
0.9379499628757888	-0.30546986359610573
0.9351502656810966	-0.23387140865830566
0.9323505684864044	-0.15362119852877942
0.9295508712917122	-0.062025854805026245
0.92675117409702	0.04239138318274416
0.9239514769023278	0.15964967111821338
0.9211517797076356	0.288369170840821
0.9183520825129434	0.4260895218127971
0.9155523853182512	0.5697551492061534
0.912752688123559	0.71624837694119
0.9099529909288668	0.8628550135437981
0.9071532937341746	1.0075754694831764
0.9043535965394824	1.1492378455045738
0.9015538993447902	1.2874167147574864
0.898754202150098	1.422202704218383
0.8959545049554059	1.5538963905727579
0.8931548077607137	1.6827114251945703
0.8903551105660215	1.8085649091326883
0.8875554133713293	1.931009080641667
0.8847557161766371	2.049321196194348
0.8819560189819449	2.1627247855005596
0.8791563217872527	2.2706746259410946
0.8763566245925605	2.3731106450650294
0.8735569273978683	2.4705823044913364
0.8707572302031761	2.5641702636151646
0.8679575330084839	2.655184291841305
0.8651578358137917	2.744684760778243
0.8623581386190995	2.83294149800385
0.8595584414244073	2.9189872029318975
0.8567587442297151	3.0004252844413735
0.8539590470350229	3.073606062414529
0.8511593498403307	3.1341971711831174
0.8483596526456385	3.1780644614811218
0.8455599554509463	3.20227914172309
0.8427602582562546	3.206006854589342
0.8399605610615624	3.1910374806050457
0.8371608638668702	3.161786249614119
0.834361166672178	3.124722287697307
0.8315614694774858	3.087327548109111
0.8287617722827936	3.0568159847864043
0.8259620750881014	3.03891219571846
0.8231623778934092	3.0369783774869195
0.820362680698717	3.0516890562817878
0.8175629835040248	3.0813090262483467
0.8147632863093326	3.122472272325764
0.8119635891146404	3.1712337967363076
0.8091638919199482	3.224108040188539
0.806364194725256	3.2788321479856797
0.8035644975305638	3.33468955501498
0.8007648003358716	3.3923672865853343
0.7979651031411794	3.4534555733447383
0.7951654059464872	3.519789928357501
0.792365708751795	3.5928582266543407
0.7895660115571028	3.6734461690546323
0.7867663143624106	3.7615945060351446
0.7839666171677184	3.856826745268268
0.7811669199730262	3.958515946302323
0.778367222778334	4.066222604851323
0.7755675255836418	4.179861963910295
0.7727678283889496	4.299635700956113
0.7699681311942574	4.425760172661501
0.7671684339995652	4.558105365825773
0.764368736804873	4.695895957348517
0.7615690396101809	4.837605584399359
0.7587693424154887	4.9811055390322645
0.7559696452207965	5.124035296035007
0.7531699480261043	5.26427866026757
0.7503702508314121	5.400386298221324
0.7475705536367199	5.531798995404798
0.7447708564420277	5.658792095135863
0.7419711592473355	5.782157491828621
0.7391714620526433	5.902731764454232
0.7363717648579511	6.0209349154985095
0.7335720676632589	6.1364833630876925
0.7307723704685667	6.248382412068217
0.7279726732738745	6.355206489429566
0.7251729760791823	6.455572735023436
0.7223732788844901	6.5486405061471
0.7195735816897979	6.6344520354812255
0.7167738844951057	6.713975603587771
0.7139741873004135	6.788808662373077
0.7111744901057213	6.860613827202557
0.7083747929110291	6.930457773096627
0.7055750957163369	6.998269123009436
0.7027753985216447	7.062609494254334
0.6999757013269525	7.120866531253091
0.6971760041322603	7.169853830929109
0.6943763069375681	7.206677608616434
0.6915766097428759	7.2296421687709795
0.6887769125481837	7.2389431769484185
0.6859772153534915	7.236947377551891
0.6831775181587993	7.227965919092832
0.6803778209641071	7.217564459640497
0.677578123769415	7.2115774258038385
0.6747784265747228	7.21507079872823
0.6719787293800306	7.231506551930567
0.6691790321853384	7.262301550286501
0.6663793349906462	7.306863443236365
0.663579637795954	7.363058654461685
0.6607799406012622	7.427959406730586
0.65798024340657	7.498657070054418
0.6551805462118778	7.572931808764161
0.6523808490171856	7.649628604393244
0.6495811518224934	7.728685962086896
0.6467814546278012	7.810865481904848
0.643981757433109	7.897307880198962
0.6411820602384168	7.9890732472844945
0.6383823630437246	8.086804702237156
0.6355826658490324	8.19059548184995
0.6327829686543402	8.300062049478532
0.629983271459648	8.414556441251207
0.6271835742649559	8.533411824590127
0.6243838770702637	8.65611692383671
0.6215841798755715	8.782354099407595
0.6187844826808793	8.911896418311212
0.6159847854861871	9.044418220294075
0.6131850882914949	9.179309815466924
0.6103853910968027	9.315586993694641
0.6075856939021105	9.451950019856387
0.6047859967074183	9.586987883128634
0.6019862995127261	9.71946352966359
0.5991866023180339	9.84857744296035
0.5963869051233417	9.974105946774971
0.5935872079286495	10.096349654996438
0.5907875107339573	10.215894613656301
0.5879878135392651	10.333260766308822
0.5851881163445729	10.4485628067816
0.5823884191498807	10.561316471113521
0.5795887219551885	10.670481810695266
0.5767890247604963	10.774754306797059
0.5739893275658041	10.87302034027259
0.5711896303711119	10.964818509637189
0.5683899331764197	11.050622111037915
0.5655902359817275	11.131796100646984
0.5627905387870353	11.210178497246554
0.5599908415923431	11.287364848342964
0.5571911443976509	11.363894468361684
0.5543914472029587	11.438606473560212
0.5515917500082665	11.508422482610216
0.5487920528135743	11.568715129004204
0.5459923556188822	11.61425898653843
0.54319265842419	11.640578133480423
0.5403929612294978	11.64535804006892
0.5375932640348056	11.629528086611083
0.5347935668401134	11.597671582730202
0.5319938696454212	11.557576773810831
0.529194172450729	11.518966061564427
0.526394475256037	11.491669621967832
0.5235947780613448	11.483676719839844
0.5207950808666526	11.499551429756288
0.5179953836719604	11.53961901264865
0.5151956864772682	11.600133720103218
0.512395989282576	11.674381675324772
0.5095962920878838	11.754426326309549
0.5067965948931916	11.833039102681825
0.5039968976984994	11.905321157813566
0.5011972005038072	11.969622547609774
0.49839750330911503	12.02757154968321
0.49559780611442283	12.08327699270953
0.49279810891973064	12.141986778442766
0.48999841172503844	12.208613510849975
0.48719871453034624	12.286540349439528
0.48439901733565405	12.377002949421906
0.48159932014096185	12.479148594073987
0.47879962294626965	12.59066489836716
0.47599992575157746	12.708712211632152
0.47320022855688526	12.830831163431265
0.47040053136219306	12.95554207874239
0.46760083416750087	13.082483625346317
0.46480113697280867	13.212105541280467
0.4620014397781165	13.345077380364806
0.4592017425834243	13.481655184655517
0.4564020453887321	13.62123951227692
0.4536023481940399	13.76227106052162
0.4508026509993477	13.902479978302624
0.4480029538046555	14.039379943208335
0.4452032566099633	14.170821340638389
0.4424035594152711	14.295412893652061
0.4396038622205791	14.412684424839485
0.4368041650258869	14.52296735721661
0.43400446783119473	14.627073196218898
0.43120477063650253	14.725914997077922
0.42840507344181034	14.820220526586343
0.42560537624711814	14.910430365616786
0.42280567905242594	14.996784139594464
0.42000598185773375	15.079510865324341
0.41720628466304155	15.158990923980761
0.41440658746834935	15.235767889031367
0.41160689027365716	15.310355462226106
0.40880719307896496	15.38288261864957
0.40600749588427276	15.452709970265191
0.40320779868958057	15.51819475812238
0.40040810149488837	15.576758768429976
0.39760840430019617	15.6253253529354
0.394808707105504	15.661065829227669
0.3920090099108118	15.682274869524104
0.3892093127161196	15.689122991616818
0.3864096155214274	15.684041062500707
0.3836099183267352	15.671580184568597
0.380810221132043	15.657735911233248
0.3780105239373508	15.648883506311988
0.3752108267426586	15.650590374063027
0.3724111295479664	15.666613644632442
0.3696114323532742	15.698340671777489
0.366811735158582	15.74480309382773
0.3640120379638898	15.803231118488565
0.3612123407691976	15.869965309638134
0.3584126435745054	15.941454306392487
0.3556129463798132	16.01506394278896
0.352813249185121	16.08950306116518
0.35001355199042883	16.16480420550951
0.34721385479573685	16.241937745545982
0.34441415760104466	16.322240137073965
0.34161446040635246	16.406870528450256
0.33881476321166026	16.496469177717593
0.33601506601696807	16.591096116376264
0.33321536882227587	16.690416574782194
0.3304156716275837	16.794011785262565
0.3276159744328915	16.9016597382046
0.3248162772381993	17.013458916018912
0.3220165800435071	17.129744222048554
0.3192168828488149	17.25083645797252
0.3164171856541227	17.376738273981175
0.3136174884594305	17.506913035231612
0.3108177912647383	17.640250153895288
0.3080180940700461	17.775244714390176
0.3052183968753539	17.910330807117774
0.3024186996806617	18.044242018717902
0.2996190024859695	18.176255734517387
0.2968193052912773	18.30621832932989
0.2940196080965851	18.434331957461822
0.2912199109018929	18.560779354215306
0.2884202137072007	18.685333931160443
0.2856205165125085	18.807119624917235
0.28282081931781633	18.924638756007187
0.28002112212312413	19.036090394384868
0.27722142492843194	19.139889549395193
0.27442172773373974	19.235209941115272
0.27162203053904754	19.322344420143935
0.26882233334435535	19.402722002780497
0.26602263614966315	19.47852796817722
0.26322293895497095	19.55200953580058
0.260423241760279	19.624668318416624
0.2576235445655868	19.69659961988613
0.2548238473708946	19.766213755795548
0.2520241501762024	19.83046938227546
0.2492244529815102	19.885594070065977
0.246424755786818	19.928111651361128
0.2436250585921258	19.95588992595243
0.2408253613974336	19.96890220260828
0.2380256642027414	19.969471001397785
0.2352259670080492	19.961910693295142
0.232426269813357	19.951662497530126
0.22962657261866481	19.94416504858044
0.22682687542397262	19.943779686174913
0.22402717822928042	19.95306794131277
0.22122748103458822	19.97260653572485
0.21842778383989603	20.00135834396517
0.21562808664520383	20.037449032660884
0.21282838945051163	20.079081434161026
0.21002869225581944	20.12528926223948
0.20722899506112724	20.176296478829766
0.20442929786643504	20.233386010428628
0.20162960067174285	20.298346277659842
0.19882990347705065	20.37270276440098
0.19603020628235845	20.457010352485675
0.19323050908766626	20.550459272556495
0.19043081189297406	20.65094175024756
0.18763111469828186	20.755572732539278
0.18483141750358967	20.861506427820462
0.18203172030889747	20.966789632646258
0.17923202311420527	21.070975149723672
0.17643232591951308	21.17528954900356
0.17363262872482088	21.28228648117739
0.17083293153012868	21.395076427704797
0.1680332343354367	21.516356028552476
0.1652335371407445	21.647523782130417
0.16243383994605232	21.788144487168864
0.15963414275136012	21.93592033313481
0.15683444555666792	22.087174756244085
0.15403474836197573	22.23770299684065
0.15123505116728353	22.383737192273216
0.14843535397259133	22.522745516171202
0.14563565677789914	22.65384172731878
0.14283595958320694	22.777704711818828
0.14003626238851474	22.896058352741
0.13723656519382255	23.01089369152399
0.13443686799913035	23.123687815441468
0.13163717080443815	23.234865970547194
0.12883747360974596	23.343668869421624
0.12603777641505376	23.4484534152057
0.12323807922036156	23.547314367409747
0.12043838202566937	23.63881085925479
0.11763868483097717	23.72254738347692
0.11483898763628497	23.79940451753926
0.11203929044159278	23.871326100802907
0.10923959324690058	23.94071227986854
0.10643989605220838	24.009597524485713
0.10364019885751619	24.078868910087092
0.10084050166282399	24.14777837551313
0.09804080446813179	24.21392264806695
0.0952411072734396	24.273729350993047
0.0924414100787474	24.3233376732951
0.0896417128840552	24.359641901944553
0.086842015689363	24.38121232226044
0.08404231849467081	24.38883698193643
0.08124262129997883	24.38553136824919
0.07844292410528664	24.376010716607546
0.07564322691059444	24.365767975670185
0.07284352971590224	24.360006015803155
0.07004383252121005	24.36270522920938
0.06724413532651785	24.376059092230445
0.06444443813182565	24.400396724731806
0.06164474093713346	24.434568274265313
0.05884504374244126	24.476639469032065
0.056045346547749064	24.52466407761614
0.05324564935305687	24.577298635238982
0.05044595215836467	24.63409098534909
0.047646254963672474	24.695389297670946
0.04484655776898028	24.76194349331964
0.04204686057428808	24.83436669392075
0.039247163379595884	24.912661250790276
0.03644746618490369	24.995982487035338
0.03364776899021149	25.082726022295855
0.030848071795519294	25.17091157241129
0.028048374600827097	25.25873505355401
0.0252486774061349	25.34510447530274
0.022448980211442704	25.42998092112821
0.019649283016750507	25.514410621870407
0.01684958582205831	25.600235262916705
0.014049888627366114	25.68957132708141
0.011250191432673917	25.784221492749296
0.00845049423798172	25.885199014299427
0.005650797043289524	25.992505131944153
0.002851099848597327	26.105214853672475
5.1402653905130435e-05	26.22182690229034
-0.0027482945407870663	26.34075225114804
-0.005547991735479263	26.460778460733337
-0.00834768893017146	26.581364435218415
-0.011147386124863434	26.70268414401526
-0.013947083319555631	26.82542494251153
-0.016746780514247828	26.9504261581235
-0.019546477708940024	27.078290005895727
-0.02234617490363222	27.20909570281797
-0.025145872098324418	27.342301898240375
-0.027945569293016614	27.476850622072615
-0.03074526648770881	27.611414657488076
-0.03354496368240101	27.74468500009037
-0.036344660877093204	27.875590902252853
-0.0391443580717854	28.003381411844064
-0.0419440552664776	28.127558797767428
-0.044743752461169795	28.247716296513595
-0.04754344965586199	28.363370908119645
-0.05034314685055419	28.473881528609567
-0.053142844045246385	28.578503542073793
-0.05594254123993858	28.676568281997568
-0.05874223843463078	28.767714359163644
-0.061541935629322975	28.85206306809796
-0.06434163282401517	28.930238096223135
-0.06714133001870737	29.003181038160175
-0.06994102721339956	29.07179253882548
-0.07274072440809176	29.13650644518135
-0.07554042160278396	29.196951320968076
-0.07834011879747615	29.251849025479316
-0.08113981599216835	29.299239693750284
-0.08393951318686055	29.3370218683366
-0.08673921038155274	29.363686655929186
-0.08953890757624494	29.379042299174625
-0.09233860477093714	29.38470073810384
-0.09513830196562933	29.384143868639594
-0.09793799916032131	29.382295206348513
-0.1007376963550135	29.384662894119625
-0.1035373935497057	29.3962508730423
-0.1063370907443979	29.420515833800902
-0.1091367879390901	29.458651306176428
-0.11193648513378229	29.509402582701973
-0.11473618232847449	29.569477328898
-0.11753587952316669	29.634455779735333
-0.12033557671785888	29.699967664731137
-0.12313527391255108	29.762830055152136
-0.12593497110724328	29.821852206668957
-0.12873466830193547	29.878106395471438
-0.13153436549662767	29.93461045825862
-0.13433406269131987	29.995525882930743
-0.13713375988601206	30.06510011922643
-0.13993345708070426	30.146639323265827
-0.14273315427539646	30.241774418886777
-0.14553285147008865	30.3501891825506
-0.14833254866478085	30.469843874653243
-0.15113224585947305	30.597591896137192
-0.15393194305416524	30.72998839689519
-0.15673164024885744	30.864054247655716
-0.15953133744354964	30.99779234078095
-0.16233103463824183	31.13034166853961
-0.16513073183293403	31.261768990765635
-0.16793042902762623	31.392603479961938
-0.17073012622231842	31.52328659922884
-0.17352982341701062	31.653720798863027
-0.17632952061170282	31.78305671173157
-0.179129217806395	31.909775652858283
-0.1819289150010872	32.03202894420683
-0.1847286121957794	32.148116491647855
-0.1875283093904716	32.25694648515997
-0.19032800658516358	32.35832618869798
-0.19312770377985577	32.45298626319973
-0.19592740097454797	32.54232128425927
-0.19872709816924017	32.6279133801105
-0.20152679536393237	32.710970398984436
-0.20432649255862456	32.79183728607881
-0.20712618975331676	32.86972277065405
-0.20992588694800896	32.9427284304951
-0.21272558414270115	33.008189127452084
-0.21552528133739335	33.063253594692405
-0.21832497853208555	33.105572300998034
-0.22112467572677774	33.13393180336486
-0.22392437292146994	33.148686696924884
-0.22672407011616214	33.151887854740686
-0.22952376731085433	33.14707614349452
-0.23232346450554653	33.13878640608148
-0.23512316170023873	33.13186906912178
-0.23792285889493092	33.1307722439712
-0.24072255608962312	33.13892893572513
-0.24352225328431532	33.15836371383434
-0.2463219504790075	33.189580121660775
-0.2491216476736997	33.231728021147816
-0.2519213448683919	33.282993661679335
-0.2547210420630841	33.341116429398355
-0.2575207392577763	33.40392149778597
-0.2603204364524685	33.469767152133706
-0.2631201336471607	33.53783403850144
-0.2659198308418529	33.608222197219774
-0.2687195280365451	33.681860958514086
-0.2715192252312373	33.76026879785765
-0.2743189224259295	33.845220502050594
-0.27711861962062145	33.938386445955146
-0.27991831681531365	34.04100513372064
-0.28271801401000585	34.15363850365501
-0.28551771120469804	34.27604296909998
-0.28831740839939024	34.40717018457421
-0.29111710559408244	34.54529176807672
-0.29391680278877463	34.68822318783875
-0.29671649998346683	34.83360575977095
-0.299516197178159	34.9791950166254
-0.3023158943728512	35.1231017452519
-0.3051155915675434	35.26394104634591
-0.3079152887622356	35.40086487394328
-0.3107149859569278	35.53348137898606
-0.31351468315162	35.66169346997837
-0.3163143803463122	35.78551092030211
-0.3191140775410044	35.90489739487446
-0.3219137747356966	36.01970182946315
-0.3247134719303888	36.12969432932443
-0.327513169125081	36.234688027625765
-0.3303128663197732	36.33469247254199
-0.3331125635144654	36.430024163928955
-0.3359122607091576	36.521305114209895
-0.3387119579038498	36.60931240435194
-0.341511655098542	36.69469300917609
-0.3443113522932342	36.7776132245532
-0.34711104948792637	36.85745199641962
-0.34991074668261857	36.93265624649607
-0.35271044387731076	37.00084649496328
-0.35551014107200296	37.05919747328121
-0.35830983826669516	37.10503765288566
-0.36110953546138735	37.1365377897709
-0.36390923265607955	37.15331588960064
-0.36670892985077175	37.15679069879006
-0.3695086270454637	37.15017030792536
-0.3723083242401559	37.13805348666795
-0.3751080214348481	37.12572347237364
-0.3779077186295403	37.11829697980472
-0.3807074158242325	37.11992991616305
-0.3835071130189247	37.13326354486063
-0.3863068102136169	37.15922587509096
-0.3891065074083091	37.197204052575636
-0.3919062046030013	37.24550492492344
-0.3947059017976935	37.301952559501736
-0.3975055989923857	37.36445274384456
-0.4003052961870779	37.431388199356405
-0.4031049933817701	37.50177992609381
-0.4059046905764623	37.57523332941004
-0.4087043877711545	37.65175352197792
-0.4115040849658467	37.731541013402556
-0.41430378216053887	37.814860467538224
-0.41710347935523107	37.90202186038912
-0.41990317654992326	37.993448486092575
-0.42270287374461546	38.089756955388964
-0.42550257093930766	38.191761226075876
-0.42830226813399985	38.3003419247362
-0.43110196532869205	38.41618279529187
-0.43390166252338425	38.539443845320434
-0.43670135971807633	38.66948727875062
-0.43950105691276853	38.80477602329607
-0.4423007541074607	38.94301961924944
-0.4451004513021529	39.08156132956598
-0.4479001484968451	39.21791151653627
-0.4506998456915373	39.35026888797548
-0.4534995428862295	39.477859442010086
-0.4562992400809217	39.600971745956116
-0.4590989372756139	39.720663582000505
-0.4618986344703061	39.83822744740608
-0.4646983316649983	39.95459124904052
-0.4674980288596905	40.069862017830275
-0.4702977260543827	40.183179417228395
-0.4730974232490749	40.29294231968424
-0.4758971204437671	40.3973390261012
-0.47869681763845917	40.494995649304144
-0.48149651483315137	40.585500539010695
-0.48429621202784356	40.669589651116624
-0.48709590922253576	40.748884534229795
-0.48989560641722796	40.82522880103766
-0.49269530361192015	40.89981962119987
-0.49549500080661235	40.97242510297528
-0.49829469800130455	41.04097995546847
-0.5010943951959967	41.10175379495464
-0.5038940923906889	41.1501155682612
-0.5066937895853811	41.181726368569116
-0.5094934867800733	41.19384317865393
-0.5122931839747655	41.18635843672871
-0.5150928811694577	41.16225710516093
-0.5178925783641499	41.127329976008866
-0.5206922755588421	41.08919245373108
-0.5234919727535343	41.05585727413348
-0.5262916699482264	41.03423574709583
-0.5290913671429186	41.02895635880003
-0.5318910643376108	41.041788735804616
-0.534690761532303	41.07177830514352
-0.5374904587269952	41.11599103905216
-0.5402901559216874	41.17060294800866
-0.5430898531163796	41.231994845450856
-0.5458895503110718	41.297547865172085
-0.548689247505764	41.36596176484951
-0.5514889447004562	41.43708962470353
-0.5542886418951484	41.51144000431161
-0.5570883390898406	41.58958950328866
-0.5598880362845328	41.67174830047127
-0.562687733479225	41.75763483320136
-0.5654874306739172	41.84667903822567
-0.5682871278686092	41.93843826276611
-0.5710868250633014	42.03302522358605
-0.5738865222579936	42.1313425831679
-0.5766862194526858	42.234993528014
-0.579485916647378	42.34586308984995
-0.5822856138420702	42.465493977727284
-0.5850853110367624	42.594465822942865
-0.5878850082314546	42.73199675126879
-0.5906847054261468	42.87591715745346
-0.593484402620839	43.023041936430296
-0.5962840998155312	43.169833095516665
-0.5990837970102234	43.3131471170114
-0.6018834942049156	43.45083485990041
-0.6046831913996078	43.58201507579846
-0.6074828885943	43.706956410347125
-0.6102825857889922	43.8266365341293
-0.6130822829836844	43.94215358296563
-0.6158819801783765	44.05420722201087
-0.6186816773730687	44.16283031961973
-0.6214813745677609	44.267451284893085
-0.6242810717624531	44.36723833281421
-0.6270807689571453	44.46156688432878
-0.6298804661518375	44.55040000015238
-0.6326801633465297	44.634398569721355
-0.6354798605412219	44.71467485691229
-0.638279557735914	44.79223711469667
-0.6410792549306062	44.867297957905635
-0.6438789521252984	44.93869093483449
-0.6466786493199906	45.003631416402776
-0.6494783465146828	45.05796900883542
-0.652278043709375	45.09693524959472
-0.6550777409040672	45.11623647599836
-0.6578774380987593	45.11322533584357
-0.6606771352934515	45.08784184775684
-0.6634768324881437	45.043059951051696
-0.6662765296828359	44.98469544435551
-0.6690762268775281	44.92059165321337
-0.6718759240722203	44.85935496680989
-0.6746756212669125	44.80892148974406
-0.6774753184616047	44.77527144170463
-0.6802750156562969	44.76156424492261
-0.6830747128509891	44.76786051554182
-0.6858744100456813	44.79145847880769
-0.6886741072403735	44.82773776446246
-0.6914738044350657	44.87130413269961
-0.6942735016297579	44.917183090536035
-0.6970731988244501	44.961822116101956
-0.6998728960191423	45.00372048911549
-0.7026725932138345	45.04359421984042
-0.7054722904085265	45.084080343876664
-0.7082719876032187	45.129071260592205
-0.7110716847979109	45.182832325172754
-0.7138713819926031	45.24908690817837
-0.7166710791872953	45.33025021425326
-0.7194707763819875	45.42695824233106
-0.7222704735766797	45.537977154426095
-0.7250701707713719	45.6605006003144
-0.7278698679660641	45.79076150611467
-0.7306695651607563	45.92481634781564
-0.7334692623554485	46.059319846623076
-0.7362689595501407	46.19210824201722
-0.7390686567448329	46.322453571758395
-0.7418683539395251	46.450932452813056
-0.7446680511342173	46.57895243599482
-0.7474677483289094	46.708071420994564
-0.7502674455236016	46.839304497395275
-0.7530671427182938	46.9726188692316
-0.755866839912986	47.106766214918736
-0.7586665371076782	47.23950490789853
-0.7614662343023704	47.368148657047094
-0.7642659314970626	47.49027742526979
-0.7670656286917548	47.604392208983484
-0.769865325886447	47.71030577148858
-0.7726650230811392	47.80913572194548
-0.7754647202758314	47.902883552353245
-0.7782644174705236	47.99370855709272
-0.7810641146652157	48.083100800297125
-0.7838638118599079	48.17119297722092
-0.7866635090546001	48.25641578253452
-0.7894632062492923	48.33560577398228
-0.7922629034439845	48.40454781931637
-0.7950626006386766	48.4588144577948
-0.7978622978333688	48.49468737467566
-0.800661995028061	48.50993306061459
-0.8034616922227532	48.50425649452233
-0.8062613894174454	48.47935414763026
-0.8090610866121376	48.438598419364546
-0.8118607838068298	48.38647532683129
-0.814660481001522	48.32794060131449
-0.8174601781962142	48.267847953009394
-0.8202598753909064	48.2105474497091
-0.8230595725855986	48.15967595940774
-0.8258592697802908	48.118094356239006
-0.828658966974983	48.08789085450079
-0.8314586641696752	48.07037591123304
-0.8342583613643674	48.06603474066148
-0.8370580585590595	48.07445866053488
-0.8398577557537517	48.09432117685616
-0.8426574529484439	48.12347836875431
-0.845457150143136	48.15924754300135
-0.8482568473378282	48.19886058043615
-0.8510565445325204	48.240019170148045
-0.8538562417272126	48.2814242016841
-0.8566559389219048	48.32313324080324
-0.859455636116597	48.36662864941527
-0.8622553333112892	48.41454896641896
-0.8650550305059814	48.47012757142852
-0.8678547277006736	48.5364672795879
-0.8706544248953658	48.61583042077664
-0.873454122090058	48.70912427288665
-0.8762538192847502	48.81571021954652
-0.8790535164794424	48.93357654824532
-0.8818532136741346	49.05981561028639
-0.8846529108688267	49.19126542514963
-0.8874526080635189	49.32513702727587
-0.8902523052582111	49.45946223843755
-0.8930520024529033	49.59325665451194
-0.8958516996475955	49.72638036447854
-0.8986513968422877	49.85916767652117
-0.9014510940369799	49.99196094449697
-0.9042507912316721	50.12470470234105
-0.9070504884263643	50.25672998054221
-0.9098501856210565	50.38679401136239
-0.9126498828157487	50.51335736305507
-0.9154495800104409	50.63500346461564
-0.9182492772051329	50.75085685312139
-0.9210489743998251	50.860850387389206
-0.9238486715945173	50.965730355134184
-0.9266483687892095	51.06676184905922
-0.9294480659839017	51.16518550406432
-0.9322477631785939	51.261556742973944
-0.9350474603732861	51.355147791017636
-0.9378471575679783	51.44359593763582
-0.9406468547626705	51.52293520574821
-0.9434465519573627	51.588061754956
-0.9462462491520549	51.63357601018455
-0.9490459463467471	51.65484321035878
-0.9518456435414393	51.64904548647369
-0.9546453407361315	51.61598260945795
-0.9574450379308237	51.55842262436858
-0.9602447351255159	51.48189977700921
-0.9630444323202081	51.39398317387067
-0.9658441295149003	51.30316396711984
-0.9686438267095925	51.217598849908775
-0.9714435239042847	51.14397857881402
-0.9742432210989769	51.086752875123686
-0.9770429182936691	51.0478471004304
-0.9798426154883613	51.026878211700854
-0.9826423126830534	51.02175400045117
-0.9854420098777456	51.0294558054129
-0.9882417070724377	51.046784095678696
-0.9910414042671299	51.070892294756106
-0.9938411014618221	51.09952947876509
-0.9966407986565143	51.131023730048646
-0.9994404958512065	51.16412645937247
-1.0022401930458988	51.197873323981405
-1.005039890240591	51.231587577324085
-1.007839587435283	51.26506837113253
-1.0106392846299752	51.29890143692784
-1.0134389818246674	51.33474395423644
-1.0162386790193596	51.375405384381146
-1.0190383762140518	51.424588966149116
-1.021838073408744	51.48626536759959
-1.0246377706034362	51.563786633949974
-1.0274374677981284	51.658966695974684
-1.0302371649928206	51.771408187412085
-1.0330368621875128	51.898317257603836
-1.035836559382205	52.03492202953357
-1.0386362565768972	52.175431534072
-1.0414359537715894	52.31429708550292
-1.0442356509662816	52.44742700569103
-1.0470353481609738	52.573000552019785
-1.049835045355666	52.69163649217545
-1.0526347425503582	52.80586594702584
-1.0554344397450504	52.919077257808496
-1.0582341369397426	53.03427073760661
-1.0610338341344348	53.1530241218945
-1.063833531329127	53.27500010143741
-1.0666332285238191	53.39814444468045
-1.0694329257185113	53.51948549549985
-1.0722326229132033	53.63623306656215
-1.0750323201078955	53.74676133878402
-1.0778320173025877	53.85108945771514
-1.08063171449728	53.95064081958856
-1.083431411691972	54.04731545325528
-1.0862311088866643	54.142165485361595
-1.0890308060813565	54.23413318167253
-1.0918305032760487	54.31933193301727
-1.0946302004707409	54.391208164314264
-1.097429897665433	54.44165639499242
-1.1002295948601253	54.46285332493737
-1.1030292920548175	54.449328971770484
-1.1058289892495097	54.39968636059254
-1.1086286864442019	54.317454735405505
-1.111428383638894	54.21079567791776
-1.1142280808335863	54.0911056326616
-1.1170277780282785	53.970871614563706
-1.1198274752229707	53.86134226059124
-1.1226271724176629	53.770611915139256
-1.125426869612355	53.70257407850027
-1.1282265668070472	53.65693165526773
-1.1310262640017394	53.630143471494996
-1.1338259611964316	53.61693705822213
-1.1366256583911238	53.61190105524699
-1.139425355585816	53.6107141522344
-1.1422250527805082	53.61074451982141
-1.1450247499752004	53.61099479277672
-1.1478244471698926	53.61158643387633
-1.1506241443645848	53.613100863253784
-1.153423841559277	53.616088444769076
-1.1562235387539692	53.620934151464915
-1.1590232359486614	53.62808552498713
-1.1618229331433536	53.63847874286107
-1.1646226303380458	53.653907742459324
-1.167422327532738	53.67710211093351
-1.1702220247274302	53.711400437975925
-1.1730217219221224	53.76007697288413
-1.1758214191168146	53.82553178853602
-1.1786211163115068	53.90862705546949
-1.1814208135061988	54.008414505749485
-1.184220510700891	54.12236446111057
-1.1870202078955832	54.247025604409785
-1.1898199050902754	54.378886400779784
-1.1926196022849676	54.51513536091581
-1.1954192994796597	54.65405823378143
-1.198218996674352	54.794952096203914
-1.2010186938690441	54.93762623311793
-1.2038183910637363	55.081724835729
-1.2066180882584285	55.22618156407528
-1.2094177854531207	55.36906836195787
-1.212217482647813	55.50794427968905
-1.2150171798425051	55.640600832519134
-1.2178168770371973	55.76591785145299
-1.2206165742318895	55.884460921419354
-1.2234162714265817	55.99850741676124
-1.226215968621274	56.11137175963665
-1.229015665815966	56.22615242127411
-1.2318153630106583	56.34425524203593
-1.2346150602053505	56.464173919102755
-1.2374147574000427	56.5809764213836
-1.240214454594735	56.68675666969135
-1.243014151789427	56.772020411793754
-1.2458138489841193	56.82767657765568
-1.2486135461788115	56.847100077147736
-1.2514132433735037	56.82769000222614
-1.2542129405681959	56.7714859274813
-1.2570126377628879	56.684681519531466
-1.25981233495758	56.576199749989634
-1.2626120321522722	56.45576234803419
-1.2654117293469644	56.33201211741273
-1.2682114265416566	56.21119339398354
-1.2710111237363488	56.096686839681915
-1.273810820931041	55.98940506404448
-1.2766105181257332	55.888785035799934
-1.2794102153204254	55.79395144164104
-1.2822099125151176	55.70462065981191
-1.2850096097098098	55.621459795860645
-1.287809306904502	55.545849240485445
-1.2906090040991942	55.479231417563916
-1.2934087012938864	55.422377546316945
-1.2962083984885786	55.37491752510967
-1.2990080956832708	55.335356522416824
-1.301807792877963	55.30159664804412
-1.3046074900726552	55.271774176023854
-1.3074071872673474	55.24509225948483
-1.3102068844620396	55.222325040630636
-1.3130065816567318	55.20579164101191
-1.315806278851424	55.19879933815163
-1.3186059760461162	55.20475616633439
-1.3214056732408084	55.226276285972894
-1.3242053704355006	55.26459886609661
-1.3270050676301928	55.31951361735474
-1.329804764824885	55.38978289663274
-1.3326044620195772	55.473851071222946
-1.3354041592142694	55.57051602155839
-1.3382038564089616	55.67925370948457
-1.3410035536036538	55.800032404652725
-1.343803250798346	55.93267478176847
-1.3466029479930381	56.076037526787715
-1.3494026451877303	56.22739272081162
-1.3522023423824225	56.38235951811751
-1.3550020395771145	56.535550271832136
-1.3578017367718067	56.681821867813554
-1.360601433966499	56.81775884561456
-1.363401131161191	56.94286229255868
-1.3662008283558833	57.05994618390274
-1.3690005255505755	57.17445839180953
-1.3718002227452677	57.29278685737592
-1.37459991993996	57.419971976437616
-1.377399617134652	57.557499602883645
-1.3801993143293443	57.70189949042754
[truncated: 6 more rows]
