# Supplementary material for: Isolation of a planar π-aromatic Bi5− ring in a cobalt-based inverse-sandwich-type complex
Source: Nat Chem. 2025 Jan 20;17(4):547–55. doi: 10.1038/s41557-024-01713-8 (PMC11964920; doi:10.1038/s41557-024-01713-8)
Supplement: Supplementary file 4 — Original magnetic data of compound 1 and origin file of Fig. 3. [file 41557_2024_1713_MOESM4_ESM.zip › sr_and_T/66.json]

{
   "comment": "corrected Loops",
   "temperature": 5,
   "measures": [
      {
         "sr": 0.016,
         "angle": 0,
         "trans": 0,
         "cool_t": 1,
         "comment": "to H_stop",
         "data": [
            [
               -1.3999,
               -58.12208728548997
            ],
            [
               -1.3970974974974975,
               -58.13919055615453
            ],
            [
               -1.394294994994995,
               -58.15233469303434
            ],
            [
               -1.3914924924924925,
               -58.16060439733927
            ],
            [
               -1.3886899899899898,
               -58.16438168999938
            ],
            [
               -1.3858874874874874,
               -58.164860735225446
            ],
            [
               -1.3830849849849849,
               -58.16349256331952
            ],
            [
               -1.3802824824824824,
               -58.16151671194737
            ],
            [
               -1.37747997997998,
               -58.15968729274578
            ],
            [
               -1.3746774774774775,
               -58.15822716230065
            ],
            [
               -1.371874974974975,
               -58.15697081072432
            ],
            [
               -1.3690724724724723,
               -58.155606346522084
            ],
            [
               -1.3662699699699699,
               -58.153912002780544
            ],
            [
               -1.3634674674674674,
               -58.151902847269646
            ],
            [
               -1.360664964964965,
               -58.149847675727045
            ],
            [
               -1.3578624624624624,
               -58.14816698524804
            ],
            [
               -1.35505995995996,
               -58.14726315283709
            ],
            [
               -1.3522574574574573,
               -58.14735187163848
            ],
            [
               -1.3494549549549548,
               -58.148356664777616
            ],
            [
               -1.3466524524524524,
               -58.14990157843018
            ],
            [
               -1.3438499499499499,
               -58.15140213720934
            ],
            [
               -1.3410474474474474,
               -58.15222357452857
            ],
            [
               -1.338244944944945,
               -58.15185737412676
            ],
            [
               -1.3354424424424425,
               -58.15006583320649
            ],
            [
               -1.3326399399399398,
               -58.14695745781522
            ],
            [
               -1.3298374374374373,
               -58.142977327188895
            ],
            [
               -1.3270349349349349,
               -58.13881876234681
            ],
            [
               -1.3242324324324324,
               -58.135279823781225
            ],
            [
               -1.32142992992993,
               -58.13309742140744
            ],
            [
               -1.3186274274274274,
               -58.132793199635984
            ],
            [
               -1.3158249249249248,
               -58.134560762110084
            ],
            [
               -1.3130224224224223,
               -58.138215470254764
            ],
            [
               -1.3102199199199198,
               -58.143217511201335
            ],
            [
               -1.3074174174174173,
               -58.148766829928995
            ],
            [
               -1.3046149149149149,
               -58.153955320550246
            ],
            [
               -1.3018124124124124,
               -58.1579486582158
            ],
            [
               -1.29900990990991,
               -58.16016001965796
            ],
            [
               -1.2962074074074073,
               -58.160374411228126
            ],
            [
               -1.2934049049049048,
               -58.158788763695206
            ],
            [
               -1.2906024024024023,
               -58.15595048586714
            ],
            [
               -1.2877998998998998,
               -58.15260319251627
            ],
            [
               -1.2849973973973974,
               -58.14947630750262
            ],
            [
               -1.282194894894895,
               -58.14707624614523
            ],
            [
               -1.2793923923923924,
               -58.14554248323272
            ],
            [
               -1.2765898898898898,
               -58.14461751111619
            ],
            [
               -1.2737873873873873,
               -58.14374738542584
            ],
            [
               -1.2709848848848848,
               -58.142287945255454
            ],
            [
               -1.2681823823823823,
               -58.13975419360606
            ],
            [
               -1.2653798798798799,
               -58.13603036468556
            ],
            [
               -1.2625773773773774,
               -58.13146483403556
            ],
            [
               -1.259774874874875,
               -58.12680763957968
            ],
            [
               -1.2569723723723722,
               -58.12299970744006
            ],
            [
               -1.2541698698698698,
               -58.12087535792061
            ],
            [
               -1.2513673673673673,
               -58.12087478394437
            ],
            [
               -1.2485648648648648,
               -58.12286702940385
            ],
            [
               -1.2457623623623624,
               -58.12615270129383
            ],
            [
               -1.24295985985986,
               -58.12965768649181
            ],
            [
               -1.2401573573573572,
               -58.132263185972754
            ],
            [
               -1.2373548548548547,
               -58.133166326562716
            ],
            [
               -1.2345523523523523,
               -58.13214861518802
            ],
            [
               -1.2317498498498498,
               -58.1296547924198
            ],
            [
               -1.2289473473473473,
               -58.12664583665712
            ],
            [
               -1.2261448448448449,
               -58.12426734017628
            ],
            [
               -1.2233423423423422,
               -58.12344160569569
            ],
            [
               -1.2205398398398397,
               -58.1245241442456
            ],
            [
               -1.2177373373373372,
               -58.12714940643054
            ],
            [
               -1.2149348348348348,
               -58.13032963886006
            ],
            [
               -1.2121323323323323,
               -58.1327840569362
            ],
            [
               -1.2093298298298298,
               -58.13339255574234
            ],
            [
               -1.2065273273273274,
               -58.13161856352825
            ],
            [
               -1.2037248248248247,
               -58.127748569805775
            ],
            [
               -1.2009223223223222,
               -58.122852780735016
            ],
            [
               -1.1981198198198197,
               -58.11846466760952
            ],
            [
               -1.1953173173173173,
               -58.11607565922363
            ],
            [
               -1.1925148148148148,
               -58.11661054134387
            ],
            [
               -1.1897123123123123,
               -58.120063811589276
            ],
            [
               -1.1869098098098099,
               -58.12543003588936
            ],
            [
               -1.1841073073073072,
               -58.130966289942236
            ],
            [
               -1.1813048048048047,
               -58.13471330015601
            ],
            [
               -1.1785023023023022,
               -58.13511187580069
            ],
            [
               -1.1756997997997998,
               -58.131514212483985
            ],
            [
               -1.1728972972972973,
               -58.12441964192129
            ],
            [
               -1.1700947947947948,
               -58.1153525511792
            ],
            [
               -1.1672922922922924,
               -58.10641741803166
            ],
            [
               -1.1644897897897897,
               -58.09967266747927
            ],
            [
               -1.1616872872872872,
               -58.09652493513164
            ],
            [
               -1.1588847847847847,
               -58.097337726680074
            ],
            [
               -1.1560822822822823,
               -58.10137589715296
            ],
            [
               -1.1532797797797798,
               -58.107094717918876
            ],
            [
               -1.1504772772772773,
               -58.112668215588094
            ],
            [
               -1.1476747747747749,
               -58.11657493429816
            ],
            [
               -1.1448722722722722,
               -58.11804597936113
            ],
            [
               -1.1420697697697697,
               -58.117233615823324
            ],
            [
               -1.1392672672672672,
               -58.115059009970906
            ],
            [
               -1.1364647647647648,
               -58.11280901411478
            ],
            [
               -1.1336622622622623,
               -58.1116350836848
            ],
            [
               -1.1308597597597596,
               -58.11213407228148
            ],
            [
               -1.1280572572572574,
               -58.11415306468884
            ],
            [
               -1.1252547547547547,
               -58.11687401569583
            ],
            [
               -1.1224522522522522,
               -58.11913139732653
            ],
            [
               -1.1196497497497497,
               -58.11983500426021
            ],
            [
               -1.1168472472472473,
               -58.11833938782363
            ],
            [
               -1.1140447447447448,
               -58.114630619397026
            ],
            [
               -1.111242242242242,
               -58.1092771856988
            ],
            [
               -1.1084397397397396,
               -58.10318437615719
            ],
            [
               -1.1056372372372372,
               -58.09726445445568
            ],
            [
               -1.1028347347347347,
               -58.09216029863889
            ],
            [
               -1.1000322322322322,
               -58.0881290414166
            ],
            [
               -1.0972297297297298,
               -58.08511797943481
            ],
            [
               -1.0944272272272273,
               -58.08297840499429
            ],
            [
               -1.0916247247247246,
               -58.08170017886983
            ],
            [
               -1.0888222222222221,
               -58.081538000763416
            ],
            [
               -1.0860197197197197,
               -58.082946490348455
            ],
            [
               -1.0832172172172172,
               -58.086328616486576
            ],
            [
               -1.0804147147147147,
               -58.09169576209623
            ],
            [
               -1.0776122122122123,
               -58.09839772268632
            ],
            [
               -1.0748097097097098,
               -58.10507784107447
            ],
            [
               -1.072007207207207,
               -58.109936198720554
            ],
            [
               -1.0692047047047046,
               -58.11126384074233
            ],
            [
               -1.0664022022022022,
               -58.108086434253
            ],
            [
               -1.0635996996996997,
               -58.100676217968804
            ],
            [
               -1.0607971971971972,
               -58.09069434617715
            ],
            [
               -1.0579946946946948,
               -58.08082205868768
            ],
            [
               -1.0551921921921923,
               -58.07390485043371
            ],
            [
               -1.0523896896896896,
               -58.07181687258276
            ],
            [
               -1.0495871871871871,
               -58.074389033607794
            ],
            [
               -1.0467846846846847,
               -58.07877953067853
            ],
            [
               -1.0439821821821822,
               -58.079575784689325
            ],
            [
               -1.0411796796796797,
               -58.06971898475351
            ],
            [
               -1.038377177177177,
               -58.042092078477815
            ],
            [
               -1.0355746746746748,
               -57.99138676996558
            ],
            [
               -1.032772172172172,
               -57.91574016694705
            ],
            [
               -1.0299696696696696,
               -57.817654676390696
            ],
            [
               -1.0271671671671672,
               -57.703888095683666
            ],
            [
               -1.0243646646646647,
               -57.584278997112435
            ],
            [
               -1.0215621621621622,
               -57.46977445916201
            ],
            [
               -1.0187596596596595,
               -57.37016131401904
            ],
            [
               -1.0159571571571573,
               -57.29209505538546
            ],
            [
               -1.0131546546546546,
               -57.23794120276437
            ],
            [
               -1.0103521521521521,
               -57.205713855420065
            ],
            [
               -1.0075496496496497,
               -57.19008367679029
            ],
            [
               -1.0047471471471472,
               -57.18412651339594
            ],
            [
               -1.0019446446446447,
               -57.18128444797296
            ],
            [
               -0.9991421421421421,
               -57.17697168786495
            ],
            [
               -0.9963396396396396,
               -57.16938700908291
            ],
            [
               -0.9935371371371371,
               -57.15934957918556
            ],
            [
               -0.9907346346346346,
               -57.14927558992806
            ],
            [
               -0.9879321321321322,
               -57.14166735012275
            ],
            [
               -0.9851296296296297,
               -57.13761950503672
            ],
            [
               -0.9823271271271271,
               -57.135823573765116
            ],
            [
               -0.9795246246246246,
               -57.13238555809979
            ],
            [
               -0.9767221221221221,
               -57.121518002514556
            ],
            [
               -0.9739196196196196,
               -57.09690686739491
            ],
            [
               -0.9711171171171171,
               -57.053362046215575
            ],
            [
               -0.9683146146146147,
               -56.98829003883779
            ],
            [
               -0.9655121121121122,
               -56.90259066664617
            ],
            [
               -0.9627096096096096,
               -56.80074929114101
            ],
            [
               -0.9599071071071071,
               -56.69011594908006
            ],
            [
               -0.9571046046046046,
               -56.57956824836147
            ],
            [
               -0.9543021021021021,
               -56.47789190535773
            ],
            [
               -0.9514995995995996,
               -56.392253041326
            ],
            [
               -0.9486970970970972,
               -56.32708169044888
            ],
            [
               -0.9458945945945947,
               -56.283563475533725
            ],
            [
               -0.9430920920920921,
               -56.259786271478525
            ],
            [
               -0.9402895895895895,
               -56.25145026124862
            ],
            [
               -0.9374870870870871,
               -56.25295076164387
            ],
            [
               -0.9346845845845846,
               -56.25859491924817
            ],
            [
               -0.9318820820820821,
               -56.263712895287924
            ],
            [
               -0.9290795795795797,
               -56.26546052392876
            ],
            [
               -0.9262770770770771,
               -56.26317170345774
            ],
            [
               -0.9234745745745746,
               -56.25819633058679
            ],
            [
               -0.920672072072072,
               -56.25324803299559
            ],
            [
               -0.9178695695695696,
               -56.25137949826011
            ],
            [
               -0.9150670670670671,
               -56.25479104251137
            ],
            [
               -0.9122645645645646,
               -56.2637422496846
            ],
            [
               -0.9094620620620621,
               -56.2758545373733
            ],
            [
               -0.9066595595595596,
               -56.286044837989834
            ],
            [
               -0.9038570570570571,
               -56.28721063097257
            ],
            [
               -0.9010545545545545,
               -56.27160883769557
            ],
            [
               -0.898252052052052,
               -56.23267325236318
            ],
            [
               -0.8954495495495496,
               -56.16685137750846
            ],
            [
               -0.8926470470470471,
               -56.07496768339336
            ],
            [
               -0.8898445445445445,
               -55.96267534861991
            ],
            [
               -0.8870420420420421,
               -55.83974791016772
            ],
            [
               -0.8842395395395396,
               -55.718250145372885
            ],
            [
               -0.881437037037037,
               -55.60994199217994
            ],
            [
               -0.8786345345345346,
               -55.52352040514913
            ],
            [
               -0.8758320320320321,
               -55.46241016902444
            ],
            [
               -0.8730295295295295,
               -55.42372949853066
            ],
            [
               -0.870227027027027,
               -55.39878681879916
            ],
            [
               -0.8674245245245246,
               -55.37507467013803
            ],
            [
               -0.8646220220220221,
               -55.33931960383086
            ],
            [
               -0.8618195195195195,
               -55.28083963069823
            ],
            [
               -0.859017017017017,
               -55.19434680106962
            ],
            [
               -0.8562145145145146,
               -55.08145284383574
            ],
            [
               -0.853412012012012,
               -54.9504641776175
            ],
            [
               -0.8506095095095095,
               -54.81450094203201
            ],
            [
               -0.8478070070070071,
               -54.68841790307023
            ],
            [
               -0.8450045045045045,
               -54.58531792439724
            ],
            [
               -0.842202002002002,
               -54.513543306962255
            ],
            [
               -0.8393994994994995,
               -54.47488266263504
            ],
            [
               -0.8365969969969971,
               -54.464387870324764
            ],
            [
               -0.8337944944944945,
               -54.47175978654216
            ],
            [
               -0.830991991991992,
               -54.48385950377488
            ],
            [
               -0.8281894894894896,
               -54.48764602597857
            ],
            [
               -0.825386986986987,
               -54.47279500914965
            ],
            [
               -0.8225844844844845,
               -54.4334147503504
            ],
            [
               -0.819781981981982,
               -54.368580921499934
            ],
            [
               -0.8169794794794795,
               -54.28175772060678
            ],
            [
               -0.814176976976977,
               -54.17945283609808
            ],
            [
               -0.8113744744744745,
               -54.069589563519465
            ],
            [
               -0.8085719719719721,
               -53.960047241671774
            ],
            [
               -0.8057694694694695,
               -53.85765394198872
            ],
            [
               -0.802966966966967,
               -53.76768848705663
            ],
            [
               -0.8001644644644645,
               -53.693751519670094
            ],
            [
               -0.797361961961962,
               -53.63776816697543
            ],
            [
               -0.7945594594594595,
               -53.599915638985834
            ],
            [
               -0.791756956956957,
               -53.5784043739657
            ],
            [
               -0.7889544544544544,
               -53.56921655590449
            ],
            [
               -0.786151951951952,
               -53.56604040500622
            ],
            [
               -0.7833494494494495,
               -53.5606667494479
            ],
            [
               -0.780546946946947,
               -53.54401052713293
            ],
            [
               -0.7777444444444445,
               -53.50771011395963
            ],
            [
               -0.774941941941942,
               -53.44601208894984
            ],
            [
               -0.7721394394394395,
               -53.35745929463933
            ],
            [
               -0.7693369369369369,
               -53.245845668017665
            ],
            [
               -0.7665344344344345,
               -53.12002151388216
            ],
            [
               -0.763731931931932,
               -52.992409646964
            ],
            [
               -0.7609294294294294,
               -52.876453125665364
            ],
            [
               -0.758126926926927,
               -52.783552041250026
            ],
            [
               -0.7553244244244245,
               -52.72025200783598
            ],
            [
               -0.752521921921922,
               -52.686446569296635
            ],
            [
               -0.7497194194194194,
               -52.67513484670153
            ],
            [
               -0.746916916916917,
               -52.673886034585564
            ],
            [
               -0.7441144144144145,
               -52.667708618426275
            ],
            [
               -0.7413119119119119,
               -52.642632293132216
            ],
            [
               -0.7385094094094095,
               -52.58909771667391
            ],
            [
               -0.735706906906907,
               -52.504278165455396
            ],
            [
               -0.7329044044044044,
               -52.39272451660972
            ],
            [
               -0.7301019019019019,
               -52.265159797799996
            ],
            [
               -0.7272993993993995,
               -52.135733497411294
            ],
            [
               -0.724496896896897,
               -52.0184470932486
            ],
            [
               -0.7216943943943944,
               -51.92367279615518
            ],
            [
               -0.718891891891892,
               -51.85565289164103
            ],
            [
               -0.7160893893893895,
               -51.81160047600685
            ],
            [
               -0.7132868868868869,
               -51.782599260577584
            ],
            [
               -0.7104843843843844,
               -51.756035699729296
            ],
            [
               -0.707681881881882,
               -51.71891347989229
            ],
            [
               -0.7048793793793794,
               -51.66119501393337
            ],
            [
               -0.7020768768768769,
               -51.57833324700892
            ],
            [
               -0.6992743743743745,
               -51.47238590800171
            ],
            [
               -0.696471871871872,
               -51.35147614317775
            ],
            [
               -0.6936693693693694,
               -51.227778174203955
            ],
            [
               -0.6908668668668669,
               -51.11455892611637
            ],
            [
               -0.6880643643643645,
               -51.0230129909613
            ],
            [
               -0.6852618618618619,
               -50.959646653475176
            ],
            [
               -0.6824593593593594,
               -50.9248036698474
            ],
            [
               -0.679656856856857,
               -50.91263128749361
            ],
            [
               -0.6768543543543544,
               -50.912437825345016
            ],
            [
               -0.6740518518518519,
               -50.911078106375534
            ],
            [
               -0.6712493493493494,
               -50.895791283650205
            ],
            [
               -0.6684468468468469,
               -50.85684863201777
            ],
            [
               -0.6656443443443444,
               -50.78945131285016
            ],
            [
               -0.6628418418418419,
               -50.694519735230884
            ],
            [
               -0.6600393393393394,
               -50.578281800047925
            ],
            [
               -0.6572368368368369,
               -50.4508317889433
            ],
            [
               -0.6544343343343344,
               -50.32403547991199
            ],
            [
               -0.6516318318318319,
               -50.20925977466784
            ],
            [
               -0.6488293293293294,
               -50.11539308008982
            ],
            [
               -0.6460268268268269,
               -50.047510114085405
            ],
            [
               -0.6432243243243244,
               -50.00635817365798
            ],
            [
               -0.6404218218218218,
               -49.98864939235281
            ],
            [
               -0.6376193193193194,
               -49.987982279341196
            ],
            [
               -0.6348168168168169,
               -49.99612024470729
            ],
            [
               -0.6320143143143144,
               -50.00433862073983
            ],
            [
               -0.6292118118118118,
               -50.00460601181129
            ],
            [
               -0.6264093093093094,
               -49.99046343358881
            ],
            [
               -0.6236068068068069,
               -49.95756939063811
            ],
            [
               -0.6208043043043043,
               -49.903957137025166
            ],
            [
               -0.6180018018018019,
               -49.830081301244455
            ],
            [
               -0.6151992992992994,
               -49.738713482533775
            ],
            [
               -0.6123967967967968,
               -49.63469793809574
            ],
            [
               -0.6095942942942943,
               -49.52452887963243
            ],
            [
               -0.6067917917917919,
               -49.415690960708865
            ],
            [
               -0.6039892892892894,
               -49.31573393492147
            ],
            [
               -0.6011867867867868,
               -49.23113097047284
            ],
            [
               -0.5983842842842844,
               -49.166075434183064
            ],
            [
               -0.5955817817817819,
               -49.12146457279658
            ],
            [
               -0.5927792792792793,
               -49.09435810104746
            ],
            [
               -0.5899767767767768,
               -49.07815452148673
            ],
            [
               -0.5871742742742744,
               -49.0635920763444
            ],
            [
               -0.5843717717717718,
               -49.040479461581405
            ],
            [
               -0.5815692692692693,
               -48.999845721127095
            ],
            [
               -0.5787667667667669,
               -48.936034377862114
            ],
            [
               -0.5759642642642644,
               -48.84821270514072
            ],
            [
               -0.5731617617617618,
               -48.74085548731234
            ],
            [
               -0.5703592592592593,
               -48.62298596959321
            ],
            [
               -0.5675567567567569,
               -48.50626511041139
            ],
            [
               -0.5647542542542543,
               -48.402332928957726
            ],
            [
               -0.5619517517517518,
               -48.32003298872194
            ],
            [
               -0.5591492492492494,
               -48.26322098062312
            ],
            [
               -0.5563467467467468,
               -48.22974011461834
            ],
            [
               -0.5535442442442443,
               -48.21186195736423
            ],
            [
               -0.5507417417417418,
               -48.19811359727084
            ],
            [
               -0.5479392392392394,
               -48.17604356663974
            ],
            [
               -0.5451367367367368,
               -48.135224324798365
            ],
            [
               -0.5423342342342343,
               -48.06972322618325
            ],
            [
               -0.5395317317317319,
               -47.97941871980134
            ],
            [
               -0.5367292292292293,
               -47.86985499456647
            ],
            [
               -0.5339267267267268,
               -47.75072661259089
            ],
            [
               -0.5311242242242243,
               -47.633450338615184
            ],
            [
               -0.5283217217217218,
               -47.52850919683575
            ],
            [
               -0.5255192192192193,
               -47.44327970655677
            ],
            [
               -0.5227167167167168,
               -47.3808739120877
            ],
            [
               -0.5199142142142144,
               -47.34020168142075
            ],
            [
               -0.5171117117117118,
               -47.31708806886562
            ],
            [
               -0.5143092092092093,
               -47.305979718027636
            ],
            [
               -0.5115067067067068,
               -47.30163426790995
            ],
            [
               -0.5087042042042043,
               -47.300246664636276
            ],
            [
               -0.5059017017017018,
               -47.29970141980747
            ],
            [
               -0.5030991991991993,
               -47.2989696125447
            ],
            [
               -0.5002966966966967,
               -47.29698323912143
            ],
            [
               -0.4974941941941943,
               -47.29151234217556
            ],
            [
               -0.4946916916916918,
               -47.27857667215133
            ],
            [
               -0.49188918918918934,
               -47.25273897483318
            ],
            [
               -0.48908668668668676,
               -47.20831009306366
            ],
            [
               -0.4862841841841843,
               -47.141150708648446
            ],
            [
               -0.4834816816816818,
               -47.05049670568289
            ],
            [
               -0.48067917917917924,
               -46.9401556657962
            ],
            [
               -0.47787667667667677,
               -46.81855673736211
            ],
            [
               -0.4750741741741743,
               -46.6974529228676
            ],
            [
               -0.4722716716716717,
               -46.58948197989898
            ],
            [
               -0.46946916916916925,
               -46.50516564578019
            ],
            [
               -0.4666666666666668,
               -46.450148487688885
            ],
            [
               -0.4638641641641643,
               -46.42347165587242
            ],
            [
               -0.46106166166166174,
               -46.417434441286886
            ],
            [
               -0.45825915915915927,
               -46.41918022701816
            ],
            [
               -0.4554566566566568,
               -46.41366932023311
            ],
            [
               -0.4526541541541542,
               -46.387305269456554
            ],
            [
               -0.44985165165165175,
               -46.33127938649369
            ],
            [
               -0.4470491491491493,
               -46.243751570639795
            ],
            [
               -0.4442466466466467,
               -46.130282732418145
            ],
            [
               -0.44144414414414423,
               -46.00239418010567
            ],
            [
               -0.43864164164164177,
               -45.87462525885231
            ],
            [
               -0.4358391391391393,
               -45.760855837179754
            ],
            [
               -0.4330366366366367,
               -45.67084774390895
            ],
            [
               -0.43023413413413425,
               -45.6078907758751
            ],
            [
               -0.4274316316316318,
               -45.5681374218158
            ],
            [
               -0.4246291291291292,
               -45.54176191931744
            ],
            [
               -0.42182662662662673,
               -45.515606890729686
            ],
            [
               -0.41902412412412426,
               -45.47660996345501
            ],
            [
               -0.4162216216216217,
               -45.41512679814948
            ],
            [
               -0.4134191191191192,
               -45.32732339014977
            ],
            [
               -0.41061661661661675,
               -45.2160740183547
            ],
            [
               -0.4078141141141143,
               -45.09019391409299
            ],
            [
               -0.4050116116116117,
               -44.96225112798503
            ],
            [
               -0.40220910910910923,
               -44.84553496436675
            ],
            [
               -0.39940660660660665,
               -44.750931937521564
            ],
            [
               -0.3966041041041042,
               -44.684443431849495
            ],
            [
               -0.3938016016016017,
               -44.645890534290736
            ],
            [
               -0.39099909909909925,
               -44.629049272883655
            ],
            [
               -0.3881965965965968,
               -44.623123536149464
            ],
            [
               -0.3853940940940943,
               -44.61517267877083
            ],
            [
               -0.3825915915915916,
               -44.592926494568886
            ],
            [
               -0.37978908908908915,
               -44.54737155501716
            ],
            [
               -0.3769865865865867,
               -44.474576687646824
            ],
            [
               -0.3741840840840842,
               -44.37641123778887
            ],
            [
               -0.37138158158158174,
               -44.26005087789997
            ],
            [
               -0.3685790790790793,
               -44.13641081618882
            ],
            [
               -0.3657765765765768,
               -44.01784981822876
            ],
            [
               -0.3629740740740741,
               -43.91561749221152
            ],
            [
               -0.36017157157157165,
               -43.83755425275627
            ],
            [
               -0.3573690690690692,
               -43.786496295179475
            ],
            [
               -0.3545665665665667,
               -43.75969891968895
            ],
            [
               -0.35176406406406424,
               -43.74939474472211
            ],
            [
               -0.3489615615615618,
               -43.74438213457105
            ],
            [
               -0.3461590590590591,
               -43.73233257597404
            ],
            [
               -0.3433565565565566,
               -43.70235325340634
            ],
            [
               -0.34055405405405414,
               -43.647275810950866
            ],
            [
               -0.3377515515515517,
               -43.56518347778596
            ],
            [
               -0.3349490490490492,
               -43.45983531708361
            ],
            [
               -0.33214654654654674,
               -43.33987402195839
            ],
            [
               -0.32934404404404427,
               -43.21696720792179
            ],
            [
               -0.3265415415415416,
               -43.103273684941286
            ],
            [
               -0.3237390390390391,
               -43.00878820991837
            ],
            [
               -0.32093653653653664,
               -42.93915818600613
            ],
            [
               -0.3181340340340342,
               -42.89446844423185
            ],
            [
               -0.3153315315315317,
               -42.869273735031925
            ],
            [
               -0.31252902902902924,
               -42.85387178563439
            ],
            [
               -0.30972652652652655,
               -42.83652123382202
            ],
            [
               -0.3069240240240241,
               -42.80608925972629
            ],
            [
               -0.3041215215215216,
               -42.754517840377154
            ],
            [
               -0.30131901901901914,
               -42.67854874709555
            ],
            [
               -0.2985165165165167,
               -42.58033166142697
            ],
            [
               -0.2957140140140142,
               -42.46680930358936
            ],
            [
               -0.29291151151151174,
               -42.34805972424062
            ],
            [
               -0.29010900900900904,
               -42.23500821686889
            ],
            [
               -0.2873065065065066,
               -42.13704552123195
            ],
            [
               -0.2845040040040041,
               -42.060081025397615
            ],
            [
               -0.28170150150150164,
               -42.00543015486224
            ],
            [
               -0.27889899899899917,
               -41.9697242386402
            ],
            [
               -0.2760964964964967,
               -41.9457957076286
            ],
            [
               -0.27329399399399423,
               -41.92428863567536
            ],
            [
               -0.27049149149149154,
               -41.895616933123925
            ],
            [
               -0.2676889889889891,
               -41.85185878606607
            ],
            [
               -0.2648864864864866,
               -41.788229956626004
            ],
            [
               -0.26208398398398414,
               -41.70389483257781
            ],
            [
               -0.25928148148148167,
               -41.60201818229618
            ],
            [
               -0.2564789789789792,
               -41.48909982961239
            ],
            [
               -0.2536764764764765,
               -41.37374596959995
            ],
            [
               -0.25087397397397404,
               -41.26510409276123
            ],
            [
               -0.24807147147147157,
               -41.17122322884008
            ],
            [
               -0.2452689689689691,
               -41.09760233233203
            ],
            [
               -0.24246646646646663,
               -41.04616185490129
            ],
            [
               -0.23966396396396417,
               -41.0148187716159
            ],
            [
               -0.2368614614614617,
               -40.99776354478661
            ],
            [
               -0.234058958958959,
               -40.98643083192331
            ],
            [
               -0.23125645645645654,
               -40.97103319251381
            ],
            [
               -0.22845395395395407,
               -40.94240728106453
            ],
            [
               -0.2256514514514516,
               -40.893831784203535
            ],
            [
               -0.22284894894894913,
               -40.82244417688411
            ],
            [
               -0.22004644644644666,
               -40.72992996703717
            ],
            [
               -0.2172439439439442,
               -40.62228697220448
            ],
            [
               -0.2144414414414415,
               -40.508659069059064
            ],
            [
               -0.21163893893893904,
               -40.3994480520189
            ],
            [
               -0.20883643643643657,
               -40.30409538942005
            ],
            [
               -0.2060339339339341,
               -40.22902627262466
            ],
            [
               -0.20323143143143163,
               -40.17623258226663
            ],
            [
               -0.20042892892892916,
               -40.14283510932155
            ],
            [
               -0.19762642642642647,
               -40.12173796829281
            ],
            [
               -0.194823923923924,
               -40.10322625582338
            ],
            [
               -0.19202142142142153,
               -40.077130333009244
            ],
            [
               -0.18921891891891907,
               -40.035047706281134
            ],
            [
               -0.1864164164164166,
               -39.97211163055347
            ],
            [
               -0.18361391391391413,
               -39.88792298176959
            ],
            [
               -0.18081141141141166,
               -39.78648104302149
            ],
            [
               -0.17800890890890897,
               -39.67519708056947
            ],
            [
               -0.1752064064064065,
               -39.563283511936376
            ],
            [
               -0.17240390390390403,
               -39.45992737239813
            ],
            [
               -0.16960140140140156,
               -39.3726562771491
            ],
            [
               -0.1667988988988991,
               -39.306200673089826
            ],
            [
               -0.16399639639639663,
               -39.261990233772586
            ],
            [
               -0.16119389389389416,
               -39.23825149653949
            ],
            [
               -0.15839139139139147,
               -39.23054989001586
            ],
            [
               -0.155588888888889,
               -39.232571892611176
            ],
            [
               -0.15278638638638653,
               -39.23697166895839
            ],
            [
               -0.14998388388388406,
               -39.23618304111209
            ],
            [
               -0.1471813813813816,
               -39.223178916788214
            ],
            [
               -0.14437887887887912,
               -39.1922058084834
            ],
            [
               -0.14157637637637643,
               -39.13950922544881
            ],
            [
               -0.13877387387387397,
               -39.06400259395495
            ],
            [
               -0.1359713713713715,
               -38.967749713502755
            ],
            [
               -0.13316886886886903,
               -38.85607370444859
            ],
            [
               -0.13036636636636656,
               -38.737114223652284
            ],
            [
               -0.1275638638638641,
               -38.62074742848954
            ],
            [
               -0.12476136136136162,
               -38.516945468306844
            ],
            [
               -0.12195885885885893,
               -38.433839148349485
            ],
            [
               -0.11915635635635646,
               -38.37589636662004
            ],
            [
               -0.116353853853854,
               -38.34268097567926
            ],
            [
               -0.11355135135135153,
               -38.32857790344884
            ],
            [
               -0.11074884884884906,
               -38.323666285773086
            ],
            [
               -0.10794634634634659,
               -38.315640208998474
            ],
            [
               -0.10514384384384412,
               -38.29239323903617
            ],
            [
               -0.10234134134134143,
               -38.24468198571164
            ],
            [
               -0.09953883883883896,
               -38.168229947372694
            ],
            [
               -0.09673633633633649,
               -38.06474954369481
            ],
            [
               -0.09393383383383402,
               -37.94162141286092
            ],
            [
               -0.09113133133133156,
               -37.810305971709006
            ],
            [
               -0.08832882882882909,
               -37.68387978820688
            ],
            [
               -0.0855263263263264,
               -37.57429989620782
            ],
            [
               -0.08272382382382393,
               -37.490045505167245
            ],
            [
               -0.07992132132132146,
               -37.43465978374597
            ],
            [
               -0.07711881881881899,
               -37.40645618303529
            ],
            [
               -0.07431631631631652,
               -37.399342645623655
            ],
            [
               -0.07151381381381405,
               -37.40444362361527
            ],
            [
               -0.06871131131131158,
               -37.412038825034735
            ],
            [
               -0.0659088088088089,
               -37.413325724955186
            ],
            [
               -0.06310630630630643,
               -37.401639378656284
            ],
            [
               -0.06030380380380396,
               -37.37297574883209
            ],
            [
               -0.05750130130130149,
               -37.32588885789806
            ],
            [
               -0.05469879879879902,
               -37.260995636813405
            ],
            [
               -0.05189629629629655,
               -37.18037941014605
            ],
            [
               -0.04909379379379408,
               -37.08712715416001
            ],
            [
               -0.04629129129129139,
               -36.985099954126994
            ],
            [
               -0.043488788788788924,
               -36.878879318962426
            ],
            [
               -0.040686286286286455,
               -36.77371721049738
            ],
            [
               -0.037883783783783986,
               -36.67528963851782
            ],
            [
               -0.03508128128128152,
               -36.58912366811289
            ],
            [
               -0.03227877877877905,
               -36.51970986754407
            ],
            [
               -0.02947627627627636,
               -36.469473265826444
            ],
            [
               -0.02667377377377389,
               -36.43789388723597
            ],
            [
               -0.02387127127127142,
               -36.42109417779111
            ],
            [
               -0.021068768768768953,
               -36.41212681517676
            ],
            [
               -0.018266266266266484,
               -36.40202143974845
            ],
            [
               -0.015463763763764016,
               -36.381433342463595
            ],
            [
               -0.012661261261261547,
               -36.34254720811451
            ],
            [
               -0.009858758758758857,
               -36.28078510635118
            ],
            [
               -0.007056256256256388,
               -36.195885593727056
            ],
            [
               -0.004253753753753919,
               -36.09205944928411
            ],
            [
               -0.0014512512512514508,
               -35.977150736773474
            ],
            [
               0.0013512512512510177,
               -35.86097851067148
            ],
            [
               0.004153753753753486,
               -35.753237403623025
            ],
            [
               0.006956256256255955,
               -35.66144096089803
            ],
            [
               0.009758758758758646,
               -35.58937469226181
            ],
            [
               0.012561261261261114,
               -35.536395228342904
            ],
            [
               0.015363763763763583,
               -35.497706093983766
            ],
            [
               0.01816626626626605,
               -35.46551478466148
            ],
            [
               0.02096876876876852,
               -35.4307860159753
            ],
            [
               0.02377127127127099,
               -35.38519392200503
            ],
            [
               0.02657377377377368,
               -35.32285982947786
            ],
            [
               0.029376276276276148,
               -35.241535164042396
            ],
            [
               0.032178778778778616,
               -35.14302454307624
            ],
            [
               0.034981281281281085,
               -35.03280584914763
            ],
            [
               0.03778378378378355,
               -34.918956488394784
            ],
            [
               0.04058628628628602,
               -34.81061137035846
            ],
            [
               0.04338878878878849,
               -34.71624418419756
            ],
            [
               0.04619129129129118,
               -34.64207692708
            ],
            [
               0.04899379379379365,
               -34.590889275998265
            ],
            [
               0.05179629629629612,
               -34.56142920100911
            ],
            [
               0.05459879879879859,
               -34.54853008188514
            ],
            [
               0.057401301301301055,
               -34.54392847206312
            ],
            [
               0.060203803803803524,
               -34.53766246147038
            ],
            [
               0.06300630630630621,
               -34.51982747721244
            ],
            [
               0.06580880880880868,
               -34.482390859388666
            ],
            [
               0.06861131131131115,
               -34.42073548813422
            ],
            [
               0.07141381381381362,
               -34.33462902210205
            ],
            [
               0.07421631631631609,
               -34.22840280249728
            ],
            [
               0.07701881881881856,
               -34.11026400253653
            ],
            [
               0.07982132132132103,
               -33.990833025533746
            ],
            [
               0.08262382382382372,
               -33.88116167870771
            ],
            [
               0.08542632632632619,
               -33.790609033759374
            ],
            [
               0.08822882882882865,
               -33.72499986014424
            ],
            [
               0.09103133133133112,
               -33.68544870653362
            ],
            [
               0.09383383383383359,
               -33.668105267031706
            ],
            [
               0.09663633633633606,
               -33.664888696006045
            ],
            [
               0.09943883883883853,
               -33.66507079029455
            ],
            [
               0.10224134134134122,
               -33.65738718214812
            ],
            [
               0.10504384384384369,
               -33.63224310073488
            ],
            [
               0.10784634634634616,
               -33.58356138605418
            ],
            [
               0.11064884884884862,
               -33.50989898537953
            ],
            [
               0.11345135135135109,
               -33.414615504582166
            ],
            [
               0.11625385385385356,
               -33.30507757590873
            ],
            [
               0.11905635635635625,
               -33.19108154703804
            ],
            [
               0.12185885885885872,
               -33.08283210878823
            ],
            [
               0.12466136136136119,
               -32.98889513681077
            ],
            [
               0.12746386386386366,
               -32.91453571872471
            ],
            [
               0.13026636636636613,
               -32.86076250571221
            ],
            [
               0.1330688688688686,
               -32.82424897820991
            ],
            [
               0.13587137137137106,
               -32.798123484065954
            ],
            [
               0.13867387387387375,
               -32.77344909691737
            ],
            [
               0.14147637637637622,
               -32.74108406759617
            ],
            [
               0.1442788788788787,
               -32.693547325594125
            ],
            [
               0.14708138138138116,
               -32.62652174946109
            ],
            [
               0.14988388388388363,
               -32.53970731866182
            ],
            [
               0.1526863863863861,
               -32.43687029897866
            ],
            [
               0.15548888888888857,
               -32.32509681523063
            ],
            [
               0.15829139139139126,
               -32.21341770836079
            ],
            [
               0.16109389389389372,
               -32.111095021158675
            ],
            [
               0.1638963963963962,
               -32.02592374538051
            ],
            [
               0.16669889889889866,
               -31.96289214960819
            ],
            [
               0.16950140140140113,
               -31.923461627925843
            ],
            [
               0.1723039039039036,
               -31.905589560989803
            ],
            [
               0.1751064064064063,
               -31.904455708499327
            ],
            [
               0.17790890890890876,
               -31.913700198785996
            ],
            [
               0.18071141141141123,
               -31.92687373025974
            ],
            [
               0.1835139139139137,
               -31.93876284679791
            ],
            [
               0.18631641641641616,
               -31.94629372294042
            ],
            [
               0.18911891891891863,
               -31.948826812559446
            ],
            [
               0.1919214214214211,
               -31.947805479349928
            ],
            [
               0.1947239239239238,
               -31.945877720276737
            ],
            [
               0.19752642642642626,
               -31.945733695676488
            ],
            [
               0.20032892892892873,
               -31.94896382815746
            ],
            [
               0.2031314314314312,
               -31.955229255655674
            ],
            [
               0.20593393393393367,
               -31.961953716042373
            ],
            [
               0.20873643643643613,
               -31.964615693858686
            ],
            [
               0.2115389389389386,
               -31.957574783595412
            ],
            [
               0.2143414414414413,
               -31.93524166551584
            ],
            [
               0.21714394394394376,
               -31.89332509440077
            ],
            [
               0.21994644644644623,
               -31.829876935834562
            ],
            [
               0.2227489489489487,
               -31.745906765260102
            ],
            [
               0.22555145145145117,
               -31.645435735530423
            ],
            [
               0.22835395395395364,
               -31.534980687486097
            ],
            [
               0.23115645645645633,
               -31.422576286335914
            ],
            [
               0.2339589589589588,
               -31.316531304680204
            ],
            [
               0.23676146146146126,
               -31.224159290646757
            ],
            [
               0.23956396396396373,
               -31.15071845586575
            ],
            [
               0.2423664664664662,
               -31.098745482922006
            ],
            [
               0.24516896896896867,
               -31.0678856989882
            ],
            [
               0.24797147147147114,
               -31.055224885003764
            ],
            [
               0.25077397397397383,
               -31.05603430050306
            ],
            [
               0.2535764764764763,
               -31.06476700139955
            ],
            [
               0.25637897897897877,
               -31.076102883586678
            ],
            [
               0.25918148148148124,
               -31.08583903235472
            ],
            [
               0.2619839839839837,
               -31.091460958816484
            ],
            [
               0.2647864864864862,
               -31.09230193909667
            ],
            [
               0.26758898898898864,
               -31.08928805138586
            ],
            [
               0.27039149149149133,
               -31.08435703263429
            ],
            [
               0.2731939939939938,
               -31.07970981398485
            ],
            [
               0.27599649649649627,
               -31.077087640940697
            ],
            [
               0.27879899899899874,
               -31.077255621930554
            ],
            [
               0.2816015015015012,
               -31.07981668226538
            ],
            [
               0.2844040040040037,
               -31.083391068261925
            ],
            [
               0.28720650650650636,
               -31.086097801917415
            ],
            [
               0.29000900900900883,
               -31.086191850653254
            ],
            [
               0.2928115115115113,
               -31.08266726177073
            ],
            [
               0.29561401401401377,
               -31.075645357481292
            ],
            [
               0.29841651651651624,
               -31.066427323006472
            ],
            [
               0.3012190190190187,
               -31.057186442361665
            ],
            [
               0.3040215215215212,
               -31.05038026937993
            ],
            [
               0.30682402402402387,
               -31.048047071871
            ],
            [
               0.30962652652652634,
               -31.05118909890335
            ],
            [
               0.3124290290290288,
               -31.05942549163472
            ],
            [
               0.3152315315315313,
               -31.071024534806615
            ],
            [
               0.31803403403403374,
               -31.083318602137847
            ],
            [
               0.3208365365365362,
               -31.093395646983996
            ],
            [
               0.3236390390390387,
               -31.098879641114344
            ],
            [
               0.32644154154154137,
               -31.09858224588966
            ],
            [
               0.32924404404404384,
               -31.092837890275398
            ],
            [
               0.3320465465465463,
               -31.083416142379686
            ],
            [
               0.3348490490490488,
               -31.073016438067555
            ],
            [
               0.33765155155155124,
               -31.06446101459472
            ],
            [
               0.3404540540540537,
               -31.05978341705879
            ],
            [
               0.3432565565565564,
               -31.059442018210465
            ],
            [
               0.34605905905905887,
               -31.06186387898246
            ],
            [
               0.34886156156156134,
               -31.063451399559398
            ],
            [
               0.3516640640640638,
               -31.059081073528024
            ],
            [
               0.3544665665665663,
               -31.043014328461066
            ],
            [
               0.35726906906906875,
               -31.010048464546387
            ],
            [
               0.3600715715715712,
               -30.956679189027856
            ],
            [
               0.3628740740740739,
               -30.882035062423853
            ],
            [
               0.3656765765765764,
               -30.788379435335685
            ],
            [
               0.36847907907907884,
               -30.681050582366893
            ],
            [
               0.3712815815815813,
               -30.56781322363238
            ],
            [
               0.3740840840840838,
               -30.457707802015683
            ],
            [
               0.37688658658658625,
               -30.359588578851582
            ],
            [
               0.3796890890890887,
               -30.2806180023208
            ],
            [
               0.3824915915915914,
               -30.22501507227167
            ],
            [
               0.3852940940940939,
               -30.193327388529752
            ],
            [
               0.38809659659659634,
               -30.182407811582802
            ],
            [
               0.3908990990990988,
               -30.18613789779483
            ],
            [
               0.3937016016016013,
               -30.196776234241103
            ],
            [
               0.39650410410410375,
               -30.206656272647404
            ],
            [
               0.39930660660660644,
               -30.209854836896547
            ],
            [
               0.4021091091091089,
               -30.203432225739622
            ],
            [
               0.4049116116116114,
               -30.18792356156959
            ],
            [
               0.40771411411411385,
               -30.16692963558173
            ],
            [
               0.4105166166166163,
               -30.14587855463356
            ],
            [
               0.4133191191191188,
               -30.13025182508702
            ],
            [
               0.41612162162162125,
               -30.123728830411654
            ],
            [
               0.41892412412412394,
               -30.126752029380636
            ],
            [
               0.4217266266266264,
               -30.13592913418803
            ],
            [
               0.4245291291291289,
               -30.144482442266415
            ],
            [
               0.42733163163163135,
               -30.143679727912485
            ],
            [
               0.4301341341341338,
               -30.12490973512074
            ],
            [
               0.4329366366366363,
               -30.081875692758825
            ],
            [
               0.435739139139139,
               -30.01233000141757
            ],
            [
               0.43854164164164144,
               -29.918881793621708
            ],
            [
               0.4413441441441439,
               -29.808650124521986
            ],
            [
               0.4441466466466464,
               -29.69184308299785
            ],
            [
               0.44694914914914885,
               -29.579630005114876
            ],
            [
               0.4497516516516513,
               -29.481857795678387
            ],
            [
               0.4525541541541538,
               -29.405190437188093
            ],
            [
               0.4553566566566565,
               -29.352116516758368
            ],
            [
               0.45815915915915895,
               -29.32101483690692
            ],
            [
               0.4609616616616614,
               -29.307170266356888
            ],
            [
               0.4637641641641639,
               -29.304379853654904
            ],
            [
               0.46656666666666635,
               -29.306655714508715
            ],
            [
               0.4693691691691688,
               -29.30955069738405
            ],
            [
               0.4721716716716713,
               -29.31079132693121
            ],
            [
               0.474974174174174,
               -29.310143319551802
            ],
            [
               0.47777667667667645,
               -29.308677992555555
            ],
            [
               0.4805791791791789,
               -29.30777620825416
            ],
            [
               0.4833816816816814,
               -29.30825112748047
            ],
            [
               0.48618418418418385,
               -29.30988594745326
            ],
            [
               0.4889866866866863,
               -29.311505159205204
            ],
            [
               0.491789189189189,
               -29.311493940322798
            ],
            [
               0.4945916916916915,
               -29.30852187807619
            ],
            [
               0.49739419419419395,
               -29.302166883867812
            ],
            [
               0.5001966966966964,
               -29.293188930949853
            ],
            [
               0.5029991991991989,
               -29.28334635343702
            ],
            [
               0.5058017017017014,
               -29.27482443743322
            ],
            [
               0.5086042042042038,
               -29.269491385533254
            ],
            [
               0.5114067067067065,
               -29.268258459644763
            ],
            [
               0.514209209209209,
               -29.270779004126105
            ],
            [
               0.5170117117117115,
               -29.27559317518649
            ],
            [
               0.5198142142142139,
               -29.280660447343344
            ],
            [
               0.5226167167167164,
               -29.28408165192634
            ],
            [
               0.5254192192192189,
               -29.284747549357615
            ],
            [
               0.5282217217217213,
               -29.28268410204282
            ],
            [
               0.531024224224224,
               -29.278981482063298
            ],
            [
               0.5338267267267265,
               -29.27534935594503
            ],
            [
               0.536629229229229,
               -29.273476301957267
            ],
            [
               0.5394317317317314,
               -29.274435804903135
            ],
            [
               0.5422342342342339,
               -29.27835183451983
            ],
            [
               0.5450367367367364,
               -29.28442619587898
            ],
            [
               0.547839239239239,
               -29.291281500477844
            ],
            [
               0.5506417417417415,
               -29.29744626503976
            ],
            [
               0.553444244244244,
               -29.301753215560584
            ],
            [
               0.5562467467467465,
               -29.30346194576492
            ],
            [
               0.5590492492492489,
               -29.302039193705486
            ],
            [
               0.5618517517517514,
               -29.2966877848241
            ],
            [
               0.5646542542542539,
               -29.28584622042964
            ],
            [
               0.5674567567567566,
               -29.266929737695317
            ],
            [
               0.570259259259259,
               -29.236524041758432
            ],
            [
               0.5730617617617615,
               -29.191088799410366
            ],
            [
               0.575864264264264,
               -29.12803063284268
            ],
            [
               0.5786667667667664,
               -29.04683611219301
            ],
            [
               0.5814692692692689,
               -28.949880181340188
            ],
            [
               0.5842717717717714,
               -28.8425807071501
            ],
            [
               0.587074274274274,
               -28.732746789139068
            ],
            [
               0.5898767767767765,
               -28.62921439014638
            ],
            [
               0.592679279279279,
               -28.54009751509388
            ],
            [
               0.5954817817817815,
               -28.471125894280718
            ],
            [
               0.5982842842842839,
               -28.424538078161905
            ],
            [
               0.6010867867867866,
               -28.39884650937068
            ],
            [
               0.6038892892892889,
               -28.38953386084763
            ],
            [
               0.6066917917917916,
               -28.390459835562798
            ],
            [
               0.6094942942942938,
               -28.395546341582058
            ],
            [
               0.6122967967967965,
               -28.40023645162127
            ],
            [
               0.6150992992992992,
               -28.402312846247074
            ],
            [
               0.6179018018018014,
               -28.401883790988435
            ],
            [
               0.6207043043043041,
               -28.400623627528248
            ],
            [
               0.6235068068068064,
               -28.40059563778826
            ],
            [
               0.6263093093093091,
               -28.403106677335877
            ],
            [
               0.6291118118118113,
               -28.40800535791738
            ],
            [
               0.631914314314314,
               -28.41365437775112
            ],
            [
               0.6347168168168167,
               -28.417548558217412
            ],
            [
               0.6375193193193189,
               -28.417306232117706
            ],
            [
               0.6403218218218216,
               -28.41162054497912
            ],
            [
               0.6431243243243239,
               -28.400770422052503
            ],
            [
               0.6459268268268266,
               -28.386455089944363
            ],
            [
               0.6487293293293288,
               -28.370973585166308
            ],
            [
               0.6515318318318315,
               -28.356029548343816
            ],
            [
               0.6543343343343342,
               -28.341607251293087
            ],
            [
               0.6571368368368364,
               -28.325373663640445
            ],
            [
               0.6599393393393391,
               -28.30290392327873
            ],
            [
               0.6627418418418414,
               -28.268752923317955
            ],
            [
               0.6655443443443441,
               -28.218095734901816
            ],
            [
               0.6683468468468463,
               -28.148437908446788
            ],
            [
               0.671149349349349,
               -28.060833177516415
            ],
            [
               0.6739518518518517,
               -27.960168761874183
            ],
            [
               0.6767543543543539,
               -27.85435289313295
            ],
            [
               0.6795568568568566,
               -27.75257898058566
            ],
            [
               0.6823593593593589,
               -27.66313595677122
            ],
            [
               0.6851618618618616,
               -27.59138768670275
            ],
            [
               0.6879643643643643,
               -27.538504233695324
            ],
            [
               0.6907668668668665,
               -27.50130547296877
            ],
            [
               0.6935693693693692,
               -27.473243597184652
            ],
            [
               0.6963718718718714,
               -27.446212065577342
            ],
            [
               0.6991743743743741,
               -27.412631957327612
            ],
            [
               0.7019768768768764,
               -27.36720557655898
            ],
            [
               0.7047793793793791,
               -27.307856749450522
            ],
            [
               0.7075818818818818,
               -27.235650908080384
            ],
            [
               0.710384384384384,
               -27.153813757039888
            ],
            [
               0.7131868868868867,
               -27.06623889152886
            ],
            [
               0.7159893893893889,
               -26.97600706837881
            ],
            [
               0.7187918918918916,
               -26.884396283459875
            ],
            [
               0.7215943943943939,
               -26.79066480778732
            ],
            [
               0.7243968968968966,
               -26.692611021837383
            ],
            [
               0.7271993993993993,
               -26.587650453412344
            ],
            [
               0.7300019019019015,
               -26.473989182970655
            ],
            [
               0.7328044044044042,
               -26.351463257231103
            ],
            [
               0.7356069069069064,
               -26.221752405814215
            ],
            [
               0.7384094094094091,
               -26.08790968277728
            ],
            [
               0.7412119119119114,
               -25.95339306470864
            ],
            [
               0.7440144144144141,
               -25.820956249658714
            ],
            [
               0.7468169169169168,
               -25.691797595939775
            ],
            [
               0.749619419419419,
               -25.5652681514634
            ],
            [
               0.7524219219219217,
               -25.43923993822904
            ],
            [
               0.755224424424424,
               -25.31100549126324
            ],
            [
               0.7580269269269266,
               -25.17839861488041
            ],
            [
               0.7608294294294289,
               -25.040754677308847
            ],
            [
               0.7636319319319316,
               -24.899387702311977
            ],
            [
               0.7664344344344343,
               -24.757427297795203
            ],
            [
               0.7692369369369365,
               -24.61907208511751
            ],
            [
               0.7720394394394392,
               -24.48850478319949
            ],
            [
               0.7748419419419414,
               -24.36881573550674
            ],
            [
               0.7776444444444441,
               -24.261266373452024
            ],
            [
               0.7804469469469468,
               -24.16510225816661
            ],
            [
               0.7832494494494491,
               -24.0779424053968
            ],
            [
               0.7860519519519518,
               -23.99659109359778
            ],
            [
               0.788854454454454,
               -23.91799944092583
            ],
            [
               0.7916569569569567,
               -23.840081685385613
            ],
            [
               0.794459459459459,
               -23.76216556443042
            ],
            [
               0.7972619619619616,
               -23.68499494598032
            ],
            [
               0.8000644644644643,
               -23.610353787716623
            ],
            [
               0.8028669669669666,
               -23.5404911253502
            ],
            [
               0.8056694694694693,
               -23.477562626565465
            ],
            [
               0.8084719719719715,
               -23.42325980622015
            ],
            [
               0.8112744744744742,
               -23.37869695277098
            ],
            [
               0.8140769769769765,
               -23.3445107624783
            ],
            [
               0.8168794794794791,
               -23.321043610830888
            ],
            [
               0.8196819819819818,
               -23.3084590691117
            ],
            [
               0.8224844844844841,
               -23.306683466471345
            ],
            [
               0.8252869869869868,
               -23.31515956340869
            ],
            [
               0.828089489489489,
               -23.332499527566053
            ],
            [
               0.8308919919919917,
               -23.356193140174867
            ],
            [
               0.833694494494494,
               -23.382534755941883
            ],
            [
               0.8364969969969966,
               -23.40687338990447
            ],
            [
               0.8392994994994993,
               -23.424184006838267
            ],
            [
               0.8421020020020016,
               -23.429842270954012
            ],
            [
               0.8449045045045043,
               -23.42040169666402
            ],
            [
               0.8477070070070065,
               -23.394152595561476
            ],
            [
               0.8505095095095092,
               -23.35129573339577
            ],
            [
               0.8533120120120115,
               -23.293674124190726
            ],
            [
               0.8561145145145141,
               -23.22413800937968
            ],
            [
               0.8589170170170168,
               -23.14572749928903
            ],
            [
               0.8617195195195191,
               -23.060908726501925
            ],
            [
               0.8645220220220218,
               -22.971076344523535
            ],
            [
               0.867324524524524,
               -22.876446252353254
            ],
            [
               0.8701270270270267,
               -22.77633751398062
            ],
            [
               0.872929529529529,
               -22.669722629995704
            ],
            [
               0.8757320320320316,
               -22.55584884810238
            ],
            [
               0.8785345345345343,
               -22.43472294675851
            ],
            [
               0.8813370370370366,
               -22.307308387565413
            ],
            [
               0.8841395395395393,
               -22.17538570230232
            ],
            [
               0.8869420420420415,
               -22.041139403819734
            ],
            [
               0.8897445445445442,
               -21.906620781093586
            ],
            [
               0.8925470470470469,
               -21.77326922929177
            ],
            [
               0.8953495495495492,
               -21.641647335765544
            ],
            [
               0.8981520520520518,
               -21.51146894107521
            ],
            [
               0.9009545545545541,
               -21.381901961571682
            ],
            [
               0.9037570570570568,
               -21.252041305486674
            ],
            [
               0.906559559559559,
               -21.12139856002284
            ],
            [
               0.9093620620620617,
               -20.99025719098114
            ],
            [
               0.9121645645645644,
               -20.85979060194749
            ],
            [
               0.9149670670670667,
               -20.731916910006046
            ],
            [
               0.9177695695695693,
               -20.60894277809236
            ],
            [
               0.9205720720720716,
               -20.493104848059854
            ],
            [
               0.9233745745745743,
               -20.386136325408803
            ],
            [
               0.9261770770770765,
               -20.288966392831103
            ],
            [
               0.9289795795795792,
               -20.201612096005775
            ],
            [
               0.9317820820820819,
               -20.123264425023024
            ],
            [
               0.9345845845845842,
               -20.052521475545486
            ],
            [
               0.9373870870870868,
               -19.987695129853833
            ],
            [
               0.9401895895895891,
               -19.927117594651385
            ],
            [
               0.9429920920920918,
               -19.869394872845593
            ],
            [
               0.945794594594594,
               -19.813584113445195
            ],
            [
               0.9485970970970967,
               -19.759297889404067
            ],
            [
               0.9513995995995994,
               -19.706751637481123
            ],
            [
               0.9542021021021017,
               -19.656768327929093
            ],
            [
               0.9570046046046043,
               -19.610741413926227
            ],
            [
               0.9598071071071066,
               -19.570542231408457
            ],
            [
               0.9626096096096093,
               -19.538350798556827
            ],
            [
               0.9654121121121115,
               -19.516395528874664
            ],
            [
               0.9682146146146142,
               -19.506608015853605
            ],
            [
               0.9710171171171169,
               -19.51022805991489
            ],
            [
               0.9738196196196192,
               -19.52742181300424
            ],
            [
               0.9766221221221218,
               -19.556992077069513
            ],
            [
               0.9794246246246241,
               -19.596257137577147
            ],
            [
               0.9822271271271268,
               -19.641151178539744
            ],
            [
               0.985029629629629,
               -19.686559488951065
            ],
            [
               0.9878321321321317,
               -19.726854302482437
            ],
            [
               0.9906346346346344,
               -19.756553388065154
            ],
            [
               0.9934371371371367,
               -19.770993781552303
            ],
            [
               0.9962396396396394,
               -19.76690429614089
            ],
            [
               0.9990421421421416,
               -19.742774827960655
            ],
            [
               1.0018446446446443,
               -19.698955175469624
            ],
            [
               1.004647147147147,
               -19.637464303079142
            ],
            [
               1.0074496496496492,
               -19.56154349507532
            ],
            [
               1.010252152152152,
               -19.475033867396053
            ],
            [
               1.0130546546546542,
               -19.381691487437514
            ],
            [
               1.0158571571571569,
               -19.284565543125513
            ],
            [
               1.018659659659659,
               -19.18555364800075
            ],
            [
               1.0214621621621618,
               -19.085214574763548
            ],
            [
               1.0242646646646645,
               -18.98286785849858
            ],
            [
               1.0270671671671667,
               -18.876951041764585
            ],
            [
               1.0298696696696694,
               -18.76555068301555
            ],
            [
               1.0326721721721717,
               -18.646984905923595
            ],
            [
               1.0354746746746744,
               -18.5203031913623
            ],
            [
               1.0382771771771766,
               -18.385588118887696
            ],
            [
               1.0410796796796793,
               -18.24399148146408
            ],
            [
               1.043882182182182,
               -18.097503645725702
            ],
            [
               1.0466846846846842,
               -17.94852428196381
            ],
            [
               1.049487187187187,
               -17.799356421218715
            ],
            [
               1.0522896896896892,
               -17.651768559005617
            ],
            [
               1.0550921921921919,
               -17.50675288848916
            ],
            [
               1.057894694694694,
               -17.364553862971135
            ],
            [
               1.0606971971971968,
               -17.224963166231884
            ],
            [
               1.0634996996996995,
               -17.08779582911621
            ],
            [
               1.0663022022022017,
               -16.953401182750333
            ],
            [
               1.0691047047047044,
               -16.82304083599378
            ],
            [
               1.0719072072072067,
               -16.698992893369393
            ],
            [
               1.0747097097097094,
               -16.58431254082613
            ],
            [
               1.0775122122122116,
               -16.48227612531436
            ],
            [
               1.0803147147147143,
               -16.39563244454471
            ],
            [
               1.083117217217217,
               -16.325853231246786
            ],
            [
               1.0859197197197192,
               -16.272593497885232
            ],
            [
               1.088722222222222,
               -16.233533359682657
            ],
            [
               1.0915247247247242,
               -16.20468403143414
            ],
            [
               1.0943272272272269,
               -16.18112406699051
            ],
            [
               1.097129729729729,
               -16.158018192954575
            ],
            [
               1.0999322322322318,
               -16.13169091766631
            ],
            [
               1.1027347347347345,
               -16.10050258811601
            ],
            [
               1.1055372372372367,
               -16.065314119467086
            ],
            [
               1.1083397397397394,
               -16.029418864367763
            ],
            [
               1.1111422422422417,
               -15.997942540230827
            ],
            [
               1.1139447447447444,
               -15.976833745005795
            ],
            [
               1.116747247247247,
               -15.971658251359173
            ],
            [
               1.1195497497497493,
               -15.98644878240616
            ],
            [
               1.122352252252252,
               -16.022841305313847
            ],
            [
               1.1251547547547542,
               -16.079657283271246
            ],
            [
               1.127957257257257,
               -16.152989235996998
            ],
            [
               1.1307597597597592,
               -16.236740777482797
            ],
            [
               1.1335622622622619,
               -16.32348702419438
            ],
            [
               1.1363647647647646,
               -16.405474119027733
            ],
            [
               1.1391672672672668,
               -16.475573399863876
            ],
            [
               1.1419697697697695,
               -16.528040719080284
            ],
            [
               1.1447722722722717,
               -16.55899039469541
            ],
            [
               1.1475747747747744,
               -16.566558636341462
            ],
            [
               1.1503772772772767,
               -16.55078732160313
            ],
            [
               1.1531797797797794,
               -16.513295809822772
            ],
            [
               1.155982282282282,
               -16.456823558871612
            ],
            [
               1.1587847847847843,
               -16.384723530213954
            ],
            [
               1.161587287287287,
               -16.300473145090393
            ],
            [
               1.1643897897897892,
               -16.207253377816492
            ],
            [
               1.167192292292292,
               -16.10763221789406
            ],
            [
               1.1699947947947942,
               -16.00337710590592
            ],
            [
               1.1727972972972969,
               -15.89540979982109
            ],
            [
               1.1755997997997996,
               -15.783903176734137
            ],
            [
               1.1784023023023018,
               -15.668500936489806
            ],
            [
               1.1812048048048045,
               -15.548619573254934
            ],
            [
               1.1840073073073067,
               -15.423772412603139
            ],
            [
               1.1868098098098094,
               -15.293845128517486
            ],
            [
               1.1896123123123117,
               -15.159257384386427
            ],
            [
               1.1924148148148144,
               -15.020968760855464
            ],
            [
               1.195217317317317,
               -14.880325816530549
            ],
            [
               1.1980198198198193,
               -14.738791921001239
            ],
            [
               1.200822322322322,
               -14.597639521388503
            ],
            [
               1.2036248248248242,
               -14.45770288309589
            ],
            [
               1.206427327327327,
               -14.31927962743973
            ],
            [
               1.2092298298298296,
               -14.182231007408998
            ],
            [
               1.2120323323323319,
               -14.046272371073592
            ],
            [
               1.2148348348348346,
               -13.911382654104031
            ],
            [
               1.2176373373373368,
               -13.77821413356326
            ],
            [
               1.2204398398398395,
               -13.648367518646639
            ],
            [
               1.2232423423423417,
               -13.524421064460052
            ],
            [
               1.2260448448448444,
               -13.409662577704287
            ],
            [
               1.2288473473473471,
               -13.307555231940054
            ],
            [
               1.2316498498498494,
               -13.221049423206422
            ],
            [
               1.234452352352352,
               -13.151909319069018
            ],
            [
               1.2372548548548543,
               -13.10023582238183
            ],
            [
               1.240057357357357,
               -13.064330545178365
            ],
            [
               1.2428598598598593,
               -13.040965548866833
            ],
            [
               1.245662362362362,
               -13.026021323687306
            ],
            [
               1.2484648648648646,
               -13.015358340012671
            ],
            [
               1.2512673673673669,
               -13.00572253715457
            ],
            [
               1.2540698698698696,
               -12.99547086306583
            ],
            [
               1.2568723723723718,
               -12.984943931733833
            ],
            [
               1.2596748748748745,
               -12.976398028877403
            ],
            [
               1.2624773773773768,
               -12.973514776326772
            ],
            [
               1.2652798798798794,
               -12.980605037227676
            ],
            [
               1.2680823823823821,
               -13.001688401679338
            ],
            [
               1.2708848848848844,
               -13.039645558357083
            ],
            [
               1.273687387387387,
               -13.095607270970538
            ],
            [
               1.2764898898898893,
               -13.168673832001529
            ],
            [
               1.279292392392392,
               -13.25597533459777
            ],
            [
               1.2820948948948943,
               -13.353010285152218
            ],
            [
               1.284897397397397,
               -13.454156528490532
            ],
            [
               1.2876998998998996,
               -13.553241511646437
            ],
            [
               1.2905024024024019,
               -13.644083307963022
            ],
            [
               1.2933049049049046,
               -13.720954631426775
            ],
            [
               1.2961074074074068,
               -13.77896079452388
            ],
            [
               1.2989099099099095,
               -13.814344175164388
            ],
            [
               1.3017124124124118,
               -13.824726158660456
            ],
            [
               1.3045149149149144,
               -13.80927746429842
            ],
            [
               1.3073174174174171,
               -13.768782597542051
            ],
            [
               1.3101199199199194,
               -13.705550208666608
            ],
            [
               1.312922422422422,
               -13.623130798257723
            ],
            [
               1.3157249249249243,
               -13.525839420606818
            ],
            [
               1.318527427427427,
               -13.418135151143055
            ],
            [
               1.3213299299299297,
               -13.303963204777354
            ],
            [
               1.324132432432432,
               -13.186198665452212
            ],
            [
               1.3269349349349346,
               -13.066326411929195
            ],
            [
               1.3297374374374369,
               -12.944444973569063
            ],
            [
               1.3325399399399396,
               -12.819602169376244
            ],
            [
               1.3353424424424418,
               -12.690379506826778
            ],
            [
               1.3381449449449445,
               -12.555568534197484
            ],
            [
               1.3409474474474472,
               -12.414750643625638
            ],
            [
               1.3437499499499495,
               -12.268615370913798
            ],
            [
               1.3465524524524521,
               -12.118927096956417
            ],
            [
               1.3493549549549544,
               -11.96815540942844
            ],
            [
               1.352157457457457,
               -11.818888435139822
            ],
            [
               1.3549599599599593,
               -11.67321828262839
            ],
            [
               1.357762462462462,
               -11.53229997644691
            ],
            [
               1.3605649649649647,
               -11.396234079705938
            ],
            [
               1.363367467467467,
               -11.264322793716035
            ],
            [
               1.3661699699699696,
               -11.135630004921042
            ],
            [
               1.368972472472472,
               -11.00967466652669
            ],
            [
               1.3717749749749746,
               -10.887036335159216
            ],
            [
               1.3745774774774768,
               -10.769668679504491
            ],
            [
               1.3773799799799795,
               -10.660797511637067
            ],
            [
               1.3801824824824822,
               -10.564400621120773
            ],
            [
               1.3829849849849845,
               -10.484391062737657
            ],
            [
               1.3857874874874871,
               -10.423715915021775
            ],
            [
               1.3885899899899894,
               -10.38361166205065
            ],
            [
               1.391392492492492,
               -10.36321680684335
            ],
            [
               1.3941949949949943,
               -10.359644807670799
            ],
            [
               1.396997497497497,
               -10.368495522665983
            ],
            [
               1.3998,
               -10.384668064805282
            ]
         ]
      },
      {
         "data": [
            [
               1.3999,
               -10.16575282267252
            ],
            [
               1.3971003028053077,
               -10.23438263703348
            ],
            [
               1.3943006056106155,
               -10.288174921834152
            ],
            [
               1.3915009084159233,
               -10.315175776527392
            ],
            [
               1.3887012112212311,
               -10.30921161371916
            ],
            [
               1.385901514026539,
               -10.27022058153759
            ],
            [
               1.3831018168318467,
               -10.203089667362955
            ],
            [
               1.3803021196371545,
               -10.11546661730662
            ],
            [
               1.3775024224424628,
               -10.015252081600574
            ],
            [
               1.3747027252477706,
               -9.90849926969119
            ],
            [
               1.3719030280530784,
               -9.798250149426057
            ],
            [
               1.3691033308583862,
               -9.684502854974326
            ],
            [
               1.366303633663694,
               -9.565146660642515
            ],
            [
               1.3635039364690018,
               -9.437431964309637
            ],
            [
               1.3607042392743096,
               -9.299437425793453
            ],
            [
               1.3579045420796174,
               -9.151070188326639
            ],
            [
               1.3551048448849252,
               -8.99434434267268
            ],
            [
               1.352305147690233,
               -8.832944624145343
            ],
            [
               1.3495054504955408,
               -8.671305948481692
            ],
            [
               1.3467057533008486,
               -8.513557279972886
            ],
            [
               1.3439060561061564,
               -8.362666678515323
            ],
            [
               1.3411063589114642,
               -8.220006393199478
            ],
            [
               1.338306661716772,
               -8.085389194959433
            ],
            [
               1.3355069645220798,
               -7.957475665293454
            ],
            [
               1.3327072673273876,
               -7.834366938811561
            ],
            [
               1.3299075701326954,
               -7.7141959788160435
            ],
            [
               1.3271078729380033,
               -7.595595213810214
            ],
            [
               1.324308175743311,
               -7.4780077450466935
            ],
            [
               1.3215084785486189,
               -7.361877740095522
            ],
            [
               1.3187087813539267,
               -7.248773314232863
            ],
            [
               1.3159090841592345,
               -7.1414603008507225
            ],
            [
               1.3131093869645423,
               -7.043883290956374
            ],
            [
               1.31030968976985,
               -6.960961502661939
            ],
            [
               1.3075099925751579,
               -6.898107600878059
            ],
            [
               1.3047102953804657,
               -6.860442066135291
            ],
            [
               1.3019105981857735,
               -6.851788457537344
            ],
            [
               1.2991109009910813,
               -6.873654301666806
            ],
            [
               1.296311203796389,
               -6.92447646492671
            ],
            [
               1.293511506601697,
               -6.9993977471774524
            ],
            [
               1.2907118094070047,
               -7.090731296846708
            ],
            [
               1.2879121122123125,
               -7.189086584238003
            ],
            [
               1.2851124150176203,
               -7.284931146420091
            ],
            [
               1.282312717822928,
               -7.370214223442039
            ],
            [
               1.279513020628236,
               -7.43963723746871
            ],
            [
               1.2767133234335437,
               -7.49124335515435
            ],
            [
               1.2739136262388515,
               -7.526191799653829
            ],
            [
               1.2711139290441593,
               -7.547821777576079
            ],
            [
               1.2683142318494671,
               -7.560317418502405
            ],
            [
               1.265514534654775,
               -7.567389754330359
            ],
            [
               1.2627148374600827,
               -7.571359273104594
            ],
            [
               1.2599151402653905,
               -7.572864976248327
            ],
            [
               1.2571154430706983,
               -7.571198892621391
            ],
            [
               1.2543157458760061,
               -7.5650488323758704
            ],
            [
               1.251516048681314,
               -7.553302989052769
            ],
            [
               1.2487163514866217,
               -7.535572651114325
            ],
            [
               1.2459166542919295,
               -7.512220853741903
            ],
            [
               1.2431169570972374,
               -7.483895361380118
            ],
            [
               1.2403172599025452,
               -7.450774790591867
            ],
            [
               1.237517562707853,
               -7.411867286262653
            ],
            [
               1.2347178655131608,
               -7.364700958813455
            ],
            [
               1.2319181683184686,
               -7.305611124875301
            ],
            [
               1.2291184711237764,
               -7.230607932193301
            ],
            [
               1.2263187739290842,
               -7.136579477312821
            ],
            [
               1.223519076734392,
               -7.022435203761683
            ],
            [
               1.2207193795396998,
               -6.889781181127925
            ],
            [
               1.2179196823450076,
               -6.742853480192598
            ],
            [
               1.2151199851503154,
               -6.587675583439064
            ],
            [
               1.2123202879556232,
               -6.430668696509857
            ],
            [
               1.209520590760931,
               -6.277137388236125
            ],
            [
               1.2067208935662388,
               -6.130106885532926
            ],
            [
               1.2039211963715466,
               -5.989880104168776
            ],
            [
               1.2011214991768548,
               -5.85444636786788
            ],
            [
               1.1983218019821626,
               -5.72058963064435
            ],
            [
               1.1955221047874705,
               -5.5853098758358035
            ],
            [
               1.1927224075927783,
               -5.4470690792767735
            ],
            [
               1.189922710398086,
               -5.306439408445565
            ],
            [
               1.1871230132033939,
               -5.165944345921979
            ],
            [
               1.1843233160087017,
               -5.029169839807471
            ],
            [
               1.1815236188140095,
               -4.899482770512816
            ],
            [
               1.1787239216193173,
               -4.778836685399047
            ],
            [
               1.175924224424625,
               -4.667118863102227
            ],
            [
               1.1731245272299329,
               -4.562305634839824
            ],
            [
               1.1703248300352407,
               -4.461407971117028
            ],
            [
               1.1675251328405485,
               -4.361904538070023
            ],
            [
               1.1647254356458563,
               -4.263173360428523
            ],
            [
               1.161925738451164,
               -4.167411240722265
            ],
            [
               1.159126041256472,
               -4.079681736648554
            ],
            [
               1.1563263440617797,
               -4.007008305896997
            ],
            [
               1.1535266468670875,
               -3.9567376696949355
            ],
            [
               1.1507269496723953,
               -3.934637243130356
            ],
            [
               1.147927252477703,
               -3.9432812564975284
            ],
            [
               1.145127555283011,
               -3.9811945944955904
            ],
            [
               1.1423278580883187,
               -4.042991821323715
            ],
            [
               1.1395281608936265,
               -4.120449176907414
            ],
            [
               1.1367284636989343,
               -4.204177621141143
            ],
            [
               1.1339287665042421,
               -4.285410270728213
            ],
            [
               1.13112906930955,
               -4.3574217305475775
            ],
            [
               1.1283293721148577,
               -4.4162495120953835
            ],
            [
               1.1255296749201655,
               -4.4606300483692936
            ],
            [
               1.1227299777254733,
               -4.491308365841109
            ],
            [
               1.1199302805307811,
               -4.510049648973564
            ],
            [
               1.117130583336089,
               -4.518722611899184
            ],
            [
               1.1143308861413967,
               -4.518735771142577
            ],
            [
               1.1115311889467046,
               -4.510931031147747
            ],
            [
               1.1087314917520124,
               -4.4958453129676625
            ],
            [
               1.1059317945573202,
               -4.474112719977102
            ],
            [
               1.103132097362628,
               -4.446744874003976
            ],
            [
               1.1003324001679358,
               -4.415102709496324
            ],
            [
               1.0975327029732436,
               -4.380524560150995
            ],
            [
               1.0947330057785514,
               -4.343740641376853
            ],
            [
               1.0919333085838592,
               -4.304317136277313
            ],
            [
               1.089133611389167,
               -4.260389013724192
            ],
            [
               1.0863339141944748,
               -4.208851709131475
            ],
            [
               1.0835342169997826,
               -4.14601989735113
            ],
            [
               1.0807345198050904,
               -4.068586434426054
            ],
            [
               1.0779348226103982,
               -3.9745913594594806
            ],
            [
               1.075135125415706,
               -3.864086519255917
            ],
            [
               1.0723354282210138,
               -3.7392673915771333
            ],
            [
               1.0695357310263216,
               -3.6040119251308154
            ],
            [
               1.0667360338316294,
               -3.4629590219381514
            ],
            [
               1.0639363366369372,
               -3.320409980662469
            ],
            [
               1.061136639442245,
               -3.1793926931750023
            ],
            [
               1.0583369422475528,
               -3.0411713526648723
            ],
            [
               1.0555372450528606,
               -2.9053339295637395
            ],
            [
               1.0527375478581684,
               -2.7703977219444447
            ],
            [
               1.0499378506634762,
               -2.634705477173719
            ],
            [
               1.047138153468784,
               -2.497297215878
            ],
            [
               1.0443384562740918,
               -2.3584637610197294
            ],
            [
               1.0415387590793996,
               -2.219807380645131
            ],
            [
               1.0387390618847074,
               -2.083809846177848
            ],
            [
               1.0359393646900152,
               -1.9530777414924163
            ],
            [
               1.033139667495323,
               -1.8295416459502924
            ],
            [
               1.0303399703006308,
               -1.7138954187112263
            ],
            [
               1.0275402731059387,
               -1.6054737824110565
            ],
            [
               1.0247405759112465,
               -1.5026133435511542
            ],
            [
               1.0219408787165543,
               -1.4033775533957897
            ],
            [
               1.0191411815218625,
               -1.3064053576523544
            ],
            [
               1.0163414843271703,
               -1.2116050353600345
            ],
            [
               1.0135417871324781,
               -1.1204684787569024
            ],
            [
               1.010742089937786,
               -1.0359053922391355
            ],
            [
               1.0079423927430937,
               -0.9616477867575177
            ],
            [
               1.0051426955484015,
               -0.9014024922110074
            ],
            [
               1.0023429983537093,
               -0.8579937533492885
            ],
            [
               0.9995433011590171,
               -0.8327232012754782
            ],
            [
               0.9967436039643249,
               -0.8250917067916673
            ],
            [
               0.9939439067696327,
               -0.8329095014808758
            ],
            [
               0.9911442095749405,
               -0.8527090988005853
            ],
            [
               0.9883445123802483,
               -0.8803056364534972
            ],
            [
               0.9855448151855561,
               -0.9113392942858568
            ],
            [
               0.982745117990864,
               -0.9416799956622991
            ],
            [
               0.9799454207961718,
               -0.9676522830724986
            ],
            [
               0.9771457236014796,
               -0.9861156153265791
            ],
            [
               0.9743460264067874,
               -0.9944832648668651
            ],
            [
               0.9715463292120952,
               -0.9907661025630161
            ],
            [
               0.968746632017403,
               -0.9736888464764858
            ],
            [
               0.9659469348227108,
               -0.9428649245227633
            ],
            [
               0.9631472376280186,
               -0.8989591074640781
            ],
            [
               0.9603475404333264,
               -0.8437391177084103
            ],
            [
               0.9575478432386342,
               -0.7799314283143539
            ],
            [
               0.954748146043942,
               -0.7108491677227886
            ],
            [
               0.9519484488492498,
               -0.6398335403472323
            ],
            [
               0.9491487516545576,
               -0.5696186870480852
            ],
            [
               0.9463490544598654,
               -0.5017691021439589
            ],
            [
               0.9435493572651732,
               -0.4363341474531798
            ],
            [
               0.940749660070481,
               -0.37181600584036484
            ],
            [
               0.9379499628757888,
               -0.30546986359610573
            ],
            [
               0.9351502656810966,
               -0.23387140865830566
            ],
            [
               0.9323505684864044,
               -0.15362119852877942
            ],
            [
               0.9295508712917122,
               -0.062025854805026245
            ],
            [
               0.92675117409702,
               0.04239138318274416
            ],
            [
               0.9239514769023278,
               0.15964967111821338
            ],
            [
               0.9211517797076356,
               0.288369170840821
            ],
            [
               0.9183520825129434,
               0.4260895218127971
            ],
            [
               0.9155523853182512,
               0.5697551492061534
            ],
            [
               0.912752688123559,
               0.71624837694119
            ],
            [
               0.9099529909288668,
               0.8628550135437981
            ],
            [
               0.9071532937341746,
               1.0075754694831764
            ],
            [
               0.9043535965394824,
               1.1492378455045738
            ],
            [
               0.9015538993447902,
               1.2874167147574864
            ],
            [
               0.898754202150098,
               1.422202704218383
            ],
            [
               0.8959545049554059,
               1.5538963905727579
            ],
            [
               0.8931548077607137,
               1.6827114251945703
            ],
            [
               0.8903551105660215,
               1.8085649091326883
            ],
            [
               0.8875554133713293,
               1.931009080641667
            ],
            [
               0.8847557161766371,
               2.049321196194348
            ],
            [
               0.8819560189819449,
               2.1627247855005596
            ],
            [
               0.8791563217872527,
               2.2706746259410946
            ],
            [
               0.8763566245925605,
               2.3731106450650294
            ],
            [
               0.8735569273978683,
               2.4705823044913364
            ],
            [
               0.8707572302031761,
               2.5641702636151646
            ],
            [
               0.8679575330084839,
               2.655184291841305
            ],
            [
               0.8651578358137917,
               2.744684760778243
            ],
            [
               0.8623581386190995,
               2.83294149800385
            ],
            [
               0.8595584414244073,
               2.9189872029318975
            ],
            [
               0.8567587442297151,
               3.0004252844413735
            ],
            [
               0.8539590470350229,
               3.073606062414529
            ],
            [
               0.8511593498403307,
               3.1341971711831174
            ],
            [
               0.8483596526456385,
               3.1780644614811218
            ],
            [
               0.8455599554509463,
               3.20227914172309
            ],
            [
               0.8427602582562546,
               3.206006854589342
            ],
            [
               0.8399605610615624,
               3.1910374806050457
            ],
            [
               0.8371608638668702,
               3.161786249614119
            ],
            [
               0.834361166672178,
               3.124722287697307
            ],
            [
               0.8315614694774858,
               3.087327548109111
            ],
            [
               0.8287617722827936,
               3.0568159847864043
            ],
            [
               0.8259620750881014,
               3.03891219571846
            ],
            [
               0.8231623778934092,
               3.0369783774869195
            ],
            [
               0.820362680698717,
               3.0516890562817878
            ],
            [
               0.8175629835040248,
               3.0813090262483467
            ],
            [
               0.8147632863093326,
               3.122472272325764
            ],
            [
               0.8119635891146404,
               3.1712337967363076
            ],
            [
               0.8091638919199482,
               3.224108040188539
            ],
            [
               0.806364194725256,
               3.2788321479856797
            ],
            [
               0.8035644975305638,
               3.33468955501498
            ],
            [
               0.8007648003358716,
               3.3923672865853343
            ],
            [
               0.7979651031411794,
               3.4534555733447383
            ],
            [
               0.7951654059464872,
               3.519789928357501
            ],
            [
               0.792365708751795,
               3.5928582266543407
            ],
            [
               0.7895660115571028,
               3.6734461690546323
            ],
            [
               0.7867663143624106,
               3.7615945060351446
            ],
            [
               0.7839666171677184,
               3.856826745268268
            ],
            [
               0.7811669199730262,
               3.958515946302323
            ],
            [
               0.778367222778334,
               4.066222604851323
            ],
            [
               0.7755675255836418,
               4.179861963910295
            ],
            [
               0.7727678283889496,
               4.299635700956113
            ],
            [
               0.7699681311942574,
               4.425760172661501
            ],
            [
               0.7671684339995652,
               4.558105365825773
            ],
            [
               0.764368736804873,
               4.695895957348517
            ],
            [
               0.7615690396101809,
               4.837605584399359
            ],
            [
               0.7587693424154887,
               4.9811055390322645
            ],
            [
               0.7559696452207965,
               5.124035296035007
            ],
            [
               0.7531699480261043,
               5.26427866026757
            ],
            [
               0.7503702508314121,
               5.400386298221324
            ],
            [
               0.7475705536367199,
               5.531798995404798
            ],
            [
               0.7447708564420277,
               5.658792095135863
            ],
            [
               0.7419711592473355,
               5.782157491828621
            ],
            [
               0.7391714620526433,
               5.902731764454232
            ],
            [
               0.7363717648579511,
               6.0209349154985095
            ],
            [
               0.7335720676632589,
               6.1364833630876925
            ],
            [
               0.7307723704685667,
               6.248382412068217
            ],
            [
               0.7279726732738745,
               6.355206489429566
            ],
            [
               0.7251729760791823,
               6.455572735023436
            ],
            [
               0.7223732788844901,
               6.5486405061471
            ],
            [
               0.7195735816897979,
               6.6344520354812255
            ],
            [
               0.7167738844951057,
               6.713975603587771
            ],
            [
               0.7139741873004135,
               6.788808662373077
            ],
            [
               0.7111744901057213,
               6.860613827202557
            ],
            [
               0.7083747929110291,
               6.930457773096627
            ],
            [
               0.7055750957163369,
               6.998269123009436
            ],
            [
               0.7027753985216447,
               7.062609494254334
            ],
            [
               0.6999757013269525,
               7.120866531253091
            ],
            [
               0.6971760041322603,
               7.169853830929109
            ],
            [
               0.6943763069375681,
               7.206677608616434
            ],
            [
               0.6915766097428759,
               7.2296421687709795
            ],
            [
               0.6887769125481837,
               7.2389431769484185
            ],
            [
               0.6859772153534915,
               7.236947377551891
            ],
            [
               0.6831775181587993,
               7.227965919092832
            ],
            [
               0.6803778209641071,
               7.217564459640497
            ],
            [
               0.677578123769415,
               7.2115774258038385
            ],
            [
               0.6747784265747228,
               7.21507079872823
            ],
            [
               0.6719787293800306,
               7.231506551930567
            ],
            [
               0.6691790321853384,
               7.262301550286501
            ],
            [
               0.6663793349906462,
               7.306863443236365
            ],
            [
               0.663579637795954,
               7.363058654461685
            ],
            [
               0.6607799406012622,
               7.427959406730586
            ],
            [
               0.65798024340657,
               7.498657070054418
            ],
            [
               0.6551805462118778,
               7.572931808764161
            ],
            [
               0.6523808490171856,
               7.649628604393244
            ],
            [
               0.6495811518224934,
               7.728685962086896
            ],
            [
               0.6467814546278012,
               7.810865481904848
            ],
            [
               0.643981757433109,
               7.897307880198962
            ],
            [
               0.6411820602384168,
               7.9890732472844945
            ],
            [
               0.6383823630437246,
               8.086804702237156
            ],
            [
               0.6355826658490324,
               8.19059548184995
            ],
            [
               0.6327829686543402,
               8.300062049478532
            ],
            [
               0.629983271459648,
               8.414556441251207
            ],
            [
               0.6271835742649559,
               8.533411824590127
            ],
            [
               0.6243838770702637,
               8.65611692383671
            ],
            [
               0.6215841798755715,
               8.782354099407595
            ],
            [
               0.6187844826808793,
               8.911896418311212
            ],
            [
               0.6159847854861871,
               9.044418220294075
            ],
            [
               0.6131850882914949,
               9.179309815466924
            ],
            [
               0.6103853910968027,
               9.315586993694641
            ],
            [
               0.6075856939021105,
               9.451950019856387
            ],
            [
               0.6047859967074183,
               9.586987883128634
            ],
            [
               0.6019862995127261,
               9.71946352966359
            ],
            [
               0.5991866023180339,
               9.84857744296035
            ],
            [
               0.5963869051233417,
               9.974105946774971
            ],
            [
               0.5935872079286495,
               10.096349654996438
            ],
            [
               0.5907875107339573,
               10.215894613656301
            ],
            [
               0.5879878135392651,
               10.333260766308822
            ],
            [
               0.5851881163445729,
               10.4485628067816
            ],
            [
               0.5823884191498807,
               10.561316471113521
            ],
            [
               0.5795887219551885,
               10.670481810695266
            ],
            [
               0.5767890247604963,
               10.774754306797059
            ],
            [
               0.5739893275658041,
               10.87302034027259
            ],
            [
               0.5711896303711119,
               10.964818509637189
            ],
            [
               0.5683899331764197,
               11.050622111037915
            ],
            [
               0.5655902359817275,
               11.131796100646984
            ],
            [
               0.5627905387870353,
               11.210178497246554
            ],
            [
               0.5599908415923431,
               11.287364848342964
            ],
            [
               0.5571911443976509,
               11.363894468361684
            ],
            [
               0.5543914472029587,
               11.438606473560212
            ],
            [
               0.5515917500082665,
               11.508422482610216
            ],
            [
               0.5487920528135743,
               11.568715129004204
            ],
            [
               0.5459923556188822,
               11.61425898653843
            ],
            [
               0.54319265842419,
               11.640578133480423
            ],
            [
               0.5403929612294978,
               11.64535804006892
            ],
            [
               0.5375932640348056,
               11.629528086611083
            ],
            [
               0.5347935668401134,
               11.597671582730202
            ],
            [
               0.5319938696454212,
               11.557576773810831
            ],
            [
               0.529194172450729,
               11.518966061564427
            ],
            [
               0.526394475256037,
               11.491669621967832
            ],
            [
               0.5235947780613448,
               11.483676719839844
            ],
            [
               0.5207950808666526,
               11.499551429756288
            ],
            [
               0.5179953836719604,
               11.53961901264865
            ],
            [
               0.5151956864772682,
               11.600133720103218
            ],
            [
               0.512395989282576,
               11.674381675324772
            ],
            [
               0.5095962920878838,
               11.754426326309549
            ],
            [
               0.5067965948931916,
               11.833039102681825
            ],
            [
               0.5039968976984994,
               11.905321157813566
            ],
            [
               0.5011972005038072,
               11.969622547609774
            ],
            [
               0.49839750330911503,
               12.02757154968321
            ],
            [
               0.49559780611442283,
               12.08327699270953
            ],
            [
               0.49279810891973064,
               12.141986778442766
            ],
            [
               0.48999841172503844,
               12.208613510849975
            ],
            [
               0.48719871453034624,
               12.286540349439528
            ],
            [
               0.48439901733565405,
               12.377002949421906
            ],
            [
               0.48159932014096185,
               12.479148594073987
            ],
            [
               0.47879962294626965,
               12.59066489836716
            ],
            [
               0.47599992575157746,
               12.708712211632152
            ],
            [
               0.47320022855688526,
               12.830831163431265
            ],
            [
               0.47040053136219306,
               12.95554207874239
            ],
            [
               0.46760083416750087,
               13.082483625346317
            ],
            [
               0.46480113697280867,
               13.212105541280467
            ],
            [
               0.4620014397781165,
               13.345077380364806
            ],
            [
               0.4592017425834243,
               13.481655184655517
            ],
            [
               0.4564020453887321,
               13.62123951227692
            ],
            [
               0.4536023481940399,
               13.76227106052162
            ],
            [
               0.4508026509993477,
               13.902479978302624
            ],
            [
               0.4480029538046555,
               14.039379943208335
            ],
            [
               0.4452032566099633,
               14.170821340638389
            ],
            [
               0.4424035594152711,
               14.295412893652061
            ],
            [
               0.4396038622205791,
               14.412684424839485
            ],
            [
               0.4368041650258869,
               14.52296735721661
            ],
            [
               0.43400446783119473,
               14.627073196218898
            ],
            [
               0.43120477063650253,
               14.725914997077922
            ],
            [
               0.42840507344181034,
               14.820220526586343
            ],
            [
               0.42560537624711814,
               14.910430365616786
            ],
            [
               0.42280567905242594,
               14.996784139594464
            ],
            [
               0.42000598185773375,
               15.079510865324341
            ],
            [
               0.41720628466304155,
               15.158990923980761
            ],
            [
               0.41440658746834935,
               15.235767889031367
            ],
            [
               0.41160689027365716,
               15.310355462226106
            ],
            [
               0.40880719307896496,
               15.38288261864957
            ],
            [
               0.40600749588427276,
               15.452709970265191
            ],
            [
               0.40320779868958057,
               15.51819475812238
            ],
            [
               0.40040810149488837,
               15.576758768429976
            ],
            [
               0.39760840430019617,
               15.6253253529354
            ],
            [
               0.394808707105504,
               15.661065829227669
            ],
            [
               0.3920090099108118,
               15.682274869524104
            ],
            [
               0.3892093127161196,
               15.689122991616818
            ],
            [
               0.3864096155214274,
               15.684041062500707
            ],
            [
               0.3836099183267352,
               15.671580184568597
            ],
            [
               0.380810221132043,
               15.657735911233248
            ],
            [
               0.3780105239373508,
               15.648883506311988
            ],
            [
               0.3752108267426586,
               15.650590374063027
            ],
            [
               0.3724111295479664,
               15.666613644632442
            ],
            [
               0.3696114323532742,
               15.698340671777489
            ],
            [
               0.366811735158582,
               15.74480309382773
            ],
            [
               0.3640120379638898,
               15.803231118488565
            ],
            [
               0.3612123407691976,
               15.869965309638134
            ],
            [
               0.3584126435745054,
               15.941454306392487
            ],
            [
               0.3556129463798132,
               16.01506394278896
            ],
            [
               0.352813249185121,
               16.08950306116518
            ],
            [
               0.35001355199042883,
               16.16480420550951
            ],
            [
               0.34721385479573685,
               16.241937745545982
            ],
            [
               0.34441415760104466,
               16.322240137073965
            ],
            [
               0.34161446040635246,
               16.406870528450256
            ],
            [
               0.33881476321166026,
               16.496469177717593
            ],
            [
               0.33601506601696807,
               16.591096116376264
            ],
            [
               0.33321536882227587,
               16.690416574782194
            ],
            [
               0.3304156716275837,
               16.794011785262565
            ],
            [
               0.3276159744328915,
               16.9016597382046
            ],
            [
               0.3248162772381993,
               17.013458916018912
            ],
            [
               0.3220165800435071,
               17.129744222048554
            ],
            [
               0.3192168828488149,
               17.25083645797252
            ],
            [
               0.3164171856541227,
               17.376738273981175
            ],
            [
               0.3136174884594305,
               17.506913035231612
            ],
            [
               0.3108177912647383,
               17.640250153895288
            ],
            [
               0.3080180940700461,
               17.775244714390176
            ],
            [
               0.3052183968753539,
               17.910330807117774
            ],
            [
               0.3024186996806617,
               18.044242018717902
            ],
            [
               0.2996190024859695,
               18.176255734517387
            ],
            [
               0.2968193052912773,
               18.30621832932989
            ],
            [
               0.2940196080965851,
               18.434331957461822
            ],
            [
               0.2912199109018929,
               18.560779354215306
            ],
            [
               0.2884202137072007,
               18.685333931160443
            ],
            [
               0.2856205165125085,
               18.807119624917235
            ],
            [
               0.28282081931781633,
               18.924638756007187
            ],
            [
               0.28002112212312413,
               19.036090394384868
            ],
            [
               0.27722142492843194,
               19.139889549395193
            ],
            [
               0.27442172773373974,
               19.235209941115272
            ],
            [
               0.27162203053904754,
               19.322344420143935
            ],
            [
               0.26882233334435535,
               19.402722002780497
            ],
            [
               0.26602263614966315,
               19.47852796817722
            ],
            [
               0.26322293895497095,
               19.55200953580058
            ],
            [
               0.260423241760279,
               19.624668318416624
            ],
            [
               0.2576235445655868,
               19.69659961988613
            ],
            [
               0.2548238473708946,
               19.766213755795548
            ],
            [
               0.2520241501762024,
               19.83046938227546
            ],
            [
               0.2492244529815102,
               19.885594070065977
            ],
            [
               0.246424755786818,
               19.928111651361128
            ],
            [
               0.2436250585921258,
               19.95588992595243
            ],
            [
               0.2408253613974336,
               19.96890220260828
            ],
            [
               0.2380256642027414,
               19.969471001397785
            ],
            [
               0.2352259670080492,
               19.961910693295142
            ],
            [
               0.232426269813357,
               19.951662497530126
            ],
            [
               0.22962657261866481,
               19.94416504858044
            ],
            [
               0.22682687542397262,
               19.943779686174913
            ],
            [
               0.22402717822928042,
               19.95306794131277
            ],
            [
               0.22122748103458822,
               19.97260653572485
            ],
            [
               0.21842778383989603,
               20.00135834396517
            ],
            [
               0.21562808664520383,
               20.037449032660884
            ],
            [
               0.21282838945051163,
               20.079081434161026
            ],
            [
               0.21002869225581944,
               20.12528926223948
            ],
            [
               0.20722899506112724,
               20.176296478829766
            ],
            [
               0.20442929786643504,
               20.233386010428628
            ],
            [
               0.20162960067174285,
               20.298346277659842
            ],
            [
               0.19882990347705065,
               20.37270276440098
            ],
            [
               0.19603020628235845,
               20.457010352485675
            ],
            [
               0.19323050908766626,
               20.550459272556495
            ],
            [
               0.19043081189297406,
               20.65094175024756
            ],
            [
               0.18763111469828186,
               20.755572732539278
            ],
            [
               0.18483141750358967,
               20.861506427820462
            ],
            [
               0.18203172030889747,
               20.966789632646258
            ],
            [
               0.17923202311420527,
               21.070975149723672
            ],
            [
               0.17643232591951308,
               21.17528954900356
            ],
            [
               0.17363262872482088,
               21.28228648117739
            ],
            [
               0.17083293153012868,
               21.395076427704797
            ],
            [
               0.1680332343354367,
               21.516356028552476
            ],
            [
               0.1652335371407445,
               21.647523782130417
            ],
            [
               0.16243383994605232,
               21.788144487168864
            ],
            [
               0.15963414275136012,
               21.93592033313481
            ],
            [
               0.15683444555666792,
               22.087174756244085
            ],
            [
               0.15403474836197573,
               22.23770299684065
            ],
            [
               0.15123505116728353,
               22.383737192273216
            ],
            [
               0.14843535397259133,
               22.522745516171202
            ],
            [
               0.14563565677789914,
               22.65384172731878
            ],
            [
               0.14283595958320694,
               22.777704711818828
            ],
            [
               0.14003626238851474,
               22.896058352741
            ],
            [
               0.13723656519382255,
               23.01089369152399
            ],
            [
               0.13443686799913035,
               23.123687815441468
            ],
            [
               0.13163717080443815,
               23.234865970547194
            ],
            [
               0.12883747360974596,
               23.343668869421624
            ],
            [
               0.12603777641505376,
               23.4484534152057
            ],
            [
               0.12323807922036156,
               23.547314367409747
            ],
            [
               0.12043838202566937,
               23.63881085925479
            ],
            [
               0.11763868483097717,
               23.72254738347692
            ],
            [
               0.11483898763628497,
               23.79940451753926
            ],
            [
               0.11203929044159278,
               23.871326100802907
            ],
            [
               0.10923959324690058,
               23.94071227986854
            ],
            [
               0.10643989605220838,
               24.009597524485713
            ],
            [
               0.10364019885751619,
               24.078868910087092
            ],
            [
               0.10084050166282399,
               24.14777837551313
            ],
            [
               0.09804080446813179,
               24.21392264806695
            ],
            [
               0.0952411072734396,
               24.273729350993047
            ],
            [
               0.0924414100787474,
               24.3233376732951
            ],
            [
               0.0896417128840552,
               24.359641901944553
            ],
            [
               0.086842015689363,
               24.38121232226044
            ],
            [
               0.08404231849467081,
               24.38883698193643
            ],
            [
               0.08124262129997883,
               24.38553136824919
            ],
            [
               0.07844292410528664,
               24.376010716607546
            ],
            [
               0.07564322691059444,
               24.365767975670185
            ],
            [
               0.07284352971590224,
               24.360006015803155
            ],
            [
               0.07004383252121005,
               24.36270522920938
            ],
            [
               0.06724413532651785,
               24.376059092230445
            ],
            [
               0.06444443813182565,
               24.400396724731806
            ],
            [
               0.06164474093713346,
               24.434568274265313
            ],
            [
               0.05884504374244126,
               24.476639469032065
            ],
            [
               0.056045346547749064,
               24.52466407761614
            ],
            [
               0.05324564935305687,
               24.577298635238982
            ],
            [
               0.05044595215836467,
               24.63409098534909
            ],
            [
               0.047646254963672474,
               24.695389297670946
            ],
            [
               0.04484655776898028,
               24.76194349331964
            ],
            [
               0.04204686057428808,
               24.83436669392075
            ],
            [
               0.039247163379595884,
               24.912661250790276
            ],
            [
               0.03644746618490369,
               24.995982487035338
            ],
            [
               0.03364776899021149,
               25.082726022295855
            ],
            [
               0.030848071795519294,
               25.17091157241129
            ],
            [
               0.028048374600827097,
               25.25873505355401
            ],
            [
               0.0252486774061349,
               25.34510447530274
            ],
            [
               0.022448980211442704,
               25.42998092112821
            ],
            [
               0.019649283016750507,
               25.514410621870407
            ],
            [
               0.01684958582205831,
               25.600235262916705
            ],
            [
               0.014049888627366114,
               25.68957132708141
            ],
            [
               0.011250191432673917,
               25.784221492749296
            ],
            [
               0.00845049423798172,
               25.885199014299427
            ],
            [
               0.005650797043289524,
               25.992505131944153
            ],
            [
               0.002851099848597327,
               26.105214853672475
            ],
            [
               5.1402653905130435e-05,
               26.22182690229034
            ],
            [
               -0.0027482945407870663,
               26.34075225114804
            ],
            [
               -0.005547991735479263,
               26.460778460733337
            ],
            [
               -0.00834768893017146,
               26.581364435218415
            ],
            [
               -0.011147386124863434,
               26.70268414401526
            ],
            [
               -0.013947083319555631,
               26.82542494251153
            ],
            [
               -0.016746780514247828,
               26.9504261581235
            ],
            [
               -0.019546477708940024,
               27.078290005895727
            ],
            [
               -0.02234617490363222,
               27.20909570281797
            ],
            [
               -0.025145872098324418,
               27.342301898240375
            ],
            [
               -0.027945569293016614,
               27.476850622072615
            ],
            [
               -0.03074526648770881,
               27.611414657488076
            ],
            [
               -0.03354496368240101,
               27.74468500009037
            ],
            [
               -0.036344660877093204,
               27.875590902252853
            ],
            [
               -0.0391443580717854,
               28.003381411844064
            ],
            [
               -0.0419440552664776,
               28.127558797767428
            ],
            [
               -0.044743752461169795,
               28.247716296513595
            ],
            [
               -0.04754344965586199,
               28.363370908119645
            ],
            [
               -0.05034314685055419,
               28.473881528609567
            ],
            [
               -0.053142844045246385,
               28.578503542073793
            ],
            [
               -0.05594254123993858,
               28.676568281997568
            ],
            [
               -0.05874223843463078,
               28.767714359163644
            ],
            [
               -0.061541935629322975,
               28.85206306809796
            ],
            [
               -0.06434163282401517,
               28.930238096223135
            ],
            [
               -0.06714133001870737,
               29.003181038160175
            ],
            [
               -0.06994102721339956,
               29.07179253882548
            ],
            [
               -0.07274072440809176,
               29.13650644518135
            ],
            [
               -0.07554042160278396,
               29.196951320968076
            ],
            [
               -0.07834011879747615,
               29.251849025479316
            ],
            [
               -0.08113981599216835,
               29.299239693750284
            ],
            [
               -0.08393951318686055,
               29.3370218683366
            ],
            [
               -0.08673921038155274,
               29.363686655929186
            ],
            [
               -0.08953890757624494,
               29.379042299174625
            ],
            [
               -0.09233860477093714,
               29.38470073810384
            ],
            [
               -0.09513830196562933,
               29.384143868639594
            ],
            [
               -0.09793799916032131,
               29.382295206348513
            ],
            [
               -0.1007376963550135,
               29.384662894119625
            ],
            [
               -0.1035373935497057,
               29.3962508730423
            ],
            [
               -0.1063370907443979,
               29.420515833800902
            ],
            [
               -0.1091367879390901,
               29.458651306176428
            ],
            [
               -0.11193648513378229,
               29.509402582701973
            ],
            [
               -0.11473618232847449,
               29.569477328898
            ],
            [
               -0.11753587952316669,
               29.634455779735333
            ],
            [
               -0.12033557671785888,
               29.699967664731137
            ],
            [
               -0.12313527391255108,
               29.762830055152136
            ],
            [
               -0.12593497110724328,
               29.821852206668957
            ],
            [
               -0.12873466830193547,
               29.878106395471438
            ],
            [
               -0.13153436549662767,
               29.93461045825862
            ],
            [
               -0.13433406269131987,
               29.995525882930743
            ],
            [
               -0.13713375988601206,
               30.06510011922643
            ],
            [
               -0.13993345708070426,
               30.146639323265827
            ],
            [
               -0.14273315427539646,
               30.241774418886777
            ],
            [
               -0.14553285147008865,
               30.3501891825506
            ],
            [
               -0.14833254866478085,
               30.469843874653243
            ],
            [
               -0.15113224585947305,
               30.597591896137192
            ],
            [
               -0.15393194305416524,
               30.72998839689519
            ],
            [
               -0.15673164024885744,
               30.864054247655716
            ],
            [
               -0.15953133744354964,
               30.99779234078095
            ],
            [
               -0.16233103463824183,
               31.13034166853961
            ],
            [
               -0.16513073183293403,
               31.261768990765635
            ],
            [
               -0.16793042902762623,
               31.392603479961938
            ],
            [
               -0.17073012622231842,
               31.52328659922884
            ],
            [
               -0.17352982341701062,
               31.653720798863027
            ],
            [
               -0.17632952061170282,
               31.78305671173157
            ],
            [
               -0.179129217806395,
               31.909775652858283
            ],
            [
               -0.1819289150010872,
               32.03202894420683
            ],
            [
               -0.1847286121957794,
               32.148116491647855
            ],
            [
               -0.1875283093904716,
               32.25694648515997
            ],
            [
               -0.19032800658516358,
               32.35832618869798
            ],
            [
               -0.19312770377985577,
               32.45298626319973
            ],
            [
               -0.19592740097454797,
               32.54232128425927
            ],
            [
               -0.19872709816924017,
               32.6279133801105
            ],
            [
               -0.20152679536393237,
               32.710970398984436
            ],
            [
               -0.20432649255862456,
               32.79183728607881
            ],
            [
               -0.20712618975331676,
               32.86972277065405
            ],
            [
               -0.20992588694800896,
               32.9427284304951
            ],
            [
               -0.21272558414270115,
               33.008189127452084
            ],
            [
               -0.21552528133739335,
               33.063253594692405
            ],
            [
               -0.21832497853208555,
               33.105572300998034
            ],
            [
               -0.22112467572677774,
               33.13393180336486
            ],
            [
               -0.22392437292146994,
               33.148686696924884
            ],
            [
               -0.22672407011616214,
               33.151887854740686
            ],
            [
               -0.22952376731085433,
               33.14707614349452
            ],
            [
               -0.23232346450554653,
               33.13878640608148
            ],
            [
               -0.23512316170023873,
               33.13186906912178
            ],
            [
               -0.23792285889493092,
               33.1307722439712
            ],
            [
               -0.24072255608962312,
               33.13892893572513
            ],
            [
               -0.24352225328431532,
               33.15836371383434
            ],
            [
               -0.2463219504790075,
               33.189580121660775
            ],
            [
               -0.2491216476736997,
               33.231728021147816
            ],
            [
               -0.2519213448683919,
               33.282993661679335
            ],
            [
               -0.2547210420630841,
               33.341116429398355
            ],
            [
               -0.2575207392577763,
               33.40392149778597
            ],
            [
               -0.2603204364524685,
               33.469767152133706
            ],
            [
               -0.2631201336471607,
               33.53783403850144
            ],
            [
               -0.2659198308418529,
               33.608222197219774
            ],
            [
               -0.2687195280365451,
               33.681860958514086
            ],
            [
               -0.2715192252312373,
               33.76026879785765
            ],
            [
               -0.2743189224259295,
               33.845220502050594
            ],
            [
               -0.27711861962062145,
               33.938386445955146
            ],
            [
               -0.27991831681531365,
               34.04100513372064
            ],
            [
               -0.28271801401000585,
               34.15363850365501
            ],
            [
               -0.28551771120469804,
               34.27604296909998
            ],
            [
               -0.28831740839939024,
               34.40717018457421
            ],
            [
               -0.29111710559408244,
               34.54529176807672
            ],
            [
               -0.29391680278877463,
               34.68822318783875
            ],
            [
               -0.29671649998346683,
               34.83360575977095
            ],
            [
               -0.299516197178159,
               34.9791950166254
            ],
            [
               -0.3023158943728512,
               35.1231017452519
            ],
            [
               -0.3051155915675434,
               35.26394104634591
            ],
            [
               -0.3079152887622356,
               35.40086487394328
            ],
            [
               -0.3107149859569278,
               35.53348137898606
            ],
            [
               -0.31351468315162,
               35.66169346997837
            ],
            [
               -0.3163143803463122,
               35.78551092030211
            ],
            [
               -0.3191140775410044,
               35.90489739487446
            ],
            [
               -0.3219137747356966,
               36.01970182946315
            ],
            [
               -0.3247134719303888,
               36.12969432932443
            ],
            [
               -0.327513169125081,
               36.234688027625765
            ],
            [
               -0.3303128663197732,
               36.33469247254199
            ],
            [
               -0.3331125635144654,
               36.430024163928955
            ],
            [
               -0.3359122607091576,
               36.521305114209895
            ],
            [
               -0.3387119579038498,
               36.60931240435194
            ],
            [
               -0.341511655098542,
               36.69469300917609
            ],
            [
               -0.3443113522932342,
               36.7776132245532
            ],
            [
               -0.34711104948792637,
               36.85745199641962
            ],
            [
               -0.34991074668261857,
               36.93265624649607
            ],
            [
               -0.35271044387731076,
               37.00084649496328
            ],
            [
               -0.35551014107200296,
               37.05919747328121
            ],
            [
               -0.35830983826669516,
               37.10503765288566
            ],
            [
               -0.36110953546138735,
               37.1365377897709
            ],
            [
               -0.36390923265607955,
               37.15331588960064
            ],
            [
               -0.36670892985077175,
               37.15679069879006
            ],
            [
               -0.3695086270454637,
               37.15017030792536
            ],
            [
               -0.3723083242401559,
               37.13805348666795
            ],
            [
               -0.3751080214348481,
               37.12572347237364
            ],
            [
               -0.3779077186295403,
               37.11829697980472
            ],
            [
               -0.3807074158242325,
               37.11992991616305
            ],
            [
               -0.3835071130189247,
               37.13326354486063
            ],
            [
               -0.3863068102136169,
               37.15922587509096
            ],
            [
               -0.3891065074083091,
               37.197204052575636
            ],
            [
               -0.3919062046030013,
               37.24550492492344
            ],
            [
               -0.3947059017976935,
               37.301952559501736
            ],
            [
               -0.3975055989923857,
               37.36445274384456
            ],
            [
               -0.4003052961870779,
               37.431388199356405
            ],
            [
               -0.4031049933817701,
               37.50177992609381
            ],
            [
               -0.4059046905764623,
               37.57523332941004
            ],
            [
               -0.4087043877711545,
               37.65175352197792
            ],
            [
               -0.4115040849658467,
               37.731541013402556
            ],
            [
               -0.41430378216053887,
               37.814860467538224
            ],
            [
               -0.41710347935523107,
               37.90202186038912
            ],
            [
               -0.41990317654992326,
               37.993448486092575
            ],
            [
               -0.42270287374461546,
               38.089756955388964
            ],
            [
               -0.42550257093930766,
               38.191761226075876
            ],
            [
               -0.42830226813399985,
               38.3003419247362
            ],
            [
               -0.43110196532869205,
               38.41618279529187
            ],
            [
               -0.43390166252338425,
               38.539443845320434
            ],
            [
               -0.43670135971807633,
               38.66948727875062
            ],
            [
               -0.43950105691276853,
               38.80477602329607
            ],
            [
               -0.4423007541074607,
               38.94301961924944
            ],
            [
               -0.4451004513021529,
               39.08156132956598
            ],
            [
               -0.4479001484968451,
               39.21791151653627
            ],
            [
               -0.4506998456915373,
               39.35026888797548
            ],
            [
               -0.4534995428862295,
               39.477859442010086
            ],
            [
               -0.4562992400809217,
               39.600971745956116
            ],
            [
               -0.4590989372756139,
               39.720663582000505
            ],
            [
               -0.4618986344703061,
               39.83822744740608
            ],
            [
               -0.4646983316649983,
               39.95459124904052
            ],
            [
               -0.4674980288596905,
               40.069862017830275
            ],
            [
               -0.4702977260543827,
               40.183179417228395
            ],
            [
               -0.4730974232490749,
               40.29294231968424
            ],
            [
               -0.4758971204437671,
               40.3973390261012
            ],
            [
               -0.47869681763845917,
               40.494995649304144
            ],
            [
               -0.48149651483315137,
               40.585500539010695
            ],
            [
               -0.48429621202784356,
               40.669589651116624
            ],
            [
               -0.48709590922253576,
               40.748884534229795
            ],
            [
               -0.48989560641722796,
               40.82522880103766
            ],
            [
               -0.49269530361192015,
               40.89981962119987
            ],
            [
               -0.49549500080661235,
               40.97242510297528
            ],
            [
               -0.49829469800130455,
               41.04097995546847
            ],
            [
               -0.5010943951959967,
               41.10175379495464
            ],
            [
               -0.5038940923906889,
               41.1501155682612
            ],
            [
               -0.5066937895853811,
               41.181726368569116
            ],
            [
               -0.5094934867800733,
               41.19384317865393
            ],
            [
               -0.5122931839747655,
               41.18635843672871
            ],
            [
               -0.5150928811694577,
               41.16225710516093
            ],
            [
               -0.5178925783641499,
               41.127329976008866
            ],
            [
               -0.5206922755588421,
               41.08919245373108
            ],
            [
               -0.5234919727535343,
               41.05585727413348
            ],
            [
               -0.5262916699482264,
               41.03423574709583
            ],
            [
               -0.5290913671429186,
               41.02895635880003
            ],
            [
               -0.5318910643376108,
               41.041788735804616
            ],
            [
               -0.534690761532303,
               41.07177830514352
            ],
            [
               -0.5374904587269952,
               41.11599103905216
            ],
            [
               -0.5402901559216874,
               41.17060294800866
            ],
            [
               -0.5430898531163796,
               41.231994845450856
            ],
            [
               -0.5458895503110718,
               41.297547865172085
            ],
            [
               -0.548689247505764,
               41.36596176484951
            ],
            [
               -0.5514889447004562,
               41.43708962470353
            ],
            [
               -0.5542886418951484,
               41.51144000431161
            ],
            [
               -0.5570883390898406,
               41.58958950328866
            ],
            [
               -0.5598880362845328,
               41.67174830047127
            ],
            [
               -0.562687733479225,
               41.75763483320136
            ],
            [
               -0.5654874306739172,
               41.84667903822567
            ],
            [
               -0.5682871278686092,
               41.93843826276611
            ],
            [
               -0.5710868250633014,
               42.03302522358605
            ],
            [
               -0.5738865222579936,
               42.1313425831679
            ],
            [
               -0.5766862194526858,
               42.234993528014
            ],
            [
               -0.579485916647378,
               42.34586308984995
            ],
            [
               -0.5822856138420702,
               42.465493977727284
            ],
            [
               -0.5850853110367624,
               42.594465822942865
            ],
            [
               -0.5878850082314546,
               42.73199675126879
            ],
            [
               -0.5906847054261468,
               42.87591715745346
            ],
            [
               -0.593484402620839,
               43.023041936430296
            ],
            [
               -0.5962840998155312,
               43.169833095516665
            ],
            [
               -0.5990837970102234,
               43.3131471170114
            ],
            [
               -0.6018834942049156,
               43.45083485990041
            ],
            [
               -0.6046831913996078,
               43.58201507579846
            ],
            [
               -0.6074828885943,
               43.706956410347125
            ],
            [
               -0.6102825857889922,
               43.8266365341293
            ],
            [
               -0.6130822829836844,
               43.94215358296563
            ],
            [
               -0.6158819801783765,
               44.05420722201087
            ],
            [
               -0.6186816773730687,
               44.16283031961973
            ],
            [
               -0.6214813745677609,
               44.267451284893085
            ],
            [
               -0.6242810717624531,
               44.36723833281421
            ],
            [
               -0.6270807689571453,
               44.46156688432878
            ],
            [
               -0.6298804661518375,
               44.55040000015238
            ],
            [
               -0.6326801633465297,
               44.634398569721355
            ],
            [
               -0.6354798605412219,
               44.71467485691229
            ],
            [
               -0.638279557735914,
               44.79223711469667
            ],
            [
               -0.6410792549306062,
               44.867297957905635
            ],
            [
               -0.6438789521252984,
               44.93869093483449
            ],
            [
               -0.6466786493199906,
               45.003631416402776
            ],
            [
               -0.6494783465146828,
               45.05796900883542
            ],
            [
               -0.652278043709375,
               45.09693524959472
            ],
            [
               -0.6550777409040672,
               45.11623647599836
            ],
            [
               -0.6578774380987593,
               45.11322533584357
            ],
            [
               -0.6606771352934515,
               45.08784184775684
            ],
            [
               -0.6634768324881437,
               45.043059951051696
            ],
            [
               -0.6662765296828359,
               44.98469544435551
            ],
            [
               -0.6690762268775281,
               44.92059165321337
            ],
            [
               -0.6718759240722203,
               44.85935496680989
            ],
            [
               -0.6746756212669125,
               44.80892148974406
            ],
            [
               -0.6774753184616047,
               44.77527144170463
            ],
            [
               -0.6802750156562969,
               44.76156424492261
            ],
            [
               -0.6830747128509891,
               44.76786051554182
            ],
            [
               -0.6858744100456813,
               44.79145847880769
            ],
            [
               -0.6886741072403735,
               44.82773776446246
            ],
            [
               -0.6914738044350657,
               44.87130413269961
            ],
            [
               -0.6942735016297579,
               44.917183090536035
            ],
            [
               -0.6970731988244501,
               44.961822116101956
            ],
            [
               -0.6998728960191423,
               45.00372048911549
            ],
            [
               -0.7026725932138345,
               45.04359421984042
            ],
            [
               -0.7054722904085265,
               45.084080343876664
            ],
            [
               -0.7082719876032187,
               45.129071260592205
            ],
            [
               -0.7110716847979109,
               45.182832325172754
            ],
            [
               -0.7138713819926031,
               45.24908690817837
            ],
            [
               -0.7166710791872953,
               45.33025021425326
            ],
            [
               -0.7194707763819875,
               45.42695824233106
            ],
            [
               -0.7222704735766797,
               45.537977154426095
            ],
            [
               -0.7250701707713719,
               45.6605006003144
            ],
            [
               -0.7278698679660641,
               45.79076150611467
            ],
            [
               -0.7306695651607563,
               45.92481634781564
            ],
            [
               -0.7334692623554485,
               46.059319846623076
            ],
            [
               -0.7362689595501407,
               46.19210824201722
            ],
            [
               -0.7390686567448329,
               46.322453571758395
            ],
            [
               -0.7418683539395251,
               46.450932452813056
            ],
            [
               -0.7446680511342173,
               46.57895243599482
            ],
            [
               -0.7474677483289094,
               46.708071420994564
            ],
            [
               -0.7502674455236016,
               46.839304497395275
            ],
            [
               -0.7530671427182938,
               46.9726188692316
            ],
            [
               -0.755866839912986,
               47.106766214918736
            ],
            [
               -0.7586665371076782,
               47.23950490789853
            ],
            [
               -0.7614662343023704,
               47.368148657047094
            ],
            [
               -0.7642659314970626,
               47.49027742526979
            ],
            [
               -0.7670656286917548,
               47.604392208983484
            ],
            [
               -0.769865325886447,
               47.71030577148858
            ],
            [
               -0.7726650230811392,
               47.80913572194548
            ],
            [
               -0.7754647202758314,
               47.902883552353245
            ],
            [
               -0.7782644174705236,
               47.99370855709272
            ],
            [
               -0.7810641146652157,
               48.083100800297125
            ],
            [
               -0.7838638118599079,
               48.17119297722092
            ],
            [
               -0.7866635090546001,
               48.25641578253452
            ],
            [
               -0.7894632062492923,
               48.33560577398228
            ],
            [
               -0.7922629034439845,
               48.40454781931637
            ],
            [
               -0.7950626006386766,
               48.4588144577948
            ],
            [
               -0.7978622978333688,
               48.49468737467566
            ],
            [
               -0.800661995028061,
               48.50993306061459
            ],
            [
               -0.8034616922227532,
               48.50425649452233
            ],
            [
               -0.8062613894174454,
               48.47935414763026
            ],
            [
               -0.8090610866121376,
               48.438598419364546
            ],
            [
               -0.8118607838068298,
               48.38647532683129
            ],
            [
               -0.814660481001522,
               48.32794060131449
            ],
            [
               -0.8174601781962142,
               48.267847953009394
            ],
            [
               -0.8202598753909064,
               48.2105474497091
            ],
            [
               -0.8230595725855986,
               48.15967595940774
            ],
            [
               -0.8258592697802908,
               48.118094356239006
            ],
            [
               -0.828658966974983,
               48.08789085450079
            ],
            [
               -0.8314586641696752,
               48.07037591123304
            ],
            [
               -0.8342583613643674,
               48.06603474066148
            ],
            [
               -0.8370580585590595,
               48.07445866053488
            ],
            [
               -0.8398577557537517,
               48.09432117685616
            ],
            [
               -0.8426574529484439,
               48.12347836875431
            ],
            [
               -0.845457150143136,
               48.15924754300135
            ],
            [
               -0.8482568473378282,
               48.19886058043615
            ],
            [
               -0.8510565445325204,
               48.240019170148045
            ],
            [
               -0.8538562417272126,
               48.2814242016841
            ],
            [
               -0.8566559389219048,
               48.32313324080324
            ],
            [
               -0.859455636116597,
               48.36662864941527
            ],
            [
               -0.8622553333112892,
               48.41454896641896
            ],
            [
               -0.8650550305059814,
               48.47012757142852
            ],
            [
               -0.8678547277006736,
               48.5364672795879
            ],
            [
               -0.8706544248953658,
               48.61583042077664
            ],
            [
               -0.873454122090058,
               48.70912427288665
            ],
            [
               -0.8762538192847502,
               48.81571021954652
            ],
            [
               -0.8790535164794424,
               48.93357654824532
            ],
            [
               -0.8818532136741346,
               49.05981561028639
            ],
            [
               -0.8846529108688267,
               49.19126542514963
            ],
            [
               -0.8874526080635189,
               49.32513702727587
            ],
            [
               -0.8902523052582111,
               49.45946223843755
            ],
            [
               -0.8930520024529033,
               49.59325665451194
            ],
            [
               -0.8958516996475955,
               49.72638036447854
            ],
            [
               -0.8986513968422877,
               49.85916767652117
            ],
            [
               -0.9014510940369799,
               49.99196094449697
            ],
            [
               -0.9042507912316721,
               50.12470470234105
            ],
            [
               -0.9070504884263643,
               50.25672998054221
            ],
            [
               -0.9098501856210565,
               50.38679401136239
            ],
            [
               -0.9126498828157487,
               50.51335736305507
            ],
            [
               -0.9154495800104409,
               50.63500346461564
            ],
            [
               -0.9182492772051329,
               50.75085685312139
            ],
            [
               -0.9210489743998251,
               50.860850387389206
            ],
            [
               -0.9238486715945173,
               50.965730355134184
            ],
            [
               -0.9266483687892095,
               51.06676184905922
            ],
            [
               -0.9294480659839017,
               51.16518550406432
            ],
            [
               -0.9322477631785939,
               51.261556742973944
            ],
            [
               -0.9350474603732861,
               51.355147791017636
            ],
            [
               -0.9378471575679783,
               51.44359593763582
            ],
            [
               -0.9406468547626705,
               51.52293520574821
            ],
            [
               -0.9434465519573627,
               51.588061754956
            ],
            [
               -0.9462462491520549,
               51.63357601018455
            ],
            [
               -0.9490459463467471,
               51.65484321035878
            ],
            [
               -0.9518456435414393,
               51.64904548647369
            ],
            [
               -0.9546453407361315,
               51.61598260945795
            ],
            [
               -0.9574450379308237,
               51.55842262436858
            ],
            [
               -0.9602447351255159,
               51.48189977700921
            ],
            [
               -0.9630444323202081,
               51.39398317387067
            ],
            [
               -0.9658441295149003,
               51.30316396711984
            ],
            [
               -0.9686438267095925,
               51.217598849908775
            ],
            [
               -0.9714435239042847,
               51.14397857881402
            ],
            [
               -0.9742432210989769,
               51.086752875123686
            ],
            [
               -0.9770429182936691,
               51.0478471004304
            ],
            [
               -0.9798426154883613,
               51.026878211700854
            ],
            [
               -0.9826423126830534,
               51.02175400045117
            ],
            [
               -0.9854420098777456,
               51.0294558054129
            ],
            [
               -0.9882417070724377,
               51.046784095678696
            ],
            [
               -0.9910414042671299,
               51.070892294756106
            ],
            [
               -0.9938411014618221,
               51.09952947876509
            ],
            [
               -0.9966407986565143,
               51.131023730048646
            ],
            [
               -0.9994404958512065,
               51.16412645937247
            ],
            [
               -1.0022401930458988,
               51.197873323981405
            ],
            [
               -1.005039890240591,
               51.231587577324085
            ],
            [
               -1.007839587435283,
               51.26506837113253
            ],
            [
               -1.0106392846299752,
               51.29890143692784
            ],
            [
               -1.0134389818246674,
               51.33474395423644
            ],
            [
               -1.0162386790193596,
               51.375405384381146
            ],
            [
               -1.0190383762140518,
               51.424588966149116
            ],
            [
               -1.021838073408744,
               51.48626536759959
            ],
            [
               -1.0246377706034362,
               51.563786633949974
            ],
            [
               -1.0274374677981284,
               51.658966695974684
            ],
            [
               -1.0302371649928206,
               51.771408187412085
            ],
            [
               -1.0330368621875128,
               51.898317257603836
            ],
            [
               -1.035836559382205,
               52.03492202953357
            ],
            [
               -1.0386362565768972,
               52.175431534072
            ],
            [
               -1.0414359537715894,
               52.31429708550292
            ],
            [
               -1.0442356509662816,
               52.44742700569103
            ],
            [
               -1.0470353481609738,
               52.573000552019785
            ],
            [
               -1.049835045355666,
               52.69163649217545
            ],
            [
               -1.0526347425503582,
               52.80586594702584
            ],
            [
               -1.0554344397450504,
               52.919077257808496
            ],
            [
               -1.0582341369397426,
               53.03427073760661
            ],
            [
               -1.0610338341344348,
               53.1530241218945
            ],
            [
               -1.063833531329127,
               53.27500010143741
            ],
            [
               -1.0666332285238191,
               53.39814444468045
            ],
            [
               -1.0694329257185113,
               53.51948549549985
            ],
            [
               -1.0722326229132033,
               53.63623306656215
            ],
            [
               -1.0750323201078955,
               53.74676133878402
            ],
            [
               -1.0778320173025877,
               53.85108945771514
            ],
            [
               -1.08063171449728,
               53.95064081958856
            ],
            [
               -1.083431411691972,
               54.04731545325528
            ],
            [
               -1.0862311088866643,
               54.142165485361595
            ],
            [
               -1.0890308060813565,
               54.23413318167253
            ],
            [
               -1.0918305032760487,
               54.31933193301727
            ],
            [
               -1.0946302004707409,
               54.391208164314264
            ],
            [
               -1.097429897665433,
               54.44165639499242
            ],
            [
               -1.1002295948601253,
               54.46285332493737
            ],
            [
               -1.1030292920548175,
               54.449328971770484
            ],
            [
               -1.1058289892495097,
               54.39968636059254
            ],
            [
               -1.1086286864442019,
               54.317454735405505
            ],
            [
               -1.111428383638894,
               54.21079567791776
            ],
            [
               -1.1142280808335863,
               54.0911056326616
            ],
            [
               -1.1170277780282785,
               53.970871614563706
            ],
            [
               -1.1198274752229707,
               53.86134226059124
            ],
            [
               -1.1226271724176629,
               53.770611915139256
            ],
            [
               -1.125426869612355,
               53.70257407850027
            ],
            [
               -1.1282265668070472,
               53.65693165526773
            ],
            [
               -1.1310262640017394,
               53.630143471494996
            ],
            [
               -1.1338259611964316,
               53.61693705822213
            ],
            [
               -1.1366256583911238,
               53.61190105524699
            ],
            [
               -1.139425355585816,
               53.6107141522344
            ],
            [
               -1.1422250527805082,
               53.61074451982141
            ],
            [
               -1.1450247499752004,
               53.61099479277672
            ],
            [
               -1.1478244471698926,
               53.61158643387633
            ],
            [
               -1.1506241443645848,
               53.613100863253784
            ],
            [
               -1.153423841559277,
               53.616088444769076
            ],
            [
               -1.1562235387539692,
               53.620934151464915
            ],
            [
               -1.1590232359486614,
               53.62808552498713
            ],
            [
               -1.1618229331433536,
               53.63847874286107
            ],
            [
               -1.1646226303380458,
               53.653907742459324
            ],
            [
               -1.167422327532738,
               53.67710211093351
            ],
            [
               -1.1702220247274302,
               53.711400437975925
            ],
            [
               -1.1730217219221224,
               53.76007697288413
            ],
            [
               -1.1758214191168146,
               53.82553178853602
            ],
            [
               -1.1786211163115068,
               53.90862705546949
            ],
            [
               -1.1814208135061988,
               54.008414505749485
            ],
            [
               -1.184220510700891,
               54.12236446111057
            ],
            [
               -1.1870202078955832,
               54.247025604409785
            ],
            [
               -1.1898199050902754,
               54.378886400779784
            ],
            [
               -1.1926196022849676,
               54.51513536091581
            ],
            [
               -1.1954192994796597,
               54.65405823378143
            ],
            [
               -1.198218996674352,
               54.794952096203914
            ],
            [
               -1.2010186938690441,
               54.93762623311793
            ],
            [
               -1.2038183910637363,
               55.081724835729
            ],
            [
               -1.2066180882584285,
               55.22618156407528
            ],
            [
               -1.2094177854531207,
               55.36906836195787
            ],
            [
               -1.212217482647813,
               55.50794427968905
            ],
            [
               -1.2150171798425051,
               55.640600832519134
            ],
            [
               -1.2178168770371973,
               55.76591785145299
            ],
            [
               -1.2206165742318895,
               55.884460921419354
            ],
            [
               -1.2234162714265817,
               55.99850741676124
            ],
            [
               -1.226215968621274,
               56.11137175963665
            ],
            [
               -1.229015665815966,
               56.22615242127411
            ],
            [
               -1.2318153630106583,
               56.34425524203593
            ],
            [
               -1.2346150602053505,
               56.464173919102755
            ],
            [
               -1.2374147574000427,
               56.5809764213836
            ],
            [
               -1.240214454594735,
               56.68675666969135
            ],
            [
               -1.243014151789427,
               56.772020411793754
            ],
            [
               -1.2458138489841193,
               56.82767657765568
            ],
            [
               -1.2486135461788115,
               56.847100077147736
            ],
            [
               -1.2514132433735037,
               56.82769000222614
            ],
            [
               -1.2542129405681959,
               56.7714859274813
            ],
            [
               -1.2570126377628879,
               56.684681519531466
            ],
            [
               -1.25981233495758,
               56.576199749989634
            ],
            [
               -1.2626120321522722,
               56.45576234803419
            ],
            [
               -1.2654117293469644,
               56.33201211741273
            ],
            [
               -1.2682114265416566,
               56.21119339398354
            ],
            [
               -1.2710111237363488,
               56.096686839681915
            ],
            [
               -1.273810820931041,
               55.98940506404448
            ],
            [
               -1.2766105181257332,
               55.888785035799934
            ],
            [
               -1.2794102153204254,
               55.79395144164104
            ],
            [
               -1.2822099125151176,
               55.70462065981191
            ],
            [
               -1.2850096097098098,
               55.621459795860645
            ],
            [
               -1.287809306904502,
               55.545849240485445
            ],
            [
               -1.2906090040991942,
               55.479231417563916
            ],
            [
               -1.2934087012938864,
               55.422377546316945
            ],
            [
               -1.2962083984885786,
               55.37491752510967
            ],
            [
               -1.2990080956832708,
               55.335356522416824
            ],
            [
               -1.301807792877963,
               55.30159664804412
            ],
            [
               -1.3046074900726552,
               55.271774176023854
            ],
            [
               -1.3074071872673474,
               55.24509225948483
            ],
            [
               -1.3102068844620396,
               55.222325040630636
            ],
            [
               -1.3130065816567318,
               55.20579164101191
            ],
            [
               -1.315806278851424,
               55.19879933815163
            ],
            [
               -1.3186059760461162,
               55.20475616633439
            ],
            [
               -1.3214056732408084,
               55.226276285972894
            ],
            [
               -1.3242053704355006,
               55.26459886609661
            ],
            [
               -1.3270050676301928,
               55.31951361735474
            ],
            [
               -1.329804764824885,
               55.38978289663274
            ],
            [
               -1.3326044620195772,
               55.473851071222946
            ],
            [
               -1.3354041592142694,
               55.57051602155839
            ],
            [
               -1.3382038564089616,
               55.67925370948457
            ],
            [
               -1.3410035536036538,
               55.800032404652725
            ],
            [
               -1.343803250798346,
               55.93267478176847
            ],
            [
               -1.3466029479930381,
               56.076037526787715
            ],
            [
               -1.3494026451877303,
               56.22739272081162
            ],
            [
               -1.3522023423824225,
               56.38235951811751
            ],
            [
               -1.3550020395771145,
               56.535550271832136
            ],
            [
               -1.3578017367718067,
               56.681821867813554
            ],
            [
               -1.360601433966499,
               56.81775884561456
            ],
            [
               -1.363401131161191,
               56.94286229255868
            ],
            [
               -1.3662008283558833,
               57.05994618390274
            ],
            [
               -1.3690005255505755,
               57.17445839180953
            ],
            [
               -1.3718002227452677,
               57.29278685737592
            ],
            [
               -1.37459991993996,
               57.419971976437616
            ],
            [
               -1.377399617134652,
               57.557499602883645
            ],
            [
               -1.3801993143293443,
               57.70189949042754
            ],
            [
               -1.3829990115240365,
               57.84468942710222
            ],
            [
               -1.3857987087187287,
               57.973830712219325
            ],
            [
               -1.3885984059134209,
               58.07640837459469
            ],
            [
               -1.391398103108113,
               58.14185719416432
            ],
            [
               -1.3941978003028053,
               58.164860735225446
            ],
            [
               -1.3969974974974975,
               58.14709409727672
            ]
         ]
      }
   ]
}
