# Supplementary material for: Isolation of a planar π-aromatic Bi5− ring in a cobalt-based inverse-sandwich-type complex
Source: Nat Chem. 2025 Jan 20;17(4):547–55. doi: 10.1038/s41557-024-01713-8 (PMC11964920; doi:10.1038/s41557-024-01713-8)
Supplement: Supplementary file 4 — Original magnetic data of compound 1 and origin file of Fig. 3. [file 41557_2024_1713_MOESM4_ESM.zip › sr_and_T/7.csv]

comment	corrected Loops
temperature	0.1
sr	0.128
angle	0
trans	0
B	M
-1.3999	-0.9895422207575773
-1.3970974874874873	-0.9889954359909738
-1.394294974974975	-0.988631326164987
-1.3914924624624623	-0.9884704953090993
-1.3886899499499499	-0.9884847240822525
-1.3858874374374373	-0.9886069249938523
-1.3830849249249249	-0.9887510312559238
-1.3802824124124122	-0.9888356791273742
-1.3774798998998998	-0.9888047829747086
-1.3746773873873872	-0.9886394588912267
-1.3718748748748748	-0.9883586943925868
-1.3690723623623622	-0.9880096847829409
-1.3662698498498498	-0.9876517300140558
-1.3634673373373372	-0.9873391200606958
-1.3606648248248248	-0.987108157944438
-1.3578623123123121	-0.9869716095596924
-1.3550597997997997	-0.9869211539485778
-1.3522572872872871	-0.986935787087796
-1.3494547747747747	-0.9869924544227688
-1.346652262262262	-0.9870749235180831
-1.3438497497497497	-0.9871780212296598
-1.341047237237237	-0.9873063515242457
-1.3382447247247247	-0.9874687209869151
-1.335442212212212	-0.987670984619487
-1.3326396996996996	-0.9879104092713902
-1.329837187187187	-0.9881738760406688
-1.3270346746746746	-0.9884406566108188
-1.324232162162162	-0.9886887158808827
-1.3214296496496496	-0.9889021630317845
-1.318627137137137	-0.9890770503980375
-1.3158246246246246	-0.9892233176147756
-1.313022112112112	-0.9893620481035237
-1.3102195995995995	-0.9895188396469197
-1.307417087087087	-0.9897154160503006
-1.3046145745745745	-0.9899621817454711
-1.301812062062062	-0.9902540822255315
-1.2990095495495495	-0.9905710343472747
-1.2962070370370369	-0.9908827316016171
-1.2934045245245245	-0.9911563051416289
-1.2906020120120119	-0.9913645483399107
-1.2877994994994995	-0.9914923958244455
-1.2849969869869868	-0.9915400291611933
-1.2821944744744744	-0.9915220818007195
-1.2793919619619618	-0.9914635498060322
-1.2765894494494494	-0.9913938288557764
-1.2737869369369368	-0.9913405853091003
-1.2709844244244244	-0.9913249211103883
-1.2681819119119118	-0.9913586756053366
-1.2653793993993994	-0.9914439823927699
-1.2625768868868867	-0.9915746163029688
-1.2597743743743743	-0.9917383777973563
-1.2569718618618617	-0.9919197869596346
-1.2541693493493493	-0.9921025957331405
-1.2513668368368367	-0.9922719160504405
-1.2485643243243243	-0.9924159606807417
-1.2457618118118117	-0.9925274351298368
-1.2429592992992993	-0.9926045281730351
-1.2401567867867866	-0.9926513201723697
-1.2373542742742742	-0.9926773730316973
-1.2345517617617616	-0.9926963537750113
-1.2317492492492492	-0.9927237697885559
-1.2289467367367366	-0.9927741773352738
-1.2261442242242242	-0.9928584463979808
-1.2233417117117116	-0.9929817194318304
-1.2205391991991992	-0.9931425476044189
-1.2177366866866866	-0.9933333685563321
-1.2149341741741742	-0.9935421170480874
-1.2121316616616615	-0.9937544704364499
-1.2093291491491491	-0.9939561284454868
-1.2065266366366365	-0.9941346386356631
-1.203724124124124	-0.9942805448879416
-1.2009216116116115	-0.9943879334801746
-1.198119099099099	-0.9944546479022388
-1.1953165865865865	-0.9944824557375562
-1.192514074074074	-0.99447728135047
-1.1897115615615614	-0.9944493568814725
-1.186909049049049	-0.9944129313084253
-1.1841065365365364	-0.9943851416469621
-1.181304024024024	-0.9943838484478134
-1.1785015115115114	-0.9944246216084793
-1.175698998998999	-0.9945174898966413
-1.1728964864864864	-0.9946643542334556
-1.170093973973974	-0.9948579594724678
-1.1672914614614613	-0.9950829719329993
-1.164488948948949	-0.9953191033891878
-1.1616864364364363	-0.9955455534252227
-1.158883923923924	-0.9957455543399008
-1.1560814114114113	-0.9959096942683933
-1.153278898898899	-0.9960370367713538
-1.1504763863863863	-0.9961337566169415
-1.1476738738738739	-0.9962098387914674
-1.1448713613613613	-0.9962750462027542
-1.1420688488488488	-0.9963356026480139
-1.1392663363363362	-0.9963927559954939
-1.1364638238238238	-0.9964436675572215
-1.1336613113113112	-0.9964841712636935
-1.1308587987987986	-0.9965121955659206
-1.1280562862862862	-0.9965303353930705
-1.1252537737737738	-0.9965463394355131
-1.1224512612612612	-0.9965710626051463
-1.1196487487487485	-0.9966144504319425
-1.1168462362362361	-0.9966809929438492
-1.1140437237237237	-0.9967664648531889
-1.111241211211211	-0.9968574760060273
-1.1084386986986985	-0.9969344519375992
-1.105636186186186	-0.9969774421312774
-1.1028336736736737	-0.9969730427130192
-1.100031161161161	-0.9969201359897233
-1.0972286486486484	-0.9968323397072842
-1.094426136136136	-0.9967360069386976
-1.0916236236236236	-0.9966640339526882
-1.088821111111111	-0.9966471486016533
-1.0860185985985984	-0.996705275306063
-1.083216086086086	-0.9968416662571671
-1.0804135735735736	-0.9970416899737338
-1.077611061061061	-0.9972767220545771
-1.0748085485485483	-0.997511961979692
-1.072006036036036	-0.9977157465417434
-1.0692035235235235	-0.997867469787124
-1.066401011011011	-0.9979617099576391
-1.0635984984984983	-0.9980074411721229
-1.060795985985986	-0.9980228384103684
-1.0579934734734735	-0.9980276161983526
-1.0551909609609609	-0.998035593016702
-1.0523884484484483	-0.9980500007804853
-1.0495859359359359	-0.9980630373649279
-1.0467834234234235	-0.9980596558686115
-1.0439809109109108	-0.9980241225756803
-1.0411783983983982	-0.9979469567203074
-1.0383758858858858	-0.9978297909070781
-1.0355733733733734	-0.9976864635549747
-1.0327708608608608	-0.9975399826779687
-1.0299683483483482	-0.9974164081506514
-1.0271658358358358	-0.9973376993703127
-1.0243633233233234	-0.9973158384388006
-1.0215608108108107	-0.9973500073083623
-1.0187582982982981	-0.9974274937535503
-1.0159557857857857	-0.9975277399993132
-1.0131532732732733	-0.997627979392314
-1.0103507607607607	-0.9977085526758493
-1.007548248248248	-0.9977563387980954
-1.0047457357357357	-0.9977655990728583
-1.0019432232232233	-0.9977365586871529
-0.9991407107107106	-0.9976728364512046
-0.9963381981981981	-0.997579095430092
-0.9935356856856856	-0.9974599554130833
-0.9907331731731731	-0.9973204530708023
-0.9879306606606606	-0.9971674926919365
-0.9851281481481481	-0.9970111646860466
-0.9823256356356356	-0.9968647688269012
-0.9795231231231231	-0.9967428957784252
-0.9767206106106106	-0.9966577932277394
-0.973918098098098	-0.9966151160703774
-0.9711155855855855	-0.9966106614786048
-0.968313073073073	-0.9966295795672484
-0.9655105605605605	-0.9966488217384193
-0.962708048048048	-0.9966424799108656
-0.9599055355355355	-0.99658858201301
-0.957103023023023	-0.9964752587427748
-0.9543005105105105	-0.9963042563855239
-0.951497997997998	-0.9960905598322523
-0.9486954854854854	-0.9958581573127722
-0.9458929729729728	-0.9956332848318468
-0.9430904604604604	-0.9954373637632734
-0.9402879479479478	-0.9952819607379693
-0.9374854354354354	-0.9951673925933491
-0.9346829229229228	-0.9950853053893982
-0.9318804104104104	-0.9950241291168288
-0.9290778978978977	-0.9949752617812279
-0.9262753853853853	-0.9949375553079447
-0.9234728728728727	-0.9949182793965881
-0.9206703603603603	-0.994930028743515
-0.9178678478478477	-0.9949845626099602
-0.9150653353353353	-0.995085777859978
-0.9122628228228227	-0.9952244715645963
-0.9094603103103103	-0.9953770626250986
-0.9066577977977976	-0.9955091606345281
-0.9038552852852852	-0.9955832256331988
-0.9010527727727726	-0.9955681211890262
-0.8982502602602602	-0.9954476292589454
-0.8954477477477477	-0.9952252323763
-0.8926452352352352	-0.9949236070109928
-0.8898427227227227	-0.9945789314109266
-0.8870402102102102	-0.9942317337301635
-0.8842376976976977	-0.9939170495082965
-0.8814351851851852	-0.9936567822998417
-0.8786326726726726	-0.9934563457579824
-0.8758301601601601	-0.9933062081444162
-0.8730276476476476	-0.993187370469689
-0.8702251351351351	-0.9930786269543395
-0.8674226226226226	-0.9929630635757791
-0.8646201101101101	-0.9928317437376583
-0.8618175975975975	-0.99268369538256
-0.859015085085085	-0.992522711018151
-0.8562125725725724	-0.992352597199639
-0.8534100600600599	-0.992172975400967
-0.8506075475475474	-0.9919774042770738
-0.8478050350350349	-0.9917546171551879
-0.8450025225225224	-0.9914924277792422
-0.8422000100100099	-0.9911828145406749
-0.8393974974974974	-0.9908262253703983
-0.8365949849849849	-0.9904334096107386
-0.8337924724724723	-0.9900239672438913
-0.8309899599599598	-0.9896219759668894
-0.8281874474474473	-0.9892500841656903
-0.8253849349349348	-0.9889239769860122
-0.8225824224224223	-0.9886489606616722
-0.8197799099099098	-0.9884196441823938
-0.8169773973973973	-0.9882226190233812
-0.8141748848848848	-0.9880410414248816
-0.8113723723723723	-0.98785945881479
-0.8085698598598597	-0.9876672746910473
-0.8057673473473472	-0.9874598674731097
-0.8029648348348347	-0.9872373167710076
-0.8001623223223222	-0.9870015875444595
-0.7973598098098097	-0.986753549363909
-0.7945572972972972	-0.9864911831164445
-0.7917547847847847	-0.9862097796747428
-0.7889522722722722	-0.9859040860690125
-0.7861497597597596	-0.9855715324289944
-0.7833472472472471	-0.9852151878949937
-0.7805447347347346	-0.9848451254456694
-0.7777422222222221	-0.9844774104065881
-0.7749397097097096	-0.9841307679564932
-0.7721371971971971	-0.9838218264666114
-0.7693346846846846	-0.983560376367997
-0.7665321721721721	-0.9833461408629406
-0.7637296596596596	-0.9831681123883705
-0.760927147147147	-0.9830067270694347
-0.7581246346346345	-0.9828382973280811
-0.755322122122122	-0.9826404794554083
-0.7525196096096095	-0.9823973109919284
-0.749717097097097	-0.9821025585117356
-0.7469145845845845	-0.9817606659520263
-0.744112072072072	-0.9813852822950607
-0.7413095595595595	-0.9809959504620664
-0.738507047047047	-0.9806138915271941
-0.7357045345345344	-0.9802578632004916
-0.7329020220220219	-0.9799408639095124
-0.7300995095095094	-0.9796681207014462
-0.7272969969969969	-0.9794364776521831
-0.7244944844844844	-0.9792350818490875
-0.7216919719719719	-0.9790471616115936
-0.7188894594594594	-0.9788526565323429
-0.7160869469469469	-0.9786314166045119
-0.7132844344344343	-0.9783665892658451
-0.7104819219219218	-0.9780476706431174
-0.7076794094094093	-0.9776725856994904
-0.7048768968968968	-0.9772481858475289
-0.7020743843843843	-0.9767887901928816
-0.6992718718718718	-0.9763128477457281
-0.6964693593593593	-0.9758383608127805
-0.6936668468468468	-0.9753782016792002
-0.6908643343343343	-0.9749366739412292
-0.6880618218218217	-0.9745084771427304
-0.6852593093093092	-0.9740806203811847
-0.6824567967967967	-0.9736369455176247
-0.6796542842842842	-0.9731640349848589
-0.6768517717717717	-0.9726567016884233
-0.6740492592592592	-0.9721212247602535
-0.6712467467467467	-0.9715750726727198
-0.6684442342342342	-0.9710429027836589
-0.6656417217217216	-0.9705498248560618
-0.6628392092092091	-0.9701138690306976
-0.6600366966966966	-0.96973996746775
-0.6572341841841841	-0.9694173861804396
-0.6544316716716716	-0.9691215196651926
-0.6516291591591591	-0.968819604531888
-0.6488266466466466	-0.9684786653331332
-0.6460241341341341	-0.9680732979896064
-0.6432216216216216	-0.9675909726332383
-0.640419109109109	-0.9670333819468422
-0.6376165965965965	-0.9664136900910723
-0.634814084084084	-0.9657508948987612
-0.6320115715715715	-0.9650634306104702
-0.629209059059059	-0.9643642900600542
-0.6264065465465465	-0.9636592820687132
-0.623604034034034	-0.9629488010815439
-0.6208015215215215	-0.962232120855828
-0.617999009009009	-0.9615122328552921
-0.6151964964964964	-0.9607990048230306
-0.6123939839839839	-0.9601090416052265
-0.6095914714714714	-0.9594618842297191
-0.6067889589589589	-0.9588736368875006
-0.6039864464464464	-0.9583502305926248
-0.6011839339339339	-0.9578828876411523
-0.5983814214214214	-0.9574477766257159
-0.5955789089089089	-0.9570105086189595
-0.5927763963963963	-0.9565344674569716
-0.5899738838838838	-0.9559905669887945
-0.5871713713713713	-0.9553653904421302
-0.5843688588588588	-0.9546650443620099
-0.5815663463463463	-0.9539133570855314
-0.5787638338338338	-0.9531448521524615
-0.5759613213213213	-0.9523946294120359
-0.5731588088088088	-0.9516883114460701
-0.5703562962962963	-0.9510352032974488
-0.5675537837837837	-0.9504267609371013
-0.5647512712712712	-0.9498407152196131
-0.5619487587587587	-0.9492493392398594
-0.5591462462462462	-0.9486290038719627
-0.5563437337337337	-0.947967790722013
-0.5535412212212212	-0.9472686470409827
-0.5507387087087087	-0.9465471260421159
-0.5479361961961962	-0.9458246256759719
-0.5451336836836836	-0.9451195831356246
-0.5423311711711711	-0.9444397786135539
-0.5395286586586586	-0.9437785177691647
-0.5367261461461461	-0.9431161325308637
-0.5339236336336336	-0.9424264171027243
-0.5311211211211211	-0.9416859157716391
-0.5283186086086086	-0.940882970635201
-0.5255160960960961	-0.9400234539130292
-0.5227135835835836	-0.9391311405890119
-0.519911071071071	-0.9382423779445199
-0.5171085585585585	-0.9373965204001296
-0.514306046046046	-0.9366249368256969
-0.5115035335335335	-0.9359418449727148
-0.508701021021021	-0.9353396626554582
-0.5058985085085085	-0.9347901923040929
-0.503095995995996	-0.9342512264408178
-0.5002934834834833	-0.9336766204238994
-0.49749097097097084	-0.9330269839527205
-0.4946884584584583	-0.9322781271048358
-0.4918859459459458	-0.9314252078339105
-0.4890834334334333	-0.930481864567686
-0.4862809209209208	-0.9294750424102425
-0.4834784084084083	-0.9284373085843496
-0.48067589589589577	-0.9273989191082164
-0.47787338338338325	-0.9263816778158863
-0.47507087087087074	-0.9253958681952736
-0.47226835835835823	-0.9244405290901925
-0.4694658458458457	-0.9235064134257454
-0.4666633333333332	-0.9225803705829396
-0.4638608208208207	-0.9216497441203699
-0.4610583083083082	-0.9207056398098405
-0.4582557957957957	-0.9197444412218979
-0.45545328328328316	-0.9187675316751209
-0.45265077077077065	-0.9177796480981943
-0.44984825825825814	-0.91678654497539
-0.4470457457457456	-0.9157926740340303
-0.4442432332332331	-0.9147994445170415
-0.4414407207207206	-0.9138044049593198
-0.4386382082082081	-0.912801454988555
-0.4358356956956956	-0.9117819964672116
-0.43303318318318307	-0.9107367761533816
-0.43023067067067056	-0.9096580505781224
-0.42742815815815804	-0.9085416182926171
-0.42462564564564553	-0.9073882345434567
-0.421823133133133	-0.9062039826825279
-0.4190206206206205	-0.9049993528800473
-0.416218108108108	-0.9037870676458902
-0.4134155955955955	-0.9025790424575018
-0.410613083083083	-0.901383181479053
-0.40781057057057046	-0.9002008695646717
-0.40500805805805795	-0.8990259454409995
-0.40220554554554544	-0.8978456075916827
-0.39940303303303293	-0.8966431829880037
-0.3966005205205205	-0.8954021262865111
-0.3937980080080079	-0.8941101951378774
-0.3909954954954955	-0.8927626203761944
-0.3881929829829829	-0.8913633266343381
-0.3853904704704705	-0.889923809074169
-0.38258795795795786	-0.8884599742451894
-0.37978544544544546	-0.8869878843744914
-0.37698293293293283	-0.8855196938268342
-0.37418042042042043	-0.8840610097491173
-0.3713779079079078	-0.8826104549362792
-0.3685753953953954	-0.8811615030442461
-0.3657728828828828	-0.8797059258604152
-0.3629703703703704	-0.8782376805702254
-0.36016785785785776	-0.8767559397231354
-0.35736534534534536	-0.8752662646913922
-0.35456283283283274	-0.8737795386900807
-0.35176032032032034	-0.8723089973009786
-0.3489578078078077	-0.8708662826199363
-0.3461552952952953	-0.8694577153661762
-0.3433527827827827	-0.8680818577499594
-0.3405502702702703	-0.8667289942361218
-0.33774775775775767	-0.8653825584675833
-0.33494524524524527	-0.8640219919513752
-0.33214273273273265	-0.8626262043083214
-0.32934022022022025	-0.8611767892352991
-0.3265377077077076	-0.8596603922531744
-0.323735195195195	-0.8580699942942682
-0.3209326826826826	-0.8564052086029654
-0.31813017017017	-0.8546718652090523
-0.3153276576576576	-0.8528811416200648
-0.31252514514514496	-0.8510483496830166
-0.30972263263263256	-0.8491913281147121
-0.30692012012011993	-0.8473283409903064
-0.30411760760760753	-0.8454755077152465
-0.3013150950950949	-0.843644057572734
-0.2985125825825825	-0.8418379915499666
-0.2957100700700699	-0.8400528862296203
-0.2929075575575575	-0.8382764620054102
-0.29010504504504486	-0.8364911310569905
-0.28730253253253246	-0.8346781363471858
-0.28450002002001984	-0.8328222926577213
-0.28169750750750744	-0.8309159805411301
-0.2788949949949948	-0.8289611028400021
-0.2760924824824824	-0.8269682329381128
-0.2732899699699698	-0.8249530354484057
-0.2704874574574574	-0.822930954472568
-0.26768494494494477	-0.8209118199926266
-0.26488243243243237	-0.8188961608214571
-0.26207991991991975	-0.8168745398162863
-0.25927740740740735	-0.8148302644977775
-0.2564748948948947	-0.8127446804771405
-0.2536723823823823	-0.8106033199461578
-0.2508698698698697	-0.8084007963285011
-0.2480673573573573	-0.8061426745259899
-0.24526484484484468	-0.803843521728279
-0.24246233233233228	-0.801521642960912
-0.23965981981981965	-0.7991921849858703
-0.23685730730730725	-0.7968609315925228
-0.23405479479479463	-0.7945209670602174
-0.23125228228228223	-0.7921534761278575
-0.2284497697697696	-0.7897325720473154
-0.2256472572572572	-0.7872326675481089
-0.22284474474474458	-0.7846360078963273
-0.22004223223223218	-0.7819378935454689
-0.21723971971971956	-0.7791478779177419
-0.21443720720720716	-0.7762865799671926
-0.21163469469469454	-0.7733792329592418
-0.20883218218218214	-0.7704481808083901
-0.2060296696696695	-0.7675068457779946
-0.2032271571571571	-0.7645571148929191
-0.2004246446446445	-0.7615908331935617
-0.1976221321321321	-0.7585946030957331
-0.19481961961961947	-0.7555559095616302
-0.19201710710710707	-0.7524681506274548
-0.18921459459459444	-0.7493326154130655
-0.18641208208208204	-0.7461566506513926
-0.18360956956956942	-0.7429487523444648
-0.18080705705705702	-0.7397125557743193
-0.1780045445445444	-0.7364422056695297
-0.175202032032032	-0.7331211605520175
-0.17239951951951937	-0.7297252555764483
-0.16959700700700697	-0.7262292515190922
-0.16679449449449435	-0.7226147164502175
-0.16399198198198195	-0.7188764407400001
-0.16118946946946933	-0.7150249405626159
-0.15838695695695693	-0.7110838675397105
-0.1555844444444443	-0.7070828874383105
-0.1527819319319319	-0.703048207171459
-0.14997941941941928	-0.6989938350810226
-0.14717690690690688	-0.6949165129892785
-0.14437439439439426	-0.6907960855113089
-0.14157188188188186	-0.6866012631294967
-0.13876936936936923	-0.6822989124446752
-0.13596685685685683	-0.6778638051353689
-0.1331643443443442	-0.6732855998364198
-0.1303618318318318	-0.6685707778694042
-0.1275593193193192	-0.6637389766900585
-0.12475680680680679	-0.6588150633845942
-0.12195429429429416	-0.6538197032317343
-0.11915178178178176	-0.6487616177254671
-0.11634926926926914	-0.643634051503915
-0.11354675675675674	-0.6384164327284956
-0.11074424424424412	-0.6330803736853944
-0.10794173173173172	-0.6275976764362732
-0.1051392192192191	-0.621947405421095
-0.10233670670670669	-0.6161195650701917
-0.09953419419419407	-0.6101142822871062
-0.09673168168168167	-0.6039371266177187
-0.09392916916916905	-0.5975926584259964
-0.09112665665665665	-0.591078935756802
-0.08832414414414402	-0.5843852958701309
-0.08552163163163162	-0.5774944117638712
-0.082719119119119	-0.570387898427789
-0.0799166066066066	-0.5630532572981494
-0.07711409409409398	-0.5554892696639744
-0.07431158158158158	-0.5477073590060847
-0.07150906906906895	-0.5397278193274399
-0.06870655655655655	-0.5315716721802447
-0.06590404404404393	-0.5232505988366735
-0.06310153153153153	-0.5147582747648681
-0.06029901901901891	-0.5060661652264542
-0.057496506506506506	-0.4971254817710843
-0.054693993993993884	-0.48787499796435846
-0.05189148148148148	-0.4782524629328648
-0.04908896896896886	-0.46820611355236663
-0.04628645645645646	-0.457702706949798
-0.04348394394394384	-0.4467296124716134
-0.040681431431431436	-0.4352904412022783
-0.037878918918918814	-0.42339579385679726
-0.03507640640640641	-0.4110522639619373
-0.03227389389389379	-0.3982533263592351
-0.02947138138138139	-0.3849750259919713
-0.026668868868868767	-0.37117772966764195
-0.023866356356356366	-0.35681319987528903
-0.021063843843843744	-0.3418345853080908
-0.018261331331331343	-0.32620614947196286
-0.01545881881881872	-0.30990990050850975
-0.01265630630630632	-0.29294756832736635
-0.009853793793793697	-0.2753381009677639
-0.007051281281281296	-0.2571123848574354
-0.004248768768768674	-0.23830769158902892
-0.001446256256256273	-0.2189641619790988
0.0013562562562563496	-0.1991245727856022
0.00415876876876875	-0.1788371281288536
0.006961281281281373	-0.15815966397647957
0.009763793793793774	-0.13716296960062896
0.012566306306306396	-0.11593117456156987
0.015368818818818797	-0.09455822989356849
0.01817133133133142	-0.07314101804980772
0.02097384384384382	-0.051770985643363465
0.023776356356356443	-0.030526884278057553
0.026578868868868843	-0.009470950018765079
0.029381381381381466	0.01135027847418546
0.03218389389389387	0.031900914589917506
0.03498640640640649	0.052148377419246716
0.03778891891891911	0.0720565368448226
0.04059143143143151	0.09158203358186201
0.043393943943944135	0.11067539130680037
0.046196456456456536	0.12928687172835418
0.04899896896896916	0.1473753293652107
0.05180148148148156	0.16491718659182653
0.05460399399399418	0.18191246582846
0.05740650650650658	0.1983856521617744
0.060209019019019205	0.21438073641313793
0.0630115315315316	0.22995157929093768
0.06581404404404423	0.24515015285133623
0.06861655655655663	0.2600158061221549
0.07141906906906925	0.27456830459192305
0.07422158158158165	0.28880617733789127
0.07702409409409428	0.3027103009060872
0.07982660660660668	0.3162511893318768
0.0826291191191193	0.3293975965718702
0.0854316316316317	0.34212399304509655
0.08823414414414432	0.3544151842546571
0.09103665665665672	0.36626748371682594
0.09383916916916935	0.3776870040213942
0.09664168168168175	0.3886864005347216
0.09944419419419437	0.39928157970085654
0.10224670670670677	0.409489491880619
0.10504921921921939	0.41932739656620477
0.10785173173173179	0.42881324626327455
0.11065424424424442	0.4379663816465078
0.11345675675675682	0.44680771645421136
0.11625926926926944	0.4553589737117626
0.11906178178178184	0.46364110983670714
0.12186429429429446	0.47167255549702114
0.12466680680680686	0.4794680857250808
0.12746931931931949	0.4870389224015089
0.13027183183183189	0.49439415956312416
0.1330743443443445	0.5015430097007381
0.1358768568568569	0.5084969595629185
0.13867936936936953	0.5152708867649409
0.14148188188188193	0.5218825594202128
0.14428439439439456	0.5283505829184694
0.14708690690690696	0.5346915132193562
0.14988941941941958	0.5409172496641368
0.15269193193193198	0.5470337732985804
0.1554944444444446	0.5530418036119653
0.158296956956957	0.5589391855099279
0.16109946946946962	0.5647240869638739
0.16390198198198203	0.5703976888494506
0.16670449449449465	0.5759651681545084
0.16950700700700705	0.5814344027917342
0.17230951951951967	0.5868127454997651
0.17511203203203207	0.5921030797192994
0.1779145445445447	0.597300832769107
0.1807170570570571	0.6023934642821587
0.18351956956956972	0.6073631774783221
0.18632208208208212	0.6121924585300722
0.18912459459459474	0.6168709330395501
0.19192710710710714	0.6214013535696714
0.19472961961961976	0.6258025777983731
0.19753213213213217	0.6301081979623784
0.2003346446446448	0.6343608047156577
0.2031371571571572	0.6386032819757215
0.2059396696696698	0.6428695529605508
0.2087421821821822	0.6471774684760772
0.21154469469469483	0.6515259322530942
0.21434720720720724	0.6558970746603889
0.21714971971971986	0.6602627323903527
0.21995223223223226	0.6645931805524268
0.22275474474474488	0.6688654276825488
0.22555725725725728	0.6730686269787172
0.2283597697697699	0.6772051835567112
0.2311622822822823	0.6812875887859875
0.23396479479479493	0.6853323923289387
0.23676730730730733	0.6893535692414383
0.23956981981981995	0.6933575860727852
0.24237233233233235	0.6973417311888901
0.24517484484484497	0.701296035761465
0.24797735735735738	0.7052078223490574
0.25077986986987	0.7090670296671606
0.2535823823823824	0.7128702709677535
0.256384894894895	0.7166221299375368
0.2591874074074074	0.7203332607872488
0.26198991991992004	0.7240160415590957
0.26479243243243245	0.7276794060777019
0.26759494494494507	0.7313247483144862
0.27039745745745747	0.7349443780703488
0.2731999699699701	0.7385230795309599
0.2760024824824825	0.7420422311426578
0.2788049949949951	0.7454850784410543
0.2816075075075075	0.7488414060551722
0.28441002002002014	0.7521101274969866
0.28721253253253254	0.7552990734899458
0.29001504504504516	0.7584222160468133
0.29281755755755756	0.7614953691402178
0.2956200700700702	0.7645317882043066
0.2984225825825826	0.7675389526589018
0.3012250950950952	0.770517258722325
0.3040276076076076	0.7734606219570799
0.30683012012012023	0.7763583814531607
0.30963263263263263	0.7791976286017863
0.31243514514514525	0.7819652160836004
0.31523765765765766	0.7846491274988645
0.3180401701701703	0.7872393762718923
0.3208426826826827	0.7897289074312213
0.3236451951951953	0.7921149409841137
0.3264477077077077	0.7944008246654368
0.3292502202202203	0.796597924503188
0.3320527327327327	0.7987266389917484
0.33485524524524535	0.8008155280441751
0.33765775775775775	0.8028979268663512
0.34046027027027037	0.8050062001002993
0.34326278278278277	0.8071647302766398
0.3460652952952954	0.8093834723824904
0.3488678078078078	0.8116541186377333
0.3516703203203204	0.8139504405608431
0.3544728328328328	0.8162332854572414
0.35727534534534544	0.8184593123653703
0.36007785785785784	0.820591309261625
0.36288037037037046	0.8226072773734843
0.36568288288288286	0.8245056672889151
0.3684853953953955	0.8263051956485288
0.3712879079079079	0.8280392612040437
0.3740904204204205	0.8297466152183754
0.3768929329329329	0.8314610876199244
0.37969544544544553	0.8332034380541
0.38249795795795793	0.834977686287431
0.38530047047047056	0.8367728040283311
0.38810298298298296	0.838568903668691
0.3909054954954956	0.8403456203532564
0.393708008008008	0.8420897342673039
0.3965105205205206	0.8437994364295498
0.3993130330330332	0.8454838775707001
0.4021155455455456	0.8471583284563367
0.40491805805805825	0.848836837989529
0.40772057057057065	0.8505251639184959
0.4105230830830833	0.8522166620788636
0.4133255955955957	0.85389278382098
0.4161281081081083	0.8555282059540832
0.4189306206206207	0.857098966497509
0.4217331331331333	0.8585908763947803
0.4245356456456457	0.8600053075605218
0.42733815815815834	0.8613602849932653
0.43014067067067074	0.8626863552745814
0.43294318318318337	0.8640184388055538
0.43574569569569577	0.8653862070307139
0.4385482082082084	0.8668060062647622
0.4413507207207208	0.8682768184792073
0.4441532332332334	0.8697813955235807
0.4469557457457458	0.8712919954504557
0.44975825825825844	0.8727786727151639
0.45256077077077084	0.8742173264436728
0.45536328328328346	0.8755949335892745
0.45816579579579586	0.8769104893708957
0.4609683083083085	0.8781717476936615
0.4637708208208209	0.8793893414109806
0.4665733333333335	0.8805707443715927
0.4693758458458459	0.8817165099997482
0.47217835835835853	0.8828203031027815
0.47498087087087093	0.8838727658194754
0.47778338338338355	0.8848677555244606
0.48058589589589595	0.8858085039804771
0.4833884084084086	0.8867111368458913
0.486190920920921	0.8876038185526252
0.4889934334334336	0.8885212791451806
0.491795945945946	0.8894961293475372
0.4945984584584586	0.8905496061020015
0.497400970970971	0.8916847726985258
0.5002034834834836	0.892884568090272
0.503005995995996	0.8941156412764428
0.5058085085085087	0.8953370825797651
0.5086110210210211	0.8965115673240673
0.5114135335335337	0.8976155853470791
0.5142160460460461	0.898645628131139
0.5170185585585587	0.8996183954714743
0.5198210710710711	0.9005648975375595
0.5226235835835837	0.901520197801591
0.5254260960960961	0.9025118823662124
0.5282286086086088	0.9035507358952382
0.5310311211211212	0.9046264370479213
0.5338336336336338	0.9057095721370925
0.5366361461461462	0.9067593782325305
0.5394386586586588	0.9077349451044057
0.5422411711711712	0.9086066315398351
0.5450436836836838	0.909364458447721
0.5478461961961962	0.9100211957012534
0.5506487087087089	0.9106094441701391
0.5534512212212213	0.9111737349870419
0.5562537337337339	0.911760012666889
0.5590562462462463	0.9124054630058911
0.5618587587587589	0.9131313601841271
0.5646612712712713	0.9139405787931401
0.5674637837837839	0.9148199951090679
0.5702662962962963	0.9157466292625684
0.573068808808809	0.9166954503244527
0.5758713213213213	0.917646512040651
0.578673833833834	0.9185895214006621
0.5814763463463464	0.9195248741764537
0.584278858858859	0.920461300723133
0.5870813713713714	0.9214112107333676
0.589883883883884	0.922385350494197
0.5926863963963964	0.9233883868007553
0.595488908908909	0.9244165722301607
0.5982914214214214	0.9254579203500115
0.6010939339339341	0.9264945745270867
0.6038964464464465	0.9275065095563446
0.6066989589589589	0.9284754877976655
0.6095014714714717	0.9293883080499932
0.6123039839839841	0.9302387393946945
0.6151064964964965	0.9310279707772144
0.6179090090090089	0.9317637805893657
0.6207115215215218	0.9324588426852265
0.6235140340340342	0.9331286170939119
0.6263165465465466	0.9337891758987305
0.629119059059059	0.9344551751268353
0.6319215715715718	0.935138084128925
0.6347240840840842	0.9358447659071931
0.6375265965965966	0.9365765508941271
0.640329109109109	0.9373290043324327
0.6431316216216219	0.938092581985231
0.6459341341341343	0.9388542528118458
0.6487366466466467	0.9395999446049619
0.651539159159159	0.9403174011720785
0.6543416716716719	0.9409988274524566
0.6571441841841843	0.9416426419541157
0.6599466966966967	0.9422538113065861
0.6627492092092091	0.9428425938889313
0.665551721721722	0.9434219753919417
0.6683542342342343	0.9440044938240433
0.6711567467467467	0.9445993761275295
0.6739592592592591	0.9452108455314276
0.676761771771772	0.9458381027748284
0.6795642842842844	0.9464769339943808
0.6823667967967968	0.9471223303845324
0.6851693093093092	0.947771118843797
0.687971821821822	0.9484235506570649
0.6907743343343344	0.949083123072376
0.6935768468468468	0.9497545311327558
0.6963793593593592	0.950440366321299
0.6991818718718721	0.9511377441410385
0.7019843843843845	0.9518362360118464
0.7047868968968969	0.952518194710938
0.7075894094094093	0.9531618488658606
0.7103919219219221	0.9537466073314618
0.7131944344344345	0.954259161572141
0.7159969469469469	0.9546985061501505
0.7187994594594593	0.9550781124557641
0.7216019719719722	0.9554242064541605
0.7244044844844846	0.955770233697784
0.727206996996997	0.9561488055512024
0.7300095095095094	0.9565833183281338
0.7328120220220222	0.9570817052501459
0.7356145345345346	0.9576342883553677
0.738417047047047	0.9582165530717328
0.7412195595595594	0.9587962009499924
0.7440220720720723	0.9593424986551475
0.7468245845845847	0.9598351680590347
0.7496270970970971	0.9602701256496442
0.7524296096096099	0.9606602930430899
0.7552321221221223	0.9610312027665067
0.7580346346346347	0.9614127524305969
0.7608371471471471	0.961829696338504
0.76363965965966	0.962293897614698
0.7664421721721724	0.9628008356451188
0.7692446846846848	0.963331521431195
0.7720471971971972	0.9638592350657502
0.77484970970971	0.9643589220927276
0.7776522222222224	0.9648161860436022
0.7804547347347348	0.9652328987724825
0.7832572472472472	0.9656275075691623
0.7860597597597601	0.9660298181457705
0.7888622722722725	0.9664718286813399
0.7916647847847849	0.9669774957332873
0.7944672972972973	0.967554695135036
0.7972698098098101	0.968191966079857
0.8000723223223225	0.9688611074801667
0.8028748348348349	0.9695248254211541
0.8056773473473473	0.9701470209464738
0.8084798598598602	0.9707024866154796
0.8112823723723726	0.971183016197037
0.814084884884885	0.9715981417192354
0.8168873973973974	0.9719704889464007
0.8196899099099102	0.9723274909738691
0.8224924224224226	0.9726923364937403
0.825294934934935	0.9730771794612771
0.8280974474474474	0.9734807609719274
0.8308999599599602	0.9738910016337965
0.8337024724724726	0.9742913665975319
0.836504984984985	0.9746684933446597
0.8393074974974974	0.9750181583769408
0.8421100100100103	0.9753472869986344
0.8449125225225227	0.9756711633757389
0.8477150350350351	0.9760067708687323
0.8505175475475475	0.9763646645036497
0.8533200600600603	0.9767424253525834
0.8561225725725727	0.9771223266736155
0.8589250850850851	0.9774744761853675
0.8617275975975975	0.9777648383575555
0.8645301101101104	0.9779658132938598
0.8673326226226228	0.97806604802951
0.8701351351351352	0.9780762381053527
0.8729376476476476	0.9780288381458087
0.8757401601601604	0.9779714739233225
0.8785426726726728	0.9779558276234077
0.8813451851851852	0.9780252059692143
0.8841476976976976	0.9782044268933034
0.8869502102102105	0.9784949362568633
0.8897527227227229	0.9788764303499287
0.8925552352352353	0.9793142468437512
0.8953577477477477	0.9797700475191704
0.8981602602602605	0.9802124025552421
0.9009627727727729	0.9806240718013766
0.9037652852852853	0.9810039734919789
0.9065677977977977	0.9813636198355469
0.9093703103103106	0.981719585149418
0.912172822822823	0.9820847787141258
0.9149753353353354	0.9824615528202933
0.9177778478478478	0.9828389407680815
0.9205803603603606	0.9831948701604172
0.923382872872873	0.9835025352783262
0.9261853853853854	0.9837387871325158
0.9289878978978978	0.9838918235121421
0.9317904104104107	0.9839657810065106
0.9345929229229231	0.9839808930133807
0.9373954354354355	0.9839692953394272
0.9401979479479479	0.9839678560392942
0.9430004604604607	0.984010174110092
0.9458029729729731	0.9841199319234728
0.9486054854854855	0.9843071549812679
0.9514079979979979	0.9845679041416033
0.9542105105105108	0.9848868812101914
0.9570130230230232	0.9852417159246645
0.9598155355355356	0.9856075147743213
0.962618048048048	0.9859605743619315
0.9654205605605608	0.9862807931787938
0.9682230730730732	0.9865529599766591
0.9710255855855856	0.9867674846741621
0.973828098098098	0.9869211298257619
0.9766306106106108	0.9870179380467925
0.9794331231231233	0.9870700315772343
0.9822356356356357	0.9870975549238044
0.985038148148148	0.9871269698295471
0.9878406606606609	0.9871872842552738
0.9906431731731733	0.9873045103533538
0.9934456856856857	0.9874954498647515
0.9962481981981981	0.9877624799099356
0.9990507107107109	0.9880910901488156
1.0018532232232233	0.9884513942484405
1.0046557357357357	0.9888038068463068
1.0074582482482481	0.9891078351907245
1.010260760760761	0.9893318766664372
1.0130632732732734	0.9894614042947396
1.0158657857857858	0.9895031713240439
1.0186682982982982	0.989484048677054
1.021470810810811	0.9894445642760654
1.0242733233233234	0.989428719041674
1.0270758358358358	0.9894727573419442
1.0298783483483482	0.9895959276812452
1.032680860860861	0.9897957602049285
1.0354833733733735	0.9900491490364398
1.0382858858858859	0.9903189165920836
1.0410883983983983	0.9905640213797866
1.0438909109109111	0.9907505869028848
1.0466934234234235	0.990860752653262
1.049495935935936	0.9908970144811529
1.0522984484484483	0.9908810218456587
1.0551009609609612	0.9908473479358162
1.0579034734734736	0.9908341011490507
1.060705985985986	0.9908730307351608
1.0635084984984984	0.9909817995302161
1.0663110110110112	0.9911603809164604
1.0691135235235236	0.9913923192071039
1.071916036036036	0.9916502350806082
1.0747185485485484	0.9919038427150739
1.0775210610610613	0.9921281666484991
1.0803235735735737	0.9923097326055927
1.083126086086086	0.9924491950070253
1.0859285985985985	0.9925599298626395
1.0887311111111113	0.992663250178951
1.0915336236236237	0.9927817785926332
1.0943361361361361	0.9929329129719255
1.0971386486486485	0.9931241637516026
1.0999411611611614	0.9933515036652867
1.1027436736736738	0.9936009568265298
1.1055461861861862	0.9938527358329265
1.1083486986986986	0.9940865713400193
1.1111512112112114	0.9942866432421398
1.1139537237237238	0.9944447615617731
1.1167562362362362	0.9945610656534536
1.119558748748749	0.9946423117686047
1.1223612612612615	0.9946985532185615
1.1251637737737739	0.9947394620410646
1.1279662862862863	0.9947715658561052
1.130768798798799	0.994797279439638
1.1335713113113115	0.994815930380545
1.136373823823824	0.9948262374635164
1.1391763363363363	0.9948291479027156
1.1419788488488491	0.9948297683364709
1.1447813613613615	0.9948374073651365
1.147583873873874	0.9948634077204426
1.1503863863863864	0.9949172755877942
1.1531888988988992	0.9950023350294208
1.1559914114114116	0.9951124874724029
1.158793923923924	0.9952314871411045
1.1615964364364364	0.9953354654601647
1.1643989489489492	0.995398435450064
1.1672014614614616	0.9953994882054624
1.170003973973974	0.9953296936328435
1.1728064864864864	0.9951965917805567
1.1756089989989993	0.9950246938153691
1.1784115115115117	0.9948514784891815
1.181214024024024	0.9947196660436706
1.1840165365365365	0.9946676819753086
1.1868190490490493	0.994720827283218
1.1896215615615617	0.9948855423047207
1.1924240740740741	0.9951483069900522
1.1952265865865865	0.9954794079787854
1.1980290990990994	0.9958404220371715
1.2008316116116118	0.9961932427415567
1.2036341241241242	0.996508127185427
1.2064366366366366	0.996768660649777
1.2092391491491494	0.9969725794714857
1.2120416616616618	0.9971287067640153
1.2148441741741742	0.9972514114618054
1.2176466866866866	0.9973546308443173
1.2204491991991995	0.9974474189166957
1.2232517117117119	0.9975322610331361
1.2260542242242243	0.997606310028478
1.2288567367367367	0.9976646472052706
1.2316592492492495	0.9977040222755282
1.234461761761762	0.997725491418757
1.2372642742742743	0.9977349330290215
1.2400667867867867	0.9977413386603018
1.2428692992992996	0.9977536874509272
1.245671811811812	0.9977777628736642
1.2484743243243244	0.9978142534061591
1.2512768368368368	0.997858910376968
1.2540793493493496	0.9979046515943115
1.256881861861862	0.9979446609190794
1.2596843743743744	0.9979750905974718
1.2624868868868868	0.9979961210113995
1.2652893993993997	0.9980108316230651
1.268091911911912	0.9980223182788299
1.2708944244244245	0.998030355350285
1.2736969369369369	0.9980292691557153
1.2764994494494497	0.998008361136066
1.279301961961962	0.9979552643783043
1.2821044744744745	0.9978613665772704
1.284906986986987	0.9977273691364179
1.2877094994994998	0.9975666319128687
1.2905120120120122	0.997404424257442
1.2933145245245246	0.9972724904002865
1.296117037037037	0.997200041851737
1.2989195495495498	0.9972038106900567
1.3017220620620622	0.997280541465821
1.3045245745745746	0.9974049014075974
1.307327087087087	0.9975342688581956
1.3101295995995998	0.9976196493465026
1.3129321121121122	0.9976197870654047
1.3157346246246246	0.99751415929568
1.318537137137137	0.9973105158095594
1.32133964964965	0.9970440758392936
1.3241421621621623	0.9967680374413019
1.3269446746746747	0.9965378980673225
1.329747187187187	0.9963942840882956
1.3325496996997	0.9963497556050853
1.3353522122122123	0.9963840474135555
1.3381547247247247	0.9964496675814121
1.3409572372372371	0.9964864738124193
1.34375974974975	0.9964408515483494
1.3465622622622624	0.9962834395532967
1.3493647747747748	0.9960196021904821
1.3521672872872872	0.995689023676775
1.3549697997998	0.9953542459384344
1.3577723123123124	0.9950815890573217
1.3605748248248248	0.9949204893347059
1.3633773373373372	0.9948879753095363
1.36617984984985	0.9949634958837645
1.3689823623623625	0.9950960547002061
1.3717848748748749	0.9952216194364327
1.3745873873873873	0.9952853550734906
1.3773898998999001	0.9952615090188714
1.3801924124124125	0.9951643503013341
1.382994924924925	0.9950462913388156
1.3857974374374373	0.9949833515454585
1.3885999499499502	0.9950521751247103
1.3914024624624626	0.9953055883674846
1.394204974974975	0.9957542755604614
1.3970074874874874	0.9963603645821162
1.39981	0.9970451032375363
1.39991	0.9963285021147612
1.3971074774774772	0.9956626310818093
1.3943049549549547	0.9950587062739213
1.391502432432432	0.9945731555625983
1.3886999099099095	0.9942378604105129
1.385897387387387	0.994058015155167
1.3830948648648644	0.9940157732699235
1.3802923423423419	0.994077817094464
1.3774898198198193	0.9942043552466437
1.3746872972972968	0.9943572283763125
1.3718847747747747	0.9945055903838618
1.369082252252252	0.994628665582495
1.3662797297297296	0.994715980837305
1.363477207207207	0.994765970775352
1.3606746846846844	0.9947838837617875
1.3578721621621619	0.9947795981051446
1.3550696396396393	0.9947655296559046
1.3522671171171168	0.9947545147005175
1.3494645945945942	0.9947575269747864
1.3466620720720717	0.9947813224693529
1.3438595495495491	0.9948264499268478
1.3410570270270266	0.9948863040867864
1.338254504504504	0.9949478554830558
1.335451981981982	0.9949943097457039
1.3326494594594593	0.9950093313852821
1.3298469369369368	0.9949818356369171
1.3270444144144142	0.9949099676729576
1.3242418918918917	0.9948029424853455
1.3214393693693691	0.9946799488596223
1.3186368468468466	0.9945661847089384
1.315834324324324	0.9944870084744581
1.3130318018018015	0.9944618424372016
1.310229279279279	0.9944996064839648
1.3074267567567563	0.994597023552543
1.3046242342342338	0.994740252012541
1.3018217117117112	0.9949092582547567
1.2990191891891887	0.9950834969966749
1.2962166666666666	0.9952471040586812
1.293414144144144	0.9953920453654932
1.2906116216216215	0.995518414992371
1.287809099099099	0.9956320656931539
1.2850065765765764	0.9957406394563446
1.2822040540540538	0.9958495407862931
1.2794015315315312	0.9959593118385597
1.2765990090090087	0.9960652791754421
1.2737964864864861	0.9961594777039597
1.2709939639639636	0.9962340382911299
1.268191441441441	0.9962847413395919
1.2653889189189185	0.9963134440506036
1.262586396396396	0.9963285527446657
1.2597838738738734	0.9963434356997585
1.2569813513513513	0.9963733743585719
1.2541788288288287	0.9964320759337892
1.2513763063063061	0.9965287861821008
1.2485737837837836	0.9966666835496278
1.245771261261261	0.9968426863451045
1.2429687387387385	0.9970483087436559
1.240166216216216	0.9972709640888897
1.2373636936936934	0.9974952127664714
1.2345611711711708	0.99770380550362
1.2317586486486483	0.997878777624257
1.2289561261261257	0.998003070668958
1.2261536036036031	0.9980630373649277
1.2233510810810806	0.9980517245304341
1.2205485585585585	0.9979722005320113
1.217746036036036	0.9978396885395486
1.2149435135135134	0.9976811722098178
1.2121409909909908	0.9975316153679203
1.2093384684684683	0.9974269223985204
1.2065359459459457	0.9973949751191213
1.2037334234234232	0.9974470845017922
1.2009309009009006	0.9975725679719467
1.198128378378378	0.9977386541566695
1.1953258558558555	0.9978965673472477
1.192523333333333	0.9979928066664518
1.1897208108108104	0.9979828822178229
1.1869182882882878	0.9978437101630622
1.1841157657657653	0.9975809305194174
1.1813132432432432	0.997228679118427
1.1785107207207206	0.9968414977132991
1.175708198198198	0.9964804584564464
1.1729056756756755	0.9961974409711882
1.170103153153153	0.9960221932206641
1.1673006306306304	0.9959560490804287
1.1644981081081078	0.9959741547065164
1.1616955855855853	0.9960353903299437
1.1588930630630627	0.9960967200510709
1.1560905405405402	0.996127273525715
1.1532880180180176	0.9961175556710582
1.150485495495495	0.9960807936158442
1.1476829729729725	0.9960460545833436
1.14488045045045	0.9960455444519611
1.1420779279279278	0.9961004966869258
1.1392754054054053	0.9962106015559891
1.1364728828828827	0.9963508021387311
1.1336703603603602	0.9964768496727614
1.1308678378378376	0.9965380657787513
1.128065315315315	0.9964932854364263
1.1252627927927925	0.9963247882606288
1.12246027027027	0.9960455728019366
1.1196577477477474	0.9956974246790327
1.1168552252252248	0.9953401899739103
1.1140527027027023	0.9950355132870179
1.1112501801801797	0.9948300920280757
1.1084476576576572	0.9947436422384113
1.105645135135135	0.9947652229074078
1.1028426126126125	0.9948588443591535
1.10004009009009	0.9949762975262346
1.0972375675675674	0.9950728719152249
1.0944350450450449	0.9951208186568936
1.0916325225225223	0.9951163056302736
1.0888299999999997	0.9950778793771848
1.0860274774774772	0.9950373156805683
1.0832249549549546	0.9950262438850201
1.080422432432432	0.9950632457754249
1.0776199099099095	0.9951458475020278
1.074817387387387	0.9952500741224632
1.0720148648648644	0.9953376386065904
1.0692123423423419	0.9953682765597576
1.0664098198198197	0.9953130652758628
1.0636072972972972	0.9951643128080871
1.0608047747747746	0.9949388132696448
1.058002252252252	0.9946734941997033
1.0551997297297295	0.9944149622604412
1.052397207207207	0.9942063603049949
1.0495946846846844	0.9940756787376022
1.0467921621621619	0.9940290278412731
1.0439896396396393	0.994050646041778
1.0411871171171168	0.9941092116250898
1.0383845945945942	0.9941680874195964
1.0355820720720716	0.9941960746244916
1.032779549549549	0.9941753696883735
1.0299770270270265	0.9941045872283938
1.0271745045045044	0.9939964714468756
1.0243719819819819	0.9938716431879926
1.0215694594594593	0.9937508527793286
1.0187669369369368	0.9936484099259537
1.0159644144144142	0.9935687588839861
1.0131618918918917	0.9935068837420908
1.010359369369369	0.9934518588017427
1.0075568468468465	0.9933918812021141
1.004754324324324	0.9933188337164949
1.0019518018018014	0.9932308507472214
0.9991492792792789	0.9931322693973283
0.9963467567567563	0.9930313592610844
0.9935442342342338	0.9929369604668146
0.9907417117117117	0.9928553822402584
0.9879391891891891	0.9927886037759011
0.9851366666666665	0.9927341606174893
0.982334144144144	0.9926863938652593
0.9795316216216214	0.9926382751341642
0.9767290990990989	0.9925829598408547
0.9739265765765763	0.9925145447033965
0.9711240540540538	0.9924280293173289
0.9683215315315312	0.9923189467014484
0.9655190090090087	0.9921833119366508
0.9627164864864861	0.9920183528473843
0.9599139639639636	0.9918240144827761
0.957111441441441	0.9916046883944587
0.9543089189189184	0.9913702698790592
0.9515063963963963	0.9911356829609517
0.9487038738738738	0.9909184687520729
0.9459013513513512	0.9907347619266922
0.9430988288288287	0.9905947055183786
0.9402963063063061	0.9904987744748923
0.9374937837837836	0.9904363884896048
0.934691261261261	0.990387575136255
0.9318887387387385	0.9903274809698153
0.9290862162162159	0.9902325519979862
0.9262836936936933	0.9900865729646149
0.9234811711711708	0.9898847162072224
0.9206786486486482	0.9896343475586424
0.9178761261261257	0.9893523799610795
0.9150736036036036	0.989060097200035
0.912271081081081	0.988777190568247
0.9094685585585585	0.9885169647940617
0.9066660360360359	0.9882841960746003
0.9038635135135134	0.9880761333658283
0.9010609909909908	0.9878859839094078
0.8982584684684682	0.987707336063784
0.8954559459459457	0.987537674038397
0.8926534234234231	0.9873795414685571
0.8898509009009006	0.98723886549582
0.887048378378378	0.987121103816166
0.8842458558558555	0.9870267896901197
0.8814433333333329	0.986948372602205
0.8786408108108104	0.9868698487180283
0.8758382882882882	0.9867696787831399
0.8730357657657657	0.9866262597654425
0.8702332432432431	0.9864242044213232
0.8674307207207206	0.9861592735189961
0.864628198198198	0.9858401684234006
0.8618256756756755	0.9854864166591875
0.8590231531531529	0.985122914874978
0.8562206306306304	0.9847728587203985
0.8534181081081078	0.9844513664942869
0.8506155855855853	0.9841618785980495
0.8478130630630627	0.9838964602205686
0.8450105405405401	0.9836397858697805
0.8422080180180176	0.9833753204108215
0.839405495495495	0.9830914819660876
0.8366029729729729	0.9827856349144857
0.8338004504504504	0.9824645879308942
0.8309979279279278	0.982141558500903
0.8281954054054053	0.9818308426698956
0.8253928828828827	0.9815422340736557
0.8225903603603602	0.9812772816122777
0.8197878378378376	0.9810287522252823
0.816985315315315	0.980783447705232
0.8141827927927925	0.9805272664025195
0.8113802702702699	0.9802505687385965
0.8085777477477474	0.979951806562315
0.8057752252252248	0.9796380441356367
0.8029727027027023	0.9793221807219603
0.8001701801801802	0.9790179369225243
0.7973676576576576	0.9787345176334139
0.794565135135135	0.9784729914093144
0.7917626126126125	0.9782257773044458
0.7889600900900899	0.977979446051829
0.7861575675675674	0.9777197673677303
0.7833550450450448	0.977437053574324
0.7805525225225223	0.9771297041165827
0.7777499999999997	0.976804515592332
0.7749474774774772	0.9764735535294404
0.7721449549549546	0.9761487294818636
0.769342432432432	0.9758361787495073
0.7665399099099095	0.9755327136406449
0.763737387387387	0.9752259372390306
0.7609348648648648	0.974898268756978
0.7581323423423423	0.9745336281036845
0.7553298198198197	0.9741244094662895
0.7525272972972972	0.9736760757451008
0.7497247747747746	0.973207378196258
0.7469222522522521	0.9727456518282782
0.7441197297297295	0.9723183731545058
0.741317207207207	0.9719435870039201
0.7385146846846844	0.9716223978114904
0.7357121621621618	0.9713362377790173
0.7329096396396393	0.9710501950876578
0.7301071171171167	0.9707217651832716
0.7273045945945942	0.9703126099525248
0.7245020720720716	0.9697998686691047
0.7216995495495495	0.9691836149515334
0.718897027027027	0.9684881872485454
0.7160945045045044	0.9677569690158492
0.7132919819819818	0.9670421580256787
0.7104894594594593	0.9663925123077979
0.7076869369369367	0.965842545082152
0.7048844144144142	0.9654060417769788
0.7020818918918916	0.9650753257067244
0.6992793693693691	0.9648259084103137
0.6964768468468465	0.9646246166982184
0.693674324324324	0.9644384674810769
0.6908718018018014	0.964241671291882
0.6880692792792789	0.9640190704374898
0.6852667567567567	0.9637656781114112
0.6824642342342342	0.9634832842568484
0.6796617117117116	0.9631758995903266
0.6768591891891891	0.9628458982905996
0.6740566666666665	0.9624921428708331
0.671254144144144	0.9621104160508118
0.6684516216216214	0.9616955405795393
0.6656490990990989	0.9612439924002867
0.6628465765765763	0.9607557861952192
0.6600440540540538	0.9602348869990613
0.6572415315315312	0.9596881343676176
0.6544390090090086	0.9591233271996502
0.6516364864864861	0.958547429156803
0.6488339639639635	0.957965700465943
0.6460314414414414	0.9573820304968685
0.6432289189189189	0.9568000889016406
0.6404263963963963	0.9562244382106999
0.6376238738738738	0.9556606886094223
0.6348213513513512	0.9551141807509334
0.6320188288288286	0.9545874039269588
0.6292163063063061	0.9540770934569214
0.6264137837837835	0.9535723705682841
0.623611261261261	0.9530551644938463
0.6208087387387384	0.9525034713823826
0.6180062162162159	0.9518969692781862
0.6152036936936933	0.9512234965881716
0.6124011711711708	0.9504843135474135
0.6095986486486482	0.949696175300704
0.6067961261261261	0.9488890831147194
0.6039936036036035	0.9480999088809501
0.601191081081081	0.9473634712166306
0.5983885585585584	0.9467035938729775
0.5955860360360359	0.9461268390075293
0.5927835135135133	0.9456208809459572
0.5899809909909908	0.9451580801844688
0.5871784684684682	0.9447031873288938
0.5843759459459457	0.9442227990128902
0.5815734234234231	0.9436936508307838
0.5787709009009008	0.9431072562434011
0.5759683783783782	0.9424696464026969
0.5731658558558557	0.9417966101699389
0.5703633333333331	0.9411063133443374
0.5675608108108106	0.9404119854286501
0.564758288288288	0.939717229836678
0.5619557657657654	0.9390154978407512
0.5591532432432431	0.9382937349301965
0.5563507207207206	0.9375387058265838
0.553548198198198	0.9367435609310026
0.5507456756756755	0.9359121492801397
0.5479431531531529	0.9350594205502816
0.5451406306306303	0.934207682432652
0.5423381081081078	0.933379975501323
0.5395355855855855	0.932592861125221
0.5367330630630629	0.9318511257242139
0.5339305405405403	0.9311462226878391
0.5311280180180178	0.93045895636729
0.5283254954954952	0.9297654391079486
0.5255229729729727	0.9290442494714255
0.5227204504504503	0.9282823730210634
0.5199179279279278	0.927478022908611
0.5171154054054052	0.9266396093830043
0.5143128828828827	0.9257815152784159
0.5115103603603601	0.9249184291960348
0.5087078378378376	0.9240603982136184
0.505905315315315	0.9232103563826035
0.5031027927927927	0.9223648377463947
0.5003002702702701	0.9215173034909736
0.4974977477477476	0.9206624935745569
0.494695225225225	0.9197998415296813
0.49189270270270247	0.9189344057144251
0.4890901801801799	0.9180748086027646
0.48628765765765736	0.9172289349978853
0.483485135135135	0.916399128750589
0.48068261261261247	0.9155789511411714
0.4778800900900899	0.9147530762195992
0.47507756756756736	0.9139007606630085
0.4722750450450448	0.9130019524680835
0.46947252252252225	0.9120440104455367
0.4666699999999997	0.9110266217589866
0.46386747747747736	0.9099630026882921
0.4610649549549548	0.9088766999055977
0.45826243243243225	0.9077948502882638
0.4554599099099097	0.9067400538097448
0.45265738738738714	0.905723586006105
0.4498548648648646	0.9047422935975795
0.44705234234234204	0.9037802887029551
0.4442498198198197	0.9028149013781823
0.44144729729729715	0.9018248482891391
0.4386447747747746	0.9007977660382718
0.43584225225225204	0.8997344428721035
0.4330397297297295	0.8986482146679986
0.43023720720720693	0.8975596845637499
0.4274346846846844	0.8964885890782521
0.42463216216216204	0.8954456779713993
0.4218296396396395	0.8944275229766319
0.41902711711711693	0.8934161925463076
0.4162245945945944	0.8923840585017047
0.4134220720720718	0.8913022160406063
0.41061954954954927	0.890149725217618
0.40781702702702693	0.888920568084991
0.4050145045045044	0.887625974425643
0.4022119819819818	0.8862913374906627
0.39940945945945927	0.8849487720967786
0.3966069369369367	0.8836278219497236
0.39380441441441416	0.8823473961100858
0.3910018918918916	0.8811115132836325
0.3881993693693693	0.8799100442753127
0.3853968468468467	0.8787238676856302
0.38259432432432416	0.8775323267414168
0.3797918018018016	0.8763201395234095
0.37698927927927905	0.8750812287024363
0.3741867567567565	0.8738181798965958
0.37138423423423395	0.8725377533307059
0.3685817117117116	0.8712444310911793
0.36577918918918906	0.8699348029868292
0.3629766666666665	0.8685953594848164
0.36017414414414395	0.8672050307174632
0.3573716216216214	0.8657420097706514
0.35456909909909884	0.8641926685411196
0.3517665765765763	0.8625593517333017
0.34896405405405395	0.8608639235589741
0.3461615315315314	0.8591451665694387
0.34335900900900884	0.857450118357733
0.3405564864864863	0.8558215264458533
0.33775396396396373	0.8542850907676085
0.3349514414414412	0.8528405150113771
0.3321489189189186	0.8514594372913264
0.3293463963963963	0.8500913211732695
0.32654387387387374	0.8486759730676525
0.3237413513513512	0.8471592761340703
0.3209388288288286	0.8455076615500339
0.31813630630630607	0.84371712759765
0.3153337837837835	0.8418141877716416
0.31253126126126096	0.8398484982981338
0.30972873873873863	0.8378793511343221
0.3069262162162161	0.8359599737970824
0.3041236936936935	0.834124126271816
0.30132117117117097	0.8323786842451293
0.2985186486486484	0.8307040228129459
0.29571612612612586	0.8290616644297362
0.2929136036036035	0.8274065555932291
0.29011108108108097	0.8257001133594202
0.2873085585585584	0.8239201688077746
0.28450603603603586	0.8220650807938545
0.2817035135135133	0.8201511989301944
0.27890099099099075	0.8182049062450183
0.2760984684684682	0.8162520414387129
0.27329594594594586	0.8143081385658577
0.2704934234234233	0.8123724851580141
0.26769090090090075	0.8104276784482793
0.2648883783783782	0.8084446004511869
0.26208585585585564	0.8063910896922903
0.2592833333333331	0.8042415469372819
0.25648081081081053	0.801984551746068
0.2536782882882882	0.7996262843540143
0.25087576576576565	0.7971888807956815
0.2480732432432431	0.7947043699692771
0.24527072072072054	0.7922060925769656
0.24246819819819798	0.7897201340348661
0.23966567567567543	0.7872591690257473
0.23686315315315287	0.7848202979326684
0.23406063063063054	0.7823872299002816
0.23125810810810798	0.7799359086515691
0.22845558558558543	0.777441747320917
0.22565306306306288	0.7748862850798579
0.22285054054054032	0.7722613722847458
0.22004801801801777	0.7695698172550967
0.2172454954954952	0.7668225274082243
0.21444297297297288	0.7640332253907851
0.21164045045045032	0.7612125183108687
0.20883792792792777	0.7583632533948854
0.20603540540540521	0.7554786709290762
0.20323288288288266	0.7525439927447868
0.2004303603603601	0.7495410157192051
0.19762783783783777	0.746454325278634
0.19482531531531522	0.7432771855126874
0.19202279279279266	0.7400151745386201
0.1892202702702701	0.7366862313232869
0.18641774774774755	0.7333168094029701
0.183615225225225	0.7299350076767921
0.18081270270270244	0.7265625261197655
0.1780101801801801	0.7232077723147758
0.17520765765765756	0.7198622516010902
0.172405135135135	0.7165015276773978
0.16960261261261245	0.713090756602351
0.1668000900900899	0.7095934353478048
0.16399756756756734	0.7059809724839146
0.16119504504504478	0.7022403150609289
0.15839252252252245	0.6983773036125076
0.1555899999999999	0.6944145890344167
0.15278747747747734	0.690384516568842
0.14998495495495479	0.6863189053249774
0.14718243243243223	0.6822386588556635
0.14437990990990968	0.6781463007167019
0.14157738738738712	0.6740237525923363
0.1387748648648648	0.6698361615776873
0.13597234234234223	0.6655407749579516
0.13316981981981968	0.6610983032540252
0.13036729729729712	0.6564833958870917
0.12756477477477457	0.6516910543105696
0.12476225225225201	0.6467369906631455
0.12195972972972946	0.6416517619610169
0.11915720720720713	0.636470416355712
0.11635468468468457	0.6312207847997025
0.11355216216216202	0.6259139925636121
0.11074963963963946	0.6205400983117804
0.10794711711711691	0.6150701901995754
0.10514459459459435	0.6094642668248413
0.1023420720720718	0.6036824337412152
0.09953954954954947	0.5976959215706676
0.09673702702702691	0.59149450446911
0.09393450450450436	0.5850880434144046
0.0911319819819818	0.5785017300455586
0.08832945945945925	0.5717665710152573
0.08552693693693669	0.5649081041895068
0.08272441441441436	0.5579368205349406
0.0799218918918918	0.550843140471289
0.07711936936936925	0.5435982824363792
0.0743168468468467	0.536160470579784
0.07151432432432414	0.5284842793256126
0.06871180180180159	0.520530035455683
0.06590927927927903	0.5122703582931216
0.0631067567567567	0.5036920304873249
0.060304234234234144	0.4947930542518927
0.05750171171171159	0.48557638205471987
0.054699189189189035	0.4760428589862207
0.05189666666666648	0.46618602890816174
0.049094144144143925	0.45599061760755855
0.04629162162162137	0.44543502498907284
0.04348909909909904	0.43449656971932205
0.04068657657657648	0.4231571073987074
0.03788405405405393	0.4114064017102037
0.035081531531531374	0.39924137779712965
0.03227900900900882	0.38666089356432387
0.029476486486486264	0.37365742256098944
0.02667396396396371	0.36020844332675217
0.023871441441441377	0.34627086665425555
0.021068918918918822	0.3317812687219057
0.018266396396396267	0.3166631552991662
0.015463873873873712	0.30084040503657505
0.012661351351351158	0.28425405940405446
0.009858828828828603	0.2668783625591272
0.007056306306306048	0.24873181931233967
0.004253783783783716	0.22988011068611125
0.0014512612612611608	0.2104297018484964
-0.001351261261261394	0.190513341036594
-0.004153783783783949	0.17027072037939128
-0.006956306306306503	0.14982878115631848
-0.009758828828829058	0.129286181306411
-0.012561351351351613	0.10870532135538091
-0.015363873873873946	0.08811338111139577
-0.0181663963963965	0.06751159389927386
-0.020968918918919055	0.046890062219117845
-0.02377144144144161	0.02624426454701445
-0.026573963963964164	0.005589248963802751
-0.02937648648648672	-0.015031688259242393
-0.03217900900900905	-0.03554556162582989
-0.03498153153153161	-0.05585547572262001
-0.03778405405405416	-0.07585203786147565
-0.040586576576576716	-0.09542775130715192
-0.04338909909909927	-0.11449134490860541
-0.046191621621621826	-0.13297927027761647
-0.04899414414414438	-0.15086238830999665
-0.05179666666666671	-0.1681469402543585
-0.05459918918918927	-0.18487000902904493
-0.05740171171171182	-0.20109061895917552
-0.06020423423423438	-0.21687826113875402
-0.06300675675675693	-0.23230090655608654
-0.06580927927927949	-0.24741448311844877
-0.06861180180180204	-0.2622553963050601
-0.07141432432432437	-0.2768370500093843
-0.07421684684684693	-0.29115058113581416
-0.07701936936936948	-0.3051692806452716
-0.07982189189189204	-0.31885556027392975
-0.0826244144144146	-0.33216894839863165
-0.08542693693693715	-0.3450735325362565
-0.0882294594594597	-0.3575435217082635
-0.09103198198198204	-0.3695661201265845
-0.09383450450450459	-0.38114156100536123
-0.09663702702702714	-0.392280785621425
-0.0994395495495497	-0.4030017129275506
-0.10224207207207225	-0.4133252231582603
-0.10504459459459481	-0.42327184997564715
-0.10784711711711736	-0.4328598032548817
-0.1106496396396397	-0.44210445986953695
-0.11345216216216225	-0.4510190188924338
-0.1162546846846848	-0.4596157503081809
-0.11905720720720736	-0.46790723464573547
-0.12185972972972992	-0.4759071716678348
-0.12466225225225247	-0.4836306338757189
-0.12746477477477502	-0.49109392564805526
-0.13026729729729736	-0.4983143675420346
-0.1330698198198199	-0.5053103018815478
-0.13587234234234247	-0.5121014318836052
-0.13867486486486502	-0.5187093505464966
-0.14147738738738758	-0.525157905821844
-0.14427990990991013	-0.5314729857385888
-0.14708243243243246	-0.5376814326463405
-0.14988495495495502	-0.5438090741396697
-0.15268747747747757	-0.5498781894320577
-0.15549000000000013	-0.5559049873653749
-0.15829252252252268	-0.5618977519893138
-0.16109504504504524	-0.5678561738193604
-0.1638975675675678	-0.5737720705372992
-0.16670009009009013	-0.5796313177801596
-0.16950261261261268	-0.5854164928108282
-0.17230513513513523	-0.5911095905440585
-0.1751076576576578	-0.596694245260103
-0.17791018018018034	-0.6021571423303004
-0.1807127027027029	-0.607488626059513
-0.18351522522522545	-0.6126827724410906
-0.1863177477477478	-0.617737298261612
-0.18912027027027034	-0.6226535897377027
-0.1919227927927929	-0.6274369069635926
-0.19472531531531545	-0.6320965689533455
-0.197527837837838	-0.6366457759242106
-0.20033036036036056	-0.6411007667536229
-0.20313288288288311	-0.6454792436328407
-0.20593540540540545	-0.6497983355520389
-0.208737927927928	-0.6540726697138907
-0.21154045045045056	-0.6583132258860427
-0.2143429729729731	-0.6625274768722993
-0.21714549549549567	-0.6667208906611025
-0.21994801801801822	-0.6708993212607748
-0.22275054054054078	-0.675071352428464
-0.2255530630630631	-0.6792494851084192
-0.22835558558558566	-0.6834492940223779
-0.23115810810810822	-0.6876862973664953
-0.23396063063063077	-0.6919711105944677
-0.23676315315315333	-0.6963042128709215
-0.23956567567567588	-0.7006720551236177
-0.24236819819819821	-0.7050460896721594
-0.24517072072072077	-0.7093855873525651
-0.24797324324324332	-0.7136440125014538
-0.2507757657657659	-0.7177775849205634
-0.25357828828828843	-0.7217538530671281
-0.256380810810811	-0.7255579317665647
-0.25918333333333354	-0.7291946234826284
-0.2619858558558559	-0.7326858035007516
-0.26478837837837843	-0.7360638547950897
-0.267590900900901	-0.7393631351150162
-0.27039342342342354	-0.742612043473204
-0.2731959459459461	-0.7458280127333456
-0.27599846846846865	-0.7490167486328004
-0.2788009909909912	-0.752175585774578
-0.28160351351351354	-0.7552994225981133
-0.2844060360360361	-0.7583868156008573
-0.28720855855855865	-0.7614437762710617
-0.2900110810810812	-0.7644836566270949
-0.29281360360360376	-0.7675229593563969
-0.2956161261261263	-0.7705744723747076
-0.29841864864864887	-0.773640252925862
-0.3012211711711712	-0.7767072528928091
-0.30402369369369375	-0.7797476480945714
-0.3068262162162163	-0.7827244155066522
-0.30962873873873886	-0.7856008835916084
-0.3124312612612614	-0.7883514787492218
-0.31523378378378397	-0.7909702409501459
-0.3180363063063065	-0.7934741519117324
-0.32083882882882886	-0.7958998084244173
-0.3236413513513514	-0.7982940319174711
-0.32644387387387397	-0.8007009746817089
-0.3292463963963965	-0.8031495107650874
-0.3320489189189191	-0.8056447570773224
-0.33485144144144163	-0.8081664023130927
-0.3376539639639642	-0.8106744730304853
-0.3404564864864865	-0.8131208777942427
-0.3432590090090091	-0.8154632716984997
-0.34606153153153163	-0.8176770564009617
-0.3488640540540542	-0.8197619160165406
-0.35166657657657674	-0.821741005428642
-0.3544690990990993	-0.8236532076339018
-0.3572716216216216	-0.8255410249119952
-0.3600741441441442	-0.8274379800924083
-0.36287666666666674	-0.8293594678415117
-0.3656791891891893	-0.8312998067300399
-0.36848171171171185	-0.8332362007154217
-0.3712842342342344	-0.8351380942590136
-0.37408675675675696	-0.8369787184641637
-0.3768892792792793	-0.8387450100495707
-0.37969180180180184	-0.8404427168109809
-0.3824943243243244	-0.842095149533176
-0.38529684684684695	-0.8437361426919041
-0.3880993693693695	-0.8453996500119845
-0.39090189189189206	-0.8471094254221054
-0.3937044144144146	-0.8488721135302266
-0.39650693693693695	-0.8506758692853461
-0.3993094594594595	-0.8524947679896382
-0.40211198198198206	-0.8542973810704992
-0.4049145045045046	-0.8560565979952857
-0.40771702702702717	-0.8577574763552722
-0.4105195495495496	-0.8594006666525114
-0.41332207207207217	-0.8610005002915487
-0.4161245945945947	-0.862578616478828
-0.4189271171171173	-0.8641554404056456
-0.4217296396396397	-0.8657424506029104
-0.4245321621621623	-0.8673378098013984
-0.42733468468468483	-0.8689267349769975
-0.4301372072072073	-0.8704863719568815
-0.4329397297297298	-0.8719934615346145
-0.4357422522522524	-0.8734322173639857
-0.4385447747747748	-0.8747998414442064
-0.4413472972972974	-0.8761079447565223
-0.44414981981981994	-0.8773795101771283
-0.4469523423423425	-0.87864246461519
-0.44975486486486493	-0.879921951587823
-0.4525573873873875	-0.8812337031063743
-0.45535990990991004	-0.8825804391778305
-0.4581624324324325	-0.8839521696558418
-0.46096495495495504	-0.8853300107429853
-0.4637674774774776	-0.8866920770675487
-0.46657000000000015	-0.8880194946354298
-0.4693725225225226	-0.8893007282156091
-0.47217504504504515	-0.890533130402185
-0.4749775675675677	-0.8917216210276959
-0.47778009009009015	-0.8928753421730788
-0.4805826126126127	-0.8940037009442028
-0.48338513513513526	-0.8951132512033803
-0.4861876576576578	-0.8962064076345517
-0.48899018018018026	-0.8972822272968042
-0.4917927027027028	-0.8983387186052926
-0.49459522522522537	-0.899375613485714
-0.4973977477477478	-0.9003964279007206
-0.5002002702702704	-0.9014089485924373
-0.5030027927927929	-0.9024238841593442
-0.5058053153153154	-0.9034520826957517
-0.5086078378378379	-0.9045012168448376
-0.5114103603603605	-0.9055730135373055
-0.514212882882883	-0.9066619228478856
-0.5170154054054055	-0.9077556631547616
-0.519817927927928	-0.9088375153761592
-0.5226204504504506	-0.9098897532087982
-0.525422972972973	-0.9108973294217932
-0.5282254954954956	-0.9118509441094969
-0.5310280180180181	-0.9127488597665852
-0.5338305405405407	-0.913597193761301
-0.5366330630630631	-0.9144087846309996
-0.5394355855855857	-0.9152009946579045
-0.5422381081081082	-0.9159929338369719
-0.5450406306306307	-0.9168025856841406
-0.5478431531531532	-0.9176442378728616
-0.5506456756756758	-0.9185265295822129
-0.5534481981981982	-0.9194513560558507
-0.5562507207207208	-0.9204138133049605
-0.5590532432432433	-0.9214032858619632
-0.5618557657657659	-0.922405637839435
-0.5646582882882883	-0.9234062494595008
-0.5674608108108109	-0.9243933828013537
-0.5702633333333335	-0.9253611432840038
-0.5730658558558559	-0.926311229417806
-0.5758683783783785	-0.9272528133688873
-0.578670900900901	-0.9282002866616783
-0.5814734234234236	-0.9291691701679299
-0.584275945945946	-0.9301710772573519
-0.5870784684684686	-0.9312090454357155
-0.5898809909909911	-0.9322746476124251
-0.5926835135135136	-0.933347975029793
-0.5954860360360361	-0.9344008896203733
-0.5982885585585587	-0.935403040709404
-0.6010910810810811	-0.9363292826273217
-0.6038936036036037	-0.9371665821710532
-0.6066961261261262	-0.9379184630582116
-0.6094986486486488	-0.9386055547089232
-0.6123011711711712	-0.939261784137349
-0.6151036936936938	-0.9399269182406634
-0.6179062162162163	-0.9406372015242538
-0.6207087387387388	-0.9414164359625267
-0.6235112612612613	-0.9422698253819562
-0.6263137837837839	-0.9431822427001744
-0.6291163063063064	-0.9441214456376134
-0.6319188288288289	-0.9450454741944043
-0.6347213513513514	-0.9459123694866968
-0.637523873873874	-0.9466897618125318
-0.6403263963963964	-0.9473619466324699
-0.643128918918919	-0.9479327728543016
-0.6459314414414415	-0.9484238027364067
-0.6487339639639641	-0.9488684451623208
-0.6515364864864865	-0.9493037706614573
-0.6543390090090091	-0.9497622206953998
-0.6571415315315317	-0.9502653086324334
-0.6599440540540541	-0.9508207362551723
-0.6627465765765767	-0.9514233315301746
-0.6655490990990992	-0.9520591506851417
-0.6683516216216216	-0.9527112776735692
-0.6711541441441442	-0.9533655076997911
-0.6739566666666668	-0.95401428796808
-0.6767591891891893	-0.954657923898827
-0.6795617117117118	-0.9553029366671402
-0.6823642342342343	-0.9559583147374153
-0.6851667567567569	-0.9566309945416247
-0.6879692792792793	-0.9573220771240623
-0.6907718018018019	-0.9580250084894174
-0.6935743243243244	-0.9587263202583886
-0.696376846846847	-0.9594087379388445
-0.6991793693693694	-0.9600557476824925
-0.701981891891892	-0.9606562715233138
-0.7047844144144145	-0.9612080553532292
-0.707586936936937	-0.9617187297009355
-0.7103894594594595	-0.9622041556675582
-0.7131919819819821	-0.9626844321314497
-0.7159945045045045	-0.9631786026460021
-0.7187970270270271	-0.9636994786397814
-0.7215995495495496	-0.9642499860309934
-0.7244020720720722	-0.9648220477848644
-0.7272045945945946	-0.965398342482318
-0.7300071171171172	-0.9659565110479508
-0.7328096396396397	-0.9664747286368127
-0.7356121621621622	-0.966937194032097
-0.7384146846846847	-0.9673381136957548
-0.7412172072072073	-0.9676831647438935
-0.7440197297297299	-0.967988098898084
-0.7468222522522523	-0.968274911782746
-0.7496247747747748	-0.9685666393739264
-0.7524272972972974	-0.9688821814422895
-0.7552298198198198	-0.9692324999986193
-0.7580323423423424	-0.9696191185183836
-0.760834864864865	-0.9700351793118065
-0.7636373873873875	-0.9704685953484276
-0.76643990990991	-0.9709062660917109
-0.7692424324324325	-0.9713380745561793
-0.7720449549549551	-0.971759511292321
-0.7748474774774775	-0.9721722338563477
-0.7776500000000001	-0.9725825226544982
-0.7804525225225226	-0.9729982367304577
-0.7832550450450451	-0.9734253132216857
-0.7860575675675676	-0.9738649636347059
-0.7888600900900902	-0.9743124734439155
-0.7916626126126127	-0.9747579925391361
-0.7944651351351352	-0.9751890779106227
-0.7972676576576577	-0.9755942107245166
-0.8000701801801803	-0.9759662198742107
-0.8028727027027027	-0.9763045842007503
-0.8056752252252253	-0.9766159328707876
-0.8084777477477478	-0.9769126016035616
-0.8112802702702704	-0.9772096618454152
-0.8140827927927928	-0.9775212528111162
-0.8168853153153154	-0.9778571990218619
-0.8196878378378379	-0.9782207617364465
-0.8224903603603604	-0.9786080140651034
-0.8252928828828829	-0.9790088720851174
-0.8280954054054055	-0.9794094011266887
-0.8308979279279279	-0.9797947607121686
-0.8337004504504505	-0.9801521028191537
-0.836502972972973	-0.9804728729412946
-0.8393054954954956	-0.9807542032019351
-0.842108018018018	-0.9809993329179958
-0.8449105405405406	-0.9812171650994292
-0.8477130630630632	-0.9814211350605782
-0.8505155855855856	-0.9816275507662156
-0.8533181081081082	-0.9818535219160212
-0.8561206306306307	-0.9821145896040663
-0.8589231531531533	-0.9824222363167503
-0.8617256756756757	-0.9827815843777713
-0.8645281981981983	-0.983189720236961
-0.8673307207207208	-0.9836351297337996
-0.8701332432432433	-0.9840986271930097
-0.8729357657657658	-0.984555889912839
-0.8757382882882884	-0.9849813182223266
-0.8785408108108108	-0.9853525389677346
-0.8813433333333334	-0.985654592968322
-0.8841458558558559	-0.9858828090129605
-0.8869483783783785	-0.9860436154109609
-0.8897509009009009	-0.9861530294721779
-0.8925534234234235	-0.9862331640861703
-0.895355945945946	-0.9863076197787659
-0.8981584684684685	-0.9863969222182156
-0.900960990990991	-0.986515120613941
-0.9037635135135136	-0.9866682901180244
-0.9065660360360361	-0.9868550978361599
-0.9093685585585587	-0.9870689857466355
-0.9121710810810811	-0.9873010916713141
-0.9149736036036036	-0.9875429089399704
-0.9177761261261261	-0.9877879058883585
-0.9205786486486487	-0.9880317978292632
-0.9233811711711712	-0.9882717086702386
-0.9261836936936938	-0.9885048747254506
-0.9289862162162162	-0.9887276767397508
-0.9317887387387388	-0.9889355913400975
-0.9345912612612612	-0.9891242088116621
-0.9373937837837838	-0.9892909467456121
-0.9401963063063064	-0.9894367081451085
-0.9429988288288289	-0.9895666511329085
-0.9458013513513515	-0.9896895077184845
-0.9486038738738739	-0.9898154272971531
-0.9514063963963965	-0.989952931946499
-0.9542089189189189	-0.9901060180138546
-0.9570114414414415	-0.990272530447201
-0.959813963963964	-0.9904446026963614
-0.9626164864864866	-0.9906112817106443
-0.9654190090090091	-0.9907626650460409
-0.9682215315315316	-0.99089424778395
-0.9710240540540541	-0.9910099554568754
-0.9738265765765766	-0.9911226403982666
-0.9766290990990991	-0.991251578015427
-0.9794316216216217	-0.9914174837210263
-0.9822341441441442	-0.9916364529616217
-0.9850366666666668	-0.9919146938919737
-0.9878391891891892	-0.9922457890092675
-0.9906417117117118	-0.9926115004485352
-0.9934442342342342	-0.992986038522726
-0.9962467567567568	-0.9933425966768367
-0.9990492792792793	-0.9936601918518145
-1.0018518018018019	-0.9939287045559764
-1.0046543243243244	-0.9941505535934032
-1.0074568468468468	-0.9943385025505022
-1.0102593693693693	-0.9945103353112414
-1.0130618918918919	-0.9946821461199677
-1.0158644144144144	-0.9948624281256252
-1.018666936936937	-0.995048863352556
-1.0214694594594596	-0.995228808848106
-1.024271981981982	-0.9953832432824434
-1.0270745045045047	-0.9954928005196766
-1.029877027027027	-0.995543855090258
-1.0326795495495495	-0.9955326591255754
-1.035482072072072	-0.9954662416979077
-1.0382845945945947	-0.9953599172461592
-1.0410871171171172	-0.9952324121834453
-1.0438896396396395	-0.9951004035389888
-1.046692162162162	-0.9949744009405177
-1.0494946846846847	-0.9948573529387966
-1.0522972072072072	-0.9947463234759542
-1.0550997297297298	-0.9946364387193111
-1.0579022522522523	-0.9945254620340469
-1.0607047747747749	-0.9944171209640555
-1.0635072972972974	-0.9943217725303795
-1.06630981981982	-0.9942539893148997
-1.0691123423423423	-0.9942278217593442
-1.0719148648648649	-0.994251416559544
-1.0747173873873874	-0.994323004766936
-1.07751990990991	-0.9944298806593052
-1.0803224324324325	-0.9945509960618211
-1.0831249549549549	-0.9946625352914022
-1.0859274774774774	-0.994744754478732
-1.08873	-0.9947878526172533
-1.0915325225225225	-0.9947948854627116
-1.094335045045045	-0.9947806693775297
-1.0971375675675676	-0.9947669397239247
-1.0999400900900902	-0.9947752800154279
-1.1027426126126127	-0.9948200942053451
-1.1055451351351353	-0.9949038930798513
-1.1083476576576576	-0.9950164037939109
-1.1111501801801802	-0.9951377471756655
-1.1139527027027027	-0.995244590446724
-1.1167552252252253	-0.9953172264039762
-1.1195577477477479	-0.9953452733298505
-1.1223602702702702	-0.9953302094634795
-1.1251627927927927	-0.995284061131015
-1.1279653153153153	-0.9952248657846658
-1.1307678378378379	-0.9951705806986266
-1.1335703603603604	-0.9951335518074863
-1.136372882882883	-0.9951173599409132
-1.1391754054054055	-0.9951169495817415
-1.141977927927928	-0.9951217564291275
-1.1447804504504504	-0.9951205114441966
-1.147582972972973	-0.9951058735514628
-1.1503854954954955	-0.9950772017562278
-1.153188018018018	-0.9950405418328405
-1.1559905405405406	-0.9950059780532753
-1.1587930630630632	-0.9949834852205153
-1.1615955855855855	-0.9949789496523527
-1.164398108108108	-0.9949919201721663
-1.1672006306306306	-0.9950159507682541
-1.1700031531531532	-0.995041373286113
-1.1728056756756757	-0.995059378343108
-1.1756081981981983	-0.9950657489807817
-1.1784107207207208	-0.995062690204577
-1.1812132432432432	-0.9950579003319169
-1.1840157657657657	-0.9950610837161207
-1.1868182882882883	-0.9950791216675954
-1.1896208108108108	-0.9951117184097691
-1.1924233333333334	-0.9951492863319538
-1.195225855855856	-0.9951741272103009
-1.1980283783783783	-0.9951648380433666
-1.2008309009009008	-0.9951027122200795
-1.2036334234234234	-0.9949781279684824
-1.206435945945946	-0.994794799216459
-1.2092384684684685	-0.994570365012757
-1.212040990990991	-0.9943329206877045
-1.2148435135135136	-0.994114373649726
-1.2176460360360362	-0.9939425136614304
-1.2204485585585585	-0.9938340905894558
-1.223251081081081	-0.9937908674551179
-1.2260536036036036	-0.9937996839170312
-1.2288561261261262	-0.9938363443930549
-1.2316586486486487	-0.9938720394709523
-1.2344611711711713	-0.9938803669892015
-1.2372636936936936	-0.9938430165939978
-1.2400662162162162	-0.9937527718485897
-1.2428687387387387	-0.9936134254124964
-1.2456712612612613	-0.9934371543314432
-1.2484737837837838	-0.9932405491287561
-1.2512763063063064	-0.9930406525088482
-1.254078828828829	-0.992852050567954
-1.2568813513513515	-0.9926854514256092
-1.2596838738738738	-0.9925475526668703
-1.2624863963963964	-0.99244158907926
-1.265288918918919	-0.9923678988960454
-1.2680914414414415	-0.9923241218326795
-1.270893963963964	-0.9923050775017962
-1.2736964864864866	-0.9923027381216172
-1.276499009009009	-0.9923068142540763
-1.2793015315315315	-0.9923062497812012
-1.282104054054054	-0.9922914611214245
-1.2849065765765766	-0.9922566657691405
-1.2877090990990991	-0.9922013703071324
-1.2905116216216217	-0.9921301991840619
-1.2933141441441443	-0.9920507594527521
-1.2961166666666666	-0.9919699933993713
-1.2989191891891891	-0.9918901840390687
-1.3017217117117117	-0.9918061412771024
-1.3045242342342342	-0.9917049066313908
-1.3073267567567568	-0.9915685665170823
-1.3101292792792794	-0.9913796733941476
-1.312931801801802	-0.9911277150465977
-1.3157343243243242	-0.9908144503612251
-1.3185368468468468	-0.990456030331617
-1.3213393693693694	-0.9900806917267694
-1.324141891891892	-0.9897222159140342
-1.3269444144144145	-0.9894108373176391
-1.329746936936937	-0.9891643432295977
-1.3325494594594596	-0.988982317186881
-1.335351981981982	-0.9888456949624389
-1.3381545045045045	-0.9887222146794814
-1.340957027027027	-0.9885764327934392
-1.3437595495495496	-0.988381371805527
-1.3465620720720721	-0.9881281260980064
-1.3493645945945947	-0.9878301815971899
-1.352167117117117	-0.9875207285727994
-1.3549696396396396	-0.9872434201725804
-1.3577721621621621	-0.9870391704439203
-1.3605746846846847	-0.9869329936816802
-1.3633772072072072	-0.9869250740116476
-1.3661797297297298	-0.9869891132424574
-1.3689822522522523	-0.9870788562249846
-1.3717847747747747	-0.9871411891152408
-1.3745872972972972	-0.9871321275020429
-1.3773898198198198	-0.9870310165788013
-1.3801923423423423	-0.9868486781484274
-1.382994864864865	-0.9866269436753226
[truncated: 6 more rows]
