# Supplementary material for: Isolation of a planar π-aromatic Bi5− ring in a cobalt-based inverse-sandwich-type complex
Source: Nat Chem. 2025 Jan 20;17(4):547–55. doi: 10.1038/s41557-024-01713-8 (PMC11964920; doi:10.1038/s41557-024-01713-8)
Supplement: Supplementary file 4 — Original magnetic data of compound 1 and origin file of Fig. 3. [file 41557_2024_1713_MOESM4_ESM.zip › sr_and_T/7.json]

{
   "comment": "corrected Loops",
   "temperature": 0.1,
   "measures": [
      {
         "sr": 0.128,
         "angle": 0,
         "trans": 0,
         "cool_t": 1,
         "comment": "to H_stop",
         "data": [
            [
               -1.3999,
               -0.9895422207575773
            ],
            [
               -1.3970974874874873,
               -0.9889954359909738
            ],
            [
               -1.394294974974975,
               -0.988631326164987
            ],
            [
               -1.3914924624624623,
               -0.9884704953090993
            ],
            [
               -1.3886899499499499,
               -0.9884847240822525
            ],
            [
               -1.3858874374374373,
               -0.9886069249938523
            ],
            [
               -1.3830849249249249,
               -0.9887510312559238
            ],
            [
               -1.3802824124124122,
               -0.9888356791273742
            ],
            [
               -1.3774798998998998,
               -0.9888047829747086
            ],
            [
               -1.3746773873873872,
               -0.9886394588912267
            ],
            [
               -1.3718748748748748,
               -0.9883586943925868
            ],
            [
               -1.3690723623623622,
               -0.9880096847829409
            ],
            [
               -1.3662698498498498,
               -0.9876517300140558
            ],
            [
               -1.3634673373373372,
               -0.9873391200606958
            ],
            [
               -1.3606648248248248,
               -0.987108157944438
            ],
            [
               -1.3578623123123121,
               -0.9869716095596924
            ],
            [
               -1.3550597997997997,
               -0.9869211539485778
            ],
            [
               -1.3522572872872871,
               -0.986935787087796
            ],
            [
               -1.3494547747747747,
               -0.9869924544227688
            ],
            [
               -1.346652262262262,
               -0.9870749235180831
            ],
            [
               -1.3438497497497497,
               -0.9871780212296598
            ],
            [
               -1.341047237237237,
               -0.9873063515242457
            ],
            [
               -1.3382447247247247,
               -0.9874687209869151
            ],
            [
               -1.335442212212212,
               -0.987670984619487
            ],
            [
               -1.3326396996996996,
               -0.9879104092713902
            ],
            [
               -1.329837187187187,
               -0.9881738760406688
            ],
            [
               -1.3270346746746746,
               -0.9884406566108188
            ],
            [
               -1.324232162162162,
               -0.9886887158808827
            ],
            [
               -1.3214296496496496,
               -0.9889021630317845
            ],
            [
               -1.318627137137137,
               -0.9890770503980375
            ],
            [
               -1.3158246246246246,
               -0.9892233176147756
            ],
            [
               -1.313022112112112,
               -0.9893620481035237
            ],
            [
               -1.3102195995995995,
               -0.9895188396469197
            ],
            [
               -1.307417087087087,
               -0.9897154160503006
            ],
            [
               -1.3046145745745745,
               -0.9899621817454711
            ],
            [
               -1.301812062062062,
               -0.9902540822255315
            ],
            [
               -1.2990095495495495,
               -0.9905710343472747
            ],
            [
               -1.2962070370370369,
               -0.9908827316016171
            ],
            [
               -1.2934045245245245,
               -0.9911563051416289
            ],
            [
               -1.2906020120120119,
               -0.9913645483399107
            ],
            [
               -1.2877994994994995,
               -0.9914923958244455
            ],
            [
               -1.2849969869869868,
               -0.9915400291611933
            ],
            [
               -1.2821944744744744,
               -0.9915220818007195
            ],
            [
               -1.2793919619619618,
               -0.9914635498060322
            ],
            [
               -1.2765894494494494,
               -0.9913938288557764
            ],
            [
               -1.2737869369369368,
               -0.9913405853091003
            ],
            [
               -1.2709844244244244,
               -0.9913249211103883
            ],
            [
               -1.2681819119119118,
               -0.9913586756053366
            ],
            [
               -1.2653793993993994,
               -0.9914439823927699
            ],
            [
               -1.2625768868868867,
               -0.9915746163029688
            ],
            [
               -1.2597743743743743,
               -0.9917383777973563
            ],
            [
               -1.2569718618618617,
               -0.9919197869596346
            ],
            [
               -1.2541693493493493,
               -0.9921025957331405
            ],
            [
               -1.2513668368368367,
               -0.9922719160504405
            ],
            [
               -1.2485643243243243,
               -0.9924159606807417
            ],
            [
               -1.2457618118118117,
               -0.9925274351298368
            ],
            [
               -1.2429592992992993,
               -0.9926045281730351
            ],
            [
               -1.2401567867867866,
               -0.9926513201723697
            ],
            [
               -1.2373542742742742,
               -0.9926773730316973
            ],
            [
               -1.2345517617617616,
               -0.9926963537750113
            ],
            [
               -1.2317492492492492,
               -0.9927237697885559
            ],
            [
               -1.2289467367367366,
               -0.9927741773352738
            ],
            [
               -1.2261442242242242,
               -0.9928584463979808
            ],
            [
               -1.2233417117117116,
               -0.9929817194318304
            ],
            [
               -1.2205391991991992,
               -0.9931425476044189
            ],
            [
               -1.2177366866866866,
               -0.9933333685563321
            ],
            [
               -1.2149341741741742,
               -0.9935421170480874
            ],
            [
               -1.2121316616616615,
               -0.9937544704364499
            ],
            [
               -1.2093291491491491,
               -0.9939561284454868
            ],
            [
               -1.2065266366366365,
               -0.9941346386356631
            ],
            [
               -1.203724124124124,
               -0.9942805448879416
            ],
            [
               -1.2009216116116115,
               -0.9943879334801746
            ],
            [
               -1.198119099099099,
               -0.9944546479022388
            ],
            [
               -1.1953165865865865,
               -0.9944824557375562
            ],
            [
               -1.192514074074074,
               -0.99447728135047
            ],
            [
               -1.1897115615615614,
               -0.9944493568814725
            ],
            [
               -1.186909049049049,
               -0.9944129313084253
            ],
            [
               -1.1841065365365364,
               -0.9943851416469621
            ],
            [
               -1.181304024024024,
               -0.9943838484478134
            ],
            [
               -1.1785015115115114,
               -0.9944246216084793
            ],
            [
               -1.175698998998999,
               -0.9945174898966413
            ],
            [
               -1.1728964864864864,
               -0.9946643542334556
            ],
            [
               -1.170093973973974,
               -0.9948579594724678
            ],
            [
               -1.1672914614614613,
               -0.9950829719329993
            ],
            [
               -1.164488948948949,
               -0.9953191033891878
            ],
            [
               -1.1616864364364363,
               -0.9955455534252227
            ],
            [
               -1.158883923923924,
               -0.9957455543399008
            ],
            [
               -1.1560814114114113,
               -0.9959096942683933
            ],
            [
               -1.153278898898899,
               -0.9960370367713538
            ],
            [
               -1.1504763863863863,
               -0.9961337566169415
            ],
            [
               -1.1476738738738739,
               -0.9962098387914674
            ],
            [
               -1.1448713613613613,
               -0.9962750462027542
            ],
            [
               -1.1420688488488488,
               -0.9963356026480139
            ],
            [
               -1.1392663363363362,
               -0.9963927559954939
            ],
            [
               -1.1364638238238238,
               -0.9964436675572215
            ],
            [
               -1.1336613113113112,
               -0.9964841712636935
            ],
            [
               -1.1308587987987986,
               -0.9965121955659206
            ],
            [
               -1.1280562862862862,
               -0.9965303353930705
            ],
            [
               -1.1252537737737738,
               -0.9965463394355131
            ],
            [
               -1.1224512612612612,
               -0.9965710626051463
            ],
            [
               -1.1196487487487485,
               -0.9966144504319425
            ],
            [
               -1.1168462362362361,
               -0.9966809929438492
            ],
            [
               -1.1140437237237237,
               -0.9967664648531889
            ],
            [
               -1.111241211211211,
               -0.9968574760060273
            ],
            [
               -1.1084386986986985,
               -0.9969344519375992
            ],
            [
               -1.105636186186186,
               -0.9969774421312774
            ],
            [
               -1.1028336736736737,
               -0.9969730427130192
            ],
            [
               -1.100031161161161,
               -0.9969201359897233
            ],
            [
               -1.0972286486486484,
               -0.9968323397072842
            ],
            [
               -1.094426136136136,
               -0.9967360069386976
            ],
            [
               -1.0916236236236236,
               -0.9966640339526882
            ],
            [
               -1.088821111111111,
               -0.9966471486016533
            ],
            [
               -1.0860185985985984,
               -0.996705275306063
            ],
            [
               -1.083216086086086,
               -0.9968416662571671
            ],
            [
               -1.0804135735735736,
               -0.9970416899737338
            ],
            [
               -1.077611061061061,
               -0.9972767220545771
            ],
            [
               -1.0748085485485483,
               -0.997511961979692
            ],
            [
               -1.072006036036036,
               -0.9977157465417434
            ],
            [
               -1.0692035235235235,
               -0.997867469787124
            ],
            [
               -1.066401011011011,
               -0.9979617099576391
            ],
            [
               -1.0635984984984983,
               -0.9980074411721229
            ],
            [
               -1.060795985985986,
               -0.9980228384103684
            ],
            [
               -1.0579934734734735,
               -0.9980276161983526
            ],
            [
               -1.0551909609609609,
               -0.998035593016702
            ],
            [
               -1.0523884484484483,
               -0.9980500007804853
            ],
            [
               -1.0495859359359359,
               -0.9980630373649279
            ],
            [
               -1.0467834234234235,
               -0.9980596558686115
            ],
            [
               -1.0439809109109108,
               -0.9980241225756803
            ],
            [
               -1.0411783983983982,
               -0.9979469567203074
            ],
            [
               -1.0383758858858858,
               -0.9978297909070781
            ],
            [
               -1.0355733733733734,
               -0.9976864635549747
            ],
            [
               -1.0327708608608608,
               -0.9975399826779687
            ],
            [
               -1.0299683483483482,
               -0.9974164081506514
            ],
            [
               -1.0271658358358358,
               -0.9973376993703127
            ],
            [
               -1.0243633233233234,
               -0.9973158384388006
            ],
            [
               -1.0215608108108107,
               -0.9973500073083623
            ],
            [
               -1.0187582982982981,
               -0.9974274937535503
            ],
            [
               -1.0159557857857857,
               -0.9975277399993132
            ],
            [
               -1.0131532732732733,
               -0.997627979392314
            ],
            [
               -1.0103507607607607,
               -0.9977085526758493
            ],
            [
               -1.007548248248248,
               -0.9977563387980954
            ],
            [
               -1.0047457357357357,
               -0.9977655990728583
            ],
            [
               -1.0019432232232233,
               -0.9977365586871529
            ],
            [
               -0.9991407107107106,
               -0.9976728364512046
            ],
            [
               -0.9963381981981981,
               -0.997579095430092
            ],
            [
               -0.9935356856856856,
               -0.9974599554130833
            ],
            [
               -0.9907331731731731,
               -0.9973204530708023
            ],
            [
               -0.9879306606606606,
               -0.9971674926919365
            ],
            [
               -0.9851281481481481,
               -0.9970111646860466
            ],
            [
               -0.9823256356356356,
               -0.9968647688269012
            ],
            [
               -0.9795231231231231,
               -0.9967428957784252
            ],
            [
               -0.9767206106106106,
               -0.9966577932277394
            ],
            [
               -0.973918098098098,
               -0.9966151160703774
            ],
            [
               -0.9711155855855855,
               -0.9966106614786048
            ],
            [
               -0.968313073073073,
               -0.9966295795672484
            ],
            [
               -0.9655105605605605,
               -0.9966488217384193
            ],
            [
               -0.962708048048048,
               -0.9966424799108656
            ],
            [
               -0.9599055355355355,
               -0.99658858201301
            ],
            [
               -0.957103023023023,
               -0.9964752587427748
            ],
            [
               -0.9543005105105105,
               -0.9963042563855239
            ],
            [
               -0.951497997997998,
               -0.9960905598322523
            ],
            [
               -0.9486954854854854,
               -0.9958581573127722
            ],
            [
               -0.9458929729729728,
               -0.9956332848318468
            ],
            [
               -0.9430904604604604,
               -0.9954373637632734
            ],
            [
               -0.9402879479479478,
               -0.9952819607379693
            ],
            [
               -0.9374854354354354,
               -0.9951673925933491
            ],
            [
               -0.9346829229229228,
               -0.9950853053893982
            ],
            [
               -0.9318804104104104,
               -0.9950241291168288
            ],
            [
               -0.9290778978978977,
               -0.9949752617812279
            ],
            [
               -0.9262753853853853,
               -0.9949375553079447
            ],
            [
               -0.9234728728728727,
               -0.9949182793965881
            ],
            [
               -0.9206703603603603,
               -0.994930028743515
            ],
            [
               -0.9178678478478477,
               -0.9949845626099602
            ],
            [
               -0.9150653353353353,
               -0.995085777859978
            ],
            [
               -0.9122628228228227,
               -0.9952244715645963
            ],
            [
               -0.9094603103103103,
               -0.9953770626250986
            ],
            [
               -0.9066577977977976,
               -0.9955091606345281
            ],
            [
               -0.9038552852852852,
               -0.9955832256331988
            ],
            [
               -0.9010527727727726,
               -0.9955681211890262
            ],
            [
               -0.8982502602602602,
               -0.9954476292589454
            ],
            [
               -0.8954477477477477,
               -0.9952252323763
            ],
            [
               -0.8926452352352352,
               -0.9949236070109928
            ],
            [
               -0.8898427227227227,
               -0.9945789314109266
            ],
            [
               -0.8870402102102102,
               -0.9942317337301635
            ],
            [
               -0.8842376976976977,
               -0.9939170495082965
            ],
            [
               -0.8814351851851852,
               -0.9936567822998417
            ],
            [
               -0.8786326726726726,
               -0.9934563457579824
            ],
            [
               -0.8758301601601601,
               -0.9933062081444162
            ],
            [
               -0.8730276476476476,
               -0.993187370469689
            ],
            [
               -0.8702251351351351,
               -0.9930786269543395
            ],
            [
               -0.8674226226226226,
               -0.9929630635757791
            ],
            [
               -0.8646201101101101,
               -0.9928317437376583
            ],
            [
               -0.8618175975975975,
               -0.99268369538256
            ],
            [
               -0.859015085085085,
               -0.992522711018151
            ],
            [
               -0.8562125725725724,
               -0.992352597199639
            ],
            [
               -0.8534100600600599,
               -0.992172975400967
            ],
            [
               -0.8506075475475474,
               -0.9919774042770738
            ],
            [
               -0.8478050350350349,
               -0.9917546171551879
            ],
            [
               -0.8450025225225224,
               -0.9914924277792422
            ],
            [
               -0.8422000100100099,
               -0.9911828145406749
            ],
            [
               -0.8393974974974974,
               -0.9908262253703983
            ],
            [
               -0.8365949849849849,
               -0.9904334096107386
            ],
            [
               -0.8337924724724723,
               -0.9900239672438913
            ],
            [
               -0.8309899599599598,
               -0.9896219759668894
            ],
            [
               -0.8281874474474473,
               -0.9892500841656903
            ],
            [
               -0.8253849349349348,
               -0.9889239769860122
            ],
            [
               -0.8225824224224223,
               -0.9886489606616722
            ],
            [
               -0.8197799099099098,
               -0.9884196441823938
            ],
            [
               -0.8169773973973973,
               -0.9882226190233812
            ],
            [
               -0.8141748848848848,
               -0.9880410414248816
            ],
            [
               -0.8113723723723723,
               -0.98785945881479
            ],
            [
               -0.8085698598598597,
               -0.9876672746910473
            ],
            [
               -0.8057673473473472,
               -0.9874598674731097
            ],
            [
               -0.8029648348348347,
               -0.9872373167710076
            ],
            [
               -0.8001623223223222,
               -0.9870015875444595
            ],
            [
               -0.7973598098098097,
               -0.986753549363909
            ],
            [
               -0.7945572972972972,
               -0.9864911831164445
            ],
            [
               -0.7917547847847847,
               -0.9862097796747428
            ],
            [
               -0.7889522722722722,
               -0.9859040860690125
            ],
            [
               -0.7861497597597596,
               -0.9855715324289944
            ],
            [
               -0.7833472472472471,
               -0.9852151878949937
            ],
            [
               -0.7805447347347346,
               -0.9848451254456694
            ],
            [
               -0.7777422222222221,
               -0.9844774104065881
            ],
            [
               -0.7749397097097096,
               -0.9841307679564932
            ],
            [
               -0.7721371971971971,
               -0.9838218264666114
            ],
            [
               -0.7693346846846846,
               -0.983560376367997
            ],
            [
               -0.7665321721721721,
               -0.9833461408629406
            ],
            [
               -0.7637296596596596,
               -0.9831681123883705
            ],
            [
               -0.760927147147147,
               -0.9830067270694347
            ],
            [
               -0.7581246346346345,
               -0.9828382973280811
            ],
            [
               -0.755322122122122,
               -0.9826404794554083
            ],
            [
               -0.7525196096096095,
               -0.9823973109919284
            ],
            [
               -0.749717097097097,
               -0.9821025585117356
            ],
            [
               -0.7469145845845845,
               -0.9817606659520263
            ],
            [
               -0.744112072072072,
               -0.9813852822950607
            ],
            [
               -0.7413095595595595,
               -0.9809959504620664
            ],
            [
               -0.738507047047047,
               -0.9806138915271941
            ],
            [
               -0.7357045345345344,
               -0.9802578632004916
            ],
            [
               -0.7329020220220219,
               -0.9799408639095124
            ],
            [
               -0.7300995095095094,
               -0.9796681207014462
            ],
            [
               -0.7272969969969969,
               -0.9794364776521831
            ],
            [
               -0.7244944844844844,
               -0.9792350818490875
            ],
            [
               -0.7216919719719719,
               -0.9790471616115936
            ],
            [
               -0.7188894594594594,
               -0.9788526565323429
            ],
            [
               -0.7160869469469469,
               -0.9786314166045119
            ],
            [
               -0.7132844344344343,
               -0.9783665892658451
            ],
            [
               -0.7104819219219218,
               -0.9780476706431174
            ],
            [
               -0.7076794094094093,
               -0.9776725856994904
            ],
            [
               -0.7048768968968968,
               -0.9772481858475289
            ],
            [
               -0.7020743843843843,
               -0.9767887901928816
            ],
            [
               -0.6992718718718718,
               -0.9763128477457281
            ],
            [
               -0.6964693593593593,
               -0.9758383608127805
            ],
            [
               -0.6936668468468468,
               -0.9753782016792002
            ],
            [
               -0.6908643343343343,
               -0.9749366739412292
            ],
            [
               -0.6880618218218217,
               -0.9745084771427304
            ],
            [
               -0.6852593093093092,
               -0.9740806203811847
            ],
            [
               -0.6824567967967967,
               -0.9736369455176247
            ],
            [
               -0.6796542842842842,
               -0.9731640349848589
            ],
            [
               -0.6768517717717717,
               -0.9726567016884233
            ],
            [
               -0.6740492592592592,
               -0.9721212247602535
            ],
            [
               -0.6712467467467467,
               -0.9715750726727198
            ],
            [
               -0.6684442342342342,
               -0.9710429027836589
            ],
            [
               -0.6656417217217216,
               -0.9705498248560618
            ],
            [
               -0.6628392092092091,
               -0.9701138690306976
            ],
            [
               -0.6600366966966966,
               -0.96973996746775
            ],
            [
               -0.6572341841841841,
               -0.9694173861804396
            ],
            [
               -0.6544316716716716,
               -0.9691215196651926
            ],
            [
               -0.6516291591591591,
               -0.968819604531888
            ],
            [
               -0.6488266466466466,
               -0.9684786653331332
            ],
            [
               -0.6460241341341341,
               -0.9680732979896064
            ],
            [
               -0.6432216216216216,
               -0.9675909726332383
            ],
            [
               -0.640419109109109,
               -0.9670333819468422
            ],
            [
               -0.6376165965965965,
               -0.9664136900910723
            ],
            [
               -0.634814084084084,
               -0.9657508948987612
            ],
            [
               -0.6320115715715715,
               -0.9650634306104702
            ],
            [
               -0.629209059059059,
               -0.9643642900600542
            ],
            [
               -0.6264065465465465,
               -0.9636592820687132
            ],
            [
               -0.623604034034034,
               -0.9629488010815439
            ],
            [
               -0.6208015215215215,
               -0.962232120855828
            ],
            [
               -0.617999009009009,
               -0.9615122328552921
            ],
            [
               -0.6151964964964964,
               -0.9607990048230306
            ],
            [
               -0.6123939839839839,
               -0.9601090416052265
            ],
            [
               -0.6095914714714714,
               -0.9594618842297191
            ],
            [
               -0.6067889589589589,
               -0.9588736368875006
            ],
            [
               -0.6039864464464464,
               -0.9583502305926248
            ],
            [
               -0.6011839339339339,
               -0.9578828876411523
            ],
            [
               -0.5983814214214214,
               -0.9574477766257159
            ],
            [
               -0.5955789089089089,
               -0.9570105086189595
            ],
            [
               -0.5927763963963963,
               -0.9565344674569716
            ],
            [
               -0.5899738838838838,
               -0.9559905669887945
            ],
            [
               -0.5871713713713713,
               -0.9553653904421302
            ],
            [
               -0.5843688588588588,
               -0.9546650443620099
            ],
            [
               -0.5815663463463463,
               -0.9539133570855314
            ],
            [
               -0.5787638338338338,
               -0.9531448521524615
            ],
            [
               -0.5759613213213213,
               -0.9523946294120359
            ],
            [
               -0.5731588088088088,
               -0.9516883114460701
            ],
            [
               -0.5703562962962963,
               -0.9510352032974488
            ],
            [
               -0.5675537837837837,
               -0.9504267609371013
            ],
            [
               -0.5647512712712712,
               -0.9498407152196131
            ],
            [
               -0.5619487587587587,
               -0.9492493392398594
            ],
            [
               -0.5591462462462462,
               -0.9486290038719627
            ],
            [
               -0.5563437337337337,
               -0.947967790722013
            ],
            [
               -0.5535412212212212,
               -0.9472686470409827
            ],
            [
               -0.5507387087087087,
               -0.9465471260421159
            ],
            [
               -0.5479361961961962,
               -0.9458246256759719
            ],
            [
               -0.5451336836836836,
               -0.9451195831356246
            ],
            [
               -0.5423311711711711,
               -0.9444397786135539
            ],
            [
               -0.5395286586586586,
               -0.9437785177691647
            ],
            [
               -0.5367261461461461,
               -0.9431161325308637
            ],
            [
               -0.5339236336336336,
               -0.9424264171027243
            ],
            [
               -0.5311211211211211,
               -0.9416859157716391
            ],
            [
               -0.5283186086086086,
               -0.940882970635201
            ],
            [
               -0.5255160960960961,
               -0.9400234539130292
            ],
            [
               -0.5227135835835836,
               -0.9391311405890119
            ],
            [
               -0.519911071071071,
               -0.9382423779445199
            ],
            [
               -0.5171085585585585,
               -0.9373965204001296
            ],
            [
               -0.514306046046046,
               -0.9366249368256969
            ],
            [
               -0.5115035335335335,
               -0.9359418449727148
            ],
            [
               -0.508701021021021,
               -0.9353396626554582
            ],
            [
               -0.5058985085085085,
               -0.9347901923040929
            ],
            [
               -0.503095995995996,
               -0.9342512264408178
            ],
            [
               -0.5002934834834833,
               -0.9336766204238994
            ],
            [
               -0.49749097097097084,
               -0.9330269839527205
            ],
            [
               -0.4946884584584583,
               -0.9322781271048358
            ],
            [
               -0.4918859459459458,
               -0.9314252078339105
            ],
            [
               -0.4890834334334333,
               -0.930481864567686
            ],
            [
               -0.4862809209209208,
               -0.9294750424102425
            ],
            [
               -0.4834784084084083,
               -0.9284373085843496
            ],
            [
               -0.48067589589589577,
               -0.9273989191082164
            ],
            [
               -0.47787338338338325,
               -0.9263816778158863
            ],
            [
               -0.47507087087087074,
               -0.9253958681952736
            ],
            [
               -0.47226835835835823,
               -0.9244405290901925
            ],
            [
               -0.4694658458458457,
               -0.9235064134257454
            ],
            [
               -0.4666633333333332,
               -0.9225803705829396
            ],
            [
               -0.4638608208208207,
               -0.9216497441203699
            ],
            [
               -0.4610583083083082,
               -0.9207056398098405
            ],
            [
               -0.4582557957957957,
               -0.9197444412218979
            ],
            [
               -0.45545328328328316,
               -0.9187675316751209
            ],
            [
               -0.45265077077077065,
               -0.9177796480981943
            ],
            [
               -0.44984825825825814,
               -0.91678654497539
            ],
            [
               -0.4470457457457456,
               -0.9157926740340303
            ],
            [
               -0.4442432332332331,
               -0.9147994445170415
            ],
            [
               -0.4414407207207206,
               -0.9138044049593198
            ],
            [
               -0.4386382082082081,
               -0.912801454988555
            ],
            [
               -0.4358356956956956,
               -0.9117819964672116
            ],
            [
               -0.43303318318318307,
               -0.9107367761533816
            ],
            [
               -0.43023067067067056,
               -0.9096580505781224
            ],
            [
               -0.42742815815815804,
               -0.9085416182926171
            ],
            [
               -0.42462564564564553,
               -0.9073882345434567
            ],
            [
               -0.421823133133133,
               -0.9062039826825279
            ],
            [
               -0.4190206206206205,
               -0.9049993528800473
            ],
            [
               -0.416218108108108,
               -0.9037870676458902
            ],
            [
               -0.4134155955955955,
               -0.9025790424575018
            ],
            [
               -0.410613083083083,
               -0.901383181479053
            ],
            [
               -0.40781057057057046,
               -0.9002008695646717
            ],
            [
               -0.40500805805805795,
               -0.8990259454409995
            ],
            [
               -0.40220554554554544,
               -0.8978456075916827
            ],
            [
               -0.39940303303303293,
               -0.8966431829880037
            ],
            [
               -0.3966005205205205,
               -0.8954021262865111
            ],
            [
               -0.3937980080080079,
               -0.8941101951378774
            ],
            [
               -0.3909954954954955,
               -0.8927626203761944
            ],
            [
               -0.3881929829829829,
               -0.8913633266343381
            ],
            [
               -0.3853904704704705,
               -0.889923809074169
            ],
            [
               -0.38258795795795786,
               -0.8884599742451894
            ],
            [
               -0.37978544544544546,
               -0.8869878843744914
            ],
            [
               -0.37698293293293283,
               -0.8855196938268342
            ],
            [
               -0.37418042042042043,
               -0.8840610097491173
            ],
            [
               -0.3713779079079078,
               -0.8826104549362792
            ],
            [
               -0.3685753953953954,
               -0.8811615030442461
            ],
            [
               -0.3657728828828828,
               -0.8797059258604152
            ],
            [
               -0.3629703703703704,
               -0.8782376805702254
            ],
            [
               -0.36016785785785776,
               -0.8767559397231354
            ],
            [
               -0.35736534534534536,
               -0.8752662646913922
            ],
            [
               -0.35456283283283274,
               -0.8737795386900807
            ],
            [
               -0.35176032032032034,
               -0.8723089973009786
            ],
            [
               -0.3489578078078077,
               -0.8708662826199363
            ],
            [
               -0.3461552952952953,
               -0.8694577153661762
            ],
            [
               -0.3433527827827827,
               -0.8680818577499594
            ],
            [
               -0.3405502702702703,
               -0.8667289942361218
            ],
            [
               -0.33774775775775767,
               -0.8653825584675833
            ],
            [
               -0.33494524524524527,
               -0.8640219919513752
            ],
            [
               -0.33214273273273265,
               -0.8626262043083214
            ],
            [
               -0.32934022022022025,
               -0.8611767892352991
            ],
            [
               -0.3265377077077076,
               -0.8596603922531744
            ],
            [
               -0.323735195195195,
               -0.8580699942942682
            ],
            [
               -0.3209326826826826,
               -0.8564052086029654
            ],
            [
               -0.31813017017017,
               -0.8546718652090523
            ],
            [
               -0.3153276576576576,
               -0.8528811416200648
            ],
            [
               -0.31252514514514496,
               -0.8510483496830166
            ],
            [
               -0.30972263263263256,
               -0.8491913281147121
            ],
            [
               -0.30692012012011993,
               -0.8473283409903064
            ],
            [
               -0.30411760760760753,
               -0.8454755077152465
            ],
            [
               -0.3013150950950949,
               -0.843644057572734
            ],
            [
               -0.2985125825825825,
               -0.8418379915499666
            ],
            [
               -0.2957100700700699,
               -0.8400528862296203
            ],
            [
               -0.2929075575575575,
               -0.8382764620054102
            ],
            [
               -0.29010504504504486,
               -0.8364911310569905
            ],
            [
               -0.28730253253253246,
               -0.8346781363471858
            ],
            [
               -0.28450002002001984,
               -0.8328222926577213
            ],
            [
               -0.28169750750750744,
               -0.8309159805411301
            ],
            [
               -0.2788949949949948,
               -0.8289611028400021
            ],
            [
               -0.2760924824824824,
               -0.8269682329381128
            ],
            [
               -0.2732899699699698,
               -0.8249530354484057
            ],
            [
               -0.2704874574574574,
               -0.822930954472568
            ],
            [
               -0.26768494494494477,
               -0.8209118199926266
            ],
            [
               -0.26488243243243237,
               -0.8188961608214571
            ],
            [
               -0.26207991991991975,
               -0.8168745398162863
            ],
            [
               -0.25927740740740735,
               -0.8148302644977775
            ],
            [
               -0.2564748948948947,
               -0.8127446804771405
            ],
            [
               -0.2536723823823823,
               -0.8106033199461578
            ],
            [
               -0.2508698698698697,
               -0.8084007963285011
            ],
            [
               -0.2480673573573573,
               -0.8061426745259899
            ],
            [
               -0.24526484484484468,
               -0.803843521728279
            ],
            [
               -0.24246233233233228,
               -0.801521642960912
            ],
            [
               -0.23965981981981965,
               -0.7991921849858703
            ],
            [
               -0.23685730730730725,
               -0.7968609315925228
            ],
            [
               -0.23405479479479463,
               -0.7945209670602174
            ],
            [
               -0.23125228228228223,
               -0.7921534761278575
            ],
            [
               -0.2284497697697696,
               -0.7897325720473154
            ],
            [
               -0.2256472572572572,
               -0.7872326675481089
            ],
            [
               -0.22284474474474458,
               -0.7846360078963273
            ],
            [
               -0.22004223223223218,
               -0.7819378935454689
            ],
            [
               -0.21723971971971956,
               -0.7791478779177419
            ],
            [
               -0.21443720720720716,
               -0.7762865799671926
            ],
            [
               -0.21163469469469454,
               -0.7733792329592418
            ],
            [
               -0.20883218218218214,
               -0.7704481808083901
            ],
            [
               -0.2060296696696695,
               -0.7675068457779946
            ],
            [
               -0.2032271571571571,
               -0.7645571148929191
            ],
            [
               -0.2004246446446445,
               -0.7615908331935617
            ],
            [
               -0.1976221321321321,
               -0.7585946030957331
            ],
            [
               -0.19481961961961947,
               -0.7555559095616302
            ],
            [
               -0.19201710710710707,
               -0.7524681506274548
            ],
            [
               -0.18921459459459444,
               -0.7493326154130655
            ],
            [
               -0.18641208208208204,
               -0.7461566506513926
            ],
            [
               -0.18360956956956942,
               -0.7429487523444648
            ],
            [
               -0.18080705705705702,
               -0.7397125557743193
            ],
            [
               -0.1780045445445444,
               -0.7364422056695297
            ],
            [
               -0.175202032032032,
               -0.7331211605520175
            ],
            [
               -0.17239951951951937,
               -0.7297252555764483
            ],
            [
               -0.16959700700700697,
               -0.7262292515190922
            ],
            [
               -0.16679449449449435,
               -0.7226147164502175
            ],
            [
               -0.16399198198198195,
               -0.7188764407400001
            ],
            [
               -0.16118946946946933,
               -0.7150249405626159
            ],
            [
               -0.15838695695695693,
               -0.7110838675397105
            ],
            [
               -0.1555844444444443,
               -0.7070828874383105
            ],
            [
               -0.1527819319319319,
               -0.703048207171459
            ],
            [
               -0.14997941941941928,
               -0.6989938350810226
            ],
            [
               -0.14717690690690688,
               -0.6949165129892785
            ],
            [
               -0.14437439439439426,
               -0.6907960855113089
            ],
            [
               -0.14157188188188186,
               -0.6866012631294967
            ],
            [
               -0.13876936936936923,
               -0.6822989124446752
            ],
            [
               -0.13596685685685683,
               -0.6778638051353689
            ],
            [
               -0.1331643443443442,
               -0.6732855998364198
            ],
            [
               -0.1303618318318318,
               -0.6685707778694042
            ],
            [
               -0.1275593193193192,
               -0.6637389766900585
            ],
            [
               -0.12475680680680679,
               -0.6588150633845942
            ],
            [
               -0.12195429429429416,
               -0.6538197032317343
            ],
            [
               -0.11915178178178176,
               -0.6487616177254671
            ],
            [
               -0.11634926926926914,
               -0.643634051503915
            ],
            [
               -0.11354675675675674,
               -0.6384164327284956
            ],
            [
               -0.11074424424424412,
               -0.6330803736853944
            ],
            [
               -0.10794173173173172,
               -0.6275976764362732
            ],
            [
               -0.1051392192192191,
               -0.621947405421095
            ],
            [
               -0.10233670670670669,
               -0.6161195650701917
            ],
            [
               -0.09953419419419407,
               -0.6101142822871062
            ],
            [
               -0.09673168168168167,
               -0.6039371266177187
            ],
            [
               -0.09392916916916905,
               -0.5975926584259964
            ],
            [
               -0.09112665665665665,
               -0.591078935756802
            ],
            [
               -0.08832414414414402,
               -0.5843852958701309
            ],
            [
               -0.08552163163163162,
               -0.5774944117638712
            ],
            [
               -0.082719119119119,
               -0.570387898427789
            ],
            [
               -0.0799166066066066,
               -0.5630532572981494
            ],
            [
               -0.07711409409409398,
               -0.5554892696639744
            ],
            [
               -0.07431158158158158,
               -0.5477073590060847
            ],
            [
               -0.07150906906906895,
               -0.5397278193274399
            ],
            [
               -0.06870655655655655,
               -0.5315716721802447
            ],
            [
               -0.06590404404404393,
               -0.5232505988366735
            ],
            [
               -0.06310153153153153,
               -0.5147582747648681
            ],
            [
               -0.06029901901901891,
               -0.5060661652264542
            ],
            [
               -0.057496506506506506,
               -0.4971254817710843
            ],
            [
               -0.054693993993993884,
               -0.48787499796435846
            ],
            [
               -0.05189148148148148,
               -0.4782524629328648
            ],
            [
               -0.04908896896896886,
               -0.46820611355236663
            ],
            [
               -0.04628645645645646,
               -0.457702706949798
            ],
            [
               -0.04348394394394384,
               -0.4467296124716134
            ],
            [
               -0.040681431431431436,
               -0.4352904412022783
            ],
            [
               -0.037878918918918814,
               -0.42339579385679726
            ],
            [
               -0.03507640640640641,
               -0.4110522639619373
            ],
            [
               -0.03227389389389379,
               -0.3982533263592351
            ],
            [
               -0.02947138138138139,
               -0.3849750259919713
            ],
            [
               -0.026668868868868767,
               -0.37117772966764195
            ],
            [
               -0.023866356356356366,
               -0.35681319987528903
            ],
            [
               -0.021063843843843744,
               -0.3418345853080908
            ],
            [
               -0.018261331331331343,
               -0.32620614947196286
            ],
            [
               -0.01545881881881872,
               -0.30990990050850975
            ],
            [
               -0.01265630630630632,
               -0.29294756832736635
            ],
            [
               -0.009853793793793697,
               -0.2753381009677639
            ],
            [
               -0.007051281281281296,
               -0.2571123848574354
            ],
            [
               -0.004248768768768674,
               -0.23830769158902892
            ],
            [
               -0.001446256256256273,
               -0.2189641619790988
            ],
            [
               0.0013562562562563496,
               -0.1991245727856022
            ],
            [
               0.00415876876876875,
               -0.1788371281288536
            ],
            [
               0.006961281281281373,
               -0.15815966397647957
            ],
            [
               0.009763793793793774,
               -0.13716296960062896
            ],
            [
               0.012566306306306396,
               -0.11593117456156987
            ],
            [
               0.015368818818818797,
               -0.09455822989356849
            ],
            [
               0.01817133133133142,
               -0.07314101804980772
            ],
            [
               0.02097384384384382,
               -0.051770985643363465
            ],
            [
               0.023776356356356443,
               -0.030526884278057553
            ],
            [
               0.026578868868868843,
               -0.009470950018765079
            ],
            [
               0.029381381381381466,
               0.01135027847418546
            ],
            [
               0.03218389389389387,
               0.031900914589917506
            ],
            [
               0.03498640640640649,
               0.052148377419246716
            ],
            [
               0.03778891891891911,
               0.0720565368448226
            ],
            [
               0.04059143143143151,
               0.09158203358186201
            ],
            [
               0.043393943943944135,
               0.11067539130680037
            ],
            [
               0.046196456456456536,
               0.12928687172835418
            ],
            [
               0.04899896896896916,
               0.1473753293652107
            ],
            [
               0.05180148148148156,
               0.16491718659182653
            ],
            [
               0.05460399399399418,
               0.18191246582846
            ],
            [
               0.05740650650650658,
               0.1983856521617744
            ],
            [
               0.060209019019019205,
               0.21438073641313793
            ],
            [
               0.0630115315315316,
               0.22995157929093768
            ],
            [
               0.06581404404404423,
               0.24515015285133623
            ],
            [
               0.06861655655655663,
               0.2600158061221549
            ],
            [
               0.07141906906906925,
               0.27456830459192305
            ],
            [
               0.07422158158158165,
               0.28880617733789127
            ],
            [
               0.07702409409409428,
               0.3027103009060872
            ],
            [
               0.07982660660660668,
               0.3162511893318768
            ],
            [
               0.0826291191191193,
               0.3293975965718702
            ],
            [
               0.0854316316316317,
               0.34212399304509655
            ],
            [
               0.08823414414414432,
               0.3544151842546571
            ],
            [
               0.09103665665665672,
               0.36626748371682594
            ],
            [
               0.09383916916916935,
               0.3776870040213942
            ],
            [
               0.09664168168168175,
               0.3886864005347216
            ],
            [
               0.09944419419419437,
               0.39928157970085654
            ],
            [
               0.10224670670670677,
               0.409489491880619
            ],
            [
               0.10504921921921939,
               0.41932739656620477
            ],
            [
               0.10785173173173179,
               0.42881324626327455
            ],
            [
               0.11065424424424442,
               0.4379663816465078
            ],
            [
               0.11345675675675682,
               0.44680771645421136
            ],
            [
               0.11625926926926944,
               0.4553589737117626
            ],
            [
               0.11906178178178184,
               0.46364110983670714
            ],
            [
               0.12186429429429446,
               0.47167255549702114
            ],
            [
               0.12466680680680686,
               0.4794680857250808
            ],
            [
               0.12746931931931949,
               0.4870389224015089
            ],
            [
               0.13027183183183189,
               0.49439415956312416
            ],
            [
               0.1330743443443445,
               0.5015430097007381
            ],
            [
               0.1358768568568569,
               0.5084969595629185
            ],
            [
               0.13867936936936953,
               0.5152708867649409
            ],
            [
               0.14148188188188193,
               0.5218825594202128
            ],
            [
               0.14428439439439456,
               0.5283505829184694
            ],
            [
               0.14708690690690696,
               0.5346915132193562
            ],
            [
               0.14988941941941958,
               0.5409172496641368
            ],
            [
               0.15269193193193198,
               0.5470337732985804
            ],
            [
               0.1554944444444446,
               0.5530418036119653
            ],
            [
               0.158296956956957,
               0.5589391855099279
            ],
            [
               0.16109946946946962,
               0.5647240869638739
            ],
            [
               0.16390198198198203,
               0.5703976888494506
            ],
            [
               0.16670449449449465,
               0.5759651681545084
            ],
            [
               0.16950700700700705,
               0.5814344027917342
            ],
            [
               0.17230951951951967,
               0.5868127454997651
            ],
            [
               0.17511203203203207,
               0.5921030797192994
            ],
            [
               0.1779145445445447,
               0.597300832769107
            ],
            [
               0.1807170570570571,
               0.6023934642821587
            ],
            [
               0.18351956956956972,
               0.6073631774783221
            ],
            [
               0.18632208208208212,
               0.6121924585300722
            ],
            [
               0.18912459459459474,
               0.6168709330395501
            ],
            [
               0.19192710710710714,
               0.6214013535696714
            ],
            [
               0.19472961961961976,
               0.6258025777983731
            ],
            [
               0.19753213213213217,
               0.6301081979623784
            ],
            [
               0.2003346446446448,
               0.6343608047156577
            ],
            [
               0.2031371571571572,
               0.6386032819757215
            ],
            [
               0.2059396696696698,
               0.6428695529605508
            ],
            [
               0.2087421821821822,
               0.6471774684760772
            ],
            [
               0.21154469469469483,
               0.6515259322530942
            ],
            [
               0.21434720720720724,
               0.6558970746603889
            ],
            [
               0.21714971971971986,
               0.6602627323903527
            ],
            [
               0.21995223223223226,
               0.6645931805524268
            ],
            [
               0.22275474474474488,
               0.6688654276825488
            ],
            [
               0.22555725725725728,
               0.6730686269787172
            ],
            [
               0.2283597697697699,
               0.6772051835567112
            ],
            [
               0.2311622822822823,
               0.6812875887859875
            ],
            [
               0.23396479479479493,
               0.6853323923289387
            ],
            [
               0.23676730730730733,
               0.6893535692414383
            ],
            [
               0.23956981981981995,
               0.6933575860727852
            ],
            [
               0.24237233233233235,
               0.6973417311888901
            ],
            [
               0.24517484484484497,
               0.701296035761465
            ],
            [
               0.24797735735735738,
               0.7052078223490574
            ],
            [
               0.25077986986987,
               0.7090670296671606
            ],
            [
               0.2535823823823824,
               0.7128702709677535
            ],
            [
               0.256384894894895,
               0.7166221299375368
            ],
            [
               0.2591874074074074,
               0.7203332607872488
            ],
            [
               0.26198991991992004,
               0.7240160415590957
            ],
            [
               0.26479243243243245,
               0.7276794060777019
            ],
            [
               0.26759494494494507,
               0.7313247483144862
            ],
            [
               0.27039745745745747,
               0.7349443780703488
            ],
            [
               0.2731999699699701,
               0.7385230795309599
            ],
            [
               0.2760024824824825,
               0.7420422311426578
            ],
            [
               0.2788049949949951,
               0.7454850784410543
            ],
            [
               0.2816075075075075,
               0.7488414060551722
            ],
            [
               0.28441002002002014,
               0.7521101274969866
            ],
            [
               0.28721253253253254,
               0.7552990734899458
            ],
            [
               0.29001504504504516,
               0.7584222160468133
            ],
            [
               0.29281755755755756,
               0.7614953691402178
            ],
            [
               0.2956200700700702,
               0.7645317882043066
            ],
            [
               0.2984225825825826,
               0.7675389526589018
            ],
            [
               0.3012250950950952,
               0.770517258722325
            ],
            [
               0.3040276076076076,
               0.7734606219570799
            ],
            [
               0.30683012012012023,
               0.7763583814531607
            ],
            [
               0.30963263263263263,
               0.7791976286017863
            ],
            [
               0.31243514514514525,
               0.7819652160836004
            ],
            [
               0.31523765765765766,
               0.7846491274988645
            ],
            [
               0.3180401701701703,
               0.7872393762718923
            ],
            [
               0.3208426826826827,
               0.7897289074312213
            ],
            [
               0.3236451951951953,
               0.7921149409841137
            ],
            [
               0.3264477077077077,
               0.7944008246654368
            ],
            [
               0.3292502202202203,
               0.796597924503188
            ],
            [
               0.3320527327327327,
               0.7987266389917484
            ],
            [
               0.33485524524524535,
               0.8008155280441751
            ],
            [
               0.33765775775775775,
               0.8028979268663512
            ],
            [
               0.34046027027027037,
               0.8050062001002993
            ],
            [
               0.34326278278278277,
               0.8071647302766398
            ],
            [
               0.3460652952952954,
               0.8093834723824904
            ],
            [
               0.3488678078078078,
               0.8116541186377333
            ],
            [
               0.3516703203203204,
               0.8139504405608431
            ],
            [
               0.3544728328328328,
               0.8162332854572414
            ],
            [
               0.35727534534534544,
               0.8184593123653703
            ],
            [
               0.36007785785785784,
               0.820591309261625
            ],
            [
               0.36288037037037046,
               0.8226072773734843
            ],
            [
               0.36568288288288286,
               0.8245056672889151
            ],
            [
               0.3684853953953955,
               0.8263051956485288
            ],
            [
               0.3712879079079079,
               0.8280392612040437
            ],
            [
               0.3740904204204205,
               0.8297466152183754
            ],
            [
               0.3768929329329329,
               0.8314610876199244
            ],
            [
               0.37969544544544553,
               0.8332034380541
            ],
            [
               0.38249795795795793,
               0.834977686287431
            ],
            [
               0.38530047047047056,
               0.8367728040283311
            ],
            [
               0.38810298298298296,
               0.838568903668691
            ],
            [
               0.3909054954954956,
               0.8403456203532564
            ],
            [
               0.393708008008008,
               0.8420897342673039
            ],
            [
               0.3965105205205206,
               0.8437994364295498
            ],
            [
               0.3993130330330332,
               0.8454838775707001
            ],
            [
               0.4021155455455456,
               0.8471583284563367
            ],
            [
               0.40491805805805825,
               0.848836837989529
            ],
            [
               0.40772057057057065,
               0.8505251639184959
            ],
            [
               0.4105230830830833,
               0.8522166620788636
            ],
            [
               0.4133255955955957,
               0.85389278382098
            ],
            [
               0.4161281081081083,
               0.8555282059540832
            ],
            [
               0.4189306206206207,
               0.857098966497509
            ],
            [
               0.4217331331331333,
               0.8585908763947803
            ],
            [
               0.4245356456456457,
               0.8600053075605218
            ],
            [
               0.42733815815815834,
               0.8613602849932653
            ],
            [
               0.43014067067067074,
               0.8626863552745814
            ],
            [
               0.43294318318318337,
               0.8640184388055538
            ],
            [
               0.43574569569569577,
               0.8653862070307139
            ],
            [
               0.4385482082082084,
               0.8668060062647622
            ],
            [
               0.4413507207207208,
               0.8682768184792073
            ],
            [
               0.4441532332332334,
               0.8697813955235807
            ],
            [
               0.4469557457457458,
               0.8712919954504557
            ],
            [
               0.44975825825825844,
               0.8727786727151639
            ],
            [
               0.45256077077077084,
               0.8742173264436728
            ],
            [
               0.45536328328328346,
               0.8755949335892745
            ],
            [
               0.45816579579579586,
               0.8769104893708957
            ],
            [
               0.4609683083083085,
               0.8781717476936615
            ],
            [
               0.4637708208208209,
               0.8793893414109806
            ],
            [
               0.4665733333333335,
               0.8805707443715927
            ],
            [
               0.4693758458458459,
               0.8817165099997482
            ],
            [
               0.47217835835835853,
               0.8828203031027815
            ],
            [
               0.47498087087087093,
               0.8838727658194754
            ],
            [
               0.47778338338338355,
               0.8848677555244606
            ],
            [
               0.48058589589589595,
               0.8858085039804771
            ],
            [
               0.4833884084084086,
               0.8867111368458913
            ],
            [
               0.486190920920921,
               0.8876038185526252
            ],
            [
               0.4889934334334336,
               0.8885212791451806
            ],
            [
               0.491795945945946,
               0.8894961293475372
            ],
            [
               0.4945984584584586,
               0.8905496061020015
            ],
            [
               0.497400970970971,
               0.8916847726985258
            ],
            [
               0.5002034834834836,
               0.892884568090272
            ],
            [
               0.503005995995996,
               0.8941156412764428
            ],
            [
               0.5058085085085087,
               0.8953370825797651
            ],
            [
               0.5086110210210211,
               0.8965115673240673
            ],
            [
               0.5114135335335337,
               0.8976155853470791
            ],
            [
               0.5142160460460461,
               0.898645628131139
            ],
            [
               0.5170185585585587,
               0.8996183954714743
            ],
            [
               0.5198210710710711,
               0.9005648975375595
            ],
            [
               0.5226235835835837,
               0.901520197801591
            ],
            [
               0.5254260960960961,
               0.9025118823662124
            ],
            [
               0.5282286086086088,
               0.9035507358952382
            ],
            [
               0.5310311211211212,
               0.9046264370479213
            ],
            [
               0.5338336336336338,
               0.9057095721370925
            ],
            [
               0.5366361461461462,
               0.9067593782325305
            ],
            [
               0.5394386586586588,
               0.9077349451044057
            ],
            [
               0.5422411711711712,
               0.9086066315398351
            ],
            [
               0.5450436836836838,
               0.909364458447721
            ],
            [
               0.5478461961961962,
               0.9100211957012534
            ],
            [
               0.5506487087087089,
               0.9106094441701391
            ],
            [
               0.5534512212212213,
               0.9111737349870419
            ],
            [
               0.5562537337337339,
               0.911760012666889
            ],
            [
               0.5590562462462463,
               0.9124054630058911
            ],
            [
               0.5618587587587589,
               0.9131313601841271
            ],
            [
               0.5646612712712713,
               0.9139405787931401
            ],
            [
               0.5674637837837839,
               0.9148199951090679
            ],
            [
               0.5702662962962963,
               0.9157466292625684
            ],
            [
               0.573068808808809,
               0.9166954503244527
            ],
            [
               0.5758713213213213,
               0.917646512040651
            ],
            [
               0.578673833833834,
               0.9185895214006621
            ],
            [
               0.5814763463463464,
               0.9195248741764537
            ],
            [
               0.584278858858859,
               0.920461300723133
            ],
            [
               0.5870813713713714,
               0.9214112107333676
            ],
            [
               0.589883883883884,
               0.922385350494197
            ],
            [
               0.5926863963963964,
               0.9233883868007553
            ],
            [
               0.595488908908909,
               0.9244165722301607
            ],
            [
               0.5982914214214214,
               0.9254579203500115
            ],
            [
               0.6010939339339341,
               0.9264945745270867
            ],
            [
               0.6038964464464465,
               0.9275065095563446
            ],
            [
               0.6066989589589589,
               0.9284754877976655
            ],
            [
               0.6095014714714717,
               0.9293883080499932
            ],
            [
               0.6123039839839841,
               0.9302387393946945
            ],
            [
               0.6151064964964965,
               0.9310279707772144
            ],
            [
               0.6179090090090089,
               0.9317637805893657
            ],
            [
               0.6207115215215218,
               0.9324588426852265
            ],
            [
               0.6235140340340342,
               0.9331286170939119
            ],
            [
               0.6263165465465466,
               0.9337891758987305
            ],
            [
               0.629119059059059,
               0.9344551751268353
            ],
            [
               0.6319215715715718,
               0.935138084128925
            ],
            [
               0.6347240840840842,
               0.9358447659071931
            ],
            [
               0.6375265965965966,
               0.9365765508941271
            ],
            [
               0.640329109109109,
               0.9373290043324327
            ],
            [
               0.6431316216216219,
               0.938092581985231
            ],
            [
               0.6459341341341343,
               0.9388542528118458
            ],
            [
               0.6487366466466467,
               0.9395999446049619
            ],
            [
               0.651539159159159,
               0.9403174011720785
            ],
            [
               0.6543416716716719,
               0.9409988274524566
            ],
            [
               0.6571441841841843,
               0.9416426419541157
            ],
            [
               0.6599466966966967,
               0.9422538113065861
            ],
            [
               0.6627492092092091,
               0.9428425938889313
            ],
            [
               0.665551721721722,
               0.9434219753919417
            ],
            [
               0.6683542342342343,
               0.9440044938240433
            ],
            [
               0.6711567467467467,
               0.9445993761275295
            ],
            [
               0.6739592592592591,
               0.9452108455314276
            ],
            [
               0.676761771771772,
               0.9458381027748284
            ],
            [
               0.6795642842842844,
               0.9464769339943808
            ],
            [
               0.6823667967967968,
               0.9471223303845324
            ],
            [
               0.6851693093093092,
               0.947771118843797
            ],
            [
               0.687971821821822,
               0.9484235506570649
            ],
            [
               0.6907743343343344,
               0.949083123072376
            ],
            [
               0.6935768468468468,
               0.9497545311327558
            ],
            [
               0.6963793593593592,
               0.950440366321299
            ],
            [
               0.6991818718718721,
               0.9511377441410385
            ],
            [
               0.7019843843843845,
               0.9518362360118464
            ],
            [
               0.7047868968968969,
               0.952518194710938
            ],
            [
               0.7075894094094093,
               0.9531618488658606
            ],
            [
               0.7103919219219221,
               0.9537466073314618
            ],
            [
               0.7131944344344345,
               0.954259161572141
            ],
            [
               0.7159969469469469,
               0.9546985061501505
            ],
            [
               0.7187994594594593,
               0.9550781124557641
            ],
            [
               0.7216019719719722,
               0.9554242064541605
            ],
            [
               0.7244044844844846,
               0.955770233697784
            ],
            [
               0.727206996996997,
               0.9561488055512024
            ],
            [
               0.7300095095095094,
               0.9565833183281338
            ],
            [
               0.7328120220220222,
               0.9570817052501459
            ],
            [
               0.7356145345345346,
               0.9576342883553677
            ],
            [
               0.738417047047047,
               0.9582165530717328
            ],
            [
               0.7412195595595594,
               0.9587962009499924
            ],
            [
               0.7440220720720723,
               0.9593424986551475
            ],
            [
               0.7468245845845847,
               0.9598351680590347
            ],
            [
               0.7496270970970971,
               0.9602701256496442
            ],
            [
               0.7524296096096099,
               0.9606602930430899
            ],
            [
               0.7552321221221223,
               0.9610312027665067
            ],
            [
               0.7580346346346347,
               0.9614127524305969
            ],
            [
               0.7608371471471471,
               0.961829696338504
            ],
            [
               0.76363965965966,
               0.962293897614698
            ],
            [
               0.7664421721721724,
               0.9628008356451188
            ],
            [
               0.7692446846846848,
               0.963331521431195
            ],
            [
               0.7720471971971972,
               0.9638592350657502
            ],
            [
               0.77484970970971,
               0.9643589220927276
            ],
            [
               0.7776522222222224,
               0.9648161860436022
            ],
            [
               0.7804547347347348,
               0.9652328987724825
            ],
            [
               0.7832572472472472,
               0.9656275075691623
            ],
            [
               0.7860597597597601,
               0.9660298181457705
            ],
            [
               0.7888622722722725,
               0.9664718286813399
            ],
            [
               0.7916647847847849,
               0.9669774957332873
            ],
            [
               0.7944672972972973,
               0.967554695135036
            ],
            [
               0.7972698098098101,
               0.968191966079857
            ],
            [
               0.8000723223223225,
               0.9688611074801667
            ],
            [
               0.8028748348348349,
               0.9695248254211541
            ],
            [
               0.8056773473473473,
               0.9701470209464738
            ],
            [
               0.8084798598598602,
               0.9707024866154796
            ],
            [
               0.8112823723723726,
               0.971183016197037
            ],
            [
               0.814084884884885,
               0.9715981417192354
            ],
            [
               0.8168873973973974,
               0.9719704889464007
            ],
            [
               0.8196899099099102,
               0.9723274909738691
            ],
            [
               0.8224924224224226,
               0.9726923364937403
            ],
            [
               0.825294934934935,
               0.9730771794612771
            ],
            [
               0.8280974474474474,
               0.9734807609719274
            ],
            [
               0.8308999599599602,
               0.9738910016337965
            ],
            [
               0.8337024724724726,
               0.9742913665975319
            ],
            [
               0.836504984984985,
               0.9746684933446597
            ],
            [
               0.8393074974974974,
               0.9750181583769408
            ],
            [
               0.8421100100100103,
               0.9753472869986344
            ],
            [
               0.8449125225225227,
               0.9756711633757389
            ],
            [
               0.8477150350350351,
               0.9760067708687323
            ],
            [
               0.8505175475475475,
               0.9763646645036497
            ],
            [
               0.8533200600600603,
               0.9767424253525834
            ],
            [
               0.8561225725725727,
               0.9771223266736155
            ],
            [
               0.8589250850850851,
               0.9774744761853675
            ],
            [
               0.8617275975975975,
               0.9777648383575555
            ],
            [
               0.8645301101101104,
               0.9779658132938598
            ],
            [
               0.8673326226226228,
               0.97806604802951
            ],
            [
               0.8701351351351352,
               0.9780762381053527
            ],
            [
               0.8729376476476476,
               0.9780288381458087
            ],
            [
               0.8757401601601604,
               0.9779714739233225
            ],
            [
               0.8785426726726728,
               0.9779558276234077
            ],
            [
               0.8813451851851852,
               0.9780252059692143
            ],
            [
               0.8841476976976976,
               0.9782044268933034
            ],
            [
               0.8869502102102105,
               0.9784949362568633
            ],
            [
               0.8897527227227229,
               0.9788764303499287
            ],
            [
               0.8925552352352353,
               0.9793142468437512
            ],
            [
               0.8953577477477477,
               0.9797700475191704
            ],
            [
               0.8981602602602605,
               0.9802124025552421
            ],
            [
               0.9009627727727729,
               0.9806240718013766
            ],
            [
               0.9037652852852853,
               0.9810039734919789
            ],
            [
               0.9065677977977977,
               0.9813636198355469
            ],
            [
               0.9093703103103106,
               0.981719585149418
            ],
            [
               0.912172822822823,
               0.9820847787141258
            ],
            [
               0.9149753353353354,
               0.9824615528202933
            ],
            [
               0.9177778478478478,
               0.9828389407680815
            ],
            [
               0.9205803603603606,
               0.9831948701604172
            ],
            [
               0.923382872872873,
               0.9835025352783262
            ],
            [
               0.9261853853853854,
               0.9837387871325158
            ],
            [
               0.9289878978978978,
               0.9838918235121421
            ],
            [
               0.9317904104104107,
               0.9839657810065106
            ],
            [
               0.9345929229229231,
               0.9839808930133807
            ],
            [
               0.9373954354354355,
               0.9839692953394272
            ],
            [
               0.9401979479479479,
               0.9839678560392942
            ],
            [
               0.9430004604604607,
               0.984010174110092
            ],
            [
               0.9458029729729731,
               0.9841199319234728
            ],
            [
               0.9486054854854855,
               0.9843071549812679
            ],
            [
               0.9514079979979979,
               0.9845679041416033
            ],
            [
               0.9542105105105108,
               0.9848868812101914
            ],
            [
               0.9570130230230232,
               0.9852417159246645
            ],
            [
               0.9598155355355356,
               0.9856075147743213
            ],
            [
               0.962618048048048,
               0.9859605743619315
            ],
            [
               0.9654205605605608,
               0.9862807931787938
            ],
            [
               0.9682230730730732,
               0.9865529599766591
            ],
            [
               0.9710255855855856,
               0.9867674846741621
            ],
            [
               0.973828098098098,
               0.9869211298257619
            ],
            [
               0.9766306106106108,
               0.9870179380467925
            ],
            [
               0.9794331231231233,
               0.9870700315772343
            ],
            [
               0.9822356356356357,
               0.9870975549238044
            ],
            [
               0.985038148148148,
               0.9871269698295471
            ],
            [
               0.9878406606606609,
               0.9871872842552738
            ],
            [
               0.9906431731731733,
               0.9873045103533538
            ],
            [
               0.9934456856856857,
               0.9874954498647515
            ],
            [
               0.9962481981981981,
               0.9877624799099356
            ],
            [
               0.9990507107107109,
               0.9880910901488156
            ],
            [
               1.0018532232232233,
               0.9884513942484405
            ],
            [
               1.0046557357357357,
               0.9888038068463068
            ],
            [
               1.0074582482482481,
               0.9891078351907245
            ],
            [
               1.010260760760761,
               0.9893318766664372
            ],
            [
               1.0130632732732734,
               0.9894614042947396
            ],
            [
               1.0158657857857858,
               0.9895031713240439
            ],
            [
               1.0186682982982982,
               0.989484048677054
            ],
            [
               1.021470810810811,
               0.9894445642760654
            ],
            [
               1.0242733233233234,
               0.989428719041674
            ],
            [
               1.0270758358358358,
               0.9894727573419442
            ],
            [
               1.0298783483483482,
               0.9895959276812452
            ],
            [
               1.032680860860861,
               0.9897957602049285
            ],
            [
               1.0354833733733735,
               0.9900491490364398
            ],
            [
               1.0382858858858859,
               0.9903189165920836
            ],
            [
               1.0410883983983983,
               0.9905640213797866
            ],
            [
               1.0438909109109111,
               0.9907505869028848
            ],
            [
               1.0466934234234235,
               0.990860752653262
            ],
            [
               1.049495935935936,
               0.9908970144811529
            ],
            [
               1.0522984484484483,
               0.9908810218456587
            ],
            [
               1.0551009609609612,
               0.9908473479358162
            ],
            [
               1.0579034734734736,
               0.9908341011490507
            ],
            [
               1.060705985985986,
               0.9908730307351608
            ],
            [
               1.0635084984984984,
               0.9909817995302161
            ],
            [
               1.0663110110110112,
               0.9911603809164604
            ],
            [
               1.0691135235235236,
               0.9913923192071039
            ],
            [
               1.071916036036036,
               0.9916502350806082
            ],
            [
               1.0747185485485484,
               0.9919038427150739
            ],
            [
               1.0775210610610613,
               0.9921281666484991
            ],
            [
               1.0803235735735737,
               0.9923097326055927
            ],
            [
               1.083126086086086,
               0.9924491950070253
            ],
            [
               1.0859285985985985,
               0.9925599298626395
            ],
            [
               1.0887311111111113,
               0.992663250178951
            ],
            [
               1.0915336236236237,
               0.9927817785926332
            ],
            [
               1.0943361361361361,
               0.9929329129719255
            ],
            [
               1.0971386486486485,
               0.9931241637516026
            ],
            [
               1.0999411611611614,
               0.9933515036652867
            ],
            [
               1.1027436736736738,
               0.9936009568265298
            ],
            [
               1.1055461861861862,
               0.9938527358329265
            ],
            [
               1.1083486986986986,
               0.9940865713400193
            ],
            [
               1.1111512112112114,
               0.9942866432421398
            ],
            [
               1.1139537237237238,
               0.9944447615617731
            ],
            [
               1.1167562362362362,
               0.9945610656534536
            ],
            [
               1.119558748748749,
               0.9946423117686047
            ],
            [
               1.1223612612612615,
               0.9946985532185615
            ],
            [
               1.1251637737737739,
               0.9947394620410646
            ],
            [
               1.1279662862862863,
               0.9947715658561052
            ],
            [
               1.130768798798799,
               0.994797279439638
            ],
            [
               1.1335713113113115,
               0.994815930380545
            ],
            [
               1.136373823823824,
               0.9948262374635164
            ],
            [
               1.1391763363363363,
               0.9948291479027156
            ],
            [
               1.1419788488488491,
               0.9948297683364709
            ],
            [
               1.1447813613613615,
               0.9948374073651365
            ],
            [
               1.147583873873874,
               0.9948634077204426
            ],
            [
               1.1503863863863864,
               0.9949172755877942
            ],
            [
               1.1531888988988992,
               0.9950023350294208
            ],
            [
               1.1559914114114116,
               0.9951124874724029
            ],
            [
               1.158793923923924,
               0.9952314871411045
            ],
            [
               1.1615964364364364,
               0.9953354654601647
            ],
            [
               1.1643989489489492,
               0.995398435450064
            ],
            [
               1.1672014614614616,
               0.9953994882054624
            ],
            [
               1.170003973973974,
               0.9953296936328435
            ],
            [
               1.1728064864864864,
               0.9951965917805567
            ],
            [
               1.1756089989989993,
               0.9950246938153691
            ],
            [
               1.1784115115115117,
               0.9948514784891815
            ],
            [
               1.181214024024024,
               0.9947196660436706
            ],
            [
               1.1840165365365365,
               0.9946676819753086
            ],
            [
               1.1868190490490493,
               0.994720827283218
            ],
            [
               1.1896215615615617,
               0.9948855423047207
            ],
            [
               1.1924240740740741,
               0.9951483069900522
            ],
            [
               1.1952265865865865,
               0.9954794079787854
            ],
            [
               1.1980290990990994,
               0.9958404220371715
            ],
            [
               1.2008316116116118,
               0.9961932427415567
            ],
            [
               1.2036341241241242,
               0.996508127185427
            ],
            [
               1.2064366366366366,
               0.996768660649777
            ],
            [
               1.2092391491491494,
               0.9969725794714857
            ],
            [
               1.2120416616616618,
               0.9971287067640153
            ],
            [
               1.2148441741741742,
               0.9972514114618054
            ],
            [
               1.2176466866866866,
               0.9973546308443173
            ],
            [
               1.2204491991991995,
               0.9974474189166957
            ],
            [
               1.2232517117117119,
               0.9975322610331361
            ],
            [
               1.2260542242242243,
               0.997606310028478
            ],
            [
               1.2288567367367367,
               0.9976646472052706
            ],
            [
               1.2316592492492495,
               0.9977040222755282
            ],
            [
               1.234461761761762,
               0.997725491418757
            ],
            [
               1.2372642742742743,
               0.9977349330290215
            ],
            [
               1.2400667867867867,
               0.9977413386603018
            ],
            [
               1.2428692992992996,
               0.9977536874509272
            ],
            [
               1.245671811811812,
               0.9977777628736642
            ],
            [
               1.2484743243243244,
               0.9978142534061591
            ],
            [
               1.2512768368368368,
               0.997858910376968
            ],
            [
               1.2540793493493496,
               0.9979046515943115
            ],
            [
               1.256881861861862,
               0.9979446609190794
            ],
            [
               1.2596843743743744,
               0.9979750905974718
            ],
            [
               1.2624868868868868,
               0.9979961210113995
            ],
            [
               1.2652893993993997,
               0.9980108316230651
            ],
            [
               1.268091911911912,
               0.9980223182788299
            ],
            [
               1.2708944244244245,
               0.998030355350285
            ],
            [
               1.2736969369369369,
               0.9980292691557153
            ],
            [
               1.2764994494494497,
               0.998008361136066
            ],
            [
               1.279301961961962,
               0.9979552643783043
            ],
            [
               1.2821044744744745,
               0.9978613665772704
            ],
            [
               1.284906986986987,
               0.9977273691364179
            ],
            [
               1.2877094994994998,
               0.9975666319128687
            ],
            [
               1.2905120120120122,
               0.997404424257442
            ],
            [
               1.2933145245245246,
               0.9972724904002865
            ],
            [
               1.296117037037037,
               0.997200041851737
            ],
            [
               1.2989195495495498,
               0.9972038106900567
            ],
            [
               1.3017220620620622,
               0.997280541465821
            ],
            [
               1.3045245745745746,
               0.9974049014075974
            ],
            [
               1.307327087087087,
               0.9975342688581956
            ],
            [
               1.3101295995995998,
               0.9976196493465026
            ],
            [
               1.3129321121121122,
               0.9976197870654047
            ],
            [
               1.3157346246246246,
               0.99751415929568
            ],
            [
               1.318537137137137,
               0.9973105158095594
            ],
            [
               1.32133964964965,
               0.9970440758392936
            ],
            [
               1.3241421621621623,
               0.9967680374413019
            ],
            [
               1.3269446746746747,
               0.9965378980673225
            ],
            [
               1.329747187187187,
               0.9963942840882956
            ],
            [
               1.3325496996997,
               0.9963497556050853
            ],
            [
               1.3353522122122123,
               0.9963840474135555
            ],
            [
               1.3381547247247247,
               0.9964496675814121
            ],
            [
               1.3409572372372371,
               0.9964864738124193
            ],
            [
               1.34375974974975,
               0.9964408515483494
            ],
            [
               1.3465622622622624,
               0.9962834395532967
            ],
            [
               1.3493647747747748,
               0.9960196021904821
            ],
            [
               1.3521672872872872,
               0.995689023676775
            ],
            [
               1.3549697997998,
               0.9953542459384344
            ],
            [
               1.3577723123123124,
               0.9950815890573217
            ],
            [
               1.3605748248248248,
               0.9949204893347059
            ],
            [
               1.3633773373373372,
               0.9948879753095363
            ],
            [
               1.36617984984985,
               0.9949634958837645
            ],
            [
               1.3689823623623625,
               0.9950960547002061
            ],
            [
               1.3717848748748749,
               0.9952216194364327
            ],
            [
               1.3745873873873873,
               0.9952853550734906
            ],
            [
               1.3773898998999001,
               0.9952615090188714
            ],
            [
               1.3801924124124125,
               0.9951643503013341
            ],
            [
               1.382994924924925,
               0.9950462913388156
            ],
            [
               1.3857974374374373,
               0.9949833515454585
            ],
            [
               1.3885999499499502,
               0.9950521751247103
            ],
            [
               1.3914024624624626,
               0.9953055883674846
            ],
            [
               1.394204974974975,
               0.9957542755604614
            ],
            [
               1.3970074874874874,
               0.9963603645821162
            ],
            [
               1.39981,
               0.9970451032375363
            ]
         ]
      },
      {
         "data": [
            [
               1.39991,
               0.9963285021147612
            ],
            [
               1.3971074774774772,
               0.9956626310818093
            ],
            [
               1.3943049549549547,
               0.9950587062739213
            ],
            [
               1.391502432432432,
               0.9945731555625983
            ],
            [
               1.3886999099099095,
               0.9942378604105129
            ],
            [
               1.385897387387387,
               0.994058015155167
            ],
            [
               1.3830948648648644,
               0.9940157732699235
            ],
            [
               1.3802923423423419,
               0.994077817094464
            ],
            [
               1.3774898198198193,
               0.9942043552466437
            ],
            [
               1.3746872972972968,
               0.9943572283763125
            ],
            [
               1.3718847747747747,
               0.9945055903838618
            ],
            [
               1.369082252252252,
               0.994628665582495
            ],
            [
               1.3662797297297296,
               0.994715980837305
            ],
            [
               1.363477207207207,
               0.994765970775352
            ],
            [
               1.3606746846846844,
               0.9947838837617875
            ],
            [
               1.3578721621621619,
               0.9947795981051446
            ],
            [
               1.3550696396396393,
               0.9947655296559046
            ],
            [
               1.3522671171171168,
               0.9947545147005175
            ],
            [
               1.3494645945945942,
               0.9947575269747864
            ],
            [
               1.3466620720720717,
               0.9947813224693529
            ],
            [
               1.3438595495495491,
               0.9948264499268478
            ],
            [
               1.3410570270270266,
               0.9948863040867864
            ],
            [
               1.338254504504504,
               0.9949478554830558
            ],
            [
               1.335451981981982,
               0.9949943097457039
            ],
            [
               1.3326494594594593,
               0.9950093313852821
            ],
            [
               1.3298469369369368,
               0.9949818356369171
            ],
            [
               1.3270444144144142,
               0.9949099676729576
            ],
            [
               1.3242418918918917,
               0.9948029424853455
            ],
            [
               1.3214393693693691,
               0.9946799488596223
            ],
            [
               1.3186368468468466,
               0.9945661847089384
            ],
            [
               1.315834324324324,
               0.9944870084744581
            ],
            [
               1.3130318018018015,
               0.9944618424372016
            ],
            [
               1.310229279279279,
               0.9944996064839648
            ],
            [
               1.3074267567567563,
               0.994597023552543
            ],
            [
               1.3046242342342338,
               0.994740252012541
            ],
            [
               1.3018217117117112,
               0.9949092582547567
            ],
            [
               1.2990191891891887,
               0.9950834969966749
            ],
            [
               1.2962166666666666,
               0.9952471040586812
            ],
            [
               1.293414144144144,
               0.9953920453654932
            ],
            [
               1.2906116216216215,
               0.995518414992371
            ],
            [
               1.287809099099099,
               0.9956320656931539
            ],
            [
               1.2850065765765764,
               0.9957406394563446
            ],
            [
               1.2822040540540538,
               0.9958495407862931
            ],
            [
               1.2794015315315312,
               0.9959593118385597
            ],
            [
               1.2765990090090087,
               0.9960652791754421
            ],
            [
               1.2737964864864861,
               0.9961594777039597
            ],
            [
               1.2709939639639636,
               0.9962340382911299
            ],
            [
               1.268191441441441,
               0.9962847413395919
            ],
            [
               1.2653889189189185,
               0.9963134440506036
            ],
            [
               1.262586396396396,
               0.9963285527446657
            ],
            [
               1.2597838738738734,
               0.9963434356997585
            ],
            [
               1.2569813513513513,
               0.9963733743585719
            ],
            [
               1.2541788288288287,
               0.9964320759337892
            ],
            [
               1.2513763063063061,
               0.9965287861821008
            ],
            [
               1.2485737837837836,
               0.9966666835496278
            ],
            [
               1.245771261261261,
               0.9968426863451045
            ],
            [
               1.2429687387387385,
               0.9970483087436559
            ],
            [
               1.240166216216216,
               0.9972709640888897
            ],
            [
               1.2373636936936934,
               0.9974952127664714
            ],
            [
               1.2345611711711708,
               0.99770380550362
            ],
            [
               1.2317586486486483,
               0.997878777624257
            ],
            [
               1.2289561261261257,
               0.998003070668958
            ],
            [
               1.2261536036036031,
               0.9980630373649277
            ],
            [
               1.2233510810810806,
               0.9980517245304341
            ],
            [
               1.2205485585585585,
               0.9979722005320113
            ],
            [
               1.217746036036036,
               0.9978396885395486
            ],
            [
               1.2149435135135134,
               0.9976811722098178
            ],
            [
               1.2121409909909908,
               0.9975316153679203
            ],
            [
               1.2093384684684683,
               0.9974269223985204
            ],
            [
               1.2065359459459457,
               0.9973949751191213
            ],
            [
               1.2037334234234232,
               0.9974470845017922
            ],
            [
               1.2009309009009006,
               0.9975725679719467
            ],
            [
               1.198128378378378,
               0.9977386541566695
            ],
            [
               1.1953258558558555,
               0.9978965673472477
            ],
            [
               1.192523333333333,
               0.9979928066664518
            ],
            [
               1.1897208108108104,
               0.9979828822178229
            ],
            [
               1.1869182882882878,
               0.9978437101630622
            ],
            [
               1.1841157657657653,
               0.9975809305194174
            ],
            [
               1.1813132432432432,
               0.997228679118427
            ],
            [
               1.1785107207207206,
               0.9968414977132991
            ],
            [
               1.175708198198198,
               0.9964804584564464
            ],
            [
               1.1729056756756755,
               0.9961974409711882
            ],
            [
               1.170103153153153,
               0.9960221932206641
            ],
            [
               1.1673006306306304,
               0.9959560490804287
            ],
            [
               1.1644981081081078,
               0.9959741547065164
            ],
            [
               1.1616955855855853,
               0.9960353903299437
            ],
            [
               1.1588930630630627,
               0.9960967200510709
            ],
            [
               1.1560905405405402,
               0.996127273525715
            ],
            [
               1.1532880180180176,
               0.9961175556710582
            ],
            [
               1.150485495495495,
               0.9960807936158442
            ],
            [
               1.1476829729729725,
               0.9960460545833436
            ],
            [
               1.14488045045045,
               0.9960455444519611
            ],
            [
               1.1420779279279278,
               0.9961004966869258
            ],
            [
               1.1392754054054053,
               0.9962106015559891
            ],
            [
               1.1364728828828827,
               0.9963508021387311
            ],
            [
               1.1336703603603602,
               0.9964768496727614
            ],
            [
               1.1308678378378376,
               0.9965380657787513
            ],
            [
               1.128065315315315,
               0.9964932854364263
            ],
            [
               1.1252627927927925,
               0.9963247882606288
            ],
            [
               1.12246027027027,
               0.9960455728019366
            ],
            [
               1.1196577477477474,
               0.9956974246790327
            ],
            [
               1.1168552252252248,
               0.9953401899739103
            ],
            [
               1.1140527027027023,
               0.9950355132870179
            ],
            [
               1.1112501801801797,
               0.9948300920280757
            ],
            [
               1.1084476576576572,
               0.9947436422384113
            ],
            [
               1.105645135135135,
               0.9947652229074078
            ],
            [
               1.1028426126126125,
               0.9948588443591535
            ],
            [
               1.10004009009009,
               0.9949762975262346
            ],
            [
               1.0972375675675674,
               0.9950728719152249
            ],
            [
               1.0944350450450449,
               0.9951208186568936
            ],
            [
               1.0916325225225223,
               0.9951163056302736
            ],
            [
               1.0888299999999997,
               0.9950778793771848
            ],
            [
               1.0860274774774772,
               0.9950373156805683
            ],
            [
               1.0832249549549546,
               0.9950262438850201
            ],
            [
               1.080422432432432,
               0.9950632457754249
            ],
            [
               1.0776199099099095,
               0.9951458475020278
            ],
            [
               1.074817387387387,
               0.9952500741224632
            ],
            [
               1.0720148648648644,
               0.9953376386065904
            ],
            [
               1.0692123423423419,
               0.9953682765597576
            ],
            [
               1.0664098198198197,
               0.9953130652758628
            ],
            [
               1.0636072972972972,
               0.9951643128080871
            ],
            [
               1.0608047747747746,
               0.9949388132696448
            ],
            [
               1.058002252252252,
               0.9946734941997033
            ],
            [
               1.0551997297297295,
               0.9944149622604412
            ],
            [
               1.052397207207207,
               0.9942063603049949
            ],
            [
               1.0495946846846844,
               0.9940756787376022
            ],
            [
               1.0467921621621619,
               0.9940290278412731
            ],
            [
               1.0439896396396393,
               0.994050646041778
            ],
            [
               1.0411871171171168,
               0.9941092116250898
            ],
            [
               1.0383845945945942,
               0.9941680874195964
            ],
            [
               1.0355820720720716,
               0.9941960746244916
            ],
            [
               1.032779549549549,
               0.9941753696883735
            ],
            [
               1.0299770270270265,
               0.9941045872283938
            ],
            [
               1.0271745045045044,
               0.9939964714468756
            ],
            [
               1.0243719819819819,
               0.9938716431879926
            ],
            [
               1.0215694594594593,
               0.9937508527793286
            ],
            [
               1.0187669369369368,
               0.9936484099259537
            ],
            [
               1.0159644144144142,
               0.9935687588839861
            ],
            [
               1.0131618918918917,
               0.9935068837420908
            ],
            [
               1.010359369369369,
               0.9934518588017427
            ],
            [
               1.0075568468468465,
               0.9933918812021141
            ],
            [
               1.004754324324324,
               0.9933188337164949
            ],
            [
               1.0019518018018014,
               0.9932308507472214
            ],
            [
               0.9991492792792789,
               0.9931322693973283
            ],
            [
               0.9963467567567563,
               0.9930313592610844
            ],
            [
               0.9935442342342338,
               0.9929369604668146
            ],
            [
               0.9907417117117117,
               0.9928553822402584
            ],
            [
               0.9879391891891891,
               0.9927886037759011
            ],
            [
               0.9851366666666665,
               0.9927341606174893
            ],
            [
               0.982334144144144,
               0.9926863938652593
            ],
            [
               0.9795316216216214,
               0.9926382751341642
            ],
            [
               0.9767290990990989,
               0.9925829598408547
            ],
            [
               0.9739265765765763,
               0.9925145447033965
            ],
            [
               0.9711240540540538,
               0.9924280293173289
            ],
            [
               0.9683215315315312,
               0.9923189467014484
            ],
            [
               0.9655190090090087,
               0.9921833119366508
            ],
            [
               0.9627164864864861,
               0.9920183528473843
            ],
            [
               0.9599139639639636,
               0.9918240144827761
            ],
            [
               0.957111441441441,
               0.9916046883944587
            ],
            [
               0.9543089189189184,
               0.9913702698790592
            ],
            [
               0.9515063963963963,
               0.9911356829609517
            ],
            [
               0.9487038738738738,
               0.9909184687520729
            ],
            [
               0.9459013513513512,
               0.9907347619266922
            ],
            [
               0.9430988288288287,
               0.9905947055183786
            ],
            [
               0.9402963063063061,
               0.9904987744748923
            ],
            [
               0.9374937837837836,
               0.9904363884896048
            ],
            [
               0.934691261261261,
               0.990387575136255
            ],
            [
               0.9318887387387385,
               0.9903274809698153
            ],
            [
               0.9290862162162159,
               0.9902325519979862
            ],
            [
               0.9262836936936933,
               0.9900865729646149
            ],
            [
               0.9234811711711708,
               0.9898847162072224
            ],
            [
               0.9206786486486482,
               0.9896343475586424
            ],
            [
               0.9178761261261257,
               0.9893523799610795
            ],
            [
               0.9150736036036036,
               0.989060097200035
            ],
            [
               0.912271081081081,
               0.988777190568247
            ],
            [
               0.9094685585585585,
               0.9885169647940617
            ],
            [
               0.9066660360360359,
               0.9882841960746003
            ],
            [
               0.9038635135135134,
               0.9880761333658283
            ],
            [
               0.9010609909909908,
               0.9878859839094078
            ],
            [
               0.8982584684684682,
               0.987707336063784
            ],
            [
               0.8954559459459457,
               0.987537674038397
            ],
            [
               0.8926534234234231,
               0.9873795414685571
            ],
            [
               0.8898509009009006,
               0.98723886549582
            ],
            [
               0.887048378378378,
               0.987121103816166
            ],
            [
               0.8842458558558555,
               0.9870267896901197
            ],
            [
               0.8814433333333329,
               0.986948372602205
            ],
            [
               0.8786408108108104,
               0.9868698487180283
            ],
            [
               0.8758382882882882,
               0.9867696787831399
            ],
            [
               0.8730357657657657,
               0.9866262597654425
            ],
            [
               0.8702332432432431,
               0.9864242044213232
            ],
            [
               0.8674307207207206,
               0.9861592735189961
            ],
            [
               0.864628198198198,
               0.9858401684234006
            ],
            [
               0.8618256756756755,
               0.9854864166591875
            ],
            [
               0.8590231531531529,
               0.985122914874978
            ],
            [
               0.8562206306306304,
               0.9847728587203985
            ],
            [
               0.8534181081081078,
               0.9844513664942869
            ],
            [
               0.8506155855855853,
               0.9841618785980495
            ],
            [
               0.8478130630630627,
               0.9838964602205686
            ],
            [
               0.8450105405405401,
               0.9836397858697805
            ],
            [
               0.8422080180180176,
               0.9833753204108215
            ],
            [
               0.839405495495495,
               0.9830914819660876
            ],
            [
               0.8366029729729729,
               0.9827856349144857
            ],
            [
               0.8338004504504504,
               0.9824645879308942
            ],
            [
               0.8309979279279278,
               0.982141558500903
            ],
            [
               0.8281954054054053,
               0.9818308426698956
            ],
            [
               0.8253928828828827,
               0.9815422340736557
            ],
            [
               0.8225903603603602,
               0.9812772816122777
            ],
            [
               0.8197878378378376,
               0.9810287522252823
            ],
            [
               0.816985315315315,
               0.980783447705232
            ],
            [
               0.8141827927927925,
               0.9805272664025195
            ],
            [
               0.8113802702702699,
               0.9802505687385965
            ],
            [
               0.8085777477477474,
               0.979951806562315
            ],
            [
               0.8057752252252248,
               0.9796380441356367
            ],
            [
               0.8029727027027023,
               0.9793221807219603
            ],
            [
               0.8001701801801802,
               0.9790179369225243
            ],
            [
               0.7973676576576576,
               0.9787345176334139
            ],
            [
               0.794565135135135,
               0.9784729914093144
            ],
            [
               0.7917626126126125,
               0.9782257773044458
            ],
            [
               0.7889600900900899,
               0.977979446051829
            ],
            [
               0.7861575675675674,
               0.9777197673677303
            ],
            [
               0.7833550450450448,
               0.977437053574324
            ],
            [
               0.7805525225225223,
               0.9771297041165827
            ],
            [
               0.7777499999999997,
               0.976804515592332
            ],
            [
               0.7749474774774772,
               0.9764735535294404
            ],
            [
               0.7721449549549546,
               0.9761487294818636
            ],
            [
               0.769342432432432,
               0.9758361787495073
            ],
            [
               0.7665399099099095,
               0.9755327136406449
            ],
            [
               0.763737387387387,
               0.9752259372390306
            ],
            [
               0.7609348648648648,
               0.974898268756978
            ],
            [
               0.7581323423423423,
               0.9745336281036845
            ],
            [
               0.7553298198198197,
               0.9741244094662895
            ],
            [
               0.7525272972972972,
               0.9736760757451008
            ],
            [
               0.7497247747747746,
               0.973207378196258
            ],
            [
               0.7469222522522521,
               0.9727456518282782
            ],
            [
               0.7441197297297295,
               0.9723183731545058
            ],
            [
               0.741317207207207,
               0.9719435870039201
            ],
            [
               0.7385146846846844,
               0.9716223978114904
            ],
            [
               0.7357121621621618,
               0.9713362377790173
            ],
            [
               0.7329096396396393,
               0.9710501950876578
            ],
            [
               0.7301071171171167,
               0.9707217651832716
            ],
            [
               0.7273045945945942,
               0.9703126099525248
            ],
            [
               0.7245020720720716,
               0.9697998686691047
            ],
            [
               0.7216995495495495,
               0.9691836149515334
            ],
            [
               0.718897027027027,
               0.9684881872485454
            ],
            [
               0.7160945045045044,
               0.9677569690158492
            ],
            [
               0.7132919819819818,
               0.9670421580256787
            ],
            [
               0.7104894594594593,
               0.9663925123077979
            ],
            [
               0.7076869369369367,
               0.965842545082152
            ],
            [
               0.7048844144144142,
               0.9654060417769788
            ],
            [
               0.7020818918918916,
               0.9650753257067244
            ],
            [
               0.6992793693693691,
               0.9648259084103137
            ],
            [
               0.6964768468468465,
               0.9646246166982184
            ],
            [
               0.693674324324324,
               0.9644384674810769
            ],
            [
               0.6908718018018014,
               0.964241671291882
            ],
            [
               0.6880692792792789,
               0.9640190704374898
            ],
            [
               0.6852667567567567,
               0.9637656781114112
            ],
            [
               0.6824642342342342,
               0.9634832842568484
            ],
            [
               0.6796617117117116,
               0.9631758995903266
            ],
            [
               0.6768591891891891,
               0.9628458982905996
            ],
            [
               0.6740566666666665,
               0.9624921428708331
            ],
            [
               0.671254144144144,
               0.9621104160508118
            ],
            [
               0.6684516216216214,
               0.9616955405795393
            ],
            [
               0.6656490990990989,
               0.9612439924002867
            ],
            [
               0.6628465765765763,
               0.9607557861952192
            ],
            [
               0.6600440540540538,
               0.9602348869990613
            ],
            [
               0.6572415315315312,
               0.9596881343676176
            ],
            [
               0.6544390090090086,
               0.9591233271996502
            ],
            [
               0.6516364864864861,
               0.958547429156803
            ],
            [
               0.6488339639639635,
               0.957965700465943
            ],
            [
               0.6460314414414414,
               0.9573820304968685
            ],
            [
               0.6432289189189189,
               0.9568000889016406
            ],
            [
               0.6404263963963963,
               0.9562244382106999
            ],
            [
               0.6376238738738738,
               0.9556606886094223
            ],
            [
               0.6348213513513512,
               0.9551141807509334
            ],
            [
               0.6320188288288286,
               0.9545874039269588
            ],
            [
               0.6292163063063061,
               0.9540770934569214
            ],
            [
               0.6264137837837835,
               0.9535723705682841
            ],
            [
               0.623611261261261,
               0.9530551644938463
            ],
            [
               0.6208087387387384,
               0.9525034713823826
            ],
            [
               0.6180062162162159,
               0.9518969692781862
            ],
            [
               0.6152036936936933,
               0.9512234965881716
            ],
            [
               0.6124011711711708,
               0.9504843135474135
            ],
            [
               0.6095986486486482,
               0.949696175300704
            ],
            [
               0.6067961261261261,
               0.9488890831147194
            ],
            [
               0.6039936036036035,
               0.9480999088809501
            ],
            [
               0.601191081081081,
               0.9473634712166306
            ],
            [
               0.5983885585585584,
               0.9467035938729775
            ],
            [
               0.5955860360360359,
               0.9461268390075293
            ],
            [
               0.5927835135135133,
               0.9456208809459572
            ],
            [
               0.5899809909909908,
               0.9451580801844688
            ],
            [
               0.5871784684684682,
               0.9447031873288938
            ],
            [
               0.5843759459459457,
               0.9442227990128902
            ],
            [
               0.5815734234234231,
               0.9436936508307838
            ],
            [
               0.5787709009009008,
               0.9431072562434011
            ],
            [
               0.5759683783783782,
               0.9424696464026969
            ],
            [
               0.5731658558558557,
               0.9417966101699389
            ],
            [
               0.5703633333333331,
               0.9411063133443374
            ],
            [
               0.5675608108108106,
               0.9404119854286501
            ],
            [
               0.564758288288288,
               0.939717229836678
            ],
            [
               0.5619557657657654,
               0.9390154978407512
            ],
            [
               0.5591532432432431,
               0.9382937349301965
            ],
            [
               0.5563507207207206,
               0.9375387058265838
            ],
            [
               0.553548198198198,
               0.9367435609310026
            ],
            [
               0.5507456756756755,
               0.9359121492801397
            ],
            [
               0.5479431531531529,
               0.9350594205502816
            ],
            [
               0.5451406306306303,
               0.934207682432652
            ],
            [
               0.5423381081081078,
               0.933379975501323
            ],
            [
               0.5395355855855855,
               0.932592861125221
            ],
            [
               0.5367330630630629,
               0.9318511257242139
            ],
            [
               0.5339305405405403,
               0.9311462226878391
            ],
            [
               0.5311280180180178,
               0.93045895636729
            ],
            [
               0.5283254954954952,
               0.9297654391079486
            ],
            [
               0.5255229729729727,
               0.9290442494714255
            ],
            [
               0.5227204504504503,
               0.9282823730210634
            ],
            [
               0.5199179279279278,
               0.927478022908611
            ],
            [
               0.5171154054054052,
               0.9266396093830043
            ],
            [
               0.5143128828828827,
               0.9257815152784159
            ],
            [
               0.5115103603603601,
               0.9249184291960348
            ],
            [
               0.5087078378378376,
               0.9240603982136184
            ],
            [
               0.505905315315315,
               0.9232103563826035
            ],
            [
               0.5031027927927927,
               0.9223648377463947
            ],
            [
               0.5003002702702701,
               0.9215173034909736
            ],
            [
               0.4974977477477476,
               0.9206624935745569
            ],
            [
               0.494695225225225,
               0.9197998415296813
            ],
            [
               0.49189270270270247,
               0.9189344057144251
            ],
            [
               0.4890901801801799,
               0.9180748086027646
            ],
            [
               0.48628765765765736,
               0.9172289349978853
            ],
            [
               0.483485135135135,
               0.916399128750589
            ],
            [
               0.48068261261261247,
               0.9155789511411714
            ],
            [
               0.4778800900900899,
               0.9147530762195992
            ],
            [
               0.47507756756756736,
               0.9139007606630085
            ],
            [
               0.4722750450450448,
               0.9130019524680835
            ],
            [
               0.46947252252252225,
               0.9120440104455367
            ],
            [
               0.4666699999999997,
               0.9110266217589866
            ],
            [
               0.46386747747747736,
               0.9099630026882921
            ],
            [
               0.4610649549549548,
               0.9088766999055977
            ],
            [
               0.45826243243243225,
               0.9077948502882638
            ],
            [
               0.4554599099099097,
               0.9067400538097448
            ],
            [
               0.45265738738738714,
               0.905723586006105
            ],
            [
               0.4498548648648646,
               0.9047422935975795
            ],
            [
               0.44705234234234204,
               0.9037802887029551
            ],
            [
               0.4442498198198197,
               0.9028149013781823
            ],
            [
               0.44144729729729715,
               0.9018248482891391
            ],
            [
               0.4386447747747746,
               0.9007977660382718
            ],
            [
               0.43584225225225204,
               0.8997344428721035
            ],
            [
               0.4330397297297295,
               0.8986482146679986
            ],
            [
               0.43023720720720693,
               0.8975596845637499
            ],
            [
               0.4274346846846844,
               0.8964885890782521
            ],
            [
               0.42463216216216204,
               0.8954456779713993
            ],
            [
               0.4218296396396395,
               0.8944275229766319
            ],
            [
               0.41902711711711693,
               0.8934161925463076
            ],
            [
               0.4162245945945944,
               0.8923840585017047
            ],
            [
               0.4134220720720718,
               0.8913022160406063
            ],
            [
               0.41061954954954927,
               0.890149725217618
            ],
            [
               0.40781702702702693,
               0.888920568084991
            ],
            [
               0.4050145045045044,
               0.887625974425643
            ],
            [
               0.4022119819819818,
               0.8862913374906627
            ],
            [
               0.39940945945945927,
               0.8849487720967786
            ],
            [
               0.3966069369369367,
               0.8836278219497236
            ],
            [
               0.39380441441441416,
               0.8823473961100858
            ],
            [
               0.3910018918918916,
               0.8811115132836325
            ],
            [
               0.3881993693693693,
               0.8799100442753127
            ],
            [
               0.3853968468468467,
               0.8787238676856302
            ],
            [
               0.38259432432432416,
               0.8775323267414168
            ],
            [
               0.3797918018018016,
               0.8763201395234095
            ],
            [
               0.37698927927927905,
               0.8750812287024363
            ],
            [
               0.3741867567567565,
               0.8738181798965958
            ],
            [
               0.37138423423423395,
               0.8725377533307059
            ],
            [
               0.3685817117117116,
               0.8712444310911793
            ],
            [
               0.36577918918918906,
               0.8699348029868292
            ],
            [
               0.3629766666666665,
               0.8685953594848164
            ],
            [
               0.36017414414414395,
               0.8672050307174632
            ],
            [
               0.3573716216216214,
               0.8657420097706514
            ],
            [
               0.35456909909909884,
               0.8641926685411196
            ],
            [
               0.3517665765765763,
               0.8625593517333017
            ],
            [
               0.34896405405405395,
               0.8608639235589741
            ],
            [
               0.3461615315315314,
               0.8591451665694387
            ],
            [
               0.34335900900900884,
               0.857450118357733
            ],
            [
               0.3405564864864863,
               0.8558215264458533
            ],
            [
               0.33775396396396373,
               0.8542850907676085
            ],
            [
               0.3349514414414412,
               0.8528405150113771
            ],
            [
               0.3321489189189186,
               0.8514594372913264
            ],
            [
               0.3293463963963963,
               0.8500913211732695
            ],
            [
               0.32654387387387374,
               0.8486759730676525
            ],
            [
               0.3237413513513512,
               0.8471592761340703
            ],
            [
               0.3209388288288286,
               0.8455076615500339
            ],
            [
               0.31813630630630607,
               0.84371712759765
            ],
            [
               0.3153337837837835,
               0.8418141877716416
            ],
            [
               0.31253126126126096,
               0.8398484982981338
            ],
            [
               0.30972873873873863,
               0.8378793511343221
            ],
            [
               0.3069262162162161,
               0.8359599737970824
            ],
            [
               0.3041236936936935,
               0.834124126271816
            ],
            [
               0.30132117117117097,
               0.8323786842451293
            ],
            [
               0.2985186486486484,
               0.8307040228129459
            ],
            [
               0.29571612612612586,
               0.8290616644297362
            ],
            [
               0.2929136036036035,
               0.8274065555932291
            ],
            [
               0.29011108108108097,
               0.8257001133594202
            ],
            [
               0.2873085585585584,
               0.8239201688077746
            ],
            [
               0.28450603603603586,
               0.8220650807938545
            ],
            [
               0.2817035135135133,
               0.8201511989301944
            ],
            [
               0.27890099099099075,
               0.8182049062450183
            ],
            [
               0.2760984684684682,
               0.8162520414387129
            ],
            [
               0.27329594594594586,
               0.8143081385658577
            ],
            [
               0.2704934234234233,
               0.8123724851580141
            ],
            [
               0.26769090090090075,
               0.8104276784482793
            ],
            [
               0.2648883783783782,
               0.8084446004511869
            ],
            [
               0.26208585585585564,
               0.8063910896922903
            ],
            [
               0.2592833333333331,
               0.8042415469372819
            ],
            [
               0.25648081081081053,
               0.801984551746068
            ],
            [
               0.2536782882882882,
               0.7996262843540143
            ],
            [
               0.25087576576576565,
               0.7971888807956815
            ],
            [
               0.2480732432432431,
               0.7947043699692771
            ],
            [
               0.24527072072072054,
               0.7922060925769656
            ],
            [
               0.24246819819819798,
               0.7897201340348661
            ],
            [
               0.23966567567567543,
               0.7872591690257473
            ],
            [
               0.23686315315315287,
               0.7848202979326684
            ],
            [
               0.23406063063063054,
               0.7823872299002816
            ],
            [
               0.23125810810810798,
               0.7799359086515691
            ],
            [
               0.22845558558558543,
               0.777441747320917
            ],
            [
               0.22565306306306288,
               0.7748862850798579
            ],
            [
               0.22285054054054032,
               0.7722613722847458
            ],
            [
               0.22004801801801777,
               0.7695698172550967
            ],
            [
               0.2172454954954952,
               0.7668225274082243
            ],
            [
               0.21444297297297288,
               0.7640332253907851
            ],
            [
               0.21164045045045032,
               0.7612125183108687
            ],
            [
               0.20883792792792777,
               0.7583632533948854
            ],
            [
               0.20603540540540521,
               0.7554786709290762
            ],
            [
               0.20323288288288266,
               0.7525439927447868
            ],
            [
               0.2004303603603601,
               0.7495410157192051
            ],
            [
               0.19762783783783777,
               0.746454325278634
            ],
            [
               0.19482531531531522,
               0.7432771855126874
            ],
            [
               0.19202279279279266,
               0.7400151745386201
            ],
            [
               0.1892202702702701,
               0.7366862313232869
            ],
            [
               0.18641774774774755,
               0.7333168094029701
            ],
            [
               0.183615225225225,
               0.7299350076767921
            ],
            [
               0.18081270270270244,
               0.7265625261197655
            ],
            [
               0.1780101801801801,
               0.7232077723147758
            ],
            [
               0.17520765765765756,
               0.7198622516010902
            ],
            [
               0.172405135135135,
               0.7165015276773978
            ],
            [
               0.16960261261261245,
               0.713090756602351
            ],
            [
               0.1668000900900899,
               0.7095934353478048
            ],
            [
               0.16399756756756734,
               0.7059809724839146
            ],
            [
               0.16119504504504478,
               0.7022403150609289
            ],
            [
               0.15839252252252245,
               0.6983773036125076
            ],
            [
               0.1555899999999999,
               0.6944145890344167
            ],
            [
               0.15278747747747734,
               0.690384516568842
            ],
            [
               0.14998495495495479,
               0.6863189053249774
            ],
            [
               0.14718243243243223,
               0.6822386588556635
            ],
            [
               0.14437990990990968,
               0.6781463007167019
            ],
            [
               0.14157738738738712,
               0.6740237525923363
            ],
            [
               0.1387748648648648,
               0.6698361615776873
            ],
            [
               0.13597234234234223,
               0.6655407749579516
            ],
            [
               0.13316981981981968,
               0.6610983032540252
            ],
            [
               0.13036729729729712,
               0.6564833958870917
            ],
            [
               0.12756477477477457,
               0.6516910543105696
            ],
            [
               0.12476225225225201,
               0.6467369906631455
            ],
            [
               0.12195972972972946,
               0.6416517619610169
            ],
            [
               0.11915720720720713,
               0.636470416355712
            ],
            [
               0.11635468468468457,
               0.6312207847997025
            ],
            [
               0.11355216216216202,
               0.6259139925636121
            ],
            [
               0.11074963963963946,
               0.6205400983117804
            ],
            [
               0.10794711711711691,
               0.6150701901995754
            ],
            [
               0.10514459459459435,
               0.6094642668248413
            ],
            [
               0.1023420720720718,
               0.6036824337412152
            ],
            [
               0.09953954954954947,
               0.5976959215706676
            ],
            [
               0.09673702702702691,
               0.59149450446911
            ],
            [
               0.09393450450450436,
               0.5850880434144046
            ],
            [
               0.0911319819819818,
               0.5785017300455586
            ],
            [
               0.08832945945945925,
               0.5717665710152573
            ],
            [
               0.08552693693693669,
               0.5649081041895068
            ],
            [
               0.08272441441441436,
               0.5579368205349406
            ],
            [
               0.0799218918918918,
               0.550843140471289
            ],
            [
               0.07711936936936925,
               0.5435982824363792
            ],
            [
               0.0743168468468467,
               0.536160470579784
            ],
            [
               0.07151432432432414,
               0.5284842793256126
            ],
            [
               0.06871180180180159,
               0.520530035455683
            ],
            [
               0.06590927927927903,
               0.5122703582931216
            ],
            [
               0.0631067567567567,
               0.5036920304873249
            ],
            [
               0.060304234234234144,
               0.4947930542518927
            ],
            [
               0.05750171171171159,
               0.48557638205471987
            ],
            [
               0.054699189189189035,
               0.4760428589862207
            ],
            [
               0.05189666666666648,
               0.46618602890816174
            ],
            [
               0.049094144144143925,
               0.45599061760755855
            ],
            [
               0.04629162162162137,
               0.44543502498907284
            ],
            [
               0.04348909909909904,
               0.43449656971932205
            ],
            [
               0.04068657657657648,
               0.4231571073987074
            ],
            [
               0.03788405405405393,
               0.4114064017102037
            ],
            [
               0.035081531531531374,
               0.39924137779712965
            ],
            [
               0.03227900900900882,
               0.38666089356432387
            ],
            [
               0.029476486486486264,
               0.37365742256098944
            ],
            [
               0.02667396396396371,
               0.36020844332675217
            ],
            [
               0.023871441441441377,
               0.34627086665425555
            ],
            [
               0.021068918918918822,
               0.3317812687219057
            ],
            [
               0.018266396396396267,
               0.3166631552991662
            ],
            [
               0.015463873873873712,
               0.30084040503657505
            ],
            [
               0.012661351351351158,
               0.28425405940405446
            ],
            [
               0.009858828828828603,
               0.2668783625591272
            ],
            [
               0.007056306306306048,
               0.24873181931233967
            ],
            [
               0.004253783783783716,
               0.22988011068611125
            ],
            [
               0.0014512612612611608,
               0.2104297018484964
            ],
            [
               -0.001351261261261394,
               0.190513341036594
            ],
            [
               -0.004153783783783949,
               0.17027072037939128
            ],
            [
               -0.006956306306306503,
               0.14982878115631848
            ],
            [
               -0.009758828828829058,
               0.129286181306411
            ],
            [
               -0.012561351351351613,
               0.10870532135538091
            ],
            [
               -0.015363873873873946,
               0.08811338111139577
            ],
            [
               -0.0181663963963965,
               0.06751159389927386
            ],
            [
               -0.020968918918919055,
               0.046890062219117845
            ],
            [
               -0.02377144144144161,
               0.02624426454701445
            ],
            [
               -0.026573963963964164,
               0.005589248963802751
            ],
            [
               -0.02937648648648672,
               -0.015031688259242393
            ],
            [
               -0.03217900900900905,
               -0.03554556162582989
            ],
            [
               -0.03498153153153161,
               -0.05585547572262001
            ],
            [
               -0.03778405405405416,
               -0.07585203786147565
            ],
            [
               -0.040586576576576716,
               -0.09542775130715192
            ],
            [
               -0.04338909909909927,
               -0.11449134490860541
            ],
            [
               -0.046191621621621826,
               -0.13297927027761647
            ],
            [
               -0.04899414414414438,
               -0.15086238830999665
            ],
            [
               -0.05179666666666671,
               -0.1681469402543585
            ],
            [
               -0.05459918918918927,
               -0.18487000902904493
            ],
            [
               -0.05740171171171182,
               -0.20109061895917552
            ],
            [
               -0.06020423423423438,
               -0.21687826113875402
            ],
            [
               -0.06300675675675693,
               -0.23230090655608654
            ],
            [
               -0.06580927927927949,
               -0.24741448311844877
            ],
            [
               -0.06861180180180204,
               -0.2622553963050601
            ],
            [
               -0.07141432432432437,
               -0.2768370500093843
            ],
            [
               -0.07421684684684693,
               -0.29115058113581416
            ],
            [
               -0.07701936936936948,
               -0.3051692806452716
            ],
            [
               -0.07982189189189204,
               -0.31885556027392975
            ],
            [
               -0.0826244144144146,
               -0.33216894839863165
            ],
            [
               -0.08542693693693715,
               -0.3450735325362565
            ],
            [
               -0.0882294594594597,
               -0.3575435217082635
            ],
            [
               -0.09103198198198204,
               -0.3695661201265845
            ],
            [
               -0.09383450450450459,
               -0.38114156100536123
            ],
            [
               -0.09663702702702714,
               -0.392280785621425
            ],
            [
               -0.0994395495495497,
               -0.4030017129275506
            ],
            [
               -0.10224207207207225,
               -0.4133252231582603
            ],
            [
               -0.10504459459459481,
               -0.42327184997564715
            ],
            [
               -0.10784711711711736,
               -0.4328598032548817
            ],
            [
               -0.1106496396396397,
               -0.44210445986953695
            ],
            [
               -0.11345216216216225,
               -0.4510190188924338
            ],
            [
               -0.1162546846846848,
               -0.4596157503081809
            ],
            [
               -0.11905720720720736,
               -0.46790723464573547
            ],
            [
               -0.12185972972972992,
               -0.4759071716678348
            ],
            [
               -0.12466225225225247,
               -0.4836306338757189
            ],
            [
               -0.12746477477477502,
               -0.49109392564805526
            ],
            [
               -0.13026729729729736,
               -0.4983143675420346
            ],
            [
               -0.1330698198198199,
               -0.5053103018815478
            ],
            [
               -0.13587234234234247,
               -0.5121014318836052
            ],
            [
               -0.13867486486486502,
               -0.5187093505464966
            ],
            [
               -0.14147738738738758,
               -0.525157905821844
            ],
            [
               -0.14427990990991013,
               -0.5314729857385888
            ],
            [
               -0.14708243243243246,
               -0.5376814326463405
            ],
            [
               -0.14988495495495502,
               -0.5438090741396697
            ],
            [
               -0.15268747747747757,
               -0.5498781894320577
            ],
            [
               -0.15549000000000013,
               -0.5559049873653749
            ],
            [
               -0.15829252252252268,
               -0.5618977519893138
            ],
            [
               -0.16109504504504524,
               -0.5678561738193604
            ],
            [
               -0.1638975675675678,
               -0.5737720705372992
            ],
            [
               -0.16670009009009013,
               -0.5796313177801596
            ],
            [
               -0.16950261261261268,
               -0.5854164928108282
            ],
            [
               -0.17230513513513523,
               -0.5911095905440585
            ],
            [
               -0.1751076576576578,
               -0.596694245260103
            ],
            [
               -0.17791018018018034,
               -0.6021571423303004
            ],
            [
               -0.1807127027027029,
               -0.607488626059513
            ],
            [
               -0.18351522522522545,
               -0.6126827724410906
            ],
            [
               -0.1863177477477478,
               -0.617737298261612
            ],
            [
               -0.18912027027027034,
               -0.6226535897377027
            ],
            [
               -0.1919227927927929,
               -0.6274369069635926
            ],
            [
               -0.19472531531531545,
               -0.6320965689533455
            ],
            [
               -0.197527837837838,
               -0.6366457759242106
            ],
            [
               -0.20033036036036056,
               -0.6411007667536229
            ],
            [
               -0.20313288288288311,
               -0.6454792436328407
            ],
            [
               -0.20593540540540545,
               -0.6497983355520389
            ],
            [
               -0.208737927927928,
               -0.6540726697138907
            ],
            [
               -0.21154045045045056,
               -0.6583132258860427
            ],
            [
               -0.2143429729729731,
               -0.6625274768722993
            ],
            [
               -0.21714549549549567,
               -0.6667208906611025
            ],
            [
               -0.21994801801801822,
               -0.6708993212607748
            ],
            [
               -0.22275054054054078,
               -0.675071352428464
            ],
            [
               -0.2255530630630631,
               -0.6792494851084192
            ],
            [
               -0.22835558558558566,
               -0.6834492940223779
            ],
            [
               -0.23115810810810822,
               -0.6876862973664953
            ],
            [
               -0.23396063063063077,
               -0.6919711105944677
            ],
            [
               -0.23676315315315333,
               -0.6963042128709215
            ],
            [
               -0.23956567567567588,
               -0.7006720551236177
            ],
            [
               -0.24236819819819821,
               -0.7050460896721594
            ],
            [
               -0.24517072072072077,
               -0.7093855873525651
            ],
            [
               -0.24797324324324332,
               -0.7136440125014538
            ],
            [
               -0.2507757657657659,
               -0.7177775849205634
            ],
            [
               -0.25357828828828843,
               -0.7217538530671281
            ],
            [
               -0.256380810810811,
               -0.7255579317665647
            ],
            [
               -0.25918333333333354,
               -0.7291946234826284
            ],
            [
               -0.2619858558558559,
               -0.7326858035007516
            ],
            [
               -0.26478837837837843,
               -0.7360638547950897
            ],
            [
               -0.267590900900901,
               -0.7393631351150162
            ],
            [
               -0.27039342342342354,
               -0.742612043473204
            ],
            [
               -0.2731959459459461,
               -0.7458280127333456
            ],
            [
               -0.27599846846846865,
               -0.7490167486328004
            ],
            [
               -0.2788009909909912,
               -0.752175585774578
            ],
            [
               -0.28160351351351354,
               -0.7552994225981133
            ],
            [
               -0.2844060360360361,
               -0.7583868156008573
            ],
            [
               -0.28720855855855865,
               -0.7614437762710617
            ],
            [
               -0.2900110810810812,
               -0.7644836566270949
            ],
            [
               -0.29281360360360376,
               -0.7675229593563969
            ],
            [
               -0.2956161261261263,
               -0.7705744723747076
            ],
            [
               -0.29841864864864887,
               -0.773640252925862
            ],
            [
               -0.3012211711711712,
               -0.7767072528928091
            ],
            [
               -0.30402369369369375,
               -0.7797476480945714
            ],
            [
               -0.3068262162162163,
               -0.7827244155066522
            ],
            [
               -0.30962873873873886,
               -0.7856008835916084
            ],
            [
               -0.3124312612612614,
               -0.7883514787492218
            ],
            [
               -0.31523378378378397,
               -0.7909702409501459
            ],
            [
               -0.3180363063063065,
               -0.7934741519117324
            ],
            [
               -0.32083882882882886,
               -0.7958998084244173
            ],
            [
               -0.3236413513513514,
               -0.7982940319174711
            ],
            [
               -0.32644387387387397,
               -0.8007009746817089
            ],
            [
               -0.3292463963963965,
               -0.8031495107650874
            ],
            [
               -0.3320489189189191,
               -0.8056447570773224
            ],
            [
               -0.33485144144144163,
               -0.8081664023130927
            ],
            [
               -0.3376539639639642,
               -0.8106744730304853
            ],
            [
               -0.3404564864864865,
               -0.8131208777942427
            ],
            [
               -0.3432590090090091,
               -0.8154632716984997
            ],
            [
               -0.34606153153153163,
               -0.8176770564009617
            ],
            [
               -0.3488640540540542,
               -0.8197619160165406
            ],
            [
               -0.35166657657657674,
               -0.821741005428642
            ],
            [
               -0.3544690990990993,
               -0.8236532076339018
            ],
            [
               -0.3572716216216216,
               -0.8255410249119952
            ],
            [
               -0.3600741441441442,
               -0.8274379800924083
            ],
            [
               -0.36287666666666674,
               -0.8293594678415117
            ],
            [
               -0.3656791891891893,
               -0.8312998067300399
            ],
            [
               -0.36848171171171185,
               -0.8332362007154217
            ],
            [
               -0.3712842342342344,
               -0.8351380942590136
            ],
            [
               -0.37408675675675696,
               -0.8369787184641637
            ],
            [
               -0.3768892792792793,
               -0.8387450100495707
            ],
            [
               -0.37969180180180184,
               -0.8404427168109809
            ],
            [
               -0.3824943243243244,
               -0.842095149533176
            ],
            [
               -0.38529684684684695,
               -0.8437361426919041
            ],
            [
               -0.3880993693693695,
               -0.8453996500119845
            ],
            [
               -0.39090189189189206,
               -0.8471094254221054
            ],
            [
               -0.3937044144144146,
               -0.8488721135302266
            ],
            [
               -0.39650693693693695,
               -0.8506758692853461
            ],
            [
               -0.3993094594594595,
               -0.8524947679896382
            ],
            [
               -0.40211198198198206,
               -0.8542973810704992
            ],
            [
               -0.4049145045045046,
               -0.8560565979952857
            ],
            [
               -0.40771702702702717,
               -0.8577574763552722
            ],
            [
               -0.4105195495495496,
               -0.8594006666525114
            ],
            [
               -0.41332207207207217,
               -0.8610005002915487
            ],
            [
               -0.4161245945945947,
               -0.862578616478828
            ],
            [
               -0.4189271171171173,
               -0.8641554404056456
            ],
            [
               -0.4217296396396397,
               -0.8657424506029104
            ],
            [
               -0.4245321621621623,
               -0.8673378098013984
            ],
            [
               -0.42733468468468483,
               -0.8689267349769975
            ],
            [
               -0.4301372072072073,
               -0.8704863719568815
            ],
            [
               -0.4329397297297298,
               -0.8719934615346145
            ],
            [
               -0.4357422522522524,
               -0.8734322173639857
            ],
            [
               -0.4385447747747748,
               -0.8747998414442064
            ],
            [
               -0.4413472972972974,
               -0.8761079447565223
            ],
            [
               -0.44414981981981994,
               -0.8773795101771283
            ],
            [
               -0.4469523423423425,
               -0.87864246461519
            ],
            [
               -0.44975486486486493,
               -0.879921951587823
            ],
            [
               -0.4525573873873875,
               -0.8812337031063743
            ],
            [
               -0.45535990990991004,
               -0.8825804391778305
            ],
            [
               -0.4581624324324325,
               -0.8839521696558418
            ],
            [
               -0.46096495495495504,
               -0.8853300107429853
            ],
            [
               -0.4637674774774776,
               -0.8866920770675487
            ],
            [
               -0.46657000000000015,
               -0.8880194946354298
            ],
            [
               -0.4693725225225226,
               -0.8893007282156091
            ],
            [
               -0.47217504504504515,
               -0.890533130402185
            ],
            [
               -0.4749775675675677,
               -0.8917216210276959
            ],
            [
               -0.47778009009009015,
               -0.8928753421730788
            ],
            [
               -0.4805826126126127,
               -0.8940037009442028
            ],
            [
               -0.48338513513513526,
               -0.8951132512033803
            ],
            [
               -0.4861876576576578,
               -0.8962064076345517
            ],
            [
               -0.48899018018018026,
               -0.8972822272968042
            ],
            [
               -0.4917927027027028,
               -0.8983387186052926
            ],
            [
               -0.49459522522522537,
               -0.899375613485714
            ],
            [
               -0.4973977477477478,
               -0.9003964279007206
            ],
            [
               -0.5002002702702704,
               -0.9014089485924373
            ],
            [
               -0.5030027927927929,
               -0.9024238841593442
            ],
            [
               -0.5058053153153154,
               -0.9034520826957517
            ],
            [
               -0.5086078378378379,
               -0.9045012168448376
            ],
            [
               -0.5114103603603605,
               -0.9055730135373055
            ],
            [
               -0.514212882882883,
               -0.9066619228478856
            ],
            [
               -0.5170154054054055,
               -0.9077556631547616
            ],
            [
               -0.519817927927928,
               -0.9088375153761592
            ],
            [
               -0.5226204504504506,
               -0.9098897532087982
            ],
            [
               -0.525422972972973,
               -0.9108973294217932
            ],
            [
               -0.5282254954954956,
               -0.9118509441094969
            ],
            [
               -0.5310280180180181,
               -0.9127488597665852
            ],
            [
               -0.5338305405405407,
               -0.913597193761301
            ],
            [
               -0.5366330630630631,
               -0.9144087846309996
            ],
            [
               -0.5394355855855857,
               -0.9152009946579045
            ],
            [
               -0.5422381081081082,
               -0.9159929338369719
            ],
            [
               -0.5450406306306307,
               -0.9168025856841406
            ],
            [
               -0.5478431531531532,
               -0.9176442378728616
            ],
            [
               -0.5506456756756758,
               -0.9185265295822129
            ],
            [
               -0.5534481981981982,
               -0.9194513560558507
            ],
            [
               -0.5562507207207208,
               -0.9204138133049605
            ],
            [
               -0.5590532432432433,
               -0.9214032858619632
            ],
            [
               -0.5618557657657659,
               -0.922405637839435
            ],
            [
               -0.5646582882882883,
               -0.9234062494595008
            ],
            [
               -0.5674608108108109,
               -0.9243933828013537
            ],
            [
               -0.5702633333333335,
               -0.9253611432840038
            ],
            [
               -0.5730658558558559,
               -0.926311229417806
            ],
            [
               -0.5758683783783785,
               -0.9272528133688873
            ],
            [
               -0.578670900900901,
               -0.9282002866616783
            ],
            [
               -0.5814734234234236,
               -0.9291691701679299
            ],
            [
               -0.584275945945946,
               -0.9301710772573519
            ],
            [
               -0.5870784684684686,
               -0.9312090454357155
            ],
            [
               -0.5898809909909911,
               -0.9322746476124251
            ],
            [
               -0.5926835135135136,
               -0.933347975029793
            ],
            [
               -0.5954860360360361,
               -0.9344008896203733
            ],
            [
               -0.5982885585585587,
               -0.935403040709404
            ],
            [
               -0.6010910810810811,
               -0.9363292826273217
            ],
            [
               -0.6038936036036037,
               -0.9371665821710532
            ],
            [
               -0.6066961261261262,
               -0.9379184630582116
            ],
            [
               -0.6094986486486488,
               -0.9386055547089232
            ],
            [
               -0.6123011711711712,
               -0.939261784137349
            ],
            [
               -0.6151036936936938,
               -0.9399269182406634
            ],
            [
               -0.6179062162162163,
               -0.9406372015242538
            ],
            [
               -0.6207087387387388,
               -0.9414164359625267
            ],
            [
               -0.6235112612612613,
               -0.9422698253819562
            ],
            [
               -0.6263137837837839,
               -0.9431822427001744
            ],
            [
               -0.6291163063063064,
               -0.9441214456376134
            ],
            [
               -0.6319188288288289,
               -0.9450454741944043
            ],
            [
               -0.6347213513513514,
               -0.9459123694866968
            ],
            [
               -0.637523873873874,
               -0.9466897618125318
            ],
            [
               -0.6403263963963964,
               -0.9473619466324699
            ],
            [
               -0.643128918918919,
               -0.9479327728543016
            ],
            [
               -0.6459314414414415,
               -0.9484238027364067
            ],
            [
               -0.6487339639639641,
               -0.9488684451623208
            ],
            [
               -0.6515364864864865,
               -0.9493037706614573
            ],
            [
               -0.6543390090090091,
               -0.9497622206953998
            ],
            [
               -0.6571415315315317,
               -0.9502653086324334
            ],
            [
               -0.6599440540540541,
               -0.9508207362551723
            ],
            [
               -0.6627465765765767,
               -0.9514233315301746
            ],
            [
               -0.6655490990990992,
               -0.9520591506851417
            ],
            [
               -0.6683516216216216,
               -0.9527112776735692
            ],
            [
               -0.6711541441441442,
               -0.9533655076997911
            ],
            [
               -0.6739566666666668,
               -0.95401428796808
            ],
            [
               -0.6767591891891893,
               -0.954657923898827
            ],
            [
               -0.6795617117117118,
               -0.9553029366671402
            ],
            [
               -0.6823642342342343,
               -0.9559583147374153
            ],
            [
               -0.6851667567567569,
               -0.9566309945416247
            ],
            [
               -0.6879692792792793,
               -0.9573220771240623
            ],
            [
               -0.6907718018018019,
               -0.9580250084894174
            ],
            [
               -0.6935743243243244,
               -0.9587263202583886
            ],
            [
               -0.696376846846847,
               -0.9594087379388445
            ],
            [
               -0.6991793693693694,
               -0.9600557476824925
            ],
            [
               -0.701981891891892,
               -0.9606562715233138
            ],
            [
               -0.7047844144144145,
               -0.9612080553532292
            ],
            [
               -0.707586936936937,
               -0.9617187297009355
            ],
            [
               -0.7103894594594595,
               -0.9622041556675582
            ],
            [
               -0.7131919819819821,
               -0.9626844321314497
            ],
            [
               -0.7159945045045045,
               -0.9631786026460021
            ],
            [
               -0.7187970270270271,
               -0.9636994786397814
            ],
            [
               -0.7215995495495496,
               -0.9642499860309934
            ],
            [
               -0.7244020720720722,
               -0.9648220477848644
            ],
            [
               -0.7272045945945946,
               -0.965398342482318
            ],
            [
               -0.7300071171171172,
               -0.9659565110479508
            ],
            [
               -0.7328096396396397,
               -0.9664747286368127
            ],
            [
               -0.7356121621621622,
               -0.966937194032097
            ],
            [
               -0.7384146846846847,
               -0.9673381136957548
            ],
            [
               -0.7412172072072073,
               -0.9676831647438935
            ],
            [
               -0.7440197297297299,
               -0.967988098898084
            ],
            [
               -0.7468222522522523,
               -0.968274911782746
            ],
            [
               -0.7496247747747748,
               -0.9685666393739264
            ],
            [
               -0.7524272972972974,
               -0.9688821814422895
            ],
            [
               -0.7552298198198198,
               -0.9692324999986193
            ],
            [
               -0.7580323423423424,
               -0.9696191185183836
            ],
            [
               -0.760834864864865,
               -0.9700351793118065
            ],
            [
               -0.7636373873873875,
               -0.9704685953484276
            ],
            [
               -0.76643990990991,
               -0.9709062660917109
            ],
            [
               -0.7692424324324325,
               -0.9713380745561793
            ],
            [
               -0.7720449549549551,
               -0.971759511292321
            ],
            [
               -0.7748474774774775,
               -0.9721722338563477
            ],
            [
               -0.7776500000000001,
               -0.9725825226544982
            ],
            [
               -0.7804525225225226,
               -0.9729982367304577
            ],
            [
               -0.7832550450450451,
               -0.9734253132216857
            ],
            [
               -0.7860575675675676,
               -0.9738649636347059
            ],
            [
               -0.7888600900900902,
               -0.9743124734439155
            ],
            [
               -0.7916626126126127,
               -0.9747579925391361
            ],
            [
               -0.7944651351351352,
               -0.9751890779106227
            ],
            [
               -0.7972676576576577,
               -0.9755942107245166
            ],
            [
               -0.8000701801801803,
               -0.9759662198742107
            ],
            [
               -0.8028727027027027,
               -0.9763045842007503
            ],
            [
               -0.8056752252252253,
               -0.9766159328707876
            ],
            [
               -0.8084777477477478,
               -0.9769126016035616
            ],
            [
               -0.8112802702702704,
               -0.9772096618454152
            ],
            [
               -0.8140827927927928,
               -0.9775212528111162
            ],
            [
               -0.8168853153153154,
               -0.9778571990218619
            ],
            [
               -0.8196878378378379,
               -0.9782207617364465
            ],
            [
               -0.8224903603603604,
               -0.9786080140651034
            ],
            [
               -0.8252928828828829,
               -0.9790088720851174
            ],
            [
               -0.8280954054054055,
               -0.9794094011266887
            ],
            [
               -0.8308979279279279,
               -0.9797947607121686
            ],
            [
               -0.8337004504504505,
               -0.9801521028191537
            ],
            [
               -0.836502972972973,
               -0.9804728729412946
            ],
            [
               -0.8393054954954956,
               -0.9807542032019351
            ],
            [
               -0.842108018018018,
               -0.9809993329179958
            ],
            [
               -0.8449105405405406,
               -0.9812171650994292
            ],
            [
               -0.8477130630630632,
               -0.9814211350605782
            ],
            [
               -0.8505155855855856,
               -0.9816275507662156
            ],
            [
               -0.8533181081081082,
               -0.9818535219160212
            ],
            [
               -0.8561206306306307,
               -0.9821145896040663
            ],
            [
               -0.8589231531531533,
               -0.9824222363167503
            ],
            [
               -0.8617256756756757,
               -0.9827815843777713
            ],
            [
               -0.8645281981981983,
               -0.983189720236961
            ],
            [
               -0.8673307207207208,
               -0.9836351297337996
            ],
            [
               -0.8701332432432433,
               -0.9840986271930097
            ],
            [
               -0.8729357657657658,
               -0.984555889912839
            ],
            [
               -0.8757382882882884,
               -0.9849813182223266
            ],
            [
               -0.8785408108108108,
               -0.9853525389677346
            ],
            [
               -0.8813433333333334,
               -0.985654592968322
            ],
            [
               -0.8841458558558559,
               -0.9858828090129605
            ],
            [
               -0.8869483783783785,
               -0.9860436154109609
            ],
            [
               -0.8897509009009009,
               -0.9861530294721779
            ],
            [
               -0.8925534234234235,
               -0.9862331640861703
            ],
            [
               -0.895355945945946,
               -0.9863076197787659
            ],
            [
               -0.8981584684684685,
               -0.9863969222182156
            ],
            [
               -0.900960990990991,
               -0.986515120613941
            ],
            [
               -0.9037635135135136,
               -0.9866682901180244
            ],
            [
               -0.9065660360360361,
               -0.9868550978361599
            ],
            [
               -0.9093685585585587,
               -0.9870689857466355
            ],
            [
               -0.9121710810810811,
               -0.9873010916713141
            ],
            [
               -0.9149736036036036,
               -0.9875429089399704
            ],
            [
               -0.9177761261261261,
               -0.9877879058883585
            ],
            [
               -0.9205786486486487,
               -0.9880317978292632
            ],
            [
               -0.9233811711711712,
               -0.9882717086702386
            ],
            [
               -0.9261836936936938,
               -0.9885048747254506
            ],
            [
               -0.9289862162162162,
               -0.9887276767397508
            ],
            [
               -0.9317887387387388,
               -0.9889355913400975
            ],
            [
               -0.9345912612612612,
               -0.9891242088116621
            ],
            [
               -0.9373937837837838,
               -0.9892909467456121
            ],
            [
               -0.9401963063063064,
               -0.9894367081451085
            ],
            [
               -0.9429988288288289,
               -0.9895666511329085
            ],
            [
               -0.9458013513513515,
               -0.9896895077184845
            ],
            [
               -0.9486038738738739,
               -0.9898154272971531
            ],
            [
               -0.9514063963963965,
               -0.989952931946499
            ],
            [
               -0.9542089189189189,
               -0.9901060180138546
            ],
            [
               -0.9570114414414415,
               -0.990272530447201
            ],
            [
               -0.959813963963964,
               -0.9904446026963614
            ],
            [
               -0.9626164864864866,
               -0.9906112817106443
            ],
            [
               -0.9654190090090091,
               -0.9907626650460409
            ],
            [
               -0.9682215315315316,
               -0.99089424778395
            ],
            [
               -0.9710240540540541,
               -0.9910099554568754
            ],
            [
               -0.9738265765765766,
               -0.9911226403982666
            ],
            [
               -0.9766290990990991,
               -0.991251578015427
            ],
            [
               -0.9794316216216217,
               -0.9914174837210263
            ],
            [
               -0.9822341441441442,
               -0.9916364529616217
            ],
            [
               -0.9850366666666668,
               -0.9919146938919737
            ],
            [
               -0.9878391891891892,
               -0.9922457890092675
            ],
            [
               -0.9906417117117118,
               -0.9926115004485352
            ],
            [
               -0.9934442342342342,
               -0.992986038522726
            ],
            [
               -0.9962467567567568,
               -0.9933425966768367
            ],
            [
               -0.9990492792792793,
               -0.9936601918518145
            ],
            [
               -1.0018518018018019,
               -0.9939287045559764
            ],
            [
               -1.0046543243243244,
               -0.9941505535934032
            ],
            [
               -1.0074568468468468,
               -0.9943385025505022
            ],
            [
               -1.0102593693693693,
               -0.9945103353112414
            ],
            [
               -1.0130618918918919,
               -0.9946821461199677
            ],
            [
               -1.0158644144144144,
               -0.9948624281256252
            ],
            [
               -1.018666936936937,
               -0.995048863352556
            ],
            [
               -1.0214694594594596,
               -0.995228808848106
            ],
            [
               -1.024271981981982,
               -0.9953832432824434
            ],
            [
               -1.0270745045045047,
               -0.9954928005196766
            ],
            [
               -1.029877027027027,
               -0.995543855090258
            ],
            [
               -1.0326795495495495,
               -0.9955326591255754
            ],
            [
               -1.035482072072072,
               -0.9954662416979077
            ],
            [
               -1.0382845945945947,
               -0.9953599172461592
            ],
            [
               -1.0410871171171172,
               -0.9952324121834453
            ],
            [
               -1.0438896396396395,
               -0.9951004035389888
            ],
            [
               -1.046692162162162,
               -0.9949744009405177
            ],
            [
               -1.0494946846846847,
               -0.9948573529387966
            ],
            [
               -1.0522972072072072,
               -0.9947463234759542
            ],
            [
               -1.0550997297297298,
               -0.9946364387193111
            ],
            [
               -1.0579022522522523,
               -0.9945254620340469
            ],
            [
               -1.0607047747747749,
               -0.9944171209640555
            ],
            [
               -1.0635072972972974,
               -0.9943217725303795
            ],
            [
               -1.06630981981982,
               -0.9942539893148997
            ],
            [
               -1.0691123423423423,
               -0.9942278217593442
            ],
            [
               -1.0719148648648649,
               -0.994251416559544
            ],
            [
               -1.0747173873873874,
               -0.994323004766936
            ],
            [
               -1.07751990990991,
               -0.9944298806593052
            ],
            [
               -1.0803224324324325,
               -0.9945509960618211
            ],
            [
               -1.0831249549549549,
               -0.9946625352914022
            ],
            [
               -1.0859274774774774,
               -0.994744754478732
            ],
            [
               -1.08873,
               -0.9947878526172533
            ],
            [
               -1.0915325225225225,
               -0.9947948854627116
            ],
            [
               -1.094335045045045,
               -0.9947806693775297
            ],
            [
               -1.0971375675675676,
               -0.9947669397239247
            ],
            [
               -1.0999400900900902,
               -0.9947752800154279
            ],
            [
               -1.1027426126126127,
               -0.9948200942053451
            ],
            [
               -1.1055451351351353,
               -0.9949038930798513
            ],
            [
               -1.1083476576576576,
               -0.9950164037939109
            ],
            [
               -1.1111501801801802,
               -0.9951377471756655
            ],
            [
               -1.1139527027027027,
               -0.995244590446724
            ],
            [
               -1.1167552252252253,
               -0.9953172264039762
            ],
            [
               -1.1195577477477479,
               -0.9953452733298505
            ],
            [
               -1.1223602702702702,
               -0.9953302094634795
            ],
            [
               -1.1251627927927927,
               -0.995284061131015
            ],
            [
               -1.1279653153153153,
               -0.9952248657846658
            ],
            [
               -1.1307678378378379,
               -0.9951705806986266
            ],
            [
               -1.1335703603603604,
               -0.9951335518074863
            ],
            [
               -1.136372882882883,
               -0.9951173599409132
            ],
            [
               -1.1391754054054055,
               -0.9951169495817415
            ],
            [
               -1.141977927927928,
               -0.9951217564291275
            ],
            [
               -1.1447804504504504,
               -0.9951205114441966
            ],
            [
               -1.147582972972973,
               -0.9951058735514628
            ],
            [
               -1.1503854954954955,
               -0.9950772017562278
            ],
            [
               -1.153188018018018,
               -0.9950405418328405
            ],
            [
               -1.1559905405405406,
               -0.9950059780532753
            ],
            [
               -1.1587930630630632,
               -0.9949834852205153
            ],
            [
               -1.1615955855855855,
               -0.9949789496523527
            ],
            [
               -1.164398108108108,
               -0.9949919201721663
            ],
            [
               -1.1672006306306306,
               -0.9950159507682541
            ],
            [
               -1.1700031531531532,
               -0.995041373286113
            ],
            [
               -1.1728056756756757,
               -0.995059378343108
            ],
            [
               -1.1756081981981983,
               -0.9950657489807817
            ],
            [
               -1.1784107207207208,
               -0.995062690204577
            ],
            [
               -1.1812132432432432,
               -0.9950579003319169
            ],
            [
               -1.1840157657657657,
               -0.9950610837161207
            ],
            [
               -1.1868182882882883,
               -0.9950791216675954
            ],
            [
               -1.1896208108108108,
               -0.9951117184097691
            ],
            [
               -1.1924233333333334,
               -0.9951492863319538
            ],
            [
               -1.195225855855856,
               -0.9951741272103009
            ],
            [
               -1.1980283783783783,
               -0.9951648380433666
            ],
            [
               -1.2008309009009008,
               -0.9951027122200795
            ],
            [
               -1.2036334234234234,
               -0.9949781279684824
            ],
            [
               -1.206435945945946,
               -0.994794799216459
            ],
            [
               -1.2092384684684685,
               -0.994570365012757
            ],
            [
               -1.212040990990991,
               -0.9943329206877045
            ],
            [
               -1.2148435135135136,
               -0.994114373649726
            ],
            [
               -1.2176460360360362,
               -0.9939425136614304
            ],
            [
               -1.2204485585585585,
               -0.9938340905894558
            ],
            [
               -1.223251081081081,
               -0.9937908674551179
            ],
            [
               -1.2260536036036036,
               -0.9937996839170312
            ],
            [
               -1.2288561261261262,
               -0.9938363443930549
            ],
            [
               -1.2316586486486487,
               -0.9938720394709523
            ],
            [
               -1.2344611711711713,
               -0.9938803669892015
            ],
            [
               -1.2372636936936936,
               -0.9938430165939978
            ],
            [
               -1.2400662162162162,
               -0.9937527718485897
            ],
            [
               -1.2428687387387387,
               -0.9936134254124964
            ],
            [
               -1.2456712612612613,
               -0.9934371543314432
            ],
            [
               -1.2484737837837838,
               -0.9932405491287561
            ],
            [
               -1.2512763063063064,
               -0.9930406525088482
            ],
            [
               -1.254078828828829,
               -0.992852050567954
            ],
            [
               -1.2568813513513515,
               -0.9926854514256092
            ],
            [
               -1.2596838738738738,
               -0.9925475526668703
            ],
            [
               -1.2624863963963964,
               -0.99244158907926
            ],
            [
               -1.265288918918919,
               -0.9923678988960454
            ],
            [
               -1.2680914414414415,
               -0.9923241218326795
            ],
            [
               -1.270893963963964,
               -0.9923050775017962
            ],
            [
               -1.2736964864864866,
               -0.9923027381216172
            ],
            [
               -1.276499009009009,
               -0.9923068142540763
            ],
            [
               -1.2793015315315315,
               -0.9923062497812012
            ],
            [
               -1.282104054054054,
               -0.9922914611214245
            ],
            [
               -1.2849065765765766,
               -0.9922566657691405
            ],
            [
               -1.2877090990990991,
               -0.9922013703071324
            ],
            [
               -1.2905116216216217,
               -0.9921301991840619
            ],
            [
               -1.2933141441441443,
               -0.9920507594527521
            ],
            [
               -1.2961166666666666,
               -0.9919699933993713
            ],
            [
               -1.2989191891891891,
               -0.9918901840390687
            ],
            [
               -1.3017217117117117,
               -0.9918061412771024
            ],
            [
               -1.3045242342342342,
               -0.9917049066313908
            ],
            [
               -1.3073267567567568,
               -0.9915685665170823
            ],
            [
               -1.3101292792792794,
               -0.9913796733941476
            ],
            [
               -1.312931801801802,
               -0.9911277150465977
            ],
            [
               -1.3157343243243242,
               -0.9908144503612251
            ],
            [
               -1.3185368468468468,
               -0.990456030331617
            ],
            [
               -1.3213393693693694,
               -0.9900806917267694
            ],
            [
               -1.324141891891892,
               -0.9897222159140342
            ],
            [
               -1.3269444144144145,
               -0.9894108373176391
            ],
            [
               -1.329746936936937,
               -0.9891643432295977
            ],
            [
               -1.3325494594594596,
               -0.988982317186881
            ],
            [
               -1.335351981981982,
               -0.9888456949624389
            ],
            [
               -1.3381545045045045,
               -0.9887222146794814
            ],
            [
               -1.340957027027027,
               -0.9885764327934392
            ],
            [
               -1.3437595495495496,
               -0.988381371805527
            ],
            [
               -1.3465620720720721,
               -0.9881281260980064
            ],
            [
               -1.3493645945945947,
               -0.9878301815971899
            ],
            [
               -1.352167117117117,
               -0.9875207285727994
            ],
            [
               -1.3549696396396396,
               -0.9872434201725804
            ],
            [
               -1.3577721621621621,
               -0.9870391704439203
            ],
            [
               -1.3605746846846847,
               -0.9869329936816802
            ],
            [
               -1.3633772072072072,
               -0.9869250740116476
            ],
            [
               -1.3661797297297298,
               -0.9869891132424574
            ],
            [
               -1.3689822522522523,
               -0.9870788562249846
            ],
            [
               -1.3717847747747747,
               -0.9871411891152408
            ],
            [
               -1.3745872972972972,
               -0.9871321275020429
            ],
            [
               -1.3773898198198198,
               -0.9870310165788013
            ],
            [
               -1.3801923423423423,
               -0.9868486781484274
            ],
            [
               -1.382994864864865,
               -0.9866269436753226
            ],
            [
               -1.3857973873873874,
               -0.9864294909692656
            ],
            [
               -1.38859990990991,
               -0.9863264003583718
            ],
            [
               -1.3914024324324323,
               -0.9863766140855661
            ],
            [
               -1.394204954954955,
               -0.9866130083459912
            ],
            [
               -1.3970074774774774,
               -0.9870339511497976
            ],
            [
               -1.39981,
               -0.9876033180828563
            ]
         ]
      }
   ]
}
