# Supplementary material for: Isolation of a planar π-aromatic Bi5− ring in a cobalt-based inverse-sandwich-type complex
Source: Nat Chem. 2025 Jan 20;17(4):547–55. doi: 10.1038/s41557-024-01713-8 (PMC11964920; doi:10.1038/s41557-024-01713-8)
Supplement: Supplementary file 4 — Original magnetic data of compound 1 and origin file of Fig. 3. [file 41557_2024_1713_MOESM4_ESM.zip › sr_and_T/8.csv]

comment	corrected Loops
temperature	0.1
sr	0.064
angle	0
trans	0
B	M
-1.3999	-0.9909851922255888
-1.3970974874874873	-0.9900455292551806
-1.394294974974975	-0.989213631757563
-1.3914924624624623	-0.9885997653576869
-1.3886899499499499	-0.9882576059086204
-1.3858874374374373	-0.9881750044220623
-1.3830849249249249	-0.9882822984414101
-1.3802824124124122	-0.9884750458022784
-1.3774798998998998	-0.9886440139427338
-1.3746773873873872	-0.988703559332865
-1.3718748748748748	-0.9886106120234837
-1.3690723623623622	-0.9883698631881177
-1.3662698498498498	-0.9880252405729217
-1.3634673373373372	-0.9876418534270541
-1.3606648248248248	-0.9872850131871698
-1.3578623123123121	-0.9870030368139051
-1.3550597997997997	-0.9868184780199727
-1.3522572872872871	-0.9867290814306426
-1.3494547747747747	-0.9867163602975397
-1.346652262262262	-0.9867574227867749
-1.3438497497497497	-0.9868351973971508
-1.341047237237237	-0.9869435275293597
-1.3382447247247247	-0.9870860691367976
-1.335442212212212	-0.9872705168557351
-1.3326396996996996	-0.9875014123594535
-1.329837187187187	-0.9877750540889936
-1.3270346746746746	-0.9880788247899663
-1.324232162162162	-0.9883951459537126
-1.3214296496496496	-0.9887081505246362
-1.318627137137137	-0.9890099069430144
-1.3158246246246246	-0.9893031380596187
-1.313022112112112	-0.9895988147950844
-1.3102195995995995	-0.9899091937089556
-1.307417087087087	-0.9902389314707096
-1.3046145745745745	-0.9905780037349134
-1.301812062062062	-0.9908997986023693
-1.2990095495495495	-0.9911660152589351
-1.2962070370370369	-0.9913374815282427
-1.2934045245245245	-0.9913876323773515
-1.2906020120120119	-0.9913140657506456
-1.2877994994994995	-0.9911438567614088
-1.2849969869869868	-0.9909301460471076
-1.2821944744744744	-0.9907403341413741
-1.2793919619619618	-0.9906390553292906
-1.2765894494494494	-0.9906709844854831
-1.2737869369369368	-0.9908487789441167
-1.2709844244244244	-0.9911499593214097
-1.2681819119119118	-0.9915237702360443
-1.2653793993993994	-0.9919059463503196
-1.2625768868868867	-0.9922368688836256
-1.2597743743743743	-0.9924776246941213
-1.2569718618618617	-0.9926192656067918
-1.2541693493493493	-0.9926828128718881
-1.2513668368368367	-0.992710490186109
-1.2485643243243243	-0.9927513279403526
-1.2457618118118117	-0.9928458218426559
-1.2429592992992993	-0.9930143167526294
-1.2401567867867866	-0.9932523175470014
-1.2373542742742742	-0.9935335684878172
-1.2345517617617616	-0.9938193090337146
-1.2317492492492492	-0.9940703889096203
-1.2289467367367366	-0.9942583953927513
-1.2261442242242242	-0.9943726636790016
-1.2233417117117116	-0.9944216444882604
-1.2205391991991992	-0.9944289750659818
-1.2177366866866866	-0.9944261041707843
-1.2149341741741742	-0.994444022741425
-1.2121316616616615	-0.9945064427275961
-1.2093291491491491	-0.9946258670574026
-1.2065266366366365	-0.9948028312869646
-1.203724124124124	-0.9950276242762625
-1.2009216116116115	-0.9952833166423372
-1.198119099099099	-0.9955490041257431
-1.1953165865865865	-0.9958026371026937
-1.192514074074074	-0.9960233543830983
-1.1897115615615614	-0.9961935805392268
-1.186909049049049	-0.996301133651488
-1.1841065365365364	-0.9963412735731911
-1.181304024024024	-0.9963182103081137
-1.1785015115115114	-0.9962453532874507
-1.175698998998999	-0.9961437051169987
-1.1728964864864864	-0.9960383060889363
-1.170093973973974	-0.9959533458784016
-1.1672914614614613	-0.9959071799603054
-1.164488948948949	-0.9959087263170128
-1.1616864364364363	-0.9959564137549353
-1.158883923923924	-0.9960400641023526
-1.1560814114114113	-0.9961450846788804
-1.153278898898899	-0.9962575069830925
-1.1504763863863863	-0.9963680786391866
-1.1476738738738739	-0.9964739629382333
-1.1448713613613613	-0.9965775271019608
-1.1420688488488488	-0.9966828702937935
-1.1392663363363362	-0.9967916994165775
-1.1364638238238238	-0.9969005048679488
-1.1336613113113112	-0.997000539490006
-1.1308587987987986	-0.9970809878308096
-1.1280562862862862	-0.9971343317356748
-1.1252537737737738	-0.9971618103170616
-1.1224512612612612	-0.9971765092599154
-1.1196487487487485	-0.997202212695123
-1.1168462362362361	-0.9972675699220194
-1.1140437237237237	-0.9973969003824362
-1.111241211211211	-0.9976004423247955
-1.1084386986986985	-0.9978674598409081
-1.105636186186186	-0.9981650546302361
-1.1028336736736737	-0.9984438870830774
-1.100031161161161	-0.9986497953173314
-1.0972286486486484	-0.9987382463153328
-1.094426136136136	-0.9986873810282557
-1.0916236236236236	-0.9985055749099321
-1.088821111111111	-0.9982309366514621
-1.0860185985985984	-0.9979225626195907
-1.083216086086086	-0.9976458886142481
-1.0804135735735736	-0.9974563101355697
-1.077611061061061	-0.9973857743855516
-1.0748085485485483	-0.9974361067977848
-1.072006036036036	-0.9975807354246575
-1.0692035235235235	-0.997773911705724
-1.066401011011011	-0.9979643315433466
-1.0635984984984983	-0.9981089290368564
-1.060795985985986	-0.9981828658788103
-1.0579934734734735	-0.9981832206620356
-1.0551909609609609	-0.9981260396572064
-1.0523884484484483	-0.9980384920896274
-1.0495859359359359	-0.9979491963433653
-1.0467834234234235	-0.9978799686223064
-1.0439809109109108	-0.9978413302766127
-1.0411783983983982	-0.9978325126710773
-1.0383758858858858	-0.9978450460407771
-1.0355733733733734	-0.9978679077183188
-1.0327708608608608	-0.997891985598049
-1.0299683483483482	-0.9979122745419882
-1.0271658358358358	-0.9979274223333803
-1.0243633233233234	-0.9979374507699481
-1.0215608108108107	-0.9979412016610931
-1.0187582982982981	-0.9979350278142931
-1.0159557857857857	-0.9979135208885697
-1.0131532732732733	-0.9978719880169566
-1.0103507607607607	-0.9978094465947477
-1.007548248248248	-0.9977305287541286
-1.0047457357357357	-0.9976450604804452
-1.0019432232232233	-0.9975650703213743
-0.9991407107107106	-0.9975001825241958
-0.9963381981981981	-0.997453242308638
-0.9935356856856856	-0.9974181907771198
-0.9907331731731731	-0.9973815155167556
-0.9879306606606606	-0.9973272614381281
-0.9851281481481481	-0.9972440893744752
-0.9823256356356356	-0.9971318132054798
-0.9795231231231231	-0.9970046956919147
-0.9767206106106106	-0.9968896832338483
-0.973918098098098	-0.9968194571164153
-0.9711155855855855	-0.9968220958639438
-0.968313073073073	-0.9969105791097781
-0.9655105605605605	-0.9970757509245616
-0.962708048048048	-0.9972854856087228
-0.9599055355355355	-0.997490896760492
-0.957103023023023	-0.997638119829575
-0.9543005105105105	-0.9976822725120502
-0.951497997997998	-0.9975993435238539
-0.9486954854854854	-0.9973923096772561
-0.9458929729729728	-0.9970895806343387
-0.9430904604604604	-0.9967363260801629
-0.9402879479479478	-0.9963815187593277
-0.9374854354354354	-0.9960648491281359
-0.9346829229229228	-0.9958075826358679
-0.9318804104104104	-0.9956099786610845
-0.9290778978978977	-0.9954555884957011
-0.9262753853853853	-0.9953204105069622
-0.9234728728728727	-0.9951833211316412
-0.9206703603603603	-0.995033952571216
-0.9178678478478477	-0.9948753103752214
-0.9150653353353353	-0.9947204842530772
-0.9122628228228227	-0.9945850401387946
-0.9094603103103103	-0.9944782748182623
-0.9066577977977976	-0.9943968937269929
-0.9038552852852852	-0.9943237146169823
-0.9010527727727726	-0.9942320722725264
-0.8982502602602602	-0.9940944230638358
-0.8954477477477477	-0.9938920307456761
-0.8926452352352352	-0.9936221548221388
-0.8898427227227227	-0.9933000298368193
-0.8870402102102102	-0.9929547984291504
-0.8842376976976977	-0.9926207524949109
-0.8814351851851852	-0.9923269387903659
-0.8786326726726726	-0.9920887721020868
-0.8758301601601601	-0.9919045557524631
-0.8730276476476476	-0.9917580103513228
-0.8702251351351351	-0.9916257201347114
-0.8674226226226226	-0.9914866287742132
-0.8646201101101101	-0.9913300068916906
-0.8618175975975975	-0.9911589313523291
-0.859015085085085	-0.9909880313704684
-0.8562125725725724	-0.990836432449921
-0.8534100600600599	-0.9907186582272953
-0.8506075475475474	-0.9906370502508659
-0.8478050350350349	-0.9905787325075402
-0.8450025225225224	-0.9905184689921396
-0.8422000100100099	-0.9904265520890658
-0.8393974974974974	-0.9902789324401923
-0.8365949849849849	-0.9900658762309325
-0.8337924724724723	-0.989795870927989
-0.8309899599599598	-0.9894931573492272
-0.8281874474474473	-0.9891895570368581
-0.8253849349349348	-0.9889133627562753
-0.8225824224224223	-0.9886791997939193
-0.8197799099099098	-0.9884825183029623
-0.8169773973973973	-0.9883008100985198
-0.8141748848848848	-0.9881013001407214
-0.8113723723723723	-0.987852569589905
-0.8085698598598597	-0.9875361383930924
-0.8057673473473472	-0.9871539830600445
-0.8029648348348347	-0.986729316483754
-0.8001623223223222	-0.9863002433242585
-0.7973598098098097	-0.9859083302485467
-0.7945572972972972	-0.9855858529449666
-0.7917547847847847	-0.985345910045854
-0.7889522722722722	-0.9851785932243191
-0.7861497597597596	-0.9850543367884321
-0.7833472472472471	-0.9849331672677268
-0.7805447347347346	-0.9847766651065095
-0.7777422222222221	-0.9845586780506397
-0.7749397097097096	-0.9842714200322471
-0.7721371971971971	-0.9839252995935999
-0.7693346846846846	-0.9835430164839105
-0.7665321721721721	-0.9831503644544095
-0.7637296596596596	-0.9827671344746979
-0.760927147147147	-0.982401234280001
-0.7581246346346345	-0.9820477843545652
-0.755322122122122	-0.9816930512833884
-0.7525196096096095	-0.9813213437411135
-0.749717097097097	-0.9809220434412844
-0.7469145845845845	-0.9804940836341445
-0.744112072072072	-0.9800463203136368
-0.7413095595595595	-0.9795939038187527
-0.738507047047047	-0.9791523078167462
-0.7357045345345344	-0.9787315270802274
-0.7329020220220219	-0.9783328089271488
-0.7300995095095094	-0.977949213086259
-0.7272969969969969	-0.9775697262298875
-0.7244944844844844	-0.9771851995979732
-0.7216919719719719	-0.9767935944915904
-0.7188894594594594	-0.9764022185714321
-0.7160869469469469	-0.9760257537742023
-0.7132844344344343	-0.9756805055832826
-0.7104819219219218	-0.975376838457825
-0.7076794094094093	-0.9751126240486192
-0.7048768968968968	-0.9748703755996564
-0.7020743843843843	-0.9746195952319321
-0.6992718718718718	-0.9743241005651966
-0.6964693593593593	-0.973952328623847
-0.6936668468468468	-0.9734874562778468
-0.6908643343343343	-0.9729340424212116
-0.6880618218218217	-0.9723188555844554
-0.6852593093093092	-0.9716853003874051
-0.6824567967967967	-0.9710828312587294
-0.6796542842842842	-0.9705543045148909
-0.6768517717717717	-0.970124873632904
-0.6740492592592592	-0.9697955818965003
-0.6712467467467467	-0.9695434121799082
-0.6684442342342342	-0.9693276679406471
-0.6656417217217216	-0.9691007701411705
-0.6628392092092091	-0.9688203920595524
-0.6600366966966966	-0.9684596278451076
-0.6572341841841841	-0.9680126093742276
-0.6544316716716716	-0.9674943758065508
-0.6516291591591591	-0.9669354129460975
-0.6488266466466466	-0.9663726439614158
-0.6460241341341341	-0.9658394183824826
-0.6432216216216216	-0.9653570714835789
-0.640419109109109	-0.9649299935400627
-0.6376165965965965	-0.9645451075855529
-0.634814084084084	-0.9641755242079832
-0.6320115715715715	-0.9637872098914595
-0.629209059059059	-0.9633469554876799
-0.6264065465465465	-0.9628298194933179
-0.623604034034034	-0.9622244935679032
-0.6208015215215215	-0.9615355772270909
-0.617999009009009	-0.9607824195035568
-0.6151964964964964	-0.9599948661331454
-0.6123939839839839	-0.9592068436198337
-0.6095914714714714	-0.9584491365073844
-0.6067889589589589	-0.9577429025549531
-0.6039864464464464	-0.9570953686586774
-0.6011839339339339	-0.956498738733331
-0.5983814214214214	-0.9559326639401153
-0.5955789089089089	-0.9553697936785472
-0.5927763963963963	-0.9547831307994461
-0.5899738838838838	-0.954153375173737
-0.5871713713713713	-0.9534743402892873
-0.5843688588588588	-0.9527549483368143
-0.5815663463463463	-0.9520171804505491
-0.5787638338338338	-0.9512904601419154
-0.5759613213213213	-0.9506039630202262
-0.5731588088088088	-0.9499789579947219
-0.5703562962962963	-0.9494232848677571
-0.5675537837837837	-0.9489294383519473
-0.5647512712712712	-0.9484766445273651
-0.5619487587587587	-0.9480361239418429
-0.5591462462462462	-0.9475778227194422
-0.5563437337337337	-0.9470765587372895
-0.5535412212212212	-0.946515878904358
-0.5507387087087087	-0.9458888238894831
-0.5479361961961962	-0.9451959219181603
-0.5451336836836836	-0.9444416769383268
-0.5423311711711711	-0.9436312386461498
-0.5395286586586586	-0.9427686953866357
-0.5367261461461461	-0.9418576190453851
-0.5339236336336336	-0.9409034329747756
-0.5311211211211211	-0.9399162884724053
-0.5283186086086086	-0.9389127831859279
-0.5255160960960961	-0.9379151989112908
-0.5227135835835836	-0.9369478722241082
-0.519911071071071	-0.9360314979466174
-0.5171085585585585	-0.9351771461776999
-0.514306046046046	-0.9343821473426785
-0.5115035335335335	-0.9336295767701845
-0.508701021021021	-0.9328919547802534
-0.5058985085085085	-0.9321383425578393
-0.503095995995996	-0.9313427710511704
-0.5002934834834833	-0.9304913572396631
-0.49749097097097084	-0.9295857851115632
-0.4946884584584583	-0.9286419812384914
-0.4918859459459458	-0.9276844142832015
-0.4890834334334333	-0.9267379352156857
-0.4862809209209208	-0.9258199149771671
-0.4834784084084083	-0.9249353141870479
-0.48067589589589577	-0.9240762631366297
-0.47787338338338325	-0.9232261088390881
-0.47507087087087074	-0.9223662821344687
-0.47226835835835823	-0.9214833385699168
-0.4694658458458457	-0.9205735061606564
-0.4666633333333332	-0.9196430495076828
-0.4638608208208207	-0.9187043807711814
-0.4610583083083082	-0.9177695132016505
-0.4582557957957957	-0.9168435316797732
-0.45545328328328316	-0.9159208212419814
-0.45265077077077065	-0.9149857931617407
-0.44984825825825814	-0.9140181251746478
-0.4470457457457456	-0.9130007193896532
-0.4442432332332331	-0.9119273681457847
-0.4414407207207206	-0.9108069967282275
-0.4386382082082081	-0.9096624257664208
-0.4358356956956956	-0.9085235260356677
-0.43303318318318307	-0.9074167503828894
-0.43023067067067056	-0.9063545481814335
-0.42742815815815804	-0.9053285042125963
-0.42462564564564553	-0.9043090078553047
-0.421823133133133	-0.9032521507294939
-0.4190206206206205	-0.9021120714590491
-0.416218108108108	-0.9008549771483858
-0.4134155955955955	-0.8994702940526282
-0.410613083083083	-0.8979751542667428
-0.40781057057057046	-0.8964105031810499
-0.40500805805805795	-0.8948298375124164
-0.40220554554554544	-0.8932840370660902
-0.39940303303303293	-0.891807090233308
-0.3966005205205205	-0.8904072592229286
-0.3937980080080079	-0.8890664532701678
-0.3909954954954955	-0.8877478687311858
-0.3881929829829829	-0.8864092308975519
-0.3853904704704705	-0.8850171593320464
-0.38258795795795786	-0.8835578902716086
-0.37978544544544546	-0.8820409143668992
-0.37698293293293283	-0.8804945579237352
-0.37418042042042043	-0.8789552908422068
-0.3713779079079078	-0.8774546331151625
-0.3685753953953954	-0.8760082431238223
-0.3657728828828828	-0.8746108811869107
-0.3629703703703704	-0.8732387884413647
-0.36016785785785776	-0.8718583797755499
-0.35736534534534536	-0.8704379570884646
-0.35456283283283274	-0.8689581720200881
-0.35176032032032034	-0.8674175322577454
-0.3489578078078077	-0.8658311280293789
-0.3461552952952953	-0.8642232640850129
-0.3433527827827827	-0.8626169087491373
-0.3405502702702703	-0.8610240148927852
-0.33774775775775767	-0.8594404203030367
-0.33494524524524527	-0.8578473260721715
-0.33214273273273265	-0.8562188994267159
-0.32934022022022025	-0.8545332374551982
-0.3265377077077076	-0.8527825975457022
-0.323735195195195	-0.8509789395151817
-0.3209326826826826	-0.8491524025745734
-0.31813017017017	-0.8473428150192297
-0.3153276576576576	-0.8455868419242627
-0.31252514514514496	-0.843905033393242
-0.30972263263263256	-0.8422932501177229
-0.30692012012011993	-0.8407216177448837
-0.30411760760760753	-0.8391417304255528
-0.3013150950950949	-0.8375001006709949
-0.2985125825825825	-0.8357537516398638
-0.2957100700700699	-0.8338830728555716
-0.2929075575575575	-0.8318978682544043
-0.29010504504504486	-0.8298346460583601
-0.28730253253253246	-0.8277459339058553
-0.28450002002001984	-0.8256848619631325
-0.28169750750750744	-0.8236896620885406
-0.2788949949949948	-0.8217726643981789
-0.2760924824824824	-0.8199169010713812
-0.2732899699699698	-0.8180810629045306
-0.2704874574574574	-0.8162110683990622
-0.26768494494494477	-0.8142546677067781
-0.26488243243243237	-0.8121748360129157
-0.26207991991991975	-0.809958335632764
-0.25927740740740735	-0.8076174565625887
-0.2564748948948947	-0.805185008694816
-0.2536723823823823	-0.8027044828440207
-0.2508698698698697	-0.8002184038052438
-0.2480673573573573	-0.7977580322645434
-0.24526484484484468	-0.7953368235664857
-0.24246233233233228	-0.7929487644769101
-0.23965981981981965	-0.790571337179226
-0.23685730730730725	-0.7881718024035786
-0.23405479479479463	-0.7857149769398347
-0.23125228228228223	-0.7831707164146356
-0.2284497697697696	-0.7805197408885531
-0.2256472572572572	-0.7777570214878231
-0.22284474474474458	-0.77489247483463
-0.22004223223223218	-0.7719490859486764
-0.21723971971971956	-0.7689588136787693
-0.21443720720720716	-0.7659568121388919
-0.21163469469469454	-0.7629747113107207
-0.20883218218218214	-0.7600339551506734
-0.2060296696696695	-0.7571404169140905
-0.2032271571571571	-0.7542815544197454
-0.2004246446446445	-0.7514270947532897
-0.1976221321321321	-0.7485335995977569
-0.19481961961961947	-0.7455523529017787
-0.19201710710710707	-0.7424390650681556
-0.18921459459459444	-0.7391632080567954
-0.18641208208208204	-0.7357146538528344
-0.18360956956956942	-0.7321058094420576
-0.18080705705705702	-0.728368537743874
-0.1780045445445444	-0.7245465341784898
-0.175202032032032	-0.7206850805924202
-0.17239951951951937	-0.7168208248302266
-0.16959700700700697	-0.7129741915808351
-0.16679449449449435	-0.7091462192688016
-0.16399198198198195	-0.7053202924779413
-0.16118946946946933	-0.7014678249185334
-0.15838695695695693	-0.6975558971704552
-0.1555844444444443	-0.6935544911199255
-0.1527819319319319	-0.6894413740868693
-0.14997941941941928	-0.6852036884461127
-0.14717690690690688	-0.680836517308315
-0.14437439439439426	-0.6763396848784746
-0.14157188188188186	-0.6717144730943414
-0.13876936936936923	-0.6669616768693151
-0.13596685685685683	-0.6620816207629403
-0.1331643443443442	-0.6570757628506012
-0.1303618318318318	-0.6519487270182291
-0.1275593193193192	-0.6467093523426697
-0.12475680680680679	-0.6413697332650533
-0.12195429429429416	-0.6359420968676011
-0.11915178178178176	-0.6304343739897835
-0.11634926926926914	-0.6248460533221858
-0.11354675675675674	-0.6191660413945563
-0.11074424424424412	-0.6133736894061148
-0.10794173173173172	-0.6074430622635106
-0.1051392192192191	-0.6013493015779899
-0.10233670670670669	-0.5950750330802187
-0.09953419419419407	-0.5886145536234291
-0.09673168168168167	-0.581974129867402
-0.09392916916916905	-0.5751679816895408
-0.09112665665665665	-0.5682109960849723
-0.08832414414414402	-0.5611104070791394
-0.08552163163163162	-0.5538591500680345
-0.082719119119119	-0.5464331608042606
-0.0799166066066066	-0.538793661730614
-0.07711409409409398	-0.5308938637615571
-0.07431158158158158	-0.5226880561289905
-0.07150906906906895	-0.514140260664
-0.06870655655655655	-0.5052297675820668
-0.06590404404404393	-0.4959519031520845
-0.06310153153153153	-0.4863139524507469
-0.06029901901901891	-0.4763277329957314
-0.057496506506506506	-0.46600134937978666
-0.054693993993993884	-0.4553328068587988
-0.05189148148148148	-0.44430738615457743
-0.04908896896896886	-0.43289926858180006
-0.04628645645645646	-0.4210763574626861
-0.04348394394394384	-0.4088061183479692
-0.040681431431431436	-0.3960599553875838
-0.037878918918918814	-0.38281426216249204
-0.03507640640640641	-0.36904761244326134
-0.03227389389389379	-0.35473511953362186
-0.02947138138138139	-0.33984223620775317
-0.026668868868868767	-0.3243207424265212
-0.023866356356356366	-0.3081091889968882
-0.021063843843843744	-0.29113877160919827
-0.018261331331331343	-0.27334391741550945
-0.01545881881881872	-0.2546753260456757
-0.01265630630630632	-0.23511231822345952
-0.009853793793793697	-0.21467139189798184
-0.007051281281281296	-0.1934088478253071
-0.004248768768768674	-0.17141691427930772
-0.001446256256256273	-0.14881448487070864
0.0013562562562563496	-0.1257348795600578
0.00415876876876875	-0.10231358778677818
0.006961281281281373	-0.07867864576278383
0.009763793793793774	-0.05494529665540704
0.012566306306306396	-0.03121523868900533
0.015368818818818797	-0.007579505985043422
0.01817133133133142	0.015876797805653542
0.02097384384384382	0.039069904970128855
0.023776356356356443	0.061914551049930266
0.026578868868868843	0.08432377881623865
0.029381381381381466	0.10621140920438477
0.03218389389389387	0.12749652539902878
0.03498640640640649	0.14810894346957493
0.03778891891891911	0.1679945962096161
0.04059143143143151	0.1871199398786233
0.043393943943944135	0.20547476288016986
0.046196456456456536	0.22307301233351218
0.04899896896896916	0.23995141453284818
0.05180148148148156	0.25616578582572724
0.05460399399399418	0.27178509610741053
0.05740650650650658	0.28688363072813394
0.060209019019019205	0.30153200372185407
0.0630115315315316	0.3157882190665655
0.06581404404404423	0.3296902969794865
0.06861655655655663	0.34325200399024147
0.07141906906906925	0.3564628349951223
0.07422158158158165	0.3692926033210743
0.07702409409409428	0.3816999583479448
0.07982660660660668	0.39364314159520697
0.0826291191191193	0.4050906189448904
0.0854316316316317	0.41602913012517617
0.08823414414414432	0.42646726281192726
0.09103665665665672	0.4364337751770331
0.09383916916916935	0.44597126646006247
0.09664168168168175	0.4551270414764834
0.09944419419419437	0.4639437625775644
0.10224670670670677	0.47245249773573395
0.10504921921921939	0.4806700355165414
0.10785173173173179	0.48860105186731817
0.11065424424424442	0.4962442534617384
0.11345675675675682	0.5036004194198691
0.11625926926926944	0.5106796779246316
0.11906178178178184	0.5175055670498812
0.12186429429429446	0.5241143857708288
0.12466680680680686	0.5305497677826718
0.12746931931931949	0.5368538936306189
0.13027183183183189	0.5430578620256892
0.1330743443443445	0.5491741400713808
0.1358768568568569	0.5551935737021285
0.13867936936936953	0.5610882681389058
0.14148188188188193	0.5668200537657395
0.14428439439439456	0.5723526665600416
0.14708690690690696	0.5776646291802745
0.14988941941941958	0.5827594415257384
0.15269193193193198	0.5876702018763293
0.1554944444444446	0.5924570729343972
0.158296956956957	0.5971977661758676
0.16109946946946962	0.6019730002598969
0.16390198198198203	0.6068502363067227
0.16670449449449465	0.6118695470529938
0.16950700700700705	0.617035074950133
0.17230951951951967	0.6223142535140067
0.17511203203203207	0.6276451111981751
0.1779145445445447	0.632950007731415
0.1807170570570571	0.6381525703956117
0.18351956956956972	0.6431938150840784
0.18632208208208212	0.6480436674388343
0.18912459459459474	0.6527052934392565
0.19192710710710714	0.6572114994364218
0.19472961961961976	0.6616144800273582
0.19753213213213217	0.6659718373940615
0.2003346446446448	0.6703326241650118
0.2031371571571572	0.6747269547243171
0.2059396696696698	0.6791615604671113
0.2087421821821822	0.6836218819685482
0.21154469469469483	0.6880794219487993
0.21434720720720724	0.6925016764565528
0.21714971971971986	0.6968614239838251
0.21995223223223226	0.7011426208252758
0.22275474474474488	0.7053414505002555
0.22555725725725728	0.7094627706802281
0.2283597697697699	0.7135137361159056
0.2311622822822823	0.7174972512191815
0.23396479479479493	0.7214078428501569
0.23676730730730733	0.725231578447594
0.23956981981981995	0.7289501274544141
0.24237233233233235	0.73254750784208
0.24517484484484497	0.736017020066082
0.24797735735735738	0.739365719232913
0.25077986986987	0.7426145784473559
0.2535823823823824	0.7457939843864956
0.256384894894895	0.7489358655987384
0.2591874074074074	0.7520649987625583
0.26198991991992004	0.7551924149605338
0.26479243243243245	0.7583131796928504
0.26759494494494507	0.7614093488735574
0.27039745745745747	0.7644571080198501
0.2731999699699701	0.7674356119729384
0.2760024824824825	0.7703343965940044
0.2788049949949951	0.773156687174753
0.2816075075075075	0.7759173532205161
0.28441002002002014	0.7786361786985707
0.28721253253253254	0.7813288620706225
0.29001504504504516	0.7839991016639545
0.29281755755755756	0.7866348923232886
0.2956200700700702	0.7892107931087717
0.2984225825825826	0.7916958597452384
0.3012250950950952	0.7940648685879088
0.3040276076076076	0.7963091162023455
0.30683012012012023	0.7984429594382434
0.30963263263263263	0.8005034579614394
0.31243514514514525	0.80254263721629
0.31523765765765766	0.8046143080315409
0.3180401701701703	0.8067592540815005
0.3208426826826827	0.8089932884894955
0.3236451951951953	0.811301929294596
0.3264477077077077	0.8136434712963787
0.3292502202202203	0.8159596685403967
0.3320527327327327	0.8181909168210366
0.33485524524524535	0.8202914905754828
0.33765775775775775	0.8222404653439481
0.34046027027027037	0.8240453984922429
0.34326278278278277	0.8257381514786379
0.3460652952952954	0.8273646448835017
0.3488678078078078	0.8289720591519001
0.3516703203203204	0.8305974982759352
0.3544728328328328	0.8322613145699393
0.35727534534534544	0.8339664932395887
0.36007785785785784	0.8357033758013248
0.36288037037037046	0.8374573008544082
0.36568288288288286	0.8392160183928379
0.3684853953953955	0.8409741799034007
0.3712879079079079	0.8427335886642253
0.3740904204204205	0.8444996563687612
0.3768929329329329	0.84627598392608
0.37969544544544553	0.8480596299915149
0.38249795795795793	0.8498392399432029
0.38530047047047056	0.8515969646861756
0.38810298298298296	0.8533135044051285
0.3909054954954956	0.8549742934331686
0.393708008008008	0.8565743131392334
0.3965105205205206	0.8581194899882774
0.3993130330330332	0.8596239328487474
0.4021155455455456	0.8611038964951174
0.40491805805805825	0.8625707019278059
0.40772057057057065	0.8640253732123746
0.4105230830830833	0.865457237805763
0.4133255955955957	0.866847342938984
0.4161281081081083	0.8681757585441163
0.4189306206206207	0.8694303177911871
0.4217331331331333	0.8706136591435756
0.4245356456456457	0.8717458575239079
0.42733815815815834	0.8728613478218861
0.43014067067067074	0.8740007722376457
0.43294318318318337	0.8752001520651236
0.43574569569569577	0.8764807692066456
0.4385482082082084	0.877842988079516
0.4413507207207208	0.8792659981465409
0.4441532332332334	0.8807135388805414
0.4469557457457458	0.882143743311514
0.44975825825825844	0.8835199629467476
0.45256077077077084	0.8848192412883722
0.45536328328328346	0.8860360287539701
0.45816579579579586	0.8871804290489966
0.4609683083083085	0.8882721231987256
0.4637708208208209	0.8893324787250112
0.4665733333333335	0.8903777571008042
0.4693758458458459	0.8914156764615144
0.47217835835835853	0.8924461483693
0.47498087087087093	0.8934653441189162
0.47778338338338355	0.8944709835879503
0.48058589589589595	0.8954663422449014
0.4833884084084086	0.8964610732449798
0.486190920920921	0.8974682985256828
0.4889934334334336	0.8984990088354845
0.491795945945946	0.8995560147359098
0.4945984584584586	0.9006300381719439
0.497400970970971	0.9016998748446667
0.5002034834834836	0.9027371159298339
0.503005995995996	0.9037142150039783
0.5058085085085087	0.9046133505908711
0.5086110210210211	0.9054330714076568
0.5114135335335337	0.9061903151748232
0.5142160460460461	0.9069168732454045
0.5170185585585587	0.9076512230685239
0.5198210710710711	0.9084282207428991
0.5226235835835837	0.9092698821050329
0.5254260960960961	0.9101801208553357
0.5282286086086088	0.9111449808155159
0.5310311211211212	0.9121380634542899
0.5338336336336338	0.9131291534412245
0.5366361461461462	0.9140930722578473
0.5394386586586588	0.9150158679676419
0.5422411711711712	0.9158965268817034
0.5450436836836838	0.9167440645850355
0.5478461961961962	0.9175715089690928
0.5506487087087089	0.9183893322593941
0.5534512212212213	0.9192009583493992
0.5562537337337339	0.9200020609923887
0.5590562462462463	0.9207838299253908
0.5618587587587589	0.9215387946069911
0.5646612712712713	0.9222667519748551
0.5674637837837839	0.9229782363912218
0.5702662962962963	0.9236938433133686
0.573068808808809	0.924439258388809
0.5758713213213213	0.925237488412215
0.578673833833834	0.9261009338127835
0.5814763463463464	0.9270261537433047
0.584278858858859	0.9279933565129719
0.5870813713713714	0.9289710721017495
0.589883883883884	0.9299246769202989
0.5926863963963964	0.9308260726879918
0.595488908908909	0.9316613591989586
0.5982914214214214	0.9324339588491148
0.6010939339339341	0.933162147091956
0.6038964464464465	0.9338718095485032
0.6066989589589589	0.934586846437014
0.6095014714714717	0.9353204334823777
0.6123039839839841	0.9360700601304013
0.6151064964964965	0.9368180036271507
0.6179090090090089	0.9375370931828706
0.6207115215215218	0.9381998809271654
0.6235140340340342	0.9387882416641726
0.6263165465465466	0.9393003202487336
0.629119059059059	0.9397526429711196
0.6319215715715718	0.9401767840053223
0.6347240840840842	0.9406116928374271
0.6375265965965966	0.9410940815691327
0.640329109109109	0.9416497443972067
0.6431316216216219	0.9422882279216553
0.6459341341341343	0.9430020943327542
0.6487366466466467	0.9437705497389919
0.651539159159159	0.9445659438360905
0.6543416716716719	0.9453609762230943
0.6571441841841843	0.9461345290435421
0.6599466966966967	0.946874776404449
0.6627492092092091	0.9475792793020268
0.665551721721722	0.9482527606302427
0.6683542342342343	0.9489038361840265
0.6711567467467467	0.9495420040514502
0.6739592592592591	0.9501757372945092
0.676761771771772	0.9508118302071482
0.6795642842842844	0.9514555310389514
0.6823667967967968	0.9521107078867026
0.6851693093093092	0.9527794355592143
0.687971821821822	0.9534608666122466
0.6907743343343344	0.95414982252331
0.6935768468468468	0.9548359322263487
0.6963793593593592	0.9555041516942795
0.6991818718718721	0.9561370791966854
0.7019843843843845	0.9567187798629726
0.7047868968968969	0.9572391258898336
0.7075894094094093	0.9576972459515447
0.7103919219219221	0.9581027643349922
0.7131944344344345	0.9584741187577817
0.7159969469469469	0.9588341938267733
0.7187994594594593	0.9592044667567723
0.7216019719719722	0.9595994757085142
0.7244044844844846	0.9600234349347012
0.727206996996997	0.9604701855362958
0.7300095095095094	0.9609265715273743
0.7328120220220222	0.961378133682119
0.7356145345345346	0.9618151410757911
0.738417047047047	0.9622367630380999
0.7412195595595594	0.9626517380423998
0.7440220720720723	0.9630750695534112
0.7468245845845847	0.9635216940839049
0.7496270970970971	0.9639992406030407
0.7524296096096099	0.9645025080724912
0.7552321221221223	0.9650119121612397
0.7580346346346347	0.9654969678911418
0.7608371471471471	0.9659242362912048
0.76363965965966	0.9662675959367981
0.7664421721721724	0.9665177325543164
0.7692446846846848	0.9666877259112499
0.7720471971971972	0.9668126094707647
0.77484970970971	0.9669425140761909
0.7776522222222224	0.9671309614298405
0.7804547347347348	0.9674214360751205
0.7832572472472472	0.967836029898834
0.7860597597597601	0.9683694833963326
0.7888622722722725	0.9689904559977984
0.7916647847847849	0.9696497784028117
0.7944672972972973	0.9702933986215214
0.7972698098098101	0.9708763533572102
0.8000723223223225	0.9713738035593369
0.8028748348348349	0.9717860620018479
0.8056773473473473	0.9721363430949288
0.8084798598598602	0.9724621310498958
0.8112823723723726	0.9728029309159003
0.814084884884885	0.9731881705827099
0.8168873973973974	0.9736288630093386
0.8196899099099102	0.9741153805478278
0.8224924224224226	0.9746217412787856
0.825294934934935	0.9751147772406872
0.8280974474474474	0.9755650813251797
0.8308999599599602	0.9759561675911079
0.8337024724724726	0.9762889600450753
0.836504984984985	0.9765803157727257
0.8393074974974974	0.9768562696461607
0.8421100100100103	0.9771424175008607
0.8449125225225227	0.9774547734997965
0.8477150350350351	0.9777942484379787
0.8505175475475475	0.9781466604233755
0.8533200600600603	0.9784883094453596
0.8561225725725727	0.9787952374714985
0.8589250850850851	0.9790529865383593
0.8617275975975975	0.9792634013433934
0.8645301101101104	0.9794459086325882
0.8673326226226228	0.9796324776683112
0.8701351351351352	0.979857564630271
0.8729376476476476	0.9801460912761224
0.8757401601601604	0.9805033256641129
0.8785426726726728	0.9809101285283683
0.8813451851851852	0.9813254975142498
0.8841476976976976	0.9816961400358701
0.8869502102102105	0.9819706133773785
0.8897527227227229	0.9821140760128462
0.8925552352352353	0.9821193752321207
0.8953577477477477	0.9820111676382386
0.8981602602602605	0.9818417431894337
0.9009627727727729	0.9816795997232475
0.9037652852852853	0.9815938697362778
0.9065677977977977	0.9816388165975736
0.9093703103103106	0.9818424747906851
0.912172822822823	0.9822021854652547
0.9149753353353354	0.9826877157360223
0.9177778478478478	0.983250504320335
0.9205803603603606	0.9838360036590053
0.923382872872873	0.9843955354009308
0.9261853853853854	0.9848946411652508
0.9289878978978978	0.98531632858445
0.9317904104104107	0.9856593583301885
0.9345929229229231	0.985933193572847
0.9373954354354355	0.9861519753955597
0.9401979479479479	0.986329718601161
0.9430004604604607	0.9864779980241398
0.9458029729729731	0.9866061327693645
0.9486054854854855	0.986722788867457
0.9514079979979979	0.9868374265063189
0.9542105105105108	0.9869602817123193
0.9570130230230232	0.9871004506894749
0.9598155355355356	0.9872627457624419
0.962618048048048	0.9874448292577198
0.9654205605605608	0.9876363190282593
0.9682230730730732	0.9878209665423909
0.9710255855855856	0.9879818235289453
0.973828098098098	0.9881079819636223
0.9766306106106108	0.9882005352668848
0.9794331231231233	0.9882752935566121
0.9822356356356357	0.9883606322210394
0.985038148148148	0.9884904379272799
0.9878406606606609	0.988693912896675
0.9906431731731733	0.9889853540747819
0.9934456856856857	0.9893573952743548
0.9962481981981981	0.9897803628774398
0.9990507107107109	0.9902085480913201
1.0018532232232233	0.9905919191046628
1.0046557357357357	0.9908898572607463
1.0074582482482481	0.9910826040371423
1.010260760760761	0.9911766264420556
1.0130632732732734	0.9912019472985967
1.0158657857857858	0.9912020782254769
1.0186682982982982	0.9912196821861687
1.021470810810811	0.991282621436292
1.0242733233233234	0.9913950537798688
1.0270758358358358	0.9915366666756791
1.0298783483483482	0.9916704684204118
1.032680860860861	0.991756665131746
1.0354833733733735	0.9917680210536681
1.0382858858858859	0.9917014750450379
1.0410883983983983	0.9915819191012374
1.0438909109109111	0.9914565914197819
1.0466934234234235	0.9913816622161451
1.049495935935936	0.991405246106078
1.0522984484484483	0.9915523525035708
1.0551009609609612	0.9918167319617608
1.0579034734734736	0.992162355238535
1.060705985985986	0.9925341054516357
1.0635084984984984	0.9928742290811805
1.0663110110110112	0.9931392022842631
1.0691135235235236	0.9933115649900144
1.071916036036036	0.9934029923255119
1.0747185485485484	0.9934478283175605
1.0775210610610613	0.993489497258937
1.0803235735735737	0.9935645527530363
1.083126086086086	0.9936898345137499
1.0859285985985985	0.9938570508446825
1.0887311111111113	0.9940364992379969
1.0915336236236237	0.9941884804519736
1.0943361361361361	0.9942783349344553
1.0971386486486485	0.9942898248528389
1.0999411611611614	0.9942321954018796
1.1027436736736738	0.9941384454779687
1.1055461861861862	0.9940553516550323
1.1083486986986986	0.9940285843227559
1.1111512112112114	0.9940878857787985
1.1139537237237238	0.9942372150758094
1.1167562362362362	0.9944530586763967
1.119558748748749	0.9946913702018738
1.1223612612612615	0.9949007810821495
1.1251637737737739	0.9950377631901244
1.1279662862862863	0.9950789498972699
1.130768798798799	0.9950269344263112
1.1335713113113115	0.9949081247875671
1.136373823823824	0.9947638350871559
1.1391763363363363	0.994637849557499
1.1419788488488491	0.9945645553834486
1.1447813613613615	0.9945611951056954
1.147583873873874	0.9946261240164618
1.1503863863863864	0.9947428234954787
1.1531888988988992	0.9948875848625227
1.1559914114114116	0.9950378456451419
1.158793923923924	0.9951783704576485
1.1615964364364364	0.9953036338512151
1.1643989489489492	0.9954163649088863
1.1672014614614616	0.9955236190718582
1.170003973973974	0.9956324453667516
1.1728064864864864	0.9957470203058567
1.1756089989989993	0.9958681910099143
1.1784115115115117	0.9959951534179374
1.181214024024024	0.9961280156447057
1.1840165365365365	0.9962696594680704
1.1868190490490493	0.9964257260020304
1.1896215615615617	0.9966025046298552
1.1924240740740741	0.9968035615411446
1.1952265865865865	0.9970266311180465
1.1980290990990994	0.9972622969328584
1.2008316116116118	0.9974952907993331
1.2036341241241242	0.9977081253263558
1.2064366366366366	0.9978857242097001
1.2092391491491494	0.9980191930357447
1.2120416616616618	0.9981071415162819
1.2148441741741742	0.9981539580793419
1.2176466866866866	0.9981657665782095
1.2204491991991995	0.9981459082877318
1.2232517117117119	0.9980921873353914
1.2260542242242243	0.9979975564925019
1.2288567367367367	0.9978545484229457
1.2316592492492495	0.9976620733482919
1.234461761761762	0.997431882862462
1.2372642742742743	0.9971916340210922
1.2400667867867867	0.9969823426322997
1.2428692992992996	0.9968498930343968
1.245671811811812	0.996832552556498
1.2484743243243244	0.9969482824744735
1.2512768368368368	0.9971862898296127
1.2540793493493496	0.9975063525878105
1.256881861861862	0.9978471525800667
1.2596843743743744	0.9981418725634197
1.2624868868868868	0.9983366675318288
1.2652893993993997	0.9984062748930755
1.268091911911912	0.9983615545006008
1.2708944244244245	0.9982460911392534
1.2736969369369369	0.998122448638487
1.2764994494494497	0.9980521070606685
1.279301961961962	0.9980753621239047
1.2821044744744745	0.9981977004448479
1.284906986986987	0.9983872291286615
1.2877094994994998	0.9985842183092479
1.2905120120120122	0.9987198564290689
1.2933145245245246	0.9987382463153329
1.296117037037037	0.9986145373547595
1.2989195495495498	0.9983633045146203
1.3017220620620622	0.9980344633711047
1.3045245745745746	0.9976980942253229
1.307327087087087	0.9974231656467216
1.3101295995995998	0.9972570819560973
1.3129321121121122	0.9972125891307251
1.3157346246246246	0.9972660147663377
1.318537137137137	0.9973669860639409
1.32133964964965	0.9974559877101463
1.3241421621621623	0.997483675391658
1.3269446746746747	0.9974255534630696
1.329747187187187	0.9972875018776384
1.3325496996997	0.9971009798093504
1.3353522122122123	0.9969103256293095
1.3381547247247247	0.9967571411222773
1.3409572372372371	0.9966674158172142
1.34375974974975	0.9966456448630137
1.3465622622622624	0.9966773072965789
1.3493647747747748	0.9967378190444818
1.3521672872872872	0.9968036895780445
1.3549697997998	0.99686098325155
1.3577723123123124	0.9969075336219972
1.3605748248248248	0.9969481445926223
1.3633773373373372	0.996985142771952
1.36617984984985	0.9970088783683047
1.3689823623623625	0.9969931831808649
1.3717848748748749	0.9968991352719601
1.3745873873873873	0.9966872904273907
1.3773898998999001	0.996334971109641
1.3801924124124125	0.9958526075785745
1.382994924924925	0.9952925646575628
1.3857974374374373	0.9947457281333556
1.3885999499499502	0.994324876504092
1.3914024624624626	0.9941383204382654
1.394204974974975	0.9942609339737436
1.3970074874874874	0.9947112199091048
1.39981	0.9954418151821813
1.39991	0.9950037998208681
1.3971074774774772	0.994259309220572
1.3943049549549547	0.9937232497615485
1.391502432432432	0.993463386263586
1.3886999099099095	0.9934836221073016
1.385897387387387	0.9937260538588559
1.3830948648648644	0.9940899117384352
1.3802923423423419	0.9944614068850774
1.3774898198198193	0.994745391446318
1.3746872972972968	0.9948894768957701
1.3718847747747747	0.9948938750692886
1.369082252252252	0.9948048378026595
1.3662797297297296	0.9946946757485287
1.363477207207207	0.9946353183866989
1.3606746846846844	0.994674022990754
1.3578721621621619	0.9948187201636347
1.3550696396396393	0.9950370636783266
1.3522671171171168	0.9952687151343478
1.3494645945945942	0.9954462309248824
1.3466620720720717	0.9955174375991762
1.3438595495495491	0.9954620902367786
1.3410570270270266	0.9952978131869805
1.338254504504504	0.9950739951369616
1.335451981981982	0.9948561927600723
1.3326494594594593	0.9947064323610075
1.3298469369369368	0.9946657411287729
1.3270444144144142	0.9947441072024781
1.3242418918918917	0.9949203640040134
1.3214393693693691	0.9951512005104302
1.3186368468468466	0.9953857215542838
1.315834324324324	0.9955805787629004
1.3130318018018015	0.9957110060265941
1.310229279279279	0.9957748736899126
1.3074267567567563	0.995789408006418
1.3046242342342338	0.9957826019345493
1.3018217117117112	0.9957827955705294
1.2990191891891887	0.9958100376752828
1.2962166666666666	0.9958717471909067
1.293414144144144	0.995963380773532
1.2906116216216215	0.9960729859103805
1.287809099099099	0.9961873220359021
1.2850065765765764	0.996297021143062
1.2822040540540538	0.9963990024301363
1.2794015315315312	0.9964956755157406
1.2765990090090087	0.9965918080684011
1.2737964864864861	0.9966907815482988
1.2709939639639636	0.9967920283280771
1.268191441441441	0.996890770929548
1.2653889189189185	0.9969800916888809
1.262586396396396	0.9970543161705743
1.2597838738738734	0.9971121201052262
1.2569813513513513	0.9971578855648342
1.2541788288288287	0.997200573008729
1.2513763063063061	0.9972504296902887
1.2485737837837836	0.9973147911674582
1.245771261261261	0.997394673018293
1.2429687387387385	0.997483614463514
1.240166216216216	0.9975694097065477
1.2373636936936934	0.9976382607588736
1.2345611711711708	0.9976799280713378
1.2317586486486483	0.9976920086449603
1.2289561261261257	0.9976817093944934
1.2261536036036031	0.9976643248409571
1.2233510810810806	0.9976587689941567
1.2205485585585585	0.9976815409027424
1.217746036036036	0.9977410565736702
1.2149435135135134	0.9978341689840238
1.2121409909909908	0.9979459756627891
1.2093384684684683	0.9980529468523414
1.2065359459459457	0.9981283739058857
1.2037334234234232	0.998148485061104
1.2009309009009006	0.9980974992235447
1.198128378378378	0.9979703692852715
1.1953258558558555	0.9977727927495561
1.192523333333333	0.9975189238866249
1.1897208108108104	0.9972278128869103
1.1869182882882878	0.9969197549668105
1.1841157657657653	0.9966134660079333
1.1813132432432432	0.9963244786896965
1.1785107207207206	0.9960646188494879
1.175708198198198	0.9958420922870965
1.1729056756756755	0.9956616890558729
1.170103153153153	0.995524849392941
1.1673006306306304	0.995429670797314
1.1644981081081078	0.9953711721322402
1.1616955855855853	0.9953421295314702
1.1588930630630627	0.995334546677511
1.1560905405405402	0.9953414389012469
1.1532880180180176	0.9953582977094082
1.150485495495495	0.9953835489101663
1.1476829729729725	0.9954176072489826
1.14488045045045	0.995460689857228
1.1420779279279278	0.9955101643299886
1.1392754054054053	0.9955585983620412
1.1364728828828827	0.9955936259329534
1.1336703603603602	0.995600190761637
1.1308678378378376	0.9955648211734005
1.128065315315315	0.9954806554545315
1.1252627927927925	0.9953513582780158
1.12246027027027	0.9951921422012657
1.1196577477477474	0.9950269073022944
1.1168552252252248	0.994881831157981
1.1140527027027023	0.9947771424796601
1.1112501801801797	0.9947197673926382
1.1084476576576572	0.9946996240104382
1.105645135135135	0.994691412269959
1.1028426126126125	0.9946620183953043
1.10004009009009	0.994581663511753
1.0972375675675674	0.9944353648584872
1.0944350450450449	0.9942307531579886
1.0916325225225223	0.9939990965811374
1.0888299999999997	0.993788369959437
1.0860274774774772	0.9936497965527162
1.0832249549549546	0.9936216380074472
1.080422432432432	0.9937152906225677
1.0776199099099095	0.9939084411705612
1.074817387387387	0.9941481269859509
1.0720148648648644	0.9943635595579656
1.0692123423423419	0.9944854305773556
1.0664098198198197	0.9944661504842698
1.0636072972972972	0.9942948611490308
1.0608047747747746	0.9940023926176298
1.058002252252252	0.9936542489043017
1.0551997297297295	0.9933333272014102
1.052397207207207	0.9931172594280153
1.0495946846846844	0.9930569882661326
1.0467921621621619	0.9931628786104789
1.0439896396396393	0.9934023962697323
1.0411871171171168	0.9937098684122712
1.0383845945945942	0.9940051900325733
1.0355820720720716	0.9942157149685591
1.032779549549549	0.9942947886875255
1.0299770270270265	0.994231658178109
1.0271745045045044	0.9940503760921371
1.0243719819819819	0.9937988331736016
1.0215694594594593	0.9935320511052561
1.0187669369369368	0.9932953937782192
1.0159644144144142	0.9931129688527829
1.0131618918918917	0.9929844024583485
1.010359369369369	0.9928901497243783
1.0075568468468465	0.9928026114292663
1.004754324324324	0.9926985406899498
1.0019518018018014	0.9925681084786735
0.9991492792792789	0.9924175214362594
0.9963467567567563	0.9922646483369779
0.9935442342342338	0.9921297644945797
0.9907417117117117	0.9920253117488922
0.9879391891891891	0.9919488704542339
0.9851366666666665	0.9918822685819904
0.982334144144144	0.991797395544721
0.9795316216216214	0.9916667135957722
0.9767290990990989	0.9914746083912536
0.9739265765765763	0.9912252695445263
0.9711240540540538	0.9909439156531741
0.9683215315315312	0.9906704871827832
0.9655190090090087	0.9904476117439649
0.9627164864864861	0.990306750703243
0.9599139639639636	0.9902572131376104
0.957111441441441	0.9902818840721757
0.9543089189189184	0.9903413323970389
0.9515063963963963	0.9903851800174108
0.9487038738738738	0.9903671767040969
0.9459013513513512	0.9902591643885401
0.9430988288288287	0.9900594559945441
0.9402963063063061	0.9897929765007389
0.9374937837837836	0.9895031971666686
0.934691261261261	0.9892385346579124
0.9318887387387385	0.9890376101887739
0.9290862162162159	0.9889180183498472
0.9262836936936933	0.9888719925270495
0.9234811711711708	0.9888700325210102
0.9206786486486482	0.9888709780442673
0.9178761261261257	0.9888350276294711
0.9150736036036036	0.9887354443098648
0.912271081081081	0.9885653520966298
0.9094685585585585	0.9883378235708788
0.9066660360360359	0.9880797365479455
0.9038635135135134	0.9878218559803191
0.9010609909909908	0.9875886371074736
0.8982584684684682	0.9873910599604767
0.8954559459459457	0.9872245372119439
0.8926534234234231	0.987072088719213
0.8898509009009006	0.9869112141518772
0.887048378378378	0.9867218126873072
0.8842458558558555	0.9864924134163788
0.8814433333333329	0.9862228404773574
0.8786408108108104	0.9859228643534674
0.8758382882882882	0.9856078342680183
0.8730357657657657	0.9852932304944584
0.8702332432432431	0.9849902222986184
0.8674307207207206	0.984703681962459
0.864628198198198	0.9844329899471391
0.8618256756756755	0.9841748310581291
0.8590231531531529	0.9839264642531669
0.8562206306306304	0.9836879010622726
0.8534181081081078	0.9834620283828641
0.8506155855855853	0.98325268693332
0.8478130630630627	0.9830616557026857
0.8450105405405401	0.9828860106436859
0.8422080180180176	0.9827172138361695
0.839405495495495	0.98254259302644
0.8366029729729729	0.982348870130825
0.8338004504504504	0.9821264934797198
0.8309979279279278	0.9818730908754356
0.8281954054054053	0.9815945800640924
0.8253928828828827	0.9813032879152888
0.8225903603603602	0.9810135448265744
0.8197878378378376	0.9807362184716495
0.816985315315315	0.9804741459305366
0.8141827927927925	0.9802202091579149
0.8113802702702699	0.9799589284826258
0.8085777477477474	0.9796712194275485
0.8057752252252248	0.9793408057471429
0.8029727027027023	0.9789601244156809
0.8001701801801802	0.9785336448396156
0.7973676576576576	0.9780773421404303
0.794565135135135	0.9776143411788405
0.7917626126126125	0.9771680478145846
0.7889600900900899	0.9767549590615965
0.7861575675675674	0.9763794919009385
0.7833550450450448	0.9760325390645797
0.7805525225225223	0.975694262805761
0.7777499999999997	0.975340277812792
0.7749474774774772	0.9749493038252304
0.7721449549549546	0.9745099326800948
0.769342432432432	0.9740244783128842
0.7665399099099095	0.9735088307410884
0.763737387387387	0.9729884833028586
0.7609348648648648	0.9724920321832995
0.7581323423423423	0.9720441062270879
0.7553298198198197	0.9716596976332683
0.7525272972972972	0.9713412793291158
0.7497247747747746	0.9710791537628303
0.7469222522522521	0.9708545171355496
0.7441197297297295	0.9706440517110848
0.741317207207207	0.9704246541679444
0.7385146846846844	0.9701771667129893
0.7357121621621618	0.9698885358593783
0.7329096396396393	0.96955243342235
0.7301071171171167	0.969168804646616
0.7273045945945942	0.9687429317933918
0.7245020720720716	0.9682844323928645
0.7216995495495495	0.9678062861417622
0.718897027027027	0.9673236938169918
0.7160945045045044	0.9668524745758253
0.7132919819819818	0.9664068630470521
0.7104894594594593	0.9659969083956264
0.7076869369369367	0.9656260425262371
0.7048844144144142	0.9652895872922247
0.7020818918918916	0.9649748815708543
0.6992793693693691	0.9646633159328888
0.6964768468468465	0.9643339828308612
0.693674324324324	0.9639680906089587
0.6908718018018014	0.9635529676109154
0.6880692792792789	0.9630845395913017
0.6852667567567567	0.9625676047246576
0.6824642342342342	0.9620139158171681
0.6796617117117116	0.9614387710495065
0.6768591891891891	0.9608572639123276
0.6740566666666665	0.9602813841703377
0.671254144144144	0.9597187771802458
0.6684516216216214	0.959173299993578
0.6656490990990989	0.958646810007115
0.6628465765765763	0.958141153087986
0.6600440540540538	0.9576592665891615
0.6572415315315312	0.9572047060640978
0.6544390090090086	0.9567795998580739
0.6516364864864861	0.9563817691987115
0.6488339639639635	0.9560022346681167
0.6460314414414414	0.9556243589426932
0.6432289189189189	0.9552254106422198
0.6404263963963963	0.9547805204663697
0.6376238738738738	0.9542681216191482
0.6348213513513512	0.9536753424777953
0.6320188288288286	0.953001691757833
0.6292163063063061	0.9522598157140978
0.6264137837837835	0.9514729821722612
0.623611261261261	0.9506699663245737
0.6208087387387384	0.9498788278800123
0.6180062162162159	0.9491213931367386
0.6152036936936933	0.9484099722507338
0.6124011711711708	0.9477470479949976
0.6095986486486482	0.9471276460276934
0.6067961261261261	0.9465432010958399
0.6039936036036035	0.9459852872525703
0.601191081081081	0.9454477423419818
0.5983885585585584	0.9449264284733452
0.5955860360360359	0.9444168716112296
0.5927835135135133	0.9439109457428787
0.5899809909909908	0.9433942628380902
0.5871784684684682	0.9428457985331491
0.5843759459459457	0.9422405469325852
0.5815734234234231	0.9415548976056989
0.5787709009009008	0.9407733445224336
0.5759683783783782	0.9398944594553522
0.5731658558558557	0.9389340526322445
0.5703633333333331	0.9379241408407917
0.5675608108108106	0.9369075470686241
0.564758288288288	0.9359292885609201
0.5619557657657654	0.9350269418703092
0.5591532432432431	0.9342225645242141
0.5563507207207206	0.9335183673440399
0.553548198198198	0.9328972818833638
0.5507456756756755	0.9323281778159658
0.5479431531531529	0.9317741840257976
0.5451406306306303	0.9312017488333042
0.5423381081081078	0.93058797395253
0.5395355855855855	0.9299243785345865
0.5367330630630629	0.929216375806664
0.5339305405405403	0.928479011756761
0.5311280180180178	0.9277305353187799
0.5283254954954952	0.9269858537985769
0.5255229729729727	0.9262517705945752
0.5227204504504503	0.9255252035129522
0.5199179279279278	0.9247945980568693
0.5171154054054052	0.924043802440252
0.5143128828828827	0.9232570390832657
0.5115103603603601	0.9224234444043351
0.5087078378378376	0.921539947112137
0.505905315315315	0.9206118667740297
0.5031027927927927	0.9196513149482444
0.5003002702702701	0.9186740520669507
0.4974977477477476	0.9176957512098449
0.494695225225225	0.9167286114614388
0.49189270270270247	0.9157790170350346
0.4890901801801799	0.9148465813504592
0.48628765765765736	0.913924577707973
0.483485135135135	0.913001524560431
0.48068261261261247	0.91206358130944
0.4778800900900899	0.911097381409061
0.47507756756756736	0.9100929225944534
0.4722750450450448	0.9090461067109963
0.46947252252252225	0.9079604768885925
0.4666699999999997	0.9068476877325082
0.46386747747747736	0.9057263364603603
0.4610649549549548	0.904619031425314
0.45826243243243225	0.9035479727326485
0.4554599099099097	0.9025297854779073
0.45265738738738714	0.9015707364734793
0.4498548648648646	0.9006636213617603
0.44705234234234204	0.899787416562942
0.4442498198198197	0.8989102333780115
0.44144729729729715	0.8979952958439021
0.4386447747747746	0.8970088004373888
0.43584225225225204	0.8959278624221989
0.4330397297297295	0.8947465347519699
0.43023720720720693	0.8934782136886008
0.4274346846846844	0.8921535745280182
0.42463216216216204	0.8908143075631083
0.4218296396396395	0.8895040408990169
0.41902711711711693	0.8882586208481333
0.4162245945945944	0.8870981349163523
0.4134220720720718	0.8860226303592007
0.41061954954954927	0.8850125155822168
0.40781702702702693	0.8840334037753672
0.4050145045045044	0.8830440181270569
0.4022119819819818	0.8820050487045952
0.39940945945945927	0.880886730724487
0.3966069369369367	0.8796734166708311
0.39380441441441416	0.8783643690417309
0.3910018918918916	0.8769711049610092
0.3881993693693693	0.8755125424785462
0.3853968468468467	0.8740096651081724
0.38259432432432416	0.8724813207699196
0.3797918018018016	0.8709421710703151
0.37698927927927905	0.8694029300519837
0.3741867567567565	0.8678721820548723
0.37138423423423395	0.8663585309528863
0.3685817117117116	0.8648717815598763
0.36577918918918906	0.863422296263548
0.3629766666666665	0.8620184468861025
0.36017414414414395	0.8606629204265444
0.3573716216216214	0.8593492405279626
0.35456909909909884	0.8580600105238918
0.3517665765765763	0.8567679931647172
0.34896405405405395	0.8554403169898999
0.3461615315315314	0.8540450880898875
0.34335900900900884	0.8525588092844603
0.3405564864864863	0.8509725594044151
0.33775396396396373	0.8492950350112392
0.3349514414414412	0.8475512979260631
0.3321489189189186	0.8457772136802597
0.3293463963963963	0.8440107870058953
0.32654387387387374	0.8422825421303579
0.3237413513513512	0.8406074692366985
0.3209388288288286	0.8389807337351429
0.31813630630630607	0.8373783929584688
0.3153337837837835	0.835763041317672
0.31253126126126096	0.8340929785493232
0.30972873873873863	0.8323325415849236
0.3069262162162161	0.8304609304861692
0.3041236936936935	0.8284772807492893
0.30132117117117097	0.8264007657109917
0.2985186486486484	0.8242658568276198
0.29571612612612586	0.8221141423754421
0.2929136036036035	0.8199849493314268
0.29011108108108097	0.8179072031880759
0.2873085585585584	0.8158944670233026
0.28450603603603586	0.8139440963374116
0.2817035135135133	0.8120402468928736
0.27890099099099075	0.8101594409769777
0.2760984684684682	0.8082768282230639
0.27329594594594586	0.8063713098644258
0.2704934234234233	0.8044282761952297
0.26769090090090075	0.8024396134364811
0.2648883783783782	0.8004015548639967
0.26208585585585564	0.7983115834513064
0.2592833333333331	0.7961657533162931
0.25648081081081053	0.7939574686255564
0.2536782882882882	0.7916780931829881
0.25087576576576565	0.7893190225344648
0.2480732432432431	0.786874307091505
0.24527072072072054	0.7843427583448122
0.24246819819819798	0.7817287381307689
0.23966567567567543	0.7790413988067002
0.23686315315315287	0.7762927733822633
0.23406063063063054	0.7734955514550941
0.23125810810810798	0.7706614405826933
0.22845558558558543	0.7678006753308655
0.22565306306306288	0.7649226350108231
0.22285054054054032	0.7620369199315382
0.22004801801801777	0.759153888422692
0.2172454954954952	0.7562837563113838
0.21444297297297288	0.7534339187888315
0.21164045045045032	0.7506049921633231
0.20883792792792777	0.7477868726073484
0.20603540540540521	0.7449565275579275
0.20323288288288266	0.7420790360138856
0.2004303603603601	0.7391125497521631
0.19762783783783777	0.7360165758996049
0.19482531531531522	0.7327616899359668
0.19202279279279266	0.7293379448006541
0.1892202702702701	0.7257592096287877
0.18641774774774755	0.7220615675363451
0.183615225225225	0.7182955297335549
0.18081270270270244	0.7145137134340103
0.1780101801801801	0.7107571795371033
0.17520765765765756	0.7070442918525923
0.172405135135135	0.7033654549184387
0.16960261261261245	0.6996854939250359
0.1668000900900899	0.6959532060005449
0.16399756756756734	0.6921154230253488
0.16119504504504478	0.6881314888708432
0.15839252252252245	0.6839838603012669
0.1555899999999999	0.6796816934824024
0.15278747747747734	0.6752564405608417
0.14998495495495479	0.670750973713107
0.14718243243243223	0.666205771362953
0.14437990990990968	0.6616465768602253
0.14157738738738712	0.6570773753839929
0.1387748648648648	0.6524807087947606
0.13597234234234223	0.6478248661220269
0.13316981981981968	0.6430751844428386
0.13036729729729712	0.6382053550279811
0.12756477477477457	0.6332047158280167
0.12476225225225201	0.6280790004856143
0.12195972972972946	0.6228443959338437
0.11915720720720713	0.6175172062177763
0.11635468468468457	0.6121030644015584
0.11355216216216202	0.6065898782778909
0.11074963963963946	0.6009474223696525
0.10794711711711691	0.5951341166491957
0.10514459459459435	0.5891088809762148
0.1023420720720718	0.5828439658996534
0.09953954954954947	0.5763340713304579
0.09673702702702691	0.5695981384012936
0.09393450450450436	0.5626726200319905
0.0911319819819818	0.555597998289749
0.08832945945945925	0.5484027969174234
0.08552693693693669	0.5410904426536687
0.08272441441441436	0.5336336157180794
0.0799218918918918	0.5259783740974053
0.07711936936936925	0.5180570927620922
0.0743168468468467	0.5098062173224422
0.07151432432432414	0.5011830487220694
0.06871180180180159	0.49217590789456844
0.06590927927927903	0.4828040936098603
0.0631067567567567	0.47310739501006693
0.060304234234234144	0.46312844399095476
0.05750171171171159	0.4528936911846416
0.054699189189189035	0.44239938084975505
0.05189666666666648	0.4316073323448577
0.049094144144143925	0.4204520896243825
0.04629162162162137	0.4088571425366182
0.04348909909909904	0.3967547577539513
0.04068657657657648	0.384102582442854
0.03788405405405393	0.37089111630093075
0.035081531531531374	0.3571391308023505
0.03227900900900882	0.3428781893973706
0.029476486486486264	0.3281312378561504
0.02667396396396371	0.3128924958612107
0.023871441441441377	0.2971157902057021
0.021068918918918822	0.2807160001447252
0.018266396396396267	0.2635842042368767
0.015463873873873712	0.2456127414407545
0.012661351351351158	0.22672315884474026
0.009858828828828603	0.2068889852869964
0.007056306306306048	0.18614679571802495
0.004253783783783716	0.16459262661806062
0.0014512612612611608	0.14236529861189662
-0.001351261261261394	0.1196221359126769
-0.004153783783783949	0.09651467301893712
-0.006956306306306503	0.07317154992758168
-0.009758828828829058	0.04969308851974241
-0.012561351351351613	0.02615794997144727
-0.015363873873873946	0.002638177473558767
-0.0181663963963965	-0.020783807830100254
-0.020968918918919055	-0.04400317966301076
-0.02377144144144161	-0.06689069231470174
-0.026573963963964164	-0.08930215317010864
-0.02937648648648672	-0.1110968275057932
-0.03217900900900905	-0.1321591027938786
-0.03498153153153161	-0.1524165711515829
-0.03778405405405416	-0.1718488328541828
-0.040586576576576716	-0.1904843555900611
-0.04338909909909927	-0.20838658605324378
-0.046191621621621826	-0.22563388294574116
-0.04899414414414438	-0.24229959550951635
-0.05179666666666671	-0.25843819496041265
-0.05459918918918927	-0.27408097722378344
-0.05740171171171182	-0.28924136690160807
-0.06020423423423438	-0.3039264992383893
-0.06300675675675693	-0.3181497040533833
-0.06580927927927949	-0.3319384558892252
-0.06861180180180204	-0.34533427353861534
-0.07141432432432437	-0.35838424042973416
-0.07421684684684693	-0.37112712434503703
-0.07701936936936948	-0.3835793130960544
-0.07982189189189204	-0.39572614296749353
-0.0826244144144146	-0.4075225302771571
-0.08542693693693715	-0.4189036869115599
-0.0882294594594597	-0.42980318897673603
-0.09103198198198204	-0.4401729975546911
-0.09383450450450459	-0.44999914519422
-0.09663702702702714	-0.45930803668002584
-0.0994395495495497	-0.4681612771830852
-0.10224207207207225	-0.4766406489862014
-0.10504459459459481	-0.484828062611236
-0.10784711711711736	-0.49278692543182023
-0.1106496396396397	-0.5005508485625781
-0.11345216216216225	-0.508123118695918
-0.1162546846846848	-0.5154867275195757
-0.11905720720720736	-0.5226211935313715
-0.12185972972972992	-0.5295201210050778
-0.12466225225225247	-0.5362031860527708
-0.12746477477477502	-0.5427181077969997
-0.13026729729729736	-0.5491315339893863
-0.1330698198198199	-0.5555115267875809
-0.13587234234234247	-0.5619072322201747
-0.13867486486486502	-0.5683323990943893
-0.14147738738738758	-0.5747583228573555
-0.14427990990991013	-0.5811188829208472
-0.14708243243243246	-0.5873265631939555
-0.14988495495495502	-0.5932949142665775
-0.15268747747747757	-0.5989609251821137
-0.15549000000000013	-0.6043008380675043
-0.15829252252252268	-0.6093350066484186
-0.16109504504504524	-0.6141207789307158
-0.1638975675675678	-0.6187359834880912
-0.16670009009009013	-0.6232582862356121
-0.16950261261261268	-0.6277466523417178
-0.17230513513513523	-0.6322301602186752
-0.1751076576576578	-0.6367068635709824
-0.17791018018018034	-0.6411521549460764
-0.1807127027027029	-0.6455332032226457
-0.18351522522522545	-0.6498244072128194
-0.1863177477477478	-0.6540188747731346
-0.18912027027027034	-0.6581325818948254
-0.1919227927927929	-0.6622004683374076
-0.19472531531531545	-0.6662663886270588
-0.197527837837838	-0.6703706918895949
-0.20033036036036056	-0.6745396941502961
-0.20313288288288311	-0.6787803535974388
-0.20593540540540545	-0.6830814646553791
-0.208737927927928	-0.6874203770100407
-0.21154045045045056	-0.6917724158735443
-0.2143429729729731	-0.6961194253339578
-0.21714549549549567	-0.700454383594515
-0.21994801801801822	-0.7047806108085146
-0.22275054054054078	-0.709106124854795
-0.2255530630630631	-0.7134354782945764
-0.22835558558558566	-0.7177623211274219
-0.23115810810810822	-0.7220656808870616
-0.23396063063063077	-0.7263116397262661
-0.23676315315315333	-0.7304601811060247
-0.23956567567567588	-0.7344751346914679
-0.24236819819819821	-0.7383339956609521
-0.24517072072072077	-0.742034323864052
-0.24797324324324332	-0.745594464893126
-0.2507757657657659	-0.7490481374926398
-0.25357828828828843	-0.7524344079788978
-0.256380810810811	-0.7557860771702072
-0.25918333333333354	-0.7591200504509498
-0.2619858558558559	-0.7624326717204226
-0.26478837837837843	-0.7657014672606755
-0.267590900900901	-0.7688927560074001
-0.27039342342342354	-0.771972768097563
-0.2731959459459461	-0.774918841817948
-0.27599846846846865	-0.7777272679238466
-0.2788009909909912	-0.780415408033106
-0.28160351351351354	-0.7830174886162187
-0.2844060360360361	-0.7855754046593397
-0.28720855855855865	-0.7881273588140807
-0.2900110810810812	-0.7906977618858069
-0.29281360360360376	-0.7932913627145877
-0.2956161261261263	-0.7958932241520765
-0.29841864864864887	-0.7984743537069026
-0.3012211711711712	-0.8010011004476338
-0.30402369369369375	-0.8034453638538561
-0.3068262162162163	-0.8057925368706854
-0.30962873873873886	-0.8080449348016825
-0.3124312612612614	-0.8102199563598653
-0.31523378378378397	-0.8123438940269008
-0.3180363063063065	-0.8144436248554474
-0.32083882882882886	-0.8165389623955317
-0.3236413513513514	-0.8186380807691774
-0.32644387387387397	-0.8207372770535778
-0.3292463963963965	-0.8228248112854111
-0.3320489189189191	-0.824887168079303
-0.33485144144144163	-0.826915286546876
-0.3376539639639642	-0.8289083729289621
-0.3404564864864865	-0.8308738219475663
-0.3432590090090091	-0.8328232230524041
-0.34606153153153163	-0.8347659237747681
-0.3488640540540542	-0.8367026439135106
-0.35166657657657674	-0.8386218055626801
-0.3544690990990993	-0.8405004636221876
-0.3572716216216216	-0.8423102059382939
-0.3600741441441442	-0.8440266171350452
-0.36287666666666674	-0.8456394542236132
-0.3656791891891893	-0.8471600784482752
-0.36848171171171185	-0.8486231921939924
-0.3712842342342344	-0.8500814607046792
-0.37408675675675696	-0.8515937353320338
-0.3768892792792793	-0.8532096958055554
-0.37969180180180184	-0.8549551232743487
-0.3824943243243244	-0.8568222166981276
-0.38529684684684695	-0.8587682318671891
-0.3880993693693695	-0.860723521257542
-0.39090189189189206	-0.8626073931708793
-0.3937044144144146	-0.8643478682113783
-0.39650693693693695	-0.8659001043912966
-0.3993094594594595	-0.8672584185941874
-0.40211198198198206	-0.8684584564574832
-0.4049145045045046	-0.8695687211540047
-0.40771702702702717	-0.8706736119210874
-0.4105195495495496	-0.8718524949211133
-0.41332207207207217	-0.8731604368353284
-0.4161245945945947	-0.8746157457419191
-0.4189271171171173	-0.8761975217989006
-0.4217296396396397	-0.8778535878495939
-0.4245321621621623	-0.8795162729604896
-0.42733468468468483	-0.8811213987743751
-0.4301372072072073	-0.882625071309558
-0.4329397297297298	-0.8840136979803677
-0.4357422522522524	-0.8853047562137832
-0.4385447747747748	-0.886538587940896
-0.4413472972972974	-0.8877640631454177
-0.44414981981981994	-0.8890226017227596
-0.4469523423423425	-0.8903353182254988
-0.44975486486486493	-0.8916969307724478
-0.4525573873873875	-0.893077939332946
-0.45535990990991004	-0.89443409862382
-0.4581624324324325	-0.895720127907885
-0.46096495495495504	-0.896903503302722
-0.4637674774774776	-0.8979743374578222
-0.46657000000000015	-0.8989486532579335
-0.4693725225225226	-0.8998643611919179
-0.47217504504504515	-0.9007713351749591
-0.4749775675675677	-0.9017185465288091
-0.47778009009009015	-0.9027418510015162
-0.4805826126126127	-0.9038556184161831
-0.48338513513513526	-0.9050501453128472
-0.4861876576576578	-0.9062951178023135
-0.48899018018018026	-0.907547795556491
-0.4917927027027028	-0.9087634970640264
-0.49459522522522537	-0.9099056219273878
-0.4973977477477478	-0.910952854182873
-0.5002002702702704	-0.9119021504567377
-0.5030027927927929	-0.9127673051784277
-0.5058053153153154	-0.913573965388051
-0.5086078378378379	-0.9143526851225108
-0.5114103603603605	-0.9151318464152554
-0.514212882882883	-0.9159320555466126
-0.5170154054054055	-0.9167630799191566
-0.519817927927928	-0.9176237006422737
-0.5226204504504506	-0.9185041874292134
-0.525422972972973	-0.9193905791067505
-0.5282254954954956	-0.9202696421954712
-0.5310280180180181	-0.9211333023807823
-0.5338305405405407	-0.9219814904175458
-0.5366330630630631	-0.9228226883727413
-0.5394355855855857	-0.9236719597404204
-0.5422381081081082	-0.9245468275180657
-0.5450406306306307	-0.9254619247256536
-0.5478431531531532	-0.9264237526347732
-0.5506456756756758	-0.9274270132304925
-0.5534481981981982	-0.9284537454694234
-0.5562507207207208	-0.9294758860106914
-0.5590532432432433	-0.9304610019683602
-0.5618557657657659	-0.9313800173344768
-0.5646582882882883	-0.9322150436052459
-0.5674608108108109	-0.9329651739951819
-0.5702633333333335	-0.9336484465906186
-0.5730658558558559	-0.9342990915850959
-0.5758683783783785	-0.934960434982078
-0.578670900900901	-0.9356750851315536
-0.5814734234234236	-0.9364748948025727
-0.584275945945946	-0.9373733752529158
-0.5870784684684686	-0.9383626393128035
-0.5898809909909911	-0.9394157099178334
-0.5926835135135136	-0.9404935039134303
-0.5954860360360361	-0.9415544529331097
-0.5982885585585587	-0.942563980886654
-0.6010910810810811	-0.9435011680314234
-0.6038936036036037	-0.9443608721696285
-0.6066961261261262	-0.9451510536945694
-0.6094986486486488	-0.9458865859852696
-0.6123011711711712	-0.9465819212032258
-0.6151036936936938	-0.9472452606635275
-0.6179062162162163	-0.9478762534215894
-0.6207087387387388	-0.9484679276579804
-0.6235112612612613	-0.9490119985018155
-0.6263137837837839	-0.9495054348868281
-0.6291163063063064	-0.9499556534724379
-0.6319188288288289	-0.9503821340610309
-0.6347213513513514	-0.9508134874532078
-0.637523873873874	-0.9512806353141355
-0.6403263963963964	-0.9518082163955346
-0.643128918918919	-0.9524070945697454
-0.6459314414414415	-0.9530706208092915
-0.6487339639639641	-0.9537761391879275
-0.6515364864864865	-0.954491501110343
-0.6543390090090091	-0.955184644263929
-0.6571415315315317	-0.9558331950012102
-0.6599440540540541	-0.956430961241141
-0.6627465765765767	-0.9569891560177359
-0.6655490990990992	-0.9575319220131959
-0.6683516216216216	-0.9580876392467232
-0.6711541441441442	-0.9586789407240293
-0.6739566666666668	-0.9593148309093114
-0.6767591891891893	-0.9599876196724155
-0.6795617117117118	-0.9606757619241895
-0.6823642342342343	-0.9613516687319922
-0.6851667567567569	-0.9619918150733091
-0.6879692792792793	-0.962585613628951
-0.6907718018018019	-0.9631398627819463
-0.6935743243243244	-0.9636770183299924
-0.696376846846847	-0.964227614165079
-0.6991793693693694	-0.9648191766311345
-0.701981891891892	-0.9654652581694012
-0.7047844144144145	-0.9661583146373454
-0.707586936936937	-0.9668690139411231
-0.7103894594594595	-0.9675525490454029
-0.7131919819819821	-0.9681602876705148
-0.7159945045045045	-0.9686533537894224
-0.7187970270270271	-0.9690140683181832
-0.7215995495495496	-0.9692517937192697
-0.7244020720720722	-0.9694014259202742
-0.7272045945945946	-0.969515004984185
-0.7300071171171172	-0.9696489586191228
-0.7328096396396397	-0.9698507091417966
-0.7356121621621622	-0.9701484060665779
-0.7384146846846847	-0.9705464262652688
-0.7412172072072073	-0.9710274144029316
-0.7440197297297299	-0.9715596460909159
-0.7468222522522523	-0.9721070234062041
-0.7496247747747748	-0.9726384952094296
-0.7524272972972974	-0.9731342345861407
-0.7552298198198198	-0.973587249810093
-0.7580323423423424	-0.974000748462664
-0.760834864864865	-0.9743829430669428
-0.7636373873873875	-0.974741637267649
-0.76643990990991	-0.9750806960589915
-0.7692424324324325	-0.9753995327323526
-0.7720449549549551	-0.9756954398658799
-0.7748474774774775	-0.9759674489049434
-0.7776500000000001	-0.9762198351078535
-0.7804525225225226	-0.9764635759013153
-0.7832550450450451	-0.9767149197425533
-0.7860575675675676	-0.9769913899479072
-0.7888600900900902	-0.9773065869326563
-0.7916626126126127	-0.9776656745419208
-0.7944651351351352	-0.9780632513946601
-0.7972676576576577	-0.9784844889531048
-0.8000701801801803	-0.9789092679139375
-0.8028727027027027	-0.9793179836036561
-0.8056752252252253	-0.9796971019705105
-0.8084777477477478	-0.9800426382201639
-0.8112802702702704	-0.9803604611854354
-0.8140827927927928	-0.9806634307541755
-0.8168853153153154	-0.9809664570774443
-0.8196878378378379	-0.9812812480823114
-0.8224903603603604	-0.9816125560156744
-0.8252928828828829	-0.9819571438609638
-0.8280954054054055	-0.9823056926260025
-0.8308979279279279	-0.9826468245093296
-0.8337004504504505	-0.9829716955737142
-0.836502972972973	-0.983277460546713
-0.8393054954954956	-0.983568368466556
-0.842108018018018	-0.9838541315450867
-0.8449105405405406	-0.9841461950377182
-0.8477130630630632	-0.9844532712690028
-0.8505155855855856	-0.9847777343144426
-0.8533181081081082	-0.9851141374646468
-0.8561206306306307	-0.9854503510282446
-0.8589231531531533	-0.9857709078086433
-0.8617256756756757	-0.9860614123646787
-0.8645281981981983	-0.9863125653108813
-0.8673307207207208	-0.9865225604062441
-0.8701332432432433	-0.9866972293769669
-0.8729357657657658	-0.9868480958947192
-0.8757382882882884	-0.9869891677159579
-0.8785408108108108	-0.9871336167380003
-0.8813433333333334	-0.9872913830708607
-0.8841458558558559	-0.9874682687057988
-0.8869483783783785	-0.9876664639236274
-0.8897509009009009	-0.987885923774565
-0.8925534234234235	-0.9881257781983004
-0.895355945945946	-0.9883850872827972
-0.8981584684684685	-0.9886626649799148
-0.900960990990991	-0.9889562012318549
-0.9037635135135136	-0.9892612922545032
-0.9065660360360361	-0.9895710772871098
-0.9093685585585587	-0.9898769362632225
-0.9121710810810811	-0.9901702251072366
-0.9149736036036036	-0.9904445128876491
-0.9177761261261261	-0.9906974583844197
-0.9205786486486487	-0.9909314759281662
-0.9233811711711712	-0.9911527138885445
-0.9261836936936938	-0.9913684817491145
-0.9289862162162162	-0.9915838891800788
-0.9317887387387388	-0.991798859797911
-0.9345912612612612	-0.992006683690493
-0.9373937837837838	-0.9921948469562994
-0.9401963063063064	-0.9923481503698084
-0.9429988288288289	-0.9924533442081385
-0.9458013513513515	-0.9925039334828973
-0.9486038738738739	-0.9925036518577097
-0.9514063963963965	-0.992467428041278
-0.9542089189189189	-0.9924193769153995
-0.9570114414414415	-0.9923882122081635
-0.959813963963964	-0.9924012225113679
-0.9626164864864866	-0.9924783484339685
-0.9654190090090091	-0.9926278383197036
-0.9682215315315316	-0.9928444880737253
-0.9710240540540541	-0.9931107596215483
-0.9738265765765766	-0.9934003543646016
-0.9766290990990991	-0.9936833002686927
-0.9794316216216217	-0.9939314089075295
-0.9822341441441442	-0.9941230665011481
-0.9850366666666668	-0.9942466352692139
-0.9878391891891892	-0.9943021094227413
-0.9906417117117118	-0.9943009690674289
-0.9934442342342342	-0.9942643535493458
-0.9962467567567568	-0.9942197652159388
-0.9990492792792793	-0.9941965991033541
-1.0018518018018019	-0.9942209517554752
-1.0046543243243244	-0.9943104088483545
-1.0074568468468468	-0.994469772638921
-1.0102593693693693	-0.9946888218794708
-1.0130618918918919	-0.99494304465704
-1.0158644144144144	-0.9951977653663113
-1.018666936936937	-0.9954152528817661
-1.0214694594594596	-0.9955634522019803
-1.024271981981982	-0.9956242355576084
-1.0270745045045047	-0.9955988335880427
-1.029877027027027	-0.9955085753456246
-1.0326795495495495	-0.9953902128008405
-1.035482072072072	-0.995286659188693
-1.0382845945945947	-0.9952354711785074
-1.0410871171171172	-0.9952583431073029
-1.0438896396396395	-0.9953548735420892
-1.046692162162162	-0.9955028034676795
-1.0494946846846847	-0.9956650516584584
-1.0522972072072072	-0.9958017276897547
-1.0550997297297298	-0.9958835725058535
-1.0579022522522523	-0.9959025687834375
-1.0607047747747749	-0.9958760942709484
-1.0635072972972974	-0.9958428525314013
-1.06630981981982	-0.9958513789884795
-1.0691123423423423	-0.9959443866689384
-1.0719148648648649	-0.9961437667098956
-1.0747173873873874	-0.9964411293905114
-1.07751990990991	-0.9967972569443184
-1.0803224324324325	-0.9971511537938673
-1.0831249549549549	-0.9974363446167528
-1.0859274774774774	-0.9975996601284068
-1.08873	-0.9976167743837094
-1.0915325225225225	-0.9974995854634934
-1.094335045045045	-0.9972929546819411
-1.0971375675675676	-0.9970616003129859
-1.0999400900900902	-0.9968710420521075
-1.1027426126126127	-0.9967684079446554
-1.1055451351351353	-0.9967690083722751
-1.1083476576576576	-0.9968527975612645
-1.1111501801801802	-0.9969717388214108
-1.1139527027027027	-0.9970656581648151
-1.1167552252252253	-0.9970815182823521
-1.1195577477477479	-0.9969900268359158
-1.1223602702702702	-0.9967944315923125
-1.1251627927927927	-0.9965289310042923
-1.1279653153153153	-0.996247488539306
-1.1307678378378379	-0.9960068784058296
-1.1335703603603604	-0.9958495231421735
-1.136372882882883	-0.9957915683230125
-1.1391754054054055	-0.9958197553154382
-1.141977927927928	-0.9958976645076424
-1.1447804504504504	-0.9959788280184889
-1.147582972972973	-0.9960220773627275
-1.1503854954954955	-0.9960039820012415
-1.153188018018018	-0.9959244672737857
-1.1559905405405406	-0.9958041985139505
-1.1587930630630632	-0.9956751870573815
-1.1615955855855855	-0.9955683164066809
-1.164398108108108	-0.9955023507793543
-1.1672006306306306	-0.9954782216817492
-1.1700031531531532	-0.9954803160215921
-1.1728056756756757	-0.995483886960876
-1.1756081981981983	-0.99546551918994
-1.1784107207207208	-0.9954125767847526
-1.1812132432432432	-0.9953280756816711
-1.1840157657657657	-0.9952292326173898
-1.1868182882882883	-0.9951403617200021
-1.1896208108108108	-0.9950829209869547
-1.1924233333333334	-0.9950665716224092
-1.195225855855856	-0.995084720285921
-1.1980283783783783	-0.995116320122912
-1.2008309009009008	-0.9951333414996787
-1.2036334234234234	-0.9951111651389735
-1.206435945945946	-0.9950380024562819
-1.2092384684684685	-0.9949197455420604
-1.212040990990991	-0.9947782978654283
-1.2148435135135136	-0.9946438428842967
-1.2176460360360362	-0.9945437916975868
-1.2204485585585585	-0.9944924656970289
-1.223251081081081	-0.9944854115528534
-1.2260536036036036	-0.9945006408825545
-1.2288561261261262	-0.9945065920704643
-1.2316586486486487	-0.9944741187390704
-1.2344611711711713	-0.9943882274129421
-1.2372636936936936	-0.994255213592178
-1.2400662162162162	-0.9941023458386742
-1.2428687387387387	-0.9939698214925905
-1.2456712612612613	-0.9938974699165282
-1.2484737837837838	-0.9939106329446603
-1.2512763063063064	-0.9940100965414913
-1.254078828828829	-0.9941696943043016
-1.2568813513513515	-0.9943426608180148
-1.2596838738738738	-0.9944748490376689
-1.2624863963963964	-0.9945205671426981
-1.265288918918919	-0.9944558613060477
-1.2680914414414415	-0.9942849031587068
-1.270893963963964	-0.9940374538993249
-1.2736964864864866	-0.9937583745221482
-1.276499009009009	-0.9934927992506319
-1.2793015315315315	-0.9932719772104548
-1.282104054054054	-0.9931044487714427
-1.2849065765765766	-0.9929752956086584
-1.2877090990990991	-0.9928533778520141
-1.2905116216216217	-0.9927037439779878
-1.2933141441441443	-0.9925007176977898
-1.2961166666666666	-0.9922370970189092
-1.2989191891891891	-0.9919264314105893
-1.3017217117117117	-0.9915978940979976
-1.3045242342342342	-0.9912859054812859
-1.3073267567567568	-0.9910184438872611
-1.3101292792792794	-0.9908082816083498
-1.312931801801802	-0.990650135008198
-1.3157343243243242	-0.9905244123609525
-1.3185368468468468	-0.9904057577364418
-1.3213393693693694	-0.9902728547258108
-1.324141891891892	-0.990115611619258
-1.3269444144144145	-0.9899370136370355
-1.329746936936937	-0.9897491410429401
-1.3325494594594596	-0.989565255791701
-1.335351981981982	-0.9893915140713472
-1.3381545045045045	-0.9892221021197856
-1.340957027027027	-0.9890402849336846
-1.3437595495495496	-0.9888254651067906
-1.3465620720720721	-0.9885637727510989
-1.3493645945945947	-0.9882579579725008
-1.352167117117117	-0.9879321759211491
-1.3549696396396396	-0.9876288204359072
-1.3577721621621621	-0.9873973990069117
-1.3605746846846847	-0.9872785615032837
-1.3633772072072072	-0.9872886394793138
-1.3661797297297298	-0.98741051121867
-1.3689822522522523	-0.98759496456732
-1.3717847747747747	-0.9877734130196008
-1.3745872972972972	-0.987878889475029
-1.3773898198198198	-0.9878690435052688
-1.3801923423423423	-0.9877435756646873
-1.382994864864865	-0.9875497363345469
[truncated: 6 more rows]
