# Supplementary material for: Isolation of a planar π-aromatic Bi5− ring in a cobalt-based inverse-sandwich-type complex
Source: Nat Chem. 2025 Jan 20;17(4):547–55. doi: 10.1038/s41557-024-01713-8 (PMC11964920; doi:10.1038/s41557-024-01713-8)
Supplement: Supplementary file 4 — Original magnetic data of compound 1 and origin file of Fig. 3. [file 41557_2024_1713_MOESM4_ESM.zip › sr_and_T/8.json]

{
   "comment": "corrected Loops",
   "temperature": 0.1,
   "measures": [
      {
         "sr": 0.064,
         "angle": 0,
         "trans": 0,
         "cool_t": 1,
         "comment": "to H_stop",
         "data": [
            [
               -1.3999,
               -0.9909851922255888
            ],
            [
               -1.3970974874874873,
               -0.9900455292551806
            ],
            [
               -1.394294974974975,
               -0.989213631757563
            ],
            [
               -1.3914924624624623,
               -0.9885997653576869
            ],
            [
               -1.3886899499499499,
               -0.9882576059086204
            ],
            [
               -1.3858874374374373,
               -0.9881750044220623
            ],
            [
               -1.3830849249249249,
               -0.9882822984414101
            ],
            [
               -1.3802824124124122,
               -0.9884750458022784
            ],
            [
               -1.3774798998998998,
               -0.9886440139427338
            ],
            [
               -1.3746773873873872,
               -0.988703559332865
            ],
            [
               -1.3718748748748748,
               -0.9886106120234837
            ],
            [
               -1.3690723623623622,
               -0.9883698631881177
            ],
            [
               -1.3662698498498498,
               -0.9880252405729217
            ],
            [
               -1.3634673373373372,
               -0.9876418534270541
            ],
            [
               -1.3606648248248248,
               -0.9872850131871698
            ],
            [
               -1.3578623123123121,
               -0.9870030368139051
            ],
            [
               -1.3550597997997997,
               -0.9868184780199727
            ],
            [
               -1.3522572872872871,
               -0.9867290814306426
            ],
            [
               -1.3494547747747747,
               -0.9867163602975397
            ],
            [
               -1.346652262262262,
               -0.9867574227867749
            ],
            [
               -1.3438497497497497,
               -0.9868351973971508
            ],
            [
               -1.341047237237237,
               -0.9869435275293597
            ],
            [
               -1.3382447247247247,
               -0.9870860691367976
            ],
            [
               -1.335442212212212,
               -0.9872705168557351
            ],
            [
               -1.3326396996996996,
               -0.9875014123594535
            ],
            [
               -1.329837187187187,
               -0.9877750540889936
            ],
            [
               -1.3270346746746746,
               -0.9880788247899663
            ],
            [
               -1.324232162162162,
               -0.9883951459537126
            ],
            [
               -1.3214296496496496,
               -0.9887081505246362
            ],
            [
               -1.318627137137137,
               -0.9890099069430144
            ],
            [
               -1.3158246246246246,
               -0.9893031380596187
            ],
            [
               -1.313022112112112,
               -0.9895988147950844
            ],
            [
               -1.3102195995995995,
               -0.9899091937089556
            ],
            [
               -1.307417087087087,
               -0.9902389314707096
            ],
            [
               -1.3046145745745745,
               -0.9905780037349134
            ],
            [
               -1.301812062062062,
               -0.9908997986023693
            ],
            [
               -1.2990095495495495,
               -0.9911660152589351
            ],
            [
               -1.2962070370370369,
               -0.9913374815282427
            ],
            [
               -1.2934045245245245,
               -0.9913876323773515
            ],
            [
               -1.2906020120120119,
               -0.9913140657506456
            ],
            [
               -1.2877994994994995,
               -0.9911438567614088
            ],
            [
               -1.2849969869869868,
               -0.9909301460471076
            ],
            [
               -1.2821944744744744,
               -0.9907403341413741
            ],
            [
               -1.2793919619619618,
               -0.9906390553292906
            ],
            [
               -1.2765894494494494,
               -0.9906709844854831
            ],
            [
               -1.2737869369369368,
               -0.9908487789441167
            ],
            [
               -1.2709844244244244,
               -0.9911499593214097
            ],
            [
               -1.2681819119119118,
               -0.9915237702360443
            ],
            [
               -1.2653793993993994,
               -0.9919059463503196
            ],
            [
               -1.2625768868868867,
               -0.9922368688836256
            ],
            [
               -1.2597743743743743,
               -0.9924776246941213
            ],
            [
               -1.2569718618618617,
               -0.9926192656067918
            ],
            [
               -1.2541693493493493,
               -0.9926828128718881
            ],
            [
               -1.2513668368368367,
               -0.992710490186109
            ],
            [
               -1.2485643243243243,
               -0.9927513279403526
            ],
            [
               -1.2457618118118117,
               -0.9928458218426559
            ],
            [
               -1.2429592992992993,
               -0.9930143167526294
            ],
            [
               -1.2401567867867866,
               -0.9932523175470014
            ],
            [
               -1.2373542742742742,
               -0.9935335684878172
            ],
            [
               -1.2345517617617616,
               -0.9938193090337146
            ],
            [
               -1.2317492492492492,
               -0.9940703889096203
            ],
            [
               -1.2289467367367366,
               -0.9942583953927513
            ],
            [
               -1.2261442242242242,
               -0.9943726636790016
            ],
            [
               -1.2233417117117116,
               -0.9944216444882604
            ],
            [
               -1.2205391991991992,
               -0.9944289750659818
            ],
            [
               -1.2177366866866866,
               -0.9944261041707843
            ],
            [
               -1.2149341741741742,
               -0.994444022741425
            ],
            [
               -1.2121316616616615,
               -0.9945064427275961
            ],
            [
               -1.2093291491491491,
               -0.9946258670574026
            ],
            [
               -1.2065266366366365,
               -0.9948028312869646
            ],
            [
               -1.203724124124124,
               -0.9950276242762625
            ],
            [
               -1.2009216116116115,
               -0.9952833166423372
            ],
            [
               -1.198119099099099,
               -0.9955490041257431
            ],
            [
               -1.1953165865865865,
               -0.9958026371026937
            ],
            [
               -1.192514074074074,
               -0.9960233543830983
            ],
            [
               -1.1897115615615614,
               -0.9961935805392268
            ],
            [
               -1.186909049049049,
               -0.996301133651488
            ],
            [
               -1.1841065365365364,
               -0.9963412735731911
            ],
            [
               -1.181304024024024,
               -0.9963182103081137
            ],
            [
               -1.1785015115115114,
               -0.9962453532874507
            ],
            [
               -1.175698998998999,
               -0.9961437051169987
            ],
            [
               -1.1728964864864864,
               -0.9960383060889363
            ],
            [
               -1.170093973973974,
               -0.9959533458784016
            ],
            [
               -1.1672914614614613,
               -0.9959071799603054
            ],
            [
               -1.164488948948949,
               -0.9959087263170128
            ],
            [
               -1.1616864364364363,
               -0.9959564137549353
            ],
            [
               -1.158883923923924,
               -0.9960400641023526
            ],
            [
               -1.1560814114114113,
               -0.9961450846788804
            ],
            [
               -1.153278898898899,
               -0.9962575069830925
            ],
            [
               -1.1504763863863863,
               -0.9963680786391866
            ],
            [
               -1.1476738738738739,
               -0.9964739629382333
            ],
            [
               -1.1448713613613613,
               -0.9965775271019608
            ],
            [
               -1.1420688488488488,
               -0.9966828702937935
            ],
            [
               -1.1392663363363362,
               -0.9967916994165775
            ],
            [
               -1.1364638238238238,
               -0.9969005048679488
            ],
            [
               -1.1336613113113112,
               -0.997000539490006
            ],
            [
               -1.1308587987987986,
               -0.9970809878308096
            ],
            [
               -1.1280562862862862,
               -0.9971343317356748
            ],
            [
               -1.1252537737737738,
               -0.9971618103170616
            ],
            [
               -1.1224512612612612,
               -0.9971765092599154
            ],
            [
               -1.1196487487487485,
               -0.997202212695123
            ],
            [
               -1.1168462362362361,
               -0.9972675699220194
            ],
            [
               -1.1140437237237237,
               -0.9973969003824362
            ],
            [
               -1.111241211211211,
               -0.9976004423247955
            ],
            [
               -1.1084386986986985,
               -0.9978674598409081
            ],
            [
               -1.105636186186186,
               -0.9981650546302361
            ],
            [
               -1.1028336736736737,
               -0.9984438870830774
            ],
            [
               -1.100031161161161,
               -0.9986497953173314
            ],
            [
               -1.0972286486486484,
               -0.9987382463153328
            ],
            [
               -1.094426136136136,
               -0.9986873810282557
            ],
            [
               -1.0916236236236236,
               -0.9985055749099321
            ],
            [
               -1.088821111111111,
               -0.9982309366514621
            ],
            [
               -1.0860185985985984,
               -0.9979225626195907
            ],
            [
               -1.083216086086086,
               -0.9976458886142481
            ],
            [
               -1.0804135735735736,
               -0.9974563101355697
            ],
            [
               -1.077611061061061,
               -0.9973857743855516
            ],
            [
               -1.0748085485485483,
               -0.9974361067977848
            ],
            [
               -1.072006036036036,
               -0.9975807354246575
            ],
            [
               -1.0692035235235235,
               -0.997773911705724
            ],
            [
               -1.066401011011011,
               -0.9979643315433466
            ],
            [
               -1.0635984984984983,
               -0.9981089290368564
            ],
            [
               -1.060795985985986,
               -0.9981828658788103
            ],
            [
               -1.0579934734734735,
               -0.9981832206620356
            ],
            [
               -1.0551909609609609,
               -0.9981260396572064
            ],
            [
               -1.0523884484484483,
               -0.9980384920896274
            ],
            [
               -1.0495859359359359,
               -0.9979491963433653
            ],
            [
               -1.0467834234234235,
               -0.9978799686223064
            ],
            [
               -1.0439809109109108,
               -0.9978413302766127
            ],
            [
               -1.0411783983983982,
               -0.9978325126710773
            ],
            [
               -1.0383758858858858,
               -0.9978450460407771
            ],
            [
               -1.0355733733733734,
               -0.9978679077183188
            ],
            [
               -1.0327708608608608,
               -0.997891985598049
            ],
            [
               -1.0299683483483482,
               -0.9979122745419882
            ],
            [
               -1.0271658358358358,
               -0.9979274223333803
            ],
            [
               -1.0243633233233234,
               -0.9979374507699481
            ],
            [
               -1.0215608108108107,
               -0.9979412016610931
            ],
            [
               -1.0187582982982981,
               -0.9979350278142931
            ],
            [
               -1.0159557857857857,
               -0.9979135208885697
            ],
            [
               -1.0131532732732733,
               -0.9978719880169566
            ],
            [
               -1.0103507607607607,
               -0.9978094465947477
            ],
            [
               -1.007548248248248,
               -0.9977305287541286
            ],
            [
               -1.0047457357357357,
               -0.9976450604804452
            ],
            [
               -1.0019432232232233,
               -0.9975650703213743
            ],
            [
               -0.9991407107107106,
               -0.9975001825241958
            ],
            [
               -0.9963381981981981,
               -0.997453242308638
            ],
            [
               -0.9935356856856856,
               -0.9974181907771198
            ],
            [
               -0.9907331731731731,
               -0.9973815155167556
            ],
            [
               -0.9879306606606606,
               -0.9973272614381281
            ],
            [
               -0.9851281481481481,
               -0.9972440893744752
            ],
            [
               -0.9823256356356356,
               -0.9971318132054798
            ],
            [
               -0.9795231231231231,
               -0.9970046956919147
            ],
            [
               -0.9767206106106106,
               -0.9968896832338483
            ],
            [
               -0.973918098098098,
               -0.9968194571164153
            ],
            [
               -0.9711155855855855,
               -0.9968220958639438
            ],
            [
               -0.968313073073073,
               -0.9969105791097781
            ],
            [
               -0.9655105605605605,
               -0.9970757509245616
            ],
            [
               -0.962708048048048,
               -0.9972854856087228
            ],
            [
               -0.9599055355355355,
               -0.997490896760492
            ],
            [
               -0.957103023023023,
               -0.997638119829575
            ],
            [
               -0.9543005105105105,
               -0.9976822725120502
            ],
            [
               -0.951497997997998,
               -0.9975993435238539
            ],
            [
               -0.9486954854854854,
               -0.9973923096772561
            ],
            [
               -0.9458929729729728,
               -0.9970895806343387
            ],
            [
               -0.9430904604604604,
               -0.9967363260801629
            ],
            [
               -0.9402879479479478,
               -0.9963815187593277
            ],
            [
               -0.9374854354354354,
               -0.9960648491281359
            ],
            [
               -0.9346829229229228,
               -0.9958075826358679
            ],
            [
               -0.9318804104104104,
               -0.9956099786610845
            ],
            [
               -0.9290778978978977,
               -0.9954555884957011
            ],
            [
               -0.9262753853853853,
               -0.9953204105069622
            ],
            [
               -0.9234728728728727,
               -0.9951833211316412
            ],
            [
               -0.9206703603603603,
               -0.995033952571216
            ],
            [
               -0.9178678478478477,
               -0.9948753103752214
            ],
            [
               -0.9150653353353353,
               -0.9947204842530772
            ],
            [
               -0.9122628228228227,
               -0.9945850401387946
            ],
            [
               -0.9094603103103103,
               -0.9944782748182623
            ],
            [
               -0.9066577977977976,
               -0.9943968937269929
            ],
            [
               -0.9038552852852852,
               -0.9943237146169823
            ],
            [
               -0.9010527727727726,
               -0.9942320722725264
            ],
            [
               -0.8982502602602602,
               -0.9940944230638358
            ],
            [
               -0.8954477477477477,
               -0.9938920307456761
            ],
            [
               -0.8926452352352352,
               -0.9936221548221388
            ],
            [
               -0.8898427227227227,
               -0.9933000298368193
            ],
            [
               -0.8870402102102102,
               -0.9929547984291504
            ],
            [
               -0.8842376976976977,
               -0.9926207524949109
            ],
            [
               -0.8814351851851852,
               -0.9923269387903659
            ],
            [
               -0.8786326726726726,
               -0.9920887721020868
            ],
            [
               -0.8758301601601601,
               -0.9919045557524631
            ],
            [
               -0.8730276476476476,
               -0.9917580103513228
            ],
            [
               -0.8702251351351351,
               -0.9916257201347114
            ],
            [
               -0.8674226226226226,
               -0.9914866287742132
            ],
            [
               -0.8646201101101101,
               -0.9913300068916906
            ],
            [
               -0.8618175975975975,
               -0.9911589313523291
            ],
            [
               -0.859015085085085,
               -0.9909880313704684
            ],
            [
               -0.8562125725725724,
               -0.990836432449921
            ],
            [
               -0.8534100600600599,
               -0.9907186582272953
            ],
            [
               -0.8506075475475474,
               -0.9906370502508659
            ],
            [
               -0.8478050350350349,
               -0.9905787325075402
            ],
            [
               -0.8450025225225224,
               -0.9905184689921396
            ],
            [
               -0.8422000100100099,
               -0.9904265520890658
            ],
            [
               -0.8393974974974974,
               -0.9902789324401923
            ],
            [
               -0.8365949849849849,
               -0.9900658762309325
            ],
            [
               -0.8337924724724723,
               -0.989795870927989
            ],
            [
               -0.8309899599599598,
               -0.9894931573492272
            ],
            [
               -0.8281874474474473,
               -0.9891895570368581
            ],
            [
               -0.8253849349349348,
               -0.9889133627562753
            ],
            [
               -0.8225824224224223,
               -0.9886791997939193
            ],
            [
               -0.8197799099099098,
               -0.9884825183029623
            ],
            [
               -0.8169773973973973,
               -0.9883008100985198
            ],
            [
               -0.8141748848848848,
               -0.9881013001407214
            ],
            [
               -0.8113723723723723,
               -0.987852569589905
            ],
            [
               -0.8085698598598597,
               -0.9875361383930924
            ],
            [
               -0.8057673473473472,
               -0.9871539830600445
            ],
            [
               -0.8029648348348347,
               -0.986729316483754
            ],
            [
               -0.8001623223223222,
               -0.9863002433242585
            ],
            [
               -0.7973598098098097,
               -0.9859083302485467
            ],
            [
               -0.7945572972972972,
               -0.9855858529449666
            ],
            [
               -0.7917547847847847,
               -0.985345910045854
            ],
            [
               -0.7889522722722722,
               -0.9851785932243191
            ],
            [
               -0.7861497597597596,
               -0.9850543367884321
            ],
            [
               -0.7833472472472471,
               -0.9849331672677268
            ],
            [
               -0.7805447347347346,
               -0.9847766651065095
            ],
            [
               -0.7777422222222221,
               -0.9845586780506397
            ],
            [
               -0.7749397097097096,
               -0.9842714200322471
            ],
            [
               -0.7721371971971971,
               -0.9839252995935999
            ],
            [
               -0.7693346846846846,
               -0.9835430164839105
            ],
            [
               -0.7665321721721721,
               -0.9831503644544095
            ],
            [
               -0.7637296596596596,
               -0.9827671344746979
            ],
            [
               -0.760927147147147,
               -0.982401234280001
            ],
            [
               -0.7581246346346345,
               -0.9820477843545652
            ],
            [
               -0.755322122122122,
               -0.9816930512833884
            ],
            [
               -0.7525196096096095,
               -0.9813213437411135
            ],
            [
               -0.749717097097097,
               -0.9809220434412844
            ],
            [
               -0.7469145845845845,
               -0.9804940836341445
            ],
            [
               -0.744112072072072,
               -0.9800463203136368
            ],
            [
               -0.7413095595595595,
               -0.9795939038187527
            ],
            [
               -0.738507047047047,
               -0.9791523078167462
            ],
            [
               -0.7357045345345344,
               -0.9787315270802274
            ],
            [
               -0.7329020220220219,
               -0.9783328089271488
            ],
            [
               -0.7300995095095094,
               -0.977949213086259
            ],
            [
               -0.7272969969969969,
               -0.9775697262298875
            ],
            [
               -0.7244944844844844,
               -0.9771851995979732
            ],
            [
               -0.7216919719719719,
               -0.9767935944915904
            ],
            [
               -0.7188894594594594,
               -0.9764022185714321
            ],
            [
               -0.7160869469469469,
               -0.9760257537742023
            ],
            [
               -0.7132844344344343,
               -0.9756805055832826
            ],
            [
               -0.7104819219219218,
               -0.975376838457825
            ],
            [
               -0.7076794094094093,
               -0.9751126240486192
            ],
            [
               -0.7048768968968968,
               -0.9748703755996564
            ],
            [
               -0.7020743843843843,
               -0.9746195952319321
            ],
            [
               -0.6992718718718718,
               -0.9743241005651966
            ],
            [
               -0.6964693593593593,
               -0.973952328623847
            ],
            [
               -0.6936668468468468,
               -0.9734874562778468
            ],
            [
               -0.6908643343343343,
               -0.9729340424212116
            ],
            [
               -0.6880618218218217,
               -0.9723188555844554
            ],
            [
               -0.6852593093093092,
               -0.9716853003874051
            ],
            [
               -0.6824567967967967,
               -0.9710828312587294
            ],
            [
               -0.6796542842842842,
               -0.9705543045148909
            ],
            [
               -0.6768517717717717,
               -0.970124873632904
            ],
            [
               -0.6740492592592592,
               -0.9697955818965003
            ],
            [
               -0.6712467467467467,
               -0.9695434121799082
            ],
            [
               -0.6684442342342342,
               -0.9693276679406471
            ],
            [
               -0.6656417217217216,
               -0.9691007701411705
            ],
            [
               -0.6628392092092091,
               -0.9688203920595524
            ],
            [
               -0.6600366966966966,
               -0.9684596278451076
            ],
            [
               -0.6572341841841841,
               -0.9680126093742276
            ],
            [
               -0.6544316716716716,
               -0.9674943758065508
            ],
            [
               -0.6516291591591591,
               -0.9669354129460975
            ],
            [
               -0.6488266466466466,
               -0.9663726439614158
            ],
            [
               -0.6460241341341341,
               -0.9658394183824826
            ],
            [
               -0.6432216216216216,
               -0.9653570714835789
            ],
            [
               -0.640419109109109,
               -0.9649299935400627
            ],
            [
               -0.6376165965965965,
               -0.9645451075855529
            ],
            [
               -0.634814084084084,
               -0.9641755242079832
            ],
            [
               -0.6320115715715715,
               -0.9637872098914595
            ],
            [
               -0.629209059059059,
               -0.9633469554876799
            ],
            [
               -0.6264065465465465,
               -0.9628298194933179
            ],
            [
               -0.623604034034034,
               -0.9622244935679032
            ],
            [
               -0.6208015215215215,
               -0.9615355772270909
            ],
            [
               -0.617999009009009,
               -0.9607824195035568
            ],
            [
               -0.6151964964964964,
               -0.9599948661331454
            ],
            [
               -0.6123939839839839,
               -0.9592068436198337
            ],
            [
               -0.6095914714714714,
               -0.9584491365073844
            ],
            [
               -0.6067889589589589,
               -0.9577429025549531
            ],
            [
               -0.6039864464464464,
               -0.9570953686586774
            ],
            [
               -0.6011839339339339,
               -0.956498738733331
            ],
            [
               -0.5983814214214214,
               -0.9559326639401153
            ],
            [
               -0.5955789089089089,
               -0.9553697936785472
            ],
            [
               -0.5927763963963963,
               -0.9547831307994461
            ],
            [
               -0.5899738838838838,
               -0.954153375173737
            ],
            [
               -0.5871713713713713,
               -0.9534743402892873
            ],
            [
               -0.5843688588588588,
               -0.9527549483368143
            ],
            [
               -0.5815663463463463,
               -0.9520171804505491
            ],
            [
               -0.5787638338338338,
               -0.9512904601419154
            ],
            [
               -0.5759613213213213,
               -0.9506039630202262
            ],
            [
               -0.5731588088088088,
               -0.9499789579947219
            ],
            [
               -0.5703562962962963,
               -0.9494232848677571
            ],
            [
               -0.5675537837837837,
               -0.9489294383519473
            ],
            [
               -0.5647512712712712,
               -0.9484766445273651
            ],
            [
               -0.5619487587587587,
               -0.9480361239418429
            ],
            [
               -0.5591462462462462,
               -0.9475778227194422
            ],
            [
               -0.5563437337337337,
               -0.9470765587372895
            ],
            [
               -0.5535412212212212,
               -0.946515878904358
            ],
            [
               -0.5507387087087087,
               -0.9458888238894831
            ],
            [
               -0.5479361961961962,
               -0.9451959219181603
            ],
            [
               -0.5451336836836836,
               -0.9444416769383268
            ],
            [
               -0.5423311711711711,
               -0.9436312386461498
            ],
            [
               -0.5395286586586586,
               -0.9427686953866357
            ],
            [
               -0.5367261461461461,
               -0.9418576190453851
            ],
            [
               -0.5339236336336336,
               -0.9409034329747756
            ],
            [
               -0.5311211211211211,
               -0.9399162884724053
            ],
            [
               -0.5283186086086086,
               -0.9389127831859279
            ],
            [
               -0.5255160960960961,
               -0.9379151989112908
            ],
            [
               -0.5227135835835836,
               -0.9369478722241082
            ],
            [
               -0.519911071071071,
               -0.9360314979466174
            ],
            [
               -0.5171085585585585,
               -0.9351771461776999
            ],
            [
               -0.514306046046046,
               -0.9343821473426785
            ],
            [
               -0.5115035335335335,
               -0.9336295767701845
            ],
            [
               -0.508701021021021,
               -0.9328919547802534
            ],
            [
               -0.5058985085085085,
               -0.9321383425578393
            ],
            [
               -0.503095995995996,
               -0.9313427710511704
            ],
            [
               -0.5002934834834833,
               -0.9304913572396631
            ],
            [
               -0.49749097097097084,
               -0.9295857851115632
            ],
            [
               -0.4946884584584583,
               -0.9286419812384914
            ],
            [
               -0.4918859459459458,
               -0.9276844142832015
            ],
            [
               -0.4890834334334333,
               -0.9267379352156857
            ],
            [
               -0.4862809209209208,
               -0.9258199149771671
            ],
            [
               -0.4834784084084083,
               -0.9249353141870479
            ],
            [
               -0.48067589589589577,
               -0.9240762631366297
            ],
            [
               -0.47787338338338325,
               -0.9232261088390881
            ],
            [
               -0.47507087087087074,
               -0.9223662821344687
            ],
            [
               -0.47226835835835823,
               -0.9214833385699168
            ],
            [
               -0.4694658458458457,
               -0.9205735061606564
            ],
            [
               -0.4666633333333332,
               -0.9196430495076828
            ],
            [
               -0.4638608208208207,
               -0.9187043807711814
            ],
            [
               -0.4610583083083082,
               -0.9177695132016505
            ],
            [
               -0.4582557957957957,
               -0.9168435316797732
            ],
            [
               -0.45545328328328316,
               -0.9159208212419814
            ],
            [
               -0.45265077077077065,
               -0.9149857931617407
            ],
            [
               -0.44984825825825814,
               -0.9140181251746478
            ],
            [
               -0.4470457457457456,
               -0.9130007193896532
            ],
            [
               -0.4442432332332331,
               -0.9119273681457847
            ],
            [
               -0.4414407207207206,
               -0.9108069967282275
            ],
            [
               -0.4386382082082081,
               -0.9096624257664208
            ],
            [
               -0.4358356956956956,
               -0.9085235260356677
            ],
            [
               -0.43303318318318307,
               -0.9074167503828894
            ],
            [
               -0.43023067067067056,
               -0.9063545481814335
            ],
            [
               -0.42742815815815804,
               -0.9053285042125963
            ],
            [
               -0.42462564564564553,
               -0.9043090078553047
            ],
            [
               -0.421823133133133,
               -0.9032521507294939
            ],
            [
               -0.4190206206206205,
               -0.9021120714590491
            ],
            [
               -0.416218108108108,
               -0.9008549771483858
            ],
            [
               -0.4134155955955955,
               -0.8994702940526282
            ],
            [
               -0.410613083083083,
               -0.8979751542667428
            ],
            [
               -0.40781057057057046,
               -0.8964105031810499
            ],
            [
               -0.40500805805805795,
               -0.8948298375124164
            ],
            [
               -0.40220554554554544,
               -0.8932840370660902
            ],
            [
               -0.39940303303303293,
               -0.891807090233308
            ],
            [
               -0.3966005205205205,
               -0.8904072592229286
            ],
            [
               -0.3937980080080079,
               -0.8890664532701678
            ],
            [
               -0.3909954954954955,
               -0.8877478687311858
            ],
            [
               -0.3881929829829829,
               -0.8864092308975519
            ],
            [
               -0.3853904704704705,
               -0.8850171593320464
            ],
            [
               -0.38258795795795786,
               -0.8835578902716086
            ],
            [
               -0.37978544544544546,
               -0.8820409143668992
            ],
            [
               -0.37698293293293283,
               -0.8804945579237352
            ],
            [
               -0.37418042042042043,
               -0.8789552908422068
            ],
            [
               -0.3713779079079078,
               -0.8774546331151625
            ],
            [
               -0.3685753953953954,
               -0.8760082431238223
            ],
            [
               -0.3657728828828828,
               -0.8746108811869107
            ],
            [
               -0.3629703703703704,
               -0.8732387884413647
            ],
            [
               -0.36016785785785776,
               -0.8718583797755499
            ],
            [
               -0.35736534534534536,
               -0.8704379570884646
            ],
            [
               -0.35456283283283274,
               -0.8689581720200881
            ],
            [
               -0.35176032032032034,
               -0.8674175322577454
            ],
            [
               -0.3489578078078077,
               -0.8658311280293789
            ],
            [
               -0.3461552952952953,
               -0.8642232640850129
            ],
            [
               -0.3433527827827827,
               -0.8626169087491373
            ],
            [
               -0.3405502702702703,
               -0.8610240148927852
            ],
            [
               -0.33774775775775767,
               -0.8594404203030367
            ],
            [
               -0.33494524524524527,
               -0.8578473260721715
            ],
            [
               -0.33214273273273265,
               -0.8562188994267159
            ],
            [
               -0.32934022022022025,
               -0.8545332374551982
            ],
            [
               -0.3265377077077076,
               -0.8527825975457022
            ],
            [
               -0.323735195195195,
               -0.8509789395151817
            ],
            [
               -0.3209326826826826,
               -0.8491524025745734
            ],
            [
               -0.31813017017017,
               -0.8473428150192297
            ],
            [
               -0.3153276576576576,
               -0.8455868419242627
            ],
            [
               -0.31252514514514496,
               -0.843905033393242
            ],
            [
               -0.30972263263263256,
               -0.8422932501177229
            ],
            [
               -0.30692012012011993,
               -0.8407216177448837
            ],
            [
               -0.30411760760760753,
               -0.8391417304255528
            ],
            [
               -0.3013150950950949,
               -0.8375001006709949
            ],
            [
               -0.2985125825825825,
               -0.8357537516398638
            ],
            [
               -0.2957100700700699,
               -0.8338830728555716
            ],
            [
               -0.2929075575575575,
               -0.8318978682544043
            ],
            [
               -0.29010504504504486,
               -0.8298346460583601
            ],
            [
               -0.28730253253253246,
               -0.8277459339058553
            ],
            [
               -0.28450002002001984,
               -0.8256848619631325
            ],
            [
               -0.28169750750750744,
               -0.8236896620885406
            ],
            [
               -0.2788949949949948,
               -0.8217726643981789
            ],
            [
               -0.2760924824824824,
               -0.8199169010713812
            ],
            [
               -0.2732899699699698,
               -0.8180810629045306
            ],
            [
               -0.2704874574574574,
               -0.8162110683990622
            ],
            [
               -0.26768494494494477,
               -0.8142546677067781
            ],
            [
               -0.26488243243243237,
               -0.8121748360129157
            ],
            [
               -0.26207991991991975,
               -0.809958335632764
            ],
            [
               -0.25927740740740735,
               -0.8076174565625887
            ],
            [
               -0.2564748948948947,
               -0.805185008694816
            ],
            [
               -0.2536723823823823,
               -0.8027044828440207
            ],
            [
               -0.2508698698698697,
               -0.8002184038052438
            ],
            [
               -0.2480673573573573,
               -0.7977580322645434
            ],
            [
               -0.24526484484484468,
               -0.7953368235664857
            ],
            [
               -0.24246233233233228,
               -0.7929487644769101
            ],
            [
               -0.23965981981981965,
               -0.790571337179226
            ],
            [
               -0.23685730730730725,
               -0.7881718024035786
            ],
            [
               -0.23405479479479463,
               -0.7857149769398347
            ],
            [
               -0.23125228228228223,
               -0.7831707164146356
            ],
            [
               -0.2284497697697696,
               -0.7805197408885531
            ],
            [
               -0.2256472572572572,
               -0.7777570214878231
            ],
            [
               -0.22284474474474458,
               -0.77489247483463
            ],
            [
               -0.22004223223223218,
               -0.7719490859486764
            ],
            [
               -0.21723971971971956,
               -0.7689588136787693
            ],
            [
               -0.21443720720720716,
               -0.7659568121388919
            ],
            [
               -0.21163469469469454,
               -0.7629747113107207
            ],
            [
               -0.20883218218218214,
               -0.7600339551506734
            ],
            [
               -0.2060296696696695,
               -0.7571404169140905
            ],
            [
               -0.2032271571571571,
               -0.7542815544197454
            ],
            [
               -0.2004246446446445,
               -0.7514270947532897
            ],
            [
               -0.1976221321321321,
               -0.7485335995977569
            ],
            [
               -0.19481961961961947,
               -0.7455523529017787
            ],
            [
               -0.19201710710710707,
               -0.7424390650681556
            ],
            [
               -0.18921459459459444,
               -0.7391632080567954
            ],
            [
               -0.18641208208208204,
               -0.7357146538528344
            ],
            [
               -0.18360956956956942,
               -0.7321058094420576
            ],
            [
               -0.18080705705705702,
               -0.728368537743874
            ],
            [
               -0.1780045445445444,
               -0.7245465341784898
            ],
            [
               -0.175202032032032,
               -0.7206850805924202
            ],
            [
               -0.17239951951951937,
               -0.7168208248302266
            ],
            [
               -0.16959700700700697,
               -0.7129741915808351
            ],
            [
               -0.16679449449449435,
               -0.7091462192688016
            ],
            [
               -0.16399198198198195,
               -0.7053202924779413
            ],
            [
               -0.16118946946946933,
               -0.7014678249185334
            ],
            [
               -0.15838695695695693,
               -0.6975558971704552
            ],
            [
               -0.1555844444444443,
               -0.6935544911199255
            ],
            [
               -0.1527819319319319,
               -0.6894413740868693
            ],
            [
               -0.14997941941941928,
               -0.6852036884461127
            ],
            [
               -0.14717690690690688,
               -0.680836517308315
            ],
            [
               -0.14437439439439426,
               -0.6763396848784746
            ],
            [
               -0.14157188188188186,
               -0.6717144730943414
            ],
            [
               -0.13876936936936923,
               -0.6669616768693151
            ],
            [
               -0.13596685685685683,
               -0.6620816207629403
            ],
            [
               -0.1331643443443442,
               -0.6570757628506012
            ],
            [
               -0.1303618318318318,
               -0.6519487270182291
            ],
            [
               -0.1275593193193192,
               -0.6467093523426697
            ],
            [
               -0.12475680680680679,
               -0.6413697332650533
            ],
            [
               -0.12195429429429416,
               -0.6359420968676011
            ],
            [
               -0.11915178178178176,
               -0.6304343739897835
            ],
            [
               -0.11634926926926914,
               -0.6248460533221858
            ],
            [
               -0.11354675675675674,
               -0.6191660413945563
            ],
            [
               -0.11074424424424412,
               -0.6133736894061148
            ],
            [
               -0.10794173173173172,
               -0.6074430622635106
            ],
            [
               -0.1051392192192191,
               -0.6013493015779899
            ],
            [
               -0.10233670670670669,
               -0.5950750330802187
            ],
            [
               -0.09953419419419407,
               -0.5886145536234291
            ],
            [
               -0.09673168168168167,
               -0.581974129867402
            ],
            [
               -0.09392916916916905,
               -0.5751679816895408
            ],
            [
               -0.09112665665665665,
               -0.5682109960849723
            ],
            [
               -0.08832414414414402,
               -0.5611104070791394
            ],
            [
               -0.08552163163163162,
               -0.5538591500680345
            ],
            [
               -0.082719119119119,
               -0.5464331608042606
            ],
            [
               -0.0799166066066066,
               -0.538793661730614
            ],
            [
               -0.07711409409409398,
               -0.5308938637615571
            ],
            [
               -0.07431158158158158,
               -0.5226880561289905
            ],
            [
               -0.07150906906906895,
               -0.514140260664
            ],
            [
               -0.06870655655655655,
               -0.5052297675820668
            ],
            [
               -0.06590404404404393,
               -0.4959519031520845
            ],
            [
               -0.06310153153153153,
               -0.4863139524507469
            ],
            [
               -0.06029901901901891,
               -0.4763277329957314
            ],
            [
               -0.057496506506506506,
               -0.46600134937978666
            ],
            [
               -0.054693993993993884,
               -0.4553328068587988
            ],
            [
               -0.05189148148148148,
               -0.44430738615457743
            ],
            [
               -0.04908896896896886,
               -0.43289926858180006
            ],
            [
               -0.04628645645645646,
               -0.4210763574626861
            ],
            [
               -0.04348394394394384,
               -0.4088061183479692
            ],
            [
               -0.040681431431431436,
               -0.3960599553875838
            ],
            [
               -0.037878918918918814,
               -0.38281426216249204
            ],
            [
               -0.03507640640640641,
               -0.36904761244326134
            ],
            [
               -0.03227389389389379,
               -0.35473511953362186
            ],
            [
               -0.02947138138138139,
               -0.33984223620775317
            ],
            [
               -0.026668868868868767,
               -0.3243207424265212
            ],
            [
               -0.023866356356356366,
               -0.3081091889968882
            ],
            [
               -0.021063843843843744,
               -0.29113877160919827
            ],
            [
               -0.018261331331331343,
               -0.27334391741550945
            ],
            [
               -0.01545881881881872,
               -0.2546753260456757
            ],
            [
               -0.01265630630630632,
               -0.23511231822345952
            ],
            [
               -0.009853793793793697,
               -0.21467139189798184
            ],
            [
               -0.007051281281281296,
               -0.1934088478253071
            ],
            [
               -0.004248768768768674,
               -0.17141691427930772
            ],
            [
               -0.001446256256256273,
               -0.14881448487070864
            ],
            [
               0.0013562562562563496,
               -0.1257348795600578
            ],
            [
               0.00415876876876875,
               -0.10231358778677818
            ],
            [
               0.006961281281281373,
               -0.07867864576278383
            ],
            [
               0.009763793793793774,
               -0.05494529665540704
            ],
            [
               0.012566306306306396,
               -0.03121523868900533
            ],
            [
               0.015368818818818797,
               -0.007579505985043422
            ],
            [
               0.01817133133133142,
               0.015876797805653542
            ],
            [
               0.02097384384384382,
               0.039069904970128855
            ],
            [
               0.023776356356356443,
               0.061914551049930266
            ],
            [
               0.026578868868868843,
               0.08432377881623865
            ],
            [
               0.029381381381381466,
               0.10621140920438477
            ],
            [
               0.03218389389389387,
               0.12749652539902878
            ],
            [
               0.03498640640640649,
               0.14810894346957493
            ],
            [
               0.03778891891891911,
               0.1679945962096161
            ],
            [
               0.04059143143143151,
               0.1871199398786233
            ],
            [
               0.043393943943944135,
               0.20547476288016986
            ],
            [
               0.046196456456456536,
               0.22307301233351218
            ],
            [
               0.04899896896896916,
               0.23995141453284818
            ],
            [
               0.05180148148148156,
               0.25616578582572724
            ],
            [
               0.05460399399399418,
               0.27178509610741053
            ],
            [
               0.05740650650650658,
               0.28688363072813394
            ],
            [
               0.060209019019019205,
               0.30153200372185407
            ],
            [
               0.0630115315315316,
               0.3157882190665655
            ],
            [
               0.06581404404404423,
               0.3296902969794865
            ],
            [
               0.06861655655655663,
               0.34325200399024147
            ],
            [
               0.07141906906906925,
               0.3564628349951223
            ],
            [
               0.07422158158158165,
               0.3692926033210743
            ],
            [
               0.07702409409409428,
               0.3816999583479448
            ],
            [
               0.07982660660660668,
               0.39364314159520697
            ],
            [
               0.0826291191191193,
               0.4050906189448904
            ],
            [
               0.0854316316316317,
               0.41602913012517617
            ],
            [
               0.08823414414414432,
               0.42646726281192726
            ],
            [
               0.09103665665665672,
               0.4364337751770331
            ],
            [
               0.09383916916916935,
               0.44597126646006247
            ],
            [
               0.09664168168168175,
               0.4551270414764834
            ],
            [
               0.09944419419419437,
               0.4639437625775644
            ],
            [
               0.10224670670670677,
               0.47245249773573395
            ],
            [
               0.10504921921921939,
               0.4806700355165414
            ],
            [
               0.10785173173173179,
               0.48860105186731817
            ],
            [
               0.11065424424424442,
               0.4962442534617384
            ],
            [
               0.11345675675675682,
               0.5036004194198691
            ],
            [
               0.11625926926926944,
               0.5106796779246316
            ],
            [
               0.11906178178178184,
               0.5175055670498812
            ],
            [
               0.12186429429429446,
               0.5241143857708288
            ],
            [
               0.12466680680680686,
               0.5305497677826718
            ],
            [
               0.12746931931931949,
               0.5368538936306189
            ],
            [
               0.13027183183183189,
               0.5430578620256892
            ],
            [
               0.1330743443443445,
               0.5491741400713808
            ],
            [
               0.1358768568568569,
               0.5551935737021285
            ],
            [
               0.13867936936936953,
               0.5610882681389058
            ],
            [
               0.14148188188188193,
               0.5668200537657395
            ],
            [
               0.14428439439439456,
               0.5723526665600416
            ],
            [
               0.14708690690690696,
               0.5776646291802745
            ],
            [
               0.14988941941941958,
               0.5827594415257384
            ],
            [
               0.15269193193193198,
               0.5876702018763293
            ],
            [
               0.1554944444444446,
               0.5924570729343972
            ],
            [
               0.158296956956957,
               0.5971977661758676
            ],
            [
               0.16109946946946962,
               0.6019730002598969
            ],
            [
               0.16390198198198203,
               0.6068502363067227
            ],
            [
               0.16670449449449465,
               0.6118695470529938
            ],
            [
               0.16950700700700705,
               0.617035074950133
            ],
            [
               0.17230951951951967,
               0.6223142535140067
            ],
            [
               0.17511203203203207,
               0.6276451111981751
            ],
            [
               0.1779145445445447,
               0.632950007731415
            ],
            [
               0.1807170570570571,
               0.6381525703956117
            ],
            [
               0.18351956956956972,
               0.6431938150840784
            ],
            [
               0.18632208208208212,
               0.6480436674388343
            ],
            [
               0.18912459459459474,
               0.6527052934392565
            ],
            [
               0.19192710710710714,
               0.6572114994364218
            ],
            [
               0.19472961961961976,
               0.6616144800273582
            ],
            [
               0.19753213213213217,
               0.6659718373940615
            ],
            [
               0.2003346446446448,
               0.6703326241650118
            ],
            [
               0.2031371571571572,
               0.6747269547243171
            ],
            [
               0.2059396696696698,
               0.6791615604671113
            ],
            [
               0.2087421821821822,
               0.6836218819685482
            ],
            [
               0.21154469469469483,
               0.6880794219487993
            ],
            [
               0.21434720720720724,
               0.6925016764565528
            ],
            [
               0.21714971971971986,
               0.6968614239838251
            ],
            [
               0.21995223223223226,
               0.7011426208252758
            ],
            [
               0.22275474474474488,
               0.7053414505002555
            ],
            [
               0.22555725725725728,
               0.7094627706802281
            ],
            [
               0.2283597697697699,
               0.7135137361159056
            ],
            [
               0.2311622822822823,
               0.7174972512191815
            ],
            [
               0.23396479479479493,
               0.7214078428501569
            ],
            [
               0.23676730730730733,
               0.725231578447594
            ],
            [
               0.23956981981981995,
               0.7289501274544141
            ],
            [
               0.24237233233233235,
               0.73254750784208
            ],
            [
               0.24517484484484497,
               0.736017020066082
            ],
            [
               0.24797735735735738,
               0.739365719232913
            ],
            [
               0.25077986986987,
               0.7426145784473559
            ],
            [
               0.2535823823823824,
               0.7457939843864956
            ],
            [
               0.256384894894895,
               0.7489358655987384
            ],
            [
               0.2591874074074074,
               0.7520649987625583
            ],
            [
               0.26198991991992004,
               0.7551924149605338
            ],
            [
               0.26479243243243245,
               0.7583131796928504
            ],
            [
               0.26759494494494507,
               0.7614093488735574
            ],
            [
               0.27039745745745747,
               0.7644571080198501
            ],
            [
               0.2731999699699701,
               0.7674356119729384
            ],
            [
               0.2760024824824825,
               0.7703343965940044
            ],
            [
               0.2788049949949951,
               0.773156687174753
            ],
            [
               0.2816075075075075,
               0.7759173532205161
            ],
            [
               0.28441002002002014,
               0.7786361786985707
            ],
            [
               0.28721253253253254,
               0.7813288620706225
            ],
            [
               0.29001504504504516,
               0.7839991016639545
            ],
            [
               0.29281755755755756,
               0.7866348923232886
            ],
            [
               0.2956200700700702,
               0.7892107931087717
            ],
            [
               0.2984225825825826,
               0.7916958597452384
            ],
            [
               0.3012250950950952,
               0.7940648685879088
            ],
            [
               0.3040276076076076,
               0.7963091162023455
            ],
            [
               0.30683012012012023,
               0.7984429594382434
            ],
            [
               0.30963263263263263,
               0.8005034579614394
            ],
            [
               0.31243514514514525,
               0.80254263721629
            ],
            [
               0.31523765765765766,
               0.8046143080315409
            ],
            [
               0.3180401701701703,
               0.8067592540815005
            ],
            [
               0.3208426826826827,
               0.8089932884894955
            ],
            [
               0.3236451951951953,
               0.811301929294596
            ],
            [
               0.3264477077077077,
               0.8136434712963787
            ],
            [
               0.3292502202202203,
               0.8159596685403967
            ],
            [
               0.3320527327327327,
               0.8181909168210366
            ],
            [
               0.33485524524524535,
               0.8202914905754828
            ],
            [
               0.33765775775775775,
               0.8222404653439481
            ],
            [
               0.34046027027027037,
               0.8240453984922429
            ],
            [
               0.34326278278278277,
               0.8257381514786379
            ],
            [
               0.3460652952952954,
               0.8273646448835017
            ],
            [
               0.3488678078078078,
               0.8289720591519001
            ],
            [
               0.3516703203203204,
               0.8305974982759352
            ],
            [
               0.3544728328328328,
               0.8322613145699393
            ],
            [
               0.35727534534534544,
               0.8339664932395887
            ],
            [
               0.36007785785785784,
               0.8357033758013248
            ],
            [
               0.36288037037037046,
               0.8374573008544082
            ],
            [
               0.36568288288288286,
               0.8392160183928379
            ],
            [
               0.3684853953953955,
               0.8409741799034007
            ],
            [
               0.3712879079079079,
               0.8427335886642253
            ],
            [
               0.3740904204204205,
               0.8444996563687612
            ],
            [
               0.3768929329329329,
               0.84627598392608
            ],
            [
               0.37969544544544553,
               0.8480596299915149
            ],
            [
               0.38249795795795793,
               0.8498392399432029
            ],
            [
               0.38530047047047056,
               0.8515969646861756
            ],
            [
               0.38810298298298296,
               0.8533135044051285
            ],
            [
               0.3909054954954956,
               0.8549742934331686
            ],
            [
               0.393708008008008,
               0.8565743131392334
            ],
            [
               0.3965105205205206,
               0.8581194899882774
            ],
            [
               0.3993130330330332,
               0.8596239328487474
            ],
            [
               0.4021155455455456,
               0.8611038964951174
            ],
            [
               0.40491805805805825,
               0.8625707019278059
            ],
            [
               0.40772057057057065,
               0.8640253732123746
            ],
            [
               0.4105230830830833,
               0.865457237805763
            ],
            [
               0.4133255955955957,
               0.866847342938984
            ],
            [
               0.4161281081081083,
               0.8681757585441163
            ],
            [
               0.4189306206206207,
               0.8694303177911871
            ],
            [
               0.4217331331331333,
               0.8706136591435756
            ],
            [
               0.4245356456456457,
               0.8717458575239079
            ],
            [
               0.42733815815815834,
               0.8728613478218861
            ],
            [
               0.43014067067067074,
               0.8740007722376457
            ],
            [
               0.43294318318318337,
               0.8752001520651236
            ],
            [
               0.43574569569569577,
               0.8764807692066456
            ],
            [
               0.4385482082082084,
               0.877842988079516
            ],
            [
               0.4413507207207208,
               0.8792659981465409
            ],
            [
               0.4441532332332334,
               0.8807135388805414
            ],
            [
               0.4469557457457458,
               0.882143743311514
            ],
            [
               0.44975825825825844,
               0.8835199629467476
            ],
            [
               0.45256077077077084,
               0.8848192412883722
            ],
            [
               0.45536328328328346,
               0.8860360287539701
            ],
            [
               0.45816579579579586,
               0.8871804290489966
            ],
            [
               0.4609683083083085,
               0.8882721231987256
            ],
            [
               0.4637708208208209,
               0.8893324787250112
            ],
            [
               0.4665733333333335,
               0.8903777571008042
            ],
            [
               0.4693758458458459,
               0.8914156764615144
            ],
            [
               0.47217835835835853,
               0.8924461483693
            ],
            [
               0.47498087087087093,
               0.8934653441189162
            ],
            [
               0.47778338338338355,
               0.8944709835879503
            ],
            [
               0.48058589589589595,
               0.8954663422449014
            ],
            [
               0.4833884084084086,
               0.8964610732449798
            ],
            [
               0.486190920920921,
               0.8974682985256828
            ],
            [
               0.4889934334334336,
               0.8984990088354845
            ],
            [
               0.491795945945946,
               0.8995560147359098
            ],
            [
               0.4945984584584586,
               0.9006300381719439
            ],
            [
               0.497400970970971,
               0.9016998748446667
            ],
            [
               0.5002034834834836,
               0.9027371159298339
            ],
            [
               0.503005995995996,
               0.9037142150039783
            ],
            [
               0.5058085085085087,
               0.9046133505908711
            ],
            [
               0.5086110210210211,
               0.9054330714076568
            ],
            [
               0.5114135335335337,
               0.9061903151748232
            ],
            [
               0.5142160460460461,
               0.9069168732454045
            ],
            [
               0.5170185585585587,
               0.9076512230685239
            ],
            [
               0.5198210710710711,
               0.9084282207428991
            ],
            [
               0.5226235835835837,
               0.9092698821050329
            ],
            [
               0.5254260960960961,
               0.9101801208553357
            ],
            [
               0.5282286086086088,
               0.9111449808155159
            ],
            [
               0.5310311211211212,
               0.9121380634542899
            ],
            [
               0.5338336336336338,
               0.9131291534412245
            ],
            [
               0.5366361461461462,
               0.9140930722578473
            ],
            [
               0.5394386586586588,
               0.9150158679676419
            ],
            [
               0.5422411711711712,
               0.9158965268817034
            ],
            [
               0.5450436836836838,
               0.9167440645850355
            ],
            [
               0.5478461961961962,
               0.9175715089690928
            ],
            [
               0.5506487087087089,
               0.9183893322593941
            ],
            [
               0.5534512212212213,
               0.9192009583493992
            ],
            [
               0.5562537337337339,
               0.9200020609923887
            ],
            [
               0.5590562462462463,
               0.9207838299253908
            ],
            [
               0.5618587587587589,
               0.9215387946069911
            ],
            [
               0.5646612712712713,
               0.9222667519748551
            ],
            [
               0.5674637837837839,
               0.9229782363912218
            ],
            [
               0.5702662962962963,
               0.9236938433133686
            ],
            [
               0.573068808808809,
               0.924439258388809
            ],
            [
               0.5758713213213213,
               0.925237488412215
            ],
            [
               0.578673833833834,
               0.9261009338127835
            ],
            [
               0.5814763463463464,
               0.9270261537433047
            ],
            [
               0.584278858858859,
               0.9279933565129719
            ],
            [
               0.5870813713713714,
               0.9289710721017495
            ],
            [
               0.589883883883884,
               0.9299246769202989
            ],
            [
               0.5926863963963964,
               0.9308260726879918
            ],
            [
               0.595488908908909,
               0.9316613591989586
            ],
            [
               0.5982914214214214,
               0.9324339588491148
            ],
            [
               0.6010939339339341,
               0.933162147091956
            ],
            [
               0.6038964464464465,
               0.9338718095485032
            ],
            [
               0.6066989589589589,
               0.934586846437014
            ],
            [
               0.6095014714714717,
               0.9353204334823777
            ],
            [
               0.6123039839839841,
               0.9360700601304013
            ],
            [
               0.6151064964964965,
               0.9368180036271507
            ],
            [
               0.6179090090090089,
               0.9375370931828706
            ],
            [
               0.6207115215215218,
               0.9381998809271654
            ],
            [
               0.6235140340340342,
               0.9387882416641726
            ],
            [
               0.6263165465465466,
               0.9393003202487336
            ],
            [
               0.629119059059059,
               0.9397526429711196
            ],
            [
               0.6319215715715718,
               0.9401767840053223
            ],
            [
               0.6347240840840842,
               0.9406116928374271
            ],
            [
               0.6375265965965966,
               0.9410940815691327
            ],
            [
               0.640329109109109,
               0.9416497443972067
            ],
            [
               0.6431316216216219,
               0.9422882279216553
            ],
            [
               0.6459341341341343,
               0.9430020943327542
            ],
            [
               0.6487366466466467,
               0.9437705497389919
            ],
            [
               0.651539159159159,
               0.9445659438360905
            ],
            [
               0.6543416716716719,
               0.9453609762230943
            ],
            [
               0.6571441841841843,
               0.9461345290435421
            ],
            [
               0.6599466966966967,
               0.946874776404449
            ],
            [
               0.6627492092092091,
               0.9475792793020268
            ],
            [
               0.665551721721722,
               0.9482527606302427
            ],
            [
               0.6683542342342343,
               0.9489038361840265
            ],
            [
               0.6711567467467467,
               0.9495420040514502
            ],
            [
               0.6739592592592591,
               0.9501757372945092
            ],
            [
               0.676761771771772,
               0.9508118302071482
            ],
            [
               0.6795642842842844,
               0.9514555310389514
            ],
            [
               0.6823667967967968,
               0.9521107078867026
            ],
            [
               0.6851693093093092,
               0.9527794355592143
            ],
            [
               0.687971821821822,
               0.9534608666122466
            ],
            [
               0.6907743343343344,
               0.95414982252331
            ],
            [
               0.6935768468468468,
               0.9548359322263487
            ],
            [
               0.6963793593593592,
               0.9555041516942795
            ],
            [
               0.6991818718718721,
               0.9561370791966854
            ],
            [
               0.7019843843843845,
               0.9567187798629726
            ],
            [
               0.7047868968968969,
               0.9572391258898336
            ],
            [
               0.7075894094094093,
               0.9576972459515447
            ],
            [
               0.7103919219219221,
               0.9581027643349922
            ],
            [
               0.7131944344344345,
               0.9584741187577817
            ],
            [
               0.7159969469469469,
               0.9588341938267733
            ],
            [
               0.7187994594594593,
               0.9592044667567723
            ],
            [
               0.7216019719719722,
               0.9595994757085142
            ],
            [
               0.7244044844844846,
               0.9600234349347012
            ],
            [
               0.727206996996997,
               0.9604701855362958
            ],
            [
               0.7300095095095094,
               0.9609265715273743
            ],
            [
               0.7328120220220222,
               0.961378133682119
            ],
            [
               0.7356145345345346,
               0.9618151410757911
            ],
            [
               0.738417047047047,
               0.9622367630380999
            ],
            [
               0.7412195595595594,
               0.9626517380423998
            ],
            [
               0.7440220720720723,
               0.9630750695534112
            ],
            [
               0.7468245845845847,
               0.9635216940839049
            ],
            [
               0.7496270970970971,
               0.9639992406030407
            ],
            [
               0.7524296096096099,
               0.9645025080724912
            ],
            [
               0.7552321221221223,
               0.9650119121612397
            ],
            [
               0.7580346346346347,
               0.9654969678911418
            ],
            [
               0.7608371471471471,
               0.9659242362912048
            ],
            [
               0.76363965965966,
               0.9662675959367981
            ],
            [
               0.7664421721721724,
               0.9665177325543164
            ],
            [
               0.7692446846846848,
               0.9666877259112499
            ],
            [
               0.7720471971971972,
               0.9668126094707647
            ],
            [
               0.77484970970971,
               0.9669425140761909
            ],
            [
               0.7776522222222224,
               0.9671309614298405
            ],
            [
               0.7804547347347348,
               0.9674214360751205
            ],
            [
               0.7832572472472472,
               0.967836029898834
            ],
            [
               0.7860597597597601,
               0.9683694833963326
            ],
            [
               0.7888622722722725,
               0.9689904559977984
            ],
            [
               0.7916647847847849,
               0.9696497784028117
            ],
            [
               0.7944672972972973,
               0.9702933986215214
            ],
            [
               0.7972698098098101,
               0.9708763533572102
            ],
            [
               0.8000723223223225,
               0.9713738035593369
            ],
            [
               0.8028748348348349,
               0.9717860620018479
            ],
            [
               0.8056773473473473,
               0.9721363430949288
            ],
            [
               0.8084798598598602,
               0.9724621310498958
            ],
            [
               0.8112823723723726,
               0.9728029309159003
            ],
            [
               0.814084884884885,
               0.9731881705827099
            ],
            [
               0.8168873973973974,
               0.9736288630093386
            ],
            [
               0.8196899099099102,
               0.9741153805478278
            ],
            [
               0.8224924224224226,
               0.9746217412787856
            ],
            [
               0.825294934934935,
               0.9751147772406872
            ],
            [
               0.8280974474474474,
               0.9755650813251797
            ],
            [
               0.8308999599599602,
               0.9759561675911079
            ],
            [
               0.8337024724724726,
               0.9762889600450753
            ],
            [
               0.836504984984985,
               0.9765803157727257
            ],
            [
               0.8393074974974974,
               0.9768562696461607
            ],
            [
               0.8421100100100103,
               0.9771424175008607
            ],
            [
               0.8449125225225227,
               0.9774547734997965
            ],
            [
               0.8477150350350351,
               0.9777942484379787
            ],
            [
               0.8505175475475475,
               0.9781466604233755
            ],
            [
               0.8533200600600603,
               0.9784883094453596
            ],
            [
               0.8561225725725727,
               0.9787952374714985
            ],
            [
               0.8589250850850851,
               0.9790529865383593
            ],
            [
               0.8617275975975975,
               0.9792634013433934
            ],
            [
               0.8645301101101104,
               0.9794459086325882
            ],
            [
               0.8673326226226228,
               0.9796324776683112
            ],
            [
               0.8701351351351352,
               0.979857564630271
            ],
            [
               0.8729376476476476,
               0.9801460912761224
            ],
            [
               0.8757401601601604,
               0.9805033256641129
            ],
            [
               0.8785426726726728,
               0.9809101285283683
            ],
            [
               0.8813451851851852,
               0.9813254975142498
            ],
            [
               0.8841476976976976,
               0.9816961400358701
            ],
            [
               0.8869502102102105,
               0.9819706133773785
            ],
            [
               0.8897527227227229,
               0.9821140760128462
            ],
            [
               0.8925552352352353,
               0.9821193752321207
            ],
            [
               0.8953577477477477,
               0.9820111676382386
            ],
            [
               0.8981602602602605,
               0.9818417431894337
            ],
            [
               0.9009627727727729,
               0.9816795997232475
            ],
            [
               0.9037652852852853,
               0.9815938697362778
            ],
            [
               0.9065677977977977,
               0.9816388165975736
            ],
            [
               0.9093703103103106,
               0.9818424747906851
            ],
            [
               0.912172822822823,
               0.9822021854652547
            ],
            [
               0.9149753353353354,
               0.9826877157360223
            ],
            [
               0.9177778478478478,
               0.983250504320335
            ],
            [
               0.9205803603603606,
               0.9838360036590053
            ],
            [
               0.923382872872873,
               0.9843955354009308
            ],
            [
               0.9261853853853854,
               0.9848946411652508
            ],
            [
               0.9289878978978978,
               0.98531632858445
            ],
            [
               0.9317904104104107,
               0.9856593583301885
            ],
            [
               0.9345929229229231,
               0.985933193572847
            ],
            [
               0.9373954354354355,
               0.9861519753955597
            ],
            [
               0.9401979479479479,
               0.986329718601161
            ],
            [
               0.9430004604604607,
               0.9864779980241398
            ],
            [
               0.9458029729729731,
               0.9866061327693645
            ],
            [
               0.9486054854854855,
               0.986722788867457
            ],
            [
               0.9514079979979979,
               0.9868374265063189
            ],
            [
               0.9542105105105108,
               0.9869602817123193
            ],
            [
               0.9570130230230232,
               0.9871004506894749
            ],
            [
               0.9598155355355356,
               0.9872627457624419
            ],
            [
               0.962618048048048,
               0.9874448292577198
            ],
            [
               0.9654205605605608,
               0.9876363190282593
            ],
            [
               0.9682230730730732,
               0.9878209665423909
            ],
            [
               0.9710255855855856,
               0.9879818235289453
            ],
            [
               0.973828098098098,
               0.9881079819636223
            ],
            [
               0.9766306106106108,
               0.9882005352668848
            ],
            [
               0.9794331231231233,
               0.9882752935566121
            ],
            [
               0.9822356356356357,
               0.9883606322210394
            ],
            [
               0.985038148148148,
               0.9884904379272799
            ],
            [
               0.9878406606606609,
               0.988693912896675
            ],
            [
               0.9906431731731733,
               0.9889853540747819
            ],
            [
               0.9934456856856857,
               0.9893573952743548
            ],
            [
               0.9962481981981981,
               0.9897803628774398
            ],
            [
               0.9990507107107109,
               0.9902085480913201
            ],
            [
               1.0018532232232233,
               0.9905919191046628
            ],
            [
               1.0046557357357357,
               0.9908898572607463
            ],
            [
               1.0074582482482481,
               0.9910826040371423
            ],
            [
               1.010260760760761,
               0.9911766264420556
            ],
            [
               1.0130632732732734,
               0.9912019472985967
            ],
            [
               1.0158657857857858,
               0.9912020782254769
            ],
            [
               1.0186682982982982,
               0.9912196821861687
            ],
            [
               1.021470810810811,
               0.991282621436292
            ],
            [
               1.0242733233233234,
               0.9913950537798688
            ],
            [
               1.0270758358358358,
               0.9915366666756791
            ],
            [
               1.0298783483483482,
               0.9916704684204118
            ],
            [
               1.032680860860861,
               0.991756665131746
            ],
            [
               1.0354833733733735,
               0.9917680210536681
            ],
            [
               1.0382858858858859,
               0.9917014750450379
            ],
            [
               1.0410883983983983,
               0.9915819191012374
            ],
            [
               1.0438909109109111,
               0.9914565914197819
            ],
            [
               1.0466934234234235,
               0.9913816622161451
            ],
            [
               1.049495935935936,
               0.991405246106078
            ],
            [
               1.0522984484484483,
               0.9915523525035708
            ],
            [
               1.0551009609609612,
               0.9918167319617608
            ],
            [
               1.0579034734734736,
               0.992162355238535
            ],
            [
               1.060705985985986,
               0.9925341054516357
            ],
            [
               1.0635084984984984,
               0.9928742290811805
            ],
            [
               1.0663110110110112,
               0.9931392022842631
            ],
            [
               1.0691135235235236,
               0.9933115649900144
            ],
            [
               1.071916036036036,
               0.9934029923255119
            ],
            [
               1.0747185485485484,
               0.9934478283175605
            ],
            [
               1.0775210610610613,
               0.993489497258937
            ],
            [
               1.0803235735735737,
               0.9935645527530363
            ],
            [
               1.083126086086086,
               0.9936898345137499
            ],
            [
               1.0859285985985985,
               0.9938570508446825
            ],
            [
               1.0887311111111113,
               0.9940364992379969
            ],
            [
               1.0915336236236237,
               0.9941884804519736
            ],
            [
               1.0943361361361361,
               0.9942783349344553
            ],
            [
               1.0971386486486485,
               0.9942898248528389
            ],
            [
               1.0999411611611614,
               0.9942321954018796
            ],
            [
               1.1027436736736738,
               0.9941384454779687
            ],
            [
               1.1055461861861862,
               0.9940553516550323
            ],
            [
               1.1083486986986986,
               0.9940285843227559
            ],
            [
               1.1111512112112114,
               0.9940878857787985
            ],
            [
               1.1139537237237238,
               0.9942372150758094
            ],
            [
               1.1167562362362362,
               0.9944530586763967
            ],
            [
               1.119558748748749,
               0.9946913702018738
            ],
            [
               1.1223612612612615,
               0.9949007810821495
            ],
            [
               1.1251637737737739,
               0.9950377631901244
            ],
            [
               1.1279662862862863,
               0.9950789498972699
            ],
            [
               1.130768798798799,
               0.9950269344263112
            ],
            [
               1.1335713113113115,
               0.9949081247875671
            ],
            [
               1.136373823823824,
               0.9947638350871559
            ],
            [
               1.1391763363363363,
               0.994637849557499
            ],
            [
               1.1419788488488491,
               0.9945645553834486
            ],
            [
               1.1447813613613615,
               0.9945611951056954
            ],
            [
               1.147583873873874,
               0.9946261240164618
            ],
            [
               1.1503863863863864,
               0.9947428234954787
            ],
            [
               1.1531888988988992,
               0.9948875848625227
            ],
            [
               1.1559914114114116,
               0.9950378456451419
            ],
            [
               1.158793923923924,
               0.9951783704576485
            ],
            [
               1.1615964364364364,
               0.9953036338512151
            ],
            [
               1.1643989489489492,
               0.9954163649088863
            ],
            [
               1.1672014614614616,
               0.9955236190718582
            ],
            [
               1.170003973973974,
               0.9956324453667516
            ],
            [
               1.1728064864864864,
               0.9957470203058567
            ],
            [
               1.1756089989989993,
               0.9958681910099143
            ],
            [
               1.1784115115115117,
               0.9959951534179374
            ],
            [
               1.181214024024024,
               0.9961280156447057
            ],
            [
               1.1840165365365365,
               0.9962696594680704
            ],
            [
               1.1868190490490493,
               0.9964257260020304
            ],
            [
               1.1896215615615617,
               0.9966025046298552
            ],
            [
               1.1924240740740741,
               0.9968035615411446
            ],
            [
               1.1952265865865865,
               0.9970266311180465
            ],
            [
               1.1980290990990994,
               0.9972622969328584
            ],
            [
               1.2008316116116118,
               0.9974952907993331
            ],
            [
               1.2036341241241242,
               0.9977081253263558
            ],
            [
               1.2064366366366366,
               0.9978857242097001
            ],
            [
               1.2092391491491494,
               0.9980191930357447
            ],
            [
               1.2120416616616618,
               0.9981071415162819
            ],
            [
               1.2148441741741742,
               0.9981539580793419
            ],
            [
               1.2176466866866866,
               0.9981657665782095
            ],
            [
               1.2204491991991995,
               0.9981459082877318
            ],
            [
               1.2232517117117119,
               0.9980921873353914
            ],
            [
               1.2260542242242243,
               0.9979975564925019
            ],
            [
               1.2288567367367367,
               0.9978545484229457
            ],
            [
               1.2316592492492495,
               0.9976620733482919
            ],
            [
               1.234461761761762,
               0.997431882862462
            ],
            [
               1.2372642742742743,
               0.9971916340210922
            ],
            [
               1.2400667867867867,
               0.9969823426322997
            ],
            [
               1.2428692992992996,
               0.9968498930343968
            ],
            [
               1.245671811811812,
               0.996832552556498
            ],
            [
               1.2484743243243244,
               0.9969482824744735
            ],
            [
               1.2512768368368368,
               0.9971862898296127
            ],
            [
               1.2540793493493496,
               0.9975063525878105
            ],
            [
               1.256881861861862,
               0.9978471525800667
            ],
            [
               1.2596843743743744,
               0.9981418725634197
            ],
            [
               1.2624868868868868,
               0.9983366675318288
            ],
            [
               1.2652893993993997,
               0.9984062748930755
            ],
            [
               1.268091911911912,
               0.9983615545006008
            ],
            [
               1.2708944244244245,
               0.9982460911392534
            ],
            [
               1.2736969369369369,
               0.998122448638487
            ],
            [
               1.2764994494494497,
               0.9980521070606685
            ],
            [
               1.279301961961962,
               0.9980753621239047
            ],
            [
               1.2821044744744745,
               0.9981977004448479
            ],
            [
               1.284906986986987,
               0.9983872291286615
            ],
            [
               1.2877094994994998,
               0.9985842183092479
            ],
            [
               1.2905120120120122,
               0.9987198564290689
            ],
            [
               1.2933145245245246,
               0.9987382463153329
            ],
            [
               1.296117037037037,
               0.9986145373547595
            ],
            [
               1.2989195495495498,
               0.9983633045146203
            ],
            [
               1.3017220620620622,
               0.9980344633711047
            ],
            [
               1.3045245745745746,
               0.9976980942253229
            ],
            [
               1.307327087087087,
               0.9974231656467216
            ],
            [
               1.3101295995995998,
               0.9972570819560973
            ],
            [
               1.3129321121121122,
               0.9972125891307251
            ],
            [
               1.3157346246246246,
               0.9972660147663377
            ],
            [
               1.318537137137137,
               0.9973669860639409
            ],
            [
               1.32133964964965,
               0.9974559877101463
            ],
            [
               1.3241421621621623,
               0.997483675391658
            ],
            [
               1.3269446746746747,
               0.9974255534630696
            ],
            [
               1.329747187187187,
               0.9972875018776384
            ],
            [
               1.3325496996997,
               0.9971009798093504
            ],
            [
               1.3353522122122123,
               0.9969103256293095
            ],
            [
               1.3381547247247247,
               0.9967571411222773
            ],
            [
               1.3409572372372371,
               0.9966674158172142
            ],
            [
               1.34375974974975,
               0.9966456448630137
            ],
            [
               1.3465622622622624,
               0.9966773072965789
            ],
            [
               1.3493647747747748,
               0.9967378190444818
            ],
            [
               1.3521672872872872,
               0.9968036895780445
            ],
            [
               1.3549697997998,
               0.99686098325155
            ],
            [
               1.3577723123123124,
               0.9969075336219972
            ],
            [
               1.3605748248248248,
               0.9969481445926223
            ],
            [
               1.3633773373373372,
               0.996985142771952
            ],
            [
               1.36617984984985,
               0.9970088783683047
            ],
            [
               1.3689823623623625,
               0.9969931831808649
            ],
            [
               1.3717848748748749,
               0.9968991352719601
            ],
            [
               1.3745873873873873,
               0.9966872904273907
            ],
            [
               1.3773898998999001,
               0.996334971109641
            ],
            [
               1.3801924124124125,
               0.9958526075785745
            ],
            [
               1.382994924924925,
               0.9952925646575628
            ],
            [
               1.3857974374374373,
               0.9947457281333556
            ],
            [
               1.3885999499499502,
               0.994324876504092
            ],
            [
               1.3914024624624626,
               0.9941383204382654
            ],
            [
               1.394204974974975,
               0.9942609339737436
            ],
            [
               1.3970074874874874,
               0.9947112199091048
            ],
            [
               1.39981,
               0.9954418151821813
            ]
         ]
      },
      {
         "data": [
            [
               1.39991,
               0.9950037998208681
            ],
            [
               1.3971074774774772,
               0.994259309220572
            ],
            [
               1.3943049549549547,
               0.9937232497615485
            ],
            [
               1.391502432432432,
               0.993463386263586
            ],
            [
               1.3886999099099095,
               0.9934836221073016
            ],
            [
               1.385897387387387,
               0.9937260538588559
            ],
            [
               1.3830948648648644,
               0.9940899117384352
            ],
            [
               1.3802923423423419,
               0.9944614068850774
            ],
            [
               1.3774898198198193,
               0.994745391446318
            ],
            [
               1.3746872972972968,
               0.9948894768957701
            ],
            [
               1.3718847747747747,
               0.9948938750692886
            ],
            [
               1.369082252252252,
               0.9948048378026595
            ],
            [
               1.3662797297297296,
               0.9946946757485287
            ],
            [
               1.363477207207207,
               0.9946353183866989
            ],
            [
               1.3606746846846844,
               0.994674022990754
            ],
            [
               1.3578721621621619,
               0.9948187201636347
            ],
            [
               1.3550696396396393,
               0.9950370636783266
            ],
            [
               1.3522671171171168,
               0.9952687151343478
            ],
            [
               1.3494645945945942,
               0.9954462309248824
            ],
            [
               1.3466620720720717,
               0.9955174375991762
            ],
            [
               1.3438595495495491,
               0.9954620902367786
            ],
            [
               1.3410570270270266,
               0.9952978131869805
            ],
            [
               1.338254504504504,
               0.9950739951369616
            ],
            [
               1.335451981981982,
               0.9948561927600723
            ],
            [
               1.3326494594594593,
               0.9947064323610075
            ],
            [
               1.3298469369369368,
               0.9946657411287729
            ],
            [
               1.3270444144144142,
               0.9947441072024781
            ],
            [
               1.3242418918918917,
               0.9949203640040134
            ],
            [
               1.3214393693693691,
               0.9951512005104302
            ],
            [
               1.3186368468468466,
               0.9953857215542838
            ],
            [
               1.315834324324324,
               0.9955805787629004
            ],
            [
               1.3130318018018015,
               0.9957110060265941
            ],
            [
               1.310229279279279,
               0.9957748736899126
            ],
            [
               1.3074267567567563,
               0.995789408006418
            ],
            [
               1.3046242342342338,
               0.9957826019345493
            ],
            [
               1.3018217117117112,
               0.9957827955705294
            ],
            [
               1.2990191891891887,
               0.9958100376752828
            ],
            [
               1.2962166666666666,
               0.9958717471909067
            ],
            [
               1.293414144144144,
               0.995963380773532
            ],
            [
               1.2906116216216215,
               0.9960729859103805
            ],
            [
               1.287809099099099,
               0.9961873220359021
            ],
            [
               1.2850065765765764,
               0.996297021143062
            ],
            [
               1.2822040540540538,
               0.9963990024301363
            ],
            [
               1.2794015315315312,
               0.9964956755157406
            ],
            [
               1.2765990090090087,
               0.9965918080684011
            ],
            [
               1.2737964864864861,
               0.9966907815482988
            ],
            [
               1.2709939639639636,
               0.9967920283280771
            ],
            [
               1.268191441441441,
               0.996890770929548
            ],
            [
               1.2653889189189185,
               0.9969800916888809
            ],
            [
               1.262586396396396,
               0.9970543161705743
            ],
            [
               1.2597838738738734,
               0.9971121201052262
            ],
            [
               1.2569813513513513,
               0.9971578855648342
            ],
            [
               1.2541788288288287,
               0.997200573008729
            ],
            [
               1.2513763063063061,
               0.9972504296902887
            ],
            [
               1.2485737837837836,
               0.9973147911674582
            ],
            [
               1.245771261261261,
               0.997394673018293
            ],
            [
               1.2429687387387385,
               0.997483614463514
            ],
            [
               1.240166216216216,
               0.9975694097065477
            ],
            [
               1.2373636936936934,
               0.9976382607588736
            ],
            [
               1.2345611711711708,
               0.9976799280713378
            ],
            [
               1.2317586486486483,
               0.9976920086449603
            ],
            [
               1.2289561261261257,
               0.9976817093944934
            ],
            [
               1.2261536036036031,
               0.9976643248409571
            ],
            [
               1.2233510810810806,
               0.9976587689941567
            ],
            [
               1.2205485585585585,
               0.9976815409027424
            ],
            [
               1.217746036036036,
               0.9977410565736702
            ],
            [
               1.2149435135135134,
               0.9978341689840238
            ],
            [
               1.2121409909909908,
               0.9979459756627891
            ],
            [
               1.2093384684684683,
               0.9980529468523414
            ],
            [
               1.2065359459459457,
               0.9981283739058857
            ],
            [
               1.2037334234234232,
               0.998148485061104
            ],
            [
               1.2009309009009006,
               0.9980974992235447
            ],
            [
               1.198128378378378,
               0.9979703692852715
            ],
            [
               1.1953258558558555,
               0.9977727927495561
            ],
            [
               1.192523333333333,
               0.9975189238866249
            ],
            [
               1.1897208108108104,
               0.9972278128869103
            ],
            [
               1.1869182882882878,
               0.9969197549668105
            ],
            [
               1.1841157657657653,
               0.9966134660079333
            ],
            [
               1.1813132432432432,
               0.9963244786896965
            ],
            [
               1.1785107207207206,
               0.9960646188494879
            ],
            [
               1.175708198198198,
               0.9958420922870965
            ],
            [
               1.1729056756756755,
               0.9956616890558729
            ],
            [
               1.170103153153153,
               0.995524849392941
            ],
            [
               1.1673006306306304,
               0.995429670797314
            ],
            [
               1.1644981081081078,
               0.9953711721322402
            ],
            [
               1.1616955855855853,
               0.9953421295314702
            ],
            [
               1.1588930630630627,
               0.995334546677511
            ],
            [
               1.1560905405405402,
               0.9953414389012469
            ],
            [
               1.1532880180180176,
               0.9953582977094082
            ],
            [
               1.150485495495495,
               0.9953835489101663
            ],
            [
               1.1476829729729725,
               0.9954176072489826
            ],
            [
               1.14488045045045,
               0.995460689857228
            ],
            [
               1.1420779279279278,
               0.9955101643299886
            ],
            [
               1.1392754054054053,
               0.9955585983620412
            ],
            [
               1.1364728828828827,
               0.9955936259329534
            ],
            [
               1.1336703603603602,
               0.995600190761637
            ],
            [
               1.1308678378378376,
               0.9955648211734005
            ],
            [
               1.128065315315315,
               0.9954806554545315
            ],
            [
               1.1252627927927925,
               0.9953513582780158
            ],
            [
               1.12246027027027,
               0.9951921422012657
            ],
            [
               1.1196577477477474,
               0.9950269073022944
            ],
            [
               1.1168552252252248,
               0.994881831157981
            ],
            [
               1.1140527027027023,
               0.9947771424796601
            ],
            [
               1.1112501801801797,
               0.9947197673926382
            ],
            [
               1.1084476576576572,
               0.9946996240104382
            ],
            [
               1.105645135135135,
               0.994691412269959
            ],
            [
               1.1028426126126125,
               0.9946620183953043
            ],
            [
               1.10004009009009,
               0.994581663511753
            ],
            [
               1.0972375675675674,
               0.9944353648584872
            ],
            [
               1.0944350450450449,
               0.9942307531579886
            ],
            [
               1.0916325225225223,
               0.9939990965811374
            ],
            [
               1.0888299999999997,
               0.993788369959437
            ],
            [
               1.0860274774774772,
               0.9936497965527162
            ],
            [
               1.0832249549549546,
               0.9936216380074472
            ],
            [
               1.080422432432432,
               0.9937152906225677
            ],
            [
               1.0776199099099095,
               0.9939084411705612
            ],
            [
               1.074817387387387,
               0.9941481269859509
            ],
            [
               1.0720148648648644,
               0.9943635595579656
            ],
            [
               1.0692123423423419,
               0.9944854305773556
            ],
            [
               1.0664098198198197,
               0.9944661504842698
            ],
            [
               1.0636072972972972,
               0.9942948611490308
            ],
            [
               1.0608047747747746,
               0.9940023926176298
            ],
            [
               1.058002252252252,
               0.9936542489043017
            ],
            [
               1.0551997297297295,
               0.9933333272014102
            ],
            [
               1.052397207207207,
               0.9931172594280153
            ],
            [
               1.0495946846846844,
               0.9930569882661326
            ],
            [
               1.0467921621621619,
               0.9931628786104789
            ],
            [
               1.0439896396396393,
               0.9934023962697323
            ],
            [
               1.0411871171171168,
               0.9937098684122712
            ],
            [
               1.0383845945945942,
               0.9940051900325733
            ],
            [
               1.0355820720720716,
               0.9942157149685591
            ],
            [
               1.032779549549549,
               0.9942947886875255
            ],
            [
               1.0299770270270265,
               0.994231658178109
            ],
            [
               1.0271745045045044,
               0.9940503760921371
            ],
            [
               1.0243719819819819,
               0.9937988331736016
            ],
            [
               1.0215694594594593,
               0.9935320511052561
            ],
            [
               1.0187669369369368,
               0.9932953937782192
            ],
            [
               1.0159644144144142,
               0.9931129688527829
            ],
            [
               1.0131618918918917,
               0.9929844024583485
            ],
            [
               1.010359369369369,
               0.9928901497243783
            ],
            [
               1.0075568468468465,
               0.9928026114292663
            ],
            [
               1.004754324324324,
               0.9926985406899498
            ],
            [
               1.0019518018018014,
               0.9925681084786735
            ],
            [
               0.9991492792792789,
               0.9924175214362594
            ],
            [
               0.9963467567567563,
               0.9922646483369779
            ],
            [
               0.9935442342342338,
               0.9921297644945797
            ],
            [
               0.9907417117117117,
               0.9920253117488922
            ],
            [
               0.9879391891891891,
               0.9919488704542339
            ],
            [
               0.9851366666666665,
               0.9918822685819904
            ],
            [
               0.982334144144144,
               0.991797395544721
            ],
            [
               0.9795316216216214,
               0.9916667135957722
            ],
            [
               0.9767290990990989,
               0.9914746083912536
            ],
            [
               0.9739265765765763,
               0.9912252695445263
            ],
            [
               0.9711240540540538,
               0.9909439156531741
            ],
            [
               0.9683215315315312,
               0.9906704871827832
            ],
            [
               0.9655190090090087,
               0.9904476117439649
            ],
            [
               0.9627164864864861,
               0.990306750703243
            ],
            [
               0.9599139639639636,
               0.9902572131376104
            ],
            [
               0.957111441441441,
               0.9902818840721757
            ],
            [
               0.9543089189189184,
               0.9903413323970389
            ],
            [
               0.9515063963963963,
               0.9903851800174108
            ],
            [
               0.9487038738738738,
               0.9903671767040969
            ],
            [
               0.9459013513513512,
               0.9902591643885401
            ],
            [
               0.9430988288288287,
               0.9900594559945441
            ],
            [
               0.9402963063063061,
               0.9897929765007389
            ],
            [
               0.9374937837837836,
               0.9895031971666686
            ],
            [
               0.934691261261261,
               0.9892385346579124
            ],
            [
               0.9318887387387385,
               0.9890376101887739
            ],
            [
               0.9290862162162159,
               0.9889180183498472
            ],
            [
               0.9262836936936933,
               0.9888719925270495
            ],
            [
               0.9234811711711708,
               0.9888700325210102
            ],
            [
               0.9206786486486482,
               0.9888709780442673
            ],
            [
               0.9178761261261257,
               0.9888350276294711
            ],
            [
               0.9150736036036036,
               0.9887354443098648
            ],
            [
               0.912271081081081,
               0.9885653520966298
            ],
            [
               0.9094685585585585,
               0.9883378235708788
            ],
            [
               0.9066660360360359,
               0.9880797365479455
            ],
            [
               0.9038635135135134,
               0.9878218559803191
            ],
            [
               0.9010609909909908,
               0.9875886371074736
            ],
            [
               0.8982584684684682,
               0.9873910599604767
            ],
            [
               0.8954559459459457,
               0.9872245372119439
            ],
            [
               0.8926534234234231,
               0.987072088719213
            ],
            [
               0.8898509009009006,
               0.9869112141518772
            ],
            [
               0.887048378378378,
               0.9867218126873072
            ],
            [
               0.8842458558558555,
               0.9864924134163788
            ],
            [
               0.8814433333333329,
               0.9862228404773574
            ],
            [
               0.8786408108108104,
               0.9859228643534674
            ],
            [
               0.8758382882882882,
               0.9856078342680183
            ],
            [
               0.8730357657657657,
               0.9852932304944584
            ],
            [
               0.8702332432432431,
               0.9849902222986184
            ],
            [
               0.8674307207207206,
               0.984703681962459
            ],
            [
               0.864628198198198,
               0.9844329899471391
            ],
            [
               0.8618256756756755,
               0.9841748310581291
            ],
            [
               0.8590231531531529,
               0.9839264642531669
            ],
            [
               0.8562206306306304,
               0.9836879010622726
            ],
            [
               0.8534181081081078,
               0.9834620283828641
            ],
            [
               0.8506155855855853,
               0.98325268693332
            ],
            [
               0.8478130630630627,
               0.9830616557026857
            ],
            [
               0.8450105405405401,
               0.9828860106436859
            ],
            [
               0.8422080180180176,
               0.9827172138361695
            ],
            [
               0.839405495495495,
               0.98254259302644
            ],
            [
               0.8366029729729729,
               0.982348870130825
            ],
            [
               0.8338004504504504,
               0.9821264934797198
            ],
            [
               0.8309979279279278,
               0.9818730908754356
            ],
            [
               0.8281954054054053,
               0.9815945800640924
            ],
            [
               0.8253928828828827,
               0.9813032879152888
            ],
            [
               0.8225903603603602,
               0.9810135448265744
            ],
            [
               0.8197878378378376,
               0.9807362184716495
            ],
            [
               0.816985315315315,
               0.9804741459305366
            ],
            [
               0.8141827927927925,
               0.9802202091579149
            ],
            [
               0.8113802702702699,
               0.9799589284826258
            ],
            [
               0.8085777477477474,
               0.9796712194275485
            ],
            [
               0.8057752252252248,
               0.9793408057471429
            ],
            [
               0.8029727027027023,
               0.9789601244156809
            ],
            [
               0.8001701801801802,
               0.9785336448396156
            ],
            [
               0.7973676576576576,
               0.9780773421404303
            ],
            [
               0.794565135135135,
               0.9776143411788405
            ],
            [
               0.7917626126126125,
               0.9771680478145846
            ],
            [
               0.7889600900900899,
               0.9767549590615965
            ],
            [
               0.7861575675675674,
               0.9763794919009385
            ],
            [
               0.7833550450450448,
               0.9760325390645797
            ],
            [
               0.7805525225225223,
               0.975694262805761
            ],
            [
               0.7777499999999997,
               0.975340277812792
            ],
            [
               0.7749474774774772,
               0.9749493038252304
            ],
            [
               0.7721449549549546,
               0.9745099326800948
            ],
            [
               0.769342432432432,
               0.9740244783128842
            ],
            [
               0.7665399099099095,
               0.9735088307410884
            ],
            [
               0.763737387387387,
               0.9729884833028586
            ],
            [
               0.7609348648648648,
               0.9724920321832995
            ],
            [
               0.7581323423423423,
               0.9720441062270879
            ],
            [
               0.7553298198198197,
               0.9716596976332683
            ],
            [
               0.7525272972972972,
               0.9713412793291158
            ],
            [
               0.7497247747747746,
               0.9710791537628303
            ],
            [
               0.7469222522522521,
               0.9708545171355496
            ],
            [
               0.7441197297297295,
               0.9706440517110848
            ],
            [
               0.741317207207207,
               0.9704246541679444
            ],
            [
               0.7385146846846844,
               0.9701771667129893
            ],
            [
               0.7357121621621618,
               0.9698885358593783
            ],
            [
               0.7329096396396393,
               0.96955243342235
            ],
            [
               0.7301071171171167,
               0.969168804646616
            ],
            [
               0.7273045945945942,
               0.9687429317933918
            ],
            [
               0.7245020720720716,
               0.9682844323928645
            ],
            [
               0.7216995495495495,
               0.9678062861417622
            ],
            [
               0.718897027027027,
               0.9673236938169918
            ],
            [
               0.7160945045045044,
               0.9668524745758253
            ],
            [
               0.7132919819819818,
               0.9664068630470521
            ],
            [
               0.7104894594594593,
               0.9659969083956264
            ],
            [
               0.7076869369369367,
               0.9656260425262371
            ],
            [
               0.7048844144144142,
               0.9652895872922247
            ],
            [
               0.7020818918918916,
               0.9649748815708543
            ],
            [
               0.6992793693693691,
               0.9646633159328888
            ],
            [
               0.6964768468468465,
               0.9643339828308612
            ],
            [
               0.693674324324324,
               0.9639680906089587
            ],
            [
               0.6908718018018014,
               0.9635529676109154
            ],
            [
               0.6880692792792789,
               0.9630845395913017
            ],
            [
               0.6852667567567567,
               0.9625676047246576
            ],
            [
               0.6824642342342342,
               0.9620139158171681
            ],
            [
               0.6796617117117116,
               0.9614387710495065
            ],
            [
               0.6768591891891891,
               0.9608572639123276
            ],
            [
               0.6740566666666665,
               0.9602813841703377
            ],
            [
               0.671254144144144,
               0.9597187771802458
            ],
            [
               0.6684516216216214,
               0.959173299993578
            ],
            [
               0.6656490990990989,
               0.958646810007115
            ],
            [
               0.6628465765765763,
               0.958141153087986
            ],
            [
               0.6600440540540538,
               0.9576592665891615
            ],
            [
               0.6572415315315312,
               0.9572047060640978
            ],
            [
               0.6544390090090086,
               0.9567795998580739
            ],
            [
               0.6516364864864861,
               0.9563817691987115
            ],
            [
               0.6488339639639635,
               0.9560022346681167
            ],
            [
               0.6460314414414414,
               0.9556243589426932
            ],
            [
               0.6432289189189189,
               0.9552254106422198
            ],
            [
               0.6404263963963963,
               0.9547805204663697
            ],
            [
               0.6376238738738738,
               0.9542681216191482
            ],
            [
               0.6348213513513512,
               0.9536753424777953
            ],
            [
               0.6320188288288286,
               0.953001691757833
            ],
            [
               0.6292163063063061,
               0.9522598157140978
            ],
            [
               0.6264137837837835,
               0.9514729821722612
            ],
            [
               0.623611261261261,
               0.9506699663245737
            ],
            [
               0.6208087387387384,
               0.9498788278800123
            ],
            [
               0.6180062162162159,
               0.9491213931367386
            ],
            [
               0.6152036936936933,
               0.9484099722507338
            ],
            [
               0.6124011711711708,
               0.9477470479949976
            ],
            [
               0.6095986486486482,
               0.9471276460276934
            ],
            [
               0.6067961261261261,
               0.9465432010958399
            ],
            [
               0.6039936036036035,
               0.9459852872525703
            ],
            [
               0.601191081081081,
               0.9454477423419818
            ],
            [
               0.5983885585585584,
               0.9449264284733452
            ],
            [
               0.5955860360360359,
               0.9444168716112296
            ],
            [
               0.5927835135135133,
               0.9439109457428787
            ],
            [
               0.5899809909909908,
               0.9433942628380902
            ],
            [
               0.5871784684684682,
               0.9428457985331491
            ],
            [
               0.5843759459459457,
               0.9422405469325852
            ],
            [
               0.5815734234234231,
               0.9415548976056989
            ],
            [
               0.5787709009009008,
               0.9407733445224336
            ],
            [
               0.5759683783783782,
               0.9398944594553522
            ],
            [
               0.5731658558558557,
               0.9389340526322445
            ],
            [
               0.5703633333333331,
               0.9379241408407917
            ],
            [
               0.5675608108108106,
               0.9369075470686241
            ],
            [
               0.564758288288288,
               0.9359292885609201
            ],
            [
               0.5619557657657654,
               0.9350269418703092
            ],
            [
               0.5591532432432431,
               0.9342225645242141
            ],
            [
               0.5563507207207206,
               0.9335183673440399
            ],
            [
               0.553548198198198,
               0.9328972818833638
            ],
            [
               0.5507456756756755,
               0.9323281778159658
            ],
            [
               0.5479431531531529,
               0.9317741840257976
            ],
            [
               0.5451406306306303,
               0.9312017488333042
            ],
            [
               0.5423381081081078,
               0.93058797395253
            ],
            [
               0.5395355855855855,
               0.9299243785345865
            ],
            [
               0.5367330630630629,
               0.929216375806664
            ],
            [
               0.5339305405405403,
               0.928479011756761
            ],
            [
               0.5311280180180178,
               0.9277305353187799
            ],
            [
               0.5283254954954952,
               0.9269858537985769
            ],
            [
               0.5255229729729727,
               0.9262517705945752
            ],
            [
               0.5227204504504503,
               0.9255252035129522
            ],
            [
               0.5199179279279278,
               0.9247945980568693
            ],
            [
               0.5171154054054052,
               0.924043802440252
            ],
            [
               0.5143128828828827,
               0.9232570390832657
            ],
            [
               0.5115103603603601,
               0.9224234444043351
            ],
            [
               0.5087078378378376,
               0.921539947112137
            ],
            [
               0.505905315315315,
               0.9206118667740297
            ],
            [
               0.5031027927927927,
               0.9196513149482444
            ],
            [
               0.5003002702702701,
               0.9186740520669507
            ],
            [
               0.4974977477477476,
               0.9176957512098449
            ],
            [
               0.494695225225225,
               0.9167286114614388
            ],
            [
               0.49189270270270247,
               0.9157790170350346
            ],
            [
               0.4890901801801799,
               0.9148465813504592
            ],
            [
               0.48628765765765736,
               0.913924577707973
            ],
            [
               0.483485135135135,
               0.913001524560431
            ],
            [
               0.48068261261261247,
               0.91206358130944
            ],
            [
               0.4778800900900899,
               0.911097381409061
            ],
            [
               0.47507756756756736,
               0.9100929225944534
            ],
            [
               0.4722750450450448,
               0.9090461067109963
            ],
            [
               0.46947252252252225,
               0.9079604768885925
            ],
            [
               0.4666699999999997,
               0.9068476877325082
            ],
            [
               0.46386747747747736,
               0.9057263364603603
            ],
            [
               0.4610649549549548,
               0.904619031425314
            ],
            [
               0.45826243243243225,
               0.9035479727326485
            ],
            [
               0.4554599099099097,
               0.9025297854779073
            ],
            [
               0.45265738738738714,
               0.9015707364734793
            ],
            [
               0.4498548648648646,
               0.9006636213617603
            ],
            [
               0.44705234234234204,
               0.899787416562942
            ],
            [
               0.4442498198198197,
               0.8989102333780115
            ],
            [
               0.44144729729729715,
               0.8979952958439021
            ],
            [
               0.4386447747747746,
               0.8970088004373888
            ],
            [
               0.43584225225225204,
               0.8959278624221989
            ],
            [
               0.4330397297297295,
               0.8947465347519699
            ],
            [
               0.43023720720720693,
               0.8934782136886008
            ],
            [
               0.4274346846846844,
               0.8921535745280182
            ],
            [
               0.42463216216216204,
               0.8908143075631083
            ],
            [
               0.4218296396396395,
               0.8895040408990169
            ],
            [
               0.41902711711711693,
               0.8882586208481333
            ],
            [
               0.4162245945945944,
               0.8870981349163523
            ],
            [
               0.4134220720720718,
               0.8860226303592007
            ],
            [
               0.41061954954954927,
               0.8850125155822168
            ],
            [
               0.40781702702702693,
               0.8840334037753672
            ],
            [
               0.4050145045045044,
               0.8830440181270569
            ],
            [
               0.4022119819819818,
               0.8820050487045952
            ],
            [
               0.39940945945945927,
               0.880886730724487
            ],
            [
               0.3966069369369367,
               0.8796734166708311
            ],
            [
               0.39380441441441416,
               0.8783643690417309
            ],
            [
               0.3910018918918916,
               0.8769711049610092
            ],
            [
               0.3881993693693693,
               0.8755125424785462
            ],
            [
               0.3853968468468467,
               0.8740096651081724
            ],
            [
               0.38259432432432416,
               0.8724813207699196
            ],
            [
               0.3797918018018016,
               0.8709421710703151
            ],
            [
               0.37698927927927905,
               0.8694029300519837
            ],
            [
               0.3741867567567565,
               0.8678721820548723
            ],
            [
               0.37138423423423395,
               0.8663585309528863
            ],
            [
               0.3685817117117116,
               0.8648717815598763
            ],
            [
               0.36577918918918906,
               0.863422296263548
            ],
            [
               0.3629766666666665,
               0.8620184468861025
            ],
            [
               0.36017414414414395,
               0.8606629204265444
            ],
            [
               0.3573716216216214,
               0.8593492405279626
            ],
            [
               0.35456909909909884,
               0.8580600105238918
            ],
            [
               0.3517665765765763,
               0.8567679931647172
            ],
            [
               0.34896405405405395,
               0.8554403169898999
            ],
            [
               0.3461615315315314,
               0.8540450880898875
            ],
            [
               0.34335900900900884,
               0.8525588092844603
            ],
            [
               0.3405564864864863,
               0.8509725594044151
            ],
            [
               0.33775396396396373,
               0.8492950350112392
            ],
            [
               0.3349514414414412,
               0.8475512979260631
            ],
            [
               0.3321489189189186,
               0.8457772136802597
            ],
            [
               0.3293463963963963,
               0.8440107870058953
            ],
            [
               0.32654387387387374,
               0.8422825421303579
            ],
            [
               0.3237413513513512,
               0.8406074692366985
            ],
            [
               0.3209388288288286,
               0.8389807337351429
            ],
            [
               0.31813630630630607,
               0.8373783929584688
            ],
            [
               0.3153337837837835,
               0.835763041317672
            ],
            [
               0.31253126126126096,
               0.8340929785493232
            ],
            [
               0.30972873873873863,
               0.8323325415849236
            ],
            [
               0.3069262162162161,
               0.8304609304861692
            ],
            [
               0.3041236936936935,
               0.8284772807492893
            ],
            [
               0.30132117117117097,
               0.8264007657109917
            ],
            [
               0.2985186486486484,
               0.8242658568276198
            ],
            [
               0.29571612612612586,
               0.8221141423754421
            ],
            [
               0.2929136036036035,
               0.8199849493314268
            ],
            [
               0.29011108108108097,
               0.8179072031880759
            ],
            [
               0.2873085585585584,
               0.8158944670233026
            ],
            [
               0.28450603603603586,
               0.8139440963374116
            ],
            [
               0.2817035135135133,
               0.8120402468928736
            ],
            [
               0.27890099099099075,
               0.8101594409769777
            ],
            [
               0.2760984684684682,
               0.8082768282230639
            ],
            [
               0.27329594594594586,
               0.8063713098644258
            ],
            [
               0.2704934234234233,
               0.8044282761952297
            ],
            [
               0.26769090090090075,
               0.8024396134364811
            ],
            [
               0.2648883783783782,
               0.8004015548639967
            ],
            [
               0.26208585585585564,
               0.7983115834513064
            ],
            [
               0.2592833333333331,
               0.7961657533162931
            ],
            [
               0.25648081081081053,
               0.7939574686255564
            ],
            [
               0.2536782882882882,
               0.7916780931829881
            ],
            [
               0.25087576576576565,
               0.7893190225344648
            ],
            [
               0.2480732432432431,
               0.786874307091505
            ],
            [
               0.24527072072072054,
               0.7843427583448122
            ],
            [
               0.24246819819819798,
               0.7817287381307689
            ],
            [
               0.23966567567567543,
               0.7790413988067002
            ],
            [
               0.23686315315315287,
               0.7762927733822633
            ],
            [
               0.23406063063063054,
               0.7734955514550941
            ],
            [
               0.23125810810810798,
               0.7706614405826933
            ],
            [
               0.22845558558558543,
               0.7678006753308655
            ],
            [
               0.22565306306306288,
               0.7649226350108231
            ],
            [
               0.22285054054054032,
               0.7620369199315382
            ],
            [
               0.22004801801801777,
               0.759153888422692
            ],
            [
               0.2172454954954952,
               0.7562837563113838
            ],
            [
               0.21444297297297288,
               0.7534339187888315
            ],
            [
               0.21164045045045032,
               0.7506049921633231
            ],
            [
               0.20883792792792777,
               0.7477868726073484
            ],
            [
               0.20603540540540521,
               0.7449565275579275
            ],
            [
               0.20323288288288266,
               0.7420790360138856
            ],
            [
               0.2004303603603601,
               0.7391125497521631
            ],
            [
               0.19762783783783777,
               0.7360165758996049
            ],
            [
               0.19482531531531522,
               0.7327616899359668
            ],
            [
               0.19202279279279266,
               0.7293379448006541
            ],
            [
               0.1892202702702701,
               0.7257592096287877
            ],
            [
               0.18641774774774755,
               0.7220615675363451
            ],
            [
               0.183615225225225,
               0.7182955297335549
            ],
            [
               0.18081270270270244,
               0.7145137134340103
            ],
            [
               0.1780101801801801,
               0.7107571795371033
            ],
            [
               0.17520765765765756,
               0.7070442918525923
            ],
            [
               0.172405135135135,
               0.7033654549184387
            ],
            [
               0.16960261261261245,
               0.6996854939250359
            ],
            [
               0.1668000900900899,
               0.6959532060005449
            ],
            [
               0.16399756756756734,
               0.6921154230253488
            ],
            [
               0.16119504504504478,
               0.6881314888708432
            ],
            [
               0.15839252252252245,
               0.6839838603012669
            ],
            [
               0.1555899999999999,
               0.6796816934824024
            ],
            [
               0.15278747747747734,
               0.6752564405608417
            ],
            [
               0.14998495495495479,
               0.670750973713107
            ],
            [
               0.14718243243243223,
               0.666205771362953
            ],
            [
               0.14437990990990968,
               0.6616465768602253
            ],
            [
               0.14157738738738712,
               0.6570773753839929
            ],
            [
               0.1387748648648648,
               0.6524807087947606
            ],
            [
               0.13597234234234223,
               0.6478248661220269
            ],
            [
               0.13316981981981968,
               0.6430751844428386
            ],
            [
               0.13036729729729712,
               0.6382053550279811
            ],
            [
               0.12756477477477457,
               0.6332047158280167
            ],
            [
               0.12476225225225201,
               0.6280790004856143
            ],
            [
               0.12195972972972946,
               0.6228443959338437
            ],
            [
               0.11915720720720713,
               0.6175172062177763
            ],
            [
               0.11635468468468457,
               0.6121030644015584
            ],
            [
               0.11355216216216202,
               0.6065898782778909
            ],
            [
               0.11074963963963946,
               0.6009474223696525
            ],
            [
               0.10794711711711691,
               0.5951341166491957
            ],
            [
               0.10514459459459435,
               0.5891088809762148
            ],
            [
               0.1023420720720718,
               0.5828439658996534
            ],
            [
               0.09953954954954947,
               0.5763340713304579
            ],
            [
               0.09673702702702691,
               0.5695981384012936
            ],
            [
               0.09393450450450436,
               0.5626726200319905
            ],
            [
               0.0911319819819818,
               0.555597998289749
            ],
            [
               0.08832945945945925,
               0.5484027969174234
            ],
            [
               0.08552693693693669,
               0.5410904426536687
            ],
            [
               0.08272441441441436,
               0.5336336157180794
            ],
            [
               0.0799218918918918,
               0.5259783740974053
            ],
            [
               0.07711936936936925,
               0.5180570927620922
            ],
            [
               0.0743168468468467,
               0.5098062173224422
            ],
            [
               0.07151432432432414,
               0.5011830487220694
            ],
            [
               0.06871180180180159,
               0.49217590789456844
            ],
            [
               0.06590927927927903,
               0.4828040936098603
            ],
            [
               0.0631067567567567,
               0.47310739501006693
            ],
            [
               0.060304234234234144,
               0.46312844399095476
            ],
            [
               0.05750171171171159,
               0.4528936911846416
            ],
            [
               0.054699189189189035,
               0.44239938084975505
            ],
            [
               0.05189666666666648,
               0.4316073323448577
            ],
            [
               0.049094144144143925,
               0.4204520896243825
            ],
            [
               0.04629162162162137,
               0.4088571425366182
            ],
            [
               0.04348909909909904,
               0.3967547577539513
            ],
            [
               0.04068657657657648,
               0.384102582442854
            ],
            [
               0.03788405405405393,
               0.37089111630093075
            ],
            [
               0.035081531531531374,
               0.3571391308023505
            ],
            [
               0.03227900900900882,
               0.3428781893973706
            ],
            [
               0.029476486486486264,
               0.3281312378561504
            ],
            [
               0.02667396396396371,
               0.3128924958612107
            ],
            [
               0.023871441441441377,
               0.2971157902057021
            ],
            [
               0.021068918918918822,
               0.2807160001447252
            ],
            [
               0.018266396396396267,
               0.2635842042368767
            ],
            [
               0.015463873873873712,
               0.2456127414407545
            ],
            [
               0.012661351351351158,
               0.22672315884474026
            ],
            [
               0.009858828828828603,
               0.2068889852869964
            ],
            [
               0.007056306306306048,
               0.18614679571802495
            ],
            [
               0.004253783783783716,
               0.16459262661806062
            ],
            [
               0.0014512612612611608,
               0.14236529861189662
            ],
            [
               -0.001351261261261394,
               0.1196221359126769
            ],
            [
               -0.004153783783783949,
               0.09651467301893712
            ],
            [
               -0.006956306306306503,
               0.07317154992758168
            ],
            [
               -0.009758828828829058,
               0.04969308851974241
            ],
            [
               -0.012561351351351613,
               0.02615794997144727
            ],
            [
               -0.015363873873873946,
               0.002638177473558767
            ],
            [
               -0.0181663963963965,
               -0.020783807830100254
            ],
            [
               -0.020968918918919055,
               -0.04400317966301076
            ],
            [
               -0.02377144144144161,
               -0.06689069231470174
            ],
            [
               -0.026573963963964164,
               -0.08930215317010864
            ],
            [
               -0.02937648648648672,
               -0.1110968275057932
            ],
            [
               -0.03217900900900905,
               -0.1321591027938786
            ],
            [
               -0.03498153153153161,
               -0.1524165711515829
            ],
            [
               -0.03778405405405416,
               -0.1718488328541828
            ],
            [
               -0.040586576576576716,
               -0.1904843555900611
            ],
            [
               -0.04338909909909927,
               -0.20838658605324378
            ],
            [
               -0.046191621621621826,
               -0.22563388294574116
            ],
            [
               -0.04899414414414438,
               -0.24229959550951635
            ],
            [
               -0.05179666666666671,
               -0.25843819496041265
            ],
            [
               -0.05459918918918927,
               -0.27408097722378344
            ],
            [
               -0.05740171171171182,
               -0.28924136690160807
            ],
            [
               -0.06020423423423438,
               -0.3039264992383893
            ],
            [
               -0.06300675675675693,
               -0.3181497040533833
            ],
            [
               -0.06580927927927949,
               -0.3319384558892252
            ],
            [
               -0.06861180180180204,
               -0.34533427353861534
            ],
            [
               -0.07141432432432437,
               -0.35838424042973416
            ],
            [
               -0.07421684684684693,
               -0.37112712434503703
            ],
            [
               -0.07701936936936948,
               -0.3835793130960544
            ],
            [
               -0.07982189189189204,
               -0.39572614296749353
            ],
            [
               -0.0826244144144146,
               -0.4075225302771571
            ],
            [
               -0.08542693693693715,
               -0.4189036869115599
            ],
            [
               -0.0882294594594597,
               -0.42980318897673603
            ],
            [
               -0.09103198198198204,
               -0.4401729975546911
            ],
            [
               -0.09383450450450459,
               -0.44999914519422
            ],
            [
               -0.09663702702702714,
               -0.45930803668002584
            ],
            [
               -0.0994395495495497,
               -0.4681612771830852
            ],
            [
               -0.10224207207207225,
               -0.4766406489862014
            ],
            [
               -0.10504459459459481,
               -0.484828062611236
            ],
            [
               -0.10784711711711736,
               -0.49278692543182023
            ],
            [
               -0.1106496396396397,
               -0.5005508485625781
            ],
            [
               -0.11345216216216225,
               -0.508123118695918
            ],
            [
               -0.1162546846846848,
               -0.5154867275195757
            ],
            [
               -0.11905720720720736,
               -0.5226211935313715
            ],
            [
               -0.12185972972972992,
               -0.5295201210050778
            ],
            [
               -0.12466225225225247,
               -0.5362031860527708
            ],
            [
               -0.12746477477477502,
               -0.5427181077969997
            ],
            [
               -0.13026729729729736,
               -0.5491315339893863
            ],
            [
               -0.1330698198198199,
               -0.5555115267875809
            ],
            [
               -0.13587234234234247,
               -0.5619072322201747
            ],
            [
               -0.13867486486486502,
               -0.5683323990943893
            ],
            [
               -0.14147738738738758,
               -0.5747583228573555
            ],
            [
               -0.14427990990991013,
               -0.5811188829208472
            ],
            [
               -0.14708243243243246,
               -0.5873265631939555
            ],
            [
               -0.14988495495495502,
               -0.5932949142665775
            ],
            [
               -0.15268747747747757,
               -0.5989609251821137
            ],
            [
               -0.15549000000000013,
               -0.6043008380675043
            ],
            [
               -0.15829252252252268,
               -0.6093350066484186
            ],
            [
               -0.16109504504504524,
               -0.6141207789307158
            ],
            [
               -0.1638975675675678,
               -0.6187359834880912
            ],
            [
               -0.16670009009009013,
               -0.6232582862356121
            ],
            [
               -0.16950261261261268,
               -0.6277466523417178
            ],
            [
               -0.17230513513513523,
               -0.6322301602186752
            ],
            [
               -0.1751076576576578,
               -0.6367068635709824
            ],
            [
               -0.17791018018018034,
               -0.6411521549460764
            ],
            [
               -0.1807127027027029,
               -0.6455332032226457
            ],
            [
               -0.18351522522522545,
               -0.6498244072128194
            ],
            [
               -0.1863177477477478,
               -0.6540188747731346
            ],
            [
               -0.18912027027027034,
               -0.6581325818948254
            ],
            [
               -0.1919227927927929,
               -0.6622004683374076
            ],
            [
               -0.19472531531531545,
               -0.6662663886270588
            ],
            [
               -0.197527837837838,
               -0.6703706918895949
            ],
            [
               -0.20033036036036056,
               -0.6745396941502961
            ],
            [
               -0.20313288288288311,
               -0.6787803535974388
            ],
            [
               -0.20593540540540545,
               -0.6830814646553791
            ],
            [
               -0.208737927927928,
               -0.6874203770100407
            ],
            [
               -0.21154045045045056,
               -0.6917724158735443
            ],
            [
               -0.2143429729729731,
               -0.6961194253339578
            ],
            [
               -0.21714549549549567,
               -0.700454383594515
            ],
            [
               -0.21994801801801822,
               -0.7047806108085146
            ],
            [
               -0.22275054054054078,
               -0.709106124854795
            ],
            [
               -0.2255530630630631,
               -0.7134354782945764
            ],
            [
               -0.22835558558558566,
               -0.7177623211274219
            ],
            [
               -0.23115810810810822,
               -0.7220656808870616
            ],
            [
               -0.23396063063063077,
               -0.7263116397262661
            ],
            [
               -0.23676315315315333,
               -0.7304601811060247
            ],
            [
               -0.23956567567567588,
               -0.7344751346914679
            ],
            [
               -0.24236819819819821,
               -0.7383339956609521
            ],
            [
               -0.24517072072072077,
               -0.742034323864052
            ],
            [
               -0.24797324324324332,
               -0.745594464893126
            ],
            [
               -0.2507757657657659,
               -0.7490481374926398
            ],
            [
               -0.25357828828828843,
               -0.7524344079788978
            ],
            [
               -0.256380810810811,
               -0.7557860771702072
            ],
            [
               -0.25918333333333354,
               -0.7591200504509498
            ],
            [
               -0.2619858558558559,
               -0.7624326717204226
            ],
            [
               -0.26478837837837843,
               -0.7657014672606755
            ],
            [
               -0.267590900900901,
               -0.7688927560074001
            ],
            [
               -0.27039342342342354,
               -0.771972768097563
            ],
            [
               -0.2731959459459461,
               -0.774918841817948
            ],
            [
               -0.27599846846846865,
               -0.7777272679238466
            ],
            [
               -0.2788009909909912,
               -0.780415408033106
            ],
            [
               -0.28160351351351354,
               -0.7830174886162187
            ],
            [
               -0.2844060360360361,
               -0.7855754046593397
            ],
            [
               -0.28720855855855865,
               -0.7881273588140807
            ],
            [
               -0.2900110810810812,
               -0.7906977618858069
            ],
            [
               -0.29281360360360376,
               -0.7932913627145877
            ],
            [
               -0.2956161261261263,
               -0.7958932241520765
            ],
            [
               -0.29841864864864887,
               -0.7984743537069026
            ],
            [
               -0.3012211711711712,
               -0.8010011004476338
            ],
            [
               -0.30402369369369375,
               -0.8034453638538561
            ],
            [
               -0.3068262162162163,
               -0.8057925368706854
            ],
            [
               -0.30962873873873886,
               -0.8080449348016825
            ],
            [
               -0.3124312612612614,
               -0.8102199563598653
            ],
            [
               -0.31523378378378397,
               -0.8123438940269008
            ],
            [
               -0.3180363063063065,
               -0.8144436248554474
            ],
            [
               -0.32083882882882886,
               -0.8165389623955317
            ],
            [
               -0.3236413513513514,
               -0.8186380807691774
            ],
            [
               -0.32644387387387397,
               -0.8207372770535778
            ],
            [
               -0.3292463963963965,
               -0.8228248112854111
            ],
            [
               -0.3320489189189191,
               -0.824887168079303
            ],
            [
               -0.33485144144144163,
               -0.826915286546876
            ],
            [
               -0.3376539639639642,
               -0.8289083729289621
            ],
            [
               -0.3404564864864865,
               -0.8308738219475663
            ],
            [
               -0.3432590090090091,
               -0.8328232230524041
            ],
            [
               -0.34606153153153163,
               -0.8347659237747681
            ],
            [
               -0.3488640540540542,
               -0.8367026439135106
            ],
            [
               -0.35166657657657674,
               -0.8386218055626801
            ],
            [
               -0.3544690990990993,
               -0.8405004636221876
            ],
            [
               -0.3572716216216216,
               -0.8423102059382939
            ],
            [
               -0.3600741441441442,
               -0.8440266171350452
            ],
            [
               -0.36287666666666674,
               -0.8456394542236132
            ],
            [
               -0.3656791891891893,
               -0.8471600784482752
            ],
            [
               -0.36848171171171185,
               -0.8486231921939924
            ],
            [
               -0.3712842342342344,
               -0.8500814607046792
            ],
            [
               -0.37408675675675696,
               -0.8515937353320338
            ],
            [
               -0.3768892792792793,
               -0.8532096958055554
            ],
            [
               -0.37969180180180184,
               -0.8549551232743487
            ],
            [
               -0.3824943243243244,
               -0.8568222166981276
            ],
            [
               -0.38529684684684695,
               -0.8587682318671891
            ],
            [
               -0.3880993693693695,
               -0.860723521257542
            ],
            [
               -0.39090189189189206,
               -0.8626073931708793
            ],
            [
               -0.3937044144144146,
               -0.8643478682113783
            ],
            [
               -0.39650693693693695,
               -0.8659001043912966
            ],
            [
               -0.3993094594594595,
               -0.8672584185941874
            ],
            [
               -0.40211198198198206,
               -0.8684584564574832
            ],
            [
               -0.4049145045045046,
               -0.8695687211540047
            ],
            [
               -0.40771702702702717,
               -0.8706736119210874
            ],
            [
               -0.4105195495495496,
               -0.8718524949211133
            ],
            [
               -0.41332207207207217,
               -0.8731604368353284
            ],
            [
               -0.4161245945945947,
               -0.8746157457419191
            ],
            [
               -0.4189271171171173,
               -0.8761975217989006
            ],
            [
               -0.4217296396396397,
               -0.8778535878495939
            ],
            [
               -0.4245321621621623,
               -0.8795162729604896
            ],
            [
               -0.42733468468468483,
               -0.8811213987743751
            ],
            [
               -0.4301372072072073,
               -0.882625071309558
            ],
            [
               -0.4329397297297298,
               -0.8840136979803677
            ],
            [
               -0.4357422522522524,
               -0.8853047562137832
            ],
            [
               -0.4385447747747748,
               -0.886538587940896
            ],
            [
               -0.4413472972972974,
               -0.8877640631454177
            ],
            [
               -0.44414981981981994,
               -0.8890226017227596
            ],
            [
               -0.4469523423423425,
               -0.8903353182254988
            ],
            [
               -0.44975486486486493,
               -0.8916969307724478
            ],
            [
               -0.4525573873873875,
               -0.893077939332946
            ],
            [
               -0.45535990990991004,
               -0.89443409862382
            ],
            [
               -0.4581624324324325,
               -0.895720127907885
            ],
            [
               -0.46096495495495504,
               -0.896903503302722
            ],
            [
               -0.4637674774774776,
               -0.8979743374578222
            ],
            [
               -0.46657000000000015,
               -0.8989486532579335
            ],
            [
               -0.4693725225225226,
               -0.8998643611919179
            ],
            [
               -0.47217504504504515,
               -0.9007713351749591
            ],
            [
               -0.4749775675675677,
               -0.9017185465288091
            ],
            [
               -0.47778009009009015,
               -0.9027418510015162
            ],
            [
               -0.4805826126126127,
               -0.9038556184161831
            ],
            [
               -0.48338513513513526,
               -0.9050501453128472
            ],
            [
               -0.4861876576576578,
               -0.9062951178023135
            ],
            [
               -0.48899018018018026,
               -0.907547795556491
            ],
            [
               -0.4917927027027028,
               -0.9087634970640264
            ],
            [
               -0.49459522522522537,
               -0.9099056219273878
            ],
            [
               -0.4973977477477478,
               -0.910952854182873
            ],
            [
               -0.5002002702702704,
               -0.9119021504567377
            ],
            [
               -0.5030027927927929,
               -0.9127673051784277
            ],
            [
               -0.5058053153153154,
               -0.913573965388051
            ],
            [
               -0.5086078378378379,
               -0.9143526851225108
            ],
            [
               -0.5114103603603605,
               -0.9151318464152554
            ],
            [
               -0.514212882882883,
               -0.9159320555466126
            ],
            [
               -0.5170154054054055,
               -0.9167630799191566
            ],
            [
               -0.519817927927928,
               -0.9176237006422737
            ],
            [
               -0.5226204504504506,
               -0.9185041874292134
            ],
            [
               -0.525422972972973,
               -0.9193905791067505
            ],
            [
               -0.5282254954954956,
               -0.9202696421954712
            ],
            [
               -0.5310280180180181,
               -0.9211333023807823
            ],
            [
               -0.5338305405405407,
               -0.9219814904175458
            ],
            [
               -0.5366330630630631,
               -0.9228226883727413
            ],
            [
               -0.5394355855855857,
               -0.9236719597404204
            ],
            [
               -0.5422381081081082,
               -0.9245468275180657
            ],
            [
               -0.5450406306306307,
               -0.9254619247256536
            ],
            [
               -0.5478431531531532,
               -0.9264237526347732
            ],
            [
               -0.5506456756756758,
               -0.9274270132304925
            ],
            [
               -0.5534481981981982,
               -0.9284537454694234
            ],
            [
               -0.5562507207207208,
               -0.9294758860106914
            ],
            [
               -0.5590532432432433,
               -0.9304610019683602
            ],
            [
               -0.5618557657657659,
               -0.9313800173344768
            ],
            [
               -0.5646582882882883,
               -0.9322150436052459
            ],
            [
               -0.5674608108108109,
               -0.9329651739951819
            ],
            [
               -0.5702633333333335,
               -0.9336484465906186
            ],
            [
               -0.5730658558558559,
               -0.9342990915850959
            ],
            [
               -0.5758683783783785,
               -0.934960434982078
            ],
            [
               -0.578670900900901,
               -0.9356750851315536
            ],
            [
               -0.5814734234234236,
               -0.9364748948025727
            ],
            [
               -0.584275945945946,
               -0.9373733752529158
            ],
            [
               -0.5870784684684686,
               -0.9383626393128035
            ],
            [
               -0.5898809909909911,
               -0.9394157099178334
            ],
            [
               -0.5926835135135136,
               -0.9404935039134303
            ],
            [
               -0.5954860360360361,
               -0.9415544529331097
            ],
            [
               -0.5982885585585587,
               -0.942563980886654
            ],
            [
               -0.6010910810810811,
               -0.9435011680314234
            ],
            [
               -0.6038936036036037,
               -0.9443608721696285
            ],
            [
               -0.6066961261261262,
               -0.9451510536945694
            ],
            [
               -0.6094986486486488,
               -0.9458865859852696
            ],
            [
               -0.6123011711711712,
               -0.9465819212032258
            ],
            [
               -0.6151036936936938,
               -0.9472452606635275
            ],
            [
               -0.6179062162162163,
               -0.9478762534215894
            ],
            [
               -0.6207087387387388,
               -0.9484679276579804
            ],
            [
               -0.6235112612612613,
               -0.9490119985018155
            ],
            [
               -0.6263137837837839,
               -0.9495054348868281
            ],
            [
               -0.6291163063063064,
               -0.9499556534724379
            ],
            [
               -0.6319188288288289,
               -0.9503821340610309
            ],
            [
               -0.6347213513513514,
               -0.9508134874532078
            ],
            [
               -0.637523873873874,
               -0.9512806353141355
            ],
            [
               -0.6403263963963964,
               -0.9518082163955346
            ],
            [
               -0.643128918918919,
               -0.9524070945697454
            ],
            [
               -0.6459314414414415,
               -0.9530706208092915
            ],
            [
               -0.6487339639639641,
               -0.9537761391879275
            ],
            [
               -0.6515364864864865,
               -0.954491501110343
            ],
            [
               -0.6543390090090091,
               -0.955184644263929
            ],
            [
               -0.6571415315315317,
               -0.9558331950012102
            ],
            [
               -0.6599440540540541,
               -0.956430961241141
            ],
            [
               -0.6627465765765767,
               -0.9569891560177359
            ],
            [
               -0.6655490990990992,
               -0.9575319220131959
            ],
            [
               -0.6683516216216216,
               -0.9580876392467232
            ],
            [
               -0.6711541441441442,
               -0.9586789407240293
            ],
            [
               -0.6739566666666668,
               -0.9593148309093114
            ],
            [
               -0.6767591891891893,
               -0.9599876196724155
            ],
            [
               -0.6795617117117118,
               -0.9606757619241895
            ],
            [
               -0.6823642342342343,
               -0.9613516687319922
            ],
            [
               -0.6851667567567569,
               -0.9619918150733091
            ],
            [
               -0.6879692792792793,
               -0.962585613628951
            ],
            [
               -0.6907718018018019,
               -0.9631398627819463
            ],
            [
               -0.6935743243243244,
               -0.9636770183299924
            ],
            [
               -0.696376846846847,
               -0.964227614165079
            ],
            [
               -0.6991793693693694,
               -0.9648191766311345
            ],
            [
               -0.701981891891892,
               -0.9654652581694012
            ],
            [
               -0.7047844144144145,
               -0.9661583146373454
            ],
            [
               -0.707586936936937,
               -0.9668690139411231
            ],
            [
               -0.7103894594594595,
               -0.9675525490454029
            ],
            [
               -0.7131919819819821,
               -0.9681602876705148
            ],
            [
               -0.7159945045045045,
               -0.9686533537894224
            ],
            [
               -0.7187970270270271,
               -0.9690140683181832
            ],
            [
               -0.7215995495495496,
               -0.9692517937192697
            ],
            [
               -0.7244020720720722,
               -0.9694014259202742
            ],
            [
               -0.7272045945945946,
               -0.969515004984185
            ],
            [
               -0.7300071171171172,
               -0.9696489586191228
            ],
            [
               -0.7328096396396397,
               -0.9698507091417966
            ],
            [
               -0.7356121621621622,
               -0.9701484060665779
            ],
            [
               -0.7384146846846847,
               -0.9705464262652688
            ],
            [
               -0.7412172072072073,
               -0.9710274144029316
            ],
            [
               -0.7440197297297299,
               -0.9715596460909159
            ],
            [
               -0.7468222522522523,
               -0.9721070234062041
            ],
            [
               -0.7496247747747748,
               -0.9726384952094296
            ],
            [
               -0.7524272972972974,
               -0.9731342345861407
            ],
            [
               -0.7552298198198198,
               -0.973587249810093
            ],
            [
               -0.7580323423423424,
               -0.974000748462664
            ],
            [
               -0.760834864864865,
               -0.9743829430669428
            ],
            [
               -0.7636373873873875,
               -0.974741637267649
            ],
            [
               -0.76643990990991,
               -0.9750806960589915
            ],
            [
               -0.7692424324324325,
               -0.9753995327323526
            ],
            [
               -0.7720449549549551,
               -0.9756954398658799
            ],
            [
               -0.7748474774774775,
               -0.9759674489049434
            ],
            [
               -0.7776500000000001,
               -0.9762198351078535
            ],
            [
               -0.7804525225225226,
               -0.9764635759013153
            ],
            [
               -0.7832550450450451,
               -0.9767149197425533
            ],
            [
               -0.7860575675675676,
               -0.9769913899479072
            ],
            [
               -0.7888600900900902,
               -0.9773065869326563
            ],
            [
               -0.7916626126126127,
               -0.9776656745419208
            ],
            [
               -0.7944651351351352,
               -0.9780632513946601
            ],
            [
               -0.7972676576576577,
               -0.9784844889531048
            ],
            [
               -0.8000701801801803,
               -0.9789092679139375
            ],
            [
               -0.8028727027027027,
               -0.9793179836036561
            ],
            [
               -0.8056752252252253,
               -0.9796971019705105
            ],
            [
               -0.8084777477477478,
               -0.9800426382201639
            ],
            [
               -0.8112802702702704,
               -0.9803604611854354
            ],
            [
               -0.8140827927927928,
               -0.9806634307541755
            ],
            [
               -0.8168853153153154,
               -0.9809664570774443
            ],
            [
               -0.8196878378378379,
               -0.9812812480823114
            ],
            [
               -0.8224903603603604,
               -0.9816125560156744
            ],
            [
               -0.8252928828828829,
               -0.9819571438609638
            ],
            [
               -0.8280954054054055,
               -0.9823056926260025
            ],
            [
               -0.8308979279279279,
               -0.9826468245093296
            ],
            [
               -0.8337004504504505,
               -0.9829716955737142
            ],
            [
               -0.836502972972973,
               -0.983277460546713
            ],
            [
               -0.8393054954954956,
               -0.983568368466556
            ],
            [
               -0.842108018018018,
               -0.9838541315450867
            ],
            [
               -0.8449105405405406,
               -0.9841461950377182
            ],
            [
               -0.8477130630630632,
               -0.9844532712690028
            ],
            [
               -0.8505155855855856,
               -0.9847777343144426
            ],
            [
               -0.8533181081081082,
               -0.9851141374646468
            ],
            [
               -0.8561206306306307,
               -0.9854503510282446
            ],
            [
               -0.8589231531531533,
               -0.9857709078086433
            ],
            [
               -0.8617256756756757,
               -0.9860614123646787
            ],
            [
               -0.8645281981981983,
               -0.9863125653108813
            ],
            [
               -0.8673307207207208,
               -0.9865225604062441
            ],
            [
               -0.8701332432432433,
               -0.9866972293769669
            ],
            [
               -0.8729357657657658,
               -0.9868480958947192
            ],
            [
               -0.8757382882882884,
               -0.9869891677159579
            ],
            [
               -0.8785408108108108,
               -0.9871336167380003
            ],
            [
               -0.8813433333333334,
               -0.9872913830708607
            ],
            [
               -0.8841458558558559,
               -0.9874682687057988
            ],
            [
               -0.8869483783783785,
               -0.9876664639236274
            ],
            [
               -0.8897509009009009,
               -0.987885923774565
            ],
            [
               -0.8925534234234235,
               -0.9881257781983004
            ],
            [
               -0.895355945945946,
               -0.9883850872827972
            ],
            [
               -0.8981584684684685,
               -0.9886626649799148
            ],
            [
               -0.900960990990991,
               -0.9889562012318549
            ],
            [
               -0.9037635135135136,
               -0.9892612922545032
            ],
            [
               -0.9065660360360361,
               -0.9895710772871098
            ],
            [
               -0.9093685585585587,
               -0.9898769362632225
            ],
            [
               -0.9121710810810811,
               -0.9901702251072366
            ],
            [
               -0.9149736036036036,
               -0.9904445128876491
            ],
            [
               -0.9177761261261261,
               -0.9906974583844197
            ],
            [
               -0.9205786486486487,
               -0.9909314759281662
            ],
            [
               -0.9233811711711712,
               -0.9911527138885445
            ],
            [
               -0.9261836936936938,
               -0.9913684817491145
            ],
            [
               -0.9289862162162162,
               -0.9915838891800788
            ],
            [
               -0.9317887387387388,
               -0.991798859797911
            ],
            [
               -0.9345912612612612,
               -0.992006683690493
            ],
            [
               -0.9373937837837838,
               -0.9921948469562994
            ],
            [
               -0.9401963063063064,
               -0.9923481503698084
            ],
            [
               -0.9429988288288289,
               -0.9924533442081385
            ],
            [
               -0.9458013513513515,
               -0.9925039334828973
            ],
            [
               -0.9486038738738739,
               -0.9925036518577097
            ],
            [
               -0.9514063963963965,
               -0.992467428041278
            ],
            [
               -0.9542089189189189,
               -0.9924193769153995
            ],
            [
               -0.9570114414414415,
               -0.9923882122081635
            ],
            [
               -0.959813963963964,
               -0.9924012225113679
            ],
            [
               -0.9626164864864866,
               -0.9924783484339685
            ],
            [
               -0.9654190090090091,
               -0.9926278383197036
            ],
            [
               -0.9682215315315316,
               -0.9928444880737253
            ],
            [
               -0.9710240540540541,
               -0.9931107596215483
            ],
            [
               -0.9738265765765766,
               -0.9934003543646016
            ],
            [
               -0.9766290990990991,
               -0.9936833002686927
            ],
            [
               -0.9794316216216217,
               -0.9939314089075295
            ],
            [
               -0.9822341441441442,
               -0.9941230665011481
            ],
            [
               -0.9850366666666668,
               -0.9942466352692139
            ],
            [
               -0.9878391891891892,
               -0.9943021094227413
            ],
            [
               -0.9906417117117118,
               -0.9943009690674289
            ],
            [
               -0.9934442342342342,
               -0.9942643535493458
            ],
            [
               -0.9962467567567568,
               -0.9942197652159388
            ],
            [
               -0.9990492792792793,
               -0.9941965991033541
            ],
            [
               -1.0018518018018019,
               -0.9942209517554752
            ],
            [
               -1.0046543243243244,
               -0.9943104088483545
            ],
            [
               -1.0074568468468468,
               -0.994469772638921
            ],
            [
               -1.0102593693693693,
               -0.9946888218794708
            ],
            [
               -1.0130618918918919,
               -0.99494304465704
            ],
            [
               -1.0158644144144144,
               -0.9951977653663113
            ],
            [
               -1.018666936936937,
               -0.9954152528817661
            ],
            [
               -1.0214694594594596,
               -0.9955634522019803
            ],
            [
               -1.024271981981982,
               -0.9956242355576084
            ],
            [
               -1.0270745045045047,
               -0.9955988335880427
            ],
            [
               -1.029877027027027,
               -0.9955085753456246
            ],
            [
               -1.0326795495495495,
               -0.9953902128008405
            ],
            [
               -1.035482072072072,
               -0.995286659188693
            ],
            [
               -1.0382845945945947,
               -0.9952354711785074
            ],
            [
               -1.0410871171171172,
               -0.9952583431073029
            ],
            [
               -1.0438896396396395,
               -0.9953548735420892
            ],
            [
               -1.046692162162162,
               -0.9955028034676795
            ],
            [
               -1.0494946846846847,
               -0.9956650516584584
            ],
            [
               -1.0522972072072072,
               -0.9958017276897547
            ],
            [
               -1.0550997297297298,
               -0.9958835725058535
            ],
            [
               -1.0579022522522523,
               -0.9959025687834375
            ],
            [
               -1.0607047747747749,
               -0.9958760942709484
            ],
            [
               -1.0635072972972974,
               -0.9958428525314013
            ],
            [
               -1.06630981981982,
               -0.9958513789884795
            ],
            [
               -1.0691123423423423,
               -0.9959443866689384
            ],
            [
               -1.0719148648648649,
               -0.9961437667098956
            ],
            [
               -1.0747173873873874,
               -0.9964411293905114
            ],
            [
               -1.07751990990991,
               -0.9967972569443184
            ],
            [
               -1.0803224324324325,
               -0.9971511537938673
            ],
            [
               -1.0831249549549549,
               -0.9974363446167528
            ],
            [
               -1.0859274774774774,
               -0.9975996601284068
            ],
            [
               -1.08873,
               -0.9976167743837094
            ],
            [
               -1.0915325225225225,
               -0.9974995854634934
            ],
            [
               -1.094335045045045,
               -0.9972929546819411
            ],
            [
               -1.0971375675675676,
               -0.9970616003129859
            ],
            [
               -1.0999400900900902,
               -0.9968710420521075
            ],
            [
               -1.1027426126126127,
               -0.9967684079446554
            ],
            [
               -1.1055451351351353,
               -0.9967690083722751
            ],
            [
               -1.1083476576576576,
               -0.9968527975612645
            ],
            [
               -1.1111501801801802,
               -0.9969717388214108
            ],
            [
               -1.1139527027027027,
               -0.9970656581648151
            ],
            [
               -1.1167552252252253,
               -0.9970815182823521
            ],
            [
               -1.1195577477477479,
               -0.9969900268359158
            ],
            [
               -1.1223602702702702,
               -0.9967944315923125
            ],
            [
               -1.1251627927927927,
               -0.9965289310042923
            ],
            [
               -1.1279653153153153,
               -0.996247488539306
            ],
            [
               -1.1307678378378379,
               -0.9960068784058296
            ],
            [
               -1.1335703603603604,
               -0.9958495231421735
            ],
            [
               -1.136372882882883,
               -0.9957915683230125
            ],
            [
               -1.1391754054054055,
               -0.9958197553154382
            ],
            [
               -1.141977927927928,
               -0.9958976645076424
            ],
            [
               -1.1447804504504504,
               -0.9959788280184889
            ],
            [
               -1.147582972972973,
               -0.9960220773627275
            ],
            [
               -1.1503854954954955,
               -0.9960039820012415
            ],
            [
               -1.153188018018018,
               -0.9959244672737857
            ],
            [
               -1.1559905405405406,
               -0.9958041985139505
            ],
            [
               -1.1587930630630632,
               -0.9956751870573815
            ],
            [
               -1.1615955855855855,
               -0.9955683164066809
            ],
            [
               -1.164398108108108,
               -0.9955023507793543
            ],
            [
               -1.1672006306306306,
               -0.9954782216817492
            ],
            [
               -1.1700031531531532,
               -0.9954803160215921
            ],
            [
               -1.1728056756756757,
               -0.995483886960876
            ],
            [
               -1.1756081981981983,
               -0.99546551918994
            ],
            [
               -1.1784107207207208,
               -0.9954125767847526
            ],
            [
               -1.1812132432432432,
               -0.9953280756816711
            ],
            [
               -1.1840157657657657,
               -0.9952292326173898
            ],
            [
               -1.1868182882882883,
               -0.9951403617200021
            ],
            [
               -1.1896208108108108,
               -0.9950829209869547
            ],
            [
               -1.1924233333333334,
               -0.9950665716224092
            ],
            [
               -1.195225855855856,
               -0.995084720285921
            ],
            [
               -1.1980283783783783,
               -0.995116320122912
            ],
            [
               -1.2008309009009008,
               -0.9951333414996787
            ],
            [
               -1.2036334234234234,
               -0.9951111651389735
            ],
            [
               -1.206435945945946,
               -0.9950380024562819
            ],
            [
               -1.2092384684684685,
               -0.9949197455420604
            ],
            [
               -1.212040990990991,
               -0.9947782978654283
            ],
            [
               -1.2148435135135136,
               -0.9946438428842967
            ],
            [
               -1.2176460360360362,
               -0.9945437916975868
            ],
            [
               -1.2204485585585585,
               -0.9944924656970289
            ],
            [
               -1.223251081081081,
               -0.9944854115528534
            ],
            [
               -1.2260536036036036,
               -0.9945006408825545
            ],
            [
               -1.2288561261261262,
               -0.9945065920704643
            ],
            [
               -1.2316586486486487,
               -0.9944741187390704
            ],
            [
               -1.2344611711711713,
               -0.9943882274129421
            ],
            [
               -1.2372636936936936,
               -0.994255213592178
            ],
            [
               -1.2400662162162162,
               -0.9941023458386742
            ],
            [
               -1.2428687387387387,
               -0.9939698214925905
            ],
            [
               -1.2456712612612613,
               -0.9938974699165282
            ],
            [
               -1.2484737837837838,
               -0.9939106329446603
            ],
            [
               -1.2512763063063064,
               -0.9940100965414913
            ],
            [
               -1.254078828828829,
               -0.9941696943043016
            ],
            [
               -1.2568813513513515,
               -0.9943426608180148
            ],
            [
               -1.2596838738738738,
               -0.9944748490376689
            ],
            [
               -1.2624863963963964,
               -0.9945205671426981
            ],
            [
               -1.265288918918919,
               -0.9944558613060477
            ],
            [
               -1.2680914414414415,
               -0.9942849031587068
            ],
            [
               -1.270893963963964,
               -0.9940374538993249
            ],
            [
               -1.2736964864864866,
               -0.9937583745221482
            ],
            [
               -1.276499009009009,
               -0.9934927992506319
            ],
            [
               -1.2793015315315315,
               -0.9932719772104548
            ],
            [
               -1.282104054054054,
               -0.9931044487714427
            ],
            [
               -1.2849065765765766,
               -0.9929752956086584
            ],
            [
               -1.2877090990990991,
               -0.9928533778520141
            ],
            [
               -1.2905116216216217,
               -0.9927037439779878
            ],
            [
               -1.2933141441441443,
               -0.9925007176977898
            ],
            [
               -1.2961166666666666,
               -0.9922370970189092
            ],
            [
               -1.2989191891891891,
               -0.9919264314105893
            ],
            [
               -1.3017217117117117,
               -0.9915978940979976
            ],
            [
               -1.3045242342342342,
               -0.9912859054812859
            ],
            [
               -1.3073267567567568,
               -0.9910184438872611
            ],
            [
               -1.3101292792792794,
               -0.9908082816083498
            ],
            [
               -1.312931801801802,
               -0.990650135008198
            ],
            [
               -1.3157343243243242,
               -0.9905244123609525
            ],
            [
               -1.3185368468468468,
               -0.9904057577364418
            ],
            [
               -1.3213393693693694,
               -0.9902728547258108
            ],
            [
               -1.324141891891892,
               -0.990115611619258
            ],
            [
               -1.3269444144144145,
               -0.9899370136370355
            ],
            [
               -1.329746936936937,
               -0.9897491410429401
            ],
            [
               -1.3325494594594596,
               -0.989565255791701
            ],
            [
               -1.335351981981982,
               -0.9893915140713472
            ],
            [
               -1.3381545045045045,
               -0.9892221021197856
            ],
            [
               -1.340957027027027,
               -0.9890402849336846
            ],
            [
               -1.3437595495495496,
               -0.9888254651067906
            ],
            [
               -1.3465620720720721,
               -0.9885637727510989
            ],
            [
               -1.3493645945945947,
               -0.9882579579725008
            ],
            [
               -1.352167117117117,
               -0.9879321759211491
            ],
            [
               -1.3549696396396396,
               -0.9876288204359072
            ],
            [
               -1.3577721621621621,
               -0.9873973990069117
            ],
            [
               -1.3605746846846847,
               -0.9872785615032837
            ],
            [
               -1.3633772072072072,
               -0.9872886394793138
            ],
            [
               -1.3661797297297298,
               -0.98741051121867
            ],
            [
               -1.3689822522522523,
               -0.98759496456732
            ],
            [
               -1.3717847747747747,
               -0.9877734130196008
            ],
            [
               -1.3745872972972972,
               -0.987878889475029
            ],
            [
               -1.3773898198198198,
               -0.9878690435052688
            ],
            [
               -1.3801923423423423,
               -0.9877435756646873
            ],
            [
               -1.382994864864865,
               -0.9875497363345469
            ],
            [
               -1.3857973873873874,
               -0.9873729517754383
            ],
            [
               -1.38859990990991,
               -0.9873142920662231
            ],
            [
               -1.3914024324324323,
               -0.9874608766824856
            ],
            [
               -1.394204954954955,
               -0.9878579585791476
            ],
            [
               -1.3970074774774774,
               -0.9884913889368148
            ],
            [
               -1.39981,
               -0.9892863460639854
            ]
         ]
      }
   ]
}
