# Supplementary material for: Isolation of a planar π-aromatic Bi5− ring in a cobalt-based inverse-sandwich-type complex
Source: Nat Chem. 2025 Jan 20;17(4):547–55. doi: 10.1038/s41557-024-01713-8 (PMC11964920; doi:10.1038/s41557-024-01713-8)
Supplement: Supplementary file 4 — Original magnetic data of compound 1 and origin file of Fig. 3. [file 41557_2024_1713_MOESM4_ESM.zip › sr_and_T/9.csv]

comment	corrected Loops
temperature	0.1
sr	0.032
angle	0
trans	0
B	M
-1.3999	-0.9902975696467072
-1.3970974874874873	-0.989374140553515
-1.394294974974975	-0.988532409950698
-1.3914924624624623	-0.9878928246554627
-1.3886899499499499	-0.9875176811215739
-1.3858874374374373	-0.9873996695542953
-1.3830849249249249	-0.9874704999492545
-1.3802824124124122	-0.9876258623426455
-1.3774798998998998	-0.9877583404574793
-1.3746773873873872	-0.987788083930099
-1.3718748748748748	-0.9876824546637729
-1.3690723623623622	-0.9874598622543407
-1.3662698498498498	-0.9871781742935939
-1.3634673373373372	-0.9869127296186874
-1.3606648248248248	-0.9867316786099661
-1.3578623123123121	-0.9866764294708075
-1.3550597997997997	-0.9867525973037929
-1.3522572872872871	-0.9869330065919584
-1.3494547747747747	-0.9871703530982618
-1.346652262262262	-0.9874143669863398
-1.3438497497497497	-0.9876275113746018
-1.341047237237237	-0.9877944578253066
-1.3382447247247247	-0.9879231865777722
-1.335442212212212	-0.9880385439781707
-1.3326396996996996	-0.9881714123136182
-1.329837187187187	-0.9883476072273634
-1.3270346746746746	-0.9885800626507208
-1.324232162162162	-0.9888661863272332
-1.3214296496496496	-0.9891902137522771
-1.318627137137137	-0.989528743225288
-1.3158246246246246	-0.9898569402125903
-1.313022112112112	-0.9901532723491645
-1.3102195995995995	-0.9904017692492992
-1.307417087087087	-0.9905921215040878
-1.3046145745745745	-0.9907188542774599
-1.301812062062062	-0.9907809700024734
-1.2990095495495495	-0.9907828466779877
-1.2962070370370369	-0.9907361381047428
-1.2934045245245245	-0.9906614696789974
-1.2906020120120119	-0.9905883359302164
-1.2877994994994995	-0.9905520151990057
-1.2849969869869868	-0.9905874063682378
-1.2821944744744744	-0.9907210402792482
-1.2793919619619618	-0.9909635641397365
-1.2765894494494494	-0.9913052690312587
-1.2737869369369368	-0.9917165408853601
-1.2709844244244244	-0.9921536477053243
-1.2681819119119118	-0.9925685283451151
-1.2653793993993994	-0.9929198518670903
-1.2625768868868867	-0.9931820983185327
-1.2597743743743743	-0.9933499916616132
-1.2569718618618617	-0.993437116027599
-1.2541693493493493	-0.9934694501091035
-1.2513668368368367	-0.9934761902120057
-1.2485643243243243	-0.9934810210512519
-1.2457618118118117	-0.9934966614689493
-1.2429592992992993	-0.9935241944090902
-1.2401567867867866	-0.9935568803136436
-1.2373542742742742	-0.9935865211719364
-1.2345517617617616	-0.9936095879853468
-1.2317492492492492	-0.993630552994734
-1.2289467367367366	-0.9936610781291356
-1.2261442242242242	-0.9937154320871703
-1.2233417117117116	-0.9938040763228985
-1.2205391991991992	-0.993928166767161
-1.2177366866866866	-0.9940774406060708
-1.2149341741741742	-0.9942326832906401
-1.2121316616616615	-0.99437217029416
-1.2093291491491491	-0.9944798328175224
-1.2065266366366365	-0.9945520477187875
-1.203724124124124	-0.9946002581841686
-1.2009216116116115	-0.9946480285123915
-1.198119099099099	-0.9947231487660724
-1.1953165865865865	-0.994847311555298
-1.192514074074074	-0.9950269741181903
-1.1897115615615614	-0.995248855354258
-1.186909049049049	-0.9954820984303048
-1.1841065365365364	-0.9956869042877701
-1.181304024024024	-0.9958271614283676
-1.1785015115115114	-0.9958830584327023
-1.175698998998999	-0.9958594293535199
-1.1728964864864864	-0.995786775480638
-1.170093973973974	-0.9957141707498027
-1.1672914614614613	-0.9956958624728296
-1.164488948948949	-0.9957754676249433
-1.1616864364364363	-0.9959725425984809
-1.158883923923924	-0.996275671184317
-1.1560814114114113	-0.9966442666377504
-1.153278898898899	-0.9970186424590775
-1.1504763863863863	-0.9973354160106852
-1.1476738738738739	-0.9975437532623306
-1.1448713613613613	-0.9976178125390511
-1.1420688488488488	-0.9975620121188357
-1.1392663363363362	-0.9974079926536807
-1.1364638238238238	-0.9972046374486407
-1.1336613113113112	-0.9970044692874392
-1.1308587987987986	-0.9968505826136933
-1.1280562862862862	-0.9967677944063469
-1.1252537737737738	-0.9967601303322108
-1.1224512612612612	-0.996814659649858
-1.1196487487487485	-0.9969097433822055
-1.1168462362362361	-0.9970245641181564
-1.1140437237237237	-0.9971466850049446
-1.111241211211211	-0.9972753022986518
-1.1084386986986985	-0.9974194484967582
-1.105636186186186	-0.9975921226110426
-1.1028336736736737	-0.9978026204690578
-1.100031161161161	-0.9980498321792517
-1.0972286486486484	-0.998318863357293
-1.094426136136136	-0.998582205102137
-1.0916236236236236	-0.9988052158953085
-1.088821111111111	-0.9989543488660216
-1.0860185985985984	-0.9990057491247117
-1.083216086086086	-0.9989517648400505
-1.0804135735735736	-0.9988035429741944
-1.077611061061061	-0.9985889968792248
-1.0748085485485483	-0.9983466997878474
-1.072006036036036	-0.9981173224259147
-1.0692035235235235	-0.9979348229958764
-1.066401011011011	-0.9978195868507584
-1.0635984984984983	-0.997775137660444
-1.060795985985986	-0.9977890771957931
-1.0579934734734735	-0.9978378173398309
-1.0551909609609609	-0.9978937232356617
-1.0523884484484483	-0.9979327206523344
-1.0495859359359359	-0.9979403660129766
-1.0467834234234235	-0.9979148410334807
-1.0439809109109108	-0.9978661957922963
-1.0411783983983982	-0.9978122032473653
-1.0383758858858858	-0.9977721316542999
-1.0355733733733734	-0.9977603293819268
-1.0327708608608608	-0.997781572021353
-1.0299683483483482	-0.9978296050380262
-1.0271658358358358	-0.9978893492709411
-1.0243633233233234	-0.9979420867658739
-1.0215608108108107	-0.9979719538569147
-1.0187582982982981	-0.9979715601829711
-1.0159557857857857	-0.9979447254005496
-1.0131532732732733	-0.9979051773021776
-1.0103507607607607	-0.9978713614093828
-1.007548248248248	-0.9978588770997211
-1.0047457357357357	-0.9978730259687252
-1.0019432232232233	-0.9979041705033651
-0.9991407107107106	-0.9979279122215379
-0.9963381981981981	-0.9979106562657702
-0.9935356856856856	-0.9978193508358079
-0.9907331731731731	-0.9976326437784105
-0.9879306606606606	-0.9973499266502398
-0.9851281481481481	-0.9969950664383924
-0.9823256356356356	-0.9966130418895478
-0.9795231231231231	-0.9962598248425867
-0.9767206106106106	-0.9959880319520602
-0.973918098098098	-0.9958324065155926
-0.9711155855855855	-0.995799528739221
-0.968313073073073	-0.9958651106889751
-0.9655105605605605	-0.9959800673733104
-0.962708048048048	-0.9960839072529615
-0.9599055355355355	-0.9961216817872407
-0.957103023023023	-0.9960595253686233
-0.9543005105105105	-0.9958941273712136
-0.951497997997998	-0.9956532513743566
-0.9486954854854854	-0.9953871218671912
-0.9458929729729728	-0.9951532914518153
-0.9430904604604604	-0.9949995944051977
-0.9402879479479478	-0.9949503457891751
-0.9374854354354354	-0.9949998804113777
-0.9346829229229228	-0.9951151878087188
-0.9318804104104104	-0.9952465456586692
-0.9290778978978977	-0.9953426056400116
-0.9262753853853853	-0.9953651228179021
-0.9234728728728727	-0.9952988242414371
-0.9206703603603603	-0.9951536461964112
-0.9178678478478477	-0.9949591265229268
-0.9150653353353353	-0.9947532550327416
-0.9122628228228227	-0.994569734384339
-0.9094603103103103	-0.9944278728254181
-0.9066577977977976	-0.9943281858791411
-0.9038552852852852	-0.9942546719719525
-0.9010527727727726	-0.9941824063818676
-0.8982502602602602	-0.9940873719823793
-0.8954477477477477	-0.9939548828155416
-0.8926452352352352	-0.9937837012857531
-0.8898427227227227	-0.9935846828580726
-0.8870402102102102	-0.9933748475962865
-0.8842376976976977	-0.9931694237915021
-0.8814351851851852	-0.9929750569355797
-0.8786326726726726	-0.9927868242143953
-0.8758301601601601	-0.9925901761447373
-0.8730276476476476	-0.9923670227502855
-0.8702251351351351	-0.9921035996341041
-0.8674226226226226	-0.9917970672568821
-0.8646201101101101	-0.9914582555090363
-0.8618175975975975	-0.9911093869755786
-0.859015085085085	-0.9907774688921748
-0.8562125725725724	-0.9904856545492922
-0.8534100600600599	-0.9902456528076249
-0.8506075475475474	-0.9900539275794682
-0.8478050350350349	-0.989893099603044
-0.8450025225225224	-0.9897381189163883
-0.8422000100100099	-0.9895650780832286
-0.8393974974974974	-0.9893595875360981
-0.8365949849849849	-0.9891217691942414
-0.8337924724724723	-0.9888660911005767
-0.8309899599599598	-0.9886160503777701
-0.8281874474474473	-0.988395489415003
-0.8253849349349348	-0.9882194874405771
-0.8225824224224223	-0.9880879182927238
-0.8197799099099098	-0.9879838718275089
-0.8169773973973973	-0.9878775243524651
-0.8141748848848848	-0.9877342705186409
-0.8113723723723723	-0.9875245878329395
-0.8085698598598597	-0.9872326189362918
-0.8057673473473472	-0.9868609442494981
-0.8029648348348347	-0.9864302674260725
-0.8001623223223222	-0.9859742991776514
-0.7973598098098097	-0.9855314825652373
-0.7945572972972972	-0.9851359472429785
-0.7917547847847847	-0.9848100441554124
-0.7889522722722722	-0.9845601030796514
-0.7861497597597596	-0.9843759889719707
-0.7833472472472471	-0.9842339992708464
-0.7805447347347346	-0.9841019594493142
-0.7777422222222221	-0.9839451762088901
-0.7749397097097096	-0.9837321311428455
-0.7721371971971971	-0.9834392304813389
-0.7693346846846846	-0.9830543206931466
-0.7665321721721721	-0.9825788657234592
-0.7637296596596596	-0.9820286385699368
-0.760927147147147	-0.9814326333202787
-0.7581246346346345	-0.9808298545496306
-0.755322122122122	-0.9802638574065767
-0.7525196096096095	-0.979775433312251
-0.749717097097097	-0.9793945328598299
-0.7469145845845845	-0.9791331252529127
-0.744112072072072	-0.9789809160240068
-0.7413095595595595	-0.9789054808099584
-0.738507047047047	-0.9788574189325681
-0.7357045345345344	-0.9787798113034192
-0.7329020220220219	-0.9786199782318313
-0.7300995095095094	-0.9783407093288595
-0.7272969969969969	-0.9779280972480815
-0.7244944844844844	-0.9773939236326679
-0.7216919719719719	-0.9767720068673573
-0.7188894594594594	-0.9761095871138683
-0.7160869469469469	-0.9754561715222568
-0.7132844344344343	-0.9748528645517418
-0.7104819219219218	-0.9743248839962582
-0.7076794094094093	-0.9738788420590848
-0.7048768968968968	-0.9735048469866314
-0.7020743843843843	-0.9731820730718812
-0.6992718718718718	-0.972885613705553
-0.6964693593593593	-0.9725924104310038
-0.6936668468468468	-0.9722847773487817
-0.6908643343343343	-0.9719511843110409
-0.6880618218218217	-0.971585058407933
-0.6852593093093092	-0.9711829907039822
-0.6824567967967967	-0.9707436792015887
-0.6796542842842842	-0.9702682698241476
-0.6768517717717717	-0.9697617975465329
-0.6740492592592592	-0.969234622531428
-0.6712467467467467	-0.9687024829897102
-0.6684442342342342	-0.9681842083828993
-0.6656417217217216	-0.9676971190550756
-0.6628392092092091	-0.9672512939355011
-0.6600366966966966	-0.966844722450462
-0.6572341841841841	-0.9664614659012083
-0.6544316716716716	-0.9660741941238722
-0.6516291591591591	-0.9656510310027951
-0.6488266466466466	-0.9651650212947809
-0.6460241341341341	-0.964603326970842
-0.6432216216216216	-0.9639729771746317
-0.640419109109109	-0.9633008330372196
-0.6376165965965965	-0.9626271876093655
-0.634814084084084	-0.9619945476952723
-0.6320115715715715	-0.9614349087965328
-0.629209059059059	-0.9609595863647612
-0.6264065465465465	-0.9605550744874485
-0.623604034034034	-0.9601865905659941
-0.6208015215215215	-0.9598084898997592
-0.617999009009009	-0.9593784142714668
-0.6151964964964964	-0.9588706737632973
-0.6123939839839839	-0.9582844546284375
-0.6095914714714714	-0.9576440194499279
-0.6067889589589589	-0.9569906351416262
-0.6039864464464464	-0.9563686922998362
-0.6011839339339339	-0.955810453336812
-0.5983814214214214	-0.9553244088437195
-0.5955789089089089	-0.9548911240608364
-0.5927763963963963	-0.9544680608424123
-0.5899738838838838	-0.954001946023505
-0.5871713713713713	-0.9534447866790801
-0.5843688588588588	-0.9527684269299614
-0.5815663463463463	-0.9519730023493908
-0.5787638338338338	-0.951086625662098
-0.5759613213213213	-0.9501564775327385
-0.5731588088088088	-0.9492342420616855
-0.5703562962962963	-0.9483606119523689
-0.5675537837837837	-0.9475538183617112
-0.5647512712712712	-0.9468057587280805
-0.5619487587587587	-0.9460867761403153
-0.5591462462462462	-0.9453573254688739
-0.5563437337337337	-0.9445825667153094
-0.5535412212212212	-0.9437450553316984
-0.5507387087087087	-0.9428514069570344
-0.5479361961961962	-0.9419308362490606
-0.5451336836836836	-0.9410261239843067
-0.5423311711711711	-0.9401799860942244
-0.5395286586586586	-0.9394212364348362
-0.5367261461461461	-0.9387551293089129
-0.5339236336336336	-0.9381608819564041
-0.5311211211211211	-0.9375970894818293
-0.5283186086086086	-0.9370132979041053
-0.5255160960960961	-0.93636415771429
-0.5227135835835836	-0.9356218839392278
-0.519911071071071	-0.9347833666279526
-0.5171085585585585	-0.9338699682543283
-0.514306046046046	-0.9329202610988006
-0.5115035335335335	-0.9319780206375905
-0.508701021021021	-0.9310791047311924
-0.5058985085085085	-0.9302410679371631
-0.503095995995996	-0.9294584727983605
-0.5002934834834833	-0.9287051643167001
-0.49749097097097084	-0.9279427741994579
-0.4946884584584583	-0.9271329749950483
-0.4918859459459458	-0.9262499697047216
-0.4890834334334333	-0.9252896299784207
-0.4862809209209208	-0.9242725801173717
-0.4834784084084083	-0.9232401226449025
-0.48067589589589577	-0.9222438060946112
-0.47787338338338325	-0.921331173294279
-0.47507087087087074	-0.9205313663098904
-0.47226835835835823	-0.9198445045210077
-0.4694658458458457	-0.9192379980546064
-0.4666633333333332	-0.918651342875934
-0.4638608208208207	-0.9180088139909056
-0.4610583083083082	-0.9172373306686512
-0.4582557957957957	-0.9162851634012732
-0.45545328328328316	-0.9151365564779834
-0.45265077077077065	-0.9138180099266716
-0.44984825825825814	-0.9123938477194573
-0.4470457457457456	-0.910951405302634
-0.4442432332332331	-0.9095790342009871
-0.4414407207207206	-0.9083423594798059
-0.4386382082082081	-0.9072651439375858
-0.4358356956956956	-0.9063203249086755
-0.43303318318318307	-0.905434367088579
-0.43023067067067056	-0.9045045761382786
-0.42742815815815804	-0.903425369779917
-0.42462564564564553	-0.9021167554677605
-0.421823133133133	-0.9005472806864279
-0.4190206206206205	-0.898744902800983
-0.416218108108108	-0.8967923472344226
-0.4134155955955955	-0.8948077661638834
-0.410613083083083	-0.8929156741323176
-0.40781057057057046	-0.8912159887620257
-0.40500805805805795	-0.8897596576169353
-0.40220554554554544	-0.8885375553529564
-0.39940303303303293	-0.8874855744998139
-0.3966005205205205	-0.8865042030335439
-0.3937980080080079	-0.8854867603543148
-0.3909954954954955	-0.8843480880398339
-0.3881929829829829	-0.8830455715549062
-0.3853904704704705	-0.8815868572390959
-0.38258795795795786	-0.8800227350679656
-0.37978544544544546	-0.8784280978911309
-0.37698293293293283	-0.8768772931877566
-0.37418042042042043	-0.8754215352071164
-0.3713779079079078	-0.8740749945409769
-0.3685753953953954	-0.8728131479997868
-0.3657728828828828	-0.8715829894145156
-0.3629703703703704	-0.8703210720429166
-0.36016785785785776	-0.8689732108301628
-0.35736534534534536	-0.867509622773114
-0.35456283283283274	-0.865931221509367
-0.35176032032032034	-0.8642659567477193
-0.3489578078078077	-0.8625573798473922
-0.3461552952952953	-0.8608499263945957
-0.3433527827827827	-0.8591760305854905
-0.3405502702702703	-0.8575490342314712
-0.33774775775775767	-0.8559634497748074
-0.33494524524524527	-0.8544014087090098
-0.33214273273273265	-0.8528420589892067
-0.32934022022022025	-0.8512699592958551
-0.3265377077077076	-0.8496793208796132
-0.323735195195195	-0.8480728748579114
-0.3209326826826826	-0.8464564072003697
-0.31813017017017	-0.8448317299410159
-0.3153276576576576	-0.8431914082180096
-0.31252514514514496	-0.8415177679939482
-0.30972263263263256	-0.8397869141876461
-0.30692012012011993	-0.8379764114171695
-0.30411760760760753	-0.8360737311447362
-0.3013150950950949	-0.834082146669868
-0.2985125825825825	-0.8320216213865824
-0.2957100700700699	-0.8299240549476348
-0.2929075575575575	-0.8278243349370156
-0.29010504504504486	-0.8257502011850363
-0.28730253253253246	-0.8237143811387289
-0.28450002002001984	-0.8217116340553132
-0.28169750750750744	-0.8197215648797902
-0.2788949949949948	-0.8177160074170668
-0.2760924824824824	-0.8156682023693138
-0.2732899699699698	-0.8135604877040545
-0.2704874574574574	-0.8113879449737817
-0.26768494494494477	-0.8091571029656781
-0.26488243243243237	-0.8068807346974534
-0.26207991991991975	-0.8045712414478985
-0.25927740740740735	-0.8022355358784538
-0.2564748948948947	-0.7998735619788638
-0.2536723823823823	-0.7974809389397166
-0.2508698698698697	-0.7950543551493805
-0.2480673573573573	-0.7925970263943609
-0.24526484484484468	-0.7901213248727199
-0.24246233233233228	-0.7876467127363522
-0.23965981981981965	-0.7851930169522904
-0.23685730730730725	-0.7827711387713492
-0.23405479479479463	-0.7803746827387155
-0.23125228228228223	-0.7779761159586348
-0.2284497697697696	-0.7755297845406866
-0.2256472572572572	-0.7729818089189784
-0.22284474474474458	-0.7702843494169223
-0.22004223223223218	-0.7674099020304127
-0.21723971971971956	-0.7643608661919123
-0.21443720720720716	-0.761170855171297
-0.21163469469469454	-0.7578967467059563
-0.20883218218218214	-0.7546034711497531
-0.2060296696696695	-0.751345986892545
-0.2032271571571571	-0.748153940713378
-0.2004246446446445	-0.7450237649971756
-0.1976221321321321	-0.7419206468612308
-0.19481961961961947	-0.7387896787798517
-0.19201710710710707	-0.7355726068679684
-0.18921459459459444	-0.7322248904043316
-0.18641208208208204	-0.7287278216388664
-0.18360956956956942	-0.7250921807273278
-0.18080705705705702	-0.7213527008119317
-0.1780045445445444	-0.7175555329722858
-0.175202032032032	-0.7137429655836558
-0.17239951951951937	-0.7099402302609292
-0.16959700700700697	-0.7061482135465833
-0.16679449449449435	-0.7023437317170289
-0.16399198198198195	-0.6984865214326589
-0.16118946946946933	-0.6945301188194711
-0.15838695695695693	-0.690432962940854
-0.1555844444444443	-0.6861665328775388
-0.1527819319319319	-0.6817187963512513
-0.14997941941941928	-0.6770930674000167
-0.14717690690690688	-0.6723038315711158
-0.14437439439439426	-0.6673716997630447
-0.14157188188188186	-0.6623192847797812
-0.13876936936936923	-0.6571687514182032
-0.13596685685685683	-0.6519406241635697
-0.1331643443443442	-0.6466527124247334
-0.1303618318318318	-0.6413180670975223
-0.1275593193193192	-0.6359416757882957
-0.12475680680680679	-0.6305167418612894
-0.12195429429429416	-0.6250222923673026
-0.11915178178178176	-0.6194240081364085
-0.11634926926926914	-0.613679356492263
-0.11354675675675674	-0.6077465452823505
-0.11074424424424412	-0.6015950842309747
-0.10794173173173172	-0.5952145657779916
-0.1051392192192191	-0.5886182504171484
-0.10233670670670669	-0.5818393486874909
-0.09953419419419407	-0.5749202043169769
-0.09673168168168167	-0.5678971361906444
-0.09392916916916905	-0.5607855512419103
-0.09112665665665665	-0.5535703299739867
-0.08832414414414402	-0.5462051262597658
-0.08552163163163162	-0.5386214554938603
-0.082719119119119	-0.5307451575224827
-0.0799166066066066	-0.5225151540635024
-0.07711409409409398	-0.5138983650962017
-0.07431158158158158	-0.5048956734644495
-0.07150906906906895	-0.49553667864725254
-0.06870655655655655	-0.4858647392281661
-0.06590404404404393	-0.4759171822161008
-0.06310153153153153	-0.4657073493034734
-0.06029901901901891	-0.45521466525536264
-0.057496506506506506	-0.44438624551588957
-0.054693993993993884	-0.4331495810161392
-0.05189148148148148	-0.42143191401083424
-0.04908896896896886	-0.4091794382648713
-0.04628645645645646	-0.39636933827075893
-0.04348394394394384	-0.3830100339363433
-0.040681431431431436	-0.36912905858070305
-0.037878918918918814	-0.35475238714921953
-0.03507640640640641	-0.3398822192798023
-0.03227389389389379	-0.32448106804790855
-0.02947138138138139	-0.308468166728047
-0.026668868868868767	-0.2917302697994661
-0.023866356356356366	-0.27414421484690377
-0.021063843843843744	-0.25560473491550534
-0.018261331331331343	-0.23604929494809618
-0.01545881881881872	-0.21547275670738486
-0.01265630630630632	-0.19392808947392792
-0.009853793793793697	-0.17151395072641623
-0.007051281281281296	-0.1483541672062912
-0.004248768768768674	-0.12457651094324529
-0.001446256256256273	-0.10029790409429695
0.0013562562562563496	-0.07562044704603121
0.00415876876876875	-0.05063846203874983
0.006961281281281373	-0.025452597651448916
0.009763793793793774	-0.00018442453203637577
0.012566306306306396	0.025015219703900193
0.015368818818818797	0.04996858263823789
0.01817133133133142	0.07448458664801871
0.02097384384384382	0.09838010520310947
0.023776356356356443	0.12150257173687118
0.026578868868868843	0.14374704141195793
0.029381381381381466	0.16506273391797022
0.03218389389389387	0.18544770097806063
0.03498640640640649	0.20493425230153928
0.03778891891891911	0.2235706898303519
0.04059143143143151	0.24140570896528146
0.043393943943944135	0.25848028348651697
0.046196456456456536	0.27482858678933175
0.04899896896896916	0.29048577770020956
0.05180148148148156	0.3054977175639395
0.05460399399399418	0.3199269397616782
0.05740650650650658	0.3338507526833999
0.060209019019019205	0.34735063642952413
0.0630115315315316	0.3604958443636693
0.06581404404404423	0.3733268949499289
0.06861655655655663	0.38584532912399905
0.07141906906906925	0.3980143665163348
0.07422158158158165	0.40977147773976197
0.07702409409409428	0.4210496735451369
0.07982660660660668	0.43180102927648567
0.0826291191191193	0.44201485033552856
0.0854316316316317	0.4517244190762624
0.08823414414414432	0.4609999756723968
0.09103665665665672	0.4699302091233011
0.09383916916916935	0.4785984508330099
0.09664168168168175	0.4870615772721235
0.09944419419419437	0.49533867314493973
0.10224670670670677	0.5034130912806268
0.10504921921921939	0.5112468557454003
0.10785173173173179	0.5188020381229489
0.11065424424424442	0.526061320038148
0.11345675675675682	0.5330402988043191
0.11625926926926944	0.5397870827010024
0.11906178178178184	0.5463693029280338
0.12186429429429446	0.5528532165415344
0.12466680680680686	0.5592824700019544
0.12746931931931949	0.5656642979847012
0.13027183183183189	0.571968358947179
0.1330743443443445	0.578138954034867
0.1358768568568569	0.5841166051131218
0.13867936936936953	0.5898615644930606
0.14148188188188193	0.5953710010543015
0.14428439439439456	0.6006836621211259
0.14708690690690696	0.6058700470621362
0.14988941941941958	0.6110110859468038
0.15269193193193198	0.6161722852095365
0.1554944444444446	0.621381920173521
0.158296956956957	0.62662057660303
0.16109946946946962	0.6318256226065214
0.16390198198198203	0.6369093092535566
0.16670449449449465	0.6417848092666837
0.16950700700700705	0.6463920636813866
0.17230951951951967	0.6507155771837781
0.17511203203203207	0.6547891074832496
0.1779145445445447	0.6586865072075937
0.1807170570570571	0.6625023038793679
0.18351956956956972	0.6663285110009504
0.18632208208208212	0.6702347690035019
0.18912459459459474	0.6742571677502444
0.19192710710710714	0.6783977600968801
0.19472961961961976	0.682633099418032
0.19753213213213217	0.6869274168741565
0.2003346446446448	0.6912451633512425
0.2031371571571572	0.6955587304589662
0.2059396696696698	0.6998496607351142
0.2087421821821822	0.704104507707055
0.21154469469469483	0.7083085968847206
0.21434720720720724	0.7124415108604122
0.21714971971971986	0.7164770435556073
0.21995223223223226	0.7203881588395359
0.22275474474474488	0.7241550931299682
0.22555725725725728	0.727773153646612
0.2283597697697699	0.7312566358336717
0.2311622822822823	0.7346366756571191
0.23396479479479493	0.7379532157608831
0.23676730730730733	0.7412436576566878
0.23956981981981995	0.7445322308388854
0.24237233233233235	0.7478240240404829
0.24517484484484497	0.7511059803739027
0.24797735735735738	0.7543545535331447
0.25077986986987	0.7575471423294219
0.2535823823823824	0.7606728673647559
0.256384894894895	0.7637383599321649
0.2591874074074074	0.7667660139285252
0.26198991991992004	0.7697849830269828
0.26479243243243245	0.7728180469403491
0.26759494494494507	0.7758692471806096
0.27039745745745747	0.7789171973898158
0.2731999699699701	0.7819171403563648
0.2760024824824825	0.7848117682661496
0.2788049949949951	0.7875476284040156
0.2816075075075075	0.7900917671508038
0.28441002002002014	0.7924429391837996
0.28721253253253254	0.7946333936885529
0.29001504504504516	0.7967203885875996
0.29281755755755756	0.798770086381534
0.2956200700700702	0.8008391120255117
0.2984225825825826	0.8029598614952521
0.3012250950950952	0.8051343353447945
0.3040276076076076	0.807338285193315
0.30683012012012023	0.8095338530861381
0.30963263263263263	0.8116859328116891
0.31243514514514525	0.8137762396530962
0.31523765765765766	0.8158099869291008
0.3180401701701703	0.8178128124615974
0.3208426826826827	0.8198191972829248
0.3236451951951953	0.821856783065794
0.3264477077077077	0.8239325821822504
0.3292502202202203	0.8260264988055467
0.3320527327327327	0.828095022425854
0.33485524524524535	0.830084305740748
0.33765775775775775	0.8319483834056715
0.34046027027027037	0.8336662579306405
0.34326278278278277	0.8352517164555321
0.3460652952952954	0.836752037381128
0.3488678078078078	0.8382354364965453
0.3516703203203204	0.8397709354980932
0.3544728328328328	0.8414070005101316
0.35727534534534544	0.8431558761155807
0.36007785785785784	0.8449888198405174
0.36288037037037046	0.8468439873489119
0.36568288288288286	0.8486446738193406
0.3684853953953955	0.8503223147212752
0.3712879079079079	0.8518371614895174
0.3740904204204205	0.8531903325242814
0.3768929329329329	0.8544237023060158
0.37969544544544553	0.8556078990256214
0.38249795795795793	0.8568222905722077
0.38530047047047056	0.8581331141051537
0.38810298298298296	0.8595761850969917
0.3909054954954956	0.8611489172627994
0.393708008008008	0.8628133392864384
0.3965105205205206	0.8645084423931545
0.3993130330330332	0.8661676000299093
0.4021155455455456	0.8677357146649528
0.40491805805805825	0.869181375442354
0.40772057057057065	0.8705012965925868
0.4105230830830833	0.871716890047194
0.4133255955955957	0.872865129196491
0.4161281081081083	0.8739871902814939
0.4189306206206207	0.8751184158978641
0.4217331331331333	0.8762820886910806
0.4245356456456457	0.8774878416750477
0.42733815815815834	0.8787339114533484
0.43014067067067074	0.8800114057649752
0.43294318318318337	0.8813085690212824
0.43574569569569577	0.8826136094860569
0.4385482082082084	0.883915649796681
0.4413507207207208	0.8852043213321602
0.4441532332332334	0.8864690632936868
0.4469557457457458	0.8876991451903488
0.44975825825825844	0.8888848985803323
0.45256077077077084	0.8900199056026076
0.45536328328328346	0.8911032934742705
0.45816579579579586	0.8921410855356592
0.4609683083083085	0.8931458347424545
0.4637708208208209	0.8941343854702785
0.4665733333333335	0.8951243075291208
0.4693758458458459	0.896130036316879
0.47217835835835853	0.8971598481235245
0.47498087087087093	0.8982144827431345
0.47778338338338355	0.899287646306815
0.48058589589589595	0.9003680292723927
0.4833884084084086	0.9014420878034867
0.486190920920921	0.9024967817133734
0.4889934334334336	0.9035217058008226
0.491795945945946	0.9045104332372459
0.4945984584584586	0.9054612034771076
0.497400970970971	0.9063771816839722
0.5002034834834836	0.907266369146812
0.503005995995996	0.9081409728674538
0.5058085085085087	0.9090158505409708
0.5086110210210211	0.9099057207644875
0.5114135335335337	0.9108212343132388
0.5142160460460461	0.9117646326093524
0.5170185585585587	0.9127263129266877
0.5198210710710711	0.9136838599890468
0.5226235835835837	0.9146047573578387
0.5254260960960961	0.9154530329706673
0.5282286086086088	0.9161987541506748
0.5310311211211212	0.9168280104478465
0.5338336336336338	0.9173503146367435
0.5366361461461462	0.9178005925160034
0.5394386586586588	0.9182342044463666
0.5422411711711712	0.9187154582083951
0.5450436836836838	0.9193022323461723
0.5478461961961962	0.9200308991289073
0.5506487087087089	0.9209061046056594
0.5534512212212213	0.9218988720262243
0.5562537337337339	0.9229541677661425
0.5590562462462463	0.924006176617204
0.5618587587587589	0.9249969970268773
0.5646612712712713	0.9258931572058485
0.5674637837837839	0.9266947851713173
0.5702662962962963	0.9274343985406012
0.573068808808809	0.928165495860997
0.5758713213213213	0.9289444158194297
0.578673833833834	0.9298111975702384
0.5814763463463464	0.9307756330948239
0.584278858858859	0.9318131357617102
0.5870813713713714	0.9328719151204715
0.589883883883884	0.9338892452667299
0.5926863963963964	0.9348115633088924
0.595488908908909	0.9356117712922348
0.5982914214214214	0.9362979346741312
0.6010939339339341	0.9369103461377225
0.6038964464464465	0.937507765086031
0.6066989589589589	0.9381472831477845
0.6095014714714717	0.9388644798648375
0.6123039839839841	0.9396605528360195
0.6151064964964965	0.9405008894138082
0.6179090090090089	0.9413257995883922
0.6207115215215218	0.9420700826714404
0.6235140340340342	0.9426851014209096
0.6263165465465466	0.9431560995612699
0.629119059059059	0.9435089576389905
0.6319215715715718	0.9438039768309848
0.6347240840840842	0.944118501579703
0.6375265965965966	0.9445238492335571
0.640329109109109	0.9450638990125072
0.6431316216216219	0.945742179049554
0.6459341341341343	0.9465215473748126
0.6487366466466467	0.947336495070665
0.651539159159159	0.9481140457546867
0.6543416716716719	0.9487965111992963
0.6571441841841843	0.9493588628647424
0.6599466966966967	0.9498153306093776
0.6627492092092091	0.9502134048812804
0.665551721721722	0.9506175047502429
0.6683542342342343	0.9510878365403487
0.6711567467467467	0.9516613572783527
0.6739592592592591	0.9523408620997135
0.676761771771772	0.9530953855464926
0.6795642842842844	0.9538713239088018
0.6823667967967968	0.9546102208406025
0.6851693093093092	0.9552671444389605
0.687971821821822	0.9558236416965039
0.6907743343343344	0.9562913004512831
0.6935768468468468	0.956705235114269
0.6963793593593592	0.9571102033057771
0.6991818718718721	0.9575444177567588
0.7019843843843845	0.9580266839829495
0.7047868968968969	0.9585511366990521
0.7075894094094093	0.9590910861206084
0.7103919219219221	0.9596102974385242
0.7131944344344345	0.9600775071137769
0.7159969469469469	0.9604789657664426
0.7187994594594593	0.9608245940692862
0.7216019719719722	0.9611456284852363
0.7244044844844846	0.961484603397705
0.727206996996997	0.9618811413370646
0.7300095095095094	0.9623584217590876
0.7328120220220222	0.9629149250876444
0.7356145345345346	0.9635242308200537
0.738417047047047	0.964142930397241
0.7412195595595594	0.9647240263327949
0.7440220720720723	0.9652314233750053
0.7468245845845847	0.9656508371614331
0.7496270970970971	0.9659937028900974
0.7524296096096099	0.9662930022573472
0.7552321221221223	0.9665925418501081
0.7580346346346347	0.9669332476986373
0.7608371471471471	0.9673408510647531
0.76363965965966	0.9678187185880361
0.7664421721721724	0.9683477922057121
0.7692446846846848	0.9688932850479227
0.7720471971971972	0.9694157034611882
0.77484970970971	0.96988258472471
0.7776522222222224	0.9702773764147251
0.7804547347347348	0.9706030407977683
0.7832572472472472	0.9708797905170131
0.7860597597597601	0.9711382098720579
0.7888622722722725	0.9714102902451155
0.7916647847847849	0.9717212485369243
0.7944672972972973	0.9720843854991082
0.7972698098098101	0.9724999791878034
0.8000723223223225	0.9729577912176491
0.8028748348348349	0.973441688498229
0.8056773473473473	0.9739344793295462
0.8084798598598602	0.9744213874470432
0.8112823723723726	0.9748914296804861
0.814084884884885	0.9753369422868873
0.8168873973973974	0.9757522232210153
0.8196899099099102	0.9761324631470772
0.8224924224224226	0.9764737921437455
0.825294934934935	0.9767745613204194
0.8280974474474474	0.977037236323521
0.8308999599599602	0.9772698321876908
0.8337024724724726	0.9774858651509627
0.836504984984985	0.9777023280129232
0.8393074974974974	0.9779360001219127
0.8421100100100103	0.9781991526644037
0.8449125225225227	0.9784960898930176
0.8477150350350351	0.9788218022219278
0.8505175475475475	0.9791633344582383
0.8533200600600603	0.9795035305609306
0.8561225725725727	0.9798259574856666
0.8589250850850851	0.9801193665944531
0.8617275975975975	0.9803802040988628
0.8645301101101104	0.9806123907754906
0.8673326226226228	0.9808246006392868
0.8701351351351352	0.9810262012596344
0.8729376476476476	0.9812235165540731
0.8757401601601604	0.9814179339972234
0.8785426726726728	0.9816066383022385
0.8813451851851852	0.9817856811753779
0.8841476976976976	0.9819540981980616
0.8869502102102105	0.9821172539798816
0.8897527227227229	0.9822877675036393
0.8925552352352353	0.982483215054656
0.8953577477477477	0.982721042142415
0.8981602602602605	0.9830122875812793
0.9009627727727729	0.9833563783440918
0.9037652852852853	0.9837391056988082
0.9065677977977977	0.9841349372341549
0.9093703103103106	0.9845133515592436
0.912172822822823	0.9848474062588498
0.9149753353353354	0.9851218032045069
0.9177778478478478	0.9853376770676957
0.9205803603603606	0.9855122760370759
0.923382872872873	0.9856733536518435
0.9261853853853854	0.9858499052885882
0.9289878978978978	0.986062232559925
0.9317904104104107	0.9863147055919094
0.9345929229229231	0.9865938322941142
0.9373954354354355	0.9868725433442781
0.9401979479479479	0.987119506400269
0.9430004604604607	0.98731049835303
0.9458029729729731	0.9874380173682967
0.9486054854854855	0.9875157358157151
0.9514079979979979	0.9875759873239015
0.9542105105105108	0.9876607482050633
0.9570130230230232	0.9878087713096181
0.9598155355355356	0.9880429161239724
0.962618048048048	0.9883618042276873
0.9654205605605608	0.988738652332641
0.9682230730730732	0.9891278909282001
0.9710255855855856	0.9894776913453581
0.973828098098098	0.9897446153001802
0.9766306106106108	0.9899059026944467
0.9794331231231233	0.989965660759102
0.9822356356356357	0.9899531649586967
0.985038148148148	0.9899139842606041
0.9878406606606609	0.9898968729680294
0.9906431731731733	0.9899405983956232
0.9934456856856857	0.9900647122448579
0.9962481981981981	0.990266809854447
0.9990507107107109	0.9905265799861426
1.0018532232232233	0.990814706656039
1.0046557357357357	0.9911032051021192
1.0074582482482481	0.9913735382480081
1.010260760760761	0.9916199073726383
1.0130632732732734	0.9918470307756576
1.0158657857857858	0.9920638075632374
1.0186682982982982	0.9922757564061698
1.021470810810811	0.9924794915253333
1.0242733233233234	0.9926616318550842
1.0270758358358358	0.9928027668258915
1.0298783483483482	0.9928850849451759
1.032680860860861	0.9929007599309864
1.0354833733733735	0.9928577513585429
1.0382858858858859	0.9927804909702512
1.0410883983983983	0.9927047139364767
1.0438909109109111	0.9926678193553117
1.0466934234234235	0.9926978375070253
1.049495935935936	0.9928047192111843
1.0522984484484483	0.9929769929841042
1.0551009609609612	0.9931850726966208
1.0579034734734736	0.993390250349557
1.060705985985986	0.9935564636477409
1.0635084984984984	0.9936609741542412
1.0663110110110112	0.9937004702096789
1.0691135235235236	0.9936906904703161
1.071916036036036	0.9936598935285402
1.0747185485485484	0.9936385917930738
1.0775210610610613	0.9936491888684721
1.0803235735735737	0.9936990867175516
1.083126086086086	0.9937795025759589
1.0859285985985985	0.9938701439919123
1.0887311111111113	0.993947792284133
1.0915336236236237	0.9939954952670534
1.0943361361361361	0.9940089476405246
1.0971386486486485	0.9939977707958892
1.0999411611611614	0.9939813628219395
1.1027436736736738	0.9939810430987995
1.1055461861861862	0.9940116003734717
1.1083486986986986	0.9940755536389935
1.1111512112112114	0.9941623763463504
1.1139537237237238	0.9942530113659084
1.1167562362362362	0.9943279384396048
1.119558748748749	0.9943756306794277
1.1223612612612615	0.9943980049371207
1.1251637737737739	0.9944105454743245
1.1279662862862863	0.9944367841921616
1.130768798798799	0.9944990177686434
1.1335713113113115	0.9946087044042332
1.136373823823824	0.9947602969653934
1.1391763363363363	0.9949311699802826
1.1419788488488491	0.9950881419746335
1.1447813613613615	0.9951986435692485
1.147583873873874	0.9952427326504362
1.1503863863863864	0.9952216174269178
1.1531888988988992	0.9951593678663363
1.1559914114114116	0.9950967669418961
1.158793923923924	0.9950790018710677
1.1615964364364364	0.9951411511478708
1.1643989489489492	0.9952963622991627
1.1672014614614616	0.9955308621905997
1.170003973973974	0.9958077139943206
1.1728064864864864	0.9960782795028106
1.1756089989989993	0.9962976835908816
1.1784115115115117	0.9964391472075097
1.181214024024024	0.9965023767412727
1.1840165365365365	0.9965131830850616
1.1868190490490493	0.9965144798180258
1.1896215615615617	0.9965517485803842
1.1924240740740741	0.9966579375143384
1.1952265865865865	0.9968429178228319
1.1980290990990994	0.9970910063731019
1.2008316116116118	0.9973672346459513
1.2036341241241242	0.9976299981660216
1.2064366366366366	0.9978455248192729
1.2092391491491494	0.9979990236403166
1.2120416616616618	0.9980986139307139
1.2148441741741742	0.9981707427715353
1.2176466866866866	0.9982488490103681
1.2204491991991995	0.998359442326935
1.2232517117117119	0.9985106860853062
1.2260542242242243	0.9986876825772532
1.2288567367367367	0.9988562812835374
1.2316592492492495	0.9989742116430828
1.234461761761762	0.9990057491247116
1.2372642742742743	0.9989348656540092
1.2400667867867867	0.9987723217932857
1.2428692992992996	0.9985542316610204
1.245671811811812	0.9983325275685094
1.2484743243243244	0.9981604492562167
1.2512768368368368	0.99807775304929
1.2540793493493496	0.9981002690463027
1.256881861861862	0.9982168103636501
1.2596843743743744	0.9983938848131358
1.2624868868868868	0.9985861092724909
1.2652893993993997	0.9987485730455535
1.268091911911912	0.9988471679300813
1.2708944244244245	0.9988640841753699
1.2736969369369369	0.9987977284010617
1.2764994494494497	0.9986584169288285
1.279301961961962	0.9984625280875444
1.2821044744744745	0.99822788993751
1.284906986986987	0.9979720787390981
1.2877094994994998	0.9977135380825745
1.2905120120120122	0.9974737968242372
1.2933145245245246	0.9972783062520109
1.296117037037037	0.9971539095578731
1.2989195495495498	0.9971225456740004
1.3017220620620622	0.9971928335242882
1.3045245745745746	0.9973527951577513
1.307327087087087	0.9975673777783828
1.3101295995995998	0.997783282269835
1.3129321121121122	0.9979411672365951
1.3157346246246246	0.9979923955480282
1.318537137137137	0.9979152244043202
1.32133964964965	0.9977246803288181
1.3241421621621623	0.9974717618334511
1.3269446746746747	0.9972307949119338
1.329747187187187	0.9970777573883197
1.3325496996997	0.9970658253236188
1.3353522122122123	0.9972059949187256
1.3381547247247247	0.9974596641682735
1.3409572372372371	0.9977466417361124
1.34375974974975	0.9979671781680365
1.3465622622622624	0.9980318556708979
1.3493647747747748	0.9978901592720514
1.3521672872872872	0.9975484152501403
1.3549697997998	0.9970707345380582
1.3577723123123124	0.9965618137786235
1.3605748248248248	0.9961362951043516
1.3633773373373372	0.9958839526546598
1.36617984984985	0.9958416954654475
1.3689823623623625	0.995981578690403
1.3717848748748749	0.9962191689092691
1.3745873873873873	0.996440206477346
1.3773898998999001	0.9965375921870278
1.3801924124124125	0.9964472282253006
1.382994924924925	0.9961713440444783
1.3857974374374373	0.9957816643070326
1.3885999499499502	0.9954009813027777
1.3914024624624626	0.995168419626112
1.394204974974975	0.9951987896023539
1.3970074874874874	0.9955482961064289
1.39981	0.9961969184616905
1.39991	0.9953507278965131
1.3971074774774772	0.9946039121932367
1.3943049549549547	0.9940460137892261
1.391502432432432	0.9937428021289526
1.3886999099099095	0.9937020227818948
1.385897387387387	0.9938733996710286
1.3830948648648644	0.9941635262863225
1.3802923423423419	0.9944614663270545
1.3774898198198193	0.9946679229424579
1.3746872972972968	0.9947199382189197
1.3718847747747747	0.9946045177297463
1.369082252252252	0.9943579037303917
1.3662797297297296	0.9940514359005846
1.363477207207207	0.9937687662607687
1.3606746846846844	0.9935814900928744
1.3578721621621619	0.9935303570853135
1.3550696396396393	0.9936171638788825
1.3522671171171168	0.9938089007456673
1.3494645945945942	0.9940518751393818
1.3466620720720717	0.994290581834193
1.3438595495495491	0.9944849363904847
1.3410570270270266	0.9946204387229053
1.338254504504504	0.9947085023629935
1.335451981981982	0.9947776388586725
1.3326494594594593	0.9948592582194803
1.3298469369369368	0.9949735230518114
1.3270444144144142	0.995120451427079
1.3242418918918917	0.9952794315144148
1.3214393693693691	0.9954172208108566
1.3186368468468466	0.995501433153524
1.315834324324324	0.995514525938619
1.3130318018018015	0.9954630682015148
1.310229279279279	0.995378671739065
1.3074267567567563	0.995309849361904
1.3046242342342338	0.9953072372827675
1.3018217117117112	0.9954069942871834
1.2990191891891887	0.9956179510966346
1.2962166666666666	0.9959169590074374
1.293414144144144	0.9962542453257471
1.2906116216216215	0.9965673050539569
1.287809099099099	0.9967990394418577
1.2850065765765764	0.9969144338250112
1.2822040540540538	0.9969105209671959
1.2794015315315312	0.9968165470150184
1.2765990090090087	0.9966844192618102
1.2737964864864861	0.9965726179039575
1.2709939639639636	0.9965287767975016
1.268191441441441	0.9965764299221332
1.2653889189189185	0.996709913466766
1.262586396396396	0.9968986399065806
1.2597838738738734	0.9970988652613547
1.2569813513513513	0.9972686900497366
1.2541788288288287	0.9973811465214174
1.2513763063063061	0.9974310922237292
1.2485737837837836	0.9974339192918528
1.245771261261261	0.9974169917462655
1.2429687387387385	0.9974072366603338
1.240166216216216	0.9974195842649191
1.2373636936936934	0.9974505579148115
1.2345611711711708	0.9974794118811908
1.2317586486486483	0.9974764730028897
1.2289561261261257	0.9974157144795771
1.2261536036036031	0.9972869872085074
1.2233510810810806	0.9971033154784575
1.2205485585585585	0.9969002496452516
1.217746036036036	0.9967269341110595
1.2149435135135134	0.9966314028957265
1.2121409909909908	0.9966446978099378
1.2093384684684683	0.996769008264868
1.2065359459459457	0.9969739358323407
1.2037334234234232	0.9972025274927593
1.2009309009009006	0.9973856813211198
1.198128378378378	0.9974608778687736
1.1953258558558555	0.9973897733773961
1.192523333333333	0.9971694538451185
1.1897208108108104	0.996834003757607
1.1869182882882878	0.9964459036176653
1.1841157657657653	0.9960797463660983
1.1813132432432432	0.9958029474570219
1.1785107207207206	0.9956588766312978
1.175708198198198	0.9956569788534168
1.1729056756756755	0.9957722929286147
1.170103153153153	0.9959540152545122
1.1673006306306304	0.9961402389413264
1.1644981081081078	0.99627445397531
1.1616955855855853	0.996319217138928
1.1588930630630627	0.9962635510581973
1.1560905405405402	0.9961226750644313
1.1532880180180176	0.9959309364679513
1.150485495495495	0.9957306159901137
1.1476829729729725	0.9955601385637775
1.14488045045045	0.9954449723754676
1.1420779279279278	0.9953933346637341
1.1392754054054053	0.995397188869947
1.1364728828828827	0.9954374540989787
1.1336703603603602	0.9954913106894528
1.1308678378378376	0.9955392148300816
1.128065315315315	0.9955697040964101
1.1252627927927925	0.9955810326540352
1.12246027027027	0.9955797515741179
1.1196577477477474	0.9955771960541234
1.1168552252252248	0.9955852368494401
1.1140527027027023	0.9956125612640957
1.1112501801801797	0.9956623012719202
1.1084476576576572	0.995731250643565
1.105645135135135	0.995810436727156
1.1028426126126125	0.9958865786977232
1.10004009009009	0.995943989484989
1.0972375675675674	0.9959666660952365
1.0944350450450449	0.9959405080930565
1.0916325225225223	0.9958556699342683
1.0888299999999997	0.9957089339184565
1.0860274774774772	0.995505737794932
1.0832249549549546	0.9952612412987621
1.080422432432432	0.994999732665199
1.0776199099099095	0.994751876334519
1.074817387387387	0.9945497980437555
1.0720148648648644	0.994420679146577
1.0692123423423419	0.9943801767585528
1.0664098198198197	0.9944273597839891
1.0636072972972972	0.9945427695322361
1.0608047747747746	0.994690623726667
1.058002252252252	0.9948251935948887
1.0551997297297295	0.9949002478317587
1.052397207207207	0.9948795006336738
1.0495946846846844	0.9947455252951712
1.0467921621621619	0.9945047809770914
1.0439896396396393	0.9941872452961661
1.0411871171171168	0.9938404534055619
1.0383845945945942	0.9935191754941711
1.0355820720720716	0.9932731296087859
1.032779549549549	0.9931356973413307
1.0299770270270265	0.9931164151525055
1.0271745045045044	0.9931990913073151
1.0243719819819819	0.9933459855773358
1.0215694594594593	0.9935069596980325
1.0187669369369368	0.9936312671491919
1.0159644144144142	0.9936790276680284
1.0131618918918917	0.9936295829215244
1.010359369369369	0.9934848028825068
1.0075568468468465	0.9932667626797466
1.004754324324324	0.993010668895329
1.0019518018018014	0.9927550934051047
0.9991492792792789	0.9925321677595781
0.9963467567567563	0.9923602629110436
0.9935442342342338	0.9922408876387395
0.9907417117117117	0.9921603213017965
0.9879391891891891	0.9920951973873761
0.9851366666666665	0.9920202293347419
0.982334144144144	0.9919157881609716
0.9795316216216214	0.9917732132928713
0.9767290990990989	0.9915964904553712
0.9739265765765763	0.9914000316179475
0.9711240540540538	0.9912034202762566
0.9683215315315312	0.9910248217424297
0.9655190090090087	0.9908750757347754
0.9627164864864861	0.9907542142862068
0.9599139639639636	0.9906513794125232
0.957111441441441	0.9905480883891257
0.9543089189189184	0.9904238138613327
0.9515063963963963	0.9902621939085093
0.9487038738738738	0.9900560434539071
0.9459013513513512	0.9898097303285426
0.9430988288288287	0.9895382771512363
0.9402963063063061	0.9892635090941763
0.9374937837837836	0.9890084024859646
0.934691261261261	0.9887912601712249
0.9318887387387385	0.9886213219650709
0.9290862162162159	0.9884969369431992
0.9262836936936933	0.9884066404706723
0.9234811711711708	0.9883326385387768
0.9206786486486482	0.9882555573731929
0.9178761261261257	0.988159048837347
0.9150736036036036	0.9880330095238249
0.912271081081081	0.9878746947267466
0.9094685585585585	0.9876877029237247
0.9066660360360359	0.9874794443399503
0.9038635135135134	0.9872580926498457
0.9010609909909908	0.9870300490914322
0.8982584684684682	0.9867986424251728
0.8954559459459457	0.9865642750519684
0.8926534234234231	0.986325695191452
0.8898509009009006	0.9860817112773735
0.887048378378378	0.9858325828279441
0.8842458558558555	0.9855805313592457
0.8814433333333329	0.9853292199061007
0.8786408108108104	0.985082487794524
0.8758382882882882	0.9848429295976503
0.8730357657657657	0.9846109605283649
0.8702332432432431	0.9843847984103374
0.8674307207207206	0.9841614004503126
0.864628198198198	0.9839379768203714
0.8618256756756755	0.9837134296634394
0.8590231531531529	0.9834890509331972
0.8562206306306304	0.9832680738533853
0.8534181081081078	0.9830541219649768
0.8506155855855853	0.9828490703857858
0.8478130630630627	0.9826511417619758
0.8450105405405401	0.9824540710356341
0.8422080180180176	0.9822478591080642
0.839405495495495	0.9820210874286287
0.8366029729729729	0.9817641698263916
0.8338004504504504	0.9814724928419877
0.8309979279279278	0.9811483137413844
0.8281954054054053	0.980800606751825
0.8253928828828827	0.9804426918867198
0.8225903603603602	0.9800882439812982
0.8197878378378376	0.9797469011565308
0.816985315315315	0.979420941247863
0.8141827927927925	0.97910425484206
0.8113802702702699	0.978784159666798
0.8085777477477474	0.9784456754289393
0.8057752252252248	0.9780770102944673
0.8029727027027023	0.9776744999550232
0.8001701801801802	0.9772452854200974
0.7973676576576576	0.9768066385277919
0.794565135135135	0.9763818735107653
0.7917626126126125	0.9759939009183453
0.7889600900900899	0.9756583208332071
0.7861575675675674	0.9753782214614376
0.7833550450450448	0.9751424262796368
0.7805525225225223	0.9749279199954713
0.7777499999999997	0.9747058823764602
0.7749474774774772	0.9744495809116341
0.7721449549549546	0.974141708785034
0.769342432432432	0.9737788439033929
0.7665399099099095	0.9733715519283549
0.763737387387387	0.9729400179372935
0.7609348648648648	0.9725065453401457
0.7581323423423423	0.9720873365848818
0.7553298198198197	0.9716863007439561
0.7525272972972972	0.971293078156109
0.7497247747747746	0.9708861738385389
0.7469222522522521	0.9704404388855744
0.7441197297297295	0.9699366535056909
0.741317207207207	0.9693701360798669
0.7385146846846844	0.9687554283151049
0.7357121621621618	0.9681251915294028
0.7329096396396393	0.9675231903462612
0.7301071171171167	0.9669931123178771
0.7273045945945942	0.9665663867241302
0.7245020720720716	0.9662526559870518
0.7216995495495495	0.9660359256188985
0.718897027027027	0.9658778246042915
0.7160945045045044	0.9657273071440585
0.7132919819819818	0.965534152251298
0.7104894594594593	0.9652623842448488
0.7076869369369367	0.9648996477882111
0.7048844144144142	0.9644596861691052
0.7020818918918916	0.9639770812318323
0.6992793693693691	0.9634957250175739
0.6964768468468465	0.9630544081111364
0.693674324324324	0.9626738369134266
0.6908718018018014	0.9623490321629892
0.6880692792792789	0.9620495030728852
0.6852667567567567	0.9617272911541063
0.6824642342342342	0.9613306223426107
0.6796617117117116	0.9608192060241681
0.6768591891891891	0.9601766918078504
0.6740566666666665	0.9594166034310031
0.671254144144144	0.9585799736678292
0.6684516216216214	0.9577253325386673
0.6656490990990989	0.9569139243420942
0.6628465765765763	0.9561943835066659
0.6600440540540538	0.955591188930185
0.6572415315315312	0.9551000315187993
0.6544390090090086	0.9546911456535833
0.6516364864864861	0.9543193139758847
0.6488339639639635	0.9539373640328052
0.6460314414414414	0.9535090912839602
0.6432289189189189	0.9530179029272324
0.6404263963963963	0.9524689328878074
0.6376238738738738	0.9518844512342702
0.6348213513513512	0.9512944274457505
0.6320188288288286	0.9507254844783327
0.6292163063063061	0.9501918013904486
0.6264137837837835	0.9496907291701763
0.623611261261261	0.9492042681730882
0.6208087387387384	0.9487056528048748
0.6180062162162159	0.9481687056180895
0.6152036936936933	0.9475768411947069
0.6124011711711708	0.9469288315687353
0.6095986486486482	0.9462395737444164
0.6067961261261261	0.9455357326256809
0.6039936036036035	0.9448477343772986
0.601191081081081	0.944200655287695
0.5983885585585584	0.9436067811017111
0.5955860360360359	0.9430619743468164
0.5927835135135133	0.9425467310728998
0.5899809909909908	0.9420313639064851
0.5871784684684682	0.9414835786663446
0.5843759459459457	0.9408761617804796
0.5815734234234231	0.9401926872149201
0.5787709009009008	0.9394299584283897
0.5759683783783782	0.9385970076533962
0.5731658558558557	0.937711495524611
0.5703633333333331	0.9367949669608259
0.5675608108108106	0.9358684712253541
0.564758288288288	0.9349496004424799
0.5619557657657654	0.9340512690920048
0.5591532432432431	0.9331818522166367
0.5563507207207206	0.9323458876443679
0.553548198198198	0.9315445567817394
0.5507456756756755	0.9307755415063824
0.5479431531531529	0.9300324132750409
0.5451406306306303	0.9293041800769263
0.5423381081081078	0.9285757734551222
0.5395355855855855	0.9278300089391126
0.5367330630630629	0.9270509769177012
0.5339305405405403	0.9262281389884172
0.5311280180180178	0.9253598992127251
0.5283254954954952	0.9244553237140062
0.5255229729729727	0.9235330859144796
0.5227204504504503	0.9226175223140946
0.5199179279279278	0.921732637757617
0.5171154054054052	0.920895667532354
0.5143128828828827	0.9201120974319491
0.5115103603603601	0.9193737235836049
0.5087078378378376	0.918660470684162
0.505905315315315	0.9179455427238009
0.5031027927927927	0.9172024258776804
0.5003002702702701	0.9164116545390143
0.4974977477477476	0.9155653044404944
0.494695225225225	0.9146678896310131
0.49189270270270247	0.91373348837361
0.4890901801801799	0.9127801318828895
0.48628765765765736	0.9118233587841577
0.483485135135135	0.910871076958189
0.48068261261261247	0.9099214025127228
0.4778800900900899	0.9089641211583309
0.47507756756756736	0.9079851847928021
0.4722750450450448	0.90697263039492
0.46947252252252225	0.9059218340178364
0.4666699999999997	0.904838247507686
0.46386747747747736	0.9037366273422666
0.4610649549549548	0.902636960092512
0.45826243243243225	0.9015584127644521
0.4554599099099097	0.9005133103705815
0.45265738738738714	0.8995031431876587
0.4498548648648646	0.8985179363390784
0.44705234234234204	0.8975392033953488
0.4442498198198197	0.8965455276253936
0.44144729729729715	0.8955189611169853
0.4386447747747746	0.8944501812852067
0.43584225225225204	0.8933407698149992
0.4330397297297295	0.8922019294494993
0.43023720720720693	0.8910501084487584
0.4274346846846844	0.8899009815399633
0.42463216216216204	0.8887637287263374
0.4218296396396395	0.887637416952984
0.41902711711711693	0.8865105908175305
0.4162245945945944	0.8853641619276095
0.4134220720720718	0.8841766864609802
0.41061954954954927	0.8829304470997853
0.40781702702702693	0.8816165952948148
0.4050145045045044	0.8802379735259923
0.4022119819819818	0.8788089699093223
0.39940945945945927	0.877352603244642
0.3966069369369367	0.8758957318879032
0.39380441441441416	0.8744636409956482
0.3910018918918916	0.8730752372509926
0.3881993693693693	0.8717397469272127
0.3853968468468467	0.870455335448325
0.38259432432432416	0.8692096204931176
0.3797918018018016	0.8679817572105782
0.37698927927927905	0.8667456619763031
0.3741867567567565	0.8654739521242328
0.37138423423423395	0.8641422111059521
0.3685817117117116	0.8627331555105205
0.36577918918918906	0.8612401622557234
0.3629766666666665	0.8596694740463223
0.36017414414414395	0.858040360332959
0.3573716216216214	0.8563826918341423
0.35456909909909884	0.8547318454517833
0.3517665765765763	0.8531215359783116
0.34896405405405395	0.8515758963664336
0.3461615315315314	0.8501026524874785
0.34335900900900884	0.8486893260084084
0.3405564864864863	0.8473039200089473
0.33775396396396373	0.8459005383950643
0.3349514414414412	0.8444290897012815
0.3321489189189186	0.8428469894571154
0.3293463963963963	0.8411299917230642
0.32654387387387374	0.8392792399580301
0.3237413513513512	0.8373224166720504
0.3209388288288286	0.8353083270721754
0.31813630630630607	0.8332959934730807
0.3153337837837835	0.8313408718931666
0.31253126126126096	0.8294816725520407
0.30972873873873863	0.8277311930317629
0.3069262162162161	0.8260735489286771
0.3041236936936935	0.8244684858979726
0.30132117117117097	0.8228615578263713
0.2985186486486484	0.8211974001902002
0.29571612612612586	0.8194325575176667
0.2929136036036035	0.8175445490388932
0.29011108108108097	0.815534993486187
0.2873085585585584	0.8134263147703865
0.28450603603603586	0.8112533120440651
0.2817035135135133	0.8090521966289116
0.27890099099099075	0.8068502197824411
0.2760984684684682	0.804658633744192
0.27329594594594586	0.8024706078000877
0.2704934234234233	0.8002642319886898
0.26769090090090075	0.7980093385847541
0.2648883783783782	0.7956759530862686
0.26208585585585564	0.793241975850263
0.2592833333333331	0.7906981872228224
0.25648081081081053	0.7880496469735457
0.2536782882882882	0.7853136794694914
0.25087576576576565	0.7825155449892273
0.2480732432432431	0.7796833416296963
0.24527072072072054	0.7768435807818862
0.24246819819819798	0.7740183353985245
0.23966567567567543	0.7712241126420766
0.23686315315315287	0.7684719353903019
0.23406063063063054	0.765767762676009
0.23125810810810798	0.7631124424055807
0.22845558558558543	0.7605008195683772
0.22565306306306288	0.7579202368360903
0.22285054054054032	0.7553492144987318
0.22004801801801777	0.7527573572910621
0.2172454954954952	0.750107379956206
0.21444297297297288	0.74735958735824
0.21164045045045032	0.7444783450590645
0.20883792792792777	0.7414392824129087
0.20603540540540521	0.7382354490307558
0.20323288288288266	0.7348805972921578
0.2004303603603601	0.7314082578512383
0.19762783783783777	0.7278662227448082
0.19482531531531522	0.724307222013799
0.19202279279279266	0.7207776628767587
0.1892202702702701	0.7173069855290649
0.18641774774774755	0.7139002555102655
0.183615225225225	0.7105359935154326
0.18081270270270244	0.7071700564165245
0.1780101801801801	0.7037449068701142
0.17520765765765756	0.7002022180255009
0.172405135135135	0.6964958295223324
0.16960261261261245	0.6926018743892467
0.1668000900900899	0.6885235240276782
0.16399756756756734	0.6842891214076373
0.16119504504504478	0.6799441646538252
0.15839252252252245	0.6755392189758428
0.1555899999999999	0.6711169274301844
0.15278747747747734	0.6667015381904479
0.14998495495495479	0.6622936701928429
0.14718243243243223	0.6578715684492739
0.14437990990990968	0.6533982553685372
0.14157738738738712	0.6488322927139228
0.1387748648648648	0.6441388350202005
0.13597234234234223	0.6392976078501488
0.13316981981981968	0.63430542591515
0.13036729729729712	0.629172605235011
0.12756477477477457	0.6239146015172498
0.12476225225225201	0.6185418068740057
0.12195972972972946	0.613051132714069
0.11915720720720713	0.6074225346769969
0.11635468468468457	0.6016220936767657
0.11355216216216202	0.5956111035501538
0.11074963963963946	0.5893585042618473
0.10794711711711691	0.5828526349468103
0.10514459459459435	0.5761081555802462
0.1023420720720718	0.5691652185662285
0.09953954954954947	0.5620802476913173
0.09673702702702691	0.5549103316964151
0.09393450450450436	0.5476954345111323
0.0911319819819818	0.5404436354302574
0.08832945945945925	0.5331240513157939
0.08552693693693669	0.5256700514823073
0.08272441441441436	0.5179924202778031
0.0799218918918918	0.5099991321407454
0.07711936936936925	0.5016163048476839
0.0743168468468467	0.4928043683175326
0.07151432432432414	0.4835647386560462
0.06871180180180159	0.4739349804568612
0.06590927927927903	0.4639737789819317
0.0631067567567567	0.453740017293369
0.060304234234234144	0.4432719513930643
0.05750171171171159	0.43257237686642125
0.054699189189189035	0.42160381755606113
0.05189666666666648	0.41029472279318013
0.049094144144143925	0.3985543821867732
0.04629162162162137	0.3862917681924807
0.04348909909909904	0.37343255289981203
0.04068657657657648	0.35992937954215365
0.03788405405405393	0.34576279353541517
0.035081531531531374	0.3309332817383762
0.03227900900900882	0.3154476538235558
0.029476486486486264	0.29930465856170196
0.02667396396396371	0.2824847796135723
0.023871441441441377	0.2649476497623793
0.021068918918918822	0.24663800617154086
0.018266396396396267	0.22749843033582828
0.015463873873873712	0.20748513533299473
0.012661351351351158	0.18658236917466497
0.009858828828828603	0.16481173232054525
0.007056306306306048	0.14223451893827332
0.004253783783783716	0.11894740707463503
0.0014512612612611608	0.09507367561780677
-0.001351261261261394	0.07075302857694721
-0.004153783783783949	0.04613284651815708
-0.006956306306306503	0.021362475775801526
-0.009758828828829058	-0.0034094494641385142
-0.012561351351351613	-0.02803602399829358
-0.015363873873873946	-0.052373397815411726
-0.0181663963963965	-0.07628401849857075
-0.020968918918919055	-0.0996422655524184
-0.02377144144144161	-0.1223415529841731
-0.026573963963964164	-0.14430091261670286
-0.02937648648648672	-0.16546881232926142
-0.03217900900900905	-0.1858226594591682
-0.03498153153153161	-0.20536385276776004
-0.03778405405405416	-0.2241098377204172
-0.040586576576576716	-0.24208575217454487
-0.04338909909909927	-0.25931843547259914
-0.046191621621621826	-0.27583467470690437
-0.04899414414414438	-0.2916638602009317
-0.05179666666666671	-0.30684333584167844
-0.05459918918918927	-0.32142339288351585
-0.05740171171171182	-0.3354686436002562
-0.06020423423423438	-0.3490536098008239
-0.06300675675675693	-0.3622524697736644
-0.06580927927927949	-0.3751253157540223
-0.06861180180180204	-0.38770509826256616
-0.07141432432432437	-0.39998992874384964
-0.07421684684684693	-0.4119442551714734
-0.07701936936936948	-0.42350986438969374
-0.07982189189189204	-0.4346244708721971
-0.0826244144144146	-0.4452428822975222
-0.08542693693693715	-0.4553543811977032
-0.0882294594594597	-0.464990607847954
-0.09103198198198204	-0.47422081128553023
-0.09383450450450459	-0.48313513382003725
-0.09663702702702714	-0.4918204388104131
-0.0994395495495497	-0.5003358283485176
-0.10224207207207225	-0.5086955041727026
-0.10504459459459481	-0.5168647300351392
-0.10784711711711736	-0.5247708524679989
-0.1106496396396397	-0.5323267590995413
-0.11345216216216225	-0.5394602175151253
-0.1162546846846848	-0.5461405003321024
-0.11905720720720736	-0.5523942518692709
-0.12185972972972992	-0.558305575479821
-0.12466225225225247	-0.5639999259888939
-0.12746477477477502	-0.5696161797772324
-0.13026729729729736	-0.5752747576783639
-0.1330698198198199	-0.5810508178683409
-0.13587234234234247	-0.5869599738663527
-0.13867486486486502	-0.5929602211260013
-0.14147738738738758	-0.5989689474742745
-0.14427990990991013	-0.6048895366166088
-0.14708243243243246	-0.6106394692856689
-0.14988495495495502	-0.6161717342302814
-0.15268747747747757	-0.6214837404037516
-0.15549000000000013	-0.6266119700524777
-0.15829252252252268	-0.6316150344081207
-0.16109504504504524	-0.6365512173307127
-0.1638975675675678	-0.6414579983575726
-0.16670009009009013	-0.6463400749627808
-0.16950261261261268	-0.6511694432644466
-0.17230513513513523	-0.6558971376440779
-0.1751076576576578	-0.6604725355311942
-0.17791018018018034	-0.6648638367884108
-0.1807127027027029	-0.6690730853358622
-0.18351522522522545	-0.6731409133272206
-0.1863177477477478	-0.6771394256494057
-0.18912027027027034	-0.6811552677812297
-0.1919227927927929	-0.6852678247792328
-0.19472531531531545	-0.6895288436798656
-0.197527837837838	-0.6939492239474919
-0.20033036036036056	-0.6984965274123591
-0.20313288288288311	-0.7031036376778445
-0.20593540540540545	-0.7076858952311396
-0.208737927927928	-0.7121618304730561
-0.21154045045045056	-0.7164718788943928
-0.2143429729729731	-0.7205903023353043
-0.21714549549549567	-0.7245276197263182
-0.21994801801801822	-0.7283235162355584
-0.22275054054054078	-0.7320326925285703
-0.2255530630630631	-0.7357077902347309
-0.22835558558558566	-0.7393840159716585
-0.23115810810810822	-0.7430693589249024
-0.23396063063063077	-0.7467426424320407
-0.23676315315315333	-0.750359556901437
-0.23956567567567588	-0.753864834765021
-0.24236819819819821	-0.7572073115296991
-0.24517072072072077	-0.7603540553046585
-0.24797324324324332	-0.7633001061403553
-0.2507757657657659	-0.7660715057032038
-0.25357828828828843	-0.7687209230795253
-0.256380810810811	-0.7713169188017936
-0.25918333333333354	-0.7739293573971311
-0.2619858558558559	-0.7766143653871609
-0.26478837837837843	-0.7794023448629135
-0.267590900900901	-0.7822918596518489
-0.27039342342342354	-0.7852508509342153
-0.2731959459459461	-0.7882249059805357
-0.27599846846846865	-0.7911505946506387
-0.2788009909909912	-0.7939706208987769
-0.28160351351351354	-0.7966470478819148
-0.2844060360360361	-0.7991693071117669
-0.28720855855855865	-0.8015550199164629
-0.2900110810810812	-0.8038435301291462
-0.29281360360360376	-0.8060839850373843
-0.2956161261261263	-0.8083212744635881
-0.29841864864864887	-0.8105837170071064
-0.3012211711711712	-0.8128758777145082
-0.30402369369369375	-0.8151784320365604
-0.3068262162162163	-0.8174549660652731
-0.30962873873873886	-0.8196636101619054
-0.3124312612612614	-0.821770033833178
-0.31523378378378397	-0.8237579962807353
-0.3180363063063065	-0.8256344484621989
-0.32083882882882886	-0.8274278671433921
-0.3236413513513514	-0.829180542056914
-0.32644387387387397	-0.8309372975334702
-0.3292463963963965	-0.8327340693001322
-0.3320489189189191	-0.8345896064625509
-0.33485144144144163	-0.8365024167791036
-0.3376539639639642	-0.8384533332935585
-0.3404564864864865	-0.840412346278732
-0.3432590090090091	-0.8423471865615471
-0.34606153153153163	-0.8442309159323016
-0.3488640540540542	-0.8460464924910887
-0.35166657657657674	-0.8477876148153971
-0.3544690990990993	-0.8494565786393045
-0.3572716216216216	-0.8510608600518679
-0.3600741441441442	-0.8526103163869388
-0.36287666666666674	-0.8541162385518899
-0.3656791891891893	-0.8555922994949355
-0.36848171171171185	-0.8570562449896875
-0.3712842342342344	-0.8585305038697983
-0.37408675675675696	-0.8600400955030003
-0.3768892792792793	-0.8616072770708416
-0.37969180180180184	-0.8632439311979946
-0.3824943243243244	-0.8649441312348197
-0.38529684684684695	-0.8666800037358917
-0.3880993693693695	-0.8684035314788479
-0.39090189189189206	-0.8700553108065707
-0.3937044144144146	-0.8715789470302322
-0.39650693693693695	-0.872937515478263
-0.3993094594594595	-0.8741271729322091
-0.40211198198198206	-0.8751831772620531
-0.4049145045045046	-0.876175387207405
-0.40771702702702717	-0.8771933288085865
-0.4105195495495496	-0.8783242296881766
-0.41332207207207217	-0.8796299533131497
-0.4161245945945947	-0.8811296047991859
-0.4189271171171173	-0.8827933192972715
-0.4217296396396397	-0.8845496465171787
-0.4245321621621623	-0.8863048983451662
-0.42733468468468483	-0.8879690825510091
-0.4301372072072073	-0.8894808227665025
-0.4329397297297298	-0.8908237435373283
-0.4357422522522524	-0.8920292448175189
-0.4385447747747748	-0.8931647035501129
-0.4413472972972974	-0.8943106586206523
-0.44414981981981994	-0.8955340285259257
-0.4469523423423425	-0.8968657409092061
-0.44975486486486493	-0.8982898531560425
-0.4525573873873875	-0.8997476846359973
-0.45535990990991004	-0.9011557680740024
-0.4581624324324325	-0.9024320507333752
-0.46096495495495504	-0.9035221349231879
-0.4637674774774776	-0.9044172954274731
-0.46657000000000015	-0.9051585759762864
-0.4693725225225226	-0.9058256352349647
-0.47217504504504515	-0.9065137928444145
-0.4749775675675677	-0.9073063958425649
-0.47778009009009015	-0.9082510256105796
-0.4805826126126127	-0.9093467708732157
-0.48338513513513526	-0.9105462460495493
-0.4861876576576578	-0.9117713951475922
-0.48899018018018026	-0.9129378810240976
-0.4917927027027028	-0.9139803555074191
-0.49459522522522537	-0.9148708905480638
-0.4973977477477478	-0.9156252603256738
-0.5002002702702704	-0.9162957570796536
-0.5030027927927929	-0.9169534717375885
-0.5058053153153154	-0.9176661061372635
-0.5086078378378379	-0.9184784457752242
-0.5114103603603605	-0.919401358282235
-0.514212882882883	-0.9204121088585008
-0.5170154054054055	-0.9214649864736518
-0.519817927927928	-0.9225079913870409
-0.5226204504504506	-0.923499682563828
-0.525422972972973	-0.9244206831156714
-0.5282254954954956	-0.925276545654895
-0.5310280180180181	-0.9260918451170429
-0.5338305405405407	-0.9268983670704241
-0.5366330630630631	-0.9277220786968303
-0.5394355855855857	-0.9285736458078955
-0.5422381081081082	-0.9294456599050946
-0.5450406306306307	-0.9303171121108684
-0.5478431531531532	-0.9311629751617625
-0.5506456756756758	-0.9319649857390249
-0.5534481981981982	-0.9327194525116651
-0.5562507207207208	-0.9334391873377361
-0.5590532432432433	-0.9341489516047521
-0.5618557657657659	-0.9348762579466263
-0.5646582882882883	-0.9356410700619902
-0.5674608108108109	-0.9364482945563966
-0.5702633333333335	-0.9372858591613982
-0.5730658558558559	-0.9381290536655829
-0.5758683783783785	-0.9389494709750954
-0.578670900900901	-0.939725192638565
-0.5814734234234236	-0.940448434699475
-0.584275945945946	-0.9411278531362444
-0.5870784684684686	-0.9417847290975856
-0.5898809909909911	-0.9424445569942858
-0.5926835135135136	-0.9431272849918302
-0.5954860360360361	-0.9438399622099922
-0.5982885585585587	-0.9445746353731221
-0.6010910810810811	-0.9453123395865862
-0.6038936036036037	-0.9460316799082141
-0.6066961261261262	-0.9467186785955211
-0.6094986486486488	-0.9473739624444412
-0.6123011711711712	-0.9480142412893244
-0.6151036936936938	-0.9486670973412206
-0.6179062162162163	-0.949360633061756
-0.6207087387387388	-0.9501115904140456
-0.6235112612612613	-0.9509163757629802
-0.6263137837837839	-0.9517486498514116
-0.6291163063063064	-0.952564985664555
-0.6319188288288289	-0.953317278695416
-0.6347213513513514	-0.953968096276304
-0.637523873873874	-0.954503877068748
-0.6403263963963964	-0.9549413382502592
-0.643128918918919	-0.9553245269119492
-0.6459314414414415	-0.9557130007750511
-0.6487339639639641	-0.9561646221199588
-0.6515364864864865	-0.9567183675611517
-0.6543390090090091	-0.9573827101789885
-0.6571415315315317	-0.9581334233604178
-0.6599440540540541	-0.9589216242938521
-0.6627465765765767	-0.9596895165251383
-0.6655490990990992	-0.9603887298218112
-0.6683516216216216	-0.960995262929575
-0.6711541441441442	-0.9615161296322225
-0.6739566666666668	-0.9619855438425977
-0.6767591891891893	-0.9624519535077882
-0.6795617117117118	-0.9629602893894276
-0.6823642342342343	-0.9635354098399237
-0.6851667567567569	-0.9641723507815578
-0.6879692792792793	-0.9648367478108233
-0.6907718018018019	-0.9654754258284524
-0.6935743243243244	-0.9660337689397519
-0.696376846846847	-0.966474211008735
-0.6991793693693694	-0.9667897761675278
-0.701981891891892	-0.9670081808943238
-0.7047844144144145	-0.9671850577118906
-0.707586936936937	-0.9673883679604771
-0.7103894594594595	-0.9676788879744563
-0.7131919819819821	-0.9680928688358013
-0.7159945045045045	-0.9686322104893166
-0.7187970270270271	-0.9692650338477732
-0.7215995495495496	-0.9699362064291692
-0.7244020720720722	-0.9705842720133346
-0.7272045945945946	-0.9711593488337447
-0.7300071171171172	-0.9716364673140814
-0.7328096396396397	-0.97202049061312
-0.7356121621621622	-0.9723415979186871
-0.7384146846846847	-0.9726433503189733
-0.7412172072072073	-0.9729676086537516
-0.7440197297297299	-0.9733413343421722
-0.7468222522522523	-0.9737693954601547
-0.7496247747747748	-0.9742352953312439
-0.7524272972972974	-0.9747090247686125
-0.7552298198198198	-0.975158931520133
-0.7580323423423424	-0.9755633446630809
-0.760834864864865	-0.9759180146709777
-0.7636373873873875	-0.9762370513679802
-0.76643990990991	-0.9765473570081159
-0.7692424324324325	-0.9768787519874758
-0.7720449549549551	-0.9772533447433649
-0.7748474774774775	-0.9776777924424194
-0.7776500000000001	-0.978140964732434
-0.7804525225225226	-0.9786176000424948
-0.7832550450450451	-0.9790765164528553
-0.7860575675675676	-0.9794904913474818
-0.7888600900900902	-0.9798445101866657
-0.7916626126126127	-0.9801397879119849
-0.7944651351351352	-0.9803924905595778
-0.7972676576576577	-0.9806278750081672
-0.8000701801801803	-0.9808720102151243
-0.8028727027027027	-0.9811438855403447
-0.8056752252252253	-0.9814503907633708
-0.8084777477477478	-0.9817855412201365
-0.8112802702702704	-0.9821338455063786
-0.8140827927927928	-0.9824763885528484
-0.8168853153153154	-0.9827974549522542
-0.8196878378378379	-0.9830895434347431
-0.8224903603603604	-0.9833553437533321
-0.8252928828828829	-0.9836063562209185
-0.8280954054054055	-0.9838589248263577
-0.8308979279279279	-0.9841291687598891
-0.8337004504504505	-0.9844284435532402
-0.836502972972973	-0.9847605678333375
-0.8393054954954956	-0.9851213243947686
-0.842108018018018	-0.9854999818240726
-0.8449105405405406	-0.9858820513397911
-0.8477130630630632	-0.986252333800832
-0.8505155855855856	-0.986597503065133
-0.8533181081081082	-0.9869078612342984
-0.8561206306306307	-0.9871782834067627
-0.8589231531531533	-0.9874085794040824
-0.8617256756756757	-0.9876034805591432
-0.8645281981981983	-0.9877722775648059
-0.8673307207207208	-0.9879279398245419
-0.8701332432432433	-0.9880854923514732
-0.8729357657657658	-0.9882595937643737
-0.8757382882882884	-0.9884616093338741
-0.8785408108108108	-0.9886968564751322
-0.8813433333333334	-0.9889629175396925
-0.8841458558558559	-0.9892498079521146
-0.8869483783783785	-0.989542319422344
-0.8897509009009009	-0.9898241468433341
-0.8925534234234235	-0.9900826989463523
-0.895355945945946	-0.9903130722452198
-0.8981584684684685	-0.9905197475370934
-0.900960990990991	-0.9907151917882865
-0.9037635135135136	-0.9909155526252253
-0.9065660360360361	-0.991134688576253
-0.9093685585585587	-0.9913784993302819
-0.9121710810810811	-0.9916416048470085
-0.9149736036036036	-0.9919077751695842
-0.9177761261261261	-0.9921543005422668
-0.9205786486486487	-0.9923591026127323
-0.9233811711711712	-0.9925083084978773
-0.9261836936936938	-0.9926016541317708
-0.9289862162162162	-0.9926536367014609
-0.9317887387387388	-0.9926896707523095
-0.9345912612612612	-0.9927382027040503
-0.9373937837837838	-0.9928212288060903
-0.9401963063063064	-0.9929464020568388
-0.9429988288288289	-0.9931035934260242
-0.9458013513513515	-0.993267433586241
-0.9486038738738739	-0.9934054035332787
-0.9514063963963965	-0.9934891048699437
-0.9542089189189189	-0.9935050912238922
-0.9570114414414415	-0.993461548638322
-0.959813963963964	-0.9933882705518655
-0.9626164864864866	-0.9933294561308591
-0.9654190090090091	-0.9933312141762736
-0.9682215315315316	-0.9934275035232786
-0.9710240540540541	-0.9936289472357573
-0.9738265765765766	-0.9939182415707661
-0.9766290990990991	-0.9942539241741377
-0.9794316216216217	-0.9945816676794433
-0.9822341441441442	-0.9948498514219573
-0.9850366666666668	-0.9950247219680217
-0.9878391891891892	-0.9951004691022611
-0.9906417117117118	-0.9951010393069837
-0.9934442342342342	-0.9950730267413903
-0.9962467567567568	-0.9950717312268872
-0.9990492792792793	-0.9951445835263402
-1.0018518018018019	-0.9953169426953743
-1.0046543243243244	-0.9955845191941488
-1.0074568468468468	-0.9959146181986412
-1.0102593693693693	-0.9962556904148312
-1.0130618918918919	-0.996552178619047
-1.0158644144144144	-0.99676013109283
-1.018666936936937	-0.996858963963271
-1.0214694594594596	-0.9968560764461203
-1.024271981981982	-0.9967832954361561
-1.0270745045045047	-0.9966866060979157
-1.029877027027027	-0.9966125362978754
-1.0326795495495495	-0.9965953438689005
-1.035482072072072	-0.9966486311799458
-1.0382845945945947	-0.9967634277744204
-1.0410871171171172	-0.9969127048568409
-1.0438896396396395	-0.9970603987849813
-1.046692162162162	-0.9971718968174819
-1.0494946846846847	-0.9972228596831479
-1.0522972072072072	-0.9972041436107945
-1.0550997297297298	-0.997122053885568
-1.0579022522522523	-0.9969946738192323
-1.0607047747747749	-0.996846068942703
-1.0635072972972974	-0.9967004743391805
-1.06630981981982	-0.9965781294834076
-1.0691123423423423	-0.9964934885890955
-1.0719148648648649	-0.9964555105413924
-1.0747173873873874	-0.9964690128749025
-1.07751990990991	-0.9965358946045968
-1.0803224324324325	-0.9966553975387636
-1.0831249549549549	-0.9968232748711869
-1.0859274774774774	-0.9970304412313964
-1.08873	-0.9972620801212431
-1.0915325225225225	-0.9974981136242822
-1.094335045045045	-0.9977154292687938
-1.0971375675675676	-0.9978915271345843
-1.0999400900900902	-0.9980086057117352
-1.1027426126126127	-0.9980568223011834
-1.1055451351351353	-0.9980356722427149
-1.1083476576576576	-0.9979530623942362
-1.1111501801801802	-0.997822467465217
-1.1139527027027027	-0.9976592344944755
-1.1167552252252253	-0.9974773701819553
-1.1195577477477479	-0.9972878933346851
-1.1223602702702702	-0.9970991506777074
-1.1251627927927927	-0.9969186432358346
-1.1279653153153153	-0.9967552316273556
-1.1307678378378379	-0.9966203646540837
-1.1335703603603604	-0.996527319837951
-1.136372882882883	-0.9964882501428257
-1.1391754054054055	-0.9965098033663551
-1.141977927927928	-0.9965888428723966
-1.1447804504504504	-0.9967100327341902
-1.147582972972973	-0.9968466224136077
-1.1503854954954955	-0.9969647844658094
-1.153188018018018	-0.9970306466038144
-1.1559905405405406	-0.9970181447435639
-1.1587930630630632	-0.9969153862509043
-1.1615955855855855	-0.996727543147446
-1.164398108108108	-0.9964753174795913
-1.1672006306306306	-0.9961894093530658
-1.1700031531531532	-0.9959027036458076
-1.1728056756756757	-0.9956426251424904
-1.1756081981981983	-0.9954260246847204
-1.1784107207207208	-0.9952580625632399
-1.1812132432432432	-0.995135146189097
-1.1840157657657657	-0.9950505414483606
-1.1868182882882883	-0.9950003177825444
-1.1896208108108108	-0.9949871573082596
-1.1924233333333334	-0.9950203267048583
-1.195225855855856	-0.995111531248924
-1.1980283783783783	-0.9952679603141583
-1.2008309009009008	-0.9954850344950112
-1.2036334234234234	-0.9957417338644888
-1.206435945945946	-0.9960007541902133
-1.2092384684684685	-0.9962142706392921
-1.212040990990991	-0.9963342444675074
-1.2148435135135136	-0.996324588976507
-1.2176460360360362	-0.9961716642439895
-1.2204485585585585	-0.9958898066375736
-1.223251081081081	-0.9955198861272376
-1.2260536036036036	-0.995120850393834
-1.2288561261261262	-0.9947562648474321
-1.2316586486486487	-0.9944793619061529
-1.2344611711711713	-0.9943206055566914
-1.2372636936936936	-0.9942811032618886
-1.2400662162162162	-0.994333558957369
-1.2428687387387387	-0.9944303513841553
-1.2456712612612613	-0.9945163691837962
-1.2484737837837838	-0.9945430057291931
-1.2512763063063064	-0.9944795490273688
-1.254078828828829	-0.9943191057959985
-1.2568813513513515	-0.9940778673019834
-1.2596838738738738	-0.9937884388810232
-1.2624863963963964	-0.9934895490867375
-1.265288918918919	-0.9932152859942683
-1.2680914414414415	-0.9929868840302518
-1.270893963963964	-0.9928091034672956
-1.2736964864864866	-0.9926717500065703
-1.276499009009009	-0.9925553450941554
-1.2793015315315315	-0.9924388305759859
-1.282104054054054	-0.9923067746192289
-1.2849065765765766	-0.9921539112224371
-1.2877090990990991	-0.991985830857536
-1.2905116216216217	-0.9918159121488577
-1.2933141441441443	-0.9916597490475061
-1.2961166666666666	-0.991529045608289
-1.2989191891891891	-0.9914270316575355
-1.3017217117117117	-0.9913469022557945
-1.3045242342342342	-0.991273788978072
-1.3073267567567568	-0.9911896392046943
-1.3101292792792794	-0.9910794480034677
-1.312931801801802	-0.9909368284092459
-1.3157343243243242	-0.9907670550218
-1.3185368468468468	-0.9905864357502905
-1.3213393693693694	-0.990417958851288
-1.324141891891892	-0.9902843199089659
-1.3269444144144145	-0.9902003208914623
-1.329746936936937	-0.9901669776670541
-1.3325494594594596	-0.9901693394535879
-1.335351981981982	-0.9901790638704555
-1.3381545045045045	-0.9901614379180208
-1.340957027027027	-0.9900851540024842
-1.3437595495495496	-0.9899321471378437
-1.3465620720720721	-0.9897045085748696
-1.3493645945945947	-0.9894260697243792
-1.352167117117117	-0.9891376141828243
-1.3549696396396396	-0.9888864974279569
-1.3577721621621621	-0.9887132329558019
-1.3605746846846847	-0.9886387980315586
-1.3633772072072072	-0.9886565972522899
-1.3661797297297298	-0.9887320335099428
-1.3689822522522523	-0.9888106490990904
-1.3717847747747747	-0.9888333131704696
-1.3745872972972972	-0.9887546485165506
-1.3773898198198198	-0.9885595231166009
-1.3801923423423423	-0.9882724829442225
-1.382994864864865	-0.9879565903711574
[truncated: 6 more rows]
