# Supplementary material for: Isolation of a planar π-aromatic Bi5− ring in a cobalt-based inverse-sandwich-type complex
Source: Nat Chem. 2025 Jan 20;17(4):547–55. doi: 10.1038/s41557-024-01713-8 (PMC11964920; doi:10.1038/s41557-024-01713-8)
Supplement: Supplementary file 4 — Original magnetic data of compound 1 and origin file of Fig. 3. [file 41557_2024_1713_MOESM4_ESM.zip › sr_and_T/9.json]

{
   "comment": "corrected Loops",
   "temperature": 0.1,
   "measures": [
      {
         "sr": 0.032,
         "angle": 0,
         "trans": 0,
         "cool_t": 1,
         "comment": "to H_stop",
         "data": [
            [
               -1.3999,
               -0.9902975696467072
            ],
            [
               -1.3970974874874873,
               -0.989374140553515
            ],
            [
               -1.394294974974975,
               -0.988532409950698
            ],
            [
               -1.3914924624624623,
               -0.9878928246554627
            ],
            [
               -1.3886899499499499,
               -0.9875176811215739
            ],
            [
               -1.3858874374374373,
               -0.9873996695542953
            ],
            [
               -1.3830849249249249,
               -0.9874704999492545
            ],
            [
               -1.3802824124124122,
               -0.9876258623426455
            ],
            [
               -1.3774798998998998,
               -0.9877583404574793
            ],
            [
               -1.3746773873873872,
               -0.987788083930099
            ],
            [
               -1.3718748748748748,
               -0.9876824546637729
            ],
            [
               -1.3690723623623622,
               -0.9874598622543407
            ],
            [
               -1.3662698498498498,
               -0.9871781742935939
            ],
            [
               -1.3634673373373372,
               -0.9869127296186874
            ],
            [
               -1.3606648248248248,
               -0.9867316786099661
            ],
            [
               -1.3578623123123121,
               -0.9866764294708075
            ],
            [
               -1.3550597997997997,
               -0.9867525973037929
            ],
            [
               -1.3522572872872871,
               -0.9869330065919584
            ],
            [
               -1.3494547747747747,
               -0.9871703530982618
            ],
            [
               -1.346652262262262,
               -0.9874143669863398
            ],
            [
               -1.3438497497497497,
               -0.9876275113746018
            ],
            [
               -1.341047237237237,
               -0.9877944578253066
            ],
            [
               -1.3382447247247247,
               -0.9879231865777722
            ],
            [
               -1.335442212212212,
               -0.9880385439781707
            ],
            [
               -1.3326396996996996,
               -0.9881714123136182
            ],
            [
               -1.329837187187187,
               -0.9883476072273634
            ],
            [
               -1.3270346746746746,
               -0.9885800626507208
            ],
            [
               -1.324232162162162,
               -0.9888661863272332
            ],
            [
               -1.3214296496496496,
               -0.9891902137522771
            ],
            [
               -1.318627137137137,
               -0.989528743225288
            ],
            [
               -1.3158246246246246,
               -0.9898569402125903
            ],
            [
               -1.313022112112112,
               -0.9901532723491645
            ],
            [
               -1.3102195995995995,
               -0.9904017692492992
            ],
            [
               -1.307417087087087,
               -0.9905921215040878
            ],
            [
               -1.3046145745745745,
               -0.9907188542774599
            ],
            [
               -1.301812062062062,
               -0.9907809700024734
            ],
            [
               -1.2990095495495495,
               -0.9907828466779877
            ],
            [
               -1.2962070370370369,
               -0.9907361381047428
            ],
            [
               -1.2934045245245245,
               -0.9906614696789974
            ],
            [
               -1.2906020120120119,
               -0.9905883359302164
            ],
            [
               -1.2877994994994995,
               -0.9905520151990057
            ],
            [
               -1.2849969869869868,
               -0.9905874063682378
            ],
            [
               -1.2821944744744744,
               -0.9907210402792482
            ],
            [
               -1.2793919619619618,
               -0.9909635641397365
            ],
            [
               -1.2765894494494494,
               -0.9913052690312587
            ],
            [
               -1.2737869369369368,
               -0.9917165408853601
            ],
            [
               -1.2709844244244244,
               -0.9921536477053243
            ],
            [
               -1.2681819119119118,
               -0.9925685283451151
            ],
            [
               -1.2653793993993994,
               -0.9929198518670903
            ],
            [
               -1.2625768868868867,
               -0.9931820983185327
            ],
            [
               -1.2597743743743743,
               -0.9933499916616132
            ],
            [
               -1.2569718618618617,
               -0.993437116027599
            ],
            [
               -1.2541693493493493,
               -0.9934694501091035
            ],
            [
               -1.2513668368368367,
               -0.9934761902120057
            ],
            [
               -1.2485643243243243,
               -0.9934810210512519
            ],
            [
               -1.2457618118118117,
               -0.9934966614689493
            ],
            [
               -1.2429592992992993,
               -0.9935241944090902
            ],
            [
               -1.2401567867867866,
               -0.9935568803136436
            ],
            [
               -1.2373542742742742,
               -0.9935865211719364
            ],
            [
               -1.2345517617617616,
               -0.9936095879853468
            ],
            [
               -1.2317492492492492,
               -0.993630552994734
            ],
            [
               -1.2289467367367366,
               -0.9936610781291356
            ],
            [
               -1.2261442242242242,
               -0.9937154320871703
            ],
            [
               -1.2233417117117116,
               -0.9938040763228985
            ],
            [
               -1.2205391991991992,
               -0.993928166767161
            ],
            [
               -1.2177366866866866,
               -0.9940774406060708
            ],
            [
               -1.2149341741741742,
               -0.9942326832906401
            ],
            [
               -1.2121316616616615,
               -0.99437217029416
            ],
            [
               -1.2093291491491491,
               -0.9944798328175224
            ],
            [
               -1.2065266366366365,
               -0.9945520477187875
            ],
            [
               -1.203724124124124,
               -0.9946002581841686
            ],
            [
               -1.2009216116116115,
               -0.9946480285123915
            ],
            [
               -1.198119099099099,
               -0.9947231487660724
            ],
            [
               -1.1953165865865865,
               -0.994847311555298
            ],
            [
               -1.192514074074074,
               -0.9950269741181903
            ],
            [
               -1.1897115615615614,
               -0.995248855354258
            ],
            [
               -1.186909049049049,
               -0.9954820984303048
            ],
            [
               -1.1841065365365364,
               -0.9956869042877701
            ],
            [
               -1.181304024024024,
               -0.9958271614283676
            ],
            [
               -1.1785015115115114,
               -0.9958830584327023
            ],
            [
               -1.175698998998999,
               -0.9958594293535199
            ],
            [
               -1.1728964864864864,
               -0.995786775480638
            ],
            [
               -1.170093973973974,
               -0.9957141707498027
            ],
            [
               -1.1672914614614613,
               -0.9956958624728296
            ],
            [
               -1.164488948948949,
               -0.9957754676249433
            ],
            [
               -1.1616864364364363,
               -0.9959725425984809
            ],
            [
               -1.158883923923924,
               -0.996275671184317
            ],
            [
               -1.1560814114114113,
               -0.9966442666377504
            ],
            [
               -1.153278898898899,
               -0.9970186424590775
            ],
            [
               -1.1504763863863863,
               -0.9973354160106852
            ],
            [
               -1.1476738738738739,
               -0.9975437532623306
            ],
            [
               -1.1448713613613613,
               -0.9976178125390511
            ],
            [
               -1.1420688488488488,
               -0.9975620121188357
            ],
            [
               -1.1392663363363362,
               -0.9974079926536807
            ],
            [
               -1.1364638238238238,
               -0.9972046374486407
            ],
            [
               -1.1336613113113112,
               -0.9970044692874392
            ],
            [
               -1.1308587987987986,
               -0.9968505826136933
            ],
            [
               -1.1280562862862862,
               -0.9967677944063469
            ],
            [
               -1.1252537737737738,
               -0.9967601303322108
            ],
            [
               -1.1224512612612612,
               -0.996814659649858
            ],
            [
               -1.1196487487487485,
               -0.9969097433822055
            ],
            [
               -1.1168462362362361,
               -0.9970245641181564
            ],
            [
               -1.1140437237237237,
               -0.9971466850049446
            ],
            [
               -1.111241211211211,
               -0.9972753022986518
            ],
            [
               -1.1084386986986985,
               -0.9974194484967582
            ],
            [
               -1.105636186186186,
               -0.9975921226110426
            ],
            [
               -1.1028336736736737,
               -0.9978026204690578
            ],
            [
               -1.100031161161161,
               -0.9980498321792517
            ],
            [
               -1.0972286486486484,
               -0.998318863357293
            ],
            [
               -1.094426136136136,
               -0.998582205102137
            ],
            [
               -1.0916236236236236,
               -0.9988052158953085
            ],
            [
               -1.088821111111111,
               -0.9989543488660216
            ],
            [
               -1.0860185985985984,
               -0.9990057491247117
            ],
            [
               -1.083216086086086,
               -0.9989517648400505
            ],
            [
               -1.0804135735735736,
               -0.9988035429741944
            ],
            [
               -1.077611061061061,
               -0.9985889968792248
            ],
            [
               -1.0748085485485483,
               -0.9983466997878474
            ],
            [
               -1.072006036036036,
               -0.9981173224259147
            ],
            [
               -1.0692035235235235,
               -0.9979348229958764
            ],
            [
               -1.066401011011011,
               -0.9978195868507584
            ],
            [
               -1.0635984984984983,
               -0.997775137660444
            ],
            [
               -1.060795985985986,
               -0.9977890771957931
            ],
            [
               -1.0579934734734735,
               -0.9978378173398309
            ],
            [
               -1.0551909609609609,
               -0.9978937232356617
            ],
            [
               -1.0523884484484483,
               -0.9979327206523344
            ],
            [
               -1.0495859359359359,
               -0.9979403660129766
            ],
            [
               -1.0467834234234235,
               -0.9979148410334807
            ],
            [
               -1.0439809109109108,
               -0.9978661957922963
            ],
            [
               -1.0411783983983982,
               -0.9978122032473653
            ],
            [
               -1.0383758858858858,
               -0.9977721316542999
            ],
            [
               -1.0355733733733734,
               -0.9977603293819268
            ],
            [
               -1.0327708608608608,
               -0.997781572021353
            ],
            [
               -1.0299683483483482,
               -0.9978296050380262
            ],
            [
               -1.0271658358358358,
               -0.9978893492709411
            ],
            [
               -1.0243633233233234,
               -0.9979420867658739
            ],
            [
               -1.0215608108108107,
               -0.9979719538569147
            ],
            [
               -1.0187582982982981,
               -0.9979715601829711
            ],
            [
               -1.0159557857857857,
               -0.9979447254005496
            ],
            [
               -1.0131532732732733,
               -0.9979051773021776
            ],
            [
               -1.0103507607607607,
               -0.9978713614093828
            ],
            [
               -1.007548248248248,
               -0.9978588770997211
            ],
            [
               -1.0047457357357357,
               -0.9978730259687252
            ],
            [
               -1.0019432232232233,
               -0.9979041705033651
            ],
            [
               -0.9991407107107106,
               -0.9979279122215379
            ],
            [
               -0.9963381981981981,
               -0.9979106562657702
            ],
            [
               -0.9935356856856856,
               -0.9978193508358079
            ],
            [
               -0.9907331731731731,
               -0.9976326437784105
            ],
            [
               -0.9879306606606606,
               -0.9973499266502398
            ],
            [
               -0.9851281481481481,
               -0.9969950664383924
            ],
            [
               -0.9823256356356356,
               -0.9966130418895478
            ],
            [
               -0.9795231231231231,
               -0.9962598248425867
            ],
            [
               -0.9767206106106106,
               -0.9959880319520602
            ],
            [
               -0.973918098098098,
               -0.9958324065155926
            ],
            [
               -0.9711155855855855,
               -0.995799528739221
            ],
            [
               -0.968313073073073,
               -0.9958651106889751
            ],
            [
               -0.9655105605605605,
               -0.9959800673733104
            ],
            [
               -0.962708048048048,
               -0.9960839072529615
            ],
            [
               -0.9599055355355355,
               -0.9961216817872407
            ],
            [
               -0.957103023023023,
               -0.9960595253686233
            ],
            [
               -0.9543005105105105,
               -0.9958941273712136
            ],
            [
               -0.951497997997998,
               -0.9956532513743566
            ],
            [
               -0.9486954854854854,
               -0.9953871218671912
            ],
            [
               -0.9458929729729728,
               -0.9951532914518153
            ],
            [
               -0.9430904604604604,
               -0.9949995944051977
            ],
            [
               -0.9402879479479478,
               -0.9949503457891751
            ],
            [
               -0.9374854354354354,
               -0.9949998804113777
            ],
            [
               -0.9346829229229228,
               -0.9951151878087188
            ],
            [
               -0.9318804104104104,
               -0.9952465456586692
            ],
            [
               -0.9290778978978977,
               -0.9953426056400116
            ],
            [
               -0.9262753853853853,
               -0.9953651228179021
            ],
            [
               -0.9234728728728727,
               -0.9952988242414371
            ],
            [
               -0.9206703603603603,
               -0.9951536461964112
            ],
            [
               -0.9178678478478477,
               -0.9949591265229268
            ],
            [
               -0.9150653353353353,
               -0.9947532550327416
            ],
            [
               -0.9122628228228227,
               -0.994569734384339
            ],
            [
               -0.9094603103103103,
               -0.9944278728254181
            ],
            [
               -0.9066577977977976,
               -0.9943281858791411
            ],
            [
               -0.9038552852852852,
               -0.9942546719719525
            ],
            [
               -0.9010527727727726,
               -0.9941824063818676
            ],
            [
               -0.8982502602602602,
               -0.9940873719823793
            ],
            [
               -0.8954477477477477,
               -0.9939548828155416
            ],
            [
               -0.8926452352352352,
               -0.9937837012857531
            ],
            [
               -0.8898427227227227,
               -0.9935846828580726
            ],
            [
               -0.8870402102102102,
               -0.9933748475962865
            ],
            [
               -0.8842376976976977,
               -0.9931694237915021
            ],
            [
               -0.8814351851851852,
               -0.9929750569355797
            ],
            [
               -0.8786326726726726,
               -0.9927868242143953
            ],
            [
               -0.8758301601601601,
               -0.9925901761447373
            ],
            [
               -0.8730276476476476,
               -0.9923670227502855
            ],
            [
               -0.8702251351351351,
               -0.9921035996341041
            ],
            [
               -0.8674226226226226,
               -0.9917970672568821
            ],
            [
               -0.8646201101101101,
               -0.9914582555090363
            ],
            [
               -0.8618175975975975,
               -0.9911093869755786
            ],
            [
               -0.859015085085085,
               -0.9907774688921748
            ],
            [
               -0.8562125725725724,
               -0.9904856545492922
            ],
            [
               -0.8534100600600599,
               -0.9902456528076249
            ],
            [
               -0.8506075475475474,
               -0.9900539275794682
            ],
            [
               -0.8478050350350349,
               -0.989893099603044
            ],
            [
               -0.8450025225225224,
               -0.9897381189163883
            ],
            [
               -0.8422000100100099,
               -0.9895650780832286
            ],
            [
               -0.8393974974974974,
               -0.9893595875360981
            ],
            [
               -0.8365949849849849,
               -0.9891217691942414
            ],
            [
               -0.8337924724724723,
               -0.9888660911005767
            ],
            [
               -0.8309899599599598,
               -0.9886160503777701
            ],
            [
               -0.8281874474474473,
               -0.988395489415003
            ],
            [
               -0.8253849349349348,
               -0.9882194874405771
            ],
            [
               -0.8225824224224223,
               -0.9880879182927238
            ],
            [
               -0.8197799099099098,
               -0.9879838718275089
            ],
            [
               -0.8169773973973973,
               -0.9878775243524651
            ],
            [
               -0.8141748848848848,
               -0.9877342705186409
            ],
            [
               -0.8113723723723723,
               -0.9875245878329395
            ],
            [
               -0.8085698598598597,
               -0.9872326189362918
            ],
            [
               -0.8057673473473472,
               -0.9868609442494981
            ],
            [
               -0.8029648348348347,
               -0.9864302674260725
            ],
            [
               -0.8001623223223222,
               -0.9859742991776514
            ],
            [
               -0.7973598098098097,
               -0.9855314825652373
            ],
            [
               -0.7945572972972972,
               -0.9851359472429785
            ],
            [
               -0.7917547847847847,
               -0.9848100441554124
            ],
            [
               -0.7889522722722722,
               -0.9845601030796514
            ],
            [
               -0.7861497597597596,
               -0.9843759889719707
            ],
            [
               -0.7833472472472471,
               -0.9842339992708464
            ],
            [
               -0.7805447347347346,
               -0.9841019594493142
            ],
            [
               -0.7777422222222221,
               -0.9839451762088901
            ],
            [
               -0.7749397097097096,
               -0.9837321311428455
            ],
            [
               -0.7721371971971971,
               -0.9834392304813389
            ],
            [
               -0.7693346846846846,
               -0.9830543206931466
            ],
            [
               -0.7665321721721721,
               -0.9825788657234592
            ],
            [
               -0.7637296596596596,
               -0.9820286385699368
            ],
            [
               -0.760927147147147,
               -0.9814326333202787
            ],
            [
               -0.7581246346346345,
               -0.9808298545496306
            ],
            [
               -0.755322122122122,
               -0.9802638574065767
            ],
            [
               -0.7525196096096095,
               -0.979775433312251
            ],
            [
               -0.749717097097097,
               -0.9793945328598299
            ],
            [
               -0.7469145845845845,
               -0.9791331252529127
            ],
            [
               -0.744112072072072,
               -0.9789809160240068
            ],
            [
               -0.7413095595595595,
               -0.9789054808099584
            ],
            [
               -0.738507047047047,
               -0.9788574189325681
            ],
            [
               -0.7357045345345344,
               -0.9787798113034192
            ],
            [
               -0.7329020220220219,
               -0.9786199782318313
            ],
            [
               -0.7300995095095094,
               -0.9783407093288595
            ],
            [
               -0.7272969969969969,
               -0.9779280972480815
            ],
            [
               -0.7244944844844844,
               -0.9773939236326679
            ],
            [
               -0.7216919719719719,
               -0.9767720068673573
            ],
            [
               -0.7188894594594594,
               -0.9761095871138683
            ],
            [
               -0.7160869469469469,
               -0.9754561715222568
            ],
            [
               -0.7132844344344343,
               -0.9748528645517418
            ],
            [
               -0.7104819219219218,
               -0.9743248839962582
            ],
            [
               -0.7076794094094093,
               -0.9738788420590848
            ],
            [
               -0.7048768968968968,
               -0.9735048469866314
            ],
            [
               -0.7020743843843843,
               -0.9731820730718812
            ],
            [
               -0.6992718718718718,
               -0.972885613705553
            ],
            [
               -0.6964693593593593,
               -0.9725924104310038
            ],
            [
               -0.6936668468468468,
               -0.9722847773487817
            ],
            [
               -0.6908643343343343,
               -0.9719511843110409
            ],
            [
               -0.6880618218218217,
               -0.971585058407933
            ],
            [
               -0.6852593093093092,
               -0.9711829907039822
            ],
            [
               -0.6824567967967967,
               -0.9707436792015887
            ],
            [
               -0.6796542842842842,
               -0.9702682698241476
            ],
            [
               -0.6768517717717717,
               -0.9697617975465329
            ],
            [
               -0.6740492592592592,
               -0.969234622531428
            ],
            [
               -0.6712467467467467,
               -0.9687024829897102
            ],
            [
               -0.6684442342342342,
               -0.9681842083828993
            ],
            [
               -0.6656417217217216,
               -0.9676971190550756
            ],
            [
               -0.6628392092092091,
               -0.9672512939355011
            ],
            [
               -0.6600366966966966,
               -0.966844722450462
            ],
            [
               -0.6572341841841841,
               -0.9664614659012083
            ],
            [
               -0.6544316716716716,
               -0.9660741941238722
            ],
            [
               -0.6516291591591591,
               -0.9656510310027951
            ],
            [
               -0.6488266466466466,
               -0.9651650212947809
            ],
            [
               -0.6460241341341341,
               -0.964603326970842
            ],
            [
               -0.6432216216216216,
               -0.9639729771746317
            ],
            [
               -0.640419109109109,
               -0.9633008330372196
            ],
            [
               -0.6376165965965965,
               -0.9626271876093655
            ],
            [
               -0.634814084084084,
               -0.9619945476952723
            ],
            [
               -0.6320115715715715,
               -0.9614349087965328
            ],
            [
               -0.629209059059059,
               -0.9609595863647612
            ],
            [
               -0.6264065465465465,
               -0.9605550744874485
            ],
            [
               -0.623604034034034,
               -0.9601865905659941
            ],
            [
               -0.6208015215215215,
               -0.9598084898997592
            ],
            [
               -0.617999009009009,
               -0.9593784142714668
            ],
            [
               -0.6151964964964964,
               -0.9588706737632973
            ],
            [
               -0.6123939839839839,
               -0.9582844546284375
            ],
            [
               -0.6095914714714714,
               -0.9576440194499279
            ],
            [
               -0.6067889589589589,
               -0.9569906351416262
            ],
            [
               -0.6039864464464464,
               -0.9563686922998362
            ],
            [
               -0.6011839339339339,
               -0.955810453336812
            ],
            [
               -0.5983814214214214,
               -0.9553244088437195
            ],
            [
               -0.5955789089089089,
               -0.9548911240608364
            ],
            [
               -0.5927763963963963,
               -0.9544680608424123
            ],
            [
               -0.5899738838838838,
               -0.954001946023505
            ],
            [
               -0.5871713713713713,
               -0.9534447866790801
            ],
            [
               -0.5843688588588588,
               -0.9527684269299614
            ],
            [
               -0.5815663463463463,
               -0.9519730023493908
            ],
            [
               -0.5787638338338338,
               -0.951086625662098
            ],
            [
               -0.5759613213213213,
               -0.9501564775327385
            ],
            [
               -0.5731588088088088,
               -0.9492342420616855
            ],
            [
               -0.5703562962962963,
               -0.9483606119523689
            ],
            [
               -0.5675537837837837,
               -0.9475538183617112
            ],
            [
               -0.5647512712712712,
               -0.9468057587280805
            ],
            [
               -0.5619487587587587,
               -0.9460867761403153
            ],
            [
               -0.5591462462462462,
               -0.9453573254688739
            ],
            [
               -0.5563437337337337,
               -0.9445825667153094
            ],
            [
               -0.5535412212212212,
               -0.9437450553316984
            ],
            [
               -0.5507387087087087,
               -0.9428514069570344
            ],
            [
               -0.5479361961961962,
               -0.9419308362490606
            ],
            [
               -0.5451336836836836,
               -0.9410261239843067
            ],
            [
               -0.5423311711711711,
               -0.9401799860942244
            ],
            [
               -0.5395286586586586,
               -0.9394212364348362
            ],
            [
               -0.5367261461461461,
               -0.9387551293089129
            ],
            [
               -0.5339236336336336,
               -0.9381608819564041
            ],
            [
               -0.5311211211211211,
               -0.9375970894818293
            ],
            [
               -0.5283186086086086,
               -0.9370132979041053
            ],
            [
               -0.5255160960960961,
               -0.93636415771429
            ],
            [
               -0.5227135835835836,
               -0.9356218839392278
            ],
            [
               -0.519911071071071,
               -0.9347833666279526
            ],
            [
               -0.5171085585585585,
               -0.9338699682543283
            ],
            [
               -0.514306046046046,
               -0.9329202610988006
            ],
            [
               -0.5115035335335335,
               -0.9319780206375905
            ],
            [
               -0.508701021021021,
               -0.9310791047311924
            ],
            [
               -0.5058985085085085,
               -0.9302410679371631
            ],
            [
               -0.503095995995996,
               -0.9294584727983605
            ],
            [
               -0.5002934834834833,
               -0.9287051643167001
            ],
            [
               -0.49749097097097084,
               -0.9279427741994579
            ],
            [
               -0.4946884584584583,
               -0.9271329749950483
            ],
            [
               -0.4918859459459458,
               -0.9262499697047216
            ],
            [
               -0.4890834334334333,
               -0.9252896299784207
            ],
            [
               -0.4862809209209208,
               -0.9242725801173717
            ],
            [
               -0.4834784084084083,
               -0.9232401226449025
            ],
            [
               -0.48067589589589577,
               -0.9222438060946112
            ],
            [
               -0.47787338338338325,
               -0.921331173294279
            ],
            [
               -0.47507087087087074,
               -0.9205313663098904
            ],
            [
               -0.47226835835835823,
               -0.9198445045210077
            ],
            [
               -0.4694658458458457,
               -0.9192379980546064
            ],
            [
               -0.4666633333333332,
               -0.918651342875934
            ],
            [
               -0.4638608208208207,
               -0.9180088139909056
            ],
            [
               -0.4610583083083082,
               -0.9172373306686512
            ],
            [
               -0.4582557957957957,
               -0.9162851634012732
            ],
            [
               -0.45545328328328316,
               -0.9151365564779834
            ],
            [
               -0.45265077077077065,
               -0.9138180099266716
            ],
            [
               -0.44984825825825814,
               -0.9123938477194573
            ],
            [
               -0.4470457457457456,
               -0.910951405302634
            ],
            [
               -0.4442432332332331,
               -0.9095790342009871
            ],
            [
               -0.4414407207207206,
               -0.9083423594798059
            ],
            [
               -0.4386382082082081,
               -0.9072651439375858
            ],
            [
               -0.4358356956956956,
               -0.9063203249086755
            ],
            [
               -0.43303318318318307,
               -0.905434367088579
            ],
            [
               -0.43023067067067056,
               -0.9045045761382786
            ],
            [
               -0.42742815815815804,
               -0.903425369779917
            ],
            [
               -0.42462564564564553,
               -0.9021167554677605
            ],
            [
               -0.421823133133133,
               -0.9005472806864279
            ],
            [
               -0.4190206206206205,
               -0.898744902800983
            ],
            [
               -0.416218108108108,
               -0.8967923472344226
            ],
            [
               -0.4134155955955955,
               -0.8948077661638834
            ],
            [
               -0.410613083083083,
               -0.8929156741323176
            ],
            [
               -0.40781057057057046,
               -0.8912159887620257
            ],
            [
               -0.40500805805805795,
               -0.8897596576169353
            ],
            [
               -0.40220554554554544,
               -0.8885375553529564
            ],
            [
               -0.39940303303303293,
               -0.8874855744998139
            ],
            [
               -0.3966005205205205,
               -0.8865042030335439
            ],
            [
               -0.3937980080080079,
               -0.8854867603543148
            ],
            [
               -0.3909954954954955,
               -0.8843480880398339
            ],
            [
               -0.3881929829829829,
               -0.8830455715549062
            ],
            [
               -0.3853904704704705,
               -0.8815868572390959
            ],
            [
               -0.38258795795795786,
               -0.8800227350679656
            ],
            [
               -0.37978544544544546,
               -0.8784280978911309
            ],
            [
               -0.37698293293293283,
               -0.8768772931877566
            ],
            [
               -0.37418042042042043,
               -0.8754215352071164
            ],
            [
               -0.3713779079079078,
               -0.8740749945409769
            ],
            [
               -0.3685753953953954,
               -0.8728131479997868
            ],
            [
               -0.3657728828828828,
               -0.8715829894145156
            ],
            [
               -0.3629703703703704,
               -0.8703210720429166
            ],
            [
               -0.36016785785785776,
               -0.8689732108301628
            ],
            [
               -0.35736534534534536,
               -0.867509622773114
            ],
            [
               -0.35456283283283274,
               -0.865931221509367
            ],
            [
               -0.35176032032032034,
               -0.8642659567477193
            ],
            [
               -0.3489578078078077,
               -0.8625573798473922
            ],
            [
               -0.3461552952952953,
               -0.8608499263945957
            ],
            [
               -0.3433527827827827,
               -0.8591760305854905
            ],
            [
               -0.3405502702702703,
               -0.8575490342314712
            ],
            [
               -0.33774775775775767,
               -0.8559634497748074
            ],
            [
               -0.33494524524524527,
               -0.8544014087090098
            ],
            [
               -0.33214273273273265,
               -0.8528420589892067
            ],
            [
               -0.32934022022022025,
               -0.8512699592958551
            ],
            [
               -0.3265377077077076,
               -0.8496793208796132
            ],
            [
               -0.323735195195195,
               -0.8480728748579114
            ],
            [
               -0.3209326826826826,
               -0.8464564072003697
            ],
            [
               -0.31813017017017,
               -0.8448317299410159
            ],
            [
               -0.3153276576576576,
               -0.8431914082180096
            ],
            [
               -0.31252514514514496,
               -0.8415177679939482
            ],
            [
               -0.30972263263263256,
               -0.8397869141876461
            ],
            [
               -0.30692012012011993,
               -0.8379764114171695
            ],
            [
               -0.30411760760760753,
               -0.8360737311447362
            ],
            [
               -0.3013150950950949,
               -0.834082146669868
            ],
            [
               -0.2985125825825825,
               -0.8320216213865824
            ],
            [
               -0.2957100700700699,
               -0.8299240549476348
            ],
            [
               -0.2929075575575575,
               -0.8278243349370156
            ],
            [
               -0.29010504504504486,
               -0.8257502011850363
            ],
            [
               -0.28730253253253246,
               -0.8237143811387289
            ],
            [
               -0.28450002002001984,
               -0.8217116340553132
            ],
            [
               -0.28169750750750744,
               -0.8197215648797902
            ],
            [
               -0.2788949949949948,
               -0.8177160074170668
            ],
            [
               -0.2760924824824824,
               -0.8156682023693138
            ],
            [
               -0.2732899699699698,
               -0.8135604877040545
            ],
            [
               -0.2704874574574574,
               -0.8113879449737817
            ],
            [
               -0.26768494494494477,
               -0.8091571029656781
            ],
            [
               -0.26488243243243237,
               -0.8068807346974534
            ],
            [
               -0.26207991991991975,
               -0.8045712414478985
            ],
            [
               -0.25927740740740735,
               -0.8022355358784538
            ],
            [
               -0.2564748948948947,
               -0.7998735619788638
            ],
            [
               -0.2536723823823823,
               -0.7974809389397166
            ],
            [
               -0.2508698698698697,
               -0.7950543551493805
            ],
            [
               -0.2480673573573573,
               -0.7925970263943609
            ],
            [
               -0.24526484484484468,
               -0.7901213248727199
            ],
            [
               -0.24246233233233228,
               -0.7876467127363522
            ],
            [
               -0.23965981981981965,
               -0.7851930169522904
            ],
            [
               -0.23685730730730725,
               -0.7827711387713492
            ],
            [
               -0.23405479479479463,
               -0.7803746827387155
            ],
            [
               -0.23125228228228223,
               -0.7779761159586348
            ],
            [
               -0.2284497697697696,
               -0.7755297845406866
            ],
            [
               -0.2256472572572572,
               -0.7729818089189784
            ],
            [
               -0.22284474474474458,
               -0.7702843494169223
            ],
            [
               -0.22004223223223218,
               -0.7674099020304127
            ],
            [
               -0.21723971971971956,
               -0.7643608661919123
            ],
            [
               -0.21443720720720716,
               -0.761170855171297
            ],
            [
               -0.21163469469469454,
               -0.7578967467059563
            ],
            [
               -0.20883218218218214,
               -0.7546034711497531
            ],
            [
               -0.2060296696696695,
               -0.751345986892545
            ],
            [
               -0.2032271571571571,
               -0.748153940713378
            ],
            [
               -0.2004246446446445,
               -0.7450237649971756
            ],
            [
               -0.1976221321321321,
               -0.7419206468612308
            ],
            [
               -0.19481961961961947,
               -0.7387896787798517
            ],
            [
               -0.19201710710710707,
               -0.7355726068679684
            ],
            [
               -0.18921459459459444,
               -0.7322248904043316
            ],
            [
               -0.18641208208208204,
               -0.7287278216388664
            ],
            [
               -0.18360956956956942,
               -0.7250921807273278
            ],
            [
               -0.18080705705705702,
               -0.7213527008119317
            ],
            [
               -0.1780045445445444,
               -0.7175555329722858
            ],
            [
               -0.175202032032032,
               -0.7137429655836558
            ],
            [
               -0.17239951951951937,
               -0.7099402302609292
            ],
            [
               -0.16959700700700697,
               -0.7061482135465833
            ],
            [
               -0.16679449449449435,
               -0.7023437317170289
            ],
            [
               -0.16399198198198195,
               -0.6984865214326589
            ],
            [
               -0.16118946946946933,
               -0.6945301188194711
            ],
            [
               -0.15838695695695693,
               -0.690432962940854
            ],
            [
               -0.1555844444444443,
               -0.6861665328775388
            ],
            [
               -0.1527819319319319,
               -0.6817187963512513
            ],
            [
               -0.14997941941941928,
               -0.6770930674000167
            ],
            [
               -0.14717690690690688,
               -0.6723038315711158
            ],
            [
               -0.14437439439439426,
               -0.6673716997630447
            ],
            [
               -0.14157188188188186,
               -0.6623192847797812
            ],
            [
               -0.13876936936936923,
               -0.6571687514182032
            ],
            [
               -0.13596685685685683,
               -0.6519406241635697
            ],
            [
               -0.1331643443443442,
               -0.6466527124247334
            ],
            [
               -0.1303618318318318,
               -0.6413180670975223
            ],
            [
               -0.1275593193193192,
               -0.6359416757882957
            ],
            [
               -0.12475680680680679,
               -0.6305167418612894
            ],
            [
               -0.12195429429429416,
               -0.6250222923673026
            ],
            [
               -0.11915178178178176,
               -0.6194240081364085
            ],
            [
               -0.11634926926926914,
               -0.613679356492263
            ],
            [
               -0.11354675675675674,
               -0.6077465452823505
            ],
            [
               -0.11074424424424412,
               -0.6015950842309747
            ],
            [
               -0.10794173173173172,
               -0.5952145657779916
            ],
            [
               -0.1051392192192191,
               -0.5886182504171484
            ],
            [
               -0.10233670670670669,
               -0.5818393486874909
            ],
            [
               -0.09953419419419407,
               -0.5749202043169769
            ],
            [
               -0.09673168168168167,
               -0.5678971361906444
            ],
            [
               -0.09392916916916905,
               -0.5607855512419103
            ],
            [
               -0.09112665665665665,
               -0.5535703299739867
            ],
            [
               -0.08832414414414402,
               -0.5462051262597658
            ],
            [
               -0.08552163163163162,
               -0.5386214554938603
            ],
            [
               -0.082719119119119,
               -0.5307451575224827
            ],
            [
               -0.0799166066066066,
               -0.5225151540635024
            ],
            [
               -0.07711409409409398,
               -0.5138983650962017
            ],
            [
               -0.07431158158158158,
               -0.5048956734644495
            ],
            [
               -0.07150906906906895,
               -0.49553667864725254
            ],
            [
               -0.06870655655655655,
               -0.4858647392281661
            ],
            [
               -0.06590404404404393,
               -0.4759171822161008
            ],
            [
               -0.06310153153153153,
               -0.4657073493034734
            ],
            [
               -0.06029901901901891,
               -0.45521466525536264
            ],
            [
               -0.057496506506506506,
               -0.44438624551588957
            ],
            [
               -0.054693993993993884,
               -0.4331495810161392
            ],
            [
               -0.05189148148148148,
               -0.42143191401083424
            ],
            [
               -0.04908896896896886,
               -0.4091794382648713
            ],
            [
               -0.04628645645645646,
               -0.39636933827075893
            ],
            [
               -0.04348394394394384,
               -0.3830100339363433
            ],
            [
               -0.040681431431431436,
               -0.36912905858070305
            ],
            [
               -0.037878918918918814,
               -0.35475238714921953
            ],
            [
               -0.03507640640640641,
               -0.3398822192798023
            ],
            [
               -0.03227389389389379,
               -0.32448106804790855
            ],
            [
               -0.02947138138138139,
               -0.308468166728047
            ],
            [
               -0.026668868868868767,
               -0.2917302697994661
            ],
            [
               -0.023866356356356366,
               -0.27414421484690377
            ],
            [
               -0.021063843843843744,
               -0.25560473491550534
            ],
            [
               -0.018261331331331343,
               -0.23604929494809618
            ],
            [
               -0.01545881881881872,
               -0.21547275670738486
            ],
            [
               -0.01265630630630632,
               -0.19392808947392792
            ],
            [
               -0.009853793793793697,
               -0.17151395072641623
            ],
            [
               -0.007051281281281296,
               -0.1483541672062912
            ],
            [
               -0.004248768768768674,
               -0.12457651094324529
            ],
            [
               -0.001446256256256273,
               -0.10029790409429695
            ],
            [
               0.0013562562562563496,
               -0.07562044704603121
            ],
            [
               0.00415876876876875,
               -0.05063846203874983
            ],
            [
               0.006961281281281373,
               -0.025452597651448916
            ],
            [
               0.009763793793793774,
               -0.00018442453203637577
            ],
            [
               0.012566306306306396,
               0.025015219703900193
            ],
            [
               0.015368818818818797,
               0.04996858263823789
            ],
            [
               0.01817133133133142,
               0.07448458664801871
            ],
            [
               0.02097384384384382,
               0.09838010520310947
            ],
            [
               0.023776356356356443,
               0.12150257173687118
            ],
            [
               0.026578868868868843,
               0.14374704141195793
            ],
            [
               0.029381381381381466,
               0.16506273391797022
            ],
            [
               0.03218389389389387,
               0.18544770097806063
            ],
            [
               0.03498640640640649,
               0.20493425230153928
            ],
            [
               0.03778891891891911,
               0.2235706898303519
            ],
            [
               0.04059143143143151,
               0.24140570896528146
            ],
            [
               0.043393943943944135,
               0.25848028348651697
            ],
            [
               0.046196456456456536,
               0.27482858678933175
            ],
            [
               0.04899896896896916,
               0.29048577770020956
            ],
            [
               0.05180148148148156,
               0.3054977175639395
            ],
            [
               0.05460399399399418,
               0.3199269397616782
            ],
            [
               0.05740650650650658,
               0.3338507526833999
            ],
            [
               0.060209019019019205,
               0.34735063642952413
            ],
            [
               0.0630115315315316,
               0.3604958443636693
            ],
            [
               0.06581404404404423,
               0.3733268949499289
            ],
            [
               0.06861655655655663,
               0.38584532912399905
            ],
            [
               0.07141906906906925,
               0.3980143665163348
            ],
            [
               0.07422158158158165,
               0.40977147773976197
            ],
            [
               0.07702409409409428,
               0.4210496735451369
            ],
            [
               0.07982660660660668,
               0.43180102927648567
            ],
            [
               0.0826291191191193,
               0.44201485033552856
            ],
            [
               0.0854316316316317,
               0.4517244190762624
            ],
            [
               0.08823414414414432,
               0.4609999756723968
            ],
            [
               0.09103665665665672,
               0.4699302091233011
            ],
            [
               0.09383916916916935,
               0.4785984508330099
            ],
            [
               0.09664168168168175,
               0.4870615772721235
            ],
            [
               0.09944419419419437,
               0.49533867314493973
            ],
            [
               0.10224670670670677,
               0.5034130912806268
            ],
            [
               0.10504921921921939,
               0.5112468557454003
            ],
            [
               0.10785173173173179,
               0.5188020381229489
            ],
            [
               0.11065424424424442,
               0.526061320038148
            ],
            [
               0.11345675675675682,
               0.5330402988043191
            ],
            [
               0.11625926926926944,
               0.5397870827010024
            ],
            [
               0.11906178178178184,
               0.5463693029280338
            ],
            [
               0.12186429429429446,
               0.5528532165415344
            ],
            [
               0.12466680680680686,
               0.5592824700019544
            ],
            [
               0.12746931931931949,
               0.5656642979847012
            ],
            [
               0.13027183183183189,
               0.571968358947179
            ],
            [
               0.1330743443443445,
               0.578138954034867
            ],
            [
               0.1358768568568569,
               0.5841166051131218
            ],
            [
               0.13867936936936953,
               0.5898615644930606
            ],
            [
               0.14148188188188193,
               0.5953710010543015
            ],
            [
               0.14428439439439456,
               0.6006836621211259
            ],
            [
               0.14708690690690696,
               0.6058700470621362
            ],
            [
               0.14988941941941958,
               0.6110110859468038
            ],
            [
               0.15269193193193198,
               0.6161722852095365
            ],
            [
               0.1554944444444446,
               0.621381920173521
            ],
            [
               0.158296956956957,
               0.62662057660303
            ],
            [
               0.16109946946946962,
               0.6318256226065214
            ],
            [
               0.16390198198198203,
               0.6369093092535566
            ],
            [
               0.16670449449449465,
               0.6417848092666837
            ],
            [
               0.16950700700700705,
               0.6463920636813866
            ],
            [
               0.17230951951951967,
               0.6507155771837781
            ],
            [
               0.17511203203203207,
               0.6547891074832496
            ],
            [
               0.1779145445445447,
               0.6586865072075937
            ],
            [
               0.1807170570570571,
               0.6625023038793679
            ],
            [
               0.18351956956956972,
               0.6663285110009504
            ],
            [
               0.18632208208208212,
               0.6702347690035019
            ],
            [
               0.18912459459459474,
               0.6742571677502444
            ],
            [
               0.19192710710710714,
               0.6783977600968801
            ],
            [
               0.19472961961961976,
               0.682633099418032
            ],
            [
               0.19753213213213217,
               0.6869274168741565
            ],
            [
               0.2003346446446448,
               0.6912451633512425
            ],
            [
               0.2031371571571572,
               0.6955587304589662
            ],
            [
               0.2059396696696698,
               0.6998496607351142
            ],
            [
               0.2087421821821822,
               0.704104507707055
            ],
            [
               0.21154469469469483,
               0.7083085968847206
            ],
            [
               0.21434720720720724,
               0.7124415108604122
            ],
            [
               0.21714971971971986,
               0.7164770435556073
            ],
            [
               0.21995223223223226,
               0.7203881588395359
            ],
            [
               0.22275474474474488,
               0.7241550931299682
            ],
            [
               0.22555725725725728,
               0.727773153646612
            ],
            [
               0.2283597697697699,
               0.7312566358336717
            ],
            [
               0.2311622822822823,
               0.7346366756571191
            ],
            [
               0.23396479479479493,
               0.7379532157608831
            ],
            [
               0.23676730730730733,
               0.7412436576566878
            ],
            [
               0.23956981981981995,
               0.7445322308388854
            ],
            [
               0.24237233233233235,
               0.7478240240404829
            ],
            [
               0.24517484484484497,
               0.7511059803739027
            ],
            [
               0.24797735735735738,
               0.7543545535331447
            ],
            [
               0.25077986986987,
               0.7575471423294219
            ],
            [
               0.2535823823823824,
               0.7606728673647559
            ],
            [
               0.256384894894895,
               0.7637383599321649
            ],
            [
               0.2591874074074074,
               0.7667660139285252
            ],
            [
               0.26198991991992004,
               0.7697849830269828
            ],
            [
               0.26479243243243245,
               0.7728180469403491
            ],
            [
               0.26759494494494507,
               0.7758692471806096
            ],
            [
               0.27039745745745747,
               0.7789171973898158
            ],
            [
               0.2731999699699701,
               0.7819171403563648
            ],
            [
               0.2760024824824825,
               0.7848117682661496
            ],
            [
               0.2788049949949951,
               0.7875476284040156
            ],
            [
               0.2816075075075075,
               0.7900917671508038
            ],
            [
               0.28441002002002014,
               0.7924429391837996
            ],
            [
               0.28721253253253254,
               0.7946333936885529
            ],
            [
               0.29001504504504516,
               0.7967203885875996
            ],
            [
               0.29281755755755756,
               0.798770086381534
            ],
            [
               0.2956200700700702,
               0.8008391120255117
            ],
            [
               0.2984225825825826,
               0.8029598614952521
            ],
            [
               0.3012250950950952,
               0.8051343353447945
            ],
            [
               0.3040276076076076,
               0.807338285193315
            ],
            [
               0.30683012012012023,
               0.8095338530861381
            ],
            [
               0.30963263263263263,
               0.8116859328116891
            ],
            [
               0.31243514514514525,
               0.8137762396530962
            ],
            [
               0.31523765765765766,
               0.8158099869291008
            ],
            [
               0.3180401701701703,
               0.8178128124615974
            ],
            [
               0.3208426826826827,
               0.8198191972829248
            ],
            [
               0.3236451951951953,
               0.821856783065794
            ],
            [
               0.3264477077077077,
               0.8239325821822504
            ],
            [
               0.3292502202202203,
               0.8260264988055467
            ],
            [
               0.3320527327327327,
               0.828095022425854
            ],
            [
               0.33485524524524535,
               0.830084305740748
            ],
            [
               0.33765775775775775,
               0.8319483834056715
            ],
            [
               0.34046027027027037,
               0.8336662579306405
            ],
            [
               0.34326278278278277,
               0.8352517164555321
            ],
            [
               0.3460652952952954,
               0.836752037381128
            ],
            [
               0.3488678078078078,
               0.8382354364965453
            ],
            [
               0.3516703203203204,
               0.8397709354980932
            ],
            [
               0.3544728328328328,
               0.8414070005101316
            ],
            [
               0.35727534534534544,
               0.8431558761155807
            ],
            [
               0.36007785785785784,
               0.8449888198405174
            ],
            [
               0.36288037037037046,
               0.8468439873489119
            ],
            [
               0.36568288288288286,
               0.8486446738193406
            ],
            [
               0.3684853953953955,
               0.8503223147212752
            ],
            [
               0.3712879079079079,
               0.8518371614895174
            ],
            [
               0.3740904204204205,
               0.8531903325242814
            ],
            [
               0.3768929329329329,
               0.8544237023060158
            ],
            [
               0.37969544544544553,
               0.8556078990256214
            ],
            [
               0.38249795795795793,
               0.8568222905722077
            ],
            [
               0.38530047047047056,
               0.8581331141051537
            ],
            [
               0.38810298298298296,
               0.8595761850969917
            ],
            [
               0.3909054954954956,
               0.8611489172627994
            ],
            [
               0.393708008008008,
               0.8628133392864384
            ],
            [
               0.3965105205205206,
               0.8645084423931545
            ],
            [
               0.3993130330330332,
               0.8661676000299093
            ],
            [
               0.4021155455455456,
               0.8677357146649528
            ],
            [
               0.40491805805805825,
               0.869181375442354
            ],
            [
               0.40772057057057065,
               0.8705012965925868
            ],
            [
               0.4105230830830833,
               0.871716890047194
            ],
            [
               0.4133255955955957,
               0.872865129196491
            ],
            [
               0.4161281081081083,
               0.8739871902814939
            ],
            [
               0.4189306206206207,
               0.8751184158978641
            ],
            [
               0.4217331331331333,
               0.8762820886910806
            ],
            [
               0.4245356456456457,
               0.8774878416750477
            ],
            [
               0.42733815815815834,
               0.8787339114533484
            ],
            [
               0.43014067067067074,
               0.8800114057649752
            ],
            [
               0.43294318318318337,
               0.8813085690212824
            ],
            [
               0.43574569569569577,
               0.8826136094860569
            ],
            [
               0.4385482082082084,
               0.883915649796681
            ],
            [
               0.4413507207207208,
               0.8852043213321602
            ],
            [
               0.4441532332332334,
               0.8864690632936868
            ],
            [
               0.4469557457457458,
               0.8876991451903488
            ],
            [
               0.44975825825825844,
               0.8888848985803323
            ],
            [
               0.45256077077077084,
               0.8900199056026076
            ],
            [
               0.45536328328328346,
               0.8911032934742705
            ],
            [
               0.45816579579579586,
               0.8921410855356592
            ],
            [
               0.4609683083083085,
               0.8931458347424545
            ],
            [
               0.4637708208208209,
               0.8941343854702785
            ],
            [
               0.4665733333333335,
               0.8951243075291208
            ],
            [
               0.4693758458458459,
               0.896130036316879
            ],
            [
               0.47217835835835853,
               0.8971598481235245
            ],
            [
               0.47498087087087093,
               0.8982144827431345
            ],
            [
               0.47778338338338355,
               0.899287646306815
            ],
            [
               0.48058589589589595,
               0.9003680292723927
            ],
            [
               0.4833884084084086,
               0.9014420878034867
            ],
            [
               0.486190920920921,
               0.9024967817133734
            ],
            [
               0.4889934334334336,
               0.9035217058008226
            ],
            [
               0.491795945945946,
               0.9045104332372459
            ],
            [
               0.4945984584584586,
               0.9054612034771076
            ],
            [
               0.497400970970971,
               0.9063771816839722
            ],
            [
               0.5002034834834836,
               0.907266369146812
            ],
            [
               0.503005995995996,
               0.9081409728674538
            ],
            [
               0.5058085085085087,
               0.9090158505409708
            ],
            [
               0.5086110210210211,
               0.9099057207644875
            ],
            [
               0.5114135335335337,
               0.9108212343132388
            ],
            [
               0.5142160460460461,
               0.9117646326093524
            ],
            [
               0.5170185585585587,
               0.9127263129266877
            ],
            [
               0.5198210710710711,
               0.9136838599890468
            ],
            [
               0.5226235835835837,
               0.9146047573578387
            ],
            [
               0.5254260960960961,
               0.9154530329706673
            ],
            [
               0.5282286086086088,
               0.9161987541506748
            ],
            [
               0.5310311211211212,
               0.9168280104478465
            ],
            [
               0.5338336336336338,
               0.9173503146367435
            ],
            [
               0.5366361461461462,
               0.9178005925160034
            ],
            [
               0.5394386586586588,
               0.9182342044463666
            ],
            [
               0.5422411711711712,
               0.9187154582083951
            ],
            [
               0.5450436836836838,
               0.9193022323461723
            ],
            [
               0.5478461961961962,
               0.9200308991289073
            ],
            [
               0.5506487087087089,
               0.9209061046056594
            ],
            [
               0.5534512212212213,
               0.9218988720262243
            ],
            [
               0.5562537337337339,
               0.9229541677661425
            ],
            [
               0.5590562462462463,
               0.924006176617204
            ],
            [
               0.5618587587587589,
               0.9249969970268773
            ],
            [
               0.5646612712712713,
               0.9258931572058485
            ],
            [
               0.5674637837837839,
               0.9266947851713173
            ],
            [
               0.5702662962962963,
               0.9274343985406012
            ],
            [
               0.573068808808809,
               0.928165495860997
            ],
            [
               0.5758713213213213,
               0.9289444158194297
            ],
            [
               0.578673833833834,
               0.9298111975702384
            ],
            [
               0.5814763463463464,
               0.9307756330948239
            ],
            [
               0.584278858858859,
               0.9318131357617102
            ],
            [
               0.5870813713713714,
               0.9328719151204715
            ],
            [
               0.589883883883884,
               0.9338892452667299
            ],
            [
               0.5926863963963964,
               0.9348115633088924
            ],
            [
               0.595488908908909,
               0.9356117712922348
            ],
            [
               0.5982914214214214,
               0.9362979346741312
            ],
            [
               0.6010939339339341,
               0.9369103461377225
            ],
            [
               0.6038964464464465,
               0.937507765086031
            ],
            [
               0.6066989589589589,
               0.9381472831477845
            ],
            [
               0.6095014714714717,
               0.9388644798648375
            ],
            [
               0.6123039839839841,
               0.9396605528360195
            ],
            [
               0.6151064964964965,
               0.9405008894138082
            ],
            [
               0.6179090090090089,
               0.9413257995883922
            ],
            [
               0.6207115215215218,
               0.9420700826714404
            ],
            [
               0.6235140340340342,
               0.9426851014209096
            ],
            [
               0.6263165465465466,
               0.9431560995612699
            ],
            [
               0.629119059059059,
               0.9435089576389905
            ],
            [
               0.6319215715715718,
               0.9438039768309848
            ],
            [
               0.6347240840840842,
               0.944118501579703
            ],
            [
               0.6375265965965966,
               0.9445238492335571
            ],
            [
               0.640329109109109,
               0.9450638990125072
            ],
            [
               0.6431316216216219,
               0.945742179049554
            ],
            [
               0.6459341341341343,
               0.9465215473748126
            ],
            [
               0.6487366466466467,
               0.947336495070665
            ],
            [
               0.651539159159159,
               0.9481140457546867
            ],
            [
               0.6543416716716719,
               0.9487965111992963
            ],
            [
               0.6571441841841843,
               0.9493588628647424
            ],
            [
               0.6599466966966967,
               0.9498153306093776
            ],
            [
               0.6627492092092091,
               0.9502134048812804
            ],
            [
               0.665551721721722,
               0.9506175047502429
            ],
            [
               0.6683542342342343,
               0.9510878365403487
            ],
            [
               0.6711567467467467,
               0.9516613572783527
            ],
            [
               0.6739592592592591,
               0.9523408620997135
            ],
            [
               0.676761771771772,
               0.9530953855464926
            ],
            [
               0.6795642842842844,
               0.9538713239088018
            ],
            [
               0.6823667967967968,
               0.9546102208406025
            ],
            [
               0.6851693093093092,
               0.9552671444389605
            ],
            [
               0.687971821821822,
               0.9558236416965039
            ],
            [
               0.6907743343343344,
               0.9562913004512831
            ],
            [
               0.6935768468468468,
               0.956705235114269
            ],
            [
               0.6963793593593592,
               0.9571102033057771
            ],
            [
               0.6991818718718721,
               0.9575444177567588
            ],
            [
               0.7019843843843845,
               0.9580266839829495
            ],
            [
               0.7047868968968969,
               0.9585511366990521
            ],
            [
               0.7075894094094093,
               0.9590910861206084
            ],
            [
               0.7103919219219221,
               0.9596102974385242
            ],
            [
               0.7131944344344345,
               0.9600775071137769
            ],
            [
               0.7159969469469469,
               0.9604789657664426
            ],
            [
               0.7187994594594593,
               0.9608245940692862
            ],
            [
               0.7216019719719722,
               0.9611456284852363
            ],
            [
               0.7244044844844846,
               0.961484603397705
            ],
            [
               0.727206996996997,
               0.9618811413370646
            ],
            [
               0.7300095095095094,
               0.9623584217590876
            ],
            [
               0.7328120220220222,
               0.9629149250876444
            ],
            [
               0.7356145345345346,
               0.9635242308200537
            ],
            [
               0.738417047047047,
               0.964142930397241
            ],
            [
               0.7412195595595594,
               0.9647240263327949
            ],
            [
               0.7440220720720723,
               0.9652314233750053
            ],
            [
               0.7468245845845847,
               0.9656508371614331
            ],
            [
               0.7496270970970971,
               0.9659937028900974
            ],
            [
               0.7524296096096099,
               0.9662930022573472
            ],
            [
               0.7552321221221223,
               0.9665925418501081
            ],
            [
               0.7580346346346347,
               0.9669332476986373
            ],
            [
               0.7608371471471471,
               0.9673408510647531
            ],
            [
               0.76363965965966,
               0.9678187185880361
            ],
            [
               0.7664421721721724,
               0.9683477922057121
            ],
            [
               0.7692446846846848,
               0.9688932850479227
            ],
            [
               0.7720471971971972,
               0.9694157034611882
            ],
            [
               0.77484970970971,
               0.96988258472471
            ],
            [
               0.7776522222222224,
               0.9702773764147251
            ],
            [
               0.7804547347347348,
               0.9706030407977683
            ],
            [
               0.7832572472472472,
               0.9708797905170131
            ],
            [
               0.7860597597597601,
               0.9711382098720579
            ],
            [
               0.7888622722722725,
               0.9714102902451155
            ],
            [
               0.7916647847847849,
               0.9717212485369243
            ],
            [
               0.7944672972972973,
               0.9720843854991082
            ],
            [
               0.7972698098098101,
               0.9724999791878034
            ],
            [
               0.8000723223223225,
               0.9729577912176491
            ],
            [
               0.8028748348348349,
               0.973441688498229
            ],
            [
               0.8056773473473473,
               0.9739344793295462
            ],
            [
               0.8084798598598602,
               0.9744213874470432
            ],
            [
               0.8112823723723726,
               0.9748914296804861
            ],
            [
               0.814084884884885,
               0.9753369422868873
            ],
            [
               0.8168873973973974,
               0.9757522232210153
            ],
            [
               0.8196899099099102,
               0.9761324631470772
            ],
            [
               0.8224924224224226,
               0.9764737921437455
            ],
            [
               0.825294934934935,
               0.9767745613204194
            ],
            [
               0.8280974474474474,
               0.977037236323521
            ],
            [
               0.8308999599599602,
               0.9772698321876908
            ],
            [
               0.8337024724724726,
               0.9774858651509627
            ],
            [
               0.836504984984985,
               0.9777023280129232
            ],
            [
               0.8393074974974974,
               0.9779360001219127
            ],
            [
               0.8421100100100103,
               0.9781991526644037
            ],
            [
               0.8449125225225227,
               0.9784960898930176
            ],
            [
               0.8477150350350351,
               0.9788218022219278
            ],
            [
               0.8505175475475475,
               0.9791633344582383
            ],
            [
               0.8533200600600603,
               0.9795035305609306
            ],
            [
               0.8561225725725727,
               0.9798259574856666
            ],
            [
               0.8589250850850851,
               0.9801193665944531
            ],
            [
               0.8617275975975975,
               0.9803802040988628
            ],
            [
               0.8645301101101104,
               0.9806123907754906
            ],
            [
               0.8673326226226228,
               0.9808246006392868
            ],
            [
               0.8701351351351352,
               0.9810262012596344
            ],
            [
               0.8729376476476476,
               0.9812235165540731
            ],
            [
               0.8757401601601604,
               0.9814179339972234
            ],
            [
               0.8785426726726728,
               0.9816066383022385
            ],
            [
               0.8813451851851852,
               0.9817856811753779
            ],
            [
               0.8841476976976976,
               0.9819540981980616
            ],
            [
               0.8869502102102105,
               0.9821172539798816
            ],
            [
               0.8897527227227229,
               0.9822877675036393
            ],
            [
               0.8925552352352353,
               0.982483215054656
            ],
            [
               0.8953577477477477,
               0.982721042142415
            ],
            [
               0.8981602602602605,
               0.9830122875812793
            ],
            [
               0.9009627727727729,
               0.9833563783440918
            ],
            [
               0.9037652852852853,
               0.9837391056988082
            ],
            [
               0.9065677977977977,
               0.9841349372341549
            ],
            [
               0.9093703103103106,
               0.9845133515592436
            ],
            [
               0.912172822822823,
               0.9848474062588498
            ],
            [
               0.9149753353353354,
               0.9851218032045069
            ],
            [
               0.9177778478478478,
               0.9853376770676957
            ],
            [
               0.9205803603603606,
               0.9855122760370759
            ],
            [
               0.923382872872873,
               0.9856733536518435
            ],
            [
               0.9261853853853854,
               0.9858499052885882
            ],
            [
               0.9289878978978978,
               0.986062232559925
            ],
            [
               0.9317904104104107,
               0.9863147055919094
            ],
            [
               0.9345929229229231,
               0.9865938322941142
            ],
            [
               0.9373954354354355,
               0.9868725433442781
            ],
            [
               0.9401979479479479,
               0.987119506400269
            ],
            [
               0.9430004604604607,
               0.98731049835303
            ],
            [
               0.9458029729729731,
               0.9874380173682967
            ],
            [
               0.9486054854854855,
               0.9875157358157151
            ],
            [
               0.9514079979979979,
               0.9875759873239015
            ],
            [
               0.9542105105105108,
               0.9876607482050633
            ],
            [
               0.9570130230230232,
               0.9878087713096181
            ],
            [
               0.9598155355355356,
               0.9880429161239724
            ],
            [
               0.962618048048048,
               0.9883618042276873
            ],
            [
               0.9654205605605608,
               0.988738652332641
            ],
            [
               0.9682230730730732,
               0.9891278909282001
            ],
            [
               0.9710255855855856,
               0.9894776913453581
            ],
            [
               0.973828098098098,
               0.9897446153001802
            ],
            [
               0.9766306106106108,
               0.9899059026944467
            ],
            [
               0.9794331231231233,
               0.989965660759102
            ],
            [
               0.9822356356356357,
               0.9899531649586967
            ],
            [
               0.985038148148148,
               0.9899139842606041
            ],
            [
               0.9878406606606609,
               0.9898968729680294
            ],
            [
               0.9906431731731733,
               0.9899405983956232
            ],
            [
               0.9934456856856857,
               0.9900647122448579
            ],
            [
               0.9962481981981981,
               0.990266809854447
            ],
            [
               0.9990507107107109,
               0.9905265799861426
            ],
            [
               1.0018532232232233,
               0.990814706656039
            ],
            [
               1.0046557357357357,
               0.9911032051021192
            ],
            [
               1.0074582482482481,
               0.9913735382480081
            ],
            [
               1.010260760760761,
               0.9916199073726383
            ],
            [
               1.0130632732732734,
               0.9918470307756576
            ],
            [
               1.0158657857857858,
               0.9920638075632374
            ],
            [
               1.0186682982982982,
               0.9922757564061698
            ],
            [
               1.021470810810811,
               0.9924794915253333
            ],
            [
               1.0242733233233234,
               0.9926616318550842
            ],
            [
               1.0270758358358358,
               0.9928027668258915
            ],
            [
               1.0298783483483482,
               0.9928850849451759
            ],
            [
               1.032680860860861,
               0.9929007599309864
            ],
            [
               1.0354833733733735,
               0.9928577513585429
            ],
            [
               1.0382858858858859,
               0.9927804909702512
            ],
            [
               1.0410883983983983,
               0.9927047139364767
            ],
            [
               1.0438909109109111,
               0.9926678193553117
            ],
            [
               1.0466934234234235,
               0.9926978375070253
            ],
            [
               1.049495935935936,
               0.9928047192111843
            ],
            [
               1.0522984484484483,
               0.9929769929841042
            ],
            [
               1.0551009609609612,
               0.9931850726966208
            ],
            [
               1.0579034734734736,
               0.993390250349557
            ],
            [
               1.060705985985986,
               0.9935564636477409
            ],
            [
               1.0635084984984984,
               0.9936609741542412
            ],
            [
               1.0663110110110112,
               0.9937004702096789
            ],
            [
               1.0691135235235236,
               0.9936906904703161
            ],
            [
               1.071916036036036,
               0.9936598935285402
            ],
            [
               1.0747185485485484,
               0.9936385917930738
            ],
            [
               1.0775210610610613,
               0.9936491888684721
            ],
            [
               1.0803235735735737,
               0.9936990867175516
            ],
            [
               1.083126086086086,
               0.9937795025759589
            ],
            [
               1.0859285985985985,
               0.9938701439919123
            ],
            [
               1.0887311111111113,
               0.993947792284133
            ],
            [
               1.0915336236236237,
               0.9939954952670534
            ],
            [
               1.0943361361361361,
               0.9940089476405246
            ],
            [
               1.0971386486486485,
               0.9939977707958892
            ],
            [
               1.0999411611611614,
               0.9939813628219395
            ],
            [
               1.1027436736736738,
               0.9939810430987995
            ],
            [
               1.1055461861861862,
               0.9940116003734717
            ],
            [
               1.1083486986986986,
               0.9940755536389935
            ],
            [
               1.1111512112112114,
               0.9941623763463504
            ],
            [
               1.1139537237237238,
               0.9942530113659084
            ],
            [
               1.1167562362362362,
               0.9943279384396048
            ],
            [
               1.119558748748749,
               0.9943756306794277
            ],
            [
               1.1223612612612615,
               0.9943980049371207
            ],
            [
               1.1251637737737739,
               0.9944105454743245
            ],
            [
               1.1279662862862863,
               0.9944367841921616
            ],
            [
               1.130768798798799,
               0.9944990177686434
            ],
            [
               1.1335713113113115,
               0.9946087044042332
            ],
            [
               1.136373823823824,
               0.9947602969653934
            ],
            [
               1.1391763363363363,
               0.9949311699802826
            ],
            [
               1.1419788488488491,
               0.9950881419746335
            ],
            [
               1.1447813613613615,
               0.9951986435692485
            ],
            [
               1.147583873873874,
               0.9952427326504362
            ],
            [
               1.1503863863863864,
               0.9952216174269178
            ],
            [
               1.1531888988988992,
               0.9951593678663363
            ],
            [
               1.1559914114114116,
               0.9950967669418961
            ],
            [
               1.158793923923924,
               0.9950790018710677
            ],
            [
               1.1615964364364364,
               0.9951411511478708
            ],
            [
               1.1643989489489492,
               0.9952963622991627
            ],
            [
               1.1672014614614616,
               0.9955308621905997
            ],
            [
               1.170003973973974,
               0.9958077139943206
            ],
            [
               1.1728064864864864,
               0.9960782795028106
            ],
            [
               1.1756089989989993,
               0.9962976835908816
            ],
            [
               1.1784115115115117,
               0.9964391472075097
            ],
            [
               1.181214024024024,
               0.9965023767412727
            ],
            [
               1.1840165365365365,
               0.9965131830850616
            ],
            [
               1.1868190490490493,
               0.9965144798180258
            ],
            [
               1.1896215615615617,
               0.9965517485803842
            ],
            [
               1.1924240740740741,
               0.9966579375143384
            ],
            [
               1.1952265865865865,
               0.9968429178228319
            ],
            [
               1.1980290990990994,
               0.9970910063731019
            ],
            [
               1.2008316116116118,
               0.9973672346459513
            ],
            [
               1.2036341241241242,
               0.9976299981660216
            ],
            [
               1.2064366366366366,
               0.9978455248192729
            ],
            [
               1.2092391491491494,
               0.9979990236403166
            ],
            [
               1.2120416616616618,
               0.9980986139307139
            ],
            [
               1.2148441741741742,
               0.9981707427715353
            ],
            [
               1.2176466866866866,
               0.9982488490103681
            ],
            [
               1.2204491991991995,
               0.998359442326935
            ],
            [
               1.2232517117117119,
               0.9985106860853062
            ],
            [
               1.2260542242242243,
               0.9986876825772532
            ],
            [
               1.2288567367367367,
               0.9988562812835374
            ],
            [
               1.2316592492492495,
               0.9989742116430828
            ],
            [
               1.234461761761762,
               0.9990057491247116
            ],
            [
               1.2372642742742743,
               0.9989348656540092
            ],
            [
               1.2400667867867867,
               0.9987723217932857
            ],
            [
               1.2428692992992996,
               0.9985542316610204
            ],
            [
               1.245671811811812,
               0.9983325275685094
            ],
            [
               1.2484743243243244,
               0.9981604492562167
            ],
            [
               1.2512768368368368,
               0.99807775304929
            ],
            [
               1.2540793493493496,
               0.9981002690463027
            ],
            [
               1.256881861861862,
               0.9982168103636501
            ],
            [
               1.2596843743743744,
               0.9983938848131358
            ],
            [
               1.2624868868868868,
               0.9985861092724909
            ],
            [
               1.2652893993993997,
               0.9987485730455535
            ],
            [
               1.268091911911912,
               0.9988471679300813
            ],
            [
               1.2708944244244245,
               0.9988640841753699
            ],
            [
               1.2736969369369369,
               0.9987977284010617
            ],
            [
               1.2764994494494497,
               0.9986584169288285
            ],
            [
               1.279301961961962,
               0.9984625280875444
            ],
            [
               1.2821044744744745,
               0.99822788993751
            ],
            [
               1.284906986986987,
               0.9979720787390981
            ],
            [
               1.2877094994994998,
               0.9977135380825745
            ],
            [
               1.2905120120120122,
               0.9974737968242372
            ],
            [
               1.2933145245245246,
               0.9972783062520109
            ],
            [
               1.296117037037037,
               0.9971539095578731
            ],
            [
               1.2989195495495498,
               0.9971225456740004
            ],
            [
               1.3017220620620622,
               0.9971928335242882
            ],
            [
               1.3045245745745746,
               0.9973527951577513
            ],
            [
               1.307327087087087,
               0.9975673777783828
            ],
            [
               1.3101295995995998,
               0.997783282269835
            ],
            [
               1.3129321121121122,
               0.9979411672365951
            ],
            [
               1.3157346246246246,
               0.9979923955480282
            ],
            [
               1.318537137137137,
               0.9979152244043202
            ],
            [
               1.32133964964965,
               0.9977246803288181
            ],
            [
               1.3241421621621623,
               0.9974717618334511
            ],
            [
               1.3269446746746747,
               0.9972307949119338
            ],
            [
               1.329747187187187,
               0.9970777573883197
            ],
            [
               1.3325496996997,
               0.9970658253236188
            ],
            [
               1.3353522122122123,
               0.9972059949187256
            ],
            [
               1.3381547247247247,
               0.9974596641682735
            ],
            [
               1.3409572372372371,
               0.9977466417361124
            ],
            [
               1.34375974974975,
               0.9979671781680365
            ],
            [
               1.3465622622622624,
               0.9980318556708979
            ],
            [
               1.3493647747747748,
               0.9978901592720514
            ],
            [
               1.3521672872872872,
               0.9975484152501403
            ],
            [
               1.3549697997998,
               0.9970707345380582
            ],
            [
               1.3577723123123124,
               0.9965618137786235
            ],
            [
               1.3605748248248248,
               0.9961362951043516
            ],
            [
               1.3633773373373372,
               0.9958839526546598
            ],
            [
               1.36617984984985,
               0.9958416954654475
            ],
            [
               1.3689823623623625,
               0.995981578690403
            ],
            [
               1.3717848748748749,
               0.9962191689092691
            ],
            [
               1.3745873873873873,
               0.996440206477346
            ],
            [
               1.3773898998999001,
               0.9965375921870278
            ],
            [
               1.3801924124124125,
               0.9964472282253006
            ],
            [
               1.382994924924925,
               0.9961713440444783
            ],
            [
               1.3857974374374373,
               0.9957816643070326
            ],
            [
               1.3885999499499502,
               0.9954009813027777
            ],
            [
               1.3914024624624626,
               0.995168419626112
            ],
            [
               1.394204974974975,
               0.9951987896023539
            ],
            [
               1.3970074874874874,
               0.9955482961064289
            ],
            [
               1.39981,
               0.9961969184616905
            ]
         ]
      },
      {
         "data": [
            [
               1.39991,
               0.9953507278965131
            ],
            [
               1.3971074774774772,
               0.9946039121932367
            ],
            [
               1.3943049549549547,
               0.9940460137892261
            ],
            [
               1.391502432432432,
               0.9937428021289526
            ],
            [
               1.3886999099099095,
               0.9937020227818948
            ],
            [
               1.385897387387387,
               0.9938733996710286
            ],
            [
               1.3830948648648644,
               0.9941635262863225
            ],
            [
               1.3802923423423419,
               0.9944614663270545
            ],
            [
               1.3774898198198193,
               0.9946679229424579
            ],
            [
               1.3746872972972968,
               0.9947199382189197
            ],
            [
               1.3718847747747747,
               0.9946045177297463
            ],
            [
               1.369082252252252,
               0.9943579037303917
            ],
            [
               1.3662797297297296,
               0.9940514359005846
            ],
            [
               1.363477207207207,
               0.9937687662607687
            ],
            [
               1.3606746846846844,
               0.9935814900928744
            ],
            [
               1.3578721621621619,
               0.9935303570853135
            ],
            [
               1.3550696396396393,
               0.9936171638788825
            ],
            [
               1.3522671171171168,
               0.9938089007456673
            ],
            [
               1.3494645945945942,
               0.9940518751393818
            ],
            [
               1.3466620720720717,
               0.994290581834193
            ],
            [
               1.3438595495495491,
               0.9944849363904847
            ],
            [
               1.3410570270270266,
               0.9946204387229053
            ],
            [
               1.338254504504504,
               0.9947085023629935
            ],
            [
               1.335451981981982,
               0.9947776388586725
            ],
            [
               1.3326494594594593,
               0.9948592582194803
            ],
            [
               1.3298469369369368,
               0.9949735230518114
            ],
            [
               1.3270444144144142,
               0.995120451427079
            ],
            [
               1.3242418918918917,
               0.9952794315144148
            ],
            [
               1.3214393693693691,
               0.9954172208108566
            ],
            [
               1.3186368468468466,
               0.995501433153524
            ],
            [
               1.315834324324324,
               0.995514525938619
            ],
            [
               1.3130318018018015,
               0.9954630682015148
            ],
            [
               1.310229279279279,
               0.995378671739065
            ],
            [
               1.3074267567567563,
               0.995309849361904
            ],
            [
               1.3046242342342338,
               0.9953072372827675
            ],
            [
               1.3018217117117112,
               0.9954069942871834
            ],
            [
               1.2990191891891887,
               0.9956179510966346
            ],
            [
               1.2962166666666666,
               0.9959169590074374
            ],
            [
               1.293414144144144,
               0.9962542453257471
            ],
            [
               1.2906116216216215,
               0.9965673050539569
            ],
            [
               1.287809099099099,
               0.9967990394418577
            ],
            [
               1.2850065765765764,
               0.9969144338250112
            ],
            [
               1.2822040540540538,
               0.9969105209671959
            ],
            [
               1.2794015315315312,
               0.9968165470150184
            ],
            [
               1.2765990090090087,
               0.9966844192618102
            ],
            [
               1.2737964864864861,
               0.9965726179039575
            ],
            [
               1.2709939639639636,
               0.9965287767975016
            ],
            [
               1.268191441441441,
               0.9965764299221332
            ],
            [
               1.2653889189189185,
               0.996709913466766
            ],
            [
               1.262586396396396,
               0.9968986399065806
            ],
            [
               1.2597838738738734,
               0.9970988652613547
            ],
            [
               1.2569813513513513,
               0.9972686900497366
            ],
            [
               1.2541788288288287,
               0.9973811465214174
            ],
            [
               1.2513763063063061,
               0.9974310922237292
            ],
            [
               1.2485737837837836,
               0.9974339192918528
            ],
            [
               1.245771261261261,
               0.9974169917462655
            ],
            [
               1.2429687387387385,
               0.9974072366603338
            ],
            [
               1.240166216216216,
               0.9974195842649191
            ],
            [
               1.2373636936936934,
               0.9974505579148115
            ],
            [
               1.2345611711711708,
               0.9974794118811908
            ],
            [
               1.2317586486486483,
               0.9974764730028897
            ],
            [
               1.2289561261261257,
               0.9974157144795771
            ],
            [
               1.2261536036036031,
               0.9972869872085074
            ],
            [
               1.2233510810810806,
               0.9971033154784575
            ],
            [
               1.2205485585585585,
               0.9969002496452516
            ],
            [
               1.217746036036036,
               0.9967269341110595
            ],
            [
               1.2149435135135134,
               0.9966314028957265
            ],
            [
               1.2121409909909908,
               0.9966446978099378
            ],
            [
               1.2093384684684683,
               0.996769008264868
            ],
            [
               1.2065359459459457,
               0.9969739358323407
            ],
            [
               1.2037334234234232,
               0.9972025274927593
            ],
            [
               1.2009309009009006,
               0.9973856813211198
            ],
            [
               1.198128378378378,
               0.9974608778687736
            ],
            [
               1.1953258558558555,
               0.9973897733773961
            ],
            [
               1.192523333333333,
               0.9971694538451185
            ],
            [
               1.1897208108108104,
               0.996834003757607
            ],
            [
               1.1869182882882878,
               0.9964459036176653
            ],
            [
               1.1841157657657653,
               0.9960797463660983
            ],
            [
               1.1813132432432432,
               0.9958029474570219
            ],
            [
               1.1785107207207206,
               0.9956588766312978
            ],
            [
               1.175708198198198,
               0.9956569788534168
            ],
            [
               1.1729056756756755,
               0.9957722929286147
            ],
            [
               1.170103153153153,
               0.9959540152545122
            ],
            [
               1.1673006306306304,
               0.9961402389413264
            ],
            [
               1.1644981081081078,
               0.99627445397531
            ],
            [
               1.1616955855855853,
               0.996319217138928
            ],
            [
               1.1588930630630627,
               0.9962635510581973
            ],
            [
               1.1560905405405402,
               0.9961226750644313
            ],
            [
               1.1532880180180176,
               0.9959309364679513
            ],
            [
               1.150485495495495,
               0.9957306159901137
            ],
            [
               1.1476829729729725,
               0.9955601385637775
            ],
            [
               1.14488045045045,
               0.9954449723754676
            ],
            [
               1.1420779279279278,
               0.9953933346637341
            ],
            [
               1.1392754054054053,
               0.995397188869947
            ],
            [
               1.1364728828828827,
               0.9954374540989787
            ],
            [
               1.1336703603603602,
               0.9954913106894528
            ],
            [
               1.1308678378378376,
               0.9955392148300816
            ],
            [
               1.128065315315315,
               0.9955697040964101
            ],
            [
               1.1252627927927925,
               0.9955810326540352
            ],
            [
               1.12246027027027,
               0.9955797515741179
            ],
            [
               1.1196577477477474,
               0.9955771960541234
            ],
            [
               1.1168552252252248,
               0.9955852368494401
            ],
            [
               1.1140527027027023,
               0.9956125612640957
            ],
            [
               1.1112501801801797,
               0.9956623012719202
            ],
            [
               1.1084476576576572,
               0.995731250643565
            ],
            [
               1.105645135135135,
               0.995810436727156
            ],
            [
               1.1028426126126125,
               0.9958865786977232
            ],
            [
               1.10004009009009,
               0.995943989484989
            ],
            [
               1.0972375675675674,
               0.9959666660952365
            ],
            [
               1.0944350450450449,
               0.9959405080930565
            ],
            [
               1.0916325225225223,
               0.9958556699342683
            ],
            [
               1.0888299999999997,
               0.9957089339184565
            ],
            [
               1.0860274774774772,
               0.995505737794932
            ],
            [
               1.0832249549549546,
               0.9952612412987621
            ],
            [
               1.080422432432432,
               0.994999732665199
            ],
            [
               1.0776199099099095,
               0.994751876334519
            ],
            [
               1.074817387387387,
               0.9945497980437555
            ],
            [
               1.0720148648648644,
               0.994420679146577
            ],
            [
               1.0692123423423419,
               0.9943801767585528
            ],
            [
               1.0664098198198197,
               0.9944273597839891
            ],
            [
               1.0636072972972972,
               0.9945427695322361
            ],
            [
               1.0608047747747746,
               0.994690623726667
            ],
            [
               1.058002252252252,
               0.9948251935948887
            ],
            [
               1.0551997297297295,
               0.9949002478317587
            ],
            [
               1.052397207207207,
               0.9948795006336738
            ],
            [
               1.0495946846846844,
               0.9947455252951712
            ],
            [
               1.0467921621621619,
               0.9945047809770914
            ],
            [
               1.0439896396396393,
               0.9941872452961661
            ],
            [
               1.0411871171171168,
               0.9938404534055619
            ],
            [
               1.0383845945945942,
               0.9935191754941711
            ],
            [
               1.0355820720720716,
               0.9932731296087859
            ],
            [
               1.032779549549549,
               0.9931356973413307
            ],
            [
               1.0299770270270265,
               0.9931164151525055
            ],
            [
               1.0271745045045044,
               0.9931990913073151
            ],
            [
               1.0243719819819819,
               0.9933459855773358
            ],
            [
               1.0215694594594593,
               0.9935069596980325
            ],
            [
               1.0187669369369368,
               0.9936312671491919
            ],
            [
               1.0159644144144142,
               0.9936790276680284
            ],
            [
               1.0131618918918917,
               0.9936295829215244
            ],
            [
               1.010359369369369,
               0.9934848028825068
            ],
            [
               1.0075568468468465,
               0.9932667626797466
            ],
            [
               1.004754324324324,
               0.993010668895329
            ],
            [
               1.0019518018018014,
               0.9927550934051047
            ],
            [
               0.9991492792792789,
               0.9925321677595781
            ],
            [
               0.9963467567567563,
               0.9923602629110436
            ],
            [
               0.9935442342342338,
               0.9922408876387395
            ],
            [
               0.9907417117117117,
               0.9921603213017965
            ],
            [
               0.9879391891891891,
               0.9920951973873761
            ],
            [
               0.9851366666666665,
               0.9920202293347419
            ],
            [
               0.982334144144144,
               0.9919157881609716
            ],
            [
               0.9795316216216214,
               0.9917732132928713
            ],
            [
               0.9767290990990989,
               0.9915964904553712
            ],
            [
               0.9739265765765763,
               0.9914000316179475
            ],
            [
               0.9711240540540538,
               0.9912034202762566
            ],
            [
               0.9683215315315312,
               0.9910248217424297
            ],
            [
               0.9655190090090087,
               0.9908750757347754
            ],
            [
               0.9627164864864861,
               0.9907542142862068
            ],
            [
               0.9599139639639636,
               0.9906513794125232
            ],
            [
               0.957111441441441,
               0.9905480883891257
            ],
            [
               0.9543089189189184,
               0.9904238138613327
            ],
            [
               0.9515063963963963,
               0.9902621939085093
            ],
            [
               0.9487038738738738,
               0.9900560434539071
            ],
            [
               0.9459013513513512,
               0.9898097303285426
            ],
            [
               0.9430988288288287,
               0.9895382771512363
            ],
            [
               0.9402963063063061,
               0.9892635090941763
            ],
            [
               0.9374937837837836,
               0.9890084024859646
            ],
            [
               0.934691261261261,
               0.9887912601712249
            ],
            [
               0.9318887387387385,
               0.9886213219650709
            ],
            [
               0.9290862162162159,
               0.9884969369431992
            ],
            [
               0.9262836936936933,
               0.9884066404706723
            ],
            [
               0.9234811711711708,
               0.9883326385387768
            ],
            [
               0.9206786486486482,
               0.9882555573731929
            ],
            [
               0.9178761261261257,
               0.988159048837347
            ],
            [
               0.9150736036036036,
               0.9880330095238249
            ],
            [
               0.912271081081081,
               0.9878746947267466
            ],
            [
               0.9094685585585585,
               0.9876877029237247
            ],
            [
               0.9066660360360359,
               0.9874794443399503
            ],
            [
               0.9038635135135134,
               0.9872580926498457
            ],
            [
               0.9010609909909908,
               0.9870300490914322
            ],
            [
               0.8982584684684682,
               0.9867986424251728
            ],
            [
               0.8954559459459457,
               0.9865642750519684
            ],
            [
               0.8926534234234231,
               0.986325695191452
            ],
            [
               0.8898509009009006,
               0.9860817112773735
            ],
            [
               0.887048378378378,
               0.9858325828279441
            ],
            [
               0.8842458558558555,
               0.9855805313592457
            ],
            [
               0.8814433333333329,
               0.9853292199061007
            ],
            [
               0.8786408108108104,
               0.985082487794524
            ],
            [
               0.8758382882882882,
               0.9848429295976503
            ],
            [
               0.8730357657657657,
               0.9846109605283649
            ],
            [
               0.8702332432432431,
               0.9843847984103374
            ],
            [
               0.8674307207207206,
               0.9841614004503126
            ],
            [
               0.864628198198198,
               0.9839379768203714
            ],
            [
               0.8618256756756755,
               0.9837134296634394
            ],
            [
               0.8590231531531529,
               0.9834890509331972
            ],
            [
               0.8562206306306304,
               0.9832680738533853
            ],
            [
               0.8534181081081078,
               0.9830541219649768
            ],
            [
               0.8506155855855853,
               0.9828490703857858
            ],
            [
               0.8478130630630627,
               0.9826511417619758
            ],
            [
               0.8450105405405401,
               0.9824540710356341
            ],
            [
               0.8422080180180176,
               0.9822478591080642
            ],
            [
               0.839405495495495,
               0.9820210874286287
            ],
            [
               0.8366029729729729,
               0.9817641698263916
            ],
            [
               0.8338004504504504,
               0.9814724928419877
            ],
            [
               0.8309979279279278,
               0.9811483137413844
            ],
            [
               0.8281954054054053,
               0.980800606751825
            ],
            [
               0.8253928828828827,
               0.9804426918867198
            ],
            [
               0.8225903603603602,
               0.9800882439812982
            ],
            [
               0.8197878378378376,
               0.9797469011565308
            ],
            [
               0.816985315315315,
               0.979420941247863
            ],
            [
               0.8141827927927925,
               0.97910425484206
            ],
            [
               0.8113802702702699,
               0.978784159666798
            ],
            [
               0.8085777477477474,
               0.9784456754289393
            ],
            [
               0.8057752252252248,
               0.9780770102944673
            ],
            [
               0.8029727027027023,
               0.9776744999550232
            ],
            [
               0.8001701801801802,
               0.9772452854200974
            ],
            [
               0.7973676576576576,
               0.9768066385277919
            ],
            [
               0.794565135135135,
               0.9763818735107653
            ],
            [
               0.7917626126126125,
               0.9759939009183453
            ],
            [
               0.7889600900900899,
               0.9756583208332071
            ],
            [
               0.7861575675675674,
               0.9753782214614376
            ],
            [
               0.7833550450450448,
               0.9751424262796368
            ],
            [
               0.7805525225225223,
               0.9749279199954713
            ],
            [
               0.7777499999999997,
               0.9747058823764602
            ],
            [
               0.7749474774774772,
               0.9744495809116341
            ],
            [
               0.7721449549549546,
               0.974141708785034
            ],
            [
               0.769342432432432,
               0.9737788439033929
            ],
            [
               0.7665399099099095,
               0.9733715519283549
            ],
            [
               0.763737387387387,
               0.9729400179372935
            ],
            [
               0.7609348648648648,
               0.9725065453401457
            ],
            [
               0.7581323423423423,
               0.9720873365848818
            ],
            [
               0.7553298198198197,
               0.9716863007439561
            ],
            [
               0.7525272972972972,
               0.971293078156109
            ],
            [
               0.7497247747747746,
               0.9708861738385389
            ],
            [
               0.7469222522522521,
               0.9704404388855744
            ],
            [
               0.7441197297297295,
               0.9699366535056909
            ],
            [
               0.741317207207207,
               0.9693701360798669
            ],
            [
               0.7385146846846844,
               0.9687554283151049
            ],
            [
               0.7357121621621618,
               0.9681251915294028
            ],
            [
               0.7329096396396393,
               0.9675231903462612
            ],
            [
               0.7301071171171167,
               0.9669931123178771
            ],
            [
               0.7273045945945942,
               0.9665663867241302
            ],
            [
               0.7245020720720716,
               0.9662526559870518
            ],
            [
               0.7216995495495495,
               0.9660359256188985
            ],
            [
               0.718897027027027,
               0.9658778246042915
            ],
            [
               0.7160945045045044,
               0.9657273071440585
            ],
            [
               0.7132919819819818,
               0.965534152251298
            ],
            [
               0.7104894594594593,
               0.9652623842448488
            ],
            [
               0.7076869369369367,
               0.9648996477882111
            ],
            [
               0.7048844144144142,
               0.9644596861691052
            ],
            [
               0.7020818918918916,
               0.9639770812318323
            ],
            [
               0.6992793693693691,
               0.9634957250175739
            ],
            [
               0.6964768468468465,
               0.9630544081111364
            ],
            [
               0.693674324324324,
               0.9626738369134266
            ],
            [
               0.6908718018018014,
               0.9623490321629892
            ],
            [
               0.6880692792792789,
               0.9620495030728852
            ],
            [
               0.6852667567567567,
               0.9617272911541063
            ],
            [
               0.6824642342342342,
               0.9613306223426107
            ],
            [
               0.6796617117117116,
               0.9608192060241681
            ],
            [
               0.6768591891891891,
               0.9601766918078504
            ],
            [
               0.6740566666666665,
               0.9594166034310031
            ],
            [
               0.671254144144144,
               0.9585799736678292
            ],
            [
               0.6684516216216214,
               0.9577253325386673
            ],
            [
               0.6656490990990989,
               0.9569139243420942
            ],
            [
               0.6628465765765763,
               0.9561943835066659
            ],
            [
               0.6600440540540538,
               0.955591188930185
            ],
            [
               0.6572415315315312,
               0.9551000315187993
            ],
            [
               0.6544390090090086,
               0.9546911456535833
            ],
            [
               0.6516364864864861,
               0.9543193139758847
            ],
            [
               0.6488339639639635,
               0.9539373640328052
            ],
            [
               0.6460314414414414,
               0.9535090912839602
            ],
            [
               0.6432289189189189,
               0.9530179029272324
            ],
            [
               0.6404263963963963,
               0.9524689328878074
            ],
            [
               0.6376238738738738,
               0.9518844512342702
            ],
            [
               0.6348213513513512,
               0.9512944274457505
            ],
            [
               0.6320188288288286,
               0.9507254844783327
            ],
            [
               0.6292163063063061,
               0.9501918013904486
            ],
            [
               0.6264137837837835,
               0.9496907291701763
            ],
            [
               0.623611261261261,
               0.9492042681730882
            ],
            [
               0.6208087387387384,
               0.9487056528048748
            ],
            [
               0.6180062162162159,
               0.9481687056180895
            ],
            [
               0.6152036936936933,
               0.9475768411947069
            ],
            [
               0.6124011711711708,
               0.9469288315687353
            ],
            [
               0.6095986486486482,
               0.9462395737444164
            ],
            [
               0.6067961261261261,
               0.9455357326256809
            ],
            [
               0.6039936036036035,
               0.9448477343772986
            ],
            [
               0.601191081081081,
               0.944200655287695
            ],
            [
               0.5983885585585584,
               0.9436067811017111
            ],
            [
               0.5955860360360359,
               0.9430619743468164
            ],
            [
               0.5927835135135133,
               0.9425467310728998
            ],
            [
               0.5899809909909908,
               0.9420313639064851
            ],
            [
               0.5871784684684682,
               0.9414835786663446
            ],
            [
               0.5843759459459457,
               0.9408761617804796
            ],
            [
               0.5815734234234231,
               0.9401926872149201
            ],
            [
               0.5787709009009008,
               0.9394299584283897
            ],
            [
               0.5759683783783782,
               0.9385970076533962
            ],
            [
               0.5731658558558557,
               0.937711495524611
            ],
            [
               0.5703633333333331,
               0.9367949669608259
            ],
            [
               0.5675608108108106,
               0.9358684712253541
            ],
            [
               0.564758288288288,
               0.9349496004424799
            ],
            [
               0.5619557657657654,
               0.9340512690920048
            ],
            [
               0.5591532432432431,
               0.9331818522166367
            ],
            [
               0.5563507207207206,
               0.9323458876443679
            ],
            [
               0.553548198198198,
               0.9315445567817394
            ],
            [
               0.5507456756756755,
               0.9307755415063824
            ],
            [
               0.5479431531531529,
               0.9300324132750409
            ],
            [
               0.5451406306306303,
               0.9293041800769263
            ],
            [
               0.5423381081081078,
               0.9285757734551222
            ],
            [
               0.5395355855855855,
               0.9278300089391126
            ],
            [
               0.5367330630630629,
               0.9270509769177012
            ],
            [
               0.5339305405405403,
               0.9262281389884172
            ],
            [
               0.5311280180180178,
               0.9253598992127251
            ],
            [
               0.5283254954954952,
               0.9244553237140062
            ],
            [
               0.5255229729729727,
               0.9235330859144796
            ],
            [
               0.5227204504504503,
               0.9226175223140946
            ],
            [
               0.5199179279279278,
               0.921732637757617
            ],
            [
               0.5171154054054052,
               0.920895667532354
            ],
            [
               0.5143128828828827,
               0.9201120974319491
            ],
            [
               0.5115103603603601,
               0.9193737235836049
            ],
            [
               0.5087078378378376,
               0.918660470684162
            ],
            [
               0.505905315315315,
               0.9179455427238009
            ],
            [
               0.5031027927927927,
               0.9172024258776804
            ],
            [
               0.5003002702702701,
               0.9164116545390143
            ],
            [
               0.4974977477477476,
               0.9155653044404944
            ],
            [
               0.494695225225225,
               0.9146678896310131
            ],
            [
               0.49189270270270247,
               0.91373348837361
            ],
            [
               0.4890901801801799,
               0.9127801318828895
            ],
            [
               0.48628765765765736,
               0.9118233587841577
            ],
            [
               0.483485135135135,
               0.910871076958189
            ],
            [
               0.48068261261261247,
               0.9099214025127228
            ],
            [
               0.4778800900900899,
               0.9089641211583309
            ],
            [
               0.47507756756756736,
               0.9079851847928021
            ],
            [
               0.4722750450450448,
               0.90697263039492
            ],
            [
               0.46947252252252225,
               0.9059218340178364
            ],
            [
               0.4666699999999997,
               0.904838247507686
            ],
            [
               0.46386747747747736,
               0.9037366273422666
            ],
            [
               0.4610649549549548,
               0.902636960092512
            ],
            [
               0.45826243243243225,
               0.9015584127644521
            ],
            [
               0.4554599099099097,
               0.9005133103705815
            ],
            [
               0.45265738738738714,
               0.8995031431876587
            ],
            [
               0.4498548648648646,
               0.8985179363390784
            ],
            [
               0.44705234234234204,
               0.8975392033953488
            ],
            [
               0.4442498198198197,
               0.8965455276253936
            ],
            [
               0.44144729729729715,
               0.8955189611169853
            ],
            [
               0.4386447747747746,
               0.8944501812852067
            ],
            [
               0.43584225225225204,
               0.8933407698149992
            ],
            [
               0.4330397297297295,
               0.8922019294494993
            ],
            [
               0.43023720720720693,
               0.8910501084487584
            ],
            [
               0.4274346846846844,
               0.8899009815399633
            ],
            [
               0.42463216216216204,
               0.8887637287263374
            ],
            [
               0.4218296396396395,
               0.887637416952984
            ],
            [
               0.41902711711711693,
               0.8865105908175305
            ],
            [
               0.4162245945945944,
               0.8853641619276095
            ],
            [
               0.4134220720720718,
               0.8841766864609802
            ],
            [
               0.41061954954954927,
               0.8829304470997853
            ],
            [
               0.40781702702702693,
               0.8816165952948148
            ],
            [
               0.4050145045045044,
               0.8802379735259923
            ],
            [
               0.4022119819819818,
               0.8788089699093223
            ],
            [
               0.39940945945945927,
               0.877352603244642
            ],
            [
               0.3966069369369367,
               0.8758957318879032
            ],
            [
               0.39380441441441416,
               0.8744636409956482
            ],
            [
               0.3910018918918916,
               0.8730752372509926
            ],
            [
               0.3881993693693693,
               0.8717397469272127
            ],
            [
               0.3853968468468467,
               0.870455335448325
            ],
            [
               0.38259432432432416,
               0.8692096204931176
            ],
            [
               0.3797918018018016,
               0.8679817572105782
            ],
            [
               0.37698927927927905,
               0.8667456619763031
            ],
            [
               0.3741867567567565,
               0.8654739521242328
            ],
            [
               0.37138423423423395,
               0.8641422111059521
            ],
            [
               0.3685817117117116,
               0.8627331555105205
            ],
            [
               0.36577918918918906,
               0.8612401622557234
            ],
            [
               0.3629766666666665,
               0.8596694740463223
            ],
            [
               0.36017414414414395,
               0.858040360332959
            ],
            [
               0.3573716216216214,
               0.8563826918341423
            ],
            [
               0.35456909909909884,
               0.8547318454517833
            ],
            [
               0.3517665765765763,
               0.8531215359783116
            ],
            [
               0.34896405405405395,
               0.8515758963664336
            ],
            [
               0.3461615315315314,
               0.8501026524874785
            ],
            [
               0.34335900900900884,
               0.8486893260084084
            ],
            [
               0.3405564864864863,
               0.8473039200089473
            ],
            [
               0.33775396396396373,
               0.8459005383950643
            ],
            [
               0.3349514414414412,
               0.8444290897012815
            ],
            [
               0.3321489189189186,
               0.8428469894571154
            ],
            [
               0.3293463963963963,
               0.8411299917230642
            ],
            [
               0.32654387387387374,
               0.8392792399580301
            ],
            [
               0.3237413513513512,
               0.8373224166720504
            ],
            [
               0.3209388288288286,
               0.8353083270721754
            ],
            [
               0.31813630630630607,
               0.8332959934730807
            ],
            [
               0.3153337837837835,
               0.8313408718931666
            ],
            [
               0.31253126126126096,
               0.8294816725520407
            ],
            [
               0.30972873873873863,
               0.8277311930317629
            ],
            [
               0.3069262162162161,
               0.8260735489286771
            ],
            [
               0.3041236936936935,
               0.8244684858979726
            ],
            [
               0.30132117117117097,
               0.8228615578263713
            ],
            [
               0.2985186486486484,
               0.8211974001902002
            ],
            [
               0.29571612612612586,
               0.8194325575176667
            ],
            [
               0.2929136036036035,
               0.8175445490388932
            ],
            [
               0.29011108108108097,
               0.815534993486187
            ],
            [
               0.2873085585585584,
               0.8134263147703865
            ],
            [
               0.28450603603603586,
               0.8112533120440651
            ],
            [
               0.2817035135135133,
               0.8090521966289116
            ],
            [
               0.27890099099099075,
               0.8068502197824411
            ],
            [
               0.2760984684684682,
               0.804658633744192
            ],
            [
               0.27329594594594586,
               0.8024706078000877
            ],
            [
               0.2704934234234233,
               0.8002642319886898
            ],
            [
               0.26769090090090075,
               0.7980093385847541
            ],
            [
               0.2648883783783782,
               0.7956759530862686
            ],
            [
               0.26208585585585564,
               0.793241975850263
            ],
            [
               0.2592833333333331,
               0.7906981872228224
            ],
            [
               0.25648081081081053,
               0.7880496469735457
            ],
            [
               0.2536782882882882,
               0.7853136794694914
            ],
            [
               0.25087576576576565,
               0.7825155449892273
            ],
            [
               0.2480732432432431,
               0.7796833416296963
            ],
            [
               0.24527072072072054,
               0.7768435807818862
            ],
            [
               0.24246819819819798,
               0.7740183353985245
            ],
            [
               0.23966567567567543,
               0.7712241126420766
            ],
            [
               0.23686315315315287,
               0.7684719353903019
            ],
            [
               0.23406063063063054,
               0.765767762676009
            ],
            [
               0.23125810810810798,
               0.7631124424055807
            ],
            [
               0.22845558558558543,
               0.7605008195683772
            ],
            [
               0.22565306306306288,
               0.7579202368360903
            ],
            [
               0.22285054054054032,
               0.7553492144987318
            ],
            [
               0.22004801801801777,
               0.7527573572910621
            ],
            [
               0.2172454954954952,
               0.750107379956206
            ],
            [
               0.21444297297297288,
               0.74735958735824
            ],
            [
               0.21164045045045032,
               0.7444783450590645
            ],
            [
               0.20883792792792777,
               0.7414392824129087
            ],
            [
               0.20603540540540521,
               0.7382354490307558
            ],
            [
               0.20323288288288266,
               0.7348805972921578
            ],
            [
               0.2004303603603601,
               0.7314082578512383
            ],
            [
               0.19762783783783777,
               0.7278662227448082
            ],
            [
               0.19482531531531522,
               0.724307222013799
            ],
            [
               0.19202279279279266,
               0.7207776628767587
            ],
            [
               0.1892202702702701,
               0.7173069855290649
            ],
            [
               0.18641774774774755,
               0.7139002555102655
            ],
            [
               0.183615225225225,
               0.7105359935154326
            ],
            [
               0.18081270270270244,
               0.7071700564165245
            ],
            [
               0.1780101801801801,
               0.7037449068701142
            ],
            [
               0.17520765765765756,
               0.7002022180255009
            ],
            [
               0.172405135135135,
               0.6964958295223324
            ],
            [
               0.16960261261261245,
               0.6926018743892467
            ],
            [
               0.1668000900900899,
               0.6885235240276782
            ],
            [
               0.16399756756756734,
               0.6842891214076373
            ],
            [
               0.16119504504504478,
               0.6799441646538252
            ],
            [
               0.15839252252252245,
               0.6755392189758428
            ],
            [
               0.1555899999999999,
               0.6711169274301844
            ],
            [
               0.15278747747747734,
               0.6667015381904479
            ],
            [
               0.14998495495495479,
               0.6622936701928429
            ],
            [
               0.14718243243243223,
               0.6578715684492739
            ],
            [
               0.14437990990990968,
               0.6533982553685372
            ],
            [
               0.14157738738738712,
               0.6488322927139228
            ],
            [
               0.1387748648648648,
               0.6441388350202005
            ],
            [
               0.13597234234234223,
               0.6392976078501488
            ],
            [
               0.13316981981981968,
               0.63430542591515
            ],
            [
               0.13036729729729712,
               0.629172605235011
            ],
            [
               0.12756477477477457,
               0.6239146015172498
            ],
            [
               0.12476225225225201,
               0.6185418068740057
            ],
            [
               0.12195972972972946,
               0.613051132714069
            ],
            [
               0.11915720720720713,
               0.6074225346769969
            ],
            [
               0.11635468468468457,
               0.6016220936767657
            ],
            [
               0.11355216216216202,
               0.5956111035501538
            ],
            [
               0.11074963963963946,
               0.5893585042618473
            ],
            [
               0.10794711711711691,
               0.5828526349468103
            ],
            [
               0.10514459459459435,
               0.5761081555802462
            ],
            [
               0.1023420720720718,
               0.5691652185662285
            ],
            [
               0.09953954954954947,
               0.5620802476913173
            ],
            [
               0.09673702702702691,
               0.5549103316964151
            ],
            [
               0.09393450450450436,
               0.5476954345111323
            ],
            [
               0.0911319819819818,
               0.5404436354302574
            ],
            [
               0.08832945945945925,
               0.5331240513157939
            ],
            [
               0.08552693693693669,
               0.5256700514823073
            ],
            [
               0.08272441441441436,
               0.5179924202778031
            ],
            [
               0.0799218918918918,
               0.5099991321407454
            ],
            [
               0.07711936936936925,
               0.5016163048476839
            ],
            [
               0.0743168468468467,
               0.4928043683175326
            ],
            [
               0.07151432432432414,
               0.4835647386560462
            ],
            [
               0.06871180180180159,
               0.4739349804568612
            ],
            [
               0.06590927927927903,
               0.4639737789819317
            ],
            [
               0.0631067567567567,
               0.453740017293369
            ],
            [
               0.060304234234234144,
               0.4432719513930643
            ],
            [
               0.05750171171171159,
               0.43257237686642125
            ],
            [
               0.054699189189189035,
               0.42160381755606113
            ],
            [
               0.05189666666666648,
               0.41029472279318013
            ],
            [
               0.049094144144143925,
               0.3985543821867732
            ],
            [
               0.04629162162162137,
               0.3862917681924807
            ],
            [
               0.04348909909909904,
               0.37343255289981203
            ],
            [
               0.04068657657657648,
               0.35992937954215365
            ],
            [
               0.03788405405405393,
               0.34576279353541517
            ],
            [
               0.035081531531531374,
               0.3309332817383762
            ],
            [
               0.03227900900900882,
               0.3154476538235558
            ],
            [
               0.029476486486486264,
               0.29930465856170196
            ],
            [
               0.02667396396396371,
               0.2824847796135723
            ],
            [
               0.023871441441441377,
               0.2649476497623793
            ],
            [
               0.021068918918918822,
               0.24663800617154086
            ],
            [
               0.018266396396396267,
               0.22749843033582828
            ],
            [
               0.015463873873873712,
               0.20748513533299473
            ],
            [
               0.012661351351351158,
               0.18658236917466497
            ],
            [
               0.009858828828828603,
               0.16481173232054525
            ],
            [
               0.007056306306306048,
               0.14223451893827332
            ],
            [
               0.004253783783783716,
               0.11894740707463503
            ],
            [
               0.0014512612612611608,
               0.09507367561780677
            ],
            [
               -0.001351261261261394,
               0.07075302857694721
            ],
            [
               -0.004153783783783949,
               0.04613284651815708
            ],
            [
               -0.006956306306306503,
               0.021362475775801526
            ],
            [
               -0.009758828828829058,
               -0.0034094494641385142
            ],
            [
               -0.012561351351351613,
               -0.02803602399829358
            ],
            [
               -0.015363873873873946,
               -0.052373397815411726
            ],
            [
               -0.0181663963963965,
               -0.07628401849857075
            ],
            [
               -0.020968918918919055,
               -0.0996422655524184
            ],
            [
               -0.02377144144144161,
               -0.1223415529841731
            ],
            [
               -0.026573963963964164,
               -0.14430091261670286
            ],
            [
               -0.02937648648648672,
               -0.16546881232926142
            ],
            [
               -0.03217900900900905,
               -0.1858226594591682
            ],
            [
               -0.03498153153153161,
               -0.20536385276776004
            ],
            [
               -0.03778405405405416,
               -0.2241098377204172
            ],
            [
               -0.040586576576576716,
               -0.24208575217454487
            ],
            [
               -0.04338909909909927,
               -0.25931843547259914
            ],
            [
               -0.046191621621621826,
               -0.27583467470690437
            ],
            [
               -0.04899414414414438,
               -0.2916638602009317
            ],
            [
               -0.05179666666666671,
               -0.30684333584167844
            ],
            [
               -0.05459918918918927,
               -0.32142339288351585
            ],
            [
               -0.05740171171171182,
               -0.3354686436002562
            ],
            [
               -0.06020423423423438,
               -0.3490536098008239
            ],
            [
               -0.06300675675675693,
               -0.3622524697736644
            ],
            [
               -0.06580927927927949,
               -0.3751253157540223
            ],
            [
               -0.06861180180180204,
               -0.38770509826256616
            ],
            [
               -0.07141432432432437,
               -0.39998992874384964
            ],
            [
               -0.07421684684684693,
               -0.4119442551714734
            ],
            [
               -0.07701936936936948,
               -0.42350986438969374
            ],
            [
               -0.07982189189189204,
               -0.4346244708721971
            ],
            [
               -0.0826244144144146,
               -0.4452428822975222
            ],
            [
               -0.08542693693693715,
               -0.4553543811977032
            ],
            [
               -0.0882294594594597,
               -0.464990607847954
            ],
            [
               -0.09103198198198204,
               -0.47422081128553023
            ],
            [
               -0.09383450450450459,
               -0.48313513382003725
            ],
            [
               -0.09663702702702714,
               -0.4918204388104131
            ],
            [
               -0.0994395495495497,
               -0.5003358283485176
            ],
            [
               -0.10224207207207225,
               -0.5086955041727026
            ],
            [
               -0.10504459459459481,
               -0.5168647300351392
            ],
            [
               -0.10784711711711736,
               -0.5247708524679989
            ],
            [
               -0.1106496396396397,
               -0.5323267590995413
            ],
            [
               -0.11345216216216225,
               -0.5394602175151253
            ],
            [
               -0.1162546846846848,
               -0.5461405003321024
            ],
            [
               -0.11905720720720736,
               -0.5523942518692709
            ],
            [
               -0.12185972972972992,
               -0.558305575479821
            ],
            [
               -0.12466225225225247,
               -0.5639999259888939
            ],
            [
               -0.12746477477477502,
               -0.5696161797772324
            ],
            [
               -0.13026729729729736,
               -0.5752747576783639
            ],
            [
               -0.1330698198198199,
               -0.5810508178683409
            ],
            [
               -0.13587234234234247,
               -0.5869599738663527
            ],
            [
               -0.13867486486486502,
               -0.5929602211260013
            ],
            [
               -0.14147738738738758,
               -0.5989689474742745
            ],
            [
               -0.14427990990991013,
               -0.6048895366166088
            ],
            [
               -0.14708243243243246,
               -0.6106394692856689
            ],
            [
               -0.14988495495495502,
               -0.6161717342302814
            ],
            [
               -0.15268747747747757,
               -0.6214837404037516
            ],
            [
               -0.15549000000000013,
               -0.6266119700524777
            ],
            [
               -0.15829252252252268,
               -0.6316150344081207
            ],
            [
               -0.16109504504504524,
               -0.6365512173307127
            ],
            [
               -0.1638975675675678,
               -0.6414579983575726
            ],
            [
               -0.16670009009009013,
               -0.6463400749627808
            ],
            [
               -0.16950261261261268,
               -0.6511694432644466
            ],
            [
               -0.17230513513513523,
               -0.6558971376440779
            ],
            [
               -0.1751076576576578,
               -0.6604725355311942
            ],
            [
               -0.17791018018018034,
               -0.6648638367884108
            ],
            [
               -0.1807127027027029,
               -0.6690730853358622
            ],
            [
               -0.18351522522522545,
               -0.6731409133272206
            ],
            [
               -0.1863177477477478,
               -0.6771394256494057
            ],
            [
               -0.18912027027027034,
               -0.6811552677812297
            ],
            [
               -0.1919227927927929,
               -0.6852678247792328
            ],
            [
               -0.19472531531531545,
               -0.6895288436798656
            ],
            [
               -0.197527837837838,
               -0.6939492239474919
            ],
            [
               -0.20033036036036056,
               -0.6984965274123591
            ],
            [
               -0.20313288288288311,
               -0.7031036376778445
            ],
            [
               -0.20593540540540545,
               -0.7076858952311396
            ],
            [
               -0.208737927927928,
               -0.7121618304730561
            ],
            [
               -0.21154045045045056,
               -0.7164718788943928
            ],
            [
               -0.2143429729729731,
               -0.7205903023353043
            ],
            [
               -0.21714549549549567,
               -0.7245276197263182
            ],
            [
               -0.21994801801801822,
               -0.7283235162355584
            ],
            [
               -0.22275054054054078,
               -0.7320326925285703
            ],
            [
               -0.2255530630630631,
               -0.7357077902347309
            ],
            [
               -0.22835558558558566,
               -0.7393840159716585
            ],
            [
               -0.23115810810810822,
               -0.7430693589249024
            ],
            [
               -0.23396063063063077,
               -0.7467426424320407
            ],
            [
               -0.23676315315315333,
               -0.750359556901437
            ],
            [
               -0.23956567567567588,
               -0.753864834765021
            ],
            [
               -0.24236819819819821,
               -0.7572073115296991
            ],
            [
               -0.24517072072072077,
               -0.7603540553046585
            ],
            [
               -0.24797324324324332,
               -0.7633001061403553
            ],
            [
               -0.2507757657657659,
               -0.7660715057032038
            ],
            [
               -0.25357828828828843,
               -0.7687209230795253
            ],
            [
               -0.256380810810811,
               -0.7713169188017936
            ],
            [
               -0.25918333333333354,
               -0.7739293573971311
            ],
            [
               -0.2619858558558559,
               -0.7766143653871609
            ],
            [
               -0.26478837837837843,
               -0.7794023448629135
            ],
            [
               -0.267590900900901,
               -0.7822918596518489
            ],
            [
               -0.27039342342342354,
               -0.7852508509342153
            ],
            [
               -0.2731959459459461,
               -0.7882249059805357
            ],
            [
               -0.27599846846846865,
               -0.7911505946506387
            ],
            [
               -0.2788009909909912,
               -0.7939706208987769
            ],
            [
               -0.28160351351351354,
               -0.7966470478819148
            ],
            [
               -0.2844060360360361,
               -0.7991693071117669
            ],
            [
               -0.28720855855855865,
               -0.8015550199164629
            ],
            [
               -0.2900110810810812,
               -0.8038435301291462
            ],
            [
               -0.29281360360360376,
               -0.8060839850373843
            ],
            [
               -0.2956161261261263,
               -0.8083212744635881
            ],
            [
               -0.29841864864864887,
               -0.8105837170071064
            ],
            [
               -0.3012211711711712,
               -0.8128758777145082
            ],
            [
               -0.30402369369369375,
               -0.8151784320365604
            ],
            [
               -0.3068262162162163,
               -0.8174549660652731
            ],
            [
               -0.30962873873873886,
               -0.8196636101619054
            ],
            [
               -0.3124312612612614,
               -0.821770033833178
            ],
            [
               -0.31523378378378397,
               -0.8237579962807353
            ],
            [
               -0.3180363063063065,
               -0.8256344484621989
            ],
            [
               -0.32083882882882886,
               -0.8274278671433921
            ],
            [
               -0.3236413513513514,
               -0.829180542056914
            ],
            [
               -0.32644387387387397,
               -0.8309372975334702
            ],
            [
               -0.3292463963963965,
               -0.8327340693001322
            ],
            [
               -0.3320489189189191,
               -0.8345896064625509
            ],
            [
               -0.33485144144144163,
               -0.8365024167791036
            ],
            [
               -0.3376539639639642,
               -0.8384533332935585
            ],
            [
               -0.3404564864864865,
               -0.840412346278732
            ],
            [
               -0.3432590090090091,
               -0.8423471865615471
            ],
            [
               -0.34606153153153163,
               -0.8442309159323016
            ],
            [
               -0.3488640540540542,
               -0.8460464924910887
            ],
            [
               -0.35166657657657674,
               -0.8477876148153971
            ],
            [
               -0.3544690990990993,
               -0.8494565786393045
            ],
            [
               -0.3572716216216216,
               -0.8510608600518679
            ],
            [
               -0.3600741441441442,
               -0.8526103163869388
            ],
            [
               -0.36287666666666674,
               -0.8541162385518899
            ],
            [
               -0.3656791891891893,
               -0.8555922994949355
            ],
            [
               -0.36848171171171185,
               -0.8570562449896875
            ],
            [
               -0.3712842342342344,
               -0.8585305038697983
            ],
            [
               -0.37408675675675696,
               -0.8600400955030003
            ],
            [
               -0.3768892792792793,
               -0.8616072770708416
            ],
            [
               -0.37969180180180184,
               -0.8632439311979946
            ],
            [
               -0.3824943243243244,
               -0.8649441312348197
            ],
            [
               -0.38529684684684695,
               -0.8666800037358917
            ],
            [
               -0.3880993693693695,
               -0.8684035314788479
            ],
            [
               -0.39090189189189206,
               -0.8700553108065707
            ],
            [
               -0.3937044144144146,
               -0.8715789470302322
            ],
            [
               -0.39650693693693695,
               -0.872937515478263
            ],
            [
               -0.3993094594594595,
               -0.8741271729322091
            ],
            [
               -0.40211198198198206,
               -0.8751831772620531
            ],
            [
               -0.4049145045045046,
               -0.876175387207405
            ],
            [
               -0.40771702702702717,
               -0.8771933288085865
            ],
            [
               -0.4105195495495496,
               -0.8783242296881766
            ],
            [
               -0.41332207207207217,
               -0.8796299533131497
            ],
            [
               -0.4161245945945947,
               -0.8811296047991859
            ],
            [
               -0.4189271171171173,
               -0.8827933192972715
            ],
            [
               -0.4217296396396397,
               -0.8845496465171787
            ],
            [
               -0.4245321621621623,
               -0.8863048983451662
            ],
            [
               -0.42733468468468483,
               -0.8879690825510091
            ],
            [
               -0.4301372072072073,
               -0.8894808227665025
            ],
            [
               -0.4329397297297298,
               -0.8908237435373283
            ],
            [
               -0.4357422522522524,
               -0.8920292448175189
            ],
            [
               -0.4385447747747748,
               -0.8931647035501129
            ],
            [
               -0.4413472972972974,
               -0.8943106586206523
            ],
            [
               -0.44414981981981994,
               -0.8955340285259257
            ],
            [
               -0.4469523423423425,
               -0.8968657409092061
            ],
            [
               -0.44975486486486493,
               -0.8982898531560425
            ],
            [
               -0.4525573873873875,
               -0.8997476846359973
            ],
            [
               -0.45535990990991004,
               -0.9011557680740024
            ],
            [
               -0.4581624324324325,
               -0.9024320507333752
            ],
            [
               -0.46096495495495504,
               -0.9035221349231879
            ],
            [
               -0.4637674774774776,
               -0.9044172954274731
            ],
            [
               -0.46657000000000015,
               -0.9051585759762864
            ],
            [
               -0.4693725225225226,
               -0.9058256352349647
            ],
            [
               -0.47217504504504515,
               -0.9065137928444145
            ],
            [
               -0.4749775675675677,
               -0.9073063958425649
            ],
            [
               -0.47778009009009015,
               -0.9082510256105796
            ],
            [
               -0.4805826126126127,
               -0.9093467708732157
            ],
            [
               -0.48338513513513526,
               -0.9105462460495493
            ],
            [
               -0.4861876576576578,
               -0.9117713951475922
            ],
            [
               -0.48899018018018026,
               -0.9129378810240976
            ],
            [
               -0.4917927027027028,
               -0.9139803555074191
            ],
            [
               -0.49459522522522537,
               -0.9148708905480638
            ],
            [
               -0.4973977477477478,
               -0.9156252603256738
            ],
            [
               -0.5002002702702704,
               -0.9162957570796536
            ],
            [
               -0.5030027927927929,
               -0.9169534717375885
            ],
            [
               -0.5058053153153154,
               -0.9176661061372635
            ],
            [
               -0.5086078378378379,
               -0.9184784457752242
            ],
            [
               -0.5114103603603605,
               -0.919401358282235
            ],
            [
               -0.514212882882883,
               -0.9204121088585008
            ],
            [
               -0.5170154054054055,
               -0.9214649864736518
            ],
            [
               -0.519817927927928,
               -0.9225079913870409
            ],
            [
               -0.5226204504504506,
               -0.923499682563828
            ],
            [
               -0.525422972972973,
               -0.9244206831156714
            ],
            [
               -0.5282254954954956,
               -0.925276545654895
            ],
            [
               -0.5310280180180181,
               -0.9260918451170429
            ],
            [
               -0.5338305405405407,
               -0.9268983670704241
            ],
            [
               -0.5366330630630631,
               -0.9277220786968303
            ],
            [
               -0.5394355855855857,
               -0.9285736458078955
            ],
            [
               -0.5422381081081082,
               -0.9294456599050946
            ],
            [
               -0.5450406306306307,
               -0.9303171121108684
            ],
            [
               -0.5478431531531532,
               -0.9311629751617625
            ],
            [
               -0.5506456756756758,
               -0.9319649857390249
            ],
            [
               -0.5534481981981982,
               -0.9327194525116651
            ],
            [
               -0.5562507207207208,
               -0.9334391873377361
            ],
            [
               -0.5590532432432433,
               -0.9341489516047521
            ],
            [
               -0.5618557657657659,
               -0.9348762579466263
            ],
            [
               -0.5646582882882883,
               -0.9356410700619902
            ],
            [
               -0.5674608108108109,
               -0.9364482945563966
            ],
            [
               -0.5702633333333335,
               -0.9372858591613982
            ],
            [
               -0.5730658558558559,
               -0.9381290536655829
            ],
            [
               -0.5758683783783785,
               -0.9389494709750954
            ],
            [
               -0.578670900900901,
               -0.939725192638565
            ],
            [
               -0.5814734234234236,
               -0.940448434699475
            ],
            [
               -0.584275945945946,
               -0.9411278531362444
            ],
            [
               -0.5870784684684686,
               -0.9417847290975856
            ],
            [
               -0.5898809909909911,
               -0.9424445569942858
            ],
            [
               -0.5926835135135136,
               -0.9431272849918302
            ],
            [
               -0.5954860360360361,
               -0.9438399622099922
            ],
            [
               -0.5982885585585587,
               -0.9445746353731221
            ],
            [
               -0.6010910810810811,
               -0.9453123395865862
            ],
            [
               -0.6038936036036037,
               -0.9460316799082141
            ],
            [
               -0.6066961261261262,
               -0.9467186785955211
            ],
            [
               -0.6094986486486488,
               -0.9473739624444412
            ],
            [
               -0.6123011711711712,
               -0.9480142412893244
            ],
            [
               -0.6151036936936938,
               -0.9486670973412206
            ],
            [
               -0.6179062162162163,
               -0.949360633061756
            ],
            [
               -0.6207087387387388,
               -0.9501115904140456
            ],
            [
               -0.6235112612612613,
               -0.9509163757629802
            ],
            [
               -0.6263137837837839,
               -0.9517486498514116
            ],
            [
               -0.6291163063063064,
               -0.952564985664555
            ],
            [
               -0.6319188288288289,
               -0.953317278695416
            ],
            [
               -0.6347213513513514,
               -0.953968096276304
            ],
            [
               -0.637523873873874,
               -0.954503877068748
            ],
            [
               -0.6403263963963964,
               -0.9549413382502592
            ],
            [
               -0.643128918918919,
               -0.9553245269119492
            ],
            [
               -0.6459314414414415,
               -0.9557130007750511
            ],
            [
               -0.6487339639639641,
               -0.9561646221199588
            ],
            [
               -0.6515364864864865,
               -0.9567183675611517
            ],
            [
               -0.6543390090090091,
               -0.9573827101789885
            ],
            [
               -0.6571415315315317,
               -0.9581334233604178
            ],
            [
               -0.6599440540540541,
               -0.9589216242938521
            ],
            [
               -0.6627465765765767,
               -0.9596895165251383
            ],
            [
               -0.6655490990990992,
               -0.9603887298218112
            ],
            [
               -0.6683516216216216,
               -0.960995262929575
            ],
            [
               -0.6711541441441442,
               -0.9615161296322225
            ],
            [
               -0.6739566666666668,
               -0.9619855438425977
            ],
            [
               -0.6767591891891893,
               -0.9624519535077882
            ],
            [
               -0.6795617117117118,
               -0.9629602893894276
            ],
            [
               -0.6823642342342343,
               -0.9635354098399237
            ],
            [
               -0.6851667567567569,
               -0.9641723507815578
            ],
            [
               -0.6879692792792793,
               -0.9648367478108233
            ],
            [
               -0.6907718018018019,
               -0.9654754258284524
            ],
            [
               -0.6935743243243244,
               -0.9660337689397519
            ],
            [
               -0.696376846846847,
               -0.966474211008735
            ],
            [
               -0.6991793693693694,
               -0.9667897761675278
            ],
            [
               -0.701981891891892,
               -0.9670081808943238
            ],
            [
               -0.7047844144144145,
               -0.9671850577118906
            ],
            [
               -0.707586936936937,
               -0.9673883679604771
            ],
            [
               -0.7103894594594595,
               -0.9676788879744563
            ],
            [
               -0.7131919819819821,
               -0.9680928688358013
            ],
            [
               -0.7159945045045045,
               -0.9686322104893166
            ],
            [
               -0.7187970270270271,
               -0.9692650338477732
            ],
            [
               -0.7215995495495496,
               -0.9699362064291692
            ],
            [
               -0.7244020720720722,
               -0.9705842720133346
            ],
            [
               -0.7272045945945946,
               -0.9711593488337447
            ],
            [
               -0.7300071171171172,
               -0.9716364673140814
            ],
            [
               -0.7328096396396397,
               -0.97202049061312
            ],
            [
               -0.7356121621621622,
               -0.9723415979186871
            ],
            [
               -0.7384146846846847,
               -0.9726433503189733
            ],
            [
               -0.7412172072072073,
               -0.9729676086537516
            ],
            [
               -0.7440197297297299,
               -0.9733413343421722
            ],
            [
               -0.7468222522522523,
               -0.9737693954601547
            ],
            [
               -0.7496247747747748,
               -0.9742352953312439
            ],
            [
               -0.7524272972972974,
               -0.9747090247686125
            ],
            [
               -0.7552298198198198,
               -0.975158931520133
            ],
            [
               -0.7580323423423424,
               -0.9755633446630809
            ],
            [
               -0.760834864864865,
               -0.9759180146709777
            ],
            [
               -0.7636373873873875,
               -0.9762370513679802
            ],
            [
               -0.76643990990991,
               -0.9765473570081159
            ],
            [
               -0.7692424324324325,
               -0.9768787519874758
            ],
            [
               -0.7720449549549551,
               -0.9772533447433649
            ],
            [
               -0.7748474774774775,
               -0.9776777924424194
            ],
            [
               -0.7776500000000001,
               -0.978140964732434
            ],
            [
               -0.7804525225225226,
               -0.9786176000424948
            ],
            [
               -0.7832550450450451,
               -0.9790765164528553
            ],
            [
               -0.7860575675675676,
               -0.9794904913474818
            ],
            [
               -0.7888600900900902,
               -0.9798445101866657
            ],
            [
               -0.7916626126126127,
               -0.9801397879119849
            ],
            [
               -0.7944651351351352,
               -0.9803924905595778
            ],
            [
               -0.7972676576576577,
               -0.9806278750081672
            ],
            [
               -0.8000701801801803,
               -0.9808720102151243
            ],
            [
               -0.8028727027027027,
               -0.9811438855403447
            ],
            [
               -0.8056752252252253,
               -0.9814503907633708
            ],
            [
               -0.8084777477477478,
               -0.9817855412201365
            ],
            [
               -0.8112802702702704,
               -0.9821338455063786
            ],
            [
               -0.8140827927927928,
               -0.9824763885528484
            ],
            [
               -0.8168853153153154,
               -0.9827974549522542
            ],
            [
               -0.8196878378378379,
               -0.9830895434347431
            ],
            [
               -0.8224903603603604,
               -0.9833553437533321
            ],
            [
               -0.8252928828828829,
               -0.9836063562209185
            ],
            [
               -0.8280954054054055,
               -0.9838589248263577
            ],
            [
               -0.8308979279279279,
               -0.9841291687598891
            ],
            [
               -0.8337004504504505,
               -0.9844284435532402
            ],
            [
               -0.836502972972973,
               -0.9847605678333375
            ],
            [
               -0.8393054954954956,
               -0.9851213243947686
            ],
            [
               -0.842108018018018,
               -0.9854999818240726
            ],
            [
               -0.8449105405405406,
               -0.9858820513397911
            ],
            [
               -0.8477130630630632,
               -0.986252333800832
            ],
            [
               -0.8505155855855856,
               -0.986597503065133
            ],
            [
               -0.8533181081081082,
               -0.9869078612342984
            ],
            [
               -0.8561206306306307,
               -0.9871782834067627
            ],
            [
               -0.8589231531531533,
               -0.9874085794040824
            ],
            [
               -0.8617256756756757,
               -0.9876034805591432
            ],
            [
               -0.8645281981981983,
               -0.9877722775648059
            ],
            [
               -0.8673307207207208,
               -0.9879279398245419
            ],
            [
               -0.8701332432432433,
               -0.9880854923514732
            ],
            [
               -0.8729357657657658,
               -0.9882595937643737
            ],
            [
               -0.8757382882882884,
               -0.9884616093338741
            ],
            [
               -0.8785408108108108,
               -0.9886968564751322
            ],
            [
               -0.8813433333333334,
               -0.9889629175396925
            ],
            [
               -0.8841458558558559,
               -0.9892498079521146
            ],
            [
               -0.8869483783783785,
               -0.989542319422344
            ],
            [
               -0.8897509009009009,
               -0.9898241468433341
            ],
            [
               -0.8925534234234235,
               -0.9900826989463523
            ],
            [
               -0.895355945945946,
               -0.9903130722452198
            ],
            [
               -0.8981584684684685,
               -0.9905197475370934
            ],
            [
               -0.900960990990991,
               -0.9907151917882865
            ],
            [
               -0.9037635135135136,
               -0.9909155526252253
            ],
            [
               -0.9065660360360361,
               -0.991134688576253
            ],
            [
               -0.9093685585585587,
               -0.9913784993302819
            ],
            [
               -0.9121710810810811,
               -0.9916416048470085
            ],
            [
               -0.9149736036036036,
               -0.9919077751695842
            ],
            [
               -0.9177761261261261,
               -0.9921543005422668
            ],
            [
               -0.9205786486486487,
               -0.9923591026127323
            ],
            [
               -0.9233811711711712,
               -0.9925083084978773
            ],
            [
               -0.9261836936936938,
               -0.9926016541317708
            ],
            [
               -0.9289862162162162,
               -0.9926536367014609
            ],
            [
               -0.9317887387387388,
               -0.9926896707523095
            ],
            [
               -0.9345912612612612,
               -0.9927382027040503
            ],
            [
               -0.9373937837837838,
               -0.9928212288060903
            ],
            [
               -0.9401963063063064,
               -0.9929464020568388
            ],
            [
               -0.9429988288288289,
               -0.9931035934260242
            ],
            [
               -0.9458013513513515,
               -0.993267433586241
            ],
            [
               -0.9486038738738739,
               -0.9934054035332787
            ],
            [
               -0.9514063963963965,
               -0.9934891048699437
            ],
            [
               -0.9542089189189189,
               -0.9935050912238922
            ],
            [
               -0.9570114414414415,
               -0.993461548638322
            ],
            [
               -0.959813963963964,
               -0.9933882705518655
            ],
            [
               -0.9626164864864866,
               -0.9933294561308591
            ],
            [
               -0.9654190090090091,
               -0.9933312141762736
            ],
            [
               -0.9682215315315316,
               -0.9934275035232786
            ],
            [
               -0.9710240540540541,
               -0.9936289472357573
            ],
            [
               -0.9738265765765766,
               -0.9939182415707661
            ],
            [
               -0.9766290990990991,
               -0.9942539241741377
            ],
            [
               -0.9794316216216217,
               -0.9945816676794433
            ],
            [
               -0.9822341441441442,
               -0.9948498514219573
            ],
            [
               -0.9850366666666668,
               -0.9950247219680217
            ],
            [
               -0.9878391891891892,
               -0.9951004691022611
            ],
            [
               -0.9906417117117118,
               -0.9951010393069837
            ],
            [
               -0.9934442342342342,
               -0.9950730267413903
            ],
            [
               -0.9962467567567568,
               -0.9950717312268872
            ],
            [
               -0.9990492792792793,
               -0.9951445835263402
            ],
            [
               -1.0018518018018019,
               -0.9953169426953743
            ],
            [
               -1.0046543243243244,
               -0.9955845191941488
            ],
            [
               -1.0074568468468468,
               -0.9959146181986412
            ],
            [
               -1.0102593693693693,
               -0.9962556904148312
            ],
            [
               -1.0130618918918919,
               -0.996552178619047
            ],
            [
               -1.0158644144144144,
               -0.99676013109283
            ],
            [
               -1.018666936936937,
               -0.996858963963271
            ],
            [
               -1.0214694594594596,
               -0.9968560764461203
            ],
            [
               -1.024271981981982,
               -0.9967832954361561
            ],
            [
               -1.0270745045045047,
               -0.9966866060979157
            ],
            [
               -1.029877027027027,
               -0.9966125362978754
            ],
            [
               -1.0326795495495495,
               -0.9965953438689005
            ],
            [
               -1.035482072072072,
               -0.9966486311799458
            ],
            [
               -1.0382845945945947,
               -0.9967634277744204
            ],
            [
               -1.0410871171171172,
               -0.9969127048568409
            ],
            [
               -1.0438896396396395,
               -0.9970603987849813
            ],
            [
               -1.046692162162162,
               -0.9971718968174819
            ],
            [
               -1.0494946846846847,
               -0.9972228596831479
            ],
            [
               -1.0522972072072072,
               -0.9972041436107945
            ],
            [
               -1.0550997297297298,
               -0.997122053885568
            ],
            [
               -1.0579022522522523,
               -0.9969946738192323
            ],
            [
               -1.0607047747747749,
               -0.996846068942703
            ],
            [
               -1.0635072972972974,
               -0.9967004743391805
            ],
            [
               -1.06630981981982,
               -0.9965781294834076
            ],
            [
               -1.0691123423423423,
               -0.9964934885890955
            ],
            [
               -1.0719148648648649,
               -0.9964555105413924
            ],
            [
               -1.0747173873873874,
               -0.9964690128749025
            ],
            [
               -1.07751990990991,
               -0.9965358946045968
            ],
            [
               -1.0803224324324325,
               -0.9966553975387636
            ],
            [
               -1.0831249549549549,
               -0.9968232748711869
            ],
            [
               -1.0859274774774774,
               -0.9970304412313964
            ],
            [
               -1.08873,
               -0.9972620801212431
            ],
            [
               -1.0915325225225225,
               -0.9974981136242822
            ],
            [
               -1.094335045045045,
               -0.9977154292687938
            ],
            [
               -1.0971375675675676,
               -0.9978915271345843
            ],
            [
               -1.0999400900900902,
               -0.9980086057117352
            ],
            [
               -1.1027426126126127,
               -0.9980568223011834
            ],
            [
               -1.1055451351351353,
               -0.9980356722427149
            ],
            [
               -1.1083476576576576,
               -0.9979530623942362
            ],
            [
               -1.1111501801801802,
               -0.997822467465217
            ],
            [
               -1.1139527027027027,
               -0.9976592344944755
            ],
            [
               -1.1167552252252253,
               -0.9974773701819553
            ],
            [
               -1.1195577477477479,
               -0.9972878933346851
            ],
            [
               -1.1223602702702702,
               -0.9970991506777074
            ],
            [
               -1.1251627927927927,
               -0.9969186432358346
            ],
            [
               -1.1279653153153153,
               -0.9967552316273556
            ],
            [
               -1.1307678378378379,
               -0.9966203646540837
            ],
            [
               -1.1335703603603604,
               -0.996527319837951
            ],
            [
               -1.136372882882883,
               -0.9964882501428257
            ],
            [
               -1.1391754054054055,
               -0.9965098033663551
            ],
            [
               -1.141977927927928,
               -0.9965888428723966
            ],
            [
               -1.1447804504504504,
               -0.9967100327341902
            ],
            [
               -1.147582972972973,
               -0.9968466224136077
            ],
            [
               -1.1503854954954955,
               -0.9969647844658094
            ],
            [
               -1.153188018018018,
               -0.9970306466038144
            ],
            [
               -1.1559905405405406,
               -0.9970181447435639
            ],
            [
               -1.1587930630630632,
               -0.9969153862509043
            ],
            [
               -1.1615955855855855,
               -0.996727543147446
            ],
            [
               -1.164398108108108,
               -0.9964753174795913
            ],
            [
               -1.1672006306306306,
               -0.9961894093530658
            ],
            [
               -1.1700031531531532,
               -0.9959027036458076
            ],
            [
               -1.1728056756756757,
               -0.9956426251424904
            ],
            [
               -1.1756081981981983,
               -0.9954260246847204
            ],
            [
               -1.1784107207207208,
               -0.9952580625632399
            ],
            [
               -1.1812132432432432,
               -0.995135146189097
            ],
            [
               -1.1840157657657657,
               -0.9950505414483606
            ],
            [
               -1.1868182882882883,
               -0.9950003177825444
            ],
            [
               -1.1896208108108108,
               -0.9949871573082596
            ],
            [
               -1.1924233333333334,
               -0.9950203267048583
            ],
            [
               -1.195225855855856,
               -0.995111531248924
            ],
            [
               -1.1980283783783783,
               -0.9952679603141583
            ],
            [
               -1.2008309009009008,
               -0.9954850344950112
            ],
            [
               -1.2036334234234234,
               -0.9957417338644888
            ],
            [
               -1.206435945945946,
               -0.9960007541902133
            ],
            [
               -1.2092384684684685,
               -0.9962142706392921
            ],
            [
               -1.212040990990991,
               -0.9963342444675074
            ],
            [
               -1.2148435135135136,
               -0.996324588976507
            ],
            [
               -1.2176460360360362,
               -0.9961716642439895
            ],
            [
               -1.2204485585585585,
               -0.9958898066375736
            ],
            [
               -1.223251081081081,
               -0.9955198861272376
            ],
            [
               -1.2260536036036036,
               -0.995120850393834
            ],
            [
               -1.2288561261261262,
               -0.9947562648474321
            ],
            [
               -1.2316586486486487,
               -0.9944793619061529
            ],
            [
               -1.2344611711711713,
               -0.9943206055566914
            ],
            [
               -1.2372636936936936,
               -0.9942811032618886
            ],
            [
               -1.2400662162162162,
               -0.994333558957369
            ],
            [
               -1.2428687387387387,
               -0.9944303513841553
            ],
            [
               -1.2456712612612613,
               -0.9945163691837962
            ],
            [
               -1.2484737837837838,
               -0.9945430057291931
            ],
            [
               -1.2512763063063064,
               -0.9944795490273688
            ],
            [
               -1.254078828828829,
               -0.9943191057959985
            ],
            [
               -1.2568813513513515,
               -0.9940778673019834
            ],
            [
               -1.2596838738738738,
               -0.9937884388810232
            ],
            [
               -1.2624863963963964,
               -0.9934895490867375
            ],
            [
               -1.265288918918919,
               -0.9932152859942683
            ],
            [
               -1.2680914414414415,
               -0.9929868840302518
            ],
            [
               -1.270893963963964,
               -0.9928091034672956
            ],
            [
               -1.2736964864864866,
               -0.9926717500065703
            ],
            [
               -1.276499009009009,
               -0.9925553450941554
            ],
            [
               -1.2793015315315315,
               -0.9924388305759859
            ],
            [
               -1.282104054054054,
               -0.9923067746192289
            ],
            [
               -1.2849065765765766,
               -0.9921539112224371
            ],
            [
               -1.2877090990990991,
               -0.991985830857536
            ],
            [
               -1.2905116216216217,
               -0.9918159121488577
            ],
            [
               -1.2933141441441443,
               -0.9916597490475061
            ],
            [
               -1.2961166666666666,
               -0.991529045608289
            ],
            [
               -1.2989191891891891,
               -0.9914270316575355
            ],
            [
               -1.3017217117117117,
               -0.9913469022557945
            ],
            [
               -1.3045242342342342,
               -0.991273788978072
            ],
            [
               -1.3073267567567568,
               -0.9911896392046943
            ],
            [
               -1.3101292792792794,
               -0.9910794480034677
            ],
            [
               -1.312931801801802,
               -0.9909368284092459
            ],
            [
               -1.3157343243243242,
               -0.9907670550218
            ],
            [
               -1.3185368468468468,
               -0.9905864357502905
            ],
            [
               -1.3213393693693694,
               -0.990417958851288
            ],
            [
               -1.324141891891892,
               -0.9902843199089659
            ],
            [
               -1.3269444144144145,
               -0.9902003208914623
            ],
            [
               -1.329746936936937,
               -0.9901669776670541
            ],
            [
               -1.3325494594594596,
               -0.9901693394535879
            ],
            [
               -1.335351981981982,
               -0.9901790638704555
            ],
            [
               -1.3381545045045045,
               -0.9901614379180208
            ],
            [
               -1.340957027027027,
               -0.9900851540024842
            ],
            [
               -1.3437595495495496,
               -0.9899321471378437
            ],
            [
               -1.3465620720720721,
               -0.9897045085748696
            ],
            [
               -1.3493645945945947,
               -0.9894260697243792
            ],
            [
               -1.352167117117117,
               -0.9891376141828243
            ],
            [
               -1.3549696396396396,
               -0.9888864974279569
            ],
            [
               -1.3577721621621621,
               -0.9887132329558019
            ],
            [
               -1.3605746846846847,
               -0.9886387980315586
            ],
            [
               -1.3633772072072072,
               -0.9886565972522899
            ],
            [
               -1.3661797297297298,
               -0.9887320335099428
            ],
            [
               -1.3689822522522523,
               -0.9888106490990904
            ],
            [
               -1.3717847747747747,
               -0.9888333131704696
            ],
            [
               -1.3745872972972972,
               -0.9887546485165506
            ],
            [
               -1.3773898198198198,
               -0.9885595231166009
            ],
            [
               -1.3801923423423423,
               -0.9882724829442225
            ],
            [
               -1.382994864864865,
               -0.9879565903711574
            ],
            [
               -1.3857973873873874,
               -0.9877009178940573
            ],
            [
               -1.38859990990991,
               -0.9875991968992521
            ],
            [
               -1.3914024324324323,
               -0.9877249010375445
            ],
            [
               -1.394204954954955,
               -0.9881094880444936
            ],
            [
               -1.3970074774774774,
               -0.9887301072305996
            ],
            [
               -1.39981,
               -0.9895108025055506
            ]
         ]
      }
   ]
}
