# Supplementary material for: Isolation of a planar π-aromatic Bi5− ring in a cobalt-based inverse-sandwich-type complex
Source: Nat Chem. 2025 Jan 20;17(4):547–55. doi: 10.1038/s41557-024-01713-8 (PMC11964920; doi:10.1038/s41557-024-01713-8)
Supplement: Supplementary file 4 — Original magnetic data of compound 1 and origin file of Fig. 3. [file 41557_2024_1713_MOESM4_ESM.zip › sr_and_T_Symmetrized/0.csv]

comment	corrected Loops
temperature	0.03
sr	0.128
angle	0
trans	0
B	M
-1.3999	-0.99354781561289
-1.3970974874874873	-0.9928084274702844
-1.394294974974975	-0.9921879637549924
-1.3914924624624623	-0.991763723308873
-1.3886899499499499	-0.9915690933894068
-1.3858874374374373	-0.9915874045925868
-1.3830849249249249	-0.9917587679316787
-1.3802824124124122	-0.9919977274785667
-1.3774798998998998	-0.9922165543841119
-1.3746773873873872	-0.9923475362549893
-1.3718748748748748	-0.9923581626627344
-1.3690723623623622	-0.9922554361146696
-1.3662698498498498	-0.9920788960980481
-1.3634673373373372	-0.9918852674100966
-1.3606648248248248	-0.9917299158482065
-1.3578623123123121	-0.9916508613178094
-1.3550597997997997	-0.991659869570108
-1.3522572872872871	-0.9917425995610769
-1.3494547747747747	-0.991866800263723
-1.346652262262262	-0.9919951026776566
-1.3438497497497497	-0.9920977917792517
-1.341047237237237	-0.9921613642892395
-1.3382447247247247	-0.9921904438239604
-1.335442212212212	-0.9922030681312892
-1.3326396996996996	-0.9922216281390821
-1.329837187187187	-0.9922630750579953
-1.3270346746746746	-0.9923320204980249
-1.324232162162162	-0.9924191050895692
-1.3214296496496496	-0.9925049969905454
-1.318627137137137	-0.9925683343001329
-1.3158246246246246	-0.9925945552526634
-1.313022112112112	-0.992582315673652
-1.3102195995995995	-0.992545118884893
-1.307417087087087	-0.9925075199754871
-1.3046145745745745	-0.9924971895327779
-1.301812062062062	-0.9925355642185261
-1.2990095495495495	-0.9926302914943177
-1.2962070370370369	-0.9927720543773189
-1.2934045245245245	-0.9929368774724558
-1.2906020120120119	-0.993093188744568
-1.2877994994994995	-0.9932113608985893
-1.2849969869869868	-0.9932726868117696
-1.2821944744744744	-0.9932749832106589
-1.2793919619619618	-0.9932331527898253
-1.2765894494494494	-0.9931746657431371
-1.2737869369369368	-0.9931315025044972
-1.2709844244244244	-0.9931311275398994
-1.2681819119119118	-0.9931892396980226
-1.2653793993993994	-0.9933063572155094
-1.2625768868868867	-0.9934690095950407
-1.2597743743743743	-0.9936548621357186
-1.2569718618618617	-0.9938399520159072
-1.2541693493493493	-0.994005702378096
-1.2513668368368367	-0.9941436161290664
-1.2485643243243243	-0.9942564076045617
-1.2457618118118117	-0.9943555005196096
-1.2429592992992993	-0.9944559270670268
-1.2401567867867866	-0.9945703795311351
-1.2373542742742742	-0.9947043115525629
-1.2345517617617616	-0.9948535651216375
-1.2317492492492492	-0.9950051793606438
-1.2289467367367366	-0.9951410830817606
-1.2261442242242242	-0.9952435603572293
-1.2233417117117116	-0.9953009152615425
-1.2205391991991992	-0.9953117426018729
-1.2177366866866866	-0.9952866067595647
-1.2149341741741742	-0.9952466130575125
-1.2121316616616615	-0.9952191433623425
-1.2093291491491491	-0.9952317317105919
-1.2065266366366365	-0.9953055218077975
-1.203724124124124	-0.9954498803234555
-1.2009216116116115	-0.995659512274174
-1.198119099099099	-0.9959148825050652
-1.1953165865865865	-0.9961859985405261
-1.192514074074074	-0.9964388108309166
-1.1897115615615614	-0.9966428158959868
-1.186909049049049	-0.9967780744968376
-1.1841065365365364	-0.9968398981480415
-1.181304024024024	-0.9968399415955245
-1.1785015115115114	-0.9968032833945955
-1.175698998998999	-0.9967620913711559
-1.1728964864864864	-0.9967473948674572
-1.170093973973974	-0.9967810579215873
-1.1672914614614613	-0.9968700780594943
-1.164488948948949	-0.9970047761268466
-1.1616864364364363	-0.9971614164381125
-1.158883923923924	-0.9973085760137211
-1.1560814114114113	-0.9974155169792804
-1.153278898898899	-0.9974602309632856
-1.1504763863863863	-0.9974349114170671
-1.1476738738738739	-0.9973473620869016
-1.1448713613613613	-0.9972180523153923
-1.1420688488488488	-0.9970738194636761
-1.1392663363363362	-0.9969401965487292
-1.1364638238238238	-0.9968347026701692
-1.1336613113113112	-0.9967630630902291
-1.1308587987987986	-0.9967193478014591
-1.1280562862862862	-0.9966897520190381
-1.1252537737737738	-0.9966586016640191
-1.1224512612612612	-0.9966145192362708
-1.1196487487487485	-0.9965547304104312
-1.1168462362362361	-0.9964861950686149
-1.1140437237237237	-0.9964233540572589
-1.111241211211211	-0.9963834101071043
-1.1084386986986985	-0.9963808273575476
-1.105636186186186	-0.9964228934757962
-1.1028336736736737	-0.9965077139450471
-1.100031161161161	-0.9966250942382577
-1.0972286486486484	-0.9967597540798061
-1.094426136136136	-0.996895571696299
-1.0916236236236236	-0.9970193274301371
-1.088821111111111	-0.9971227588877563
-1.0860185985985984	-0.9972024945235127
-1.083216086086086	-0.9972582920564955
-1.0804135735735736	-0.9972906367448231
-1.077611061061061	-0.9972989164761775
-1.0748085485485483	-0.9972810386943209
-1.072006036036036	-0.9972346456263687
-1.0692035235235235	-0.9971593175698352
-1.066401011011011	-0.9970586506409184
-1.0635984984984983	-0.9969410720619489
-1.060795985985986	-0.9968187365863466
-1.0579934734734735	-0.9967046494897158
-1.0551909609609609	-0.9966089635563036
-1.0523884484484483	-0.9965358642280215
-1.0495859359359359	-0.9964823726590553
-1.0467834234234235	-0.9964397558760687
-1.0439809109109108	-0.9963972545756803
-1.0411783983983982	-0.9963468883911868
-1.0383758858858858	-0.9962875539939644
-1.0355733733733734	-0.996226736720429
-1.0327708608608608	-0.9961789186675558
-1.0299683483483482	-0.9961609404012104
-1.0271658358358358	-0.9961857424210142
-1.0243633233233234	-0.9962566361841777
-1.0215608108108107	-0.9963642345227204
-1.0187582982982981	-0.9964873702428171
-1.0159557857857857	-0.9965979995294302
-1.0131532732732733	-0.9966686814111092
-1.0103507607607607	-0.9966802518939258
-1.007548248248248	-0.9966271413409857
-1.0047457357357357	-0.9965185092691027
-1.0019432232232233	-0.9963747639597218
-0.9991407107107106	-0.9962206181715376
-0.9963381981981981	-0.9960770462986687
-0.9935356856856856	-0.9959549094882805
-0.9907331731731731	-0.9958524418654879
-0.9879306606606606	-0.995757428819592
-0.9851281481481481	-0.9956532316268292
-0.9823256356356356	-0.9955264193739278
-0.9795231231231231	-0.9953731666745743
-0.9767206106106106	-0.9952019952682176
-0.973918098098098	-0.9950317447375798
-0.9711155855855855	-0.9948853935056643
-0.968313073073073	-0.9947818930884702
-0.9655105605605605	-0.9947289622101471
-0.962708048048048	-0.9947195134442552
-0.9599055355355355	-0.9947331324799935
-0.957103023023023	-0.9947422346109371
-0.9543005105105105	-0.9947208255196425
-0.951497997997998	-0.9946528113025312
-0.9486954854854854	-0.9945369055804083
-0.9458929729729728	-0.9943863529144408
-0.9430904604604604	-0.9942235239619905
-0.9402879479479478	-0.9940712873974205
-0.9374854354354354	-0.9939442585459908
-0.9346829229229228	-0.9938431213691656
-0.9318804104104104	-0.9937541636964574
-0.9290778978978977	-0.9936543149435199
-0.9262753853853853	-0.993519982530246
-0.9234728728728727	-0.9933365617222345
-0.9206703603603603	-0.993105164539569
-0.9178678478478477	-0.9928440149198927
-0.9150653353353353	-0.9925837900911041
-0.9122628228228227	-0.9923583161291598
-0.9094603103103103	-0.9921936989197976
-0.9066577977977976	-0.9920995917429036
-0.9038552852852852	-0.9920656347391292
-0.9010527727727726	-0.9920643685273143
-0.8982502602602602	-0.9920597208453148
-0.8954477477477477	-0.9920182572007226
-0.8926452352352352	-0.9919194399428775
-0.8898427227227227	-0.9917614857184321
-0.8870402102102102	-0.9915609279184088
-0.8842376976976977	-0.9913461483454844
-0.8814351851851852	-0.9911471889061351
-0.8786326726726726	-0.9909853807983466
-0.8758301601601601	-0.9908663184807809
-0.8730276476476476	-0.9907784780408433
-0.8702251351351351	-0.990697779467905
-0.8674226226226226	-0.9905963296007585
-0.8646201101101101	-0.9904521787730101
-0.8618175975975975	-0.9902566583445207
-0.859015085085085	-0.9900168089491641
-0.8562125725725724	-0.9897522037511757
-0.8534100600600599	-0.9894874663372327
-0.8506075475475474	-0.9892432694163902
-0.8478050350350349	-0.9890290628160311
-0.8450025225225224	-0.9888400759794859
-0.8422000100100099	-0.9886595475636164
-0.8393974974974974	-0.9884652404652938
-0.8365949849849849	-0.9882377879692561
-0.8337924724724723	-0.9879678184117135
-0.8309899599599598	-0.98765931603809
-0.8281874474474473	-0.9873280873555146
-0.8253849349349348	-0.9869959888594249
-0.8225824224224223	-0.9866830835890621
-0.8197799099099098	-0.9864005932997033
-0.8169773973973973	-0.9861471666856656
-0.8141748848848848	-0.9859097400937263
-0.8113723723723723	-0.9856685934485958
-0.8085698598598597	-0.985404712511562
-0.8057673473473472	-0.9851067906057422
-0.8029648348348347	-0.9847753994551349
-0.8001623223223222	-0.9844229322456022
-0.7973598098098097	-0.9840694608200256
-0.7945572972972972	-0.9837360850247822
-0.7917547847847847	-0.9834381719676002
-0.7889522722722722	-0.983180812762091
-0.7861497597597596	-0.9829579238253029
-0.7833472472472471	-0.9827550500202509
-0.7805447347347346	-0.9825546083945287
-0.7777422222222221	-0.9823415265452546
-0.7749397097097096	-0.9821072451482823
-0.7721371971971971	-0.9818508269513526
-0.7693346846846846	-0.9815771171656065
-0.7665321721721721	-0.9812930524780255
-0.7637296596596596	-0.9810038715775491
-0.760927147147147	-0.9807108973902159
-0.7581246346346345	-0.9804117928105275
-0.755322122122122	-0.9801030605102714
-0.7525196096096095	-0.9797835284836747
-0.749717097097097	-0.9794570610468798
-0.7469145845845845	-0.9791329773522106
-0.744112072072072	-0.9788235685715345
-0.7413095595595595	-0.9785393343861578
-0.738507047047047	-0.9782836244090611
-0.7357045345345344	-0.9780488330527696
-0.7329020220220219	-0.9778159378726815
-0.7300995095095094	-0.9775580816424045
-0.7272969969969969	-0.9772474520038781
-0.7244944844844844	-0.9768634355698904
-0.7216919719719719	-0.9763994001277432
-0.7188894594594594	-0.9758657495729726
-0.7160869469469469	-0.9752880353084956
-0.7132844344344343	-0.9747005183776465
-0.7104819219219218	-0.9741371017458683
-0.7076794094094093	-0.9736224535720983
-0.7048768968968968	-0.9731660948375247
-0.7020743843843843	-0.9727612358581738
-0.6992718718718718	-0.9723885564704848
-0.6964693593593593	-0.9720234874912035
-0.6936668468468468	-0.9716444356475122
-0.6908643343343343	-0.9712391824014707
-0.6880618218218217	-0.9708074378158434
-0.6852593093093092	-0.970358960669556
-0.6824567967967967	-0.9699082444396897
-0.6796542842842842	-0.9694679459656391
-0.6768517717717717	-0.9690435869139599
-0.6740492592592592	-0.9686314788445403
-0.6712467467467467	-0.9682205417437393
-0.6684442342342342	-0.9677971862867836
-0.6656417217217216	-0.9673512681548797
-0.6628392092092091	-0.966880724456703
-0.6600366966966966	-0.9663930088046515
-0.6572341841841841	-0.9659026597124887
-0.6544316716716716	-0.9654258122951882
-0.6516291591591591	-0.9649736480707336
-0.6488266466466466	-0.9645472320765149
-0.6460241341341341	-0.9641357390005482
-0.6432216216216216	-0.9637188793305758
-0.640419109109109	-0.9632728328418452
-0.6376165965965965	-0.9627777244201756
-0.634814084084084	-0.9622240967437414
-0.6320115715715715	-0.9616161558859693
-0.629209059059059	-0.9609706744850954
-0.6264065465465465	-0.9603119359347818
-0.623604034034034	-0.959664458106376
-0.6208015215215215	-0.9590459681351216
-0.617999009009009	-0.9584629590935677
-0.6151964964964964	-0.957910207336587
-0.6123939839839839	-0.957374216028813
-0.6095914714714714	-0.9568391843297628
-0.6067889589589589	-0.9562932655425291
-0.6039864464464464	-0.9557328560027161
-0.6011839339339339	-0.955163438388481
-0.5983814214214214	-0.9545967910507368
-0.5955789089089089	-0.9540456974444909
-0.5927763963963963	-0.9535181736075877
-0.5899738838838838	-0.953013371242787
-0.5871713713713713	-0.9525206766819723
-0.5843688588588588	-0.9520223573933007
-0.5815663463463463	-0.9514988367930128
-0.5787638338338338	-0.9509347594577848
-0.5759613213213213	-0.9503237593220288
-0.5731588088088088	-0.9496703331152033
-0.5703562962962963	-0.9489882555433112
-0.5675537837837837	-0.948296169895216
-0.5647512712712712	-0.947611921327538
-0.5619487587587587	-0.946947552256096
-0.5591462462462462	-0.9463065504167383
-0.5563437337337337	-0.9456840760944372
-0.5535412212212212	-0.9450698253376946
-0.5507387087087087	-0.9444522986775408
-0.5479361961961962	-0.9438228450778454
-0.5451336836836836	-0.9431780551474722
-0.5423311711711711	-0.9425197808425891
-0.5395286586586586	-0.9418529821078868
-0.5367261461461461	-0.941182400172005
-0.5339236336336336	-0.9405094503929244
-0.5311211211211211	-0.939830592784433
-0.5283186086086086	-0.9391378496077956
-0.5255160960960961	-0.9384213293825805
-0.5227135835835836	-0.9376728843905093
-0.519911071071071	-0.9368896285795647
-0.5171085585585585	-0.9360760963897725
-0.514306046046046	-0.9352442851059088
-0.5115035335335335	-0.9344115101327418
-0.508701021021021	-0.9335966683678545
-0.5058985085085085	-0.9328159346109604
-0.503095995995996	-0.9320789985084748
-0.5002934834834833	-0.931386705259359
-0.49749097097097084	-0.9307305199853717
-0.4946884584584583	-0.9300937665343304
-0.4918859459459458	-0.9294542433819377
-0.4890834334334333	-0.9287876607032037
-0.4862809209209208	-0.9280713511171514
-0.4834784084084083	-0.927287797150796
-0.48067589589589577	-0.9264275974681544
-0.47787338338338325	-0.9254915116681515
-0.47507087087087074	-0.9244912010061639
-0.47226835835835823	-0.923448299632458
-0.4694658458458457	-0.9223916011187784
-0.4666633333333332	-0.9213524764609533
-0.4638608208208207	-0.9203591124477597
-0.4610583083083082	-0.9194306395362977
-0.4582557957957957	-0.9185725182546375
-0.45545328328328316	-0.9177745031092962
-0.45265077077077065	-0.9170120294072588
-0.44984825825825814	-0.9162510434395277
-0.4470457457457456	-0.9154553355165393
-0.4442432332332331	-0.9145946371341903
-0.4414407207207206	-0.9136513903068446
-0.4386382082082081	-0.9126243497464874
-0.4358356956956956	-0.9115280067534178
-0.43303318318318307	-0.9103880000450366
-0.43023067067067056	-0.9092338441870538
-0.42742815815815804	-0.90809108684188
-0.42462564564564553	-0.9069751414433649
-0.421823133133133	-0.9058884796494092
-0.4190206206206205	-0.9048217874252731
-0.416218108108108	-0.9037584442719574
-0.4134155955955955	-0.9026806865476684
-0.410613083083083	-0.9015753868285142
-0.40781057057057046	-0.9004376477759297
-0.40500805805805795	-0.8992712567187999
-0.40220554554554544	-0.8980861644602347
-0.39940303303303293	-0.8968941426890651
-0.3966005205205205	-0.8957043006550726
-0.3937980080080079	-0.8945200426619744
-0.3909954954954955	-0.8933383933806402
-0.3881929829829829	-0.8921516767635591
-0.3853904704704705	-0.8909506694731162
-0.38258795795795786	-0.8897278807776479
-0.37978544544544546	-0.8884796949252454
-0.37698293293293283	-0.8872066881097033
-0.37418042042042043	-0.8859122495895417
-0.3713779079079078	-0.8846003558178344
-0.3685753953953954	-0.8832736738567778
-0.3657728828828828	-0.8819329740789037
-0.3629703703703704	-0.8805781949795435
-0.36016785785785776	-0.8792106904990691
-0.35736534534534536	-0.877835546598535
-0.35456283283283274	-0.8764626639996225
-0.35176032032032034	-0.875105677221079
-0.3489578078078077	-0.8737785996158157
-0.3461552952952953	-0.8724910452275337
-0.3433527827827827	-0.8712436013134215
-0.3405502702702703	-0.8700251025404724
-0.33774775775775767	-0.8688130772398446
-0.33494524524524527	-0.867577634227185
-0.33214273273273265	-0.8662878791497934
-0.32934022022022025	-0.8649190203080964
-0.3265377077077076	-0.8634579991457205
-0.323735195195195	-0.8619059031880283
-0.3209326826826826	-0.8602764607838813
-0.31813017017017	-0.8585912175676208
-0.3153276576576576	-0.856873090425609
-0.31252514514514496	-0.8551404886502918
-0.30972263263263256	-0.8534039021229469
-0.30692012012011993	-0.8516658879904488
-0.30411760760760753	-0.8499240978690912
-0.3013150950950949	-0.848175856883898
-0.2985125825825825	-0.8464222577088755
-0.2957100700700699	-0.8446699750573926
-0.2929075575575575	-0.842929949235224
-0.29010504504504486	-0.8412133740714306
-0.28730253253253246	-0.8395265611031911
-0.28450002002001984	-0.8378667937997197
-0.28169750750750744	-0.8362210079004095
-0.2788949949949948	-0.8345681215494316
-0.2760924824824824	-0.83288446109903
-0.2732899699699698	-0.8311505045414771
-0.2704874574574574	-0.8293565694517021
-0.26768494494494477	-0.8275053544815776
-0.26488243243243237	-0.82561032422958
-0.26207991991991975	-0.8236904223403492
-0.25927740740740735	-0.8217629547111447
-0.2564748948948947	-0.8198371886753548
-0.2536723823823823	-0.8179109835056666
-0.2508698698698697	-0.8159716674356259
-0.2480673573573573	-0.8140008024509786
-0.24526484484484468	-0.8119810157056817
-0.24246233233233228	-0.8099022833680987
-0.23965981981981965	-0.8077652465351117
-0.23685730730730725	-0.8055802691962454
-0.23405479479479463	-0.803362605028257
-0.23125228228228223	-0.8011255983313734
-0.2284497697697696	-0.7988746964820512
-0.2256472572572572	-0.7966048378676376
-0.22284474474474458	-0.7943025368705758
-0.22004223223223218	-0.7919521498401993
-0.21723971971971956	-0.7895440556985693
-0.21443720720720716	-0.787081505015943
-0.21163469469469454	-0.7845831072703593
-0.20883218218218214	-0.7820793324754296
-0.2060296696696695	-0.7796035463666713
-0.2032271571571571	-0.777180222715662
-0.2004246446446445	-0.7748142916277054
-0.1976221321321321	-0.772485553087263
-0.19481961961961947	-0.7701506377395879
-0.19201710710710707	-0.7677525693890344
-0.18921459459459444	-0.7652353870126523
-0.18641208208208204	-0.7625594258392288
-0.18360956956956942	-0.759712419867379
-0.18080705705705702	-0.7567127786121215
-0.1780045445445444	-0.7536038509871154
-0.175202032032032	-0.7504409073780762
-0.17239951951951937	-0.7472749565298555
-0.16959700700700697	-0.7441385418377053
-0.16679449449449435	-0.741037965327507
-0.16399198198198195	-0.7379541944125042
-0.16118946946946933	-0.7348517656457277
-0.15838695695695693	-0.7316923246658829
-0.1555844444444443	-0.7284479564339826
-0.1527819319319319	-0.7251096739666038
-0.14997941941941928	-0.7216882605430136
-0.14717690690690688	-0.718207446246262
-0.14437439439439426	-0.7146921541248994
-0.14157188188188186	-0.7111562972038741
-0.13876936936936923	-0.7075947284520897
-0.13596685685685683	-0.7039824050788334
-0.1331643443443442	-0.7002811830300972
-0.1303618318318318	-0.6964518591734945
-0.1275593193193192	-0.6924671344067899
-0.12475680680680679	-0.6883207826018587
-0.12195429429429416	-0.6840296226173745
-0.11915178178178176	-0.6796274382350217
-0.11634926926926914	-0.6751528637967501
-0.11354675675675674	-0.6706354219490412
-0.11074424424424412	-0.6660845836782174
-0.10794173173173172	-0.6614856685041348
-0.1051392192192191	-0.6568039837278771
-0.10233670670670669	-0.6519956755599956
-0.09953419419419407	-0.6470213753498939
-0.09673168168168167	-0.6418577261598962
-0.09392916916916905	-0.6365026297108712
-0.09112665665665665	-0.6309722986724011
-0.08832414414414402	-0.6252911405813039
-0.08552163163163162	-0.6194780939934335
-0.082719119119119	-0.6135343621310353
-0.0799166066066066	-0.6074370692464948
-0.07711409409409398	-0.6011413404195771
-0.07431158158158158	-0.594590381457716
-0.07150906906906895	-0.5877303317356104
-0.06870655655655655	-0.5805249543150458
-0.06590404404404393	-0.5729652037869901
-0.06310153153153153	-0.5650703737061809
-0.06029901901901891	-0.556880290396526
-0.057496506506506506	-0.5484409338257812
-0.054693993993993884	-0.5397879393069586
-0.05189148148148148	-0.5309329845150861
-0.04908896896896886	-0.5218569510050255
-0.04628645645645646	-0.5125113986258657
-0.04348394394394384	-0.5028271447729329
-0.040681431431431436	-0.4927265438796542
-0.037878918918918814	-0.4821351357876942
-0.03507640640640641	-0.47098892709684237
-0.03227389389389379	-0.4592354031132788
-0.02947138138138139	-0.4468287409230854
-0.026668868868868767	-0.43372175672267144
-0.023866356356356366	-0.4198581778331752
-0.021063843843843744	-0.40516857850302657
-0.018261331331331343	-0.3895719329821131
-0.01545881881881872	-0.372982781544931
-0.01265630630630632	-0.3553221996683
-0.009853793793793697	-0.33652972181464214
-0.007051281281281296	-0.31657338628238885
-0.004248768768768674	-0.2954560124453286
-0.001446256256256273	-0.27321723699059564
0.0013562562562563496	-0.24993212582958507
0.00415876876876875	-0.22570785327141238
0.006961281281281373	-0.20067980511490677
0.009763793793793774	-0.17500768259691263
0.012566306306306396	-0.14887120157729877
0.015368818818818797	-0.1224643200213918
0.01817133133133142	-0.09598696557472511
0.02097384384384382	-0.06963403916985286
0.023776356356356443	-0.04358275168370255
0.026578868868868843	-0.01798057233231353
0.029381381381381466	0.0070633414045487095
0.03218389389389387	0.03148077022927028
0.03498640640640649	0.0552400573475
0.03778891891891911	0.07833566856457327
0.04059143143143151	0.10077453935024151
0.043393943943944135	0.12256318297791542
0.046196456456456536	0.14369939506896887
0.04899896896896916	0.16417094643415447
0.05180148148148156	0.18396133478093024
0.05460399399399418	0.20306023200213036
0.05740650650650658	0.22147455979521116
0.060209019019019205	0.23923577189778616
0.0630115315315316	0.25640008360961175
0.06581404404404423	0.27304071015248155
0.06861655655655663	0.28923388388959054
0.07141906906906925	0.30504259587727944
0.07422158158158165	0.32050290005551235
0.07702409409409428	0.335616914372764
0.07982660660660668	0.3503545862070035
0.0826291191191193	0.36466356132395245
0.0854316316316317	0.3784840301458985
0.08823414414414432	0.3917640444896505
0.09103665665665672	0.4044709365846145
0.09383916916916935	0.41659603027378417
0.09664168168168175	0.428152222588102
0.09944419419419437	0.43916637222485344
0.10224670670670677	0.4496699407567373
0.10504921921921939	0.4596915064016571
0.10785173173173179	0.46925362172685914
0.11065424424424442	0.47837450947018123
0.11345675675675682	0.4870730657429807
0.11625926926926944	0.4953743397074346
0.11906178178178184	0.5033125595333243
0.12186429429429446	0.5109298825134772
0.12466680680680686	0.5182709040365583
0.12746931931931949	0.5253748214686703
0.13027183183183189	0.5322682714035039
0.1330743443443445	0.5389617847713464
0.1358768568568569	0.5454515393946072
0.13867936936936953	0.5517261034374988
0.14148188188188193	0.5577759143141972
0.14428439439439456	0.5636020860652273
0.14708690690690696	0.5692212542046137
0.14988941941941958	0.574664545430249
0.15269193193193198	0.5799709117694146
0.1554944444444446	0.5851771977170827
0.158296956956957	0.5903086046706776
0.16109946946946962	0.5953731629256989
0.16390198198198203	0.6003623974545678
0.16670449449449465	0.6052580766461455
0.16950700700700705	0.6100426045839192
0.17230951951951967	0.6147091369837308
0.17511203203203207	0.6192674579827826
0.1779145445445447	0.6237431194028209
0.1807170570570571	0.6281698237471496
0.18351956956956972	0.6325776376454576
0.18632208208208212	0.636981383526039
0.18912459459459474	0.6413737785165006
0.19192710710710714	0.6457264155818201
0.19472961961961976	0.6499989731967094
0.19753213213213217	0.6541540265038679
0.2003346446446448	0.6581725936973548
0.2031371571571572	0.6620649298026607
0.2059396696696698	0.6658723740690269
0.2087421821821822	0.6696588955697593
0.21154469469469483	0.6734944350017594
0.21434720720720724	0.6774350331918684
0.21714971971971986	0.6815060513628299
0.21995223223223226	0.6856940245401835
0.22275474474474488	0.6899500484674549
0.22555725725725728	0.6942039277233537
0.2283597697697699	0.6983848188503371
0.2311622822822823	0.7024419538013746
0.23396479479479493	0.7063589518960873
0.23676730730730733	0.7101572601450001
0.23956981981981995	0.7138877371744589
0.24237233233233235	0.717613172225132
0.24517484484484497	0.7213873726355948
0.24797735735735738	0.7252374468729681
0.25077986986987	0.7291547632389999
0.2535823823823824	0.7330971931098325
0.256384894894895	0.7370016239556203
0.2591874074074074	0.7408025432138933
0.26198991991992004	0.7444507598132751
0.26479243243243245	0.7479265462178629
0.26759494494494507	0.7512434937898138
0.27039745745745747	0.7544424433287622
0.2731999699699701	0.7575779375874316
0.2760024824824825	0.7607017531763434
0.2788049949949951	0.7638485948543609
0.2816075075075075	0.7670279259606795
0.28441002002002014	0.7702236569187374
0.28721253253253254	0.7734008511272331
0.29001504504504516	0.776516599219313
0.29281755755755756	0.779531359188337
0.2956200700700702	0.7824175117537304
0.2984225825825826	0.7851633234000266
0.3012250950950952	0.7877723160628862
0.3040276076076076	0.7902595237802876
0.30683012012012023	0.7926467794397909
0.30963263263263263	0.794958887108381
0.31243514514514525	0.7972215464589978
0.31523765765765766	0.7994607096347436
0.3180401701701703	0.8017022099657982
0.3208426826826827	0.8039703666277136
0.3236451951951953	0.8062848787563172
0.3264477077077077	0.8086563881305373
0.3292502202202203	0.8110821200266669
0.3320527327327327	0.8135435183032496
0.33485524524524535	0.816007490054947
0.33765775775775775	0.818431811853486
0.34046027027027037	0.8207737885156614
0.34326278278278277	0.8229999469920706
0.3460652952952954	0.8250939178525775
0.3488678078078078	0.8270599992517471
0.3516703203203204	0.8289211537368606
0.3544728328328328	0.8307119527479279
0.35727534534534544	0.8324686479571322
0.36007785785785784	0.8342195178426853
0.36288037037037046	0.8359785503071344
0.36568288288288286	0.8377443859576437
0.3684853953953955	0.8395046438141919
0.3712879079079079	0.8412439052609919
0.3740904204204205	0.8429523874416203
0.3768929329329329	0.8446321296931223
0.37969544544544553	0.8462984174460013
0.38249795795795793	0.8479758591964648
0.38530047047047056	0.8496904197964689
0.38810298298298296	0.851460138966386
0.3909054954954956	0.8532877370861298
0.393708008008008	0.8551576787653832
0.3965105205205206	0.8570387628958953
0.3993130330330332	0.8588914677818225
0.4021155455455456	0.8606777383387674
0.40491805805805825	0.8623701755526463
0.40772057057057065	0.8639578950111717
0.4105230830830833	0.8654475152811004
0.4133255955955957	0.8668593715527979
0.4161281081081083	0.8682205466443722
0.4189306206206207	0.8695571688387053
0.4217331331331333	0.8708883938070886
0.4245356456456457	0.8722236433434367
0.42733815815815834	0.8735633770502402
0.43014067067067074	0.8749024225922133
0.43294318318318337	0.8762341328827616
0.43574569569569577	0.8775536095414245
0.4385482082082084	0.8788588784177898
0.4413507207207208	0.88014991981852
0.4441532332332334	0.8814264146391452
0.4469557457457458	0.8826855861620226
0.44975825825825844	0.8839214072092507
0.45256077077077084	0.8851257749132759
0.45536328328328346	0.8862913256769624
0.45816579579579586	0.8874147671162018
0.4609683083083085	0.8884992790205433
0.4637708208208209	0.8895548249103706
0.4665733333333335	0.8905960119728182
0.4693758458458459	0.8916381238360056
0.47217835835835853	0.892692728069679
0.47498087087087093	0.8937645040792688
0.47778338338338355	0.8948505288794357
0.48058589589589595	0.8959423372728774
0.4833884084084086	0.8970299870241334
0.486190920920921	0.8981065336387539
0.4889934334334336	0.8991710909497603
0.491795945945946	0.900229138742323
0.4945984584584586	0.9012897791714631
0.497400970970971	0.9023608599762487
0.5002034834834836	0.9034438112773115
0.503005995995996	0.9045303115447114
0.5058085085085087	0.9056023699179598
0.5086110210210211	0.9066362444528135
0.5114135335335337	0.9076092131043065
0.5142160460460461	0.9085070840767667
0.5170185585585587	0.9093299014817366
0.5198210710710711	0.9100937578363918
0.5226235835835837	0.9108278387003608
0.5254260960960961	0.9115673923240978
0.5282286086086088	0.9123446977296916
0.5310311211211212	0.9131808123165943
0.5338336336336338	0.9140806583272338
0.5366361461461462	0.9150329229947971
0.5394386586586588	0.9160146688642802
0.5422411711711712	0.9169990208417914
0.5450436836836838	0.9179633393926978
0.5478461961961962	0.9188952267988354
0.5506487087087089	0.9197945524090816
0.5534512212212213	0.9206711154658762
0.5562537337337339	0.9215390795626572
0.5590562462462463	0.9224103803970196
0.5618587587587589	0.9232895656970229
0.5646612712712713	0.9241719043818544
0.5674637837837839	0.9250453456007328
0.5702662962962963	0.9258954818184255
0.573068808808809	0.9267115880989316
0.5758713213213213	0.9274914516025499
0.578673833833834	0.9282431821921238
0.5814763463463464	0.9289833156003509
0.584278858858859	0.929731866454975
0.5870813713713714	0.9305060700038085
0.589883883883884	0.9313149862076883
0.5926863963963964	0.9321567885321425
0.595488908908909	0.9330195705254655
0.5982914214214214	0.9338852512260329
0.6010939339339341	0.9347351053690415
0.6038964464464465	0.935554960769384
0.6066989589589589	0.9363383474758924
0.6095014714714717	0.9370867344583049
0.6123039839839841	0.9378071116883209
0.6151064964964965	0.9385081401306601
0.6179090090090089	0.9391965423237608
0.6207115215215218	0.939875188296821
0.6235140340340342	0.9405435492006549
0.6263165465465466	0.9412001617158499
0.629119059059059	0.9418458780883587
0.6319215715715718	0.9424863119832542
0.6347240840840842	0.9431321758859371
0.6375265965965966	0.9437970367252249
0.640329109109109	0.944493075988754
0.6431316216216219	0.945226319598079
0.6459341341341343	0.9459931540486863
0.6487366466466467	0.9467796155802679
0.651539159159159	0.9475640290107996
0.6543416716716719	0.9483224021976492
0.6571441841841843	0.9490349737295077
0.6599466966966967	0.9496918361932158
0.6627492092092091	0.9502957973397199
0.665551721721722	0.9508615224226675
0.6683542342342343	0.9514112181727827
0.6711567467467467	0.9519682471154794
0.6739592592592591	0.9525507081220056
0.676761771771772	0.9531669668912559
0.6795642842842844	0.9538144006070138
0.6823667967967968	0.9544815019232016
0.6851693093093092	0.9551523716733562
0.687971821821822	0.9558119078016556
0.6907743343343344	0.9564499072581414
0.6935768468468468	0.957062839818435
0.6963793593593592	0.9576530000511918
0.6991818718718721	0.9582257284649456
0.7019843843843845	0.9587860481097039
0.7047868968968969	0.9593361588091257
0.7075894094094093	0.9598747581245063
0.7103919219219221	0.9603983249430104
0.7131944344344345	0.9609036509967468
0.7159969469469469	0.9613903797041836
0.7187994594594593	0.9618623186997456
0.7216019719719722	0.9623268259302518
0.7244044844844846	0.9627924109252315
0.727206996996997	0.9632654977148906
0.7300095095095094	0.9637477276010957
0.7328120220220222	0.9642350451811726
0.7356145345345346	0.964719139833186
0.738417047047047	0.9651908560371097
0.7412195595595594	0.9656443160806327
0.7440220720720723	0.966080078746776
0.7468245845845847	0.966505889622439
0.7496270970970971	0.9669344187904607
0.7524296096096099	0.9673785437416755
0.7552321221221223	0.9678457879973856
0.7580346346346347	0.9683340497140924
0.7608371471471471	0.9688305025076245
0.76363965965966	0.9693145523878348
0.7664421721721724	0.9697643020220847
0.7692446846846848	0.9701646025373063
0.7720471971971972	0.9705139723463316
0.77484970970971	0.9708277684682582
0.7776522222222224	0.9711360410344525
0.7804547347347348	0.9714761859884707
0.7832572472472472	0.9718822902848053
0.7860597597597601	0.9723743293033846
0.7888622722722725	0.9729506638113755
0.7916647847847849	0.9735864421159878
0.7944672972972973	0.9742387681525903
0.7972698098098101	0.9748573888585066
0.8000723223223225	0.9753978666123491
0.8028748348348349	0.9758333323256587
0.8056773473473473	0.9761612714141663
0.8084798598598602	0.9764032893400021
0.8112823723723726	0.9765979700975624
0.814084884884885	0.9767890865134554
0.8168873973973974	0.977012851488182
0.8196899099099102	0.9772881493911948
0.8224924224224226	0.9776126761241423
0.825294934934935	0.9779659767182032
0.8280974474474474	0.9783181361165054
0.8308999599599602	0.9786410812258177
0.8337024724724726	0.9789186728589899
0.836504984984985	0.979152249292276
0.8393074974974974	0.9793598568263182
0.8421100100100103	0.9795695382209548
0.8449125225225227	0.9798090387761473
0.8477150350350351	0.9800954788530092
0.8505175475475475	0.9804285466975078
0.8533200600600603	0.9807895947243893
0.8561225725725727	0.9811470689169456
0.8589250850850851	0.9814666089234123
0.8617275975975975	0.9817226075566481
0.8645301101101104	0.9819075097373482
0.8673326226226228	0.9820358167053361
0.8701351351351352	0.9821414095893319
0.8729376476476476	0.9822688815931362
0.8757401601601604	0.9824614095547198
0.8785426726726728	0.9827487319846377
0.8813451851851852	0.9831387287266795
0.8841476976976976	0.9836149698844538
0.8869502102102105	0.9841407983217935
0.8897527227227229	0.984668605512713
0.8925552352352353	0.9851515359233664
0.8953577477477477	0.985554315992472
0.8981602602602605	0.985860362330163
0.9009627727727729	0.9860735799111163
0.9037652852852853	0.9862148832757983
0.9065677977977977	0.9863149482800831
0.9093703103103106	0.9864055985369511
0.912172822822823	0.9865123311663058
0.9149753353353354	0.9866498368340528
0.9177778478478478	0.9868212439468165
0.9205803603603606	0.9870206136051101
0.923382872872873	0.9872373136161141
0.9261853853853854	0.9874605541186061
0.9289878978978978	0.9876826188215571
0.9317904104104107	0.987900020487028
0.9345929229229231	0.9881126633811813
0.9373954354354355	0.9883218013806073
0.9401979479479479	0.9885279115520189
0.9430004604604607	0.9887294825420863
0.9458029729729731	0.988923231291314
0.9486054854854855	0.9891056169533546
0.9514079979979979	0.9892749641941583
0.9542105105105108	0.9894332385520814
0.9570130230230232	0.9895866208250067
0.9598155355355356	0.9897444566778486
0.962618048048048	0.9899167520138026
0.9654205605605608	0.9901109333183393
0.9682230730730732	0.990328906528757
0.9710255855855856	0.9905654228319295
0.973828098098098	0.9908084037353353
0.9766306106106108	0.9910413049434222
0.9794331231231233	0.9912469876271859
0.9822356356356357	0.9914121013204461
0.985038148148148	0.9915307997008864
0.9878406606606609	0.9916067570316422
0.9906431731731733	0.991652882205124
0.9934456856856857	0.9916887169734593
0.9962481981981981	0.9917360962957146
0.9990507107107109	0.991814091000198
1.0018532232232233	0.9919344409146518
1.0046557357357357	0.9920985822715631
1.0074582482482481	0.9922970087725826
1.010260760760761	0.9925111703837102
1.0130632732732734	0.9927175303471267
1.0158657857857858	0.9928928979182392
1.0186682982982982	0.9930198417756309
1.021470810810811	0.993090937531991
1.0242733233233234	0.9931108306183029
1.0270758358358358	0.9930955639622399
1.0298783483483482	0.9930692359210604
1.032680860860861	0.9930586862082438
1.0354833733733735	0.9930874093266553
1.0382858858858859	0.9931701361675065
1.0410883983983983	0.9933094250727686
1.0438909109109111	0.9934951612047541
1.0466934234234235	0.9937071634991046
1.049495935935936	0.9939203049738321
1.0522984484484483	0.9941108698772323
1.0551009609609612	0.9942624944016273
1.0579034734734736	0.9943700928918464
1.060705985985986	0.9944406729552535
1.0635084984984984	0.9944907772041152
1.0663110110110112	0.9945412369635919
1.0691135235235236	0.9946107149780574
1.071916036036036	0.9947099085288544
1.0747185485485484	0.9948381435370366
1.0775210610610613	0.9949834295778877
1.0803235735735737	0.9951260396516142
1.083126086086086	0.9952446164395401
1.0859285985985985	0.9953230098816794
1.0887311111111113	0.9953557738479912
1.0915336236236237	0.9953505972504145
1.0943361361361361	0.995326832060434
1.0971386486486485	0.9953104506784247
1.0999411611611614	0.9953268636129433
1.1027436736736738	0.9953937118766771
1.1055461861861862	0.9955157934133003
1.1083486986986986	0.9956836608494234
1.1111512112112114	0.9958763205153085
1.1139537237237238	0.9960672093408118
1.1167562362362362	0.9962316193269704
1.119558748748749	0.9963532996343594
1.1223612612612615	0.9964282385297178
1.1251637737737739	0.9964645300925021
1.1279662862862863	0.9964784789337375
1.130768798798799	0.9964882914165947
1.1335713113113115	0.9965074592435105
1.136373823823824	0.9965400155479716
1.1391763363363363	0.9965792104746225
1.1419788488488491	0.9966100190009279
1.1447813613613615	0.9966146293125452
1.147583873873874	0.9965790796219396
1.1503863863863864	0.996498835993914
1.1531888988988992	0.9963814548923386
1.1559914114114116	0.9962454327797552
1.158793923923924	0.9961155911575892
1.1615964364364364	0.9960164647216266
1.1643989489489492	0.9959657832343527
1.1672014614614616	0.9959700633822244
1.170003973973974	0.9960235903048205
1.1728064864864864	0.9961109277946196
1.1756089989989993	0.9962119437968189
1.1784115115115117	0.9963075656299267
1.181214024024024	0.9963843437643725
1.1840165365365365	0.9964364369055729
1.1868190490490493	0.9964646329960118
1.1896215615615617	0.9964731255729067
1.1924240740740741	0.9964655728258658
1.1952265865865865	0.9964421847917633
1.1980290990990994	0.9963991318539964
1.2008316116116118	0.9963306082126242
1.2036341241241242	0.996232769130847
1.2064366366366366	0.9961079078549288
1.2092391491491494	0.9959669805749262
1.2120416616616618	0.9958290521666655
1.2148441741741742	0.9957172888657677
1.2176466866866866	0.9956524126370316
1.2204491991991995	0.9956455992129544
1.2232517117117119	0.995693246742527
1.2260542242242243	0.9957756638970141
1.2288567367367367	0.995860603305432
1.2316592492492495	0.9959110397129438
1.234461761761762	0.9958951590244758
1.2372642742742743	0.9957956715692577
1.2400667867867867	0.9956156014035786
1.2428692992992996	0.9953786569100607
1.245671811811812	0.9951238767598711
1.2484743243243244	0.9948959731015075
1.2512768368368368	0.9947341087713577
1.2540793493493496	0.994662322538294
1.256881861861862	0.9946843000635354
1.2596843743743744	0.9947838445879005
1.2624868868868868	0.9949306640926858
1.2652893993993997	0.9950895180641204
1.268091911911912	0.9952298528900088
1.2708944244244245	0.9953330717605505
1.2736969369369369	0.9953954936873066
1.2764994494494497	0.9954265269853773
1.279301961961962	0.995443111997292
1.2821044744744745	0.9954625732429505
1.284906986986987	0.9954963301998498
1.2877094994994998	0.9955463937333707
1.2905120120120122	0.9956054530080019
1.2933145245245246	0.9956600614643194
1.296117037037037	0.9956954238720208
1.2989195495495498	0.9956999052869496
1.3017220620620622	0.9956677193501218
1.3045245745745746	0.9955991325362504
1.307327087087087	0.9954985737866304
1.3101295995995998	0.9953718466597969
1.3129321121121122	0.9952238948466829
1.3157346246246246	0.9950581890640657
1.318537137137137	0.994877957225059
1.32133964964965	0.9946885309414786
1.3241421621621623	0.9944994364142157
1.3269446746746747	0.9943248081177132
1.329747187187187	0.9941813061031706
1.3325496996997	0.9940837626575582
1.3353522122122123	0.9940398669300439
1.3381547247247247	0.9940458678632944
1.3409572372372371	0.9940852176174113
1.34375974974975	0.9941312351262621
1.3465622622622624	0.9941534919665296
1.3493647747747748	0.9941261897794212
1.3521672872872872	0.9940358533288534
1.3549697997998	0.9938856120124722
1.3577723123123124	0.9936942912432527
1.3605748248248248	0.9934902270980077
1.3633773373373372	0.9933016011688542
1.36617984984985	0.9931465002593861
1.3689823623623625	0.993026288136459
1.3717848748748749	0.992925009163521
1.3745873873873873	0.9928156294443542
1.3773898998999001	0.9926715490468354
1.3801924124124125	0.9924797825886844
1.382994924924925	0.9922512398538396
1.3857974374374373	0.9920240597943122
1.3885999499499502	0.9918578986573338
1.3914024624624626	0.9918198890835517
1.394204974974975	0.9919658101572502
1.3970074874874874	0.9923218589353697
1.39981	0.99287274660238
1.39991	0.99354781561289
1.3971102828053281	0.9928084274702844
1.3943105656106556	0.9921879637549924
1.3915108484159835	0.991763723308873
1.3887111312213114	0.9915690933894068
1.3859114140266393	0.9915874045925868
1.3831116968319672	0.9917587679316787
1.3803119796372951	0.9919977274785667
1.377512262442623	0.9922165543841119
1.374712545247951	0.9923475362549893
1.3719128280532784	0.9923581626627344
1.3691131108586063	0.9922554361146696
1.3663133936639342	0.9920788960980481
1.3635136764692621	0.9918852674100966
1.36071395927459	0.9917299158482065
1.357914242079918	0.9916508613178094
1.3551145248852459	0.991659869570108
1.3523148076905733	0.9917425995610769
1.3495150904959012	0.991866800263723
1.3467153733012291	0.9919951026776566
1.343915656106557	0.9920977917792517
1.341115938911885	0.9921613642892395
1.3383162217172129	0.9921904438239604
1.3355165045225408	0.9922030681312892
1.3327167873278687	0.9922216281390821
1.3299170701331962	0.9922630750579953
1.327117352938524	0.9923320204980249
1.324317635743852	0.9924191050895692
1.3215179185491799	0.9925049969905454
1.3187182013545078	0.9925683343001329
1.3159184841598357	0.9925945552526634
1.3131187669651636	0.992582315673652
1.310319049770491	0.992545118884893
1.307519332575819	0.9925075199754871
1.304719615381147	0.9924971895327779
1.3019198981864748	0.9925355642185261
1.2991201809918027	0.9926302914943177
1.2963204637971306	0.9927720543773189
1.2935207466024585	0.9929368774724558
1.2907210294077864	0.993093188744568
1.287921312213114	0.9932113608985893
1.2851215950184418	0.9932726868117696
1.2823218778237697	0.9932749832106589
1.2795221606290976	0.9932331527898253
1.2767224434344255	0.9931746657431371
1.2739227262397534	0.9931315025044972
1.2711230090450814	0.9931311275398994
1.2683232918504093	0.9931892396980226
1.2655235746557367	0.9933063572155094
1.2627238574610646	0.9934690095950407
1.2599241402663925	0.9936548621357186
1.2571244230717205	0.9938399520159072
1.2543247058770484	0.994005702378096
1.2515249886823763	0.9941436161290664
1.2487252714877042	0.9942564076045617
1.2459255542930316	0.9943555005196096
1.2431258370983596	0.9944559270670268
1.2403261199036875	0.9945703795311351
1.2375264027090154	0.9947043115525629
1.2347266855143433	0.9948535651216375
1.2319269683196712	0.9950051793606438
1.229127251124999	0.9951410830817606
1.226327533930327	0.9952435603572293
1.2235278167356545	0.9953009152615425
1.2207280995409824	0.9953117426018729
1.2179283823463103	0.9952866067595647
1.2151286651516382	0.9952466130575125
1.212328947956966	0.9952191433623425
1.209529230762294	0.9952317317105919
1.206729513567622	0.9953055218077975
1.2039297963729494	0.9954498803234555
1.2011300791782773	0.995659512274174
1.1983303619836052	0.9959148825050652
1.1955306447889331	0.9961859985405261
1.192730927594261	0.9964388108309166
1.189931210399589	0.9966428158959868
1.1871314932049168	0.9967780744968376
1.1843317760102448	0.9968398981480415
1.1815320588155722	0.9968399415955245
1.1787323416209001	0.9968032833945955
1.175932624426228	0.9967620913711559
1.173132907231556	0.9967473948674572
1.1703331900368839	0.9967810579215873
1.1675334728422118	0.9968700780594943
1.1647337556475397	0.9970047761268466
1.1619340384528671	0.9971614164381125
1.159134321258195	0.9973085760137211
1.156334604063523	0.9974155169792804
1.1535348868688509	0.9974602309632856
1.1507351696741788	0.9974349114170671
1.1479354524795067	0.9973473620869016
1.1451357352848346	0.9972180523153923
1.1423360180901625	0.9970738194636761
1.13953630089549	0.9969401965487292
1.1367365837008179	0.9968347026701692
1.1339368665061458	0.9967630630902291
1.1311371493114737	0.9967193478014591
1.1283374321168016	0.9966897520190381
1.1255377149221295	0.9966586016640191
1.1227379977274574	0.9966145192362708
1.1199382805327853	0.9965547304104312
1.1171385633381128	0.9964861950686149
1.1143388461434407	0.9964233540572589
1.1115391289487686	0.9963834101071043
1.1087394117540965	0.9963808273575476
1.1059396945594244	0.9964228934757962
1.1031399773647523	0.9965077139450471
1.1003402601700802	0.9966250942382577
1.0975405429754077	0.9967597540798061
1.0947408257807356	0.996895571696299
1.0919411085860635	0.9970193274301371
1.0891413913913914	0.9971227588877563
1.0863416741967193	0.9972024945235127
1.0835419570020473	0.9972582920564955
1.0807422398073752	0.9972906367448231
1.077942522612703	0.9972989164761775
1.0751428054180305	0.9972810386943209
1.0723430882233584	0.9972346456263687
1.0695433710286864	0.9971593175698352
1.0667436538340143	0.9970586506409184
1.0639439366393422	0.9969410720619489
1.06114421944467	0.9968187365863466
1.058344502249998	0.9967046494897158
1.0555447850553255	0.9966089635563036
1.0527450678606534	0.9965358642280215
1.0499453506659813	0.9964823726590553
1.0471456334713092	0.9964397558760687
1.044345916276637	0.9963972545756803
1.041546199081965	0.9963468883911868
1.038746481887293	0.9962875539939644
1.0359467646926208	0.996226736720429
1.0331470474979483	0.9961789186675558
1.0303473303032762	0.9961609404012104
1.027547613108604	0.9961857424210142
1.024747895913932	0.9962566361841777
1.02194817871926	0.9963642345227204
1.0191484615245878	0.9964873702428171
1.0163487443299157	0.9965979995294302
1.0135490271352436	0.9966686814111092
1.010749309940571	0.9966802518939258
1.007949592745899	0.9966271413409857
1.005149875551227	0.9965185092691027
1.0023501583565548	0.9963747639597218
0.9995504411618827	0.9962206181715376
0.9967507239672107	0.9960770462986687
0.9939510067725386	0.9959549094882805
0.991151289577866	0.9958524418654879
0.9883515723831939	0.995757428819592
0.9855518551885218	0.9956532316268292
0.9827521379938498	0.9955264193739278
0.9799524207991777	0.9953731666745743
0.9771527036045056	0.9952019952682176
0.9743529864098335	0.9950317447375798
0.9715532692151614	0.9948853935056643
0.9687535520204889	0.9947818930884702
0.9659538348258168	0.9947289622101471
0.9631541176311447	0.9947195134442552
0.9603544004364726	0.9947331324799935
0.9575546832418005	0.9947422346109371
0.9547549660471284	0.9947208255196425
0.9519552488524563	0.9946528113025312
0.9491555316577838	0.9945369055804083
0.9463558144631117	0.9943863529144408
0.9435560972684396	0.9942235239619905
0.9407563800737675	0.9940712873974205
0.9379566628790954	0.9939442585459908
0.9351569456844233	0.9938431213691656
0.9323572284897512	0.9937541636964574
0.9295575112950791	0.9936543149435199
0.9267577941004066	0.993519982530246
0.9239580769057345	0.9933365617222345
0.9211583597110624	0.993105164539569
0.9183586425163903	0.9928440149198927
0.9155589253217182	0.9925837900911041
0.9127592081270461	0.9923583161291598
0.909959490932374	0.9921936989197976
0.907159773737702	0.9920995917429036
0.9043600565430294	0.9920656347391292
0.9015603393483573	0.9920643685273143
0.8987606221536852	0.9920597208453148
0.8959609049590131	0.9920182572007226
0.8931611877643411	0.9919194399428775
0.890361470569669	0.9917614857184321
0.8875617533749969	0.9915609279184088
0.8847620361803243	0.9913461483454844
0.8819623189856522	0.9911471889061351
0.8791626017909802	0.9909853807983466
0.8763628845963081	0.9908663184807809
0.873563167401636	0.9907784780408433
0.8707634502069639	0.990697779467905
0.8679637330122918	0.9905963296007585
0.8651640158176197	0.9904521787730101
0.8623642986229472	0.9902566583445207
0.8595645814282751	0.9900168089491641
0.856764864233603	0.9897522037511757
0.8539651470389309	0.9894874663372327
0.8511654298442588	0.9892432694163902
0.8483657126495867	0.9890290628160311
0.8455659954549146	0.9888400759794859
0.8427662782602421	0.9886595475636164
0.83996656106557	0.9884652404652938
0.8371668438708979	0.9882377879692561
0.8343671266762258	0.9879678184117135
0.8315674094815537	0.98765931603809
0.8287676922868816	0.9873280873555146
0.8259679750922095	0.9869959888594249
0.8231682578975374	0.9866830835890621
0.8203685407028649	0.9864005932997033
0.8175688235081928	0.9861471666856656
0.8147691063135207	0.9859097400937263
0.8119693891188486	0.9856685934485958
0.8091696719241765	0.985404712511562
0.8063699547295045	0.9851067906057422
0.8035702375348324	0.9847753994551349
0.8007705203401598	0.9844229322456022
0.7979708031454877	0.9840694608200256
0.7951710859508156	0.9837360850247822
0.7923713687561436	0.9834381719676002
0.7895716515614715	0.983180812762091
0.7867719343667994	0.9829579238253029
0.7839722171721273	0.9827550500202509
0.7811724999774552	0.9825546083945287
0.7783727827827827	0.9823415265452546
0.7755730655881106	0.9821072451482823
0.7727733483934385	0.9818508269513526
0.7699736311987664	0.9815771171656065
0.7671739140040943	0.9812930524780255
0.7643741968094222	0.9810038715775491
0.7615744796147501	0.9807108973902159
0.758774762420078	0.9804117928105275
0.7559750452254055	0.9801030605102714
0.7531753280307334	0.9797835284836747
0.7503756108360613	0.9794570610468798
0.7475758936413892	0.9791329773522106
0.7447761764467171	0.9788235685715345
0.741976459252045	0.9785393343861578
0.7391767420573729	0.9782836244090611
0.7363770248627004	0.9780488330527696
0.7335773076680283	0.9778159378726815
0.7307775904733562	0.9775580816424045
0.7279778732786841	0.9772474520038781
0.725178156084012	0.9768634355698904
0.72237843888934	0.9763994001277432
0.7195787216946679	0.9758657495729726
0.7167790044999958	0.9752880353084956
0.7139792873053232	0.9747005183776465
0.7111795701106511	0.9741371017458683
0.708379852915979	0.9736224535720983
0.705580135721307	0.9731660948375247
0.7027804185266349	0.9727612358581738
0.6999807013319628	0.9723885564704848
0.6971809841372907	0.9720234874912035
0.6943812669426181	0.9716444356475122
0.6915815497479461	0.9712391824014707
0.688781832553274	0.9708074378158434
0.6859821153586019	0.970358960669556
0.6831823981639298	0.9699082444396897
0.6803826809692577	0.9694679459656391
0.6775829637745856	0.9690435869139599
0.6747832465799135	0.9686314788445403
0.671983529385241	0.9682205417437393
0.6691838121905689	0.9677971862867836
0.6663840949958968	0.9673512681548797
0.6635843778012247	0.966880724456703
0.6607846606065526	0.9663930088046515
0.6579849434118805	0.9659026597124887
0.6551852262172084	0.9654258122951882
0.6523855090225363	0.9649736480707336
0.6495857918278638	0.9645472320765149
0.6467860746331917	0.9641357390005482
0.6439863574385196	0.9637188793305758
0.6411866402438475	0.9632728328418452
0.6383869230491754	0.9627777244201756
0.6355872058545033	0.9622240967437414
0.6327874886598313	0.9616161558859693
0.6299877714651587	0.9609706744850954
0.6271880542704866	0.9603119359347818
0.6243883370758145	0.959664458106376
0.6215886198811424	0.9590459681351216
0.6187889026864704	0.9584629590935677
0.6159891854917983	0.957910207336587
0.6131894682971262	0.957374216028813
0.6103897511024541	0.9568391843297628
0.6075900339077815	0.9562932655425291
0.6047903167131095	0.9557328560027161
0.6019905995184374	0.955163438388481
0.5991908823237653	0.9545967910507368
0.5963911651290932	0.9540456974444909
0.5935914479344209	0.9535181736075877
0.5907917307397488	0.953013371242787
0.5879920135450767	0.9525206766819723
0.5851922963504046	0.9520223573933007
0.5823925791557323	0.9514988367930128
0.5795928619610602	0.9509347594577848
0.5767931447663881	0.9503237593220288
0.573993427571716	0.9496703331152033
0.5711937103770437	0.9489882555433112
0.5683939931823716	0.948296169895216
0.5655942759876995	0.947611921327538
0.5627945587930274	0.946947552256096
0.5599948415983551	0.9463065504167383
0.557195124403683	0.9456840760944372
0.5543954072090109	0.9450698253376946
0.5515956900143388	0.9444522986775408
0.5487959728196665	0.9438228450778454
0.5459962556249944	0.9431780551474722
0.5431965384303223	0.9425197808425891
0.54039682123565	0.9418529821078868
0.5375971040409779	0.941182400172005
0.5347973868463058	0.9405094503929244
0.5319976696516338	0.939830592784433
0.5291979524569614	0.9391378496077956
0.5263982352622893	0.9384213293825805
0.5235985180676173	0.9376728843905093
0.5207988008729452	0.9368896285795647
0.5179990836782729	0.9360760963897725
0.5151993664836008	0.9352442851059088
0.5123996492889287	0.9344115101327418
0.5095999320942566	0.9335966683678545
0.5068002148995843	0.9328159346109604
0.5040004977049122	0.9320789985084748
0.5012007805102401	0.931386705259359
0.498401063315568	0.9307305199853717
0.4956013461208957	0.9300937665343304
0.4928016289262236	0.9294542433819377
0.4900019117315515	0.9287876607032037
0.4872021945368792	0.9280713511171514
0.4844024773422071	0.927287797150796
0.481602760147535	0.9264275974681544
0.4788030429528629	0.9254915116681515
0.4760033257581906	0.9244912010061639
0.4732036085635185	0.923448299632458
0.4704038913688464	0.9223916011187784
0.4676041741741743	0.9213524764609533
0.464804456979502	0.9203591124477597
0.4620047397848299	0.9194306395362977
0.45920502259015783	0.9185725182546375
0.45640530539548574	0.9177745031092962
0.4536055882008134	0.9170120294072588
0.45080587100614133	0.9162510434395277
0.44800615381146924	0.9154553355165393
0.44520643661679693	0.9145946371341903
0.44240671942212484	0.9136513903068446
0.43960700222745275	0.9126243497464874
0.43680728503278066	0.9115280067534178
0.43400756783810834	0.9103880000450366
0.43120785064343625	0.9092338441870538
0.42840813344876416	0.90809108684188
0.42560841625409207	0.9069751414433649
0.42280869905941976	0.9058884796494092
0.42000898186474767	0.9048217874252731
0.4172092646700756	0.9037584442719574
0.4144095474754035	0.9026806865476684
0.41160983028073117	0.9015753868285142
0.4088101130860591	0.9004376477759297
0.406010395891387	0.8992712567187999
0.4032106786967149	0.8980861644602347
0.4004109615020426	0.8968941426890651
0.3976112443073705	0.8957043006550726
0.3948115271126984	0.8945200426619744
0.3920118099180261	0.8933383933806402
0.389212092723354	0.8921516767635591
0.3864123755286819	0.8909506694731162
0.3836126583340098	0.8897278807776479
0.3808129411393375	0.8884796949252454
0.3780132239446654	0.8872066881097033
0.3752135067499933	0.8859122495895417
0.37241378955532123	0.8846003558178344
0.3696140723606489	0.8832736738567778
0.3668143551659768	0.8819329740789037
0.36401463797130473	0.8805781949795435
0.36121492077663264	0.8792106904990691
0.35841520358196033	0.877835546598535
0.35561548638728824	0.8764626639996225
0.35281576919261615	0.875105677221079
0.35001605199794406	0.8737785996158157
0.34721633480327174	0.8724910452275337
0.34441661760859965	0.8712436013134215
0.34161690041392756	0.8700251025404724
0.33881718321925525	0.8688130772398446
0.33601746602458316	0.867577634227185
0.33321774882991106	0.8662878791497934
0.330418031635239	0.8649190203080964
0.32761831444056666	0.8634579991457205
0.32481859724589457	0.8619059031880283
0.3220188800512225	0.8602764607838813
0.3192191628565504	0.8585912175676208
0.3164194456618781	0.856873090425609
0.313619728467206	0.8551404886502918
0.3108200112725339	0.8534039021229469
0.3080202940778618	0.8516658879904488
0.3052205768831895	0.8499240978690912
0.3024208596885174	0.848175856883898
0.2996211424938453	0.8464222577088755
0.2968214252991732	0.8446699750573926
0.2940217081045009	0.842929949235224
0.2912219909098288	0.8412133740714306
0.2884222737151567	0.8395265611031911
0.2856225565204844	0.8378667937997197
0.2828228393258123	0.8362210079004095
0.2800231221311402	0.8345681215494316
0.27722340493646813	0.83288446109903
0.2744236877417958	0.8311505045414771
0.2716239705471237	0.8293565694517021
0.26882425335245164	0.8275053544815776
0.26602453615777955	0.82561032422958
0.26322481896310723	0.8236904223403492
0.26042510176843514	0.8217629547111447
0.25762538457376305	0.8198371886753548
0.25482566737909096	0.8179109835056666
0.25202595018441865	0.8159716674356259
0.24922623298974655	0.8140008024509786
0.24642651579507446	0.8119810157056817
0.24362679860040237	0.8099022833680987
0.24082708140573006	0.8077652465351117
0.23802736421105797	0.8055802691962454
0.23522764701638588	0.803362605028257
0.23242792982171356	0.8011255983313734
0.22962821262704147	0.7988746964820512
0.22682849543236938	0.7966048378676376
0.2240287782376973	0.7943025368705758
0.22122906104302498	0.7919521498401993
0.21842934384835289	0.7895440556985693
0.2156296266536808	0.787081505015943
0.2128299094590087	0.7845831072703593
0.2100301922643364	0.7820793324754296
0.2072304750696643	0.7796035463666713
0.2044307578749922	0.777180222715662
0.20163104068032012	0.7748142916277054
0.1988313234856478	0.772485553087263
0.1960316062909757	0.7701506377395879
0.19323188909630362	0.7677525693890344
0.19043217190163153	0.7652353870126523
0.18763245470695922	0.7625594258392288
0.18483273751228713	0.759712419867379
0.18203302031761504	0.7567127786121215
0.17923330312294272	0.7536038509871154
0.17643358592827063	0.7504409073780762
0.17363386873359854	0.7472749565298555
0.17083415153892645	0.7441385418377053
0.16803443434425414	0.741037965327507
0.16523471714958204	0.7379541944125042
0.16243499995490995	0.7348517656457277
0.15963528276023786	0.7316923246658829
0.15683556556556555	0.7284479564339826
0.15403584837089346	0.7251096739666038
0.15123613117622137	0.7216882605430136
0.14843641398154928	0.718207446246262
0.14563669678687696	0.7146921541248994
0.14283697959220487	0.7111562972038741
0.14003726239753278	0.7075947284520897
0.13723754520286047	0.7039824050788334
0.13443782800818838	0.7002811830300972
0.13163811081351628	0.6964518591734945
0.1288383936188442	0.6924671344067899
0.12603867642417188	0.6883207826018587
0.12323895922949979	0.6840296226173745
0.1204392420348277	0.6796274382350217
0.11763952484015561	0.6751528637967501
0.1148398076454833	0.6706354219490412
0.1120400904508112	0.6660845836782174
0.10924037325613911	0.6614856685041348
0.10644065606146702	0.6568039837278771
0.10364093886679471	0.6519956755599956
0.10084122167212262	0.6470213753498939
0.09804150447745053	0.6418577261598962
0.09524178728277843	0.6365026297108712
0.09244207008810612	0.6309722986724011
0.08964235289343403	0.6252911405813039
0.08684263569876194	0.6194780939934335
0.08404291850408963	0.6135343621310353
0.08124320130941753	0.6074370692464948
0.07844348411474544	0.6011413404195771
0.07564376692007335	0.594590381457716
0.07284404972540104	0.5877303317356104
0.07004433253072895	0.5805249543150458
0.06724461533605686	0.5729652037869901
0.06444489814138477	0.5650703737061809
0.06164518094671245	0.556880290396526
0.05884546375204036	0.5484409338257812
0.05604574655736827	0.5397879393069586
0.05324602936269618	0.5309329845150861
0.050446312168023866	0.5218569510050255
0.047646594973351775	0.5125113986258657
0.044846877778679684	0.5028271447729329
0.04204716058400759	0.4927265438796542
0.03924744338933528	0.4821351357876942
0.03644772619466319	0.47098892709684237
0.0336480089999911	0.4592354031132788
0.030848291805318784	0.4468287409230854
0.028048574610646693	0.43372175672267144
0.0252488574159746	0.4198581778331752
0.02244914022130251	0.40516857850302657
0.019649423026630197	0.3895719329821131
0.016849705831958106	0.372982781544931
0.014049988637286015	0.3553221996683
0.011250271442613924	0.33652972181464214
0.00845055424794161	0.31657338628238885
0.00565083705326952	0.2954560124453286
0.0028511198585974284	0.27321723699059564
5.140266392533732e-05	0.24993212582958507
-0.002748314530746976	0.22570785327141238
-0.005548031725419067	0.20067980511490677
-0.008347748920091158	0.17500768259691263
-0.01114746611476325	0.14887120157729877
-0.013947183309435562	0.1224643200213918
-0.016746900504107654	0.09598696557472511
-0.019546617698779745	0.06963403916985286
-0.022346334893452058	0.04358275168370255
-0.02514605208812415	0.01798057233231353
-0.02794576928279624	-0.0070633414045487095
-0.03074548647746833	-0.03148077022927028
-0.033545203672140644	-0.0552400573475
-0.036344920866812735	-0.07833566856457327
-0.03914463806148483	-0.10077453935024151
-0.04194435525615692	-0.12256318297791542
-0.04474407245082923	-0.14369939506896887
-0.04754378964550132	-0.16417094643415447
-0.05034350684017341	-0.18396133478093024
-0.053143224034845504	-0.20306023200213036
-0.05594294122951782	-0.22147455979521116
-0.05874265842418991	-0.23923577189778616
-0.061542375618862	-0.25640008360961175
-0.06434209281353409	-0.27304071015248155
-0.0671418100082064	-0.28923388388959054
-0.0699415272028785	-0.30504259587727944
-0.07274124439755059	-0.32050290005551235
-0.0755409615922229	-0.335616914372764
-0.07834067878689499	-0.3503545862070035
-0.08114039598156708	-0.36466356132395245
-0.08394011317623917	-0.3784840301458985
-0.08673983037091149	-0.3917640444896505
-0.08953954756558358	-0.4044709365846145
-0.09233926476025567	-0.41659603027378417
-0.09513898195492776	-0.428152222588102
-0.09793869914960007	-0.43916637222485344
-0.10073841634427216	-0.4496699407567373
-0.10353813353894425	-0.4596915064016571
-0.10633785073361635	-0.46925362172685914
-0.10913756792828866	-0.47837450947018123
-0.11193728512296075	-0.4870730657429807
-0.11473700231763284	-0.4953743397074346
-0.11753671951230515	-0.5033125595333243
-0.12033643670697725	-0.5109298825134772
-0.12313615390164934	-0.5182709040365583
-0.12593587109632143	-0.5253748214686703
-0.12873558829099374	-0.5322682714035039
-0.13153530548566583	-0.5389617847713464
-0.13433502268033792	-0.5454515393946072
-0.13713473987501001	-0.5517261034374988
-0.13993445706968233	-0.5577759143141972
-0.14273417426435442	-0.5636020860652273
-0.1455338914590265	-0.5692212542046137
-0.1483336086536986	-0.574664545430249
-0.15113332584837091	-0.5799709117694146
-0.153933043043043	-0.5851771977170827
-0.1567327602377151	-0.5903086046706776
-0.1595324774323872	-0.5953731629256989
-0.1623321946270595	-0.6003623974545678
-0.1651319118217316	-0.6052580766461455
-0.16793162901640368	-0.6100426045839192
-0.170731346211076	-0.6147091369837308
-0.1735310634057481	-0.6192674579827826
-0.17633078060042018	-0.6237431194028209
-0.17913049779509227	-0.6281698237471496
-0.18193021498976458	-0.6325776376454576
-0.18472993218443667	-0.636981383526039
-0.18752964937910876	-0.6413737785165006
-0.19032936657378086	-0.6457264155818201
-0.19312908376845317	-0.6499989731967094
-0.19592880096312526	-0.6541540265038679
-0.19872851815779735	-0.6581725936973548
-0.20152823535246944	-0.6620649298026607
-0.20432795254714176	-0.6658723740690269
-0.20712766974181385	-0.6696588955697593
-0.20992738693648594	-0.6734944350017594
-0.21272710413115803	-0.6774350331918684
-0.21552682132583034	-0.6815060513628299
-0.21832653852050243	-0.6856940245401835
-0.22112625571517452	-0.6899500484674549
-0.22392597290984684	-0.6942039277233537
-0.22672569010451893	-0.6983848188503371
-0.22952540729919102	-0.7024419538013746
-0.2323251244938631	-0.7063589518960873
-0.23512484168853542	-0.7101572601450001
-0.23792455888320752	-0.7138877371744589
-0.2407242760778796	-0.717613172225132
-0.2435239932725517	-0.7213873726355948
-0.246323710467224	-0.7252374468729681
-0.2491234276618961	-0.7291547632389999
-0.2519231448565682	-0.7330971931098325
-0.2547228620512403	-0.7370016239556203
-0.2575225792459126	-0.7408025432138933
-0.2603222964405847	-0.7444507598132751
-0.2631220136352568	-0.7479265462178629
-0.26592173082992887	-0.7512434937898138
-0.2687214480246012	-0.7544424433287622
-0.2715211652192733	-0.7575779375874316
-0.27432088241394537	-0.7607017531763434
-0.2771205996086177	-0.7638485948543609
-0.27992031680328977	-0.7670279259606795
-0.28272003399796186	-0.7702236569187374
-0.28551975119263395	-0.7734008511272331
-0.28831946838730627	-0.776516599219313
-0.29111918558197836	-0.779531359188337
-0.29391890277665045	-0.7824175117537304
-0.29671861997132254	-0.7851633234000266
-0.29951833716599485	-0.7877723160628862
-0.30231805436066694	-0.7902595237802876
-0.30511777155533903	-0.7926467794397909
-0.3079174887500111	-0.794958887108381
-0.31071720594468344	-0.7972215464589978
-0.31351692313935553	-0.7994607096347436
-0.3163166403340276	-0.8017022099657982
-0.3191163575286997	-0.8039703666277136
-0.321916074723372	-0.8062848787563172
-0.3247157919180441	-0.8086563881305373
-0.3275155091127162	-0.8110821200266669
-0.3303152263073885	-0.8135435183032496
-0.3331149435020606	-0.816007490054947
-0.3359146606967327	-0.818431811853486
-0.3387143778914048	-0.8207737885156614
-0.3415140950860771	-0.8229999469920706
-0.3443138122807492	-0.8250939178525775
-0.3471135294754213	-0.8270599992517471
-0.3499132466700934	-0.8289211537368606
-0.3527129638647657	-0.8307119527479279
-0.3555126810594378	-0.8324686479571322
-0.3583123982541099	-0.8342195178426853
-0.36111211544878197	-0.8359785503071344
-0.3639118326434543	-0.8377443859576437
-0.36671154983812637	-0.8395046438141919
-0.36951126703279846	-0.8412439052609919
-0.37231098422747055	-0.8429523874416203
-0.37511070142214287	-0.8446321296931223
-0.37791041861681496	-0.8462984174460013
-0.38071013581148705	-0.8479758591964648
-0.38350985300615936	-0.8496904197964689
-0.38630957020083145	-0.851460138966386
-0.38910928739550354	-0.8532877370861298
-0.39190900459017564	-0.8551576787653832
-0.39470872178484795	-0.8570387628958953
-0.39750843897952004	-0.8588914677818225
-0.40030815617419213	-0.8606777383387674
-0.40310787336886433	-0.8623701755526463
-0.4059075905635364	-0.8639578950111717
-0.4087073077582086	-0.8654475152811004
-0.4115070249528807	-0.8668593715527979
-0.4143067421475529	-0.8682205466443722
-0.417106459342225	-0.8695571688387053
-0.4199061765368972	-0.8708883938070886
-0.4227058937315693	-0.8722236433434367
-0.4255056109262415	-0.8735633770502402
-0.4283053281209137	-0.8749024225922133
-0.4311050453155858	-0.8762341328827616
-0.433904762510258	-0.8775536095414245
-0.4367044797049301	-0.8788588784177898
-0.4395041968996023	-0.88014991981852
-0.4423039140942744	-0.8814264146391452
-0.4451036312889466	-0.8826855861620226
-0.4479033484836187	-0.8839214072092507
-0.4507030656782909	-0.8851257749132759
-0.453502782872963	-0.8862913256769624
-0.4563025000676352	-0.8874147671162018
-0.45910221726230727	-0.8884992790205433
-0.46190193445697947	-0.8895548249103706
-0.46470165165165156	-0.8905960119728182
-0.46750136884632376	-0.8916381238360056
-0.47030108604099585	-0.892692728069679
-0.47310080323566805	-0.8937645040792688
-0.47590052043034026	-0.8948505288794357
-0.47870023762501235	-0.8959423372728774
-0.48149995481968455	-0.8970299870241334
-0.48429967201435664	-0.8981065336387539
-0.48709938920902884	-0.8991710909497603
-0.48989910640370093	-0.900229138742323
-0.49269882359837314	-0.9012897791714631
-0.49549854079304523	-0.9023608599762487
-0.49829825798771743	-0.9034438112773115
-0.5010979751823895	-0.9045303115447114
-0.5038976923770617	-0.9056023699179598
-0.5066974095717338	-0.9066362444528135
-0.509497126766406	-0.9076092131043065
-0.5122968439610781	-0.9085070840767667
-0.5150965611557503	-0.9093299014817366
-0.5178962783504224	-0.9100937578363918
-0.5206959955450946	-0.9108278387003608
-0.5234957127397667	-0.9115673923240978
-0.5262954299344389	-0.9123446977296916
-0.5290951471291111	-0.9131808123165943
-0.5318948643237832	-0.9140806583272338
-0.5346945815184554	-0.9150329229947971
-0.5374942987131275	-0.9160146688642802
-0.5402940159077997	-0.9169990208417914
-0.5430937331024718	-0.9179633393926978
-0.545893450297144	-0.9188952267988354
-0.5486931674918161	-0.9197945524090816
-0.5514928846864883	-0.9206711154658762
-0.5542926018811604	-0.9215390795626572
-0.5570923190758326	-0.9224103803970196
-0.5598920362705047	-0.9232895656970229
-0.5626917534651769	-0.9241719043818544
-0.565491470659849	-0.9250453456007328
-0.5682911878545212	-0.9258954818184255
-0.5710909050491932	-0.9267115880989316
-0.5738906222438654	-0.9274914516025499
-0.5766903394385375	-0.9282431821921238
-0.5794900566332097	-0.9289833156003509
-0.5822897738278819	-0.929731866454975
-0.585089491022554	-0.9305060700038085
-0.5878892082172262	-0.9313149862076883
-0.5906889254118983	-0.9321567885321425
-0.5934886426065705	-0.9330195705254655
-0.5962883598012426	-0.9338852512260329
-0.5990880769959148	-0.9347351053690415
-0.6018877941905869	-0.935554960769384
-0.6046875113852591	-0.9363383474758924
-0.6074872285799312	-0.9370867344583049
-0.6102869457746034	-0.9378071116883209
-0.6130866629692755	-0.9385081401306601
-0.6158863801639477	-0.9391965423237608
-0.6186860973586198	-0.939875188296821
-0.621485814553292	-0.9405435492006549
-0.6242855317479641	-0.9412001617158499
-0.6270852489426363	-0.9418458780883587
-0.6298849661373085	-0.9424863119832542
-0.6326846833319806	-0.9431321758859371
-0.6354844005266528	-0.9437970367252249
-0.6382841177213249	-0.944493075988754
-0.6410838349159971	-0.945226319598079
-0.6438835521106692	-0.9459931540486863
-0.6466832693053414	-0.9467796155802679
-0.6494829865000135	-0.9475640290107996
-0.6522827036946857	-0.9483224021976492
-0.6550824208893578	-0.9490349737295077
-0.65788213808403	-0.9496918361932158
-0.660681855278702	-0.9502957973397199
-0.6634815724733742	-0.9508615224226675
-0.6662812896680463	-0.9514112181727827
-0.6690810068627185	-0.9519682471154794
-0.6718807240573906	-0.9525507081220056
-0.6746804412520628	-0.9531669668912559
-0.6774801584467349	-0.9538144006070138
-0.6802798756414071	-0.9544815019232016
-0.6830795928360793	-0.9551523716733562
-0.6858793100307514	-0.9558119078016556
-0.6886790272254236	-0.9564499072581414
-0.6914787444200957	-0.957062839818435
-0.6942784616147679	-0.9576530000511918
-0.69707817880944	-0.9582257284649456
-0.6998778960041122	-0.9587860481097039
-0.7026776131987843	-0.9593361588091257
-0.7054773303934565	-0.9598747581245063
-0.7082770475881286	-0.9603983249430104
-0.7110767647828008	-0.9609036509967468
-0.7138764819774729	-0.9613903797041836
-0.7166761991721451	-0.9618623186997456
-0.7194759163668172	-0.9623268259302518
-0.7222756335614894	-0.9627924109252315
-0.7250753507561615	-0.9632654977148906
-0.7278750679508337	-0.9637477276010957
-0.7306747851455058	-0.9642350451811726
-0.733474502340178	-0.964719139833186
-0.7362742195348502	-0.9651908560371097
-0.7390739367295223	-0.9656443160806327
-0.7418736539241945	-0.966080078746776
-0.7446733711188666	-0.966505889622439
-0.7474730883135388	-0.9669344187904607
-0.7502728055082108	-0.9673785437416755
-0.753072522702883	-0.9678457879973856
-0.7558722398975551	-0.9683340497140924
-0.7586719570922273	-0.9688305025076245
-0.7614716742868994	-0.9693145523878348
-0.7642713914815716	-0.9697643020220847
-0.7670711086762437	-0.9701646025373063
-0.7698708258709159	-0.9705139723463316
-0.772670543065588	-0.9708277684682582
-0.7754702602602602	-0.9711360410344525
-0.7782699774549323	-0.9714761859884707
-0.7810696946496045	-0.9718822902848053
-0.7838694118442767	-0.9723743293033846
-0.7866691290389488	-0.9729506638113755
-0.789468846233621	-0.9735864421159878
-0.7922685634282931	-0.9742387681525903
-0.7950682806229653	-0.9748573888585066
-0.7978679978176374	-0.9753978666123491
-0.8006677150123096	-0.9758333323256587
-0.8034674322069817	-0.9761612714141663
-0.8062671494016539	-0.9764032893400021
-0.809066866596326	-0.9765979700975624
-0.8118665837909982	-0.9767890865134554
-0.8146663009856703	-0.977012851488182
-0.8174660181803425	-0.9772881493911948
-0.8202657353750146	-0.9776126761241423
-0.8230654525696868	-0.9779659767182032
-0.8258651697643589	-0.9783181361165054
-0.8286648869590311	-0.9786410812258177
-0.8314646041537032	-0.9789186728589899
-0.8342643213483754	-0.979152249292276
-0.8370640385430476	-0.9793598568263182
-0.8398637557377197	-0.9795695382209548
-0.8426634729323919	-0.9798090387761473
-0.845463190127064	-0.9800954788530092
-0.8482629073217361	-0.9804285466975078
-0.8510626245164082	-0.9807895947243893
-0.8538623417110804	-0.9811470689169456
-0.8566620589057525	-0.9814666089234123
-0.8594617761004247	-0.9817226075566481
-0.8622614932950968	-0.9819075097373482
-0.865061210489769	-0.9820358167053361
-0.8678609276844411	-0.9821414095893319
-0.8706606448791133	-0.9822688815931362
-0.8734603620737854	-0.9824614095547198
-0.8762600792684576	-0.9827487319846377
-0.8790597964631297	-0.9831387287266795
-0.8818595136578019	-0.9836149698844538
-0.884659230852474	-0.9841407983217935
-0.8874589480471462	-0.984668605512713
-0.8902586652418184	-0.9851515359233664
-0.8930583824364905	-0.985554315992472
-0.8958580996311627	-0.985860362330163
-0.8986578168258348	-0.9860735799111163
-0.9014575340205069	-0.9862148832757983
-0.9042572512151791	-0.9863149482800831
-0.9070569684098513	-0.9864055985369511
-0.9098566856045234	-0.9865123311663058
-0.9126564027991956	-0.9866498368340528
-0.9154561199938678	-0.9868212439468165
-0.9182558371885399	-0.9870206136051101
-0.921055554383212	-0.9872373136161141
-0.9238552715778842	-0.9874605541186061
-0.9266549887725564	-0.9876826188215571
-0.9294547059672285	-0.987900020487028
-0.9322544231619005	-0.9881126633811813
-0.9350541403565727	-0.9883218013806073
-0.937853857551245	-0.9885279115520189
-0.940653574745917	-0.9887294825420863
-0.9434532919405891	-0.988923231291314
-0.9462530091352613	-0.9891056169533546
-0.9490527263299335	-0.9892749641941583
-0.9518524435246056	-0.9894332385520814
-0.9546521607192777	-0.9895866208250067
-0.9574518779139499	-0.9897444566778486
-0.9602515951086221	-0.9899167520138026
-0.9630513123032942	-0.9901109333183393
-0.9658510294979664	-0.990328906528757
-0.9686507466926386	-0.9905654228319295
-0.9714504638873107	-0.9908084037353353
-0.9742501810819828	-0.9910413049434222
-0.977049898276655	-0.9912469876271859
-0.9798496154713272	-0.9914121013204461
-0.9826493326659993	-0.9915307997008864
-0.9854490498606714	-0.9916067570316422
-0.9882487670553436	-0.991652882205124
-0.9910484842500158	-0.9916887169734593
-0.9938482014446879	-0.9917360962957146
-0.99664791863936	-0.991814091000198
-0.9994476358340322	-0.9919344409146518
-1.0022473530287044	-0.9920985822715631
-1.0050470702233765	-0.9922970087725826
-1.0078467874180486	-0.9925111703837102
-1.0106465046127209	-0.9927175303471267
-1.013446221807393	-0.9928928979182392
-1.016245939002065	-0.9930198417756309
-1.0190456561967371	-0.993090937531991
-1.0218453733914095	-0.9931108306183029
-1.0246450905860816	-0.9930955639622399
-1.0274448077807536	-0.9930692359210604
-1.030244524975426	-0.9930586862082438
-1.033044242170098	-0.9930874093266553
-1.0358439593647701	-0.9931701361675065
-1.0386436765594422	-0.9933094250727686
-1.0414433937541143	-0.9934951612047541
-1.0442431109487866	-0.9937071634991046
-1.0470428281434587	-0.9939203049738321
-1.0498425453381308	-0.9941108698772323
-1.0526422625328031	-0.9942624944016273
-1.0554419797274752	-0.9943700928918464
-1.0582416969221473	-0.9944406729552535
-1.0610414141168194	-0.9944907772041152
-1.0638411313114915	-0.9945412369635919
-1.0666408485061638	-0.9946107149780574
-1.069440565700836	-0.9947099085288544
-1.0722402828955082	-0.9948381435370366
-1.0750400000901803	-0.9949834295778877
-1.0778397172848524	-0.9951260396516142
-1.0806394344795245	-0.9952446164395401
-1.0834391516741966	-0.9953230098816794
-1.086238868868869	-0.9953557738479912
-1.089038586063541	-0.9953505972504145
-1.091838303258213	-0.995326832060434
-1.0946380204528854	-0.9953104506784247
-1.0974377376475575	-0.9953268636129433
-1.1002374548422296	-0.9953937118766771
-1.1030371720369017	-0.9955157934133003
-1.1058368892315737	-0.9956836608494234
-1.108636606426246	-0.9958763205153085
-1.1114363236209182	-0.9960672093408118
-1.1142360408155902	-0.9962316193269704
-1.1170357580102626	-0.9963532996343594
-1.1198354752049346	-0.9964282385297178
-1.1226351923996067	-0.9964645300925021
-1.1254349095942788	-0.9964784789337375
-1.1282346267889511	-0.9964882914165947
-1.1310343439836232	-0.9965074592435105
-1.1338340611782953	-0.9965400155479716
-1.1366337783729676	-0.9965792104746225
-1.1394334955676397	-0.9966100190009279
-1.1422332127623118	-0.9966146293125452
-1.145032929956984	-0.9965790796219396
-1.147832647151656	-0.996498835993914
-1.1506323643463283	-0.9963814548923386
-1.1534320815410004	-0.9962454327797552
-1.1562317987356725	-0.9961155911575892
-1.1590315159303448	-0.9960164647216266
-1.161831233125017	-0.9959657832343527
-1.164630950319689	-0.9959700633822244
-1.167430667514361	-0.9960235903048205
-1.1702303847090334	-0.9961109277946196
-1.1730301019037055	-0.9962119437968189
-1.1758298190983776	-0.9963075656299267
-1.1786295362930497	-0.9963843437643725
-1.181429253487722	-0.9964364369055729
-1.184228970682394	-0.9964646329960118
-1.1870286878770662	-0.9964731255729067
-1.1898284050717383	-0.9964655728258658
-1.1926281222664106	-0.9964421847917633
-1.1954278394610827	-0.9963991318539964
-1.1982275566557548	-0.9963306082126242
-1.201027273850427	-0.996232769130847
-1.2038269910450992	-0.9961079078549288
-1.2066267082397713	-0.9959669805749262
-1.2094264254344433	-0.9958290521666655
-1.2122261426291157	-0.9957172888657677
-1.2150258598237877	-0.9956524126370316
-1.2178255770184598	-0.9956455992129544
-1.220625294213132	-0.995693246742527
-1.2234250114078042	-0.9957756638970141
-1.2262247286024763	-0.995860603305432
-1.2290244457971484	-0.9959110397129438
-1.2318241629918205	-0.9958951590244758
-1.2346238801864928	-0.9957956715692577
-1.237423597381165	-0.9956156014035786
-1.240223314575837	-0.9953786569100607
-1.2430230317705093	-0.9951238767598711
-1.2458227489651814	-0.9948959731015075
-1.2486224661598535	-0.9947341087713577
-1.2514221833545256	-0.994662322538294
-1.2542219005491977	-0.9946843000635354
-1.25702161774387	-0.9947838445879005
-1.259821334938542	-0.9949306640926858
-1.2626210521332142	-0.9950895180641204
-1.2654207693278865	-0.9952298528900088
-1.2682204865225586	-0.9953330717605505
-1.2710202037172307	-0.9953954936873066
-1.2738199209119028	-0.9954265269853773
-1.276619638106575	-0.995443111997292
-1.2794193553012472	-0.9954625732429505
-1.2822190724959193	-0.9954963301998498
-1.2850187896905914	-0.9955463937333707
-1.2878185068852637	-0.9956054530080019
-1.2906182240799358	-0.9956600614643194
-1.2934179412746079	-0.9956954238720208
-1.29621765846928	-0.9956999052869496
-1.2990173756639523	-0.9956677193501218
-1.3018170928586243	-0.9955991325362504
-1.3046168100532964	-0.9954985737866304
-1.3074165272479688	-0.9953718466597969
-1.3102162444426408	-0.9952238948466829
-1.313015961637313	-0.9950581890640657
-1.315815678831985	-0.994877957225059
-1.3186153960266573	-0.9946885309414786
-1.3214151132213294	-0.9944994364142157
-1.3242148304160015	-0.9943248081177132
-1.3270145476106736	-0.9941813061031706
-1.329814264805346	-0.9940837626575582
-1.332613982000018	-0.9940398669300439
-1.33541369919469	-0.9940458678632944
-1.3382134163893622	-0.9940852176174113
-1.3410131335840345	-0.9941312351262621
-1.3438128507787066	-0.9941534919665296
-1.3466125679733787	-0.9941261897794212
-1.349412285168051	-0.9940358533288534
-1.352212002362723	-0.9938856120124722
-1.3550117195573952	-0.9936942912432527
-1.3578114367520673	-0.9934902270980077
-1.3606111539467396	-0.9933016011688542
-1.3634108711414117	-0.9931465002593861
-1.3662105883360838	-0.993026288136459
-1.3690103055307559	-0.992925009163521
-1.3718100227254282	-0.9928156294443542
-1.3746097399201003	-0.9926715490468354
-1.3774094571147724	-0.9924797825886844
-1.3802091743094445	-0.9922512398538396
[truncated: 6 more rows]
