# Supplementary material for: Isolation of a planar π-aromatic Bi5− ring in a cobalt-based inverse-sandwich-type complex
Source: Nat Chem. 2025 Jan 20;17(4):547–55. doi: 10.1038/s41557-024-01713-8 (PMC11964920; doi:10.1038/s41557-024-01713-8)
Supplement: Supplementary file 4 — Original magnetic data of compound 1 and origin file of Fig. 3. [file 41557_2024_1713_MOESM4_ESM.zip › sr_and_T_Symmetrized/1.csv]

comment	corrected Loops
temperature	0.03
sr	0.064
angle	0
trans	0
B	M
-1.3999	-0.9944705185815134
-1.3970974874874873	-0.9939193818268057
-1.394294974974975	-0.9933763042412915
-1.3914924624624623	-0.9928945068350112
-1.3886899499499499	-0.9925184086480139
-1.3858874374374373	-0.9922732356272739
-1.3830849249249249	-0.9921588306576488
-1.3802824124124122	-0.992149766878989
-1.3774798998998998	-0.9922021359000656
-1.3746773873873872	-0.9922654380306679
-1.3718748748748748	-0.9922964046544018
-1.3690723623623622	-0.9922708642973672
-1.3662698498498498	-0.9921901868145245
-1.3634673373373372	-0.9920803268566254
-1.3606648248248248	-0.9919836221655397
-1.3578623123123121	-0.991945651459786
-1.3550597997997997	-0.9920009634525546
-1.3522572872872871	-0.992161877981823
-1.3494547747747747	-0.9924136933738958
-1.346652262262262	-0.992717758158614
-1.3438497497497497	-0.9930215417751744
-1.341047237237237	-0.9932727718968859
-1.3382447247247247	-0.9934335227224134
-1.335442212212212	-0.9934901936106982
-1.3326396996996996	-0.9934565824603407
-1.329837187187187	-0.9933693330157685
-1.3270346746746746	-0.9932772761554429
-1.324232162162162	-0.9932279094241551
-1.3214296496496496	-0.993254958923717
-1.318627137137137	-0.9933704657672421
-1.3158246246246246	-0.9935633357608056
-1.313022112112112	-0.993804289394155
-1.3102195995995995	-0.9940552875561344
-1.307417087087087	-0.9942803516958709
-1.3046145745745745	-0.9944545604062445
-1.301812062062062	-0.9945688623832212
-1.2990095495495495	-0.9946298568761266
-1.2962070370370369	-0.9946553257842778
-1.2934045245245245	-0.9946675193849464
-1.2906020120120119	-0.9946866356651228
-1.2877994994994995	-0.9947265121473056
-1.2849969869869868	-0.9947934868573877
-1.2821944744744744	-0.994888106636337
-1.2793919619619618	-0.995008340564635
-1.2765894494494494	-0.9951525483404945
-1.2737869369369368	-0.9953207715997514
-1.2709844244244244	-0.9955138007597477
-1.2681819119119118	-0.9957305541590494
-1.2653793993993994	-0.9959651549858641
-1.2625768868868867	-0.9962053630401839
-1.2597743743743743	-0.9964335907288167
-1.2569718618618617	-0.9966307496693941
-1.2541693493493493	-0.9967819953230855
-1.2513668368368367	-0.9968825084823235
-1.2485643243243243	-0.996941145648523
-1.2457618118118117	-0.99698026459368
-1.2429592992992993	-0.9970311697472785
-1.2401567867867866	-0.9971260640607305
-1.2373542742742742	-0.9972886550198495
-1.2345517617617616	-0.9975261988225288
-1.2317492492492492	-0.9978255301145149
-1.2289467367367366	-0.9981545523192059
-1.2261442242242242	-0.9984690725398343
-1.2233417117117116	-0.9987232514898735
-1.2205391991991992	-0.9988808163667564
-1.2177366866866866	-0.9989239146819726
-1.2149341741741742	-0.998857160431599
-1.2121316616616615	-0.9987058306308646
-1.2093291491491491	-0.998508868994942
-1.2065266366366365	-0.9983088168721873
-1.203724124124124	-0.99814157660127
-1.2009216116116115	-0.9980288016286302
-1.198119099099099	-0.9979747723709467
-1.1953165865865865	-0.9979681851064577
-1.192514074074074	-0.9979878228456558
-1.1897115615615614	-0.9980100457853129
-1.186909049049049	-0.9980157258141241
-1.1841065365365364	-0.9979946969069317
-1.181304024024024	-0.9979467944738315
-1.1785015115115114	-0.9978797393506014
-1.175698998998999	-0.9978050824860873
-1.1728964864864864	-0.9977338678034318
-1.170093973973974	-0.9976734974805803
-1.1672914614614613	-0.9976266207353641
-1.164488948948949	-0.9975920006456493
-1.1616864364364363	-0.9975665793030517
-1.158883923923924	-0.9975476202305751
-1.1560814114114113	-0.9975339527930718
-1.153278898898899	-0.997525878285032
-1.1504763863863863	-0.9975239774109768
-1.1476738738738739	-0.9975275932389112
-1.1448713613613613	-0.9975339294126677
-1.1420688488488488	-0.997538431561861
-1.1392663363363362	-0.9975365218369086
-1.1364638238238238	-0.9975260804618878
-1.1336613113113112	-0.9975096022585725
-1.1308587987987986	-0.9974949146970014
-1.1280562862862862	-0.9974937803488823
-1.1252537737737738	-0.9975184847186548
-1.1224512612612612	-0.9975773490711374
-1.1196487487487485	-0.9976706815234533
-1.1168462362362361	-0.9977887405319703
-1.1140437237237237	-0.9979127612737071
-1.111241211211211	-0.9980191289525384
-1.1084386986986985	-0.9980856889602023
-1.105636186186186	-0.9980983455247661
-1.1028336736736737	-0.9980558345622044
-1.100031161161161	-0.9979709954453788
-1.0972286486486484	-0.9978679022964794
-1.094426136136136	-0.9977755262117713
-1.0916236236236236	-0.9977197528678081
-1.088821111111111	-0.997716177988123
-1.0860185985985984	-0.9977659233475733
-1.083216086086086	-0.9978557929472467
-1.0804135735735736	-0.9979627110459328
-1.077611061061061	-0.998061001505842
-1.0748085485485483	-0.9981301444192332
-1.072006036036036	-0.9981604987469812
-1.0692035235235235	-0.9981551691540071
-1.066401011011011	-0.9981274989306193
-1.0635984984984983	-0.9980951541875402
-1.060795985985986	-0.9980729252307554
-1.0579934734734735	-0.998066809873597
-1.0551909609609609	-0.9980715021194266
-1.0523884484484483	-0.9980722286911269
-1.0495859359359359	-0.9980503512145762
-1.0467834234234235	-0.9979908032802002
-1.0439809109109108	-0.9978887269330616
-1.0411783983983982	-0.9977528675115135
-1.0383758858858858	-0.9976043311453412
-1.0355733733733734	-0.9974708660636393
-1.0327708608608608	-0.9973783770713578
-1.0299683483483482	-0.9973423954644094
-1.0271658358358358	-0.9973623494211972
-1.0243633233233234	-0.9974206519046301
-1.0215608108108107	-0.9974871022569846
-1.0187582982982981	-0.9975273775909437
-1.0159557857857857	-0.9975130371652319
-1.0131532732732733	-0.9974299277397016
-1.0103507607607607	-0.9972823442266825
-1.007548248248248	-0.9970916224580589
-1.0047457357357357	-0.9968895924548755
-1.0019432232232233	-0.9967089335869663
-0.9991407107107106	-0.9965734270672721
-0.9963381981981981	-0.9964910945080627
-0.9935356856856856	-0.9964522580815776
-0.9907331731731731	-0.9964329803737124
-0.9879306606606606	-0.996402659987911
-0.9851281481481481	-0.9963333150375557
-0.9823256356356356	-0.9962076672308597
-0.9795231231231231	-0.9960236504440712
-0.9767206106106106	-0.995794207628768
-0.973918098098098	-0.995542774684244
-0.9711155855855855	-0.9952961655389472
-0.968313073073073	-0.9950772498968947
-0.9655105605605605	-0.9948996672189452
-0.962708048048048	-0.994765947802453
-0.9599055355355355	-0.9946691559882184
-0.957103023023023	-0.9945969872488556
-0.9543005105105105	-0.9945365467969917
-0.951497997997998	-0.9944780289313204
-0.9486954854854854	-0.9944161602594908
-0.9458929729729728	-0.9943492874985873
-0.9430904604604604	-0.9942769761568061
-0.9402879479479478	-0.9941975597666336
-0.9374854354354354	-0.9941070261729026
-0.9346829229229228	-0.9939999776631654
-0.9318804104104104	-0.9938724175161244
-0.9290778978978977	-0.9937251927190931
-0.9262753853853853	-0.9935664421786496
-0.9234728728728727	-0.9934115826945538
-0.9206703603603603	-0.993280183775937
-0.9178678478478477	-0.9931902626126585
-0.9150653353353353	-0.9931516436258538
-0.9122628228228227	-0.9931606428152322
-0.9094603103103103	-0.9931981821905933
-0.9066577977977976	-0.9932325047798531
-0.9038552852852852	-0.9932262176702222
-0.9010527727727726	-0.9931459085755434
-0.8982502602602602	-0.9929715712926848
-0.8954477477477477	-0.9927029127274154
-0.8926452352352352	-0.992360403610901
-0.8898427227227227	-0.9919804636566741
-0.8870402102102102	-0.9916059700570528
-0.8842376976976977	-0.991274769582722
-0.8814351851851852	-0.9910095661642542
-0.8786326726726726	-0.9908122041335103
-0.8758301601601601	-0.9906640636923473
-0.8730276476476476	-0.9905324311916445
-0.8702251351351351	-0.9903808859938061
-0.8674226226226226	-0.9901805342693295
-0.8646201101101101	-0.9899186991957147
-0.8618175975975975	-0.989602509139613
-0.859015085085085	-0.9892564356867645
-0.8562125725725724	-0.9889147019160378
-0.8534100600600599	-0.9886110146621856
-0.8506075475475474	-0.9883687991109871
-0.8478050350350349	-0.9881948270845893
-0.8450025225225224	-0.9880779587853273
-0.8422000100100099	-0.9879930678349342
-0.8393974974974974	-0.9879086356822605
-0.8365949849849849	-0.9877954841327317
-0.8337924724724723	-0.9876339578639431
-0.8309899599599598	-0.9874175719320256
-0.8281874474474473	-0.9871524207468927
-0.8253849349349348	-0.9868530484095928
-0.8225824224224223	-0.9865365355109099
-0.8197799099099098	-0.9862169393741576
-0.8169773973973973	-0.9859018558597865
-0.8141748848848848	-0.985591934931439
-0.8113723723723723	-0.98528304696908
-0.8085698598598597	-0.9849698766138272
-0.8057673473473472	-0.9846493287632176
-0.8029648348348347	-0.984322372932615
-0.8001623223223222	-0.9839936977288299
-0.7973598098098097	-0.9836694882095207
-0.7945572972972972	-0.9833544076381513
-0.7917547847847847	-0.9830491715329446
-0.7889522722722722	-0.9827498387462148
-0.7861497597597596	-0.9824492231224717
-0.7833472472472471	-0.9821399352440221
-0.7805447347347346	-0.981817847307298
-0.7777422222222221	-0.9814845194698782
-0.7749397097097096	-0.98114744454866
-0.7721371971971971	-0.9808177557114791
-0.7693346846846846	-0.9805060155359986
-0.7665321721721721	-0.9802175041803518
-0.7637296596596596	-0.9799487431387486
-0.760927147147147	-0.9796866897458643
-0.7581246346346345	-0.9794111975708863
-0.755322122122122	-0.9791002363557237
-0.7525196096096095	-0.9787363803392374
-0.749717097097097	-0.9783125527835677
-0.7469145845845845	-0.9778351510624803
-0.744112072072072	-0.9773234416546676
-0.7413095595595595	-0.9768052634667859
-0.738507047047047	-0.9763102339510423
-0.7357045345345344	-0.975862433949648
-0.7329020220220219	-0.9754746979368981
-0.7300995095095094	-0.9751461117939307
-0.7272969969969969	-0.9748633007678604
-0.7244944844844844	-0.9746049174265561
-0.7216919719719719	-0.9743477983712598
-0.7188894594594594	-0.9740728473192688
-0.7160869469469469	-0.9737689335795773
-0.7132844344344343	-0.9734338631607824
-0.7104819219219218	-0.9730725030878639
-0.7076794094094093	-0.9726930619913275
-0.7048768968968968	-0.9723030457151678
-0.7020743843843843	-0.9719063629963458
-0.6992718718718718	-0.9715025010608505
-0.6964693593593593	-0.9710878483744017
-0.6936668468468468	-0.9706584270478872
-0.6908643343343343	-0.9702128023947367
-0.6880618218218217	-0.9697539274319396
-0.6852593093093092	-0.9692891398245387
-0.6824567967967967	-0.9688282716349619
-0.6796542842842842	-0.96838057349971
-0.6768517717717717	-0.9679516170466149
-0.6740492592592592	-0.9675413534364432
-0.6712467467467467	-0.9671440714535187
-0.6684442342342342	-0.9667502819724086
-0.6656417217217216	-0.9663498275258877
-0.6628392092092091	-0.9659350507965917
-0.6600366966966966	-0.9655028315617726
-0.6572341841841841	-0.9650547321697089
-0.6544316716716716	-0.9645952214882324
-0.6516291591591591	-0.964128706417162
-0.6488266466466466	-0.9636566015097527
-0.6460241341341341	-0.9631757120848043
-0.6432216216216216	-0.9626787584915273
-0.640419109109109	-0.9621570735489332
-0.6376165965965965	-0.9616046399730969
-0.634814084084084	-0.9610220161188919
-0.6320115715715715	-0.960418569020955
-0.629209059059059	-0.9598118731754625
-0.6264065465465465	-0.9592240241351155
-0.623604034034034	-0.9586756759095376
-0.6208015215215215	-0.9581794848869786
-0.617999009009009	-0.9577350200214321
-0.6151964964964964	-0.9573269207446935
-0.6123939839839839	-0.9569272027119224
-0.6095914714714714	-0.9565013805881517
-0.6067889589589589	-0.9560168751252958
-0.6039864464464464	-0.9554513831530813
-0.6011839339339339	-0.9547987803876327
-0.5983814214214214	-0.9540707585571577
-0.5955789089089089	-0.953293600335807
-0.5927763963963963	-0.952500916130145
-0.5899738838838838	-0.9517243784146298
-0.5871713713713713	-0.9509851200933408
-0.5843688588588588	-0.9502883119268467
-0.5815663463463463	-0.9496225330614012
-0.5787638338338338	-0.9489641568662028
-0.5759613213213213	-0.9482854997221972
-0.5731588088088088	-0.9475643586490852
-0.5703562962962963	-0.9467921276562824
-0.5675537837837837	-0.9459780638849584
-0.5647512712712712	-0.9451483643790911
-0.5619487587587587	-0.9443401969042984
-0.5591462462462462	-0.943592274316772
-0.5563437337337337	-0.9429345548677406
-0.5535412212212212	-0.9423799075514822
-0.5507387087087087	-0.9419200337241196
-0.5479361961961962	-0.9415267472514394
-0.5451336836836836	-0.9411582308397359
-0.5423311711711711	-0.9407685313992329
-0.5395286586586586	-0.9403177141044139
-0.5367261461461461	-0.9397799922573804
-0.5339236336336336	-0.9391478008474006
-0.5311211211211211	-0.9384309821749113
-0.5283186086086086	-0.9376516445099174
-0.5255160960960961	-0.9368364341851039
-0.5227135835835836	-0.9360085933416045
-0.519911071071071	-0.9351820925966182
-0.5171085585585585	-0.9343593766717694
-0.514306046046046	-0.9335330846917391
-0.5115035335335335	-0.9326908703946699
-0.508701021021021	-0.9318215270558438
-0.5058985085085085	-0.93092029155065
-0.503095995995996	-0.9299915513339931
-0.5002934834834833	-0.9290480861435417
-0.49749097097097084	-0.9281071490351012
-0.4946884584584583	-0.9271847531850637
-0.4918859459459458	-0.9262901410526375
-0.4890834334334333	-0.9254223724196996
-0.4862809209209208	-0.9245702850556479
-0.4834784084084083	-0.9237159701302627
-0.48067589589589577	-0.9228407193253226
-0.47787338338338325	-0.9219315277849348
-0.47507087087087074	-0.9209859701910211
-0.47226835835835823	-0.9200137113307904
-0.4694658458458457	-0.9190339454994021
-0.4666633333333332	-0.918069365176839
-0.4638608208208207	-0.91713842535101
-0.4610583083083082	-0.9162483149125029
-0.4582557957957957	-0.9153909456589283
-0.45545328328328316	-0.9145434295794629
-0.45265077077077065	-0.9136731790720218
-0.44984825825825814	-0.9127463395154292
-0.4470457457457456	-0.9117371941570501
-0.4442432332332331	-0.9106358096435447
-0.4414407207207206	-0.9094516451901798
-0.4386382082082081	-0.9082120001803102
-0.4358356956956956	-0.9069556750346334
-0.43303318318318307	-0.9057236087694824
-0.43023067067067056	-0.9045491085842847
-0.42742815815815804	-0.9034503464708983
-0.42462564564564553	-0.9024270599232451
-0.421823133133133	-0.9014621032033783
-0.4190206206206205	-0.9005270661719449
-0.416218108108108	-0.8995900568813877
-0.4134155955955955	-0.898623268027436
-0.410613083083083	-0.8976082341049824
-0.40781057057057046	-0.8965376029667983
-0.40500805805805795	-0.8954134596711001
-0.40220554554554544	-0.8942433359600066
-0.39940303303303293	-0.8930356583494081
-0.3966005205205205	-0.891796352628319
-0.3937980080080079	-0.8905276870838524
-0.3909954954954955	-0.8892294625662687
-0.3881929829829829	-0.8879017151404975
-0.3853904704704705	-0.8865475315830954
-0.38258795795795786	-0.88517458585147
-0.37978544544544546	-0.8837945656981354
-0.37698293293293283	-0.8824205468283098
-0.37418042042042043	-0.8810632410590032
-0.3713779079079078	-0.8797275572162433
-0.3685753953953954	-0.878410865960638
-0.3657728828828828	-0.8771037605827003
-0.3629703703703704	-0.8757931736645265
-0.36016785785785776	-0.8744667944073499
-0.35736534534534536	-0.8731171858278531
-0.35456283283283274	-0.8717440473776554
-0.35176032032032034	-0.8703537122312481
-0.3489578078078077	-0.8689559892567535
-0.3461552952952953	-0.8675594865691716
-0.3433527827827827	-0.8661671980325945
-0.3405502702702703	-0.8647741340363941
-0.33774775775775767	-0.8633681000423045
-0.33494524524524527	-0.861933588199632
-0.33214273273273265	-0.8604575475867458
-0.32934022022022025	-0.8589349792927938
-0.3265377077077076	-0.8573721891148147
-0.323735195195195	-0.8557862084665504
-0.3209326826826826	-0.8542001663554188
-0.31813017017017	-0.8526358407064177
-0.3153276576576576	-0.8511057304993128
-0.31252514514514496	-0.8496073574315649
-0.30972263263263256	-0.8481219551891076
-0.30692012012011993	-0.8466183761882093
-0.30411760760760753	-0.845061355854003
-0.3013150950950949	-0.8434217809772826
-0.2985125825825825	-0.8416858238555496
-0.2957100700700699	-0.8398600177840225
-0.2929075575575575	-0.8379705245045799
-0.29010504504504486	-0.8360566200031261
-0.28730253253253246	-0.8341602330271501
-0.28450002002001984	-0.8323146217632522
-0.28169750750750744	-0.8305355556921169
-0.2788949949949948	-0.8288175852222057
-0.2760924824824824	-0.8271363848393195
-0.2732899699699698	-0.825456266074309
-0.2704874574574574	-0.8237403874863247
-0.26768494494494477	-0.8219604419027502
-0.26488243243243237	-0.8201029014522311
-0.26207991991991975	-0.8181701255985592
-0.25927740740740735	-0.8161763620282064
-0.2564748948948947	-0.8141403160288779
-0.2536723823823823	-0.8120769940962522
-0.2508698698698697	-0.80999162536986
-0.2480673573573573	-0.8078776336541047
-0.24526484484484468	-0.8057191858565766
-0.24246233233233228	-0.8034972860196101
-0.23965981981981965	-0.8011972401850349
-0.23685730730730725	-0.7988149475087978
-0.23405479479479463	-0.7963599618644421
-0.23125228228228223	-0.7938544068434431
-0.2284497697697696	-0.7913281985663788
-0.2256472572572572	-0.788812163230869
-0.22284474474474458	-0.78633116861623
-0.22004223223223218	-0.7838991890813631
-0.21723971971971956	-0.7815174218354789
-0.21443720720720716	-0.7791754977605763
-0.21163469469469454	-0.776854881295695
-0.20883218218218214	-0.7745330502034811
-0.2060296696696695	-0.772187116240792
-0.2032271571571571	-0.7697960950660538
-0.2004246446446445	-0.7673417870581529
-0.1976221321321321	-0.7648088598871547
-0.19481961961961947	-0.7621849725160919
-0.19201710710710707	-0.7594615663323687
-0.18921459459459444	-0.7566353916810571
-0.18641208208208204	-0.7537102054075997
-0.18360956956956942	-0.7506976714778827
-0.18080705705705702	-0.7476165351780863
-0.1780045445445444	-0.7444896510303474
-0.175202032032032	-0.7413392515001529
-0.17239951951951937	-0.7381816330960744
-0.16959700700700697	-0.7350228745127128
-0.16679449449449435	-0.7318570691910616
-0.16399198198198195	-0.7286678435982696
-0.16118946946946933	-0.7254328616696646
-0.15838695695695693	-0.7221299608633875
-0.1555844444444443	-0.7187429232702411
-0.1527819319319319	-0.7152649242621698
-0.14997941941941928	-0.7116984510515038
-0.14717690690690688	-0.7080517110538599
-0.14437439439439426	-0.7043328315765975
-0.14157188188188186	-0.700544021425151
-0.13876936936936923	-0.6966779817410762
-0.13596685685685683	-0.6927181357457042
-0.1331643443443442	-0.6886429128510075
-0.1303618318318318	-0.6844328237267956
-0.1275593193193192	-0.6800779320037351
-0.12475680680680679	-0.6755829901545727
-0.12195429429429416	-0.6709681221244732
-0.11915178178178176	-0.6662643322567645
-0.11634926926926914	-0.6615048452222065
-0.11354675675675674	-0.656714749791427
-0.11074424424424412	-0.6519021156099927
-0.10794173173173172	-0.6470534144055473
-0.1051392192192191	-0.6421347928515729
-0.10233670670670669	-0.6370989273382505
-0.09953419419419407	-0.6318954426222767
-0.09673168168168167	-0.6264817800172732
-0.09392916916916905	-0.6208313197665345
-0.09112665665665665	-0.6149365134968072
-0.08832414414414402	-0.6088064310427437
-0.08552163163163162	-0.6024599018172551
-0.082719119119119	-0.5959167302118207
-0.0799166066066066	-0.5891898606226325
-0.07711409409409398	-0.5822807598703454
-0.07431158158158158	-0.5751789300552094
-0.07150906906906895	-0.5678648818140797
-0.06870655655655655	-0.5603146763644387
-0.06590404404404393	-0.5525037298922524
-0.06310153153153153	-0.5444081029409961
-0.06029901901901891	-0.5360027482814748
-0.057496506506506506	-0.5272576624324381
-0.054693993993993884	-0.5181339840421526
-0.05189148148148148	-0.5085823417491602
-0.04908896896896886	-0.4985450198811142
-0.04628645645645646	-0.48796200792393085
-0.04348394394394384	-0.47677926722857983
-0.040681431431431436	-0.46495625097615945
-0.037878918918918814	-0.45246940309705097
-0.03507640640640641	-0.4393092683979636
-0.03227389389389379	-0.42547077411631073
-0.02947138138138139	-0.410938615603805
-0.026668868868868767	-0.39567171757867825
-0.023866356356356366	-0.3795917255253511
-0.021063843843843744	-0.3625799925151863
-0.018261331331331343	-0.34448560696546066
-0.01545881881881872	-0.32514416192640816
-0.01265630630630632	-0.3044040155352094
-0.009853793793793697	-0.28215461269116265
-0.007051281281281296	-0.2583506874695942
-0.004248768768768674	-0.23302707370339593
-0.001446256256256273	-0.20630114792251592
0.0013562562562563496	-0.17836293523772268
0.00415876876876875	-0.14945575430301067
0.006961281281281373	-0.11985217436777382
0.009763793793793774	-0.08983053961824025
0.012566306306306396	-0.05965636702367727
0.015368818818818797	-0.029570955595493144
0.01817133133133142	0.00021275942115435957
0.02097384384384382	0.02950899454803816
0.023776356356356443	0.058155447101200825
0.026578868868868843	0.08600998741407567
0.029381381381381466	0.11294956305414136
0.03218389389389387	0.13887175569839183
0.03498640640640649	0.16369813657326632
0.03778891891891911	0.1873778213558961
0.04059143143143151	0.20988961329851802
0.043393943943944135	0.23124173519904362
0.046196456456456536	0.2514690567337543
0.04899896896896916	0.27062851989142
0.05180148148148156	0.28879383858897123
0.05460399399399418	0.3060503943747585
0.05740650650650658	0.3224907013256535
0.060209019019019205	0.33821017239420825
0.0630115315315316	0.35330252388313715
0.06581404404404423	0.36785422935953094
0.06861655655655663	0.3819379913044283
0.07141906906906925	0.3956060240184306
0.07422158158158165	0.4088846743833186
0.07702409409409428	0.4217721846744529
0.07982660660660668	0.4342410089766253
0.0826291191191193	0.4462450659538996
0.0854316316316317	0.45773093640396545
0.08823414414414432	0.46865074970334647
0.09103665665665672	0.4789738089179172
0.09383916916916935	0.48869417313859576
0.09664168168168175	0.49783245524160324
0.09944419419419437	0.5064317067249111
0.10224670670670677	0.5145489376181218
0.10504921921921939	0.5222450060747068
0.10785173173173179	0.5295759085862262
0.11065424424424442	0.5365878054163682
0.11345675675675682	0.543316666874097
0.11625926926926944	0.5497917304636453
0.11906178178178184	0.5560406156278666
0.12186429429429446	0.5620934327707291
0.12466680680680686	0.567983735680061
0.12746931931931949	0.5737455242252166
0.13027183183183189	0.5794072179343058
0.1330743443443445	0.5849849560871698
0.1358768568568569	0.5904781797447196
0.13867936936936953	0.5958699398500685
0.14148188188188193	0.6011328678351104
0.14428439439439456	0.6062397218868871
0.14708690690690696	0.6111755764881845
0.14988941941941958	0.6159477274334858
0.15269193193193198	0.6205896560414641
0.1554944444444446	0.625156940731916
0.158296956956957	0.6297153960873979
0.16109946946946962	0.6343242266800331
0.16390198198198203	0.6390187973950758
0.16670449449449465	0.6437981231986741
0.16950700700700705	0.6486211442207093
0.17230951951951967	0.653413530732445
0.17511203203203207	0.6580838205306003
0.1779145445445447	0.6625449991625734
0.1807170570570571	0.6667359996067826
0.18351956956956972	0.6706375170350641
0.18632208208208212	0.6742780345622943
0.18912459459459474	0.6777285936708266
0.19192710710710714	0.6810878429164842
0.19472961961961976	0.6844613942514198
0.19753213213213217	0.6879408137897081
0.2003346446446448	0.691587354391495
0.2031371571571572	0.6954239391768184
0.2059396696696698	0.6994364618044784
0.2087421821821822	0.7035829314068993
0.21154469469469483	0.70780708797725
0.21434720720720724	0.7120523408949726
0.21714971971971986	0.7162723625473493
0.21995223223223226	0.7204361432838781
0.22275474474474488	0.7245272513031561
0.22555725725725728	0.728538817824201
0.2283597697697699	0.7324668657424276
0.2311622822822823	0.7363047551336908
0.23396479479479493	0.7400407804410929
0.23676730730730733	0.7436596402972763
0.23956981981981995	0.7471470764584338
0.24237233233233235	0.7504958975358523
0.24517484484484497	0.7537111713483278
0.24797735735735738	0.7568126644284872
0.25077986986987	0.7598334785231693
0.2535823823823824	0.7628149743558899
0.256384894894895	0.7657991278368264
0.2591874074074074	0.768820142697506
0.26198991991992004	0.7718972966532409
0.26479243243243245	0.7750306406693888
0.26759494494494507	0.7782004527517961
0.27039745745745747	0.7813704891630331
0.2731999699699701	0.7844942942171456
0.2760024824824825	0.7875232818465578
0.2788049949949951	0.790415059138564
0.2816075075075075	0.7931405158376412
0.28441002002002014	0.7956884947239352
0.28721253253253254	0.7980673071964446
0.29001504504504516	0.8003028915444732
0.29281755755755756	0.802433963690205
0.2956200700700702	0.8045050202345589
0.2984225825825826	0.8065584532261533
0.3012250950950952	0.8086272487393307
0.3040276076076076	0.8107296962745558
0.30683012012012023	0.8128671951255904
0.30963263263263263	0.8150256314578576
0.31243514514514525	0.8171800193379513
0.31523765765765766	0.819301324235647
0.3180401701701703	0.8213638246581088
0.3208426826826827	0.8233511949524777
0.3236451951951953	0.8252597977268996
0.3264477077077077	0.8270984121810583
0.3292502202202203	0.8288846121651801
0.3320527327327327	0.8306389676020614
0.33485524524524535	0.832378882629569
0.33765775775775775	0.8341139894885632
0.34046027027027037	0.8358445295035879
0.34326278278278277	0.837563198176714
0.3460652952952954	0.8392597949289329
0.3488678078078078	0.8409270588425258
0.3516703203203204	0.8425656109037304
0.3544728328328328	0.8441861354484388
0.35727534534534544	0.8458077815183068
0.36007785785785784	0.8474530003385903
0.36288037037037046	0.8491402697183708
0.36568288288288286	0.8508769822340572
0.3684853953953955	0.852654897906691
0.3712879079079079	0.8544499057373456
0.3740904204204205	0.8562265749744036
0.3768929329329329	0.8579464849177518
0.37969544544544553	0.8595780708838467
0.38249795795795793	0.8611051253381117
0.38530047047047056	0.8625313657174687
0.38810298298298296	0.8638795722464198
0.3909054954954956	0.8651853954213095
0.393708008008008	0.8664875489406955
0.3965105205205206	0.8678172345871149
0.3993130330330332	0.8691899258337759
0.4021155455455456	0.8706019609137915
0.40491805805805825	0.8720329561013251
0.40772057057057065	0.8734532812381616
0.4105230830830833	0.8748342866994578
0.4133255955955957	0.8761581178572047
0.4161281081081083	0.8774240697539046
0.4189306206206207	0.8786494906644376
0.4217331331331333	0.8798649150442212
0.4245356456456457	0.8811048778460993
0.42733815815815834	0.8823971859232675
0.43014067067067074	0.8837538912206838
0.43294318318318337	0.8851666853312209
0.43574569569569577	0.8866080864206758
0.4385482082082084	0.888038042451325
0.4413507207207208	0.8894139725054804
0.4441532332332334	0.8907013006590918
0.4469557457457458	0.8918814871585867
0.44975825825825844	0.8929554197917255
0.45256077077077084	0.8939415003999087
0.45536328328328346	0.8948693685728324
0.45816579579579586	0.8957714395120353
0.4609683083083085	0.8966749232800239
0.4637708208208209	0.8975966165959166
0.4665733333333335	0.8985416781545636
0.4693758458458459	0.8995061996616504
0.47217835835835853	0.9004821439564176
0.47498087087087093	0.9014625465379771
0.47778338338338355	0.902444972403103
0.48058589589589595	0.9034320239277936
0.4833884084084086	0.9044289039062426
0.486190920920921	0.905439212745246
0.4889934334334336	0.9064608790418164
0.491795945945946	0.907484128651619
0.4945984584584586	0.9084926798408307
0.497400970970971	0.9094681566265735
0.5002034834834836	0.9103964559770963
0.503005995995996	0.9112739340544891
0.5058085085085087	0.9121111159195686
0.5086110210210211	0.9129322700613491
0.5114135335335337	0.9137704417346404
0.5142160460460461	0.914659011644801
0.5170185585585587	0.9156220581219852
0.5198210710710711	0.9166663439599525
0.5226235835835837	0.9177774249125972
0.5254260960960961	0.9189212636505613
0.5282286086086088	0.9200511632155344
0.5310311211211212	0.921118288548257
0.5338336336336338	0.922082998716883
0.5366361461461462	0.9229239838291328
0.5394386586586588	0.9236428498922451
0.5422411711711712	0.9242631098352845
0.5450436836836838	0.9248241068049948
0.5478461961961962	0.925371738920423
0.5506487087087089	0.925948583086917
0.5534512212212213	0.9265859474209166
0.5562537337337339	0.9272995922936524
0.5590562462462463	0.9280896442431081
0.5618587587587589	0.9289439938369917
0.5646612712712713	0.9298436012490146
0.5674637837837839	0.93076786586691
0.5702662962962963	0.9316985661914363
0.573068808808809	0.932621654062179
0.5758713213213213	0.933527075847221
0.578673833833834	0.9344074672836336
0.5814763463463464	0.9352568096951767
0.584278858858859	0.9360699027762742
0.5870813713713714	0.9368429435517773
0.589883883883884	0.9375748610591614
0.5926863963963964	0.938268614299779
0.595488908908909	0.9389315981556623
0.5982914214214214	0.9395746402258836
0.6010939339339341	0.9402096683738402
0.6038964464464465	0.940846735208372
0.6066989589589589	0.9414914451330948
0.6095014714714717	0.9421437796218579
0.6123039839839841	0.9427988549405169
0.6151064964964965	0.9434494365635289
0.6179090090090089	0.9440893447652533
0.6207115215215218	0.9447164893162705
0.6235140340340342	0.9453343391937014
0.6263165465465466	0.9459511651510676
0.629119059059059	0.9465772096930252
0.6319215715715718	0.9472207437086346
0.6347240840840842	0.947884455294344
0.6375265965965966	0.9485635835687339
0.640329109109109	0.9492466439135223
0.6431316216216219	0.9499186758008933
0.6459341341341343	0.9505660037204234
0.6487366466466467	0.9511808834480402
0.651539159159159	0.9517643539844636
0.6543416716716719	0.9523261756832803
0.6571441841841843	0.9528817300509269
0.6599466966966967	0.9534468423499574
0.6627492092092091	0.9540322733187383
0.665551721721722	0.9546398140832846
0.6683542342342343	0.9552614177945158
0.6711567467467467	0.955881768397864
0.6739592592592591	0.9564834755748093
0.676761771771772	0.9570531262995006
0.6795642842842844	0.9575860713847592
0.6823667967967968	0.9580882254365828
0.6851693093093092	0.9585741886570311
0.687971821821822	0.9590623048133873
0.6907743343343344	0.9595683864325185
0.6935768468468468	0.9601003552440391
0.6963793593593592	0.96065575761206
0.6991818718718721	0.9612231020928979
0.7019843843843845	0.9617865766346623
0.7047868968968969	0.9623324326386007
0.7075894094094093	0.9628546422096721
0.7103919219219221	0.9633576154801473
0.7131944344344345	0.9638547749188171
0.7159969469469469	0.9643632873456334
0.7187994594594593	0.964896722659915
0.7216019719719722	0.9654583021812067
0.7244044844844846	0.9660373648115312
0.727206996996997	0.9666106815641008
0.7300095095095094	0.9671485991822931
0.7328120220220222	0.9676242504314108
0.7356145345345346	0.9680228496977172
0.738417047047047	0.9683478567213224
0.7412195595595594	0.9686216700979714
0.7440220720720723	0.9688802505132386
0.7468245845845847	0.9691631050172496
0.7496270970970971	0.9695016972828596
0.7524296096096099	0.9699100065745546
0.7552321221221223	0.970380379349097
0.7580346346346347	0.9708861588975659
0.7608371471471471	0.9713903725372875
0.76363965965966	0.9718577367529638
0.7664421721721724	0.9722660966832639
0.7692446846846848	0.9726135523438365
0.7720471971971972	0.972918916658936
0.77484970970971	0.973215348207362
0.7776522222222224	0.9735392722287499
0.7804547347347348	0.9739182801302746
0.7832572472472472	0.9743620411676555
0.7860597597597601	0.9748592454122695
0.7888622722722725	0.9753815613062916
0.7916647847847849	0.9758932211322233
0.7944672972972973	0.9763629484534178
0.7972698098098101	0.9767741607699912
0.8000723223223225	0.9771299860701185
0.8028748348348349	0.9774514179187705
0.8056773473473473	0.9777692898175714
0.8084798598598602	0.9781128690966623
0.8112823723723726	0.9784990272501797
0.814084884884885	0.9789257412274694
0.8168873973973974	0.9793721892345977
0.8196899099099102	0.9798054381231762
0.8224924224224226	0.9801914563286962
0.825294934934935	0.9805067029271408
0.8280974474474474	0.980746346253874
0.8308999599599602	0.9809263176356066
0.8337024724724726	0.9810785062640127
0.836504984984985	0.9812407254346341
0.8393074974974974	0.9814448312582053
0.8421100100100103	0.9817069584582709
0.8449125225225227	0.9820230665835956
0.8477150350350351	0.9823711447607839
0.8505175475475475	0.9827191520066172
0.8533200600600603	0.9830358603503342
0.8561225725725727	0.9833008714270425
0.8589250850850851	0.9835104849369658
0.8617275975975975	0.9836776422384791
0.8645301101101104	0.9838262882704603
0.8673326226226228	0.9839824342912573
0.8701351351351352	0.9841652810544158
0.8729376476476476	0.9843816094650775
0.8757401601601604	0.9846253374751541
0.8785426726726728	0.9848821643589998
0.8813451851851852	0.9851373001883668
0.8841476976976976	0.9853831112501691
0.8869502102102105	0.9856235305461378
0.8897527227227229	0.9858732884813278
0.8925552352352353	0.9861519843984652
0.8953577477477477	0.9864750365503367
0.8981602602602605	0.9868448783451441
0.9009627727727729	0.9872459071770001
0.9037652852852853	0.9876455496869746
0.9065677977977977	0.9880017487133447
0.9093703103103106	0.9882749003257819
0.912172822822823	0.9884405662168261
0.9149753353353354	0.9884987692983517
0.9177778478478478	0.988476565873379
0.9205803603603606	0.9884226183220521
0.923382872872873	0.9883950168259074
0.9261853853853854	0.9884457899284302
0.9289878978978978	0.9886066757128941
0.9317904104104107	0.988880417265869
0.9345929229229231	0.9892401895623616
0.9373954354354355	0.9896372924004426
0.9401979479479479	0.990014749916053
0.9430004604604607	0.9903227336025421
0.9458029729729731	0.9905313025929369
0.9486054854854855	0.9906369316751749
0.9514079979979979	0.990661320741182
0.9542105105105108	0.9906433710292483
0.9570130230230232	0.9906272026752336
0.9598155355355356	0.9906500662700974
0.962618048048048	0.9907337148872548
0.9654205605605608	0.9908814214045124
0.9682230730730732	0.9910808645230439
0.9710255855855856	0.9913112398296031
0.973828098098098	0.9915517799360415
0.9766306106106108	0.9917887207527245
0.9794331231231233	0.9920185953145944
0.9822356356356357	0.9922472077151123
0.985038148148148	0.9924851874380644
0.9878406606606609	0.9927421134218367
0.9906431731731733	0.9930214909624895
0.9934456856856857	0.9933183291467746
0.9962481981981981	0.9936199624108845
0.9990507107107109	0.9939095301307419
1.0018532232232233	0.9941706280182505
1.0046557357357357	0.9943913764246244
1.0074582482482481	0.994566561238792
1.010260760760761	0.9946973838818398
1.0130632732732734	0.9947893341978956
1.0158657857857858	0.9948493846914603
1.0186682982982982	0.9948838411513221
1.021470810810811	0.9948977449510452
1.0242733233233234	0.9948959093375556
1.0270758358358358	0.9948848358995446
1.0298783483483482	0.9948742555754978
1.032680860860861	0.9948770944912351
1.0354833733733735	0.9949072787243466
1.0382858858858859	0.9949757367862953
1.0410883983983983	0.9950858636439309
1.0438909109109111	0.9952302013040107
1.0466934234234235	0.9953899349208447
1.049495935935936	0.9955380022045488
1.0522984484484483	0.9956454146234698
1.0551009609609612	0.9956892021452325
1.0579034734734736	0.9956596495534684
1.060705985985986	0.9955644869182634
1.0635084984984984	0.9954284786784393
1.0663110110110112	0.9952882019965699
1.0691135235235236	0.9951832898966905
1.071916036036036	0.9951465515974405
1.0747185485485484	0.9951957891386267
1.0775210610610613	0.9953296593494317
1.0803235735735737	0.9955287246081933
1.083126086086086	0.9957612779523247
1.0859285985985985	0.9959921156955704
1.0887311111111113	0.9961916104861659
1.0915336236236237	0.99634245816006
1.0943361361361361	0.9964423040978156
1.0971386486486485	0.9965018081510655
1.0999411611611614	0.9965391305939748
1.1027436736736738	0.9965728571014745
1.1055461861861862	0.9966157149160619
1.1083486986986986	0.9966709943057925
1.1111512112112114	0.9967325648729147
1.1139537237237238	0.996788134890016
1.1167562362362362	0.9968243655390726
1.119558748748749	0.996831951078536
1.1223612612612615	0.9968089427322704
1.1251637737737739	0.9967613278682865
1.1279662862862863	0.9967008897998993
1.130768798798799	0.9966413019160993
1.1335713113113115	0.9965939389389915
1.136373823823824	0.9965648613493525
1.1391763363363363	0.9965538932994721
1.1419788488488491	0.996555892864659
1.1447813613613615	0.9965635180722288
1.147583873873874	0.9965703081205135
1.1503863863863864	0.9965728847469968
1.1531888988988992	0.9965715136442297
1.1559914114114116	0.996568966196564
1.158793923923924	0.9965683127806073
1.1615964364364364	0.9965706979836599
1.1643989489489492	0.9965741410482355
1.1672014614614616	0.9965739796775277
1.170003973973974	0.9965648965974403
1.1728064864864864	0.9965437947073836
1.1756089989989993	0.9965123757233518
1.1784115115115117	0.9964782912024993
1.181214024024024	0.9964541819328934
1.1840165365365365	0.9964546525022882
1.1868190490490493	0.9964919879820826
1.1896215615615617	0.9965719389562073
1.1924240740740741	0.9966909884308958
1.1952265865865865	0.9968361242245753
1.1980290990990994	0.996987390334635
1.2008316116116118	0.9971226207957639
1.2036341241241242	0.9972230525519753
1.2064366366366366	0.9972782010689258
1.2092391491491494	0.9972885673891
1.2120416616616618	0.9972653713234096
1.2148441741741742	0.9972273758618082
1.2176466866866866	0.9971957117732121
1.2204491991991995	0.9971881715212962
1.2232517117117119	0.9972145554768872
1.2260542242242243	0.9972743010877583
1.2288567367367367	0.9973569308673356
1.2316592492492495	0.9974450404441064
1.234461761761762	0.9975188613549857
1.2372642742742743	0.9975610699178724
1.2400667867867867	0.9975605586155665
1.2428692992992996	0.9975142958286385
1.245671811811812	0.9974270221473449
1.2484743243243244	0.9973091625896289
1.2512768368368368	0.9971737836804971
1.2540793493493496	0.9970335743486829
1.256881861861862	0.9968986649552387
1.2596843743743744	0.9967757040688582
1.2624868868868868	0.9966681374270261
1.2652893993993997	0.9965772399646438
1.268091911911912	0.9965032619112114
1.2708944244244245	0.9964461097020072
1.2736969369369369	0.996405252200205
1.2764994494494497	0.9963789155573939
1.279301961961962	0.9963629700796268
1.2821044744744745	0.9963501001207442
1.284906986986987	0.9963298176201486
1.2877094994994998	0.9962896386478581
1.2905120120120122	0.9962173658867592
1.2933145245245246	0.9961040273081518
1.296117037037037	0.9959467372200903
1.2989195495495498	0.995750663235523
1.3017220620620622	0.9955294350667396
1.3045245745745746	0.9953036833833502
1.307327087087087	0.9950978563942703
1.3101295995995998	0.9949359045214048
1.3129321121121122	0.994836729824977
1.3157346246246246	0.9948103842643671
1.318537137137137	0.9948558463331494
1.32133964964965	0.9949608506073913
1.3241421621621623	0.995103782798705
1.3269446746746747	0.9952572028882465
1.329747187187187	0.995392232165321
1.3325496996997	0.995482910391718
1.3353522122122123	0.9955097148224101
1.3381547247247247	0.9954616934524745
1.3409572372372371	0.9953370173798572
1.34375974974975	0.9951421017145959
1.3465622622622624	0.9948896948546757
1.3493647747747748	0.9945964441690973
1.3521672872872872	0.9942804133184038
1.3549697997998	0.9939588971425821
1.3577723123123124	0.9936467219841321
1.3605748248248248	0.9933550960306786
1.3633773373373372	0.993091020557978
1.36617984984985	0.9928572824134031
1.3689823623623625	0.9926530777792906
1.3717848748748749	0.9924753085009291
1.3745873873873873	0.9923204998680792
1.3773898998999001	0.992187107360083
1.3801924124124125	0.9920777560126326
1.382994924924925	0.9920007787127944
1.3857974374374373	0.99197039058954
1.3885999499499502	0.9920050280238442
1.3914024624624626	0.9921237993472969
1.394204974974975	0.9923415556892003
1.3970074874874874	0.992663648242249
1.39981	0.9930817766988302
1.39991	0.9944705185815134
1.3971102828053281	0.9939193818268057
1.3943105656106556	0.9933763042412915
1.3915108484159835	0.9928945068350112
1.3887111312213114	0.9925184086480139
1.3859114140266393	0.9922732356272739
1.3831116968319672	0.9921588306576488
1.3803119796372951	0.992149766878989
1.377512262442623	0.9922021359000656
1.374712545247951	0.9922654380306679
1.3719128280532784	0.9922964046544018
1.3691131108586063	0.9922708642973672
1.3663133936639342	0.9921901868145245
1.3635136764692621	0.9920803268566254
1.36071395927459	0.9919836221655397
1.357914242079918	0.991945651459786
1.3551145248852459	0.9920009634525546
1.3523148076905733	0.992161877981823
1.3495150904959012	0.9924136933738958
1.3467153733012291	0.992717758158614
1.343915656106557	0.9930215417751744
1.341115938911885	0.9932727718968859
1.3383162217172129	0.9934335227224134
1.3355165045225408	0.9934901936106982
1.3327167873278687	0.9934565824603407
1.3299170701331962	0.9933693330157685
1.327117352938524	0.9932772761554429
1.324317635743852	0.9932279094241551
1.3215179185491799	0.993254958923717
1.3187182013545078	0.9933704657672421
1.3159184841598357	0.9935633357608056
1.3131187669651636	0.993804289394155
1.310319049770491	0.9940552875561344
1.307519332575819	0.9942803516958709
1.304719615381147	0.9944545604062445
1.3019198981864748	0.9945688623832212
1.2991201809918027	0.9946298568761266
1.2963204637971306	0.9946553257842778
1.2935207466024585	0.9946675193849464
1.2907210294077864	0.9946866356651228
1.287921312213114	0.9947265121473056
1.2851215950184418	0.9947934868573877
1.2823218778237697	0.994888106636337
1.2795221606290976	0.995008340564635
1.2767224434344255	0.9951525483404945
1.2739227262397534	0.9953207715997514
1.2711230090450814	0.9955138007597477
1.2683232918504093	0.9957305541590494
1.2655235746557367	0.9959651549858641
1.2627238574610646	0.9962053630401839
1.2599241402663925	0.9964335907288167
1.2571244230717205	0.9966307496693941
1.2543247058770484	0.9967819953230855
1.2515249886823763	0.9968825084823235
1.2487252714877042	0.996941145648523
1.2459255542930316	0.99698026459368
1.2431258370983596	0.9970311697472785
1.2403261199036875	0.9971260640607305
1.2375264027090154	0.9972886550198495
1.2347266855143433	0.9975261988225288
1.2319269683196712	0.9978255301145149
1.229127251124999	0.9981545523192059
1.226327533930327	0.9984690725398343
1.2235278167356545	0.9987232514898735
1.2207280995409824	0.9988808163667564
1.2179283823463103	0.9989239146819726
1.2151286651516382	0.998857160431599
1.212328947956966	0.9987058306308646
1.209529230762294	0.998508868994942
1.206729513567622	0.9983088168721873
1.2039297963729494	0.99814157660127
1.2011300791782773	0.9980288016286302
1.1983303619836052	0.9979747723709467
1.1955306447889331	0.9979681851064577
1.192730927594261	0.9979878228456558
1.189931210399589	0.9980100457853129
1.1871314932049168	0.9980157258141241
1.1843317760102448	0.9979946969069317
1.1815320588155722	0.9979467944738315
1.1787323416209001	0.9978797393506014
1.175932624426228	0.9978050824860873
1.173132907231556	0.9977338678034318
1.1703331900368839	0.9976734974805803
1.1675334728422118	0.9976266207353641
1.1647337556475397	0.9975920006456493
1.1619340384528671	0.9975665793030517
1.159134321258195	0.9975476202305751
1.156334604063523	0.9975339527930718
1.1535348868688509	0.997525878285032
1.1507351696741788	0.9975239774109768
1.1479354524795067	0.9975275932389112
1.1451357352848346	0.9975339294126677
1.1423360180901625	0.997538431561861
1.13953630089549	0.9975365218369086
1.1367365837008179	0.9975260804618878
1.1339368665061458	0.9975096022585725
1.1311371493114737	0.9974949146970014
1.1283374321168016	0.9974937803488823
1.1255377149221295	0.9975184847186548
1.1227379977274574	0.9975773490711374
1.1199382805327853	0.9976706815234533
1.1171385633381128	0.9977887405319703
1.1143388461434407	0.9979127612737071
1.1115391289487686	0.9980191289525384
1.1087394117540965	0.9980856889602023
1.1059396945594244	0.9980983455247661
1.1031399773647523	0.9980558345622044
1.1003402601700802	0.9979709954453788
1.0975405429754077	0.9978679022964794
1.0947408257807356	0.9977755262117713
1.0919411085860635	0.9977197528678081
1.0891413913913914	0.997716177988123
1.0863416741967193	0.9977659233475733
1.0835419570020473	0.9978557929472467
1.0807422398073752	0.9979627110459328
1.077942522612703	0.998061001505842
1.0751428054180305	0.9981301444192332
1.0723430882233584	0.9981604987469812
1.0695433710286864	0.9981551691540071
1.0667436538340143	0.9981274989306193
1.0639439366393422	0.9980951541875402
1.06114421944467	0.9980729252307554
1.058344502249998	0.998066809873597
1.0555447850553255	0.9980715021194266
1.0527450678606534	0.9980722286911269
1.0499453506659813	0.9980503512145762
1.0471456334713092	0.9979908032802002
1.044345916276637	0.9978887269330616
1.041546199081965	0.9977528675115135
1.038746481887293	0.9976043311453412
1.0359467646926208	0.9974708660636393
1.0331470474979483	0.9973783770713578
1.0303473303032762	0.9973423954644094
1.027547613108604	0.9973623494211972
1.024747895913932	0.9974206519046301
1.02194817871926	0.9974871022569846
1.0191484615245878	0.9975273775909437
1.0163487443299157	0.9975130371652319
1.0135490271352436	0.9974299277397016
1.010749309940571	0.9972823442266825
1.007949592745899	0.9970916224580589
1.005149875551227	0.9968895924548755
1.0023501583565548	0.9967089335869663
0.9995504411618827	0.9965734270672721
0.9967507239672107	0.9964910945080627
0.9939510067725386	0.9964522580815776
0.991151289577866	0.9964329803737124
0.9883515723831939	0.996402659987911
0.9855518551885218	0.9963333150375557
0.9827521379938498	0.9962076672308597
0.9799524207991777	0.9960236504440712
0.9771527036045056	0.995794207628768
0.9743529864098335	0.995542774684244
0.9715532692151614	0.9952961655389472
0.9687535520204889	0.9950772498968947
0.9659538348258168	0.9948996672189452
0.9631541176311447	0.994765947802453
0.9603544004364726	0.9946691559882184
0.9575546832418005	0.9945969872488556
0.9547549660471284	0.9945365467969917
0.9519552488524563	0.9944780289313204
0.9491555316577838	0.9944161602594908
0.9463558144631117	0.9943492874985873
0.9435560972684396	0.9942769761568061
0.9407563800737675	0.9941975597666336
0.9379566628790954	0.9941070261729026
0.9351569456844233	0.9939999776631654
0.9323572284897512	0.9938724175161244
0.9295575112950791	0.9937251927190931
0.9267577941004066	0.9935664421786496
0.9239580769057345	0.9934115826945538
0.9211583597110624	0.993280183775937
0.9183586425163903	0.9931902626126585
0.9155589253217182	0.9931516436258538
0.9127592081270461	0.9931606428152322
0.909959490932374	0.9931981821905933
0.907159773737702	0.9932325047798531
0.9043600565430294	0.9932262176702222
0.9015603393483573	0.9931459085755434
0.8987606221536852	0.9929715712926848
0.8959609049590131	0.9927029127274154
0.8931611877643411	0.992360403610901
0.890361470569669	0.9919804636566741
0.8875617533749969	0.9916059700570528
0.8847620361803243	0.991274769582722
0.8819623189856522	0.9910095661642542
0.8791626017909802	0.9908122041335103
0.8763628845963081	0.9906640636923473
0.873563167401636	0.9905324311916445
0.8707634502069639	0.9903808859938061
0.8679637330122918	0.9901805342693295
0.8651640158176197	0.9899186991957147
0.8623642986229472	0.989602509139613
0.8595645814282751	0.9892564356867645
0.856764864233603	0.9889147019160378
0.8539651470389309	0.9886110146621856
0.8511654298442588	0.9883687991109871
0.8483657126495867	0.9881948270845893
0.8455659954549146	0.9880779587853273
0.8427662782602421	0.9879930678349342
0.83996656106557	0.9879086356822605
0.8371668438708979	0.9877954841327317
0.8343671266762258	0.9876339578639431
0.8315674094815537	0.9874175719320256
0.8287676922868816	0.9871524207468927
0.8259679750922095	0.9868530484095928
0.8231682578975374	0.9865365355109099
0.8203685407028649	0.9862169393741576
0.8175688235081928	0.9859018558597865
0.8147691063135207	0.985591934931439
0.8119693891188486	0.98528304696908
0.8091696719241765	0.9849698766138272
0.8063699547295045	0.9846493287632176
0.8035702375348324	0.984322372932615
0.8007705203401598	0.9839936977288299
0.7979708031454877	0.9836694882095207
0.7951710859508156	0.9833544076381513
0.7923713687561436	0.9830491715329446
0.7895716515614715	0.9827498387462148
0.7867719343667994	0.9824492231224717
0.7839722171721273	0.9821399352440221
0.7811724999774552	0.981817847307298
0.7783727827827827	0.9814845194698782
0.7755730655881106	0.98114744454866
0.7727733483934385	0.9808177557114791
0.7699736311987664	0.9805060155359986
0.7671739140040943	0.9802175041803518
0.7643741968094222	0.9799487431387486
0.7615744796147501	0.9796866897458643
0.758774762420078	0.9794111975708863
0.7559750452254055	0.9791002363557237
0.7531753280307334	0.9787363803392374
0.7503756108360613	0.9783125527835677
0.7475758936413892	0.9778351510624803
0.7447761764467171	0.9773234416546676
0.741976459252045	0.9768052634667859
0.7391767420573729	0.9763102339510423
0.7363770248627004	0.975862433949648
0.7335773076680283	0.9754746979368981
0.7307775904733562	0.9751461117939307
0.7279778732786841	0.9748633007678604
0.725178156084012	0.9746049174265561
0.72237843888934	0.9743477983712598
0.7195787216946679	0.9740728473192688
0.7167790044999958	0.9737689335795773
0.7139792873053232	0.9734338631607824
0.7111795701106511	0.9730725030878639
0.708379852915979	0.9726930619913275
0.705580135721307	0.9723030457151678
0.7027804185266349	0.9719063629963458
0.6999807013319628	0.9715025010608505
0.6971809841372907	0.9710878483744017
0.6943812669426181	0.9706584270478872
0.6915815497479461	0.9702128023947367
0.688781832553274	0.9697539274319396
0.6859821153586019	0.9692891398245387
0.6831823981639298	0.9688282716349619
0.6803826809692577	0.96838057349971
0.6775829637745856	0.9679516170466149
0.6747832465799135	0.9675413534364432
0.671983529385241	0.9671440714535187
0.6691838121905689	0.9667502819724086
0.6663840949958968	0.9663498275258877
0.6635843778012247	0.9659350507965917
0.6607846606065526	0.9655028315617726
0.6579849434118805	0.9650547321697089
0.6551852262172084	0.9645952214882324
0.6523855090225363	0.964128706417162
0.6495857918278638	0.9636566015097527
0.6467860746331917	0.9631757120848043
0.6439863574385196	0.9626787584915273
0.6411866402438475	0.9621570735489332
0.6383869230491754	0.9616046399730969
0.6355872058545033	0.9610220161188919
0.6327874886598313	0.960418569020955
0.6299877714651587	0.9598118731754625
0.6271880542704866	0.9592240241351155
0.6243883370758145	0.9586756759095376
0.6215886198811424	0.9581794848869786
0.6187889026864704	0.9577350200214321
0.6159891854917983	0.9573269207446935
0.6131894682971262	0.9569272027119224
0.6103897511024541	0.9565013805881517
0.6075900339077815	0.9560168751252958
0.6047903167131095	0.9554513831530813
0.6019905995184374	0.9547987803876327
0.5991908823237653	0.9540707585571577
0.5963911651290932	0.953293600335807
0.5935914479344209	0.952500916130145
0.5907917307397488	0.9517243784146298
0.5879920135450767	0.9509851200933408
0.5851922963504046	0.9502883119268467
0.5823925791557323	0.9496225330614012
0.5795928619610602	0.9489641568662028
0.5767931447663881	0.9482854997221972
0.573993427571716	0.9475643586490852
0.5711937103770437	0.9467921276562824
0.5683939931823716	0.9459780638849584
0.5655942759876995	0.9451483643790911
0.5627945587930274	0.9443401969042984
0.5599948415983551	0.943592274316772
0.557195124403683	0.9429345548677406
0.5543954072090109	0.9423799075514822
0.5515956900143388	0.9419200337241196
0.5487959728196665	0.9415267472514394
0.5459962556249944	0.9411582308397359
0.5431965384303223	0.9407685313992329
0.54039682123565	0.9403177141044139
0.5375971040409779	0.9397799922573804
0.5347973868463058	0.9391478008474006
0.5319976696516338	0.9384309821749113
0.5291979524569614	0.9376516445099174
0.5263982352622893	0.9368364341851039
0.5235985180676173	0.9360085933416045
0.5207988008729452	0.9351820925966182
0.5179990836782729	0.9343593766717694
0.5151993664836008	0.9335330846917391
0.5123996492889287	0.9326908703946699
0.5095999320942566	0.9318215270558438
0.5068002148995843	0.93092029155065
0.5040004977049122	0.9299915513339931
0.5012007805102401	0.9290480861435417
0.498401063315568	0.9281071490351012
0.4956013461208957	0.9271847531850637
0.4928016289262236	0.9262901410526375
0.4900019117315515	0.9254223724196996
0.4872021945368792	0.9245702850556479
0.4844024773422071	0.9237159701302627
0.481602760147535	0.9228407193253226
0.4788030429528629	0.9219315277849348
0.4760033257581906	0.9209859701910211
0.4732036085635185	0.9200137113307904
0.4704038913688464	0.9190339454994021
0.4676041741741743	0.918069365176839
0.464804456979502	0.91713842535101
0.4620047397848299	0.9162483149125029
0.45920502259015783	0.9153909456589283
0.45640530539548574	0.9145434295794629
0.4536055882008134	0.9136731790720218
0.45080587100614133	0.9127463395154292
0.44800615381146924	0.9117371941570501
0.44520643661679693	0.9106358096435447
0.44240671942212484	0.9094516451901798
0.43960700222745275	0.9082120001803102
0.43680728503278066	0.9069556750346334
0.43400756783810834	0.9057236087694824
0.43120785064343625	0.9045491085842847
0.42840813344876416	0.9034503464708983
0.42560841625409207	0.9024270599232451
0.42280869905941976	0.9014621032033783
0.42000898186474767	0.9005270661719449
0.4172092646700756	0.8995900568813877
0.4144095474754035	0.898623268027436
0.41160983028073117	0.8976082341049824
0.4088101130860591	0.8965376029667983
0.406010395891387	0.8954134596711001
0.4032106786967149	0.8942433359600066
0.4004109615020426	0.8930356583494081
0.3976112443073705	0.891796352628319
0.3948115271126984	0.8905276870838524
0.3920118099180261	0.8892294625662687
0.389212092723354	0.8879017151404975
0.3864123755286819	0.8865475315830954
0.3836126583340098	0.88517458585147
0.3808129411393375	0.8837945656981354
0.3780132239446654	0.8824205468283098
0.3752135067499933	0.8810632410590032
0.37241378955532123	0.8797275572162433
0.3696140723606489	0.878410865960638
0.3668143551659768	0.8771037605827003
0.36401463797130473	0.8757931736645265
0.36121492077663264	0.8744667944073499
0.35841520358196033	0.8731171858278531
0.35561548638728824	0.8717440473776554
0.35281576919261615	0.8703537122312481
0.35001605199794406	0.8689559892567535
0.34721633480327174	0.8675594865691716
0.34441661760859965	0.8661671980325945
0.34161690041392756	0.8647741340363941
0.33881718321925525	0.8633681000423045
0.33601746602458316	0.861933588199632
0.33321774882991106	0.8604575475867458
0.330418031635239	0.8589349792927938
0.32761831444056666	0.8573721891148147
0.32481859724589457	0.8557862084665504
0.3220188800512225	0.8542001663554188
0.3192191628565504	0.8526358407064177
0.3164194456618781	0.8511057304993128
0.313619728467206	0.8496073574315649
0.3108200112725339	0.8481219551891076
0.3080202940778618	0.8466183761882093
0.3052205768831895	0.845061355854003
0.3024208596885174	0.8434217809772826
0.2996211424938453	0.8416858238555496
0.2968214252991732	0.8398600177840225
0.2940217081045009	0.8379705245045799
0.2912219909098288	0.8360566200031261
0.2884222737151567	0.8341602330271501
0.2856225565204844	0.8323146217632522
0.2828228393258123	0.8305355556921169
0.2800231221311402	0.8288175852222057
0.27722340493646813	0.8271363848393195
0.2744236877417958	0.825456266074309
0.2716239705471237	0.8237403874863247
0.26882425335245164	0.8219604419027502
0.26602453615777955	0.8201029014522311
0.26322481896310723	0.8181701255985592
0.26042510176843514	0.8161763620282064
0.25762538457376305	0.8141403160288779
0.25482566737909096	0.8120769940962522
0.25202595018441865	0.80999162536986
0.24922623298974655	0.8078776336541047
0.24642651579507446	0.8057191858565766
0.24362679860040237	0.8034972860196101
0.24082708140573006	0.8011972401850349
0.23802736421105797	0.7988149475087978
0.23522764701638588	0.7963599618644421
0.23242792982171356	0.7938544068434431
0.22962821262704147	0.7913281985663788
0.22682849543236938	0.788812163230869
0.2240287782376973	0.78633116861623
0.22122906104302498	0.7838991890813631
0.21842934384835289	0.7815174218354789
0.2156296266536808	0.7791754977605763
0.2128299094590087	0.776854881295695
0.2100301922643364	0.7745330502034811
0.2072304750696643	0.772187116240792
0.2044307578749922	0.7697960950660538
0.20163104068032012	0.7673417870581529
0.1988313234856478	0.7648088598871547
0.1960316062909757	0.7621849725160919
0.19323188909630362	0.7594615663323687
0.19043217190163153	0.7566353916810571
0.18763245470695922	0.7537102054075997
0.18483273751228713	0.7506976714778827
0.18203302031761504	0.7476165351780863
0.17923330312294272	0.7444896510303474
0.17643358592827063	0.7413392515001529
0.17363386873359854	0.7381816330960744
0.17083415153892645	0.7350228745127128
0.16803443434425414	0.7318570691910616
0.16523471714958204	0.7286678435982696
0.16243499995490995	0.7254328616696646
0.15963528276023786	0.7221299608633875
0.15683556556556555	0.7187429232702411
0.15403584837089346	0.7152649242621698
0.15123613117622137	0.7116984510515038
0.14843641398154928	0.7080517110538599
0.14563669678687696	0.7043328315765975
0.14283697959220487	0.700544021425151
0.14003726239753278	0.6966779817410762
0.13723754520286047	0.6927181357457042
0.13443782800818838	0.6886429128510075
0.13163811081351628	0.6844328237267956
0.1288383936188442	0.6800779320037351
0.12603867642417188	0.6755829901545727
0.12323895922949979	0.6709681221244732
0.1204392420348277	0.6662643322567645
0.11763952484015561	0.6615048452222065
0.1148398076454833	0.656714749791427
0.1120400904508112	0.6519021156099927
0.10924037325613911	0.6470534144055473
0.10644065606146702	0.6421347928515729
0.10364093886679471	0.6370989273382505
0.10084122167212262	0.6318954426222767
0.09804150447745053	0.6264817800172732
0.09524178728277843	0.6208313197665345
0.09244207008810612	0.6149365134968072
0.08964235289343403	0.6088064310427437
0.08684263569876194	0.6024599018172551
0.08404291850408963	0.5959167302118207
0.08124320130941753	0.5891898606226325
0.07844348411474544	0.5822807598703454
0.07564376692007335	0.5751789300552094
0.07284404972540104	0.5678648818140797
0.07004433253072895	0.5603146763644387
0.06724461533605686	0.5525037298922524
0.06444489814138477	0.5444081029409961
0.06164518094671245	0.5360027482814748
0.05884546375204036	0.5272576624324381
0.05604574655736827	0.5181339840421526
0.05324602936269618	0.5085823417491602
0.050446312168023866	0.4985450198811142
0.047646594973351775	0.48796200792393085
0.044846877778679684	0.47677926722857983
0.04204716058400759	0.46495625097615945
0.03924744338933528	0.45246940309705097
0.03644772619466319	0.4393092683979636
0.0336480089999911	0.42547077411631073
0.030848291805318784	0.410938615603805
0.028048574610646693	0.39567171757867825
0.0252488574159746	0.3795917255253511
0.02244914022130251	0.3625799925151863
0.019649423026630197	0.34448560696546066
0.016849705831958106	0.32514416192640816
0.014049988637286015	0.3044040155352094
0.011250271442613924	0.28215461269116265
0.00845055424794161	0.2583506874695942
0.00565083705326952	0.23302707370339593
0.0028511198585974284	0.20630114792251592
5.140266392533732e-05	0.17836293523772268
-0.002748314530746976	0.14945575430301067
-0.005548031725419067	0.11985217436777382
-0.008347748920091158	0.08983053961824025
-0.01114746611476325	0.05965636702367727
-0.013947183309435562	0.029570955595493144
-0.016746900504107654	-0.00021275942115435957
-0.019546617698779745	-0.02950899454803816
-0.022346334893452058	-0.058155447101200825
-0.02514605208812415	-0.08600998741407567
-0.02794576928279624	-0.11294956305414136
-0.03074548647746833	-0.13887175569839183
-0.033545203672140644	-0.16369813657326632
-0.036344920866812735	-0.1873778213558961
-0.03914463806148483	-0.20988961329851802
-0.04194435525615692	-0.23124173519904362
-0.04474407245082923	-0.2514690567337543
-0.04754378964550132	-0.27062851989142
-0.05034350684017341	-0.28879383858897123
-0.053143224034845504	-0.3060503943747585
-0.05594294122951782	-0.3224907013256535
-0.05874265842418991	-0.33821017239420825
-0.061542375618862	-0.35330252388313715
-0.06434209281353409	-0.36785422935953094
-0.0671418100082064	-0.3819379913044283
-0.0699415272028785	-0.3956060240184306
-0.07274124439755059	-0.4088846743833186
-0.0755409615922229	-0.4217721846744529
-0.07834067878689499	-0.4342410089766253
-0.08114039598156708	-0.4462450659538996
-0.08394011317623917	-0.45773093640396545
-0.08673983037091149	-0.46865074970334647
-0.08953954756558358	-0.4789738089179172
-0.09233926476025567	-0.48869417313859576
-0.09513898195492776	-0.49783245524160324
-0.09793869914960007	-0.5064317067249111
-0.10073841634427216	-0.5145489376181218
-0.10353813353894425	-0.5222450060747068
-0.10633785073361635	-0.5295759085862262
-0.10913756792828866	-0.5365878054163682
-0.11193728512296075	-0.543316666874097
-0.11473700231763284	-0.5497917304636453
-0.11753671951230515	-0.5560406156278666
-0.12033643670697725	-0.5620934327707291
-0.12313615390164934	-0.567983735680061
-0.12593587109632143	-0.5737455242252166
-0.12873558829099374	-0.5794072179343058
-0.13153530548566583	-0.5849849560871698
-0.13433502268033792	-0.5904781797447196
-0.13713473987501001	-0.5958699398500685
-0.13993445706968233	-0.6011328678351104
-0.14273417426435442	-0.6062397218868871
-0.1455338914590265	-0.6111755764881845
-0.1483336086536986	-0.6159477274334858
-0.15113332584837091	-0.6205896560414641
-0.153933043043043	-0.625156940731916
-0.1567327602377151	-0.6297153960873979
-0.1595324774323872	-0.6343242266800331
-0.1623321946270595	-0.6390187973950758
-0.1651319118217316	-0.6437981231986741
-0.16793162901640368	-0.6486211442207093
-0.170731346211076	-0.653413530732445
-0.1735310634057481	-0.6580838205306003
-0.17633078060042018	-0.6625449991625734
-0.17913049779509227	-0.6667359996067826
-0.18193021498976458	-0.6706375170350641
-0.18472993218443667	-0.6742780345622943
-0.18752964937910876	-0.6777285936708266
-0.19032936657378086	-0.6810878429164842
-0.19312908376845317	-0.6844613942514198
-0.19592880096312526	-0.6879408137897081
-0.19872851815779735	-0.691587354391495
-0.20152823535246944	-0.6954239391768184
-0.20432795254714176	-0.6994364618044784
-0.20712766974181385	-0.7035829314068993
-0.20992738693648594	-0.70780708797725
-0.21272710413115803	-0.7120523408949726
-0.21552682132583034	-0.7162723625473493
-0.21832653852050243	-0.7204361432838781
-0.22112625571517452	-0.7245272513031561
-0.22392597290984684	-0.728538817824201
-0.22672569010451893	-0.7324668657424276
-0.22952540729919102	-0.7363047551336908
-0.2323251244938631	-0.7400407804410929
-0.23512484168853542	-0.7436596402972763
-0.23792455888320752	-0.7471470764584338
-0.2407242760778796	-0.7504958975358523
-0.2435239932725517	-0.7537111713483278
-0.246323710467224	-0.7568126644284872
-0.2491234276618961	-0.7598334785231693
-0.2519231448565682	-0.7628149743558899
-0.2547228620512403	-0.7657991278368264
-0.2575225792459126	-0.768820142697506
-0.2603222964405847	-0.7718972966532409
-0.2631220136352568	-0.7750306406693888
-0.26592173082992887	-0.7782004527517961
-0.2687214480246012	-0.7813704891630331
-0.2715211652192733	-0.7844942942171456
-0.27432088241394537	-0.7875232818465578
-0.2771205996086177	-0.790415059138564
-0.27992031680328977	-0.7931405158376412
-0.28272003399796186	-0.7956884947239352
-0.28551975119263395	-0.7980673071964446
-0.28831946838730627	-0.8003028915444732
-0.29111918558197836	-0.802433963690205
-0.29391890277665045	-0.8045050202345589
-0.29671861997132254	-0.8065584532261533
-0.29951833716599485	-0.8086272487393307
-0.30231805436066694	-0.8107296962745558
-0.30511777155533903	-0.8128671951255904
-0.3079174887500111	-0.8150256314578576
-0.31071720594468344	-0.8171800193379513
-0.31351692313935553	-0.819301324235647
-0.3163166403340276	-0.8213638246581088
-0.3191163575286997	-0.8233511949524777
-0.321916074723372	-0.8252597977268996
-0.3247157919180441	-0.8270984121810583
-0.3275155091127162	-0.8288846121651801
-0.3303152263073885	-0.8306389676020614
-0.3331149435020606	-0.832378882629569
-0.3359146606967327	-0.8341139894885632
-0.3387143778914048	-0.8358445295035879
-0.3415140950860771	-0.837563198176714
-0.3443138122807492	-0.8392597949289329
-0.3471135294754213	-0.8409270588425258
-0.3499132466700934	-0.8425656109037304
-0.3527129638647657	-0.8441861354484388
-0.3555126810594378	-0.8458077815183068
-0.3583123982541099	-0.8474530003385903
-0.36111211544878197	-0.8491402697183708
-0.3639118326434543	-0.8508769822340572
-0.36671154983812637	-0.852654897906691
-0.36951126703279846	-0.8544499057373456
-0.37231098422747055	-0.8562265749744036
-0.37511070142214287	-0.8579464849177518
-0.37791041861681496	-0.8595780708838467
-0.38071013581148705	-0.8611051253381117
-0.38350985300615936	-0.8625313657174687
-0.38630957020083145	-0.8638795722464198
-0.38910928739550354	-0.8651853954213095
-0.39190900459017564	-0.8664875489406955
-0.39470872178484795	-0.8678172345871149
-0.39750843897952004	-0.8691899258337759
-0.40030815617419213	-0.8706019609137915
-0.40310787336886433	-0.8720329561013251
-0.4059075905635364	-0.8734532812381616
-0.4087073077582086	-0.8748342866994578
-0.4115070249528807	-0.8761581178572047
-0.4143067421475529	-0.8774240697539046
-0.417106459342225	-0.8786494906644376
-0.4199061765368972	-0.8798649150442212
-0.4227058937315693	-0.8811048778460993
-0.4255056109262415	-0.8823971859232675
-0.4283053281209137	-0.8837538912206838
-0.4311050453155858	-0.8851666853312209
-0.433904762510258	-0.8866080864206758
-0.4367044797049301	-0.888038042451325
-0.4395041968996023	-0.8894139725054804
-0.4423039140942744	-0.8907013006590918
-0.4451036312889466	-0.8918814871585867
-0.4479033484836187	-0.8929554197917255
-0.4507030656782909	-0.8939415003999087
-0.453502782872963	-0.8948693685728324
-0.4563025000676352	-0.8957714395120353
-0.45910221726230727	-0.8966749232800239
-0.46190193445697947	-0.8975966165959166
-0.46470165165165156	-0.8985416781545636
-0.46750136884632376	-0.8995061996616504
-0.47030108604099585	-0.9004821439564176
-0.47310080323566805	-0.9014625465379771
-0.47590052043034026	-0.902444972403103
-0.47870023762501235	-0.9034320239277936
-0.48149995481968455	-0.9044289039062426
-0.48429967201435664	-0.905439212745246
-0.48709938920902884	-0.9064608790418164
-0.48989910640370093	-0.907484128651619
-0.49269882359837314	-0.9084926798408307
-0.49549854079304523	-0.9094681566265735
-0.49829825798771743	-0.9103964559770963
-0.5010979751823895	-0.9112739340544891
-0.5038976923770617	-0.9121111159195686
-0.5066974095717338	-0.9129322700613491
-0.509497126766406	-0.9137704417346404
-0.5122968439610781	-0.914659011644801
-0.5150965611557503	-0.9156220581219852
-0.5178962783504224	-0.9166663439599525
-0.5206959955450946	-0.9177774249125972
-0.5234957127397667	-0.9189212636505613
-0.5262954299344389	-0.9200511632155344
-0.5290951471291111	-0.921118288548257
-0.5318948643237832	-0.922082998716883
-0.5346945815184554	-0.9229239838291328
-0.5374942987131275	-0.9236428498922451
-0.5402940159077997	-0.9242631098352845
-0.5430937331024718	-0.9248241068049948
-0.545893450297144	-0.925371738920423
-0.5486931674918161	-0.925948583086917
-0.5514928846864883	-0.9265859474209166
-0.5542926018811604	-0.9272995922936524
-0.5570923190758326	-0.9280896442431081
-0.5598920362705047	-0.9289439938369917
-0.5626917534651769	-0.9298436012490146
-0.565491470659849	-0.93076786586691
-0.5682911878545212	-0.9316985661914363
-0.5710909050491932	-0.932621654062179
-0.5738906222438654	-0.933527075847221
-0.5766903394385375	-0.9344074672836336
-0.5794900566332097	-0.9352568096951767
-0.5822897738278819	-0.9360699027762742
-0.585089491022554	-0.9368429435517773
-0.5878892082172262	-0.9375748610591614
-0.5906889254118983	-0.938268614299779
-0.5934886426065705	-0.9389315981556623
-0.5962883598012426	-0.9395746402258836
-0.5990880769959148	-0.9402096683738402
-0.6018877941905869	-0.940846735208372
-0.6046875113852591	-0.9414914451330948
-0.6074872285799312	-0.9421437796218579
-0.6102869457746034	-0.9427988549405169
-0.6130866629692755	-0.9434494365635289
-0.6158863801639477	-0.9440893447652533
-0.6186860973586198	-0.9447164893162705
-0.621485814553292	-0.9453343391937014
-0.6242855317479641	-0.9459511651510676
-0.6270852489426363	-0.9465772096930252
-0.6298849661373085	-0.9472207437086346
-0.6326846833319806	-0.947884455294344
-0.6354844005266528	-0.9485635835687339
-0.6382841177213249	-0.9492466439135223
-0.6410838349159971	-0.9499186758008933
-0.6438835521106692	-0.9505660037204234
-0.6466832693053414	-0.9511808834480402
-0.6494829865000135	-0.9517643539844636
-0.6522827036946857	-0.9523261756832803
-0.6550824208893578	-0.9528817300509269
-0.65788213808403	-0.9534468423499574
-0.660681855278702	-0.9540322733187383
-0.6634815724733742	-0.9546398140832846
-0.6662812896680463	-0.9552614177945158
-0.6690810068627185	-0.955881768397864
-0.6718807240573906	-0.9564834755748093
-0.6746804412520628	-0.9570531262995006
-0.6774801584467349	-0.9575860713847592
-0.6802798756414071	-0.9580882254365828
-0.6830795928360793	-0.9585741886570311
-0.6858793100307514	-0.9590623048133873
-0.6886790272254236	-0.9595683864325185
-0.6914787444200957	-0.9601003552440391
-0.6942784616147679	-0.96065575761206
-0.69707817880944	-0.9612231020928979
-0.6998778960041122	-0.9617865766346623
-0.7026776131987843	-0.9623324326386007
-0.7054773303934565	-0.9628546422096721
-0.7082770475881286	-0.9633576154801473
-0.7110767647828008	-0.9638547749188171
-0.7138764819774729	-0.9643632873456334
-0.7166761991721451	-0.964896722659915
-0.7194759163668172	-0.9654583021812067
-0.7222756335614894	-0.9660373648115312
-0.7250753507561615	-0.9666106815641008
-0.7278750679508337	-0.9671485991822931
-0.7306747851455058	-0.9676242504314108
-0.733474502340178	-0.9680228496977172
-0.7362742195348502	-0.9683478567213224
-0.7390739367295223	-0.9686216700979714
-0.7418736539241945	-0.9688802505132386
-0.7446733711188666	-0.9691631050172496
-0.7474730883135388	-0.9695016972828596
-0.7502728055082108	-0.9699100065745546
-0.753072522702883	-0.970380379349097
-0.7558722398975551	-0.9708861588975659
-0.7586719570922273	-0.9713903725372875
-0.7614716742868994	-0.9718577367529638
-0.7642713914815716	-0.9722660966832639
-0.7670711086762437	-0.9726135523438365
-0.7698708258709159	-0.972918916658936
-0.772670543065588	-0.973215348207362
-0.7754702602602602	-0.9735392722287499
-0.7782699774549323	-0.9739182801302746
-0.7810696946496045	-0.9743620411676555
-0.7838694118442767	-0.9748592454122695
-0.7866691290389488	-0.9753815613062916
-0.789468846233621	-0.9758932211322233
-0.7922685634282931	-0.9763629484534178
-0.7950682806229653	-0.9767741607699912
-0.7978679978176374	-0.9771299860701185
-0.8006677150123096	-0.9774514179187705
-0.8034674322069817	-0.9777692898175714
-0.8062671494016539	-0.9781128690966623
-0.809066866596326	-0.9784990272501797
-0.8118665837909982	-0.9789257412274694
-0.8146663009856703	-0.9793721892345977
-0.8174660181803425	-0.9798054381231762
-0.8202657353750146	-0.9801914563286962
-0.8230654525696868	-0.9805067029271408
-0.8258651697643589	-0.980746346253874
-0.8286648869590311	-0.9809263176356066
-0.8314646041537032	-0.9810785062640127
-0.8342643213483754	-0.9812407254346341
-0.8370640385430476	-0.9814448312582053
-0.8398637557377197	-0.9817069584582709
-0.8426634729323919	-0.9820230665835956
-0.845463190127064	-0.9823711447607839
-0.8482629073217361	-0.9827191520066172
-0.8510626245164082	-0.9830358603503342
-0.8538623417110804	-0.9833008714270425
-0.8566620589057525	-0.9835104849369658
-0.8594617761004247	-0.9836776422384791
-0.8622614932950968	-0.9838262882704603
-0.865061210489769	-0.9839824342912573
-0.8678609276844411	-0.9841652810544158
-0.8706606448791133	-0.9843816094650775
-0.8734603620737854	-0.9846253374751541
-0.8762600792684576	-0.9848821643589998
-0.8790597964631297	-0.9851373001883668
-0.8818595136578019	-0.9853831112501691
-0.884659230852474	-0.9856235305461378
-0.8874589480471462	-0.9858732884813278
-0.8902586652418184	-0.9861519843984652
-0.8930583824364905	-0.9864750365503367
-0.8958580996311627	-0.9868448783451441
-0.8986578168258348	-0.9872459071770001
-0.9014575340205069	-0.9876455496869746
-0.9042572512151791	-0.9880017487133447
-0.9070569684098513	-0.9882749003257819
-0.9098566856045234	-0.9884405662168261
-0.9126564027991956	-0.9884987692983517
-0.9154561199938678	-0.988476565873379
-0.9182558371885399	-0.9884226183220521
-0.921055554383212	-0.9883950168259074
-0.9238552715778842	-0.9884457899284302
-0.9266549887725564	-0.9886066757128941
-0.9294547059672285	-0.988880417265869
-0.9322544231619005	-0.9892401895623616
-0.9350541403565727	-0.9896372924004426
-0.937853857551245	-0.990014749916053
-0.940653574745917	-0.9903227336025421
-0.9434532919405891	-0.9905313025929369
-0.9462530091352613	-0.9906369316751749
-0.9490527263299335	-0.990661320741182
-0.9518524435246056	-0.9906433710292483
-0.9546521607192777	-0.9906272026752336
-0.9574518779139499	-0.9906500662700974
-0.9602515951086221	-0.9907337148872548
-0.9630513123032942	-0.9908814214045124
-0.9658510294979664	-0.9910808645230439
-0.9686507466926386	-0.9913112398296031
-0.9714504638873107	-0.9915517799360415
-0.9742501810819828	-0.9917887207527245
-0.977049898276655	-0.9920185953145944
-0.9798496154713272	-0.9922472077151123
-0.9826493326659993	-0.9924851874380644
-0.9854490498606714	-0.9927421134218367
-0.9882487670553436	-0.9930214909624895
-0.9910484842500158	-0.9933183291467746
-0.9938482014446879	-0.9936199624108845
-0.99664791863936	-0.9939095301307419
-0.9994476358340322	-0.9941706280182505
-1.0022473530287044	-0.9943913764246244
-1.0050470702233765	-0.994566561238792
-1.0078467874180486	-0.9946973838818398
-1.0106465046127209	-0.9947893341978956
-1.013446221807393	-0.9948493846914603
-1.016245939002065	-0.9948838411513221
-1.0190456561967371	-0.9948977449510452
-1.0218453733914095	-0.9948959093375556
-1.0246450905860816	-0.9948848358995446
-1.0274448077807536	-0.9948742555754978
-1.030244524975426	-0.9948770944912351
-1.033044242170098	-0.9949072787243466
-1.0358439593647701	-0.9949757367862953
-1.0386436765594422	-0.9950858636439309
-1.0414433937541143	-0.9952302013040107
-1.0442431109487866	-0.9953899349208447
-1.0470428281434587	-0.9955380022045488
-1.0498425453381308	-0.9956454146234698
-1.0526422625328031	-0.9956892021452325
-1.0554419797274752	-0.9956596495534684
-1.0582416969221473	-0.9955644869182634
-1.0610414141168194	-0.9954284786784393
-1.0638411313114915	-0.9952882019965699
-1.0666408485061638	-0.9951832898966905
-1.069440565700836	-0.9951465515974405
-1.0722402828955082	-0.9951957891386267
-1.0750400000901803	-0.9953296593494317
-1.0778397172848524	-0.9955287246081933
-1.0806394344795245	-0.9957612779523247
-1.0834391516741966	-0.9959921156955704
-1.086238868868869	-0.9961916104861659
-1.089038586063541	-0.99634245816006
-1.091838303258213	-0.9964423040978156
-1.0946380204528854	-0.9965018081510655
-1.0974377376475575	-0.9965391305939748
-1.1002374548422296	-0.9965728571014745
-1.1030371720369017	-0.9966157149160619
-1.1058368892315737	-0.9966709943057925
-1.108636606426246	-0.9967325648729147
-1.1114363236209182	-0.996788134890016
-1.1142360408155902	-0.9968243655390726
-1.1170357580102626	-0.996831951078536
-1.1198354752049346	-0.9968089427322704
-1.1226351923996067	-0.9967613278682865
-1.1254349095942788	-0.9967008897998993
-1.1282346267889511	-0.9966413019160993
-1.1310343439836232	-0.9965939389389915
-1.1338340611782953	-0.9965648613493525
-1.1366337783729676	-0.9965538932994721
-1.1394334955676397	-0.996555892864659
-1.1422332127623118	-0.9965635180722288
-1.145032929956984	-0.9965703081205135
-1.147832647151656	-0.9965728847469968
-1.1506323643463283	-0.9965715136442297
-1.1534320815410004	-0.996568966196564
-1.1562317987356725	-0.9965683127806073
-1.1590315159303448	-0.9965706979836599
-1.161831233125017	-0.9965741410482355
-1.164630950319689	-0.9965739796775277
-1.167430667514361	-0.9965648965974403
-1.1702303847090334	-0.9965437947073836
-1.1730301019037055	-0.9965123757233518
-1.1758298190983776	-0.9964782912024993
-1.1786295362930497	-0.9964541819328934
-1.181429253487722	-0.9964546525022882
-1.184228970682394	-0.9964919879820826
-1.1870286878770662	-0.9965719389562073
-1.1898284050717383	-0.9966909884308958
-1.1926281222664106	-0.9968361242245753
-1.1954278394610827	-0.996987390334635
-1.1982275566557548	-0.9971226207957639
-1.201027273850427	-0.9972230525519753
-1.2038269910450992	-0.9972782010689258
-1.2066267082397713	-0.9972885673891
-1.2094264254344433	-0.9972653713234096
-1.2122261426291157	-0.9972273758618082
-1.2150258598237877	-0.9971957117732121
-1.2178255770184598	-0.9971881715212962
-1.220625294213132	-0.9972145554768872
-1.2234250114078042	-0.9972743010877583
-1.2262247286024763	-0.9973569308673356
-1.2290244457971484	-0.9974450404441064
-1.2318241629918205	-0.9975188613549857
-1.2346238801864928	-0.9975610699178724
-1.237423597381165	-0.9975605586155665
-1.240223314575837	-0.9975142958286385
-1.2430230317705093	-0.9974270221473449
-1.2458227489651814	-0.9973091625896289
-1.2486224661598535	-0.9971737836804971
-1.2514221833545256	-0.9970335743486829
-1.2542219005491977	-0.9968986649552387
-1.25702161774387	-0.9967757040688582
-1.259821334938542	-0.9966681374270261
-1.2626210521332142	-0.9965772399646438
-1.2654207693278865	-0.9965032619112114
-1.2682204865225586	-0.9964461097020072
-1.2710202037172307	-0.996405252200205
-1.2738199209119028	-0.9963789155573939
-1.276619638106575	-0.9963629700796268
-1.2794193553012472	-0.9963501001207442
-1.2822190724959193	-0.9963298176201486
-1.2850187896905914	-0.9962896386478581
-1.2878185068852637	-0.9962173658867592
-1.2906182240799358	-0.9961040273081518
-1.2934179412746079	-0.9959467372200903
-1.29621765846928	-0.995750663235523
-1.2990173756639523	-0.9955294350667396
-1.3018170928586243	-0.9953036833833502
-1.3046168100532964	-0.9950978563942703
-1.3074165272479688	-0.9949359045214048
-1.3102162444426408	-0.994836729824977
-1.313015961637313	-0.9948103842643671
-1.315815678831985	-0.9948558463331494
-1.3186153960266573	-0.9949608506073913
-1.3214151132213294	-0.995103782798705
-1.3242148304160015	-0.9952572028882465
-1.3270145476106736	-0.995392232165321
-1.329814264805346	-0.995482910391718
-1.332613982000018	-0.9955097148224101
-1.33541369919469	-0.9954616934524745
-1.3382134163893622	-0.9953370173798572
-1.3410131335840345	-0.9951421017145959
-1.3438128507787066	-0.9948896948546757
-1.3466125679733787	-0.9945964441690973
-1.349412285168051	-0.9942804133184038
-1.352212002362723	-0.9939588971425821
-1.3550117195573952	-0.9936467219841321
-1.3578114367520673	-0.9933550960306786
-1.3606111539467396	-0.993091020557978
-1.3634108711414117	-0.9928572824134031
-1.3662105883360838	-0.9926530777792906
-1.3690103055307559	-0.9924753085009291
-1.3718100227254282	-0.9923204998680792
-1.3746097399201003	-0.992187107360083
-1.3774094571147724	-0.9920777560126326
-1.3802091743094445	-0.9920007787127944
[truncated: 6 more rows]
