# Supplementary material for: Isolation of a planar π-aromatic Bi5− ring in a cobalt-based inverse-sandwich-type complex
Source: Nat Chem. 2025 Jan 20;17(4):547–55. doi: 10.1038/s41557-024-01713-8 (PMC11964920; doi:10.1038/s41557-024-01713-8)
Supplement: Supplementary file 4 — Original magnetic data of compound 1 and origin file of Fig. 3. [file 41557_2024_1713_MOESM4_ESM.zip › sr_and_T_Symmetrized/10.csv]

comment	corrected Loops
temperature	0.1
sr	0.016
angle	0
trans	0
B	M
-1.3999	-0.9931827805213482
-1.3971003	-0.9923831121794562
-1.3943006	-0.9916847912948534
-1.3915008999999998	-0.991186917477249
-1.3887011999999999	-0.99093761569968
-1.3859015	-0.9909241901953498
-1.3831018	-0.9910805281346836
-1.3803021	-0.9913089461184603
-1.3775024	-0.991509554424687
-1.3747026999999998	-0.991608182664568
-1.3719029999999999	-0.9915747551194407
-1.3691033	-0.9914272908354886
-1.3663036	-0.9912213465685991
-1.3635039	-0.9910291949460999
-1.3607042	-0.9909159278091304
-1.3579044999999998	-0.9909201410845854
-1.3551047999999999	-0.991044858272254
-1.3523051	-0.9912606534378012
-1.3495054	-0.9915188337303913
-1.3467057	-0.9917694058221932
-1.343906	-0.9919773695909182
-1.3411062999999999	-0.9921319475282315
-1.3383066	-0.9922461913933615
-1.3355069	-0.9923479503372897
-1.3327072	-0.992466180541782
-1.3299075	-0.9926180082184346
-1.3271077999999998	-0.9928013906650459
-1.3243080999999999	-0.992995933551413
-1.3215084	-0.993171291978306
-1.3187087	-0.9932997560563064
-1.315909	-0.9933681087348938
-1.3131093	-0.9933841629619294
-1.3103095999999999	-0.9933753904568706
-1.3075099	-0.993379997438613
-1.3047102	-0.9934336089123199
-1.3019105	-0.99355637769566
-1.2991108	-0.9937452426678487
-1.2963111	-0.9939742565128931
-1.2935113999999999	-0.9942030324228457
-1.2907117	-0.9943904472955416
-1.287912	-0.9945088255998695
-1.2851123	-0.9945535988205478
-1.2823126	-0.9945449798118823
-1.2795128999999998	-0.9945209722256567
-1.2767131999999999	-0.9945240780816047
-1.2739135	-0.9945863028024057
-1.2711138	-0.9947176984418047
-1.2683141	-0.9949025004438227
-1.2655143999999998	-0.9951043060619353
-1.2627146999999999	-0.9952786138608034
-1.259915	-0.9953884757395848
-1.2571153	-0.9954178943606156
-1.2543156	-0.9953783181928427
-1.2515159	-0.9953058995304875
-1.2487162	-0.995250297950552
-1.2459164999999999	-0.9952586709630611
-1.2431168	-0.9953601264937348
-1.2403171	-0.9955557726008961
-1.2375174	-0.9958176471432051
-1.2347177	-0.9960968800684324
-1.2319179999999998	-0.9963384237990063
-1.2291182999999999	-0.9964975870410248
-1.2263186	-0.9965531035800657
-1.2235189	-0.9965126927528156
-1.2207192	-0.9964095760178655
-1.2179195	-0.9962913439411298
-1.2151197999999999	-0.9962049455884395
-1.2123201	-0.996182639530977
-1.2095204	-0.9962332069193216
-1.2067207	-0.9963408314111646
-1.203921	-0.99647148624449
-1.2011213	-0.9965843123911202
-1.1983215999999999	-0.996644085313293
-1.1955219	-0.996630846461755
-1.1927222	-0.9965440328046746
-1.1899225	-0.9964004609590635
-1.1871228	-0.9962275730913879
-1.1843230999999999	-0.9960547320558435
-1.1815234	-0.9959056462068627
-1.1787237	-0.9957942020410078
-1.175924	-0.9957244641930163
-1.1731243	-0.9956939748076608
-1.1703246	-0.9956983523963348
-1.1675248999999999	-0.9957349366630064
-1.1647252	-0.9958038835951012
-1.1619255	-0.9959063734875546
-1.1591258	-0.9960409300516867
-1.1563261	-0.9961997298804388
-1.1535264	-0.9963668688777922
-1.1507266999999999	-0.9965198206186784
-1.147927	-0.9966340616161693
-1.1451273	-0.99668954038936
-1.1423276	-0.9966768329004791
-1.1395279	-0.9966007811906514
-1.1367281999999999	-0.9964801832412007
-1.1339285	-0.9963434145791171
-1.1311288	-0.9962212413695865
-1.1283291	-0.9961390340913855
-1.1255294	-0.9961107739944339
-1.1227296999999998	-0.9961366057704739
-1.11993	-0.9962044699792967
-1.1171303	-0.9962949917919264
-1.1143306	-0.9963877902593854
-1.1115309	-0.9964670481404823
-1.1087312	-0.9965246303726938
-1.1059315	-0.9965600608043028
-1.1031317999999999	-0.9965778615711337
-1.1003321	-0.9965836793712313
-1.0975324	-0.9965809394553118
-1.0947327	-0.9965693917287117
-1.091933	-0.9965460200288241
-1.0891332999999999	-0.9965077438485512
-1.0863336	-0.9964545677382293
-1.0835339	-0.9963916309811741
-1.0807342	-0.9963290546255011
-1.0779345	-0.9962793952205972
-1.0751347999999998	-0.9962535309239547
-1.0723351	-0.9962565191025018
-1.0695354	-0.9962850828919799
-1.0667357	-0.996327844180056
-1.063936	-0.9963684152167807
-1.0611363	-0.9963903691285965
-1.0583366	-0.9963823524818445
-1.0555369	-0.9963414839237652
-1.0527372	-0.9962737680970315
-1.0499375	-0.9961913420407058
-1.0471378	-0.9961075631413869
-1.0443381	-0.996031793102854
-1.0415383999999999	-0.9959658987044078
-1.0387387	-0.99590389089955
-1.035939	-0.995834958372163
-1.0331393	-0.9957488388452738
-1.0303396	-0.9956415000184965
-1.0275398999999998	-0.9955188513429896
-1.0247402	-0.9953968040602547
-1.0219405	-0.9952972584035897
-1.0191408	-0.9952410908045329
-1.0163411	-0.9952404060009109
-1.0135414	-0.9952927634518345
-1.0107417	-0.9953795905766467
-1.007942	-0.9954696917322059
-1.0051423	-0.9955270760076114
-1.0023426	-0.9955208307101093
-0.9995429	-0.9954339828559517
-0.9967432	-0.995268507082937
-0.9939435	-0.9950448067101907
-0.9911437999999999	-0.9947957408600836
-0.9883441	-0.9945570190176205
-0.9855444	-0.9943569531496133
-0.9827447	-0.9942087561378267
-0.9799450000000001	-0.9941077376447263
-0.9771453	-0.9940341545544622
-0.9743455999999999	-0.9939606528196936
-0.9715459	-0.9938617908593986
-0.9687462	-0.9937225296422763
-0.9659465	-0.9935429928543675
-0.9631468	-0.9933380818904647
-0.9603471	-0.99313223364516
-0.9575473999999999	-0.9929511659174434
-0.9547477	-0.9928133628095797
-0.951948	-0.9927240383008578
-0.9491483000000001	-0.9926734204876725
-0.9463486	-0.9926397495545694
-0.9435488999999999	-0.9925958740491827
-0.9407492	-0.992517252759702
-0.9379495	-0.9923888473397304
-0.9351498	-0.9922088830258695
-0.9323501000000001	-0.9919885514756615
-0.9295504	-0.9917480379358077
-0.9267506999999999	-0.9915103407136929
-0.923951	-0.9912948860569202
-0.9211513	-0.9911128043724287
-0.9183516	-0.9909650327176542
-0.9155519	-0.9908434260732035
-0.9127522	-0.9907341416805926
-0.9099524999999999	-0.9906219930236428
-0.9071528	-0.9904943892489187
-0.9043531	-0.990343838764207
-0.9015534000000001	-0.9901686158990783
-0.8987537	-0.9899718200039376
-0.895954	-0.9897594851449335
-0.8931543	-0.989538519490936
-0.8903546	-0.9893150895102578
-0.8875549	-0.9890937385782143
-0.8847552	-0.9888772025663115
-0.8819555	-0.9886666830127739
-0.8791558	-0.9884623073731176
-0.8763561	-0.9882636037037146
-0.8735564	-0.9880699472124652
-0.8707567	-0.987881002225384
-0.867957	-0.9876971409633606
-0.8651573	-0.9875197011605714
-0.8623576	-0.9873508389459524
-0.8595579	-0.9871927446320304
-0.8567582	-0.9870461738735776
-0.8539585	-0.9869085740231129
-0.8511588	-0.9867724336417172
-0.8483591	-0.9866246809916241
-0.8455594	-0.9864478569435847
-0.8427597	-0.9862233385707375
-0.83996	-0.9859361826966383
-0.8371603	-0.9855804162601352
-0.8343606	-0.9851631093519044
-0.8315609	-0.9847055737503265
-0.8287612	-0.9842406364102847
-0.8259615	-0.9838060371092713
-0.8231618	-0.9834352855818969
-0.8203621	-0.9831483637694338
-0.8175624	-0.9829450739997125
-0.8147627000000001	-0.9828033840821908
-0.811963	-0.9826838465102956
-0.8091633	-0.9825393988328388
-0.8063636	-0.9823281160712769
-0.8035639	-0.9820253544785303
-0.8007642	-0.9816316199552877
-0.7979645	-0.9811735316276826
-0.7951648	-0.980697183704865
-0.7923651	-0.9802554809410335
-0.7895654	-0.9798929349115263
-0.7867657	-0.9796323371631452
-0.783966	-0.9794673326306083
-0.7811663	-0.9793632711258626
-0.7783666	-0.9792662861479624
-0.7755669000000001	-0.9791180727480195
-0.7727672	-0.9788720800012877
-0.7699675	-0.9785063593424734
-0.7671678000000001	-0.9780292845634668
-0.7643681	-0.9774764958029449
-0.7615684	-0.9769000630761062
-0.7587687	-0.9763531962349695
-0.755969	-0.9758751254060596
-0.7531693	-0.9754806427778249
-0.7503696	-0.975157288616109
-0.7475699	-0.9748707689350642
-0.7447702	-0.9745766700904387
-0.7419705	-0.9742346756725175
-0.7391708	-0.9738208589340698
-0.7363711000000001	-0.9733343849652771
-0.7335714	-0.9727968311374497
-0.7307717	-0.9722446963082125
-0.7279720000000001	-0.9717177563177822
-0.7251723	-0.9712470845335439
-0.7223726	-0.9708464589501178
-0.7195729000000001	-0.9705096050155837
-0.7167732	-0.9702137351363018
-0.7139735	-0.9699278149826255
-0.7111738000000001	-0.9696225736028409
-0.7083741	-0.9692789105197763
-0.7055744	-0.9688921074907799
-0.7027747	-0.9684708222428853
-0.699975	-0.9680316647010815
-0.6971753	-0.9675916093576667
-0.6943756	-0.9671611055396458
-0.6915759	-0.9667403387365207
-0.6887762000000001	-0.966319850547661
-0.6859765	-0.9658851016702626
-0.6831768	-0.9654231368174162
-0.6803771000000001	-0.9649287743280397
-0.6775774	-0.9644079390290403
-0.6747777	-0.963876800345332
-0.6719780000000001	-0.9633568928078302
-0.6691783	-0.9628678491811355
-0.6663786	-0.9624202609208488
-0.6635789000000001	-0.9620111904234504
-0.6607792	-0.9616239912749973
-0.6579795	-0.9612326444003718
-0.6551798	-0.960809285000745
-0.6523801	-0.9603325004077397
-0.6495804000000001	-0.9597936954320625
-0.6467807	-0.9591994467955638
-0.643981	-0.9585690918068219
-0.6411813000000001	-0.9579283731838386
-0.6383816	-0.9573012618361991
-0.6355819	-0.9567026663656115
-0.6327822000000001	-0.9561344160875002
-0.6299825	-0.955585783111514
-0.6271828	-0.9550382664660331
-0.6243831000000001	-0.9544729170112374
-0.6215834	-0.9538776230520611
-0.6187837	-0.9532517944582988
-0.6159840000000001	-0.9526067751614373
-0.6131843	-0.9519617834006151
-0.6103846	-0.9513367329739691
-0.6075849000000001	-0.9507444013660331
-0.6047852	-0.9501846993198646
-0.6019855000000001	-0.9496431508429278
-0.5991858	-0.9490943145264986
-0.5963861	-0.9485092167557032
-0.5935864000000001	-0.947864477036954
-0.5907867	-0.9471501568745824
-0.587987	-0.9463736893754178
-0.5851873000000001	-0.9455584601230645
-0.5823876	-0.9447373273508521
-0.5795879	-0.9439430327999594
-0.5767882000000001	-0.9431985124828012
-0.5739885	-0.9425102069018008
-0.5711888	-0.9418665438787107
-0.5683891000000001	-0.941242109980563
-0.5655894	-0.9406061718934329
-0.5627897000000001	-0.9399327663779578
-0.5599900000000001	-0.9392090321029991
-0.5571903	-0.9384390068723715
-0.5543906000000001	-0.9376415984130517
-0.5515909	-0.9368433807745633
-0.5487912	-0.9360686324862885
-0.5459915000000001	-0.9353300223608934
-0.5431918	-0.9346232128767834
-0.5403921	-0.9339274045990319
-0.5375924000000001	-0.9332118747478473
-0.5347927	-0.932446508624492
-0.531993	-0.9316128714444747
-0.5291933000000001	-0.9307120275148144
-0.5263936	-0.9297662366206936
-0.5235939000000001	-0.9288135808056828
-0.5207942000000001	-0.9278968936424687
-0.5179945	-0.9270503223057132
-0.5151948000000001	-0.9262877886204225
-0.5123951000000001	-0.9255971838610759
-0.5095954	-0.9249424289757662
-0.5067957000000001	-0.9242730745793584
-0.5039960000000001	-0.9235386841978456
-0.5011963	-0.9227036336601675
-0.4983966000000001	-0.9217577150465336
-0.4955969	-0.9207191672371363
-0.49279720000000005	-0.9196290980496427
-0.4899975000000001	-0.9185389762683225
-0.4871978	-0.9174950818878966
-0.48439810000000005	-0.9165247859901482
-0.4815984000000001	-0.9156289548627274
-0.4787987	-0.9147828096001553
-0.47599900000000006	-0.9139448520755411
-0.4731993000000001	-0.9130708745628883
-0.47039960000000003	-0.9121284520297467
-0.46759990000000007	-0.911107205422544
-0.4648002000000001	-0.9100215577738351
-0.46200050000000004	-0.9089052079877321
-0.4592008000000001	-0.9077992886951528
-0.4564011000000001	-0.9067382429600297
-0.45360140000000004	-0.9057381624868304
-0.4508017000000001	-0.9047914458888746
-0.448002	-0.9038694634500835
-0.44520230000000005	-0.9029321928829936
-0.4424026000000001	-0.9019414425988058
-0.4396029	-0.9008731010618147
-0.43680320000000006	-0.8997242400223656
-0.4340035000000001	-0.8985127173950478
-0.4312038	-0.8972695442626768
-0.42840410000000007	-0.896026796368503
-0.4256044000000001	-0.8948053942080247
-0.42280470000000003	-0.8936071121424238
-0.4200050000000001	-0.892413690735343
-0.4172053000000001	-0.8911934304516985
-0.41440560000000004	-0.8899130043833312
-0.4116059000000001	-0.888550362552367
-0.4088062000000001	-0.8871041654754986
-0.40600650000000005	-0.885596340712091
-0.4032068000000001	-0.8840667104966875
-0.4004071	-0.8825613786993562
-0.39760740000000006	-0.8811187392610793
-0.3948077000000001	-0.8797578157084777
-0.39200800000000013	-0.8784728605813721
-0.3892083000000002	-0.8772359995612772
-0.3864086	-0.8760069402609842
-0.38360890000000003	-0.874746342983749
-0.38080920000000007	-0.8734282175117731
-0.3780095000000001	-0.8720470996375389
-0.37520980000000015	-0.8706176386962895
-0.37241009999999997	-0.8691669333438197
-0.3696104	-0.8677225325062385
-0.36681070000000005	-0.866300556883439
-0.3640110000000001	-0.8648983423663019
-0.3612113000000001	-0.8634943707975562
-0.35841160000000016	-0.8620556092175538
-0.3556119	-0.8605496643533946
-0.3528122	-0.8589573479211696
-0.35001250000000006	-0.8572810027712825
-0.3472128000000001	-0.8555453719408026
-0.34441310000000014	-0.853790416392497
-0.3416134000000002	-0.8520583832606436
-0.3388137	-0.8503795625377326
-0.33601400000000003	-0.8487617665416056
-0.3332143000000001	-0.8471873772750461
-0.3304146000000001	-0.8456192164462373
-0.32761490000000015	-0.8440133912860117
-0.32481519999999997	-0.8423347455551881
-0.3220155	-0.8405695063158651
-0.31921580000000005	-0.8387305644123098
-0.3164161000000001	-0.8368533048346615
-0.31361640000000013	-0.8349831779301302
-0.31081670000000017	-0.8331591428143961
-0.308017	-0.8313986835719773
-0.3052173	-0.8296897185217831
-0.30241760000000006	-0.8279924825577423
-0.2996179000000001	-0.8262510998137444
-0.29681820000000014	-0.8244112181574601
-0.2940185000000002	-0.8224379011698859
-0.2912188	-0.8203277354357823
-0.28841910000000004	-0.8181109248893261
-0.2856194000000001	-0.8158424223958695
-0.2828197000000001	-0.8135847978819544
-0.28002000000000016	-0.8113883317047659
-0.2772203000000002	-0.8092748036250614
-0.2744206	-0.8072302805839059
-0.27162090000000005	-0.8052092740433281
-0.2688212000000001	-0.8031489188503913
-0.26602150000000013	-0.8009885624844961
-0.2632218000000002	-0.7986884303069439
-0.2604221	-0.7962414097003989
-0.25762240000000003	-0.7936743254250385
-0.25482270000000007	-0.7910385596232772
-0.2520230000000001	-0.7883933277480986
-0.24922330000000015	-0.7857872085735158
-0.2464236000000002	-0.7832439088874733
-0.2436239	-0.780756642515058
-0.24082420000000004	-0.7782925081969928
-0.23802450000000008	-0.7758049049070528
-0.23522480000000012	-0.7732494594247649
-0.23242510000000016	-0.7705979948365046
-0.2296254000000002	-0.767846001463834
-0.22682570000000002	-0.7650114974994462
-0.22402600000000006	-0.762126202733654
-0.2212263000000001	-0.7592225334747706
-0.21842660000000014	-0.7563211900108483
-0.21562690000000018	-0.7534236654672712
-0.2128272	-0.7505120759779191
-0.21002750000000003	-0.7475560244716426
-0.20722780000000007	-0.7445237311447063
-0.2044281000000001	-0.7413932544538537
-0.20162840000000015	-0.7381597455026493
-0.1988287000000002	-0.7348362328885463
-0.196029	-0.7314478294330493
-0.19322930000000005	-0.7280216141147955
-0.1904296000000001	-0.7245759370616296
-0.18762990000000013	-0.7211130183608235
-0.18483020000000017	-0.7176174570397721
-0.1820305000000002	-0.7140611151231305
-0.17923080000000002	-0.7104125758023032
-0.17643110000000006	-0.7066477946785608
-0.1736314000000001	-0.7027582042927802
-0.17083170000000014	-0.6987534854309712
-0.16803200000000018	-0.6946581123763187
-0.1652323	-0.6905029255650635
-0.16243260000000004	-0.6863146326061196
-0.15963290000000008	-0.6821067382695247
-0.15683320000000012	-0.6778747935368117
-0.15403350000000016	-0.6735972981734951
-0.1512338000000002	-0.6692416707276709
-0.1484341	-0.6647730909464893
-0.14563440000000005	-0.6601632524481279
-0.1428347000000001	-0.6553963428665115
-0.14003500000000013	-0.6504707204273554
-0.13723530000000017	-0.6453963119988265
-0.1344356000000002	-0.6401891424765866
-0.13163590000000003	-0.634865150237023
-0.12883620000000007	-0.6294353493356927
-0.1260365000000001	-0.6239035903967434
-0.12323680000000015	-0.6182670263009675
-0.12043710000000019	-0.6125183758233523
-0.1176374	-0.606648574307942
-0.11483770000000004	-0.6006485479118369
-0.11203800000000008	-0.5945095153635321
-0.10923830000000012	-0.588222072547117
-0.10643860000000016	-0.5817749585330612
-0.1036389000000002	-0.575154554573647
-0.10083920000000002	-0.5683457731815611
-0.09803950000000006	-0.5613342413247366
-0.0952398000000001	-0.554108921311332
-0.09244010000000014	-0.5466639078980448
-0.08964040000000018	-0.5389983071971887
-0.08684070000000021	-0.5311138136353133
-0.08404100000000003	-0.5230105836212646
-0.08124130000000007	-0.5146828475540217
-0.07844160000000011	-0.5061160220395793
-0.07564190000000015	-0.4972866900083639
-0.07284220000000019	-0.48816580106753804
-0.07004250000000023	-0.4787241676666445
-0.06724280000000005	-0.46893829265893644
-0.06444310000000009	-0.4587942049926026
-0.061643400000000126	-0.4482875103810775
-0.058843700000000165	-0.4374191537960941
-0.056044000000000205	-0.42618800096126563
-0.05324430000000002	-0.41458267683261163
-0.05044460000000006	-0.4025756125766742
-0.0476449000000001	-0.3901216858351718
-0.04484520000000014	-0.37716232431805263
-0.04204550000000018	-0.3636339839890564
-0.03924580000000022	-0.3494782195372359
-0.03644610000000004	-0.3346497963131472
-0.033646400000000076	-0.31911980829655767
-0.030846700000000116	-0.30287246981418137
-0.028047000000000155	-0.2858965949828828
-0.025247300000000195	-0.26817494812086895
-0.022447600000000234	-0.24967582951650788
-0.01964790000000005	-0.23035094855229873
-0.01684820000000009	-0.21014183160267452
-0.01404850000000013	-0.18899425105664175
-0.01124880000000017	-0.16687735048822142
-0.00844910000000021	-0.14380225181400624
-0.005649400000000027	-0.11983466061935855
-0.002849700000000066	-0.09509750089895742
-5.0000000000105516e-05	-0.0697624651292851
0.002749699999999855	-0.04403263939634497
0.005549399999999816	-0.01812096735442701
0.008349099999999776	0.00776963099547668
0.011148799999999959	0.03345953219684375
0.01394849999999992	0.05879660378439594
0.01674819999999988	0.08365209470588654
0.01954789999999984	0.10791186791699799
0.0223475999999998	0.13146810677472676
0.02514729999999976	0.1542161922150838
0.027946999999999944	0.17605923599327802
0.030746699999999905	0.19691954736568262
0.033546399999999865	0.21675325984302884
0.036346099999999826	0.2355625743206409
0.039145799999999786	0.25340027825862715
0.04194549999999997	0.27036338490162193
0.04474519999999993	0.2865762041392447
0.04754489999999989	0.30216673426497653
0.05034459999999985	0.31724270415994693
0.05314429999999981	0.33187401222848545
0.05594399999999977	0.3460864944703739
0.058743699999999954	0.359868467172471
0.061543399999999915	0.3731874739199284
0.06434309999999988	0.3860114670121355
0.06714279999999984	0.3983273553637975
0.0699424999999998	0.4101509037512748
0.07274219999999976	0.42152502364421957
0.07554189999999994	0.43250752077951904
0.0783415999999999	0.44315299066732705
0.08114129999999986	0.4534955440832663
0.08394099999999982	0.4635387208602224
0.08674069999999978	0.4732564244281553
0.08954039999999996	0.48260484946998194
0.09234009999999993	0.4915415077305242
0.09513979999999989	0.5000449136911568
0.09793949999999985	0.5081281512607219
0.1007391999999998	0.515841529452093
0.10353889999999977	0.5232631769187395
0.10633859999999995	0.5304804835209027
0.10913829999999991	0.5375683908240527
0.11193799999999987	0.5445716111459414
0.11473769999999983	0.5514965520284478
0.11753739999999979	0.5583154838598954
0.12033709999999975	0.564981410538699
0.12313679999999994	0.5714485616733143
0.1259364999999999	0.5776916047391232
0.12873619999999986	0.5837171726996755
0.13153589999999982	0.5895639286711802
0.13433559999999978	0.5952912447645242
0.13713529999999996	0.6009603585226813
0.13993499999999992	0.6066143313795562
0.14273469999999988	0.6122634760694408
0.14553439999999984	0.6178810697302239
0.1483340999999998	0.6234107805980058
0.15113379999999976	0.6287834553677695
0.15393349999999995	0.6339379860062656
0.1567331999999999	0.6388398247836677
0.15953289999999987	0.6434916543609761
0.16233259999999983	0.6479333588539853
0.1651322999999998	0.6522318533709983
0.16793199999999975	0.6564643747132712
0.17073169999999993	0.6607005536564565
0.1735313999999999	0.6649885076405604
0.17633109999999985	0.6693484612602247
0.1791307999999998	0.6737747071042633
0.18193049999999977	0.6782440224259917
0.18473019999999973	0.6827268519017227
0.18752989999999992	0.6871971802294412
0.19032959999999988	0.6916380534503628
0.19312929999999984	0.6960416772189233
0.1959289999999998	0.700405148465491
0.19872869999999976	0.7047243922340363
0.20152839999999994	0.7089892829388389
0.2043280999999999	0.7131821696444305
0.20712779999999986	0.717280468790296
0.20992749999999982	0.7212622748588848
0.21272719999999978	0.7251127291983197
0.21552689999999974	0.7288286143880247
0.21832659999999993	0.732419366523474
0.2211262999999999	0.7359041014704062
0.22392599999999985	0.7393057707042222
0.2267256999999998	0.7426446123607494
0.22952539999999977	0.7459332567916743
0.23232509999999973	0.7491751345239439
0.2351247999999999	0.7523665156184807
0.23792449999999987	0.7555011045797497
0.24072419999999983	0.7585751662800244
0.2435238999999998	0.7615910219277018
0.24632359999999975	0.7645574680216125
0.24912329999999994	0.7674869462298863
0.2519229999999999	0.7703906262993916
0.25472269999999986	0.77327343664996
0.2575223999999998	0.7761311475007645
0.2603220999999998	0.7789508477226337
0.26312179999999974	0.7817148483063976
0.2659214999999999	0.7844066924212711
0.2687211999999999	0.7870170760457094
0.27152089999999984	0.7895474295143026
0.2743205999999998	0.7920097164812285
0.27712029999999976	0.7944223853647996
0.2799199999999997	0.7968038517153824
0.2827196999999999	0.7991658578126223
0.28551939999999987	0.8015091760900054
0.28831909999999983	0.8038233321035833
0.2911187999999998	0.8060905929037473
0.29391849999999975	0.8082929097240261
0.29671819999999993	0.8104193865665945
0.2995178999999999	0.8124715836069707
0.30231759999999985	0.8144646670283062
0.3051172999999998	0.8164238479206065
0.3079169999999998	0.8183772099083957
0.31071669999999973	0.8203473191698462
0.3135163999999999	0.8223444764975123
0.3163160999999999	0.824363935217123
0.31911579999999984	0.8263880519916162
0.3219154999999998	0.828392632441243
0.32471519999999976	0.8303552777725102
0.3275148999999997	0.8322628437907221
0.3303145999999999	0.8341154348316393
0.33311429999999986	0.8359255649369135
0.3359139999999998	0.8377128057158877
0.3387136999999998	0.8394958180146146
0.34151339999999974	0.8412845859614295
0.3443130999999999	0.8430756201992571
0.3471127999999999	0.8448518929524591
0.34991249999999985	0.8465876590399628
0.3527121999999998	0.8482566555781907
0.35551189999999977	0.8498410219180601
0.35831159999999973	0.8513380222185101
0.3611112999999999	0.8527623602670737
0.3639109999999999	0.8541432981446224
0.36671069999999983	0.8555174431244696
0.3695103999999998	0.8569194042967009
0.37231009999999976	0.8583731183436554
0.3751097999999997	0.8598863392511921
0.3779094999999999	0.861449719548837
0.38070919999999986	0.8630404630913242
0.3835088999999998	0.8646291854372832
0.3863085999999998	0.8661877961145373
0.38910829999999974	0.8676961352321739
0.3919079999999997	0.869145713396196
0.3947076999999999	0.8705399517640382
0.39750739999999984	0.8718914150313115
0.4003070999999998	0.8732173154125078
0.40310679999999977	0.8745348270156212
0.4059064999999997	0.8758574792467549
0.4087061999999999	0.8771932731193979
0.41150589999999987	0.8785444654441097
0.41430559999999983	0.8799084600922551
0.4171052999999998	0.8812790880305357
0.41990499999999975	0.8826477435781233
0.4227046999999997	0.8840042263533903
0.4255043999999999	0.8853375011412741
0.42830409999999985	0.886636744082481
0.4311037999999998	0.8878929142433493
0.4339034999999998	0.8891007362639787
0.43670319999999974	0.8902605761819719
0.4395028999999997	0.8913794488288955
0.4423025999999999	0.8924704654319785
0.44510229999999984	0.8935504409216382
0.4479019999999998	0.8946360107363123
0.45070169999999976	0.8957392272056501
0.4535013999999997	0.8968639641103824
0.4563010999999999	0.8980043801865676
0.45910079999999986	0.8991461554287783
0.4619004999999998	0.9002703669964133
0.4647001999999998	0.9013589902988765
0.46749989999999975	0.9024004037527118
0.4702995999999997	0.9033931725023767
0.4730992999999999	0.9043468515238585
0.47589899999999985	0.9052794511917963
0.4786986999999998	0.9062122616731956
0.48149839999999977	0.9071635890075316
0.48429809999999973	0.9081433265095165
0.4870977999999997	0.9091500401388748
0.4898974999999999	0.9101714608382898
0.49269719999999984	0.9111882064539967
0.4954968999999998	0.9121795508225612
0.49829659999999976	0.9131294436825416
0.5010962999999997	0.9140309544395775
0.5038959999999999	0.9148878617993412
0.5066956999999999	0.915713045650423
0.5094953999999998	0.9165243423089751
0.5122950999999998	0.9173392722987664
0.5150947999999997	0.918170311637749
0.5178944999999997	0.9190220936119518
0.5206941999999999	0.9198912210814782
0.5234938999999998	0.9207684948051827
0.5262935999999998	0.9216426165907148
0.5290932999999998	0.9225040418308807
0.5318929999999997	0.9233477329665638
0.5346926999999997	0.9241740423851891
0.5374923999999999	0.9249876406605466
0.5402920999999998	0.9257950592456206
0.5430917999999998	0.9266018228565498
0.5458914999999998	0.9274101939794257
0.5486911999999997	0.9282182584136129
0.5514908999999999	0.9290205766454113
0.5542905999999999	0.9298100980051917
0.5570902999999998	0.9305806572474474
0.5598899999999998	0.9313292502177406
0.5626896999999997	0.9320574232471774
0.5654893999999997	0.9327714298863082
0.5682890999999999	0.9334811820017108
0.5710887999999998	0.934198328088424
0.5738884999999998	0.9349339541605817
0.5766881999999998	0.935696409958735
0.5794878999999997	0.9364896575028137
0.5822875999999997	0.9373123863711099
0.5850872999999999	0.9381579966983966
0.5878869999999998	0.9390154404362742
0.5906866999999998	0.9398708232080457
0.5934863999999997	0.9407095759128559
0.5962860999999997	0.9415188904659492
0.5990857999999999	0.9422899929855606
0.6018854999999996	0.9430197506063585
0.6046851999999998	0.9437111409822112
0.6074849	0.9443723038560312
0.6102845999999997	0.9450142362209827
0.6130842999999999	0.9456476111493786
0.6158839999999997	0.9462795625726863
0.6186836999999998	0.9469114359443866
0.6214833999999996	0.9475383522830298
0.6242830999999998	0.9481509600472013
0.6270827999999999	0.9487390636291908
0.6298824999999997	0.949296125942615
0.6326821999999999	0.9498231901970673
0.6354818999999996	0.9503307494867705
0.6382815999999998	0.950837582222356
0.6410813	0.9513664667444017
0.6438809999999997	0.9519377338541641
0.6466806999999999	0.9525624719658063
0.6494803999999996	0.953237552962947
0.6522800999999998	0.9539443227643762
0.6550798	0.9546518365030052
0.6578794999999997	0.9553241704254036
0.6606791999999999	0.9559300178206495
0.6634788999999996	0.9564519062120069
0.6662785999999998	0.9568922717820743
0.6690782999999996	0.9572743789544731
0.6718779999999998	0.9576374915531505
0.6746776999999999	0.958027376284851
0.6774773999999997	0.9584846383578678
0.6802770999999999	0.9590341033458993
0.6830767999999996	0.95967822831401
0.6858764999999998	0.9603964001346621
0.6886762	0.9611502927877431
0.6914758999999997	0.9618937202713673
0.6942755999999999	0.9625841665119192
0.6970752999999996	0.9631927754702576
0.6998749999999998	0.9637101490033868
0.7026747	0.9641466297594563
0.7054743999999997	0.9645274091840559
0.7082740999999999	0.964884272566973
0.7110737999999996	0.9652466289106609
0.7138734999999998	0.965634448280952
0.7166731999999996	0.966054903376008
0.7194728999999997	0.9665031996231743
0.7222725999999999	0.966966733342291
0.7250722999999997	0.9674307776640019
0.7278719999999999	0.9678836364495362
0.7306716999999996	0.9683196570099857
0.7334713999999998	0.9687394400064205
0.7362711	0.9691476605794669
0.7390707999999997	0.9695497302964742
0.7418704999999999	0.9699488147255437
0.7446701999999996	0.9703444137125186
0.7474698999999998	0.9707329674385663
0.7502696	0.9711100795972414
0.7530692999999997	0.9714732900499211
0.7558689999999999	0.9718241283323756
0.7586686999999996	0.9721684982876682
0.7614683999999998	0.9725151437595141
0.7642680999999996	0.9728727431237495
0.7670677999999997	0.973246760512911
0.7698674999999999	0.9736373153707838
0.7726671999999997	0.9740389647607615
0.7754668999999998	0.9744425638775244
0.7782665999999996	0.9748385593805146
0.7810662999999998	0.9752204916546343
0.783866	0.9755873647332007
0.7866656999999997	0.9759439418295568
0.7894653999999999	0.976298798935805
0.7922650999999996	0.9766608312932863
0.7950647999999998	0.977035530229326
0.7978644999999995	0.9774224861351697
0.8006641999999997	0.9778151590471518
0.8034638999999999	0.9782031293981764
0.8062635999999996	0.9785760957073716
0.8090632999999998	0.9789281739227853
0.8118629999999996	0.9792608499271802
0.8146626999999997	0.9795833384343482
0.8174623999999999	0.9799099851100834
0.8202620999999997	0.980255411181487
0.8230617999999998	0.9806289633315063
0.8258614999999996	0.9810303785335253
0.8286611999999998	0.9814482614598221
0.8314609	0.9818620893083136
0.8342605999999997	0.9822472970830598
0.8370602999999999	0.9825819513262244
0.8398599999999996	0.9828529540446234
0.8426596999999998	0.9830598319482216
0.8454593999999995	0.9832149271361467
0.8482590999999997	0.9833399589869234
0.8510587999999999	0.9834600832292292
0.8538584999999996	0.9835973434931773
0.8566581999999998	0.9837655391628761
0.8594578999999996	0.9839679898061351
0.8622575999999997	0.9841986607572437
0.8650572999999999	0.9844459850920964
0.8678569999999997	0.9846978639435471
0.8706566999999998	0.9849460339306844
0.8734563999999996	0.9851883383204296
0.8762560999999998	0.9854282809819273
0.8790557999999999	0.9856722624400165
0.8818554999999997	0.9859257248950695
0.8846551999999999	0.9861897775847701
0.8874548999999996	0.9864596276947566
0.8902545999999998	0.9867254151119906
0.8930542999999995	0.9869751244007461
0.8958539999999997	0.9871984729374133
0.8986536999999999	0.9873903347285833
0.9014533999999996	0.987552471274981
0.9042530999999998	0.9876930108494086
0.9070527999999995	0.9878239806689029
0.9098524999999997	0.9879579171283338
0.9126521999999999	0.9881048793720677
0.9154518999999997	0.9882709566907724
0.9182515999999998	0.9884586850390688
0.9210512999999996	0.9886689416781576
0.9238509999999998	0.9889032123626662
0.9266506999999999	0.9891649073369184
0.9294503999999997	0.9894587544196229
0.9322500999999999	0.9897881112111231
0.9350497999999996	0.9901510150152376
0.9378494999999998	0.9905365443496256
0.9406491999999995	0.9909232731084354
0.9434488999999997	0.9912811159006316
0.9462485999999999	0.9915767998657734
0.9490482999999996	0.991781890446539
0.9518479999999998	0.9918812011828899
0.9546476999999995	0.9918789474038805
0.9574473999999997	0.9918003875443825
0.9602470999999999	0.9916878783806804
0.9630467999999996	0.9915919169121856
0.9658464999999998	0.9915593377501073
0.9686461999999996	0.9916218537563616
0.9714458999999998	0.9917882071355459
0.9742455999999999	0.9920422687878995
0.9770452999999997	0.9923477420713832
0.9798449999999999	0.9926582007492852
0.9826446999999996	0.9929296179404734
0.9854443999999998	0.9931318186536637
0.9882440999999995	0.9932556433016944
0.9910437999999997	0.9933139322068236
0.9938434999999999	0.9933363137090014
0.9966431999999996	0.9933596120670998
0.9994428999999998	0.9934169166057278
1.0022425999999995	0.9935286040999618
1.0050422999999997	0.9936978336862146
1.007842	0.9939115165632515
1.0106416999999996	0.9941460100920988
1.0134413999999998	0.994375365104768
1.0162410999999996	0.9945793061994239
1.0190407999999997	0.9947484201300594
1.0218405	0.9948851245974802
1.0246401999999997	0.9950004890676032
1.0274398999999999	0.9951083651293247
1.0302395999999996	0.9952191005396014
1.0330392999999998	0.9953351122933924
1.0358389999999995	0.9954498178983329
1.0386386999999997	0.9955501694855229
1.0414383999999999	0.9956217516201445
1.0442380999999996	0.9956545323182635
1.0470377999999998	0.9956471819796795
1.0498374999999995	0.9956084319592112
1.0526371999999997	0.9955550160635969
1.0554369	0.9955069373685352
1.0582365999999996	0.9954817108512192
1.0610362999999998	0.9954895440852449
1.0638359999999996	0.9955310430522111
1.0666356999999997	0.9955981169765837
1.0694354	0.9956776354241901
1.0722350999999997	0.9957564558273562
1.0750347999999998	0.9958260089273279
1.0778344999999996	0.99588484019088
1.0806341999999998	0.9959382695549511
1.0834338999999995	0.9959953736674217
1.0862335999999997	0.996064448464486
1.0890332999999999	0.996148647560599
1.0918329999999996	0.9962434344076176
1.0946326999999998	0.9963368606835932
1.0974323999999995	0.9964127094281772
1.1002320999999997	0.9964555523624713
1.1030318	0.9964560990022477
1.1058314999999996	0.99641508094167
1.1086311999999998	0.9963443559836553
1.1114308999999996	0.99626478162803
1.1142305999999997	0.9962014094636094
1.1170303	0.9961773684271353
1.1198299999999997	0.9962081824960511
1.1226296999999998	0.9962981026863496
1.1254293999999996	0.9964393958072815
1.1282290999999998	0.9966146400952054
1.1310287999999995	0.9968012166355507
1.1338284999999997	0.9969766164717092
1.1366281999999999	0.9971230617866282
1.1394278999999996	0.9972302726696687
1.1422275999999998	0.9972958649927853
1.1450272999999995	0.997323616385584
1.1478269999999997	0.9973204489323344
1.1506267	0.9972932724958524
1.1534263999999996	0.9972467457848487
1.1562260999999998	0.9971826002829867
1.1590257999999996	0.9971005874623313
1.1618254999999997	0.9970005465367353
1.1646252	0.9968847222922497
1.1674248999999997	0.9967593932865443
1.1702245999999998	0.9966351068773114
1.1730242999999996	0.9965252750129776
1.1758239999999998	0.9964434189970428
1.1786236999999995	0.9963998025021157
1.1814233999999997	0.9963984296459142
1.1842230999999999	0.9964353418381158
1.1870227999999996	0.9964988339699339
1.1898224999999998	0.9965717097099727
1.1926221999999995	0.996635138389024
1.1954218999999997	0.996673209023754
1.1982215999999999	0.9966770271764904
1.2010212999999996	0.9966472433936698
1.2038209999999998	0.9965942429260487
1.2066206999999995	0.9965357947999729
1.2094203999999997	0.9964926204079625
1.2122201	0.9964829292504962
1.2150197999999997	0.9965173192783005
1.2178194999999998	0.9965954372846499
1.2206191999999996	0.9967054117501681
1.2234188999999998	0.9968263797454441
1.2262185999999995	0.9969335977383149
1.2290182999999997	0.9970048763771953
1.2318179999999999	0.9970266318070433
1.2346176999999996	0.9969978530074128
1.2374173999999998	0.9969307776066754
1.2402170999999995	0.9968479373587742
1.2430167999999997	0.9967762476037628
1.2458164999999999	0.9967396810929325
1.2486161999999996	0.9967525197805052
1.2514158999999998	0.9968150636487974
1.2542155999999995	0.9969130056122778
1.2570152999999997	0.9970206418335994
1.2598149999999995	0.9971069867857418
1.2626146999999996	0.9971430413219984
1.2654143999999998	0.9971081796397046
1.2682140999999996	0.9969939689462165
1.2710137999999997	0.9968046006554465
1.2738134999999995	0.9965542072347866
1.2766131999999997	0.9962622960734823
1.2794128999999999	0.9959490256010931
1.2822125999999996	0.9956319118685351
1.2850122999999998	0.995324840632327
1.2878119999999995	0.9950392357098167
1.2906116999999997	0.9947862863794514
1.2934113999999999	0.9945786377685917
1.2962110999999996	0.9944301178489727
1.2990107999999998	0.9943528877477907
1.3018104999999995	0.9943525824296322
1.3046101999999997	0.9944231149223677
1.3074098999999995	0.9945433954247684
1.3102095999999996	0.9946779702762893
1.3130092999999998	0.9947825005503425
1.3158089999999996	0.9948133756805895
1.3186086999999997	0.9947391276576806
1.3214083999999995	0.9945502713923221
1.3242080999999997	0.994264194848431
1.3270077999999998	0.9939228845611476
1.3298074999999996	0.993583327337434
1.3326071999999998	0.9933027685359286
1.3354068999999995	0.9931228669630516
1.3382065999999997	0.9930574971427887
1.3410062999999999	0.9930881752962593
1.3438059999999996	0.9931689627351588
1.3466056999999998	0.9932398280681392
1.3494053999999995	0.9932447182145008
1.3522050999999997	0.9931489006529175
1.3550047999999995	0.9929501096273478
1.3578044999999996	0.9926797603341933
1.3606041999999998	0.9923935165110745
1.3634038999999996	0.9921538887313521
1.3662035999999997	0.9920102161837017
1.3690032999999995	0.9919824403234168
1.3718029999999997	0.9920541005466055
1.3746026999999998	0.9921772028158822
1.3774023999999996	0.9922878618881169
1.3802020999999998	0.9923280746512049
1.3830017999999995	0.9922668008543901
1.3858014999999997	0.9921134598406511
1.3886011999999999	0.9919190957242915
1.3914008999999996	0.9917641892089064
1.3942005999999998	0.9917362963621734
1.3970002999999995	0.9919039430078602
1.3998	0.99229470462182
1.3999	0.9931827805213482
1.3971059021996972	0.9923831121794562
1.394311804399394	0.9916847912948534
1.3915177065990914	0.991186917477249
1.3887236087987886	0.99093761569968
1.385929510998486	0.9909241901953498
1.3831354131981828	0.9910805281346836
1.38034131539788	0.9913089461184603
1.3775472175975774	0.991509554424687
1.3747531197972747	0.991608182664568
1.371959021996972	0.9915747551194407
1.3691649241966688	0.9914272908354886
1.366370826396366	0.9912213465685991
1.3635767285960634	0.9910291949460999
1.3607826307957607	0.9909159278091304
1.357988532995458	0.9909201410845854
1.3551944351951548	0.991044858272254
1.352400337394852	0.9912606534378012
1.3496062395945494	0.9915188337303913
1.3468121417942467	0.9917694058221932
1.3440180439939435	0.9919773695909182
1.3412239461936408	0.9921319475282315
1.3384298483933381	0.9922461913933615
1.3356357505930354	0.9923479503372897
1.3328416527927327	0.992466180541782
1.3300475549924295	0.9926180082184346
1.3272534571921268	0.9928013906650459
1.3244593593918241	0.992995933551413
1.3216652615915214	0.993171291978306
1.3188711637912183	0.9932997560563064
1.3160770659909156	0.9933681087348938
1.3132829681906129	0.9933841629619294
1.3104888703903101	0.9933753904568706
1.3076947725900074	0.993379997438613
1.3049006747897043	0.9934336089123199
1.3021065769894016	0.99355637769566
1.2993124791890989	0.9937452426678487
1.2965183813887962	0.9939742565128931
1.293724283588493	0.9942030324228457
1.2909301857881903	0.9943904472955416
1.2881360879878876	0.9945088255998695
1.2853419901875849	0.9945535988205478
1.2825478923872822	0.9945449798118823
1.279753794586979	0.9945209722256567
1.2769596967866763	0.9945240780816047
1.2741655989863736	0.9945863028024057
1.271371501186071	0.9947176984418047
1.2685774033857682	0.9949025004438227
1.265783305585465	0.9951043060619353
1.2629892077851623	0.9952786138608034
1.2601951099848596	0.9953884757395848
1.257401012184557	0.9954178943606156
1.2546069143842538	0.9953783181928427
1.251812816583951	0.9953058995304875
1.2490187187836483	0.995250297950552
1.2462246209833456	0.9952586709630611
1.243430523183043	0.9953601264937348
1.2406364253827398	0.9955557726008961
1.237842327582437	0.9958176471432051
1.2350482297821344	0.9960968800684324
1.2322541319818316	0.9963384237990063
1.2294600341815285	0.9964975870410248
1.2266659363812258	0.9965531035800657
1.223871838580923	0.9965126927528156
1.2210777407806204	0.9964095760178655
1.2182836429803177	0.9962913439411298
1.2154895451800145	0.9962049455884395
1.2126954473797118	0.996182639530977
1.209901349579409	0.9962332069193216
1.2071072517791064	0.9963408314111646
1.2043131539788037	0.99647148624449
1.2015190561785005	0.9965843123911202
1.1987249583781978	0.996644085313293
1.195930860577895	0.996630846461755
1.1931367627775924	0.9965440328046746
1.1903426649772892	0.9964004609590635
1.1875485671769865	0.9962275730913879
1.1847544693766838	0.9960547320558435
1.1819603715763811	0.9959056462068627
1.1791662737760784	0.9957942020410078
1.1763721759757753	0.9957244641930163
1.1735780781754725	0.9956939748076608
1.1707839803751698	0.9956983523963348
1.1679898825748671	0.9957349366630064
1.165195784774564	0.9958038835951012
1.1624016869742613	0.9959063734875546
1.1596075891739586	0.9960409300516867
1.1568134913736559	0.9961997298804388
1.1540193935733531	0.9963668688777922
1.15122529577305	0.9965198206186784
1.1484311979727473	0.9966340616161693
1.1456371001724446	0.99668954038936
1.1428430023721419	0.9966768329004791
1.1400489045718392	0.9966007811906514
1.137254806771536	0.9964801832412007
1.1344607089712333	0.9963434145791171
1.1316666111709306	0.9962212413695865
1.1288725133706279	0.9961390340913855
1.1260784155703247	0.9961107739944339
1.123284317770022	0.9961366057704739
1.1204902199697193	0.9962044699792967
1.1176961221694166	0.9962949917919264
1.114902024369114	0.9963877902593854
1.1121079265688107	0.9964670481404823
1.109313828768508	0.9965246303726938
1.1065197309682053	0.9965600608043028
1.1037256331679026	0.9965778615711337
1.1009315353675995	0.9965836793712313
1.0981374375672968	0.9965809394553118
1.095343339766994	0.9965693917287117
1.0925492419666913	0.9965460200288241
1.0897551441663886	0.9965077438485512
1.0869610463660855	0.9964545677382293
1.0841669485657828	0.9963916309811741
1.08137285076548	0.9963290546255011
1.0785787529651774	0.9962793952205972
1.0757846551648746	0.9962535309239547
1.0729905573645715	0.9962565191025018
1.0701964595642688	0.9962850828919799
1.067402361763966	0.996327844180056
1.0646082639636634	0.9963684152167807
1.0618141661633602	0.9963903691285965
1.0590200683630575	0.9963823524818445
1.0562259705627548	0.9963414839237652
1.053431872762452	0.9962737680970315
1.0506377749621494	0.9961913420407058
1.0478436771618462	0.9961075631413869
1.0450495793615435	0.996031793102854
1.0422554815612408	0.9959658987044078
1.039461383760938	0.99590389089955
1.036667285960635	0.995834958372163
1.0338731881603322	0.9957488388452738
1.0310790903600295	0.9956415000184965
1.0282849925597268	0.9955188513429896
1.0254908947594241	0.9953968040602547
1.022696796959121	0.9952972584035897
1.0199026991588183	0.9952410908045329
1.0171086013585156	0.9952404060009109
1.0143145035582128	0.9952927634518345
1.0115204057579101	0.9953795905766467
1.008726307957607	0.9954696917322059
1.0059322101573043	0.9955270760076114
1.0031381123570016	0.9955208307101093
1.0003440145566989	0.9954339828559517
0.9975499167563957	0.995268507082937
0.994755818956093	0.9950448067101907
0.9919617211557903	0.9947957408600836
0.9891676233554876	0.9945570190176205
0.9863735255551849	0.9943569531496133
0.9835794277548817	0.9942087561378267
0.980785329954579	0.9941077376447263
0.9779912321542763	0.9940341545544622
0.9751971343539736	0.9939606528196936
0.9724030365536704	0.9938617908593986
0.9696089387533677	0.9937225296422763
0.966814840953065	0.9935429928543675
0.9640207431527623	0.9933380818904647
0.9612266453524596	0.99313223364516
0.9584325475521565	0.9929511659174434
0.9556384497518537	0.9928133628095797
0.952844351951551	0.9927240383008578
0.9500502541512483	0.9926734204876725
0.9472561563509452	0.9926397495545694
0.9444620585506425	0.9925958740491827
0.9416679607503398	0.992517252759702
0.938873862950037	0.9923888473397304
0.9360797651497343	0.9922088830258695
0.9332856673494312	0.9919885514756615
0.9304915695491285	0.9917480379358077
0.9276974717488258	0.9915103407136929
0.9249033739485231	0.9912948860569202
0.9221092761482204	0.9911128043724287
0.9193151783479172	0.9909650327176542
0.9165210805476145	0.9908434260732035
0.9137269827473118	0.9907341416805926
0.9109328849470091	0.9906219930236428
0.9081387871467059	0.9904943892489187
0.9053446893464032	0.990343838764207
0.9025505915461005	0.9901686158990783
0.8997564937457978	0.9899718200039376
0.8969623959454951	0.9897594851449335
0.8941682981451919	0.989538519490936
0.8913742003448892	0.9893150895102578
0.8885801025445865	0.9890937385782143
0.8857860047442838	0.9888772025663115
0.8829919069439807	0.9886666830127739
0.880197809143678	0.9884623073731176
0.8774037113433752	0.9882636037037146
0.8746096135430725	0.9880699472124652
0.8718155157427698	0.987881002225384
0.8690214179424667	0.9876971409633606
0.866227320142164	0.9875197011605714
0.8634332223418613	0.9873508389459524
0.8606391245415586	0.9871927446320304
0.8578450267412558	0.9870461738735776
0.8550509289409527	0.9869085740231129
0.85225683114065	0.9867724336417172
0.8494627333403473	0.9866246809916241
0.8466686355400446	0.9864478569435847
0.8438745377397414	0.9862233385707375
0.8410804399394387	0.9859361826966383
0.838286342139136	0.9855804162601352
0.8354922443388333	0.9851631093519044
0.8326981465385306	0.9847055737503265
0.8299040487382274	0.9842406364102847
0.8271099509379247	0.9838060371092713
0.824315853137622	0.9834352855818969
0.8215217553373193	0.9831483637694338
0.8187276575370162	0.9829450739997125
0.8159335597367134	0.9828033840821908
0.8131394619364107	0.9826838465102956
0.810345364136108	0.9825393988328388
0.8075512663358053	0.9823281160712769
0.8047571685355022	0.9820253544785303
0.8019630707351995	0.9816316199552877
0.7991689729348967	0.9811735316276826
0.796374875134594	0.980697183704865
0.7935807773342913	0.9802554809410335
0.7907866795339882	0.9798929349115263
0.7879925817336855	0.9796323371631452
0.7851984839333828	0.9794673326306083
0.78240438613308	0.9793632711258626
0.7796102883327769	0.9792662861479624
0.7768161905324742	0.9791180727480195
0.7740220927321715	0.9788720800012877
0.7712279949318688	0.9785063593424734
0.7684338971315661	0.9780292845634668
0.7656397993312629	0.9774764958029449
0.7628457015309602	0.9769000630761062
0.7600516037306575	0.9763531962349695
0.7572575059303548	0.9758751254060596
0.7544634081300516	0.9754806427778249
0.7516693103297489	0.975157288616109
0.7488752125294462	0.9748707689350642
0.7460811147291435	0.9745766700904387
0.7432870169288408	0.9742346756725175
0.7404929191285377	0.9738208589340698
0.7376988213282349	0.9733343849652771
0.7349047235279322	0.9727968311374497
0.7321106257276295	0.9722446963082125
0.7293165279273268	0.9717177563177822
0.7265224301270237	0.9712470845335439
0.723728332326721	0.9708464589501178
0.7209342345264182	0.9705096050155837
0.7181401367261155	0.9702137351363018
0.7153460389258124	0.9699278149826255
0.7125519411255097	0.9696225736028409
0.709757843325207	0.9692789105197763
0.7069637455249043	0.9688921074907799
0.7041696477246016	0.9684708222428853
0.7013755499242984	0.9680316647010815
0.6985814521239957	0.9675916093576667
0.695787354323693	0.9671611055396458
0.6929932565233903	0.9667403387365207
0.6901991587230871	0.966319850547661
0.6874050609227844	0.9658851016702626
0.6846109631224817	0.9654231368174162
0.681816865322179	0.9649287743280397
0.6790227675218763	0.9644079390290403
0.6762286697215731	0.963876800345332
0.6734345719212704	0.9633568928078302
0.6706404741209677	0.9628678491811355
0.667846376320665	0.9624202609208488
0.6650522785203619	0.9620111904234504
0.6622581807200592	0.9616239912749973
0.6594640829197564	0.9612326444003718
0.6566699851194537	0.960809285000745
0.653875887319151	0.9603325004077397
0.6510817895188479	0.9597936954320625
0.6482876917185452	0.9591994467955638
0.6454935939182425	0.9585690918068219
0.6426994961179398	0.9579283731838386
0.639905398317637	0.9573012618361991
0.6371113005173339	0.9567026663656115
0.6343172027170312	0.9561344160875002
0.6315231049167285	0.955585783111514
0.6287290071164258	0.9550382664660331
0.6259349093161226	0.9544729170112374
0.6231408115158199	0.9538776230520611
0.6203467137155172	0.9532517944582988
0.6175526159152145	0.9526067751614373
0.6147585181149118	0.9519617834006151
0.6119644203146086	0.9513367329739691
0.6091703225143059	0.9507444013660331
0.6063762247140032	0.9501846993198646
0.6035821269137003	0.9496431508429278
0.6007880291133976	0.9490943145264986
0.5979939313130949	0.9485092167557032
0.5951998335127919	0.947864477036954
0.5924057357124892	0.9471501568745824
0.5896116379121863	0.9463736893754178
0.5868175401118836	0.9455584601230645
0.5840234423115807	0.9447373273508521
0.581229344511278	0.9439430327999594
0.578435246710975	0.9431985124828012
0.5756411489106723	0.9425102069018008
0.5728470511103696	0.9418665438787107
0.5700529533100667	0.941242109980563
0.567258855509764	0.9406061718934329
0.564464757709461	0.9399327663779578
0.5616706599091583	0.9392090321029991
0.5588765621088554	0.9384390068723715
0.5560824643085527	0.9376415984130517
0.55328836650825	0.9368433807745633
0.550494268707947	0.9360686324862885
0.5477001709076443	0.9353300223608934
0.5449060731073414	0.9346232128767834
0.5421119753070387	0.9339274045990319
0.5393178775067358	0.9332118747478473
0.5365237797064331	0.932446508624492
0.5337296819061303	0.9316128714444747
0.5309355841058274	0.9307120275148144
0.5281414863055247	0.9297662366206936
0.5253473885052218	0.9288135808056828
0.5225532907049191	0.9278968936424687
0.5197591929046161	0.9270503223057132
0.5169650951043134	0.9262877886204225
0.5141709973040105	0.9255971838610759
0.5113768995037078	0.9249424289757662
0.5085828017034051	0.9242730745793584
0.5057887039031022	0.9235386841978456
0.5029946061027994	0.9227036336601675
0.5002005083024965	0.9217577150465336
0.4974064105021938	0.9207191672371363
0.4946123127018909	0.9196290980496427
0.49181821490158817	0.9185389762683225
0.48902411710128546	0.9174950818878966
0.48623001930098253	0.9165247859901482
0.4834359215006798	0.9156289548627274
0.4806418237003769	0.9147828096001553
0.4778477259000742	0.9139448520755411
0.47505362809977125	0.9130708745628883
0.47225953029946854	0.9121284520297467
0.46946543249916584	0.911107205422544
0.4666713346988629	0.9100215577738351
0.4638772368985602	0.9089052079877321
0.46108313909825727	0.9077992886951528
0.45828904129795456	0.9067382429600297
0.4554949434976516	0.9057381624868304
0.4527008456973489	0.9047914458888746
0.449906747897046	0.9038694634500835
0.4471126500967433	0.9029321928829936
0.44431855229644057	0.9019414425988058
0.44152445449613764	0.9008731010618147
0.43873035669583493	0.8997242400223656
0.435936258895532	0.8985127173950478
0.4331421610952293	0.8972695442626768
0.43034806329492636	0.896026796368503
0.42755396549462366	0.8948053942080247
0.42475986769432095	0.8936071121424238
0.421965769894018	0.892413690735343
0.4191716720937153	0.8911934304516985
0.4163775742934124	0.8899130043833312
0.41358347649310967	0.888550362552367
0.41078937869280674	0.8871041654754986
0.40799528089250403	0.885596340712091
0.4052011830922011	0.8840667104966875
0.4024070852918984	0.8825613786993562
0.3996129874915957	0.8811187392610793
0.39681888969129275	0.8797578157084777
0.39402479189099004	0.8784728605813721
0.3912306940906871	0.8772359995612772
0.3884365962903844	0.8760069402609842
0.3856424984900815	0.874746342983749
0.38284840068977877	0.8734282175117731
0.38005430288947606	0.8720470996375389
0.37726020508917313	0.8706176386962895
0.3744661072888704	0.8691669333438197
0.3716720094885675	0.8677225325062385
0.3688779116882648	0.866300556883439
0.36608381388796185	0.8648983423663019
0.36328971608765914	0.8634943707975562
0.36049561828735643	0.8620556092175538
0.3577015204870535	0.8605496643533946
0.3549074226867508	0.8589573479211696
0.35211332488644786	0.8572810027712825
0.34931922708614516	0.8555453719408026
0.3465251292858422	0.853790416392497
0.3437310314855395	0.8520583832606436
0.3409369336852366	0.8503795625377326
0.3381428358849339	0.8487617665416056
0.33534873808463117	0.8471873772750461
0.33255464028432824	0.8456192164462373
0.32976054248402553	0.8440133912860117
0.3269664446837226	0.8423347455551881
0.3241723468834199	0.8405695063158651
0.32137824908311696	0.8387305644123098
0.31858415128281425	0.8368533048346615
0.31579005348251155	0.8349831779301302
0.3129959556822086	0.8331591428143961
0.3102018578819059	0.8313986835719773
0.307407760081603	0.8296897185217831
0.30461366228130027	0.8279924825577423
0.30181956448099734	0.8262510998137444
0.29902546668069463	0.8244112181574601
0.2962313688803919	0.8224379011698859
0.293437271080089	0.8203277354357823
0.2906431732797863	0.8181109248893261
0.28784907547948335	0.8158424223958695
0.28505497767918064	0.8135847978819544
0.2822608798788777	0.8113883317047659
0.279466782078575	0.8092748036250614
0.2766726842782721	0.8072302805839059
0.27387858647796937	0.8052092740433281
0.27108448867766666	0.8031489188503913
0.2682903908773637	0.8009885624844961
0.265496293077061	0.7986884303069439
0.2627021952767581	0.7962414097003989
0.2599080974764554	0.7936743254250385
0.25711399967615245	0.7910385596232772
0.25431990187584974	0.7883933277480986
0.25152580407554703	0.7857872085735158
0.2487317062752441	0.7832439088874733
0.2459376084749414	0.780756642515058
0.24314351067463846	0.7782925081969928
0.24034941287433575	0.7758049049070528
0.23755531507403282	0.7732494594247649
0.23476121727373012	0.7705979948365046
0.23196711947342719	0.767846001463834
0.22917302167312448	0.7650114974994462
0.22637892387282177	0.762126202733654
0.22358482607251884	0.7592225334747706
0.22079072827221613	0.7563211900108483
0.2179966304719132	0.7534236654672712
0.2152025326716105	0.7505120759779191
0.21240843487130756	0.7475560244716426
0.20961433707100485	0.7445237311447063
0.20682023927070214	0.7413932544538537
0.2040261414703992	0.7381597455026493
0.2012320436700965	0.7348362328885463
0.19843794586979357	0.7314478294330493
0.19564384806949087	0.7280216141147955
0.19284975026918794	0.7245759370616296
0.19005565246888523	0.7211130183608235
0.18726155466858252	0.7176174570397721
0.1844674568682796	0.7140611151231305
0.18167335906797688	0.7104125758023032
0.17887926126767395	0.7066477946785608
0.17608516346737124	0.7027582042927802
0.1732910656670683	0.6987534854309712
0.1704969678667656	0.6946581123763187
0.16770287006646267	0.6905029255650635
0.16490877226615996	0.6863146326061196
0.16211467446585726	0.6821067382695247
0.15932057666555433	0.6778747935368117
0.15652647886525162	0.6735972981734951
0.1537323810649487	0.6692416707276709
0.15093828326464598	0.6647730909464893
0.14814418546434305	0.6601632524481279
0.14535008766404034	0.6553963428665115
0.14255598986373763	0.6504707204273554
0.1397618920634347	0.6453963119988265
0.136967794263132	0.6401891424765866
0.13417369646282906	0.634865150237023
0.13137959866252635	0.6294353493356927
0.12858550086222342	0.6239035903967434
0.12579140306192071	0.6182670263009675
0.122997305261618	0.6125183758233523
0.12020320746131508	0.606648574307942
0.11740910966101237	0.6006485479118369
0.11461501186070944	0.5945095153635321
0.11182091406040673	0.588222072547117
0.1090268162601038	0.5817749585330612
0.10623271845980109	0.575154554573647
0.10343862065949816	0.5683457731815611
0.10064452285919545	0.5613342413247366
0.09785042505889274	0.554108921311332
0.09505632725858981	0.5466639078980448
0.0922622294582871	0.5389983071971887
0.08946813165798417	0.5311138136353133
0.08667403385768147	0.5230105836212646
0.08387993605737853	0.5146828475540217
0.08108583825707583	0.5061160220395793
0.07829174045677312	0.4972866900083639
0.07549764265647019	0.48816580106753804
0.07270354485616748	0.4787241676666445
0.06990944705586455	0.46893829265893644
0.06711534925556184	0.4587942049926026
0.06432125145525891	0.4482875103810775
0.0615271536549562	0.4374191537960941
0.05873305585465327	0.42618800096126563
0.05593895805435056	0.41458267683261163
0.053144860254047854	0.4025756125766742
0.050350762453744924	0.3901216858351718
0.047556664653442215	0.37716232431805263
0.044762566853139285	0.3636339839890564
0.04196846905283658	0.3494782195372359
0.039174371252533646	0.3346497963131472
0.03638027345223094	0.31911980829655767
0.03358617565192823	0.30287246981418137
0.0307920778516253	0.2858965949828828
0.02799798005132259	0.26817494812086895
0.02520388225101966	0.24967582951650788
0.022409784450716952	0.23035094855229873
0.01961568665041402	0.21014183160267452
0.016821588850111313	0.18899425105664175
0.014027491049808605	0.16687735048822142
0.011233393249505674	0.14380225181400624
0.008439295449202966	0.11983466061935855
0.0056451976489000355	0.09509750089895742
0.002851099848597327	0.0697624651292851
5.70020482943967e-05	0.04403263939634497
-0.0027370957520083117	0.01812096735442701
-0.005531193552311242	-0.00776963099547668
-0.00832529135261395	-0.03345953219684375
-0.011119389152916659	-0.05879660378439594
-0.01391348695321959	-0.08365209470588654
-0.016707584753522298	-0.10791186791699799
-0.019501682553825228	-0.13146810677472676
-0.022295780354127936	-0.1542161922150838
-0.025089878154430867	-0.17605923599327802
-0.027883975954733575	-0.19691954736568262
-0.030678073755036284	-0.21675325984302884
-0.033472171555339214	-0.2355625743206409
-0.03626626935564192	-0.25340027825862715
-0.03906036715594485	-0.27036338490162193
-0.04185446495624756	-0.2865762041392447
-0.04464856275655049	-0.30216673426497653
-0.0474426605568532	-0.31724270415994693
-0.05023675835715613	-0.33187401222848545
-0.05303085615745884	-0.3460864944703739
-0.05582495395776155	-0.359868467172471
-0.05861905175806448	-0.3731874739199284
-0.061413149558367186	-0.3860114670121355
-0.06420724735867012	-0.3983273553637975
-0.06700134515897282	-0.4101509037512748
-0.06979544295927576	-0.42152502364421957
-0.07258954075957846	-0.43250752077951904
-0.07538363855988117	-0.44315299066732705
-0.0781777363601841	-0.4534955440832663
-0.08097183416048681	-0.4635387208602224
-0.08376593196078974	-0.4732564244281553
-0.08656002976109245	-0.48260484946998194
-0.08935412756139538	-0.4915415077305242
-0.09214822536169809	-0.5000449136911568
-0.0949423231620008	-0.5081281512607219
-0.09773642096230373	-0.515841529452093
-0.10053051876260644	-0.5232631769187395
-0.10332461656290937	-0.5304804835209027
-0.10611871436321207	-0.5375683908240527
-0.108912812163515	-0.5445716111459414
-0.11170690996381771	-0.5514965520284478
-0.11450100776412064	-0.5583154838598954
-0.11729510556442335	-0.564981410538699
-0.12008920336472606	-0.5714485616733143
-0.12288330116502899	-0.5776916047391232
-0.1256773989653317	-0.5837171726996755
-0.12847149676563463	-0.5895639286711802
-0.13126559456593734	-0.5952912447645242
-0.13405969236624027	-0.6009603585226813
-0.13685379016654298	-0.6066143313795562
-0.13964788796684569	-0.6122634760694408
-0.14244198576714862	-0.6178810697302239
-0.14523608356745132	-0.6234107805980058
-0.14803018136775425	-0.6287834553677695
-0.15082427916805696	-0.6339379860062656
-0.1536183769683599	-0.6388398247836677
-0.1564124747686626	-0.6434916543609761
-0.1592065725689653	-0.6479333588539853
-0.16200067036926824	-0.6522318533709983
-0.16479476816957095	-0.6564643747132712
-0.16758886596987388	-0.6607005536564565
-0.1703829637701766	-0.6649885076405604
-0.17317706157047952	-0.6693484612602247
-0.17597115937078223	-0.6737747071042633
-0.17876525717108516	-0.6782440224259917
-0.18155935497138787	-0.6827268519017227
-0.18435345277169057	-0.6871971802294412
-0.1871475505719935	-0.6916380534503628
-0.1899416483722962	-0.6960416772189233
-0.19273574617259914	-0.700405148465491
-0.19552984397290185	-0.7047243922340363
-0.19832394177320478	-0.7089892829388389
-0.2011180395735075	-0.7131821696444305
-0.2039121373738102	-0.717280468790296
-0.20670623517411313	-0.7212622748588848
-0.20950033297441584	-0.7251127291983197
-0.21229443077471877	-0.7288286143880247
-0.21508852857502148	-0.732419366523474
-0.2178826263753244	-0.7359041014704062
-0.22067672417562711	-0.7393057707042222
-0.22347082197593005	-0.7426446123607494
-0.22626491977623275	-0.7459332567916743
-0.22905901757653546	-0.7491751345239439
-0.2318531153768384	-0.7523665156184807
-0.2346472131771411	-0.7555011045797497
-0.23744131097744403	-0.7585751662800244
-0.24023540877774674	-0.7615910219277018
-0.24302950657804967	-0.7645574680216125
-0.24582360437835238	-0.7674869462298863
-0.2486177021786551	-0.7703906262993916
-0.251411799978958	-0.77327343664996
-0.2542058977792607	-0.7761311475007645
-0.25699999557956366	-0.7789508477226337
-0.25979409337986636	-0.7817148483063976
-0.2625881911801693	-0.7844066924212711
-0.265382288980472	-0.7870170760457094
-0.2681763867807747	-0.7895474295143026
-0.27097048458107764	-0.7920097164812285
-0.27376458238138035	-0.7944223853647996
-0.2765586801816833	-0.7968038517153824
-0.279352777981986	-0.7991658578126223
-0.2821468757822889	-0.8015091760900054
-0.28494097358259163	-0.8038233321035833
-0.28773507138289456	-0.8060905929037473
-0.29052916918319727	-0.8082929097240261
-0.2933232669835	-0.8104193865665945
-0.2961173647838029	-0.8124715836069707
-0.2989114625841056	-0.8144646670283062
-0.30170556038440854	-0.8164238479206065
-0.30449965818471125	-0.8183772099083957
-0.3072937559850142	-0.8203473191698462
-0.3100878537853169	-0.8223444764975123
-0.3128819515856196	-0.824363935217123
-0.31567604938592253	-0.8263880519916162
-0.31847014718622524	-0.828392632441243
-0.32126424498652817	-0.8303552777725102
-0.3240583427868309	-0.8322628437907221
-0.3268524405871338	-0.8341154348316393
-0.3296465383874365	-0.8359255649369135
-0.3324406361877392	-0.8377128057158877
-0.33523473398804216	-0.8394958180146146
-0.33802883178834486	-0.8412845859614295
-0.3408229295886478	-0.8430756201992571
-0.3436170273889505	-0.8448518929524591
-0.34641112518925343	-0.8465876590399628
-0.34920522298955614	-0.8482566555781907
-0.35199932078985907	-0.8498410219180601
-0.3547934185901618	-0.8513380222185101
-0.3575875163904645	-0.8527623602670737
-0.3603816141907674	-0.8541432981446224
-0.3631757119910701	-0.8555174431244696
-0.36596980979137306	-0.8569194042967009
-0.36876390759167577	-0.8583731183436554
-0.3715580053919787	-0.8598863392511921
-0.3743521031922814	-0.861449719548837
-0.3771462009925841	-0.8630404630913242
-0.37994029879288704	-0.8646291854372832
-0.38273439659318975	-0.8661877961145373
-0.3855284943934927	-0.8676961352321739
-0.3883225921937954	-0.869145713396196
-0.3911166899940983	-0.8705399517640382
-0.39391078779440103	-0.8718914150313115
-0.39670488559470385	-0.8732173154125078
-0.39949898339500667	-0.8745348270156212
-0.4022930811953095	-0.8758574792467549
-0.4050871789956123	-0.8771932731193979
-0.4078812767959151	-0.8785444654441097
-0.41067537459621783	-0.8799084600922551
-0.41346947239652065	-0.8812790880305357
-0.4162635701968235	-0.8826477435781233
-0.4190576679971263	-0.8840042263533903
-0.4218517657974291	-0.8853375011412741
-0.42464586359773193	-0.886636744082481
-0.42743996139803475	-0.8878929142433493
-0.43023405919833746	-0.8891007362639787
-0.4330281569986403	-0.8902605761819719
-0.4358222547989431	-0.8913794488288955
-0.4386163525992459	-0.8924704654319785
-0.44141045039954874	-0.8935504409216382
-0.44420454819985156	-0.8946360107363123
-0.4469986460001544	-0.8957392272056501
-0.4497927438004572	-0.8968639641103824
-0.4525868416007599	-0.8980043801865676
-0.4553809394010627	-0.8991461554287783
-0.45817503720136554	-0.9002703669964133
-0.46096913500166836	-0.9013589902988765
-0.4637632328019712	-0.9024004037527118
-0.466557330602274	-0.9033931725023767
-0.4693514284025768	-0.9043468515238585
-0.47214552620287964	-0.9052794511917963
-0.47493962400318235	-0.9062122616731956
-0.47773372180348517	-0.9071635890075316
-0.480527819603788	-0.9081433265095165
-0.4833219174040908	-0.9091500401388748
-0.4861160152043936	-0.9101714608382898
-0.48891011300469644	-0.9111882064539967
-0.49170421080499926	-0.9121795508225612
-0.4944983086053021	-0.9131294436825416
-0.4972924064056048	-0.9140309544395775
-0.5000865042059076	-0.9148878617993412
-0.5028806020062104	-0.915713045650423
-0.5056746998065133	-0.9165243423089751
-0.5084687976068161	-0.9173392722987664
-0.5112628954071189	-0.918170311637749
-0.5140569932074217	-0.9190220936119518
-0.5168510910077244	-0.9198912210814782
-0.5196451888080272	-0.9207684948051827
-0.5224392866083301	-0.9216426165907148
-0.5252333844086329	-0.9225040418308807
-0.5280274822089357	-0.9233477329665638
-0.5308215800092385	-0.9241740423851891
-0.5336156778095413	-0.9249876406605466
-0.5364097756098442	-0.9257950592456206
-0.5392038734101469	-0.9266018228565498
-0.5419979712104497	-0.9274101939794257
-0.5447920690107525	-0.9282182584136129
-0.5475861668110553	-0.9290205766454113
-0.5503802646113581	-0.9298100980051917
-0.553174362411661	-0.9305806572474474
-0.5559684602119638	-0.9313292502177406
-0.5587625580122666	-0.9320574232471774
-0.5615566558125693	-0.9327714298863082
-0.5643507536128721	-0.9334811820017108
-0.5671448514131749	-0.934198328088424
-0.5699389492134778	-0.9349339541605817
-0.5727330470137806	-0.935696409958735
-0.5755271448140834	-0.9364896575028137
-0.5783212426143862	-0.9373123863711099
-0.581115340414689	-0.9381579966983966
-0.5839094382149917	-0.9390154404362742
-0.5867035360152946	-0.9398708232080457
-0.5894976338155974	-0.9407095759128559
-0.5922917316159002	-0.9415188904659492
-0.595085829416203	-0.9422899929855606
-0.5978799272165058	-0.9430197506063585
-0.6006740250168087	-0.9437111409822112
-0.6034681228171114	-0.9443723038560312
-0.6062622206174142	-0.9450142362209827
-0.609056318417717	-0.9456476111493786
-0.6118504162180198	-0.9462795625726863
-0.6146445140183227	-0.9469114359443866
-0.6174386118186255	-0.9475383522830298
-0.6202327096189283	-0.9481509600472013
-0.6230268074192311	-0.9487390636291908
-0.6258209052195338	-0.949296125942615
-0.6286150030198366	-0.9498231901970673
-0.6314091008201395	-0.9503307494867705
-0.6342031986204423	-0.950837582222356
-0.6369972964207451	-0.9513664667444017
-0.6397913942210479	-0.9519377338541641
-0.6425854920213507	-0.9525624719658063
-0.6453795898216536	-0.953237552962947
-0.6481736876219563	-0.9539443227643762
-0.6509677854222591	-0.9546518365030052
-0.6537618832225619	-0.9553241704254036
-0.6565559810228647	-0.9559300178206495
-0.6593500788231675	-0.9564519062120069
-0.6621441766234704	-0.9568922717820743
-0.6649382744237732	-0.9572743789544731
-0.667732372224076	-0.9576374915531505
-0.6705264700243787	-0.958027376284851
-0.6733205678246815	-0.9584846383578678
-0.6761146656249843	-0.9590341033458993
-0.6789087634252872	-0.95967822831401
-0.68170286122559	-0.9603964001346621
-0.6844969590258928	-0.9611502927877431
-0.6872910568261956	-0.9618937202713673
-0.6900851546264983	-0.9625841665119192
-0.6928792524268012	-0.9631927754702576
-0.695673350227104	-0.9637101490033868
-0.6984674480274068	-0.9641466297594563
-0.7012615458277096	-0.9645274091840559
-0.7040556436280124	-0.964884272566973
-0.7068497414283152	-0.9652466289106609
-0.7096438392286181	-0.965634448280952
-0.7124379370289208	-0.966054903376008
-0.7152320348292236	-0.9665031996231743
-0.7180261326295264	-0.966966733342291
-0.7208202304298292	-0.9674307776640019
-0.723614328230132	-0.9678836364495362
-0.7264084260304349	-0.9683196570099857
-0.7292025238307377	-0.9687394400064205
-0.7319966216310405	-0.9691476605794669
-0.7347907194313432	-0.9695497302964742
-0.737584817231646	-0.9699488147255437
-0.7403789150319489	-0.9703444137125186
-0.7431730128322517	-0.9707329674385663
-0.7459671106325545	-0.9711100795972414
-0.7487612084328573	-0.9714732900499211
-0.7515553062331601	-0.9718241283323756
-0.754349404033463	-0.9721684982876682
-0.7571435018337657	-0.9725151437595141
-0.7599375996340685	-0.9728727431237495
-0.7627316974343713	-0.973246760512911
-0.7655257952346741	-0.9736373153707838
-0.7683198930349769	-0.9740389647607615
-0.7711139908352798	-0.9744425638775244
-0.7739080886355826	-0.9748385593805146
-0.7767021864358853	-0.9752204916546343
-0.7794962842361881	-0.9755873647332007
-0.7822903820364909	-0.9759439418295568
-0.7850844798367937	-0.976298798935805
-0.7878785776370966	-0.9766608312932863
-0.7906726754373994	-0.977035530229326
-0.7934667732377022	-0.9774224861351697
-0.796260871038005	-0.9778151590471518
-0.7990549688383077	-0.9782031293981764
-0.8018490666386106	-0.9785760957073716
-0.8046431644389134	-0.9789281739227853
-0.8074372622392162	-0.9792608499271802
-0.810231360039519	-0.9795833384343482
-0.8130254578398218	-0.9799099851100834
-0.8158195556401246	-0.980255411181487
-0.8186136534404275	-0.9806289633315063
-0.8214077512407302	-0.9810303785335253
-0.824201849041033	-0.9814482614598221
-0.8269959468413358	-0.9818620893083136
-0.8297900446416386	-0.9822472970830598
-0.8325841424419415	-0.9825819513262244
-0.8353782402422443	-0.9828529540446234
-0.8381723380425471	-0.9830598319482216
-0.8409664358428499	-0.9832149271361467
-0.8437605336431526	-0.9833399589869234
-0.8465546314434554	-0.9834600832292292
-0.8493487292437583	-0.9835973434931773
-0.8521428270440611	-0.9837655391628761
-0.8549369248443639	-0.9839679898061351
-0.8577310226446667	-0.9841986607572437
-0.8605251204449695	-0.9844459850920964
-0.8633192182452722	-0.9846978639435471
-0.8661133160455751	-0.9849460339306844
-0.8689074138458779	-0.9851883383204296
-0.8717015116461807	-0.9854282809819273
-0.8744956094464835	-0.9856722624400165
-0.8772897072467863	-0.9859257248950695
-0.8800838050470892	-0.9861897775847701
-0.882877902847392	-0.9864596276947566
-0.8856720006476947	-0.9867254151119906
-0.8884660984479975	-0.9869751244007461
-0.8912601962483003	-0.9871984729374133
-0.8940542940486031	-0.9873903347285833
-0.896848391848906	-0.987552471274981
-0.8996424896492088	-0.9876930108494086
-0.9024365874495115	-0.9878239806689029
-0.9052306852498144	-0.9879579171283338
-0.9080247830501171	-0.9881048793720677
-0.9108188808504201	-0.9882709566907724
-0.9136129786507228	-0.9884586850390688
-0.9164070764510256	-0.9886689416781576
-0.9192011742513284	-0.9889032123626662
-0.9219952720516312	-0.9891649073369184
-0.924789369851934	-0.9894587544196229
-0.9275834676522368	-0.9897881112111231
-0.9303775654525397	-0.9901510150152376
-0.9331716632528424	-0.9905365443496256
-0.9359657610531452	-0.9909232731084354
-0.938759858853448	-0.9912811159006316
-0.9415539566537509	-0.9915767998657734
-0.9443480544540537	-0.991781890446539
-0.9471421522543564	-0.9918812011828899
-0.9499362500546593	-0.9918789474038805
-0.952730347854962	-0.9918003875443825
-0.9555244456552648	-0.9916878783806804
-0.9583185434555677	-0.9915919169121856
-0.9611126412558705	-0.9915593377501073
-0.9639067390561733	-0.9916218537563616
-0.966700836856476	-0.9917882071355459
-0.9694949346567789	-0.9920422687878995
-0.9722890324570816	-0.9923477420713832
-0.9750831302573846	-0.9926582007492852
-0.9778772280576873	-0.9929296179404734
-0.9806713258579901	-0.9931318186536637
-0.9834654236582929	-0.9932556433016944
-0.9862595214585957	-0.9933139322068236
-0.9890536192588986	-0.9933363137090014
-0.9918477170592013	-0.9933596120670998
-0.9946418148595042	-0.9934169166057278
-0.9974359126598069	-0.9935286040999618
-1.0002300104601098	-0.9936978336862146
-1.0030241082604126	-0.9939115165632515
-1.0058182060607153	-0.9941460100920988
-1.0086123038610182	-0.994375365104768
-1.011406401661321	-0.9945793061994239
-1.0142004994616238	-0.9947484201300594
-1.0169945972619265	-0.9948851245974802
-1.0197886950622295	-0.9950004890676032
-1.0225827928625322	-0.9951083651293247
-1.025376890662835	-0.9952191005396014
-1.0281709884631378	-0.9953351122933924
-1.0309650862634405	-0.9954498178983329
-1.0337591840637435	-0.9955501694855229
-1.0365532818640462	-0.9956217516201445
-1.039347379664349	-0.9956545323182635
-1.0421414774646518	-0.9956471819796795
-1.0449355752649545	-0.9956084319592112
-1.0477296730652574	-0.9955550160635969
-1.0505237708655604	-0.9955069373685352
-1.053317868665863	-0.9954817108512192
-1.0561119664661658	-0.9954895440852449
-1.0589060642664687	-0.9955310430522111
-1.0617001620667714	-0.9955981169765837
-1.0644942598670744	-0.9956776354241901
-1.067288357667377	-0.9957564558273562
-1.0700824554676798	-0.9958260089273279
-1.0728765532679827	-0.99588484019088
-1.0756706510682854	-0.9959382695549511
-1.0784647488685883	-0.9959953736674217
-1.081258846668891	-0.996064448464486
-1.084052944469194	-0.996148647560599
-1.0868470422694967	-0.9962434344076176
-1.0896411400697996	-0.9963368606835932
-1.0924352378701023	-0.9964127094281772
-1.095229335670405	-0.9964555523624713
-1.098023433470708	-0.9964560990022477
-1.1008175312710107	-0.99641508094167
-1.1036116290713136	-0.9963443559836553
-1.1064057268716163	-0.99626478162803
-1.109199824671919	-0.9962014094636094
-1.111993922472222	-0.9961773684271353
-1.1147880202725249	-0.9962081824960511
-1.1175821180728276	-0.9962981026863496
-1.1203762158731303	-0.9964393958072815
-1.1231703136734332	-0.9966146400952054
-1.125964411473736	-0.9968012166355507
-1.1287585092740389	-0.9969766164717092
-1.1315526070743416	-0.9971230617866282
-1.1343467048746443	-0.9972302726696687
-1.1371408026749472	-0.9972958649927853
-1.13993490047525	-0.997323616385584
-1.1427289982755529	-0.9973204489323344
-1.1455230960758556	-0.9972932724958524
-1.1483171938761585	-0.9972467457848487
-1.1511112916764612	-0.9971826002829867
-1.1539053894767641	-0.9971005874623313
-1.1566994872770668	-0.9970005465367353
-1.1594935850773695	-0.9968847222922497
-1.1622876828776725	-0.9967593932865443
-1.1650817806779752	-0.9966351068773114
-1.1678758784782781	-0.9965252750129776
-1.1706699762785808	-0.9964434189970428
-1.1734640740788838	-0.9963998025021157
-1.1762581718791865	-0.9963984296459142
-1.1790522696794894	-0.9964353418381158
-1.181846367479792	-0.9964988339699339
-1.1846404652800948	-0.9965717097099727
-1.1874345630803977	-0.996635138389024
-1.1902286608807005	-0.996673209023754
-1.1930227586810034	-0.9966770271764904
-1.195816856481306	-0.9966472433936698
-1.1986109542816088	-0.9965942429260487
-1.2014050520819117	-0.9965357947999729
-1.2041991498822144	-0.9964926204079625
-1.2069932476825174	-0.9964829292504962
-1.20978734548282	-0.9965173192783005
-1.212581443283123	-0.9965954372846499
-1.2153755410834257	-0.9967054117501681
-1.2181696388837286	-0.9968263797454441
-1.2209637366840314	-0.9969335977383149
-1.223757834484334	-0.9970048763771953
-1.226551932284637	-0.9970266318070433
-1.2293460300849397	-0.9969978530074128
-1.2321401278852426	-0.9969307776066754
-1.2349342256855453	-0.9968479373587742
-1.2377283234858483	-0.9967762476037628
-1.240522421286151	-0.9967396810929325
-1.243316519086454	-0.9967525197805052
-1.2461106168867566	-0.9968150636487974
-1.2489047146870593	-0.9969130056122778
-1.2516988124873623	-0.9970206418335994
-1.254492910287665	-0.9971069867857418
-1.257287008087968	-0.9971430413219984
-1.2600811058882706	-0.9971081796397046
-1.2628752036885733	-0.9969939689462165
-1.2656693014888762	-0.9968046006554465
-1.268463399289179	-0.9965542072347866
-1.2712574970894819	-0.9962622960734823
-1.2740515948897846	-0.9959490256010931
-1.2768456926900875	-0.9956319118685351
-1.2796397904903902	-0.995324840632327
-1.2824338882906932	-0.9950392357098167
-1.2852279860909959	-0.9947862863794514
-1.2880220838912986	-0.9945786377685917
-1.2908161816916015	-0.9944301178489727
-1.2936102794919042	-0.9943528877477907
-1.2964043772922071	-0.9943525824296322
-1.2991984750925099	-0.9944231149223677
-1.3019925728928128	-0.9945433954247684
-1.3047866706931155	-0.9946779702762893
-1.3075807684934184	-0.9947825005503425
-1.3103748662937211	-0.9948133756805895
-1.3131689640940238	-0.9947391276576806
-1.3159630618943268	-0.9945502713923221
-1.3187571596946295	-0.994264194848431
-1.3215512574949324	-0.9939228845611476
-1.3243453552952351	-0.993583327337434
-1.327139453095538	-0.9933027685359286
-1.3299335508958408	-0.9931228669630516
-1.3327276486961435	-0.9930574971427887
-1.3355217464964464	-0.9930881752962593
-1.338315844296749	-0.9931689627351588
-1.341109942097052	-0.9932398280681392
-1.3439040398973547	-0.9932447182145008
-1.3466981376976577	-0.9931489006529175
-1.3494922354979604	-0.9929501096273478
-1.352286333298263	-0.9926797603341933
-1.355080431098566	-0.9923935165110745
-1.3578745288988687	-0.9921538887313521
-1.3606686266991717	-0.9920102161837017
-1.3634627244994744	-0.9919824403234168
-1.3662568222997773	-0.9920541005466055
-1.36905092010008	-0.9921772028158822
-1.371845017900383	-0.9922878618881169
[truncated: 8 more rows]
