# Supplementary material for: Isolation of a planar π-aromatic Bi5− ring in a cobalt-based inverse-sandwich-type complex
Source: Nat Chem. 2025 Jan 20;17(4):547–55. doi: 10.1038/s41557-024-01713-8 (PMC11964920; doi:10.1038/s41557-024-01713-8)
Supplement: Supplementary file 4 — Original magnetic data of compound 1 and origin file of Fig. 3. [file 41557_2024_1713_MOESM4_ESM.zip › sr_and_T_Symmetrized/10.json]

{
   "comment": "corrected Loops",
   "temperature": 0.1,
   "measures": [
      {
         "sr": 0.016,
         "angle": 0,
         "trans": 0,
         "cool_t": 1,
         "comment": "to H_stop",
         "data": [
            [
               -1.3999,
               -0.9931827805213482
            ],
            [
               -1.3971003,
               -0.9923831121794562
            ],
            [
               -1.3943006,
               -0.9916847912948534
            ],
            [
               -1.3915008999999998,
               -0.991186917477249
            ],
            [
               -1.3887011999999999,
               -0.99093761569968
            ],
            [
               -1.3859015,
               -0.9909241901953498
            ],
            [
               -1.3831018,
               -0.9910805281346836
            ],
            [
               -1.3803021,
               -0.9913089461184603
            ],
            [
               -1.3775024,
               -0.991509554424687
            ],
            [
               -1.3747026999999998,
               -0.991608182664568
            ],
            [
               -1.3719029999999999,
               -0.9915747551194407
            ],
            [
               -1.3691033,
               -0.9914272908354886
            ],
            [
               -1.3663036,
               -0.9912213465685991
            ],
            [
               -1.3635039,
               -0.9910291949460999
            ],
            [
               -1.3607042,
               -0.9909159278091304
            ],
            [
               -1.3579044999999998,
               -0.9909201410845854
            ],
            [
               -1.3551047999999999,
               -0.991044858272254
            ],
            [
               -1.3523051,
               -0.9912606534378012
            ],
            [
               -1.3495054,
               -0.9915188337303913
            ],
            [
               -1.3467057,
               -0.9917694058221932
            ],
            [
               -1.343906,
               -0.9919773695909182
            ],
            [
               -1.3411062999999999,
               -0.9921319475282315
            ],
            [
               -1.3383066,
               -0.9922461913933615
            ],
            [
               -1.3355069,
               -0.9923479503372897
            ],
            [
               -1.3327072,
               -0.992466180541782
            ],
            [
               -1.3299075,
               -0.9926180082184346
            ],
            [
               -1.3271077999999998,
               -0.9928013906650459
            ],
            [
               -1.3243080999999999,
               -0.992995933551413
            ],
            [
               -1.3215084,
               -0.993171291978306
            ],
            [
               -1.3187087,
               -0.9932997560563064
            ],
            [
               -1.315909,
               -0.9933681087348938
            ],
            [
               -1.3131093,
               -0.9933841629619294
            ],
            [
               -1.3103095999999999,
               -0.9933753904568706
            ],
            [
               -1.3075099,
               -0.993379997438613
            ],
            [
               -1.3047102,
               -0.9934336089123199
            ],
            [
               -1.3019105,
               -0.99355637769566
            ],
            [
               -1.2991108,
               -0.9937452426678487
            ],
            [
               -1.2963111,
               -0.9939742565128931
            ],
            [
               -1.2935113999999999,
               -0.9942030324228457
            ],
            [
               -1.2907117,
               -0.9943904472955416
            ],
            [
               -1.287912,
               -0.9945088255998695
            ],
            [
               -1.2851123,
               -0.9945535988205478
            ],
            [
               -1.2823126,
               -0.9945449798118823
            ],
            [
               -1.2795128999999998,
               -0.9945209722256567
            ],
            [
               -1.2767131999999999,
               -0.9945240780816047
            ],
            [
               -1.2739135,
               -0.9945863028024057
            ],
            [
               -1.2711138,
               -0.9947176984418047
            ],
            [
               -1.2683141,
               -0.9949025004438227
            ],
            [
               -1.2655143999999998,
               -0.9951043060619353
            ],
            [
               -1.2627146999999999,
               -0.9952786138608034
            ],
            [
               -1.259915,
               -0.9953884757395848
            ],
            [
               -1.2571153,
               -0.9954178943606156
            ],
            [
               -1.2543156,
               -0.9953783181928427
            ],
            [
               -1.2515159,
               -0.9953058995304875
            ],
            [
               -1.2487162,
               -0.995250297950552
            ],
            [
               -1.2459164999999999,
               -0.9952586709630611
            ],
            [
               -1.2431168,
               -0.9953601264937348
            ],
            [
               -1.2403171,
               -0.9955557726008961
            ],
            [
               -1.2375174,
               -0.9958176471432051
            ],
            [
               -1.2347177,
               -0.9960968800684324
            ],
            [
               -1.2319179999999998,
               -0.9963384237990063
            ],
            [
               -1.2291182999999999,
               -0.9964975870410248
            ],
            [
               -1.2263186,
               -0.9965531035800657
            ],
            [
               -1.2235189,
               -0.9965126927528156
            ],
            [
               -1.2207192,
               -0.9964095760178655
            ],
            [
               -1.2179195,
               -0.9962913439411298
            ],
            [
               -1.2151197999999999,
               -0.9962049455884395
            ],
            [
               -1.2123201,
               -0.996182639530977
            ],
            [
               -1.2095204,
               -0.9962332069193216
            ],
            [
               -1.2067207,
               -0.9963408314111646
            ],
            [
               -1.203921,
               -0.99647148624449
            ],
            [
               -1.2011213,
               -0.9965843123911202
            ],
            [
               -1.1983215999999999,
               -0.996644085313293
            ],
            [
               -1.1955219,
               -0.996630846461755
            ],
            [
               -1.1927222,
               -0.9965440328046746
            ],
            [
               -1.1899225,
               -0.9964004609590635
            ],
            [
               -1.1871228,
               -0.9962275730913879
            ],
            [
               -1.1843230999999999,
               -0.9960547320558435
            ],
            [
               -1.1815234,
               -0.9959056462068627
            ],
            [
               -1.1787237,
               -0.9957942020410078
            ],
            [
               -1.175924,
               -0.9957244641930163
            ],
            [
               -1.1731243,
               -0.9956939748076608
            ],
            [
               -1.1703246,
               -0.9956983523963348
            ],
            [
               -1.1675248999999999,
               -0.9957349366630064
            ],
            [
               -1.1647252,
               -0.9958038835951012
            ],
            [
               -1.1619255,
               -0.9959063734875546
            ],
            [
               -1.1591258,
               -0.9960409300516867
            ],
            [
               -1.1563261,
               -0.9961997298804388
            ],
            [
               -1.1535264,
               -0.9963668688777922
            ],
            [
               -1.1507266999999999,
               -0.9965198206186784
            ],
            [
               -1.147927,
               -0.9966340616161693
            ],
            [
               -1.1451273,
               -0.99668954038936
            ],
            [
               -1.1423276,
               -0.9966768329004791
            ],
            [
               -1.1395279,
               -0.9966007811906514
            ],
            [
               -1.1367281999999999,
               -0.9964801832412007
            ],
            [
               -1.1339285,
               -0.9963434145791171
            ],
            [
               -1.1311288,
               -0.9962212413695865
            ],
            [
               -1.1283291,
               -0.9961390340913855
            ],
            [
               -1.1255294,
               -0.9961107739944339
            ],
            [
               -1.1227296999999998,
               -0.9961366057704739
            ],
            [
               -1.11993,
               -0.9962044699792967
            ],
            [
               -1.1171303,
               -0.9962949917919264
            ],
            [
               -1.1143306,
               -0.9963877902593854
            ],
            [
               -1.1115309,
               -0.9964670481404823
            ],
            [
               -1.1087312,
               -0.9965246303726938
            ],
            [
               -1.1059315,
               -0.9965600608043028
            ],
            [
               -1.1031317999999999,
               -0.9965778615711337
            ],
            [
               -1.1003321,
               -0.9965836793712313
            ],
            [
               -1.0975324,
               -0.9965809394553118
            ],
            [
               -1.0947327,
               -0.9965693917287117
            ],
            [
               -1.091933,
               -0.9965460200288241
            ],
            [
               -1.0891332999999999,
               -0.9965077438485512
            ],
            [
               -1.0863336,
               -0.9964545677382293
            ],
            [
               -1.0835339,
               -0.9963916309811741
            ],
            [
               -1.0807342,
               -0.9963290546255011
            ],
            [
               -1.0779345,
               -0.9962793952205972
            ],
            [
               -1.0751347999999998,
               -0.9962535309239547
            ],
            [
               -1.0723351,
               -0.9962565191025018
            ],
            [
               -1.0695354,
               -0.9962850828919799
            ],
            [
               -1.0667357,
               -0.996327844180056
            ],
            [
               -1.063936,
               -0.9963684152167807
            ],
            [
               -1.0611363,
               -0.9963903691285965
            ],
            [
               -1.0583366,
               -0.9963823524818445
            ],
            [
               -1.0555369,
               -0.9963414839237652
            ],
            [
               -1.0527372,
               -0.9962737680970315
            ],
            [
               -1.0499375,
               -0.9961913420407058
            ],
            [
               -1.0471378,
               -0.9961075631413869
            ],
            [
               -1.0443381,
               -0.996031793102854
            ],
            [
               -1.0415383999999999,
               -0.9959658987044078
            ],
            [
               -1.0387387,
               -0.99590389089955
            ],
            [
               -1.035939,
               -0.995834958372163
            ],
            [
               -1.0331393,
               -0.9957488388452738
            ],
            [
               -1.0303396,
               -0.9956415000184965
            ],
            [
               -1.0275398999999998,
               -0.9955188513429896
            ],
            [
               -1.0247402,
               -0.9953968040602547
            ],
            [
               -1.0219405,
               -0.9952972584035897
            ],
            [
               -1.0191408,
               -0.9952410908045329
            ],
            [
               -1.0163411,
               -0.9952404060009109
            ],
            [
               -1.0135414,
               -0.9952927634518345
            ],
            [
               -1.0107417,
               -0.9953795905766467
            ],
            [
               -1.007942,
               -0.9954696917322059
            ],
            [
               -1.0051423,
               -0.9955270760076114
            ],
            [
               -1.0023426,
               -0.9955208307101093
            ],
            [
               -0.9995429,
               -0.9954339828559517
            ],
            [
               -0.9967432,
               -0.995268507082937
            ],
            [
               -0.9939435,
               -0.9950448067101907
            ],
            [
               -0.9911437999999999,
               -0.9947957408600836
            ],
            [
               -0.9883441,
               -0.9945570190176205
            ],
            [
               -0.9855444,
               -0.9943569531496133
            ],
            [
               -0.9827447,
               -0.9942087561378267
            ],
            [
               -0.9799450000000001,
               -0.9941077376447263
            ],
            [
               -0.9771453,
               -0.9940341545544622
            ],
            [
               -0.9743455999999999,
               -0.9939606528196936
            ],
            [
               -0.9715459,
               -0.9938617908593986
            ],
            [
               -0.9687462,
               -0.9937225296422763
            ],
            [
               -0.9659465,
               -0.9935429928543675
            ],
            [
               -0.9631468,
               -0.9933380818904647
            ],
            [
               -0.9603471,
               -0.99313223364516
            ],
            [
               -0.9575473999999999,
               -0.9929511659174434
            ],
            [
               -0.9547477,
               -0.9928133628095797
            ],
            [
               -0.951948,
               -0.9927240383008578
            ],
            [
               -0.9491483000000001,
               -0.9926734204876725
            ],
            [
               -0.9463486,
               -0.9926397495545694
            ],
            [
               -0.9435488999999999,
               -0.9925958740491827
            ],
            [
               -0.9407492,
               -0.992517252759702
            ],
            [
               -0.9379495,
               -0.9923888473397304
            ],
            [
               -0.9351498,
               -0.9922088830258695
            ],
            [
               -0.9323501000000001,
               -0.9919885514756615
            ],
            [
               -0.9295504,
               -0.9917480379358077
            ],
            [
               -0.9267506999999999,
               -0.9915103407136929
            ],
            [
               -0.923951,
               -0.9912948860569202
            ],
            [
               -0.9211513,
               -0.9911128043724287
            ],
            [
               -0.9183516,
               -0.9909650327176542
            ],
            [
               -0.9155519,
               -0.9908434260732035
            ],
            [
               -0.9127522,
               -0.9907341416805926
            ],
            [
               -0.9099524999999999,
               -0.9906219930236428
            ],
            [
               -0.9071528,
               -0.9904943892489187
            ],
            [
               -0.9043531,
               -0.990343838764207
            ],
            [
               -0.9015534000000001,
               -0.9901686158990783
            ],
            [
               -0.8987537,
               -0.9899718200039376
            ],
            [
               -0.895954,
               -0.9897594851449335
            ],
            [
               -0.8931543,
               -0.989538519490936
            ],
            [
               -0.8903546,
               -0.9893150895102578
            ],
            [
               -0.8875549,
               -0.9890937385782143
            ],
            [
               -0.8847552,
               -0.9888772025663115
            ],
            [
               -0.8819555,
               -0.9886666830127739
            ],
            [
               -0.8791558,
               -0.9884623073731176
            ],
            [
               -0.8763561,
               -0.9882636037037146
            ],
            [
               -0.8735564,
               -0.9880699472124652
            ],
            [
               -0.8707567,
               -0.987881002225384
            ],
            [
               -0.867957,
               -0.9876971409633606
            ],
            [
               -0.8651573,
               -0.9875197011605714
            ],
            [
               -0.8623576,
               -0.9873508389459524
            ],
            [
               -0.8595579,
               -0.9871927446320304
            ],
            [
               -0.8567582,
               -0.9870461738735776
            ],
            [
               -0.8539585,
               -0.9869085740231129
            ],
            [
               -0.8511588,
               -0.9867724336417172
            ],
            [
               -0.8483591,
               -0.9866246809916241
            ],
            [
               -0.8455594,
               -0.9864478569435847
            ],
            [
               -0.8427597,
               -0.9862233385707375
            ],
            [
               -0.83996,
               -0.9859361826966383
            ],
            [
               -0.8371603,
               -0.9855804162601352
            ],
            [
               -0.8343606,
               -0.9851631093519044
            ],
            [
               -0.8315609,
               -0.9847055737503265
            ],
            [
               -0.8287612,
               -0.9842406364102847
            ],
            [
               -0.8259615,
               -0.9838060371092713
            ],
            [
               -0.8231618,
               -0.9834352855818969
            ],
            [
               -0.8203621,
               -0.9831483637694338
            ],
            [
               -0.8175624,
               -0.9829450739997125
            ],
            [
               -0.8147627000000001,
               -0.9828033840821908
            ],
            [
               -0.811963,
               -0.9826838465102956
            ],
            [
               -0.8091633,
               -0.9825393988328388
            ],
            [
               -0.8063636,
               -0.9823281160712769
            ],
            [
               -0.8035639,
               -0.9820253544785303
            ],
            [
               -0.8007642,
               -0.9816316199552877
            ],
            [
               -0.7979645,
               -0.9811735316276826
            ],
            [
               -0.7951648,
               -0.980697183704865
            ],
            [
               -0.7923651,
               -0.9802554809410335
            ],
            [
               -0.7895654,
               -0.9798929349115263
            ],
            [
               -0.7867657,
               -0.9796323371631452
            ],
            [
               -0.783966,
               -0.9794673326306083
            ],
            [
               -0.7811663,
               -0.9793632711258626
            ],
            [
               -0.7783666,
               -0.9792662861479624
            ],
            [
               -0.7755669000000001,
               -0.9791180727480195
            ],
            [
               -0.7727672,
               -0.9788720800012877
            ],
            [
               -0.7699675,
               -0.9785063593424734
            ],
            [
               -0.7671678000000001,
               -0.9780292845634668
            ],
            [
               -0.7643681,
               -0.9774764958029449
            ],
            [
               -0.7615684,
               -0.9769000630761062
            ],
            [
               -0.7587687,
               -0.9763531962349695
            ],
            [
               -0.755969,
               -0.9758751254060596
            ],
            [
               -0.7531693,
               -0.9754806427778249
            ],
            [
               -0.7503696,
               -0.975157288616109
            ],
            [
               -0.7475699,
               -0.9748707689350642
            ],
            [
               -0.7447702,
               -0.9745766700904387
            ],
            [
               -0.7419705,
               -0.9742346756725175
            ],
            [
               -0.7391708,
               -0.9738208589340698
            ],
            [
               -0.7363711000000001,
               -0.9733343849652771
            ],
            [
               -0.7335714,
               -0.9727968311374497
            ],
            [
               -0.7307717,
               -0.9722446963082125
            ],
            [
               -0.7279720000000001,
               -0.9717177563177822
            ],
            [
               -0.7251723,
               -0.9712470845335439
            ],
            [
               -0.7223726,
               -0.9708464589501178
            ],
            [
               -0.7195729000000001,
               -0.9705096050155837
            ],
            [
               -0.7167732,
               -0.9702137351363018
            ],
            [
               -0.7139735,
               -0.9699278149826255
            ],
            [
               -0.7111738000000001,
               -0.9696225736028409
            ],
            [
               -0.7083741,
               -0.9692789105197763
            ],
            [
               -0.7055744,
               -0.9688921074907799
            ],
            [
               -0.7027747,
               -0.9684708222428853
            ],
            [
               -0.699975,
               -0.9680316647010815
            ],
            [
               -0.6971753,
               -0.9675916093576667
            ],
            [
               -0.6943756,
               -0.9671611055396458
            ],
            [
               -0.6915759,
               -0.9667403387365207
            ],
            [
               -0.6887762000000001,
               -0.966319850547661
            ],
            [
               -0.6859765,
               -0.9658851016702626
            ],
            [
               -0.6831768,
               -0.9654231368174162
            ],
            [
               -0.6803771000000001,
               -0.9649287743280397
            ],
            [
               -0.6775774,
               -0.9644079390290403
            ],
            [
               -0.6747777,
               -0.963876800345332
            ],
            [
               -0.6719780000000001,
               -0.9633568928078302
            ],
            [
               -0.6691783,
               -0.9628678491811355
            ],
            [
               -0.6663786,
               -0.9624202609208488
            ],
            [
               -0.6635789000000001,
               -0.9620111904234504
            ],
            [
               -0.6607792,
               -0.9616239912749973
            ],
            [
               -0.6579795,
               -0.9612326444003718
            ],
            [
               -0.6551798,
               -0.960809285000745
            ],
            [
               -0.6523801,
               -0.9603325004077397
            ],
            [
               -0.6495804000000001,
               -0.9597936954320625
            ],
            [
               -0.6467807,
               -0.9591994467955638
            ],
            [
               -0.643981,
               -0.9585690918068219
            ],
            [
               -0.6411813000000001,
               -0.9579283731838386
            ],
            [
               -0.6383816,
               -0.9573012618361991
            ],
            [
               -0.6355819,
               -0.9567026663656115
            ],
            [
               -0.6327822000000001,
               -0.9561344160875002
            ],
            [
               -0.6299825,
               -0.955585783111514
            ],
            [
               -0.6271828,
               -0.9550382664660331
            ],
            [
               -0.6243831000000001,
               -0.9544729170112374
            ],
            [
               -0.6215834,
               -0.9538776230520611
            ],
            [
               -0.6187837,
               -0.9532517944582988
            ],
            [
               -0.6159840000000001,
               -0.9526067751614373
            ],
            [
               -0.6131843,
               -0.9519617834006151
            ],
            [
               -0.6103846,
               -0.9513367329739691
            ],
            [
               -0.6075849000000001,
               -0.9507444013660331
            ],
            [
               -0.6047852,
               -0.9501846993198646
            ],
            [
               -0.6019855000000001,
               -0.9496431508429278
            ],
            [
               -0.5991858,
               -0.9490943145264986
            ],
            [
               -0.5963861,
               -0.9485092167557032
            ],
            [
               -0.5935864000000001,
               -0.947864477036954
            ],
            [
               -0.5907867,
               -0.9471501568745824
            ],
            [
               -0.587987,
               -0.9463736893754178
            ],
            [
               -0.5851873000000001,
               -0.9455584601230645
            ],
            [
               -0.5823876,
               -0.9447373273508521
            ],
            [
               -0.5795879,
               -0.9439430327999594
            ],
            [
               -0.5767882000000001,
               -0.9431985124828012
            ],
            [
               -0.5739885,
               -0.9425102069018008
            ],
            [
               -0.5711888,
               -0.9418665438787107
            ],
            [
               -0.5683891000000001,
               -0.941242109980563
            ],
            [
               -0.5655894,
               -0.9406061718934329
            ],
            [
               -0.5627897000000001,
               -0.9399327663779578
            ],
            [
               -0.5599900000000001,
               -0.9392090321029991
            ],
            [
               -0.5571903,
               -0.9384390068723715
            ],
            [
               -0.5543906000000001,
               -0.9376415984130517
            ],
            [
               -0.5515909,
               -0.9368433807745633
            ],
            [
               -0.5487912,
               -0.9360686324862885
            ],
            [
               -0.5459915000000001,
               -0.9353300223608934
            ],
            [
               -0.5431918,
               -0.9346232128767834
            ],
            [
               -0.5403921,
               -0.9339274045990319
            ],
            [
               -0.5375924000000001,
               -0.9332118747478473
            ],
            [
               -0.5347927,
               -0.932446508624492
            ],
            [
               -0.531993,
               -0.9316128714444747
            ],
            [
               -0.5291933000000001,
               -0.9307120275148144
            ],
            [
               -0.5263936,
               -0.9297662366206936
            ],
            [
               -0.5235939000000001,
               -0.9288135808056828
            ],
            [
               -0.5207942000000001,
               -0.9278968936424687
            ],
            [
               -0.5179945,
               -0.9270503223057132
            ],
            [
               -0.5151948000000001,
               -0.9262877886204225
            ],
            [
               -0.5123951000000001,
               -0.9255971838610759
            ],
            [
               -0.5095954,
               -0.9249424289757662
            ],
            [
               -0.5067957000000001,
               -0.9242730745793584
            ],
            [
               -0.5039960000000001,
               -0.9235386841978456
            ],
            [
               -0.5011963,
               -0.9227036336601675
            ],
            [
               -0.4983966000000001,
               -0.9217577150465336
            ],
            [
               -0.4955969,
               -0.9207191672371363
            ],
            [
               -0.49279720000000005,
               -0.9196290980496427
            ],
            [
               -0.4899975000000001,
               -0.9185389762683225
            ],
            [
               -0.4871978,
               -0.9174950818878966
            ],
            [
               -0.48439810000000005,
               -0.9165247859901482
            ],
            [
               -0.4815984000000001,
               -0.9156289548627274
            ],
            [
               -0.4787987,
               -0.9147828096001553
            ],
            [
               -0.47599900000000006,
               -0.9139448520755411
            ],
            [
               -0.4731993000000001,
               -0.9130708745628883
            ],
            [
               -0.47039960000000003,
               -0.9121284520297467
            ],
            [
               -0.46759990000000007,
               -0.911107205422544
            ],
            [
               -0.4648002000000001,
               -0.9100215577738351
            ],
            [
               -0.46200050000000004,
               -0.9089052079877321
            ],
            [
               -0.4592008000000001,
               -0.9077992886951528
            ],
            [
               -0.4564011000000001,
               -0.9067382429600297
            ],
            [
               -0.45360140000000004,
               -0.9057381624868304
            ],
            [
               -0.4508017000000001,
               -0.9047914458888746
            ],
            [
               -0.448002,
               -0.9038694634500835
            ],
            [
               -0.44520230000000005,
               -0.9029321928829936
            ],
            [
               -0.4424026000000001,
               -0.9019414425988058
            ],
            [
               -0.4396029,
               -0.9008731010618147
            ],
            [
               -0.43680320000000006,
               -0.8997242400223656
            ],
            [
               -0.4340035000000001,
               -0.8985127173950478
            ],
            [
               -0.4312038,
               -0.8972695442626768
            ],
            [
               -0.42840410000000007,
               -0.896026796368503
            ],
            [
               -0.4256044000000001,
               -0.8948053942080247
            ],
            [
               -0.42280470000000003,
               -0.8936071121424238
            ],
            [
               -0.4200050000000001,
               -0.892413690735343
            ],
            [
               -0.4172053000000001,
               -0.8911934304516985
            ],
            [
               -0.41440560000000004,
               -0.8899130043833312
            ],
            [
               -0.4116059000000001,
               -0.888550362552367
            ],
            [
               -0.4088062000000001,
               -0.8871041654754986
            ],
            [
               -0.40600650000000005,
               -0.885596340712091
            ],
            [
               -0.4032068000000001,
               -0.8840667104966875
            ],
            [
               -0.4004071,
               -0.8825613786993562
            ],
            [
               -0.39760740000000006,
               -0.8811187392610793
            ],
            [
               -0.3948077000000001,
               -0.8797578157084777
            ],
            [
               -0.39200800000000013,
               -0.8784728605813721
            ],
            [
               -0.3892083000000002,
               -0.8772359995612772
            ],
            [
               -0.3864086,
               -0.8760069402609842
            ],
            [
               -0.38360890000000003,
               -0.874746342983749
            ],
            [
               -0.38080920000000007,
               -0.8734282175117731
            ],
            [
               -0.3780095000000001,
               -0.8720470996375389
            ],
            [
               -0.37520980000000015,
               -0.8706176386962895
            ],
            [
               -0.37241009999999997,
               -0.8691669333438197
            ],
            [
               -0.3696104,
               -0.8677225325062385
            ],
            [
               -0.36681070000000005,
               -0.866300556883439
            ],
            [
               -0.3640110000000001,
               -0.8648983423663019
            ],
            [
               -0.3612113000000001,
               -0.8634943707975562
            ],
            [
               -0.35841160000000016,
               -0.8620556092175538
            ],
            [
               -0.3556119,
               -0.8605496643533946
            ],
            [
               -0.3528122,
               -0.8589573479211696
            ],
            [
               -0.35001250000000006,
               -0.8572810027712825
            ],
            [
               -0.3472128000000001,
               -0.8555453719408026
            ],
            [
               -0.34441310000000014,
               -0.853790416392497
            ],
            [
               -0.3416134000000002,
               -0.8520583832606436
            ],
            [
               -0.3388137,
               -0.8503795625377326
            ],
            [
               -0.33601400000000003,
               -0.8487617665416056
            ],
            [
               -0.3332143000000001,
               -0.8471873772750461
            ],
            [
               -0.3304146000000001,
               -0.8456192164462373
            ],
            [
               -0.32761490000000015,
               -0.8440133912860117
            ],
            [
               -0.32481519999999997,
               -0.8423347455551881
            ],
            [
               -0.3220155,
               -0.8405695063158651
            ],
            [
               -0.31921580000000005,
               -0.8387305644123098
            ],
            [
               -0.3164161000000001,
               -0.8368533048346615
            ],
            [
               -0.31361640000000013,
               -0.8349831779301302
            ],
            [
               -0.31081670000000017,
               -0.8331591428143961
            ],
            [
               -0.308017,
               -0.8313986835719773
            ],
            [
               -0.3052173,
               -0.8296897185217831
            ],
            [
               -0.30241760000000006,
               -0.8279924825577423
            ],
            [
               -0.2996179000000001,
               -0.8262510998137444
            ],
            [
               -0.29681820000000014,
               -0.8244112181574601
            ],
            [
               -0.2940185000000002,
               -0.8224379011698859
            ],
            [
               -0.2912188,
               -0.8203277354357823
            ],
            [
               -0.28841910000000004,
               -0.8181109248893261
            ],
            [
               -0.2856194000000001,
               -0.8158424223958695
            ],
            [
               -0.2828197000000001,
               -0.8135847978819544
            ],
            [
               -0.28002000000000016,
               -0.8113883317047659
            ],
            [
               -0.2772203000000002,
               -0.8092748036250614
            ],
            [
               -0.2744206,
               -0.8072302805839059
            ],
            [
               -0.27162090000000005,
               -0.8052092740433281
            ],
            [
               -0.2688212000000001,
               -0.8031489188503913
            ],
            [
               -0.26602150000000013,
               -0.8009885624844961
            ],
            [
               -0.2632218000000002,
               -0.7986884303069439
            ],
            [
               -0.2604221,
               -0.7962414097003989
            ],
            [
               -0.25762240000000003,
               -0.7936743254250385
            ],
            [
               -0.25482270000000007,
               -0.7910385596232772
            ],
            [
               -0.2520230000000001,
               -0.7883933277480986
            ],
            [
               -0.24922330000000015,
               -0.7857872085735158
            ],
            [
               -0.2464236000000002,
               -0.7832439088874733
            ],
            [
               -0.2436239,
               -0.780756642515058
            ],
            [
               -0.24082420000000004,
               -0.7782925081969928
            ],
            [
               -0.23802450000000008,
               -0.7758049049070528
            ],
            [
               -0.23522480000000012,
               -0.7732494594247649
            ],
            [
               -0.23242510000000016,
               -0.7705979948365046
            ],
            [
               -0.2296254000000002,
               -0.767846001463834
            ],
            [
               -0.22682570000000002,
               -0.7650114974994462
            ],
            [
               -0.22402600000000006,
               -0.762126202733654
            ],
            [
               -0.2212263000000001,
               -0.7592225334747706
            ],
            [
               -0.21842660000000014,
               -0.7563211900108483
            ],
            [
               -0.21562690000000018,
               -0.7534236654672712
            ],
            [
               -0.2128272,
               -0.7505120759779191
            ],
            [
               -0.21002750000000003,
               -0.7475560244716426
            ],
            [
               -0.20722780000000007,
               -0.7445237311447063
            ],
            [
               -0.2044281000000001,
               -0.7413932544538537
            ],
            [
               -0.20162840000000015,
               -0.7381597455026493
            ],
            [
               -0.1988287000000002,
               -0.7348362328885463
            ],
            [
               -0.196029,
               -0.7314478294330493
            ],
            [
               -0.19322930000000005,
               -0.7280216141147955
            ],
            [
               -0.1904296000000001,
               -0.7245759370616296
            ],
            [
               -0.18762990000000013,
               -0.7211130183608235
            ],
            [
               -0.18483020000000017,
               -0.7176174570397721
            ],
            [
               -0.1820305000000002,
               -0.7140611151231305
            ],
            [
               -0.17923080000000002,
               -0.7104125758023032
            ],
            [
               -0.17643110000000006,
               -0.7066477946785608
            ],
            [
               -0.1736314000000001,
               -0.7027582042927802
            ],
            [
               -0.17083170000000014,
               -0.6987534854309712
            ],
            [
               -0.16803200000000018,
               -0.6946581123763187
            ],
            [
               -0.1652323,
               -0.6905029255650635
            ],
            [
               -0.16243260000000004,
               -0.6863146326061196
            ],
            [
               -0.15963290000000008,
               -0.6821067382695247
            ],
            [
               -0.15683320000000012,
               -0.6778747935368117
            ],
            [
               -0.15403350000000016,
               -0.6735972981734951
            ],
            [
               -0.1512338000000002,
               -0.6692416707276709
            ],
            [
               -0.1484341,
               -0.6647730909464893
            ],
            [
               -0.14563440000000005,
               -0.6601632524481279
            ],
            [
               -0.1428347000000001,
               -0.6553963428665115
            ],
            [
               -0.14003500000000013,
               -0.6504707204273554
            ],
            [
               -0.13723530000000017,
               -0.6453963119988265
            ],
            [
               -0.1344356000000002,
               -0.6401891424765866
            ],
            [
               -0.13163590000000003,
               -0.634865150237023
            ],
            [
               -0.12883620000000007,
               -0.6294353493356927
            ],
            [
               -0.1260365000000001,
               -0.6239035903967434
            ],
            [
               -0.12323680000000015,
               -0.6182670263009675
            ],
            [
               -0.12043710000000019,
               -0.6125183758233523
            ],
            [
               -0.1176374,
               -0.606648574307942
            ],
            [
               -0.11483770000000004,
               -0.6006485479118369
            ],
            [
               -0.11203800000000008,
               -0.5945095153635321
            ],
            [
               -0.10923830000000012,
               -0.588222072547117
            ],
            [
               -0.10643860000000016,
               -0.5817749585330612
            ],
            [
               -0.1036389000000002,
               -0.575154554573647
            ],
            [
               -0.10083920000000002,
               -0.5683457731815611
            ],
            [
               -0.09803950000000006,
               -0.5613342413247366
            ],
            [
               -0.0952398000000001,
               -0.554108921311332
            ],
            [
               -0.09244010000000014,
               -0.5466639078980448
            ],
            [
               -0.08964040000000018,
               -0.5389983071971887
            ],
            [
               -0.08684070000000021,
               -0.5311138136353133
            ],
            [
               -0.08404100000000003,
               -0.5230105836212646
            ],
            [
               -0.08124130000000007,
               -0.5146828475540217
            ],
            [
               -0.07844160000000011,
               -0.5061160220395793
            ],
            [
               -0.07564190000000015,
               -0.4972866900083639
            ],
            [
               -0.07284220000000019,
               -0.48816580106753804
            ],
            [
               -0.07004250000000023,
               -0.4787241676666445
            ],
            [
               -0.06724280000000005,
               -0.46893829265893644
            ],
            [
               -0.06444310000000009,
               -0.4587942049926026
            ],
            [
               -0.061643400000000126,
               -0.4482875103810775
            ],
            [
               -0.058843700000000165,
               -0.4374191537960941
            ],
            [
               -0.056044000000000205,
               -0.42618800096126563
            ],
            [
               -0.05324430000000002,
               -0.41458267683261163
            ],
            [
               -0.05044460000000006,
               -0.4025756125766742
            ],
            [
               -0.0476449000000001,
               -0.3901216858351718
            ],
            [
               -0.04484520000000014,
               -0.37716232431805263
            ],
            [
               -0.04204550000000018,
               -0.3636339839890564
            ],
            [
               -0.03924580000000022,
               -0.3494782195372359
            ],
            [
               -0.03644610000000004,
               -0.3346497963131472
            ],
            [
               -0.033646400000000076,
               -0.31911980829655767
            ],
            [
               -0.030846700000000116,
               -0.30287246981418137
            ],
            [
               -0.028047000000000155,
               -0.2858965949828828
            ],
            [
               -0.025247300000000195,
               -0.26817494812086895
            ],
            [
               -0.022447600000000234,
               -0.24967582951650788
            ],
            [
               -0.01964790000000005,
               -0.23035094855229873
            ],
            [
               -0.01684820000000009,
               -0.21014183160267452
            ],
            [
               -0.01404850000000013,
               -0.18899425105664175
            ],
            [
               -0.01124880000000017,
               -0.16687735048822142
            ],
            [
               -0.00844910000000021,
               -0.14380225181400624
            ],
            [
               -0.005649400000000027,
               -0.11983466061935855
            ],
            [
               -0.002849700000000066,
               -0.09509750089895742
            ],
            [
               -5.0000000000105516e-05,
               -0.0697624651292851
            ],
            [
               0.002749699999999855,
               -0.04403263939634497
            ],
            [
               0.005549399999999816,
               -0.01812096735442701
            ],
            [
               0.008349099999999776,
               0.00776963099547668
            ],
            [
               0.011148799999999959,
               0.03345953219684375
            ],
            [
               0.01394849999999992,
               0.05879660378439594
            ],
            [
               0.01674819999999988,
               0.08365209470588654
            ],
            [
               0.01954789999999984,
               0.10791186791699799
            ],
            [
               0.0223475999999998,
               0.13146810677472676
            ],
            [
               0.02514729999999976,
               0.1542161922150838
            ],
            [
               0.027946999999999944,
               0.17605923599327802
            ],
            [
               0.030746699999999905,
               0.19691954736568262
            ],
            [
               0.033546399999999865,
               0.21675325984302884
            ],
            [
               0.036346099999999826,
               0.2355625743206409
            ],
            [
               0.039145799999999786,
               0.25340027825862715
            ],
            [
               0.04194549999999997,
               0.27036338490162193
            ],
            [
               0.04474519999999993,
               0.2865762041392447
            ],
            [
               0.04754489999999989,
               0.30216673426497653
            ],
            [
               0.05034459999999985,
               0.31724270415994693
            ],
            [
               0.05314429999999981,
               0.33187401222848545
            ],
            [
               0.05594399999999977,
               0.3460864944703739
            ],
            [
               0.058743699999999954,
               0.359868467172471
            ],
            [
               0.061543399999999915,
               0.3731874739199284
            ],
            [
               0.06434309999999988,
               0.3860114670121355
            ],
            [
               0.06714279999999984,
               0.3983273553637975
            ],
            [
               0.0699424999999998,
               0.4101509037512748
            ],
            [
               0.07274219999999976,
               0.42152502364421957
            ],
            [
               0.07554189999999994,
               0.43250752077951904
            ],
            [
               0.0783415999999999,
               0.44315299066732705
            ],
            [
               0.08114129999999986,
               0.4534955440832663
            ],
            [
               0.08394099999999982,
               0.4635387208602224
            ],
            [
               0.08674069999999978,
               0.4732564244281553
            ],
            [
               0.08954039999999996,
               0.48260484946998194
            ],
            [
               0.09234009999999993,
               0.4915415077305242
            ],
            [
               0.09513979999999989,
               0.5000449136911568
            ],
            [
               0.09793949999999985,
               0.5081281512607219
            ],
            [
               0.1007391999999998,
               0.515841529452093
            ],
            [
               0.10353889999999977,
               0.5232631769187395
            ],
            [
               0.10633859999999995,
               0.5304804835209027
            ],
            [
               0.10913829999999991,
               0.5375683908240527
            ],
            [
               0.11193799999999987,
               0.5445716111459414
            ],
            [
               0.11473769999999983,
               0.5514965520284478
            ],
            [
               0.11753739999999979,
               0.5583154838598954
            ],
            [
               0.12033709999999975,
               0.564981410538699
            ],
            [
               0.12313679999999994,
               0.5714485616733143
            ],
            [
               0.1259364999999999,
               0.5776916047391232
            ],
            [
               0.12873619999999986,
               0.5837171726996755
            ],
            [
               0.13153589999999982,
               0.5895639286711802
            ],
            [
               0.13433559999999978,
               0.5952912447645242
            ],
            [
               0.13713529999999996,
               0.6009603585226813
            ],
            [
               0.13993499999999992,
               0.6066143313795562
            ],
            [
               0.14273469999999988,
               0.6122634760694408
            ],
            [
               0.14553439999999984,
               0.6178810697302239
            ],
            [
               0.1483340999999998,
               0.6234107805980058
            ],
            [
               0.15113379999999976,
               0.6287834553677695
            ],
            [
               0.15393349999999995,
               0.6339379860062656
            ],
            [
               0.1567331999999999,
               0.6388398247836677
            ],
            [
               0.15953289999999987,
               0.6434916543609761
            ],
            [
               0.16233259999999983,
               0.6479333588539853
            ],
            [
               0.1651322999999998,
               0.6522318533709983
            ],
            [
               0.16793199999999975,
               0.6564643747132712
            ],
            [
               0.17073169999999993,
               0.6607005536564565
            ],
            [
               0.1735313999999999,
               0.6649885076405604
            ],
            [
               0.17633109999999985,
               0.6693484612602247
            ],
            [
               0.1791307999999998,
               0.6737747071042633
            ],
            [
               0.18193049999999977,
               0.6782440224259917
            ],
            [
               0.18473019999999973,
               0.6827268519017227
            ],
            [
               0.18752989999999992,
               0.6871971802294412
            ],
            [
               0.19032959999999988,
               0.6916380534503628
            ],
            [
               0.19312929999999984,
               0.6960416772189233
            ],
            [
               0.1959289999999998,
               0.700405148465491
            ],
            [
               0.19872869999999976,
               0.7047243922340363
            ],
            [
               0.20152839999999994,
               0.7089892829388389
            ],
            [
               0.2043280999999999,
               0.7131821696444305
            ],
            [
               0.20712779999999986,
               0.717280468790296
            ],
            [
               0.20992749999999982,
               0.7212622748588848
            ],
            [
               0.21272719999999978,
               0.7251127291983197
            ],
            [
               0.21552689999999974,
               0.7288286143880247
            ],
            [
               0.21832659999999993,
               0.732419366523474
            ],
            [
               0.2211262999999999,
               0.7359041014704062
            ],
            [
               0.22392599999999985,
               0.7393057707042222
            ],
            [
               0.2267256999999998,
               0.7426446123607494
            ],
            [
               0.22952539999999977,
               0.7459332567916743
            ],
            [
               0.23232509999999973,
               0.7491751345239439
            ],
            [
               0.2351247999999999,
               0.7523665156184807
            ],
            [
               0.23792449999999987,
               0.7555011045797497
            ],
            [
               0.24072419999999983,
               0.7585751662800244
            ],
            [
               0.2435238999999998,
               0.7615910219277018
            ],
            [
               0.24632359999999975,
               0.7645574680216125
            ],
            [
               0.24912329999999994,
               0.7674869462298863
            ],
            [
               0.2519229999999999,
               0.7703906262993916
            ],
            [
               0.25472269999999986,
               0.77327343664996
            ],
            [
               0.2575223999999998,
               0.7761311475007645
            ],
            [
               0.2603220999999998,
               0.7789508477226337
            ],
            [
               0.26312179999999974,
               0.7817148483063976
            ],
            [
               0.2659214999999999,
               0.7844066924212711
            ],
            [
               0.2687211999999999,
               0.7870170760457094
            ],
            [
               0.27152089999999984,
               0.7895474295143026
            ],
            [
               0.2743205999999998,
               0.7920097164812285
            ],
            [
               0.27712029999999976,
               0.7944223853647996
            ],
            [
               0.2799199999999997,
               0.7968038517153824
            ],
            [
               0.2827196999999999,
               0.7991658578126223
            ],
            [
               0.28551939999999987,
               0.8015091760900054
            ],
            [
               0.28831909999999983,
               0.8038233321035833
            ],
            [
               0.2911187999999998,
               0.8060905929037473
            ],
            [
               0.29391849999999975,
               0.8082929097240261
            ],
            [
               0.29671819999999993,
               0.8104193865665945
            ],
            [
               0.2995178999999999,
               0.8124715836069707
            ],
            [
               0.30231759999999985,
               0.8144646670283062
            ],
            [
               0.3051172999999998,
               0.8164238479206065
            ],
            [
               0.3079169999999998,
               0.8183772099083957
            ],
            [
               0.31071669999999973,
               0.8203473191698462
            ],
            [
               0.3135163999999999,
               0.8223444764975123
            ],
            [
               0.3163160999999999,
               0.824363935217123
            ],
            [
               0.31911579999999984,
               0.8263880519916162
            ],
            [
               0.3219154999999998,
               0.828392632441243
            ],
            [
               0.32471519999999976,
               0.8303552777725102
            ],
            [
               0.3275148999999997,
               0.8322628437907221
            ],
            [
               0.3303145999999999,
               0.8341154348316393
            ],
            [
               0.33311429999999986,
               0.8359255649369135
            ],
            [
               0.3359139999999998,
               0.8377128057158877
            ],
            [
               0.3387136999999998,
               0.8394958180146146
            ],
            [
               0.34151339999999974,
               0.8412845859614295
            ],
            [
               0.3443130999999999,
               0.8430756201992571
            ],
            [
               0.3471127999999999,
               0.8448518929524591
            ],
            [
               0.34991249999999985,
               0.8465876590399628
            ],
            [
               0.3527121999999998,
               0.8482566555781907
            ],
            [
               0.35551189999999977,
               0.8498410219180601
            ],
            [
               0.35831159999999973,
               0.8513380222185101
            ],
            [
               0.3611112999999999,
               0.8527623602670737
            ],
            [
               0.3639109999999999,
               0.8541432981446224
            ],
            [
               0.36671069999999983,
               0.8555174431244696
            ],
            [
               0.3695103999999998,
               0.8569194042967009
            ],
            [
               0.37231009999999976,
               0.8583731183436554
            ],
            [
               0.3751097999999997,
               0.8598863392511921
            ],
            [
               0.3779094999999999,
               0.861449719548837
            ],
            [
               0.38070919999999986,
               0.8630404630913242
            ],
            [
               0.3835088999999998,
               0.8646291854372832
            ],
            [
               0.3863085999999998,
               0.8661877961145373
            ],
            [
               0.38910829999999974,
               0.8676961352321739
            ],
            [
               0.3919079999999997,
               0.869145713396196
            ],
            [
               0.3947076999999999,
               0.8705399517640382
            ],
            [
               0.39750739999999984,
               0.8718914150313115
            ],
            [
               0.4003070999999998,
               0.8732173154125078
            ],
            [
               0.40310679999999977,
               0.8745348270156212
            ],
            [
               0.4059064999999997,
               0.8758574792467549
            ],
            [
               0.4087061999999999,
               0.8771932731193979
            ],
            [
               0.41150589999999987,
               0.8785444654441097
            ],
            [
               0.41430559999999983,
               0.8799084600922551
            ],
            [
               0.4171052999999998,
               0.8812790880305357
            ],
            [
               0.41990499999999975,
               0.8826477435781233
            ],
            [
               0.4227046999999997,
               0.8840042263533903
            ],
            [
               0.4255043999999999,
               0.8853375011412741
            ],
            [
               0.42830409999999985,
               0.886636744082481
            ],
            [
               0.4311037999999998,
               0.8878929142433493
            ],
            [
               0.4339034999999998,
               0.8891007362639787
            ],
            [
               0.43670319999999974,
               0.8902605761819719
            ],
            [
               0.4395028999999997,
               0.8913794488288955
            ],
            [
               0.4423025999999999,
               0.8924704654319785
            ],
            [
               0.44510229999999984,
               0.8935504409216382
            ],
            [
               0.4479019999999998,
               0.8946360107363123
            ],
            [
               0.45070169999999976,
               0.8957392272056501
            ],
            [
               0.4535013999999997,
               0.8968639641103824
            ],
            [
               0.4563010999999999,
               0.8980043801865676
            ],
            [
               0.45910079999999986,
               0.8991461554287783
            ],
            [
               0.4619004999999998,
               0.9002703669964133
            ],
            [
               0.4647001999999998,
               0.9013589902988765
            ],
            [
               0.46749989999999975,
               0.9024004037527118
            ],
            [
               0.4702995999999997,
               0.9033931725023767
            ],
            [
               0.4730992999999999,
               0.9043468515238585
            ],
            [
               0.47589899999999985,
               0.9052794511917963
            ],
            [
               0.4786986999999998,
               0.9062122616731956
            ],
            [
               0.48149839999999977,
               0.9071635890075316
            ],
            [
               0.48429809999999973,
               0.9081433265095165
            ],
            [
               0.4870977999999997,
               0.9091500401388748
            ],
            [
               0.4898974999999999,
               0.9101714608382898
            ],
            [
               0.49269719999999984,
               0.9111882064539967
            ],
            [
               0.4954968999999998,
               0.9121795508225612
            ],
            [
               0.49829659999999976,
               0.9131294436825416
            ],
            [
               0.5010962999999997,
               0.9140309544395775
            ],
            [
               0.5038959999999999,
               0.9148878617993412
            ],
            [
               0.5066956999999999,
               0.915713045650423
            ],
            [
               0.5094953999999998,
               0.9165243423089751
            ],
            [
               0.5122950999999998,
               0.9173392722987664
            ],
            [
               0.5150947999999997,
               0.918170311637749
            ],
            [
               0.5178944999999997,
               0.9190220936119518
            ],
            [
               0.5206941999999999,
               0.9198912210814782
            ],
            [
               0.5234938999999998,
               0.9207684948051827
            ],
            [
               0.5262935999999998,
               0.9216426165907148
            ],
            [
               0.5290932999999998,
               0.9225040418308807
            ],
            [
               0.5318929999999997,
               0.9233477329665638
            ],
            [
               0.5346926999999997,
               0.9241740423851891
            ],
            [
               0.5374923999999999,
               0.9249876406605466
            ],
            [
               0.5402920999999998,
               0.9257950592456206
            ],
            [
               0.5430917999999998,
               0.9266018228565498
            ],
            [
               0.5458914999999998,
               0.9274101939794257
            ],
            [
               0.5486911999999997,
               0.9282182584136129
            ],
            [
               0.5514908999999999,
               0.9290205766454113
            ],
            [
               0.5542905999999999,
               0.9298100980051917
            ],
            [
               0.5570902999999998,
               0.9305806572474474
            ],
            [
               0.5598899999999998,
               0.9313292502177406
            ],
            [
               0.5626896999999997,
               0.9320574232471774
            ],
            [
               0.5654893999999997,
               0.9327714298863082
            ],
            [
               0.5682890999999999,
               0.9334811820017108
            ],
            [
               0.5710887999999998,
               0.934198328088424
            ],
            [
               0.5738884999999998,
               0.9349339541605817
            ],
            [
               0.5766881999999998,
               0.935696409958735
            ],
            [
               0.5794878999999997,
               0.9364896575028137
            ],
            [
               0.5822875999999997,
               0.9373123863711099
            ],
            [
               0.5850872999999999,
               0.9381579966983966
            ],
            [
               0.5878869999999998,
               0.9390154404362742
            ],
            [
               0.5906866999999998,
               0.9398708232080457
            ],
            [
               0.5934863999999997,
               0.9407095759128559
            ],
            [
               0.5962860999999997,
               0.9415188904659492
            ],
            [
               0.5990857999999999,
               0.9422899929855606
            ],
            [
               0.6018854999999996,
               0.9430197506063585
            ],
            [
               0.6046851999999998,
               0.9437111409822112
            ],
            [
               0.6074849,
               0.9443723038560312
            ],
            [
               0.6102845999999997,
               0.9450142362209827
            ],
            [
               0.6130842999999999,
               0.9456476111493786
            ],
            [
               0.6158839999999997,
               0.9462795625726863
            ],
            [
               0.6186836999999998,
               0.9469114359443866
            ],
            [
               0.6214833999999996,
               0.9475383522830298
            ],
            [
               0.6242830999999998,
               0.9481509600472013
            ],
            [
               0.6270827999999999,
               0.9487390636291908
            ],
            [
               0.6298824999999997,
               0.949296125942615
            ],
            [
               0.6326821999999999,
               0.9498231901970673
            ],
            [
               0.6354818999999996,
               0.9503307494867705
            ],
            [
               0.6382815999999998,
               0.950837582222356
            ],
            [
               0.6410813,
               0.9513664667444017
            ],
            [
               0.6438809999999997,
               0.9519377338541641
            ],
            [
               0.6466806999999999,
               0.9525624719658063
            ],
            [
               0.6494803999999996,
               0.953237552962947
            ],
            [
               0.6522800999999998,
               0.9539443227643762
            ],
            [
               0.6550798,
               0.9546518365030052
            ],
            [
               0.6578794999999997,
               0.9553241704254036
            ],
            [
               0.6606791999999999,
               0.9559300178206495
            ],
            [
               0.6634788999999996,
               0.9564519062120069
            ],
            [
               0.6662785999999998,
               0.9568922717820743
            ],
            [
               0.6690782999999996,
               0.9572743789544731
            ],
            [
               0.6718779999999998,
               0.9576374915531505
            ],
            [
               0.6746776999999999,
               0.958027376284851
            ],
            [
               0.6774773999999997,
               0.9584846383578678
            ],
            [
               0.6802770999999999,
               0.9590341033458993
            ],
            [
               0.6830767999999996,
               0.95967822831401
            ],
            [
               0.6858764999999998,
               0.9603964001346621
            ],
            [
               0.6886762,
               0.9611502927877431
            ],
            [
               0.6914758999999997,
               0.9618937202713673
            ],
            [
               0.6942755999999999,
               0.9625841665119192
            ],
            [
               0.6970752999999996,
               0.9631927754702576
            ],
            [
               0.6998749999999998,
               0.9637101490033868
            ],
            [
               0.7026747,
               0.9641466297594563
            ],
            [
               0.7054743999999997,
               0.9645274091840559
            ],
            [
               0.7082740999999999,
               0.964884272566973
            ],
            [
               0.7110737999999996,
               0.9652466289106609
            ],
            [
               0.7138734999999998,
               0.965634448280952
            ],
            [
               0.7166731999999996,
               0.966054903376008
            ],
            [
               0.7194728999999997,
               0.9665031996231743
            ],
            [
               0.7222725999999999,
               0.966966733342291
            ],
            [
               0.7250722999999997,
               0.9674307776640019
            ],
            [
               0.7278719999999999,
               0.9678836364495362
            ],
            [
               0.7306716999999996,
               0.9683196570099857
            ],
            [
               0.7334713999999998,
               0.9687394400064205
            ],
            [
               0.7362711,
               0.9691476605794669
            ],
            [
               0.7390707999999997,
               0.9695497302964742
            ],
            [
               0.7418704999999999,
               0.9699488147255437
            ],
            [
               0.7446701999999996,
               0.9703444137125186
            ],
            [
               0.7474698999999998,
               0.9707329674385663
            ],
            [
               0.7502696,
               0.9711100795972414
            ],
            [
               0.7530692999999997,
               0.9714732900499211
            ],
            [
               0.7558689999999999,
               0.9718241283323756
            ],
            [
               0.7586686999999996,
               0.9721684982876682
            ],
            [
               0.7614683999999998,
               0.9725151437595141
            ],
            [
               0.7642680999999996,
               0.9728727431237495
            ],
            [
               0.7670677999999997,
               0.973246760512911
            ],
            [
               0.7698674999999999,
               0.9736373153707838
            ],
            [
               0.7726671999999997,
               0.9740389647607615
            ],
            [
               0.7754668999999998,
               0.9744425638775244
            ],
            [
               0.7782665999999996,
               0.9748385593805146
            ],
            [
               0.7810662999999998,
               0.9752204916546343
            ],
            [
               0.783866,
               0.9755873647332007
            ],
            [
               0.7866656999999997,
               0.9759439418295568
            ],
            [
               0.7894653999999999,
               0.976298798935805
            ],
            [
               0.7922650999999996,
               0.9766608312932863
            ],
            [
               0.7950647999999998,
               0.977035530229326
            ],
            [
               0.7978644999999995,
               0.9774224861351697
            ],
            [
               0.8006641999999997,
               0.9778151590471518
            ],
            [
               0.8034638999999999,
               0.9782031293981764
            ],
            [
               0.8062635999999996,
               0.9785760957073716
            ],
            [
               0.8090632999999998,
               0.9789281739227853
            ],
            [
               0.8118629999999996,
               0.9792608499271802
            ],
            [
               0.8146626999999997,
               0.9795833384343482
            ],
            [
               0.8174623999999999,
               0.9799099851100834
            ],
            [
               0.8202620999999997,
               0.980255411181487
            ],
            [
               0.8230617999999998,
               0.9806289633315063
            ],
            [
               0.8258614999999996,
               0.9810303785335253
            ],
            [
               0.8286611999999998,
               0.9814482614598221
            ],
            [
               0.8314609,
               0.9818620893083136
            ],
            [
               0.8342605999999997,
               0.9822472970830598
            ],
            [
               0.8370602999999999,
               0.9825819513262244
            ],
            [
               0.8398599999999996,
               0.9828529540446234
            ],
            [
               0.8426596999999998,
               0.9830598319482216
            ],
            [
               0.8454593999999995,
               0.9832149271361467
            ],
            [
               0.8482590999999997,
               0.9833399589869234
            ],
            [
               0.8510587999999999,
               0.9834600832292292
            ],
            [
               0.8538584999999996,
               0.9835973434931773
            ],
            [
               0.8566581999999998,
               0.9837655391628761
            ],
            [
               0.8594578999999996,
               0.9839679898061351
            ],
            [
               0.8622575999999997,
               0.9841986607572437
            ],
            [
               0.8650572999999999,
               0.9844459850920964
            ],
            [
               0.8678569999999997,
               0.9846978639435471
            ],
            [
               0.8706566999999998,
               0.9849460339306844
            ],
            [
               0.8734563999999996,
               0.9851883383204296
            ],
            [
               0.8762560999999998,
               0.9854282809819273
            ],
            [
               0.8790557999999999,
               0.9856722624400165
            ],
            [
               0.8818554999999997,
               0.9859257248950695
            ],
            [
               0.8846551999999999,
               0.9861897775847701
            ],
            [
               0.8874548999999996,
               0.9864596276947566
            ],
            [
               0.8902545999999998,
               0.9867254151119906
            ],
            [
               0.8930542999999995,
               0.9869751244007461
            ],
            [
               0.8958539999999997,
               0.9871984729374133
            ],
            [
               0.8986536999999999,
               0.9873903347285833
            ],
            [
               0.9014533999999996,
               0.987552471274981
            ],
            [
               0.9042530999999998,
               0.9876930108494086
            ],
            [
               0.9070527999999995,
               0.9878239806689029
            ],
            [
               0.9098524999999997,
               0.9879579171283338
            ],
            [
               0.9126521999999999,
               0.9881048793720677
            ],
            [
               0.9154518999999997,
               0.9882709566907724
            ],
            [
               0.9182515999999998,
               0.9884586850390688
            ],
            [
               0.9210512999999996,
               0.9886689416781576
            ],
            [
               0.9238509999999998,
               0.9889032123626662
            ],
            [
               0.9266506999999999,
               0.9891649073369184
            ],
            [
               0.9294503999999997,
               0.9894587544196229
            ],
            [
               0.9322500999999999,
               0.9897881112111231
            ],
            [
               0.9350497999999996,
               0.9901510150152376
            ],
            [
               0.9378494999999998,
               0.9905365443496256
            ],
            [
               0.9406491999999995,
               0.9909232731084354
            ],
            [
               0.9434488999999997,
               0.9912811159006316
            ],
            [
               0.9462485999999999,
               0.9915767998657734
            ],
            [
               0.9490482999999996,
               0.991781890446539
            ],
            [
               0.9518479999999998,
               0.9918812011828899
            ],
            [
               0.9546476999999995,
               0.9918789474038805
            ],
            [
               0.9574473999999997,
               0.9918003875443825
            ],
            [
               0.9602470999999999,
               0.9916878783806804
            ],
            [
               0.9630467999999996,
               0.9915919169121856
            ],
            [
               0.9658464999999998,
               0.9915593377501073
            ],
            [
               0.9686461999999996,
               0.9916218537563616
            ],
            [
               0.9714458999999998,
               0.9917882071355459
            ],
            [
               0.9742455999999999,
               0.9920422687878995
            ],
            [
               0.9770452999999997,
               0.9923477420713832
            ],
            [
               0.9798449999999999,
               0.9926582007492852
            ],
            [
               0.9826446999999996,
               0.9929296179404734
            ],
            [
               0.9854443999999998,
               0.9931318186536637
            ],
            [
               0.9882440999999995,
               0.9932556433016944
            ],
            [
               0.9910437999999997,
               0.9933139322068236
            ],
            [
               0.9938434999999999,
               0.9933363137090014
            ],
            [
               0.9966431999999996,
               0.9933596120670998
            ],
            [
               0.9994428999999998,
               0.9934169166057278
            ],
            [
               1.0022425999999995,
               0.9935286040999618
            ],
            [
               1.0050422999999997,
               0.9936978336862146
            ],
            [
               1.007842,
               0.9939115165632515
            ],
            [
               1.0106416999999996,
               0.9941460100920988
            ],
            [
               1.0134413999999998,
               0.994375365104768
            ],
            [
               1.0162410999999996,
               0.9945793061994239
            ],
            [
               1.0190407999999997,
               0.9947484201300594
            ],
            [
               1.0218405,
               0.9948851245974802
            ],
            [
               1.0246401999999997,
               0.9950004890676032
            ],
            [
               1.0274398999999999,
               0.9951083651293247
            ],
            [
               1.0302395999999996,
               0.9952191005396014
            ],
            [
               1.0330392999999998,
               0.9953351122933924
            ],
            [
               1.0358389999999995,
               0.9954498178983329
            ],
            [
               1.0386386999999997,
               0.9955501694855229
            ],
            [
               1.0414383999999999,
               0.9956217516201445
            ],
            [
               1.0442380999999996,
               0.9956545323182635
            ],
            [
               1.0470377999999998,
               0.9956471819796795
            ],
            [
               1.0498374999999995,
               0.9956084319592112
            ],
            [
               1.0526371999999997,
               0.9955550160635969
            ],
            [
               1.0554369,
               0.9955069373685352
            ],
            [
               1.0582365999999996,
               0.9954817108512192
            ],
            [
               1.0610362999999998,
               0.9954895440852449
            ],
            [
               1.0638359999999996,
               0.9955310430522111
            ],
            [
               1.0666356999999997,
               0.9955981169765837
            ],
            [
               1.0694354,
               0.9956776354241901
            ],
            [
               1.0722350999999997,
               0.9957564558273562
            ],
            [
               1.0750347999999998,
               0.9958260089273279
            ],
            [
               1.0778344999999996,
               0.99588484019088
            ],
            [
               1.0806341999999998,
               0.9959382695549511
            ],
            [
               1.0834338999999995,
               0.9959953736674217
            ],
            [
               1.0862335999999997,
               0.996064448464486
            ],
            [
               1.0890332999999999,
               0.996148647560599
            ],
            [
               1.0918329999999996,
               0.9962434344076176
            ],
            [
               1.0946326999999998,
               0.9963368606835932
            ],
            [
               1.0974323999999995,
               0.9964127094281772
            ],
            [
               1.1002320999999997,
               0.9964555523624713
            ],
            [
               1.1030318,
               0.9964560990022477
            ],
            [
               1.1058314999999996,
               0.99641508094167
            ],
            [
               1.1086311999999998,
               0.9963443559836553
            ],
            [
               1.1114308999999996,
               0.99626478162803
            ],
            [
               1.1142305999999997,
               0.9962014094636094
            ],
            [
               1.1170303,
               0.9961773684271353
            ],
            [
               1.1198299999999997,
               0.9962081824960511
            ],
            [
               1.1226296999999998,
               0.9962981026863496
            ],
            [
               1.1254293999999996,
               0.9964393958072815
            ],
            [
               1.1282290999999998,
               0.9966146400952054
            ],
            [
               1.1310287999999995,
               0.9968012166355507
            ],
            [
               1.1338284999999997,
               0.9969766164717092
            ],
            [
               1.1366281999999999,
               0.9971230617866282
            ],
            [
               1.1394278999999996,
               0.9972302726696687
            ],
            [
               1.1422275999999998,
               0.9972958649927853
            ],
            [
               1.1450272999999995,
               0.997323616385584
            ],
            [
               1.1478269999999997,
               0.9973204489323344
            ],
            [
               1.1506267,
               0.9972932724958524
            ],
            [
               1.1534263999999996,
               0.9972467457848487
            ],
            [
               1.1562260999999998,
               0.9971826002829867
            ],
            [
               1.1590257999999996,
               0.9971005874623313
            ],
            [
               1.1618254999999997,
               0.9970005465367353
            ],
            [
               1.1646252,
               0.9968847222922497
            ],
            [
               1.1674248999999997,
               0.9967593932865443
            ],
            [
               1.1702245999999998,
               0.9966351068773114
            ],
            [
               1.1730242999999996,
               0.9965252750129776
            ],
            [
               1.1758239999999998,
               0.9964434189970428
            ],
            [
               1.1786236999999995,
               0.9963998025021157
            ],
            [
               1.1814233999999997,
               0.9963984296459142
            ],
            [
               1.1842230999999999,
               0.9964353418381158
            ],
            [
               1.1870227999999996,
               0.9964988339699339
            ],
            [
               1.1898224999999998,
               0.9965717097099727
            ],
            [
               1.1926221999999995,
               0.996635138389024
            ],
            [
               1.1954218999999997,
               0.996673209023754
            ],
            [
               1.1982215999999999,
               0.9966770271764904
            ],
            [
               1.2010212999999996,
               0.9966472433936698
            ],
            [
               1.2038209999999998,
               0.9965942429260487
            ],
            [
               1.2066206999999995,
               0.9965357947999729
            ],
            [
               1.2094203999999997,
               0.9964926204079625
            ],
            [
               1.2122201,
               0.9964829292504962
            ],
            [
               1.2150197999999997,
               0.9965173192783005
            ],
            [
               1.2178194999999998,
               0.9965954372846499
            ],
            [
               1.2206191999999996,
               0.9967054117501681
            ],
            [
               1.2234188999999998,
               0.9968263797454441
            ],
            [
               1.2262185999999995,
               0.9969335977383149
            ],
            [
               1.2290182999999997,
               0.9970048763771953
            ],
            [
               1.2318179999999999,
               0.9970266318070433
            ],
            [
               1.2346176999999996,
               0.9969978530074128
            ],
            [
               1.2374173999999998,
               0.9969307776066754
            ],
            [
               1.2402170999999995,
               0.9968479373587742
            ],
            [
               1.2430167999999997,
               0.9967762476037628
            ],
            [
               1.2458164999999999,
               0.9967396810929325
            ],
            [
               1.2486161999999996,
               0.9967525197805052
            ],
            [
               1.2514158999999998,
               0.9968150636487974
            ],
            [
               1.2542155999999995,
               0.9969130056122778
            ],
            [
               1.2570152999999997,
               0.9970206418335994
            ],
            [
               1.2598149999999995,
               0.9971069867857418
            ],
            [
               1.2626146999999996,
               0.9971430413219984
            ],
            [
               1.2654143999999998,
               0.9971081796397046
            ],
            [
               1.2682140999999996,
               0.9969939689462165
            ],
            [
               1.2710137999999997,
               0.9968046006554465
            ],
            [
               1.2738134999999995,
               0.9965542072347866
            ],
            [
               1.2766131999999997,
               0.9962622960734823
            ],
            [
               1.2794128999999999,
               0.9959490256010931
            ],
            [
               1.2822125999999996,
               0.9956319118685351
            ],
            [
               1.2850122999999998,
               0.995324840632327
            ],
            [
               1.2878119999999995,
               0.9950392357098167
            ],
            [
               1.2906116999999997,
               0.9947862863794514
            ],
            [
               1.2934113999999999,
               0.9945786377685917
            ],
            [
               1.2962110999999996,
               0.9944301178489727
            ],
            [
               1.2990107999999998,
               0.9943528877477907
            ],
            [
               1.3018104999999995,
               0.9943525824296322
            ],
            [
               1.3046101999999997,
               0.9944231149223677
            ],
            [
               1.3074098999999995,
               0.9945433954247684
            ],
            [
               1.3102095999999996,
               0.9946779702762893
            ],
            [
               1.3130092999999998,
               0.9947825005503425
            ],
            [
               1.3158089999999996,
               0.9948133756805895
            ],
            [
               1.3186086999999997,
               0.9947391276576806
            ],
            [
               1.3214083999999995,
               0.9945502713923221
            ],
            [
               1.3242080999999997,
               0.994264194848431
            ],
            [
               1.3270077999999998,
               0.9939228845611476
            ],
            [
               1.3298074999999996,
               0.993583327337434
            ],
            [
               1.3326071999999998,
               0.9933027685359286
            ],
            [
               1.3354068999999995,
               0.9931228669630516
            ],
            [
               1.3382065999999997,
               0.9930574971427887
            ],
            [
               1.3410062999999999,
               0.9930881752962593
            ],
            [
               1.3438059999999996,
               0.9931689627351588
            ],
            [
               1.3466056999999998,
               0.9932398280681392
            ],
            [
               1.3494053999999995,
               0.9932447182145008
            ],
            [
               1.3522050999999997,
               0.9931489006529175
            ],
            [
               1.3550047999999995,
               0.9929501096273478
            ],
            [
               1.3578044999999996,
               0.9926797603341933
            ],
            [
               1.3606041999999998,
               0.9923935165110745
            ],
            [
               1.3634038999999996,
               0.9921538887313521
            ],
            [
               1.3662035999999997,
               0.9920102161837017
            ],
            [
               1.3690032999999995,
               0.9919824403234168
            ],
            [
               1.3718029999999997,
               0.9920541005466055
            ],
            [
               1.3746026999999998,
               0.9921772028158822
            ],
            [
               1.3774023999999996,
               0.9922878618881169
            ],
            [
               1.3802020999999998,
               0.9923280746512049
            ],
            [
               1.3830017999999995,
               0.9922668008543901
            ],
            [
               1.3858014999999997,
               0.9921134598406511
            ],
            [
               1.3886011999999999,
               0.9919190957242915
            ],
            [
               1.3914008999999996,
               0.9917641892089064
            ],
            [
               1.3942005999999998,
               0.9917362963621734
            ],
            [
               1.3970002999999995,
               0.9919039430078602
            ],
            [
               1.3998,
               0.99229470462182
            ]
         ]
      },
      {
         "data": [
            [
               1.3999,
               0.9931827805213482
            ],
            [
               1.3971059021996972,
               0.9923831121794562
            ],
            [
               1.394311804399394,
               0.9916847912948534
            ],
            [
               1.3915177065990914,
               0.991186917477249
            ],
            [
               1.3887236087987886,
               0.99093761569968
            ],
            [
               1.385929510998486,
               0.9909241901953498
            ],
            [
               1.3831354131981828,
               0.9910805281346836
            ],
            [
               1.38034131539788,
               0.9913089461184603
            ],
            [
               1.3775472175975774,
               0.991509554424687
            ],
            [
               1.3747531197972747,
               0.991608182664568
            ],
            [
               1.371959021996972,
               0.9915747551194407
            ],
            [
               1.3691649241966688,
               0.9914272908354886
            ],
            [
               1.366370826396366,
               0.9912213465685991
            ],
            [
               1.3635767285960634,
               0.9910291949460999
            ],
            [
               1.3607826307957607,
               0.9909159278091304
            ],
            [
               1.357988532995458,
               0.9909201410845854
            ],
            [
               1.3551944351951548,
               0.991044858272254
            ],
            [
               1.352400337394852,
               0.9912606534378012
            ],
            [
               1.3496062395945494,
               0.9915188337303913
            ],
            [
               1.3468121417942467,
               0.9917694058221932
            ],
            [
               1.3440180439939435,
               0.9919773695909182
            ],
            [
               1.3412239461936408,
               0.9921319475282315
            ],
            [
               1.3384298483933381,
               0.9922461913933615
            ],
            [
               1.3356357505930354,
               0.9923479503372897
            ],
            [
               1.3328416527927327,
               0.992466180541782
            ],
            [
               1.3300475549924295,
               0.9926180082184346
            ],
            [
               1.3272534571921268,
               0.9928013906650459
            ],
            [
               1.3244593593918241,
               0.992995933551413
            ],
            [
               1.3216652615915214,
               0.993171291978306
            ],
            [
               1.3188711637912183,
               0.9932997560563064
            ],
            [
               1.3160770659909156,
               0.9933681087348938
            ],
            [
               1.3132829681906129,
               0.9933841629619294
            ],
            [
               1.3104888703903101,
               0.9933753904568706
            ],
            [
               1.3076947725900074,
               0.993379997438613
            ],
            [
               1.3049006747897043,
               0.9934336089123199
            ],
            [
               1.3021065769894016,
               0.99355637769566
            ],
            [
               1.2993124791890989,
               0.9937452426678487
            ],
            [
               1.2965183813887962,
               0.9939742565128931
            ],
            [
               1.293724283588493,
               0.9942030324228457
            ],
            [
               1.2909301857881903,
               0.9943904472955416
            ],
            [
               1.2881360879878876,
               0.9945088255998695
            ],
            [
               1.2853419901875849,
               0.9945535988205478
            ],
            [
               1.2825478923872822,
               0.9945449798118823
            ],
            [
               1.279753794586979,
               0.9945209722256567
            ],
            [
               1.2769596967866763,
               0.9945240780816047
            ],
            [
               1.2741655989863736,
               0.9945863028024057
            ],
            [
               1.271371501186071,
               0.9947176984418047
            ],
            [
               1.2685774033857682,
               0.9949025004438227
            ],
            [
               1.265783305585465,
               0.9951043060619353
            ],
            [
               1.2629892077851623,
               0.9952786138608034
            ],
            [
               1.2601951099848596,
               0.9953884757395848
            ],
            [
               1.257401012184557,
               0.9954178943606156
            ],
            [
               1.2546069143842538,
               0.9953783181928427
            ],
            [
               1.251812816583951,
               0.9953058995304875
            ],
            [
               1.2490187187836483,
               0.995250297950552
            ],
            [
               1.2462246209833456,
               0.9952586709630611
            ],
            [
               1.243430523183043,
               0.9953601264937348
            ],
            [
               1.2406364253827398,
               0.9955557726008961
            ],
            [
               1.237842327582437,
               0.9958176471432051
            ],
            [
               1.2350482297821344,
               0.9960968800684324
            ],
            [
               1.2322541319818316,
               0.9963384237990063
            ],
            [
               1.2294600341815285,
               0.9964975870410248
            ],
            [
               1.2266659363812258,
               0.9965531035800657
            ],
            [
               1.223871838580923,
               0.9965126927528156
            ],
            [
               1.2210777407806204,
               0.9964095760178655
            ],
            [
               1.2182836429803177,
               0.9962913439411298
            ],
            [
               1.2154895451800145,
               0.9962049455884395
            ],
            [
               1.2126954473797118,
               0.996182639530977
            ],
            [
               1.209901349579409,
               0.9962332069193216
            ],
            [
               1.2071072517791064,
               0.9963408314111646
            ],
            [
               1.2043131539788037,
               0.99647148624449
            ],
            [
               1.2015190561785005,
               0.9965843123911202
            ],
            [
               1.1987249583781978,
               0.996644085313293
            ],
            [
               1.195930860577895,
               0.996630846461755
            ],
            [
               1.1931367627775924,
               0.9965440328046746
            ],
            [
               1.1903426649772892,
               0.9964004609590635
            ],
            [
               1.1875485671769865,
               0.9962275730913879
            ],
            [
               1.1847544693766838,
               0.9960547320558435
            ],
            [
               1.1819603715763811,
               0.9959056462068627
            ],
            [
               1.1791662737760784,
               0.9957942020410078
            ],
            [
               1.1763721759757753,
               0.9957244641930163
            ],
            [
               1.1735780781754725,
               0.9956939748076608
            ],
            [
               1.1707839803751698,
               0.9956983523963348
            ],
            [
               1.1679898825748671,
               0.9957349366630064
            ],
            [
               1.165195784774564,
               0.9958038835951012
            ],
            [
               1.1624016869742613,
               0.9959063734875546
            ],
            [
               1.1596075891739586,
               0.9960409300516867
            ],
            [
               1.1568134913736559,
               0.9961997298804388
            ],
            [
               1.1540193935733531,
               0.9963668688777922
            ],
            [
               1.15122529577305,
               0.9965198206186784
            ],
            [
               1.1484311979727473,
               0.9966340616161693
            ],
            [
               1.1456371001724446,
               0.99668954038936
            ],
            [
               1.1428430023721419,
               0.9966768329004791
            ],
            [
               1.1400489045718392,
               0.9966007811906514
            ],
            [
               1.137254806771536,
               0.9964801832412007
            ],
            [
               1.1344607089712333,
               0.9963434145791171
            ],
            [
               1.1316666111709306,
               0.9962212413695865
            ],
            [
               1.1288725133706279,
               0.9961390340913855
            ],
            [
               1.1260784155703247,
               0.9961107739944339
            ],
            [
               1.123284317770022,
               0.9961366057704739
            ],
            [
               1.1204902199697193,
               0.9962044699792967
            ],
            [
               1.1176961221694166,
               0.9962949917919264
            ],
            [
               1.114902024369114,
               0.9963877902593854
            ],
            [
               1.1121079265688107,
               0.9964670481404823
            ],
            [
               1.109313828768508,
               0.9965246303726938
            ],
            [
               1.1065197309682053,
               0.9965600608043028
            ],
            [
               1.1037256331679026,
               0.9965778615711337
            ],
            [
               1.1009315353675995,
               0.9965836793712313
            ],
            [
               1.0981374375672968,
               0.9965809394553118
            ],
            [
               1.095343339766994,
               0.9965693917287117
            ],
            [
               1.0925492419666913,
               0.9965460200288241
            ],
            [
               1.0897551441663886,
               0.9965077438485512
            ],
            [
               1.0869610463660855,
               0.9964545677382293
            ],
            [
               1.0841669485657828,
               0.9963916309811741
            ],
            [
               1.08137285076548,
               0.9963290546255011
            ],
            [
               1.0785787529651774,
               0.9962793952205972
            ],
            [
               1.0757846551648746,
               0.9962535309239547
            ],
            [
               1.0729905573645715,
               0.9962565191025018
            ],
            [
               1.0701964595642688,
               0.9962850828919799
            ],
            [
               1.067402361763966,
               0.996327844180056
            ],
            [
               1.0646082639636634,
               0.9963684152167807
            ],
            [
               1.0618141661633602,
               0.9963903691285965
            ],
            [
               1.0590200683630575,
               0.9963823524818445
            ],
            [
               1.0562259705627548,
               0.9963414839237652
            ],
            [
               1.053431872762452,
               0.9962737680970315
            ],
            [
               1.0506377749621494,
               0.9961913420407058
            ],
            [
               1.0478436771618462,
               0.9961075631413869
            ],
            [
               1.0450495793615435,
               0.996031793102854
            ],
            [
               1.0422554815612408,
               0.9959658987044078
            ],
            [
               1.039461383760938,
               0.99590389089955
            ],
            [
               1.036667285960635,
               0.995834958372163
            ],
            [
               1.0338731881603322,
               0.9957488388452738
            ],
            [
               1.0310790903600295,
               0.9956415000184965
            ],
            [
               1.0282849925597268,
               0.9955188513429896
            ],
            [
               1.0254908947594241,
               0.9953968040602547
            ],
            [
               1.022696796959121,
               0.9952972584035897
            ],
            [
               1.0199026991588183,
               0.9952410908045329
            ],
            [
               1.0171086013585156,
               0.9952404060009109
            ],
            [
               1.0143145035582128,
               0.9952927634518345
            ],
            [
               1.0115204057579101,
               0.9953795905766467
            ],
            [
               1.008726307957607,
               0.9954696917322059
            ],
            [
               1.0059322101573043,
               0.9955270760076114
            ],
            [
               1.0031381123570016,
               0.9955208307101093
            ],
            [
               1.0003440145566989,
               0.9954339828559517
            ],
            [
               0.9975499167563957,
               0.995268507082937
            ],
            [
               0.994755818956093,
               0.9950448067101907
            ],
            [
               0.9919617211557903,
               0.9947957408600836
            ],
            [
               0.9891676233554876,
               0.9945570190176205
            ],
            [
               0.9863735255551849,
               0.9943569531496133
            ],
            [
               0.9835794277548817,
               0.9942087561378267
            ],
            [
               0.980785329954579,
               0.9941077376447263
            ],
            [
               0.9779912321542763,
               0.9940341545544622
            ],
            [
               0.9751971343539736,
               0.9939606528196936
            ],
            [
               0.9724030365536704,
               0.9938617908593986
            ],
            [
               0.9696089387533677,
               0.9937225296422763
            ],
            [
               0.966814840953065,
               0.9935429928543675
            ],
            [
               0.9640207431527623,
               0.9933380818904647
            ],
            [
               0.9612266453524596,
               0.99313223364516
            ],
            [
               0.9584325475521565,
               0.9929511659174434
            ],
            [
               0.9556384497518537,
               0.9928133628095797
            ],
            [
               0.952844351951551,
               0.9927240383008578
            ],
            [
               0.9500502541512483,
               0.9926734204876725
            ],
            [
               0.9472561563509452,
               0.9926397495545694
            ],
            [
               0.9444620585506425,
               0.9925958740491827
            ],
            [
               0.9416679607503398,
               0.992517252759702
            ],
            [
               0.938873862950037,
               0.9923888473397304
            ],
            [
               0.9360797651497343,
               0.9922088830258695
            ],
            [
               0.9332856673494312,
               0.9919885514756615
            ],
            [
               0.9304915695491285,
               0.9917480379358077
            ],
            [
               0.9276974717488258,
               0.9915103407136929
            ],
            [
               0.9249033739485231,
               0.9912948860569202
            ],
            [
               0.9221092761482204,
               0.9911128043724287
            ],
            [
               0.9193151783479172,
               0.9909650327176542
            ],
            [
               0.9165210805476145,
               0.9908434260732035
            ],
            [
               0.9137269827473118,
               0.9907341416805926
            ],
            [
               0.9109328849470091,
               0.9906219930236428
            ],
            [
               0.9081387871467059,
               0.9904943892489187
            ],
            [
               0.9053446893464032,
               0.990343838764207
            ],
            [
               0.9025505915461005,
               0.9901686158990783
            ],
            [
               0.8997564937457978,
               0.9899718200039376
            ],
            [
               0.8969623959454951,
               0.9897594851449335
            ],
            [
               0.8941682981451919,
               0.989538519490936
            ],
            [
               0.8913742003448892,
               0.9893150895102578
            ],
            [
               0.8885801025445865,
               0.9890937385782143
            ],
            [
               0.8857860047442838,
               0.9888772025663115
            ],
            [
               0.8829919069439807,
               0.9886666830127739
            ],
            [
               0.880197809143678,
               0.9884623073731176
            ],
            [
               0.8774037113433752,
               0.9882636037037146
            ],
            [
               0.8746096135430725,
               0.9880699472124652
            ],
            [
               0.8718155157427698,
               0.987881002225384
            ],
            [
               0.8690214179424667,
               0.9876971409633606
            ],
            [
               0.866227320142164,
               0.9875197011605714
            ],
            [
               0.8634332223418613,
               0.9873508389459524
            ],
            [
               0.8606391245415586,
               0.9871927446320304
            ],
            [
               0.8578450267412558,
               0.9870461738735776
            ],
            [
               0.8550509289409527,
               0.9869085740231129
            ],
            [
               0.85225683114065,
               0.9867724336417172
            ],
            [
               0.8494627333403473,
               0.9866246809916241
            ],
            [
               0.8466686355400446,
               0.9864478569435847
            ],
            [
               0.8438745377397414,
               0.9862233385707375
            ],
            [
               0.8410804399394387,
               0.9859361826966383
            ],
            [
               0.838286342139136,
               0.9855804162601352
            ],
            [
               0.8354922443388333,
               0.9851631093519044
            ],
            [
               0.8326981465385306,
               0.9847055737503265
            ],
            [
               0.8299040487382274,
               0.9842406364102847
            ],
            [
               0.8271099509379247,
               0.9838060371092713
            ],
            [
               0.824315853137622,
               0.9834352855818969
            ],
            [
               0.8215217553373193,
               0.9831483637694338
            ],
            [
               0.8187276575370162,
               0.9829450739997125
            ],
            [
               0.8159335597367134,
               0.9828033840821908
            ],
            [
               0.8131394619364107,
               0.9826838465102956
            ],
            [
               0.810345364136108,
               0.9825393988328388
            ],
            [
               0.8075512663358053,
               0.9823281160712769
            ],
            [
               0.8047571685355022,
               0.9820253544785303
            ],
            [
               0.8019630707351995,
               0.9816316199552877
            ],
            [
               0.7991689729348967,
               0.9811735316276826
            ],
            [
               0.796374875134594,
               0.980697183704865
            ],
            [
               0.7935807773342913,
               0.9802554809410335
            ],
            [
               0.7907866795339882,
               0.9798929349115263
            ],
            [
               0.7879925817336855,
               0.9796323371631452
            ],
            [
               0.7851984839333828,
               0.9794673326306083
            ],
            [
               0.78240438613308,
               0.9793632711258626
            ],
            [
               0.7796102883327769,
               0.9792662861479624
            ],
            [
               0.7768161905324742,
               0.9791180727480195
            ],
            [
               0.7740220927321715,
               0.9788720800012877
            ],
            [
               0.7712279949318688,
               0.9785063593424734
            ],
            [
               0.7684338971315661,
               0.9780292845634668
            ],
            [
               0.7656397993312629,
               0.9774764958029449
            ],
            [
               0.7628457015309602,
               0.9769000630761062
            ],
            [
               0.7600516037306575,
               0.9763531962349695
            ],
            [
               0.7572575059303548,
               0.9758751254060596
            ],
            [
               0.7544634081300516,
               0.9754806427778249
            ],
            [
               0.7516693103297489,
               0.975157288616109
            ],
            [
               0.7488752125294462,
               0.9748707689350642
            ],
            [
               0.7460811147291435,
               0.9745766700904387
            ],
            [
               0.7432870169288408,
               0.9742346756725175
            ],
            [
               0.7404929191285377,
               0.9738208589340698
            ],
            [
               0.7376988213282349,
               0.9733343849652771
            ],
            [
               0.7349047235279322,
               0.9727968311374497
            ],
            [
               0.7321106257276295,
               0.9722446963082125
            ],
            [
               0.7293165279273268,
               0.9717177563177822
            ],
            [
               0.7265224301270237,
               0.9712470845335439
            ],
            [
               0.723728332326721,
               0.9708464589501178
            ],
            [
               0.7209342345264182,
               0.9705096050155837
            ],
            [
               0.7181401367261155,
               0.9702137351363018
            ],
            [
               0.7153460389258124,
               0.9699278149826255
            ],
            [
               0.7125519411255097,
               0.9696225736028409
            ],
            [
               0.709757843325207,
               0.9692789105197763
            ],
            [
               0.7069637455249043,
               0.9688921074907799
            ],
            [
               0.7041696477246016,
               0.9684708222428853
            ],
            [
               0.7013755499242984,
               0.9680316647010815
            ],
            [
               0.6985814521239957,
               0.9675916093576667
            ],
            [
               0.695787354323693,
               0.9671611055396458
            ],
            [
               0.6929932565233903,
               0.9667403387365207
            ],
            [
               0.6901991587230871,
               0.966319850547661
            ],
            [
               0.6874050609227844,
               0.9658851016702626
            ],
            [
               0.6846109631224817,
               0.9654231368174162
            ],
            [
               0.681816865322179,
               0.9649287743280397
            ],
            [
               0.6790227675218763,
               0.9644079390290403
            ],
            [
               0.6762286697215731,
               0.963876800345332
            ],
            [
               0.6734345719212704,
               0.9633568928078302
            ],
            [
               0.6706404741209677,
               0.9628678491811355
            ],
            [
               0.667846376320665,
               0.9624202609208488
            ],
            [
               0.6650522785203619,
               0.9620111904234504
            ],
            [
               0.6622581807200592,
               0.9616239912749973
            ],
            [
               0.6594640829197564,
               0.9612326444003718
            ],
            [
               0.6566699851194537,
               0.960809285000745
            ],
            [
               0.653875887319151,
               0.9603325004077397
            ],
            [
               0.6510817895188479,
               0.9597936954320625
            ],
            [
               0.6482876917185452,
               0.9591994467955638
            ],
            [
               0.6454935939182425,
               0.9585690918068219
            ],
            [
               0.6426994961179398,
               0.9579283731838386
            ],
            [
               0.639905398317637,
               0.9573012618361991
            ],
            [
               0.6371113005173339,
               0.9567026663656115
            ],
            [
               0.6343172027170312,
               0.9561344160875002
            ],
            [
               0.6315231049167285,
               0.955585783111514
            ],
            [
               0.6287290071164258,
               0.9550382664660331
            ],
            [
               0.6259349093161226,
               0.9544729170112374
            ],
            [
               0.6231408115158199,
               0.9538776230520611
            ],
            [
               0.6203467137155172,
               0.9532517944582988
            ],
            [
               0.6175526159152145,
               0.9526067751614373
            ],
            [
               0.6147585181149118,
               0.9519617834006151
            ],
            [
               0.6119644203146086,
               0.9513367329739691
            ],
            [
               0.6091703225143059,
               0.9507444013660331
            ],
            [
               0.6063762247140032,
               0.9501846993198646
            ],
            [
               0.6035821269137003,
               0.9496431508429278
            ],
            [
               0.6007880291133976,
               0.9490943145264986
            ],
            [
               0.5979939313130949,
               0.9485092167557032
            ],
            [
               0.5951998335127919,
               0.947864477036954
            ],
            [
               0.5924057357124892,
               0.9471501568745824
            ],
            [
               0.5896116379121863,
               0.9463736893754178
            ],
            [
               0.5868175401118836,
               0.9455584601230645
            ],
            [
               0.5840234423115807,
               0.9447373273508521
            ],
            [
               0.581229344511278,
               0.9439430327999594
            ],
            [
               0.578435246710975,
               0.9431985124828012
            ],
            [
               0.5756411489106723,
               0.9425102069018008
            ],
            [
               0.5728470511103696,
               0.9418665438787107
            ],
            [
               0.5700529533100667,
               0.941242109980563
            ],
            [
               0.567258855509764,
               0.9406061718934329
            ],
            [
               0.564464757709461,
               0.9399327663779578
            ],
            [
               0.5616706599091583,
               0.9392090321029991
            ],
            [
               0.5588765621088554,
               0.9384390068723715
            ],
            [
               0.5560824643085527,
               0.9376415984130517
            ],
            [
               0.55328836650825,
               0.9368433807745633
            ],
            [
               0.550494268707947,
               0.9360686324862885
            ],
            [
               0.5477001709076443,
               0.9353300223608934
            ],
            [
               0.5449060731073414,
               0.9346232128767834
            ],
            [
               0.5421119753070387,
               0.9339274045990319
            ],
            [
               0.5393178775067358,
               0.9332118747478473
            ],
            [
               0.5365237797064331,
               0.932446508624492
            ],
            [
               0.5337296819061303,
               0.9316128714444747
            ],
            [
               0.5309355841058274,
               0.9307120275148144
            ],
            [
               0.5281414863055247,
               0.9297662366206936
            ],
            [
               0.5253473885052218,
               0.9288135808056828
            ],
            [
               0.5225532907049191,
               0.9278968936424687
            ],
            [
               0.5197591929046161,
               0.9270503223057132
            ],
            [
               0.5169650951043134,
               0.9262877886204225
            ],
            [
               0.5141709973040105,
               0.9255971838610759
            ],
            [
               0.5113768995037078,
               0.9249424289757662
            ],
            [
               0.5085828017034051,
               0.9242730745793584
            ],
            [
               0.5057887039031022,
               0.9235386841978456
            ],
            [
               0.5029946061027994,
               0.9227036336601675
            ],
            [
               0.5002005083024965,
               0.9217577150465336
            ],
            [
               0.4974064105021938,
               0.9207191672371363
            ],
            [
               0.4946123127018909,
               0.9196290980496427
            ],
            [
               0.49181821490158817,
               0.9185389762683225
            ],
            [
               0.48902411710128546,
               0.9174950818878966
            ],
            [
               0.48623001930098253,
               0.9165247859901482
            ],
            [
               0.4834359215006798,
               0.9156289548627274
            ],
            [
               0.4806418237003769,
               0.9147828096001553
            ],
            [
               0.4778477259000742,
               0.9139448520755411
            ],
            [
               0.47505362809977125,
               0.9130708745628883
            ],
            [
               0.47225953029946854,
               0.9121284520297467
            ],
            [
               0.46946543249916584,
               0.911107205422544
            ],
            [
               0.4666713346988629,
               0.9100215577738351
            ],
            [
               0.4638772368985602,
               0.9089052079877321
            ],
            [
               0.46108313909825727,
               0.9077992886951528
            ],
            [
               0.45828904129795456,
               0.9067382429600297
            ],
            [
               0.4554949434976516,
               0.9057381624868304
            ],
            [
               0.4527008456973489,
               0.9047914458888746
            ],
            [
               0.449906747897046,
               0.9038694634500835
            ],
            [
               0.4471126500967433,
               0.9029321928829936
            ],
            [
               0.44431855229644057,
               0.9019414425988058
            ],
            [
               0.44152445449613764,
               0.9008731010618147
            ],
            [
               0.43873035669583493,
               0.8997242400223656
            ],
            [
               0.435936258895532,
               0.8985127173950478
            ],
            [
               0.4331421610952293,
               0.8972695442626768
            ],
            [
               0.43034806329492636,
               0.896026796368503
            ],
            [
               0.42755396549462366,
               0.8948053942080247
            ],
            [
               0.42475986769432095,
               0.8936071121424238
            ],
            [
               0.421965769894018,
               0.892413690735343
            ],
            [
               0.4191716720937153,
               0.8911934304516985
            ],
            [
               0.4163775742934124,
               0.8899130043833312
            ],
            [
               0.41358347649310967,
               0.888550362552367
            ],
            [
               0.41078937869280674,
               0.8871041654754986
            ],
            [
               0.40799528089250403,
               0.885596340712091
            ],
            [
               0.4052011830922011,
               0.8840667104966875
            ],
            [
               0.4024070852918984,
               0.8825613786993562
            ],
            [
               0.3996129874915957,
               0.8811187392610793
            ],
            [
               0.39681888969129275,
               0.8797578157084777
            ],
            [
               0.39402479189099004,
               0.8784728605813721
            ],
            [
               0.3912306940906871,
               0.8772359995612772
            ],
            [
               0.3884365962903844,
               0.8760069402609842
            ],
            [
               0.3856424984900815,
               0.874746342983749
            ],
            [
               0.38284840068977877,
               0.8734282175117731
            ],
            [
               0.38005430288947606,
               0.8720470996375389
            ],
            [
               0.37726020508917313,
               0.8706176386962895
            ],
            [
               0.3744661072888704,
               0.8691669333438197
            ],
            [
               0.3716720094885675,
               0.8677225325062385
            ],
            [
               0.3688779116882648,
               0.866300556883439
            ],
            [
               0.36608381388796185,
               0.8648983423663019
            ],
            [
               0.36328971608765914,
               0.8634943707975562
            ],
            [
               0.36049561828735643,
               0.8620556092175538
            ],
            [
               0.3577015204870535,
               0.8605496643533946
            ],
            [
               0.3549074226867508,
               0.8589573479211696
            ],
            [
               0.35211332488644786,
               0.8572810027712825
            ],
            [
               0.34931922708614516,
               0.8555453719408026
            ],
            [
               0.3465251292858422,
               0.853790416392497
            ],
            [
               0.3437310314855395,
               0.8520583832606436
            ],
            [
               0.3409369336852366,
               0.8503795625377326
            ],
            [
               0.3381428358849339,
               0.8487617665416056
            ],
            [
               0.33534873808463117,
               0.8471873772750461
            ],
            [
               0.33255464028432824,
               0.8456192164462373
            ],
            [
               0.32976054248402553,
               0.8440133912860117
            ],
            [
               0.3269664446837226,
               0.8423347455551881
            ],
            [
               0.3241723468834199,
               0.8405695063158651
            ],
            [
               0.32137824908311696,
               0.8387305644123098
            ],
            [
               0.31858415128281425,
               0.8368533048346615
            ],
            [
               0.31579005348251155,
               0.8349831779301302
            ],
            [
               0.3129959556822086,
               0.8331591428143961
            ],
            [
               0.3102018578819059,
               0.8313986835719773
            ],
            [
               0.307407760081603,
               0.8296897185217831
            ],
            [
               0.30461366228130027,
               0.8279924825577423
            ],
            [
               0.30181956448099734,
               0.8262510998137444
            ],
            [
               0.29902546668069463,
               0.8244112181574601
            ],
            [
               0.2962313688803919,
               0.8224379011698859
            ],
            [
               0.293437271080089,
               0.8203277354357823
            ],
            [
               0.2906431732797863,
               0.8181109248893261
            ],
            [
               0.28784907547948335,
               0.8158424223958695
            ],
            [
               0.28505497767918064,
               0.8135847978819544
            ],
            [
               0.2822608798788777,
               0.8113883317047659
            ],
            [
               0.279466782078575,
               0.8092748036250614
            ],
            [
               0.2766726842782721,
               0.8072302805839059
            ],
            [
               0.27387858647796937,
               0.8052092740433281
            ],
            [
               0.27108448867766666,
               0.8031489188503913
            ],
            [
               0.2682903908773637,
               0.8009885624844961
            ],
            [
               0.265496293077061,
               0.7986884303069439
            ],
            [
               0.2627021952767581,
               0.7962414097003989
            ],
            [
               0.2599080974764554,
               0.7936743254250385
            ],
            [
               0.25711399967615245,
               0.7910385596232772
            ],
            [
               0.25431990187584974,
               0.7883933277480986
            ],
            [
               0.25152580407554703,
               0.7857872085735158
            ],
            [
               0.2487317062752441,
               0.7832439088874733
            ],
            [
               0.2459376084749414,
               0.780756642515058
            ],
            [
               0.24314351067463846,
               0.7782925081969928
            ],
            [
               0.24034941287433575,
               0.7758049049070528
            ],
            [
               0.23755531507403282,
               0.7732494594247649
            ],
            [
               0.23476121727373012,
               0.7705979948365046
            ],
            [
               0.23196711947342719,
               0.767846001463834
            ],
            [
               0.22917302167312448,
               0.7650114974994462
            ],
            [
               0.22637892387282177,
               0.762126202733654
            ],
            [
               0.22358482607251884,
               0.7592225334747706
            ],
            [
               0.22079072827221613,
               0.7563211900108483
            ],
            [
               0.2179966304719132,
               0.7534236654672712
            ],
            [
               0.2152025326716105,
               0.7505120759779191
            ],
            [
               0.21240843487130756,
               0.7475560244716426
            ],
            [
               0.20961433707100485,
               0.7445237311447063
            ],
            [
               0.20682023927070214,
               0.7413932544538537
            ],
            [
               0.2040261414703992,
               0.7381597455026493
            ],
            [
               0.2012320436700965,
               0.7348362328885463
            ],
            [
               0.19843794586979357,
               0.7314478294330493
            ],
            [
               0.19564384806949087,
               0.7280216141147955
            ],
            [
               0.19284975026918794,
               0.7245759370616296
            ],
            [
               0.19005565246888523,
               0.7211130183608235
            ],
            [
               0.18726155466858252,
               0.7176174570397721
            ],
            [
               0.1844674568682796,
               0.7140611151231305
            ],
            [
               0.18167335906797688,
               0.7104125758023032
            ],
            [
               0.17887926126767395,
               0.7066477946785608
            ],
            [
               0.17608516346737124,
               0.7027582042927802
            ],
            [
               0.1732910656670683,
               0.6987534854309712
            ],
            [
               0.1704969678667656,
               0.6946581123763187
            ],
            [
               0.16770287006646267,
               0.6905029255650635
            ],
            [
               0.16490877226615996,
               0.6863146326061196
            ],
            [
               0.16211467446585726,
               0.6821067382695247
            ],
            [
               0.15932057666555433,
               0.6778747935368117
            ],
            [
               0.15652647886525162,
               0.6735972981734951
            ],
            [
               0.1537323810649487,
               0.6692416707276709
            ],
            [
               0.15093828326464598,
               0.6647730909464893
            ],
            [
               0.14814418546434305,
               0.6601632524481279
            ],
            [
               0.14535008766404034,
               0.6553963428665115
            ],
            [
               0.14255598986373763,
               0.6504707204273554
            ],
            [
               0.1397618920634347,
               0.6453963119988265
            ],
            [
               0.136967794263132,
               0.6401891424765866
            ],
            [
               0.13417369646282906,
               0.634865150237023
            ],
            [
               0.13137959866252635,
               0.6294353493356927
            ],
            [
               0.12858550086222342,
               0.6239035903967434
            ],
            [
               0.12579140306192071,
               0.6182670263009675
            ],
            [
               0.122997305261618,
               0.6125183758233523
            ],
            [
               0.12020320746131508,
               0.606648574307942
            ],
            [
               0.11740910966101237,
               0.6006485479118369
            ],
            [
               0.11461501186070944,
               0.5945095153635321
            ],
            [
               0.11182091406040673,
               0.588222072547117
            ],
            [
               0.1090268162601038,
               0.5817749585330612
            ],
            [
               0.10623271845980109,
               0.575154554573647
            ],
            [
               0.10343862065949816,
               0.5683457731815611
            ],
            [
               0.10064452285919545,
               0.5613342413247366
            ],
            [
               0.09785042505889274,
               0.554108921311332
            ],
            [
               0.09505632725858981,
               0.5466639078980448
            ],
            [
               0.0922622294582871,
               0.5389983071971887
            ],
            [
               0.08946813165798417,
               0.5311138136353133
            ],
            [
               0.08667403385768147,
               0.5230105836212646
            ],
            [
               0.08387993605737853,
               0.5146828475540217
            ],
            [
               0.08108583825707583,
               0.5061160220395793
            ],
            [
               0.07829174045677312,
               0.4972866900083639
            ],
            [
               0.07549764265647019,
               0.48816580106753804
            ],
            [
               0.07270354485616748,
               0.4787241676666445
            ],
            [
               0.06990944705586455,
               0.46893829265893644
            ],
            [
               0.06711534925556184,
               0.4587942049926026
            ],
            [
               0.06432125145525891,
               0.4482875103810775
            ],
            [
               0.0615271536549562,
               0.4374191537960941
            ],
            [
               0.05873305585465327,
               0.42618800096126563
            ],
            [
               0.05593895805435056,
               0.41458267683261163
            ],
            [
               0.053144860254047854,
               0.4025756125766742
            ],
            [
               0.050350762453744924,
               0.3901216858351718
            ],
            [
               0.047556664653442215,
               0.37716232431805263
            ],
            [
               0.044762566853139285,
               0.3636339839890564
            ],
            [
               0.04196846905283658,
               0.3494782195372359
            ],
            [
               0.039174371252533646,
               0.3346497963131472
            ],
            [
               0.03638027345223094,
               0.31911980829655767
            ],
            [
               0.03358617565192823,
               0.30287246981418137
            ],
            [
               0.0307920778516253,
               0.2858965949828828
            ],
            [
               0.02799798005132259,
               0.26817494812086895
            ],
            [
               0.02520388225101966,
               0.24967582951650788
            ],
            [
               0.022409784450716952,
               0.23035094855229873
            ],
            [
               0.01961568665041402,
               0.21014183160267452
            ],
            [
               0.016821588850111313,
               0.18899425105664175
            ],
            [
               0.014027491049808605,
               0.16687735048822142
            ],
            [
               0.011233393249505674,
               0.14380225181400624
            ],
            [
               0.008439295449202966,
               0.11983466061935855
            ],
            [
               0.0056451976489000355,
               0.09509750089895742
            ],
            [
               0.002851099848597327,
               0.0697624651292851
            ],
            [
               5.70020482943967e-05,
               0.04403263939634497
            ],
            [
               -0.0027370957520083117,
               0.01812096735442701
            ],
            [
               -0.005531193552311242,
               -0.00776963099547668
            ],
            [
               -0.00832529135261395,
               -0.03345953219684375
            ],
            [
               -0.011119389152916659,
               -0.05879660378439594
            ],
            [
               -0.01391348695321959,
               -0.08365209470588654
            ],
            [
               -0.016707584753522298,
               -0.10791186791699799
            ],
            [
               -0.019501682553825228,
               -0.13146810677472676
            ],
            [
               -0.022295780354127936,
               -0.1542161922150838
            ],
            [
               -0.025089878154430867,
               -0.17605923599327802
            ],
            [
               -0.027883975954733575,
               -0.19691954736568262
            ],
            [
               -0.030678073755036284,
               -0.21675325984302884
            ],
            [
               -0.033472171555339214,
               -0.2355625743206409
            ],
            [
               -0.03626626935564192,
               -0.25340027825862715
            ],
            [
               -0.03906036715594485,
               -0.27036338490162193
            ],
            [
               -0.04185446495624756,
               -0.2865762041392447
            ],
            [
               -0.04464856275655049,
               -0.30216673426497653
            ],
            [
               -0.0474426605568532,
               -0.31724270415994693
            ],
            [
               -0.05023675835715613,
               -0.33187401222848545
            ],
            [
               -0.05303085615745884,
               -0.3460864944703739
            ],
            [
               -0.05582495395776155,
               -0.359868467172471
            ],
            [
               -0.05861905175806448,
               -0.3731874739199284
            ],
            [
               -0.061413149558367186,
               -0.3860114670121355
            ],
            [
               -0.06420724735867012,
               -0.3983273553637975
            ],
            [
               -0.06700134515897282,
               -0.4101509037512748
            ],
            [
               -0.06979544295927576,
               -0.42152502364421957
            ],
            [
               -0.07258954075957846,
               -0.43250752077951904
            ],
            [
               -0.07538363855988117,
               -0.44315299066732705
            ],
            [
               -0.0781777363601841,
               -0.4534955440832663
            ],
            [
               -0.08097183416048681,
               -0.4635387208602224
            ],
            [
               -0.08376593196078974,
               -0.4732564244281553
            ],
            [
               -0.08656002976109245,
               -0.48260484946998194
            ],
            [
               -0.08935412756139538,
               -0.4915415077305242
            ],
            [
               -0.09214822536169809,
               -0.5000449136911568
            ],
            [
               -0.0949423231620008,
               -0.5081281512607219
            ],
            [
               -0.09773642096230373,
               -0.515841529452093
            ],
            [
               -0.10053051876260644,
               -0.5232631769187395
            ],
            [
               -0.10332461656290937,
               -0.5304804835209027
            ],
            [
               -0.10611871436321207,
               -0.5375683908240527
            ],
            [
               -0.108912812163515,
               -0.5445716111459414
            ],
            [
               -0.11170690996381771,
               -0.5514965520284478
            ],
            [
               -0.11450100776412064,
               -0.5583154838598954
            ],
            [
               -0.11729510556442335,
               -0.564981410538699
            ],
            [
               -0.12008920336472606,
               -0.5714485616733143
            ],
            [
               -0.12288330116502899,
               -0.5776916047391232
            ],
            [
               -0.1256773989653317,
               -0.5837171726996755
            ],
            [
               -0.12847149676563463,
               -0.5895639286711802
            ],
            [
               -0.13126559456593734,
               -0.5952912447645242
            ],
            [
               -0.13405969236624027,
               -0.6009603585226813
            ],
            [
               -0.13685379016654298,
               -0.6066143313795562
            ],
            [
               -0.13964788796684569,
               -0.6122634760694408
            ],
            [
               -0.14244198576714862,
               -0.6178810697302239
            ],
            [
               -0.14523608356745132,
               -0.6234107805980058
            ],
            [
               -0.14803018136775425,
               -0.6287834553677695
            ],
            [
               -0.15082427916805696,
               -0.6339379860062656
            ],
            [
               -0.1536183769683599,
               -0.6388398247836677
            ],
            [
               -0.1564124747686626,
               -0.6434916543609761
            ],
            [
               -0.1592065725689653,
               -0.6479333588539853
            ],
            [
               -0.16200067036926824,
               -0.6522318533709983
            ],
            [
               -0.16479476816957095,
               -0.6564643747132712
            ],
            [
               -0.16758886596987388,
               -0.6607005536564565
            ],
            [
               -0.1703829637701766,
               -0.6649885076405604
            ],
            [
               -0.17317706157047952,
               -0.6693484612602247
            ],
            [
               -0.17597115937078223,
               -0.6737747071042633
            ],
            [
               -0.17876525717108516,
               -0.6782440224259917
            ],
            [
               -0.18155935497138787,
               -0.6827268519017227
            ],
            [
               -0.18435345277169057,
               -0.6871971802294412
            ],
            [
               -0.1871475505719935,
               -0.6916380534503628
            ],
            [
               -0.1899416483722962,
               -0.6960416772189233
            ],
            [
               -0.19273574617259914,
               -0.700405148465491
            ],
            [
               -0.19552984397290185,
               -0.7047243922340363
            ],
            [
               -0.19832394177320478,
               -0.7089892829388389
            ],
            [
               -0.2011180395735075,
               -0.7131821696444305
            ],
            [
               -0.2039121373738102,
               -0.717280468790296
            ],
            [
               -0.20670623517411313,
               -0.7212622748588848
            ],
            [
               -0.20950033297441584,
               -0.7251127291983197
            ],
            [
               -0.21229443077471877,
               -0.7288286143880247
            ],
            [
               -0.21508852857502148,
               -0.732419366523474
            ],
            [
               -0.2178826263753244,
               -0.7359041014704062
            ],
            [
               -0.22067672417562711,
               -0.7393057707042222
            ],
            [
               -0.22347082197593005,
               -0.7426446123607494
            ],
            [
               -0.22626491977623275,
               -0.7459332567916743
            ],
            [
               -0.22905901757653546,
               -0.7491751345239439
            ],
            [
               -0.2318531153768384,
               -0.7523665156184807
            ],
            [
               -0.2346472131771411,
               -0.7555011045797497
            ],
            [
               -0.23744131097744403,
               -0.7585751662800244
            ],
            [
               -0.24023540877774674,
               -0.7615910219277018
            ],
            [
               -0.24302950657804967,
               -0.7645574680216125
            ],
            [
               -0.24582360437835238,
               -0.7674869462298863
            ],
            [
               -0.2486177021786551,
               -0.7703906262993916
            ],
            [
               -0.251411799978958,
               -0.77327343664996
            ],
            [
               -0.2542058977792607,
               -0.7761311475007645
            ],
            [
               -0.25699999557956366,
               -0.7789508477226337
            ],
            [
               -0.25979409337986636,
               -0.7817148483063976
            ],
            [
               -0.2625881911801693,
               -0.7844066924212711
            ],
            [
               -0.265382288980472,
               -0.7870170760457094
            ],
            [
               -0.2681763867807747,
               -0.7895474295143026
            ],
            [
               -0.27097048458107764,
               -0.7920097164812285
            ],
            [
               -0.27376458238138035,
               -0.7944223853647996
            ],
            [
               -0.2765586801816833,
               -0.7968038517153824
            ],
            [
               -0.279352777981986,
               -0.7991658578126223
            ],
            [
               -0.2821468757822889,
               -0.8015091760900054
            ],
            [
               -0.28494097358259163,
               -0.8038233321035833
            ],
            [
               -0.28773507138289456,
               -0.8060905929037473
            ],
            [
               -0.29052916918319727,
               -0.8082929097240261
            ],
            [
               -0.2933232669835,
               -0.8104193865665945
            ],
            [
               -0.2961173647838029,
               -0.8124715836069707
            ],
            [
               -0.2989114625841056,
               -0.8144646670283062
            ],
            [
               -0.30170556038440854,
               -0.8164238479206065
            ],
            [
               -0.30449965818471125,
               -0.8183772099083957
            ],
            [
               -0.3072937559850142,
               -0.8203473191698462
            ],
            [
               -0.3100878537853169,
               -0.8223444764975123
            ],
            [
               -0.3128819515856196,
               -0.824363935217123
            ],
            [
               -0.31567604938592253,
               -0.8263880519916162
            ],
            [
               -0.31847014718622524,
               -0.828392632441243
            ],
            [
               -0.32126424498652817,
               -0.8303552777725102
            ],
            [
               -0.3240583427868309,
               -0.8322628437907221
            ],
            [
               -0.3268524405871338,
               -0.8341154348316393
            ],
            [
               -0.3296465383874365,
               -0.8359255649369135
            ],
            [
               -0.3324406361877392,
               -0.8377128057158877
            ],
            [
               -0.33523473398804216,
               -0.8394958180146146
            ],
            [
               -0.33802883178834486,
               -0.8412845859614295
            ],
            [
               -0.3408229295886478,
               -0.8430756201992571
            ],
            [
               -0.3436170273889505,
               -0.8448518929524591
            ],
            [
               -0.34641112518925343,
               -0.8465876590399628
            ],
            [
               -0.34920522298955614,
               -0.8482566555781907
            ],
            [
               -0.35199932078985907,
               -0.8498410219180601
            ],
            [
               -0.3547934185901618,
               -0.8513380222185101
            ],
            [
               -0.3575875163904645,
               -0.8527623602670737
            ],
            [
               -0.3603816141907674,
               -0.8541432981446224
            ],
            [
               -0.3631757119910701,
               -0.8555174431244696
            ],
            [
               -0.36596980979137306,
               -0.8569194042967009
            ],
            [
               -0.36876390759167577,
               -0.8583731183436554
            ],
            [
               -0.3715580053919787,
               -0.8598863392511921
            ],
            [
               -0.3743521031922814,
               -0.861449719548837
            ],
            [
               -0.3771462009925841,
               -0.8630404630913242
            ],
            [
               -0.37994029879288704,
               -0.8646291854372832
            ],
            [
               -0.38273439659318975,
               -0.8661877961145373
            ],
            [
               -0.3855284943934927,
               -0.8676961352321739
            ],
            [
               -0.3883225921937954,
               -0.869145713396196
            ],
            [
               -0.3911166899940983,
               -0.8705399517640382
            ],
            [
               -0.39391078779440103,
               -0.8718914150313115
            ],
            [
               -0.39670488559470385,
               -0.8732173154125078
            ],
            [
               -0.39949898339500667,
               -0.8745348270156212
            ],
            [
               -0.4022930811953095,
               -0.8758574792467549
            ],
            [
               -0.4050871789956123,
               -0.8771932731193979
            ],
            [
               -0.4078812767959151,
               -0.8785444654441097
            ],
            [
               -0.41067537459621783,
               -0.8799084600922551
            ],
            [
               -0.41346947239652065,
               -0.8812790880305357
            ],
            [
               -0.4162635701968235,
               -0.8826477435781233
            ],
            [
               -0.4190576679971263,
               -0.8840042263533903
            ],
            [
               -0.4218517657974291,
               -0.8853375011412741
            ],
            [
               -0.42464586359773193,
               -0.886636744082481
            ],
            [
               -0.42743996139803475,
               -0.8878929142433493
            ],
            [
               -0.43023405919833746,
               -0.8891007362639787
            ],
            [
               -0.4330281569986403,
               -0.8902605761819719
            ],
            [
               -0.4358222547989431,
               -0.8913794488288955
            ],
            [
               -0.4386163525992459,
               -0.8924704654319785
            ],
            [
               -0.44141045039954874,
               -0.8935504409216382
            ],
            [
               -0.44420454819985156,
               -0.8946360107363123
            ],
            [
               -0.4469986460001544,
               -0.8957392272056501
            ],
            [
               -0.4497927438004572,
               -0.8968639641103824
            ],
            [
               -0.4525868416007599,
               -0.8980043801865676
            ],
            [
               -0.4553809394010627,
               -0.8991461554287783
            ],
            [
               -0.45817503720136554,
               -0.9002703669964133
            ],
            [
               -0.46096913500166836,
               -0.9013589902988765
            ],
            [
               -0.4637632328019712,
               -0.9024004037527118
            ],
            [
               -0.466557330602274,
               -0.9033931725023767
            ],
            [
               -0.4693514284025768,
               -0.9043468515238585
            ],
            [
               -0.47214552620287964,
               -0.9052794511917963
            ],
            [
               -0.47493962400318235,
               -0.9062122616731956
            ],
            [
               -0.47773372180348517,
               -0.9071635890075316
            ],
            [
               -0.480527819603788,
               -0.9081433265095165
            ],
            [
               -0.4833219174040908,
               -0.9091500401388748
            ],
            [
               -0.4861160152043936,
               -0.9101714608382898
            ],
            [
               -0.48891011300469644,
               -0.9111882064539967
            ],
            [
               -0.49170421080499926,
               -0.9121795508225612
            ],
            [
               -0.4944983086053021,
               -0.9131294436825416
            ],
            [
               -0.4972924064056048,
               -0.9140309544395775
            ],
            [
               -0.5000865042059076,
               -0.9148878617993412
            ],
            [
               -0.5028806020062104,
               -0.915713045650423
            ],
            [
               -0.5056746998065133,
               -0.9165243423089751
            ],
            [
               -0.5084687976068161,
               -0.9173392722987664
            ],
            [
               -0.5112628954071189,
               -0.918170311637749
            ],
            [
               -0.5140569932074217,
               -0.9190220936119518
            ],
            [
               -0.5168510910077244,
               -0.9198912210814782
            ],
            [
               -0.5196451888080272,
               -0.9207684948051827
            ],
            [
               -0.5224392866083301,
               -0.9216426165907148
            ],
            [
               -0.5252333844086329,
               -0.9225040418308807
            ],
            [
               -0.5280274822089357,
               -0.9233477329665638
            ],
            [
               -0.5308215800092385,
               -0.9241740423851891
            ],
            [
               -0.5336156778095413,
               -0.9249876406605466
            ],
            [
               -0.5364097756098442,
               -0.9257950592456206
            ],
            [
               -0.5392038734101469,
               -0.9266018228565498
            ],
            [
               -0.5419979712104497,
               -0.9274101939794257
            ],
            [
               -0.5447920690107525,
               -0.9282182584136129
            ],
            [
               -0.5475861668110553,
               -0.9290205766454113
            ],
            [
               -0.5503802646113581,
               -0.9298100980051917
            ],
            [
               -0.553174362411661,
               -0.9305806572474474
            ],
            [
               -0.5559684602119638,
               -0.9313292502177406
            ],
            [
               -0.5587625580122666,
               -0.9320574232471774
            ],
            [
               -0.5615566558125693,
               -0.9327714298863082
            ],
            [
               -0.5643507536128721,
               -0.9334811820017108
            ],
            [
               -0.5671448514131749,
               -0.934198328088424
            ],
            [
               -0.5699389492134778,
               -0.9349339541605817
            ],
            [
               -0.5727330470137806,
               -0.935696409958735
            ],
            [
               -0.5755271448140834,
               -0.9364896575028137
            ],
            [
               -0.5783212426143862,
               -0.9373123863711099
            ],
            [
               -0.581115340414689,
               -0.9381579966983966
            ],
            [
               -0.5839094382149917,
               -0.9390154404362742
            ],
            [
               -0.5867035360152946,
               -0.9398708232080457
            ],
            [
               -0.5894976338155974,
               -0.9407095759128559
            ],
            [
               -0.5922917316159002,
               -0.9415188904659492
            ],
            [
               -0.595085829416203,
               -0.9422899929855606
            ],
            [
               -0.5978799272165058,
               -0.9430197506063585
            ],
            [
               -0.6006740250168087,
               -0.9437111409822112
            ],
            [
               -0.6034681228171114,
               -0.9443723038560312
            ],
            [
               -0.6062622206174142,
               -0.9450142362209827
            ],
            [
               -0.609056318417717,
               -0.9456476111493786
            ],
            [
               -0.6118504162180198,
               -0.9462795625726863
            ],
            [
               -0.6146445140183227,
               -0.9469114359443866
            ],
            [
               -0.6174386118186255,
               -0.9475383522830298
            ],
            [
               -0.6202327096189283,
               -0.9481509600472013
            ],
            [
               -0.6230268074192311,
               -0.9487390636291908
            ],
            [
               -0.6258209052195338,
               -0.949296125942615
            ],
            [
               -0.6286150030198366,
               -0.9498231901970673
            ],
            [
               -0.6314091008201395,
               -0.9503307494867705
            ],
            [
               -0.6342031986204423,
               -0.950837582222356
            ],
            [
               -0.6369972964207451,
               -0.9513664667444017
            ],
            [
               -0.6397913942210479,
               -0.9519377338541641
            ],
            [
               -0.6425854920213507,
               -0.9525624719658063
            ],
            [
               -0.6453795898216536,
               -0.953237552962947
            ],
            [
               -0.6481736876219563,
               -0.9539443227643762
            ],
            [
               -0.6509677854222591,
               -0.9546518365030052
            ],
            [
               -0.6537618832225619,
               -0.9553241704254036
            ],
            [
               -0.6565559810228647,
               -0.9559300178206495
            ],
            [
               -0.6593500788231675,
               -0.9564519062120069
            ],
            [
               -0.6621441766234704,
               -0.9568922717820743
            ],
            [
               -0.6649382744237732,
               -0.9572743789544731
            ],
            [
               -0.667732372224076,
               -0.9576374915531505
            ],
            [
               -0.6705264700243787,
               -0.958027376284851
            ],
            [
               -0.6733205678246815,
               -0.9584846383578678
            ],
            [
               -0.6761146656249843,
               -0.9590341033458993
            ],
            [
               -0.6789087634252872,
               -0.95967822831401
            ],
            [
               -0.68170286122559,
               -0.9603964001346621
            ],
            [
               -0.6844969590258928,
               -0.9611502927877431
            ],
            [
               -0.6872910568261956,
               -0.9618937202713673
            ],
            [
               -0.6900851546264983,
               -0.9625841665119192
            ],
            [
               -0.6928792524268012,
               -0.9631927754702576
            ],
            [
               -0.695673350227104,
               -0.9637101490033868
            ],
            [
               -0.6984674480274068,
               -0.9641466297594563
            ],
            [
               -0.7012615458277096,
               -0.9645274091840559
            ],
            [
               -0.7040556436280124,
               -0.964884272566973
            ],
            [
               -0.7068497414283152,
               -0.9652466289106609
            ],
            [
               -0.7096438392286181,
               -0.965634448280952
            ],
            [
               -0.7124379370289208,
               -0.966054903376008
            ],
            [
               -0.7152320348292236,
               -0.9665031996231743
            ],
            [
               -0.7180261326295264,
               -0.966966733342291
            ],
            [
               -0.7208202304298292,
               -0.9674307776640019
            ],
            [
               -0.723614328230132,
               -0.9678836364495362
            ],
            [
               -0.7264084260304349,
               -0.9683196570099857
            ],
            [
               -0.7292025238307377,
               -0.9687394400064205
            ],
            [
               -0.7319966216310405,
               -0.9691476605794669
            ],
            [
               -0.7347907194313432,
               -0.9695497302964742
            ],
            [
               -0.737584817231646,
               -0.9699488147255437
            ],
            [
               -0.7403789150319489,
               -0.9703444137125186
            ],
            [
               -0.7431730128322517,
               -0.9707329674385663
            ],
            [
               -0.7459671106325545,
               -0.9711100795972414
            ],
            [
               -0.7487612084328573,
               -0.9714732900499211
            ],
            [
               -0.7515553062331601,
               -0.9718241283323756
            ],
            [
               -0.754349404033463,
               -0.9721684982876682
            ],
            [
               -0.7571435018337657,
               -0.9725151437595141
            ],
            [
               -0.7599375996340685,
               -0.9728727431237495
            ],
            [
               -0.7627316974343713,
               -0.973246760512911
            ],
            [
               -0.7655257952346741,
               -0.9736373153707838
            ],
            [
               -0.7683198930349769,
               -0.9740389647607615
            ],
            [
               -0.7711139908352798,
               -0.9744425638775244
            ],
            [
               -0.7739080886355826,
               -0.9748385593805146
            ],
            [
               -0.7767021864358853,
               -0.9752204916546343
            ],
            [
               -0.7794962842361881,
               -0.9755873647332007
            ],
            [
               -0.7822903820364909,
               -0.9759439418295568
            ],
            [
               -0.7850844798367937,
               -0.976298798935805
            ],
            [
               -0.7878785776370966,
               -0.9766608312932863
            ],
            [
               -0.7906726754373994,
               -0.977035530229326
            ],
            [
               -0.7934667732377022,
               -0.9774224861351697
            ],
            [
               -0.796260871038005,
               -0.9778151590471518
            ],
            [
               -0.7990549688383077,
               -0.9782031293981764
            ],
            [
               -0.8018490666386106,
               -0.9785760957073716
            ],
            [
               -0.8046431644389134,
               -0.9789281739227853
            ],
            [
               -0.8074372622392162,
               -0.9792608499271802
            ],
            [
               -0.810231360039519,
               -0.9795833384343482
            ],
            [
               -0.8130254578398218,
               -0.9799099851100834
            ],
            [
               -0.8158195556401246,
               -0.980255411181487
            ],
            [
               -0.8186136534404275,
               -0.9806289633315063
            ],
            [
               -0.8214077512407302,
               -0.9810303785335253
            ],
            [
               -0.824201849041033,
               -0.9814482614598221
            ],
            [
               -0.8269959468413358,
               -0.9818620893083136
            ],
            [
               -0.8297900446416386,
               -0.9822472970830598
            ],
            [
               -0.8325841424419415,
               -0.9825819513262244
            ],
            [
               -0.8353782402422443,
               -0.9828529540446234
            ],
            [
               -0.8381723380425471,
               -0.9830598319482216
            ],
            [
               -0.8409664358428499,
               -0.9832149271361467
            ],
            [
               -0.8437605336431526,
               -0.9833399589869234
            ],
            [
               -0.8465546314434554,
               -0.9834600832292292
            ],
            [
               -0.8493487292437583,
               -0.9835973434931773
            ],
            [
               -0.8521428270440611,
               -0.9837655391628761
            ],
            [
               -0.8549369248443639,
               -0.9839679898061351
            ],
            [
               -0.8577310226446667,
               -0.9841986607572437
            ],
            [
               -0.8605251204449695,
               -0.9844459850920964
            ],
            [
               -0.8633192182452722,
               -0.9846978639435471
            ],
            [
               -0.8661133160455751,
               -0.9849460339306844
            ],
            [
               -0.8689074138458779,
               -0.9851883383204296
            ],
            [
               -0.8717015116461807,
               -0.9854282809819273
            ],
            [
               -0.8744956094464835,
               -0.9856722624400165
            ],
            [
               -0.8772897072467863,
               -0.9859257248950695
            ],
            [
               -0.8800838050470892,
               -0.9861897775847701
            ],
            [
               -0.882877902847392,
               -0.9864596276947566
            ],
            [
               -0.8856720006476947,
               -0.9867254151119906
            ],
            [
               -0.8884660984479975,
               -0.9869751244007461
            ],
            [
               -0.8912601962483003,
               -0.9871984729374133
            ],
            [
               -0.8940542940486031,
               -0.9873903347285833
            ],
            [
               -0.896848391848906,
               -0.987552471274981
            ],
            [
               -0.8996424896492088,
               -0.9876930108494086
            ],
            [
               -0.9024365874495115,
               -0.9878239806689029
            ],
            [
               -0.9052306852498144,
               -0.9879579171283338
            ],
            [
               -0.9080247830501171,
               -0.9881048793720677
            ],
            [
               -0.9108188808504201,
               -0.9882709566907724
            ],
            [
               -0.9136129786507228,
               -0.9884586850390688
            ],
            [
               -0.9164070764510256,
               -0.9886689416781576
            ],
            [
               -0.9192011742513284,
               -0.9889032123626662
            ],
            [
               -0.9219952720516312,
               -0.9891649073369184
            ],
            [
               -0.924789369851934,
               -0.9894587544196229
            ],
            [
               -0.9275834676522368,
               -0.9897881112111231
            ],
            [
               -0.9303775654525397,
               -0.9901510150152376
            ],
            [
               -0.9331716632528424,
               -0.9905365443496256
            ],
            [
               -0.9359657610531452,
               -0.9909232731084354
            ],
            [
               -0.938759858853448,
               -0.9912811159006316
            ],
            [
               -0.9415539566537509,
               -0.9915767998657734
            ],
            [
               -0.9443480544540537,
               -0.991781890446539
            ],
            [
               -0.9471421522543564,
               -0.9918812011828899
            ],
            [
               -0.9499362500546593,
               -0.9918789474038805
            ],
            [
               -0.952730347854962,
               -0.9918003875443825
            ],
            [
               -0.9555244456552648,
               -0.9916878783806804
            ],
            [
               -0.9583185434555677,
               -0.9915919169121856
            ],
            [
               -0.9611126412558705,
               -0.9915593377501073
            ],
            [
               -0.9639067390561733,
               -0.9916218537563616
            ],
            [
               -0.966700836856476,
               -0.9917882071355459
            ],
            [
               -0.9694949346567789,
               -0.9920422687878995
            ],
            [
               -0.9722890324570816,
               -0.9923477420713832
            ],
            [
               -0.9750831302573846,
               -0.9926582007492852
            ],
            [
               -0.9778772280576873,
               -0.9929296179404734
            ],
            [
               -0.9806713258579901,
               -0.9931318186536637
            ],
            [
               -0.9834654236582929,
               -0.9932556433016944
            ],
            [
               -0.9862595214585957,
               -0.9933139322068236
            ],
            [
               -0.9890536192588986,
               -0.9933363137090014
            ],
            [
               -0.9918477170592013,
               -0.9933596120670998
            ],
            [
               -0.9946418148595042,
               -0.9934169166057278
            ],
            [
               -0.9974359126598069,
               -0.9935286040999618
            ],
            [
               -1.0002300104601098,
               -0.9936978336862146
            ],
            [
               -1.0030241082604126,
               -0.9939115165632515
            ],
            [
               -1.0058182060607153,
               -0.9941460100920988
            ],
            [
               -1.0086123038610182,
               -0.994375365104768
            ],
            [
               -1.011406401661321,
               -0.9945793061994239
            ],
            [
               -1.0142004994616238,
               -0.9947484201300594
            ],
            [
               -1.0169945972619265,
               -0.9948851245974802
            ],
            [
               -1.0197886950622295,
               -0.9950004890676032
            ],
            [
               -1.0225827928625322,
               -0.9951083651293247
            ],
            [
               -1.025376890662835,
               -0.9952191005396014
            ],
            [
               -1.0281709884631378,
               -0.9953351122933924
            ],
            [
               -1.0309650862634405,
               -0.9954498178983329
            ],
            [
               -1.0337591840637435,
               -0.9955501694855229
            ],
            [
               -1.0365532818640462,
               -0.9956217516201445
            ],
            [
               -1.039347379664349,
               -0.9956545323182635
            ],
            [
               -1.0421414774646518,
               -0.9956471819796795
            ],
            [
               -1.0449355752649545,
               -0.9956084319592112
            ],
            [
               -1.0477296730652574,
               -0.9955550160635969
            ],
            [
               -1.0505237708655604,
               -0.9955069373685352
            ],
            [
               -1.053317868665863,
               -0.9954817108512192
            ],
            [
               -1.0561119664661658,
               -0.9954895440852449
            ],
            [
               -1.0589060642664687,
               -0.9955310430522111
            ],
            [
               -1.0617001620667714,
               -0.9955981169765837
            ],
            [
               -1.0644942598670744,
               -0.9956776354241901
            ],
            [
               -1.067288357667377,
               -0.9957564558273562
            ],
            [
               -1.0700824554676798,
               -0.9958260089273279
            ],
            [
               -1.0728765532679827,
               -0.99588484019088
            ],
            [
               -1.0756706510682854,
               -0.9959382695549511
            ],
            [
               -1.0784647488685883,
               -0.9959953736674217
            ],
            [
               -1.081258846668891,
               -0.996064448464486
            ],
            [
               -1.084052944469194,
               -0.996148647560599
            ],
            [
               -1.0868470422694967,
               -0.9962434344076176
            ],
            [
               -1.0896411400697996,
               -0.9963368606835932
            ],
            [
               -1.0924352378701023,
               -0.9964127094281772
            ],
            [
               -1.095229335670405,
               -0.9964555523624713
            ],
            [
               -1.098023433470708,
               -0.9964560990022477
            ],
            [
               -1.1008175312710107,
               -0.99641508094167
            ],
            [
               -1.1036116290713136,
               -0.9963443559836553
            ],
            [
               -1.1064057268716163,
               -0.99626478162803
            ],
            [
               -1.109199824671919,
               -0.9962014094636094
            ],
            [
               -1.111993922472222,
               -0.9961773684271353
            ],
            [
               -1.1147880202725249,
               -0.9962081824960511
            ],
            [
               -1.1175821180728276,
               -0.9962981026863496
            ],
            [
               -1.1203762158731303,
               -0.9964393958072815
            ],
            [
               -1.1231703136734332,
               -0.9966146400952054
            ],
            [
               -1.125964411473736,
               -0.9968012166355507
            ],
            [
               -1.1287585092740389,
               -0.9969766164717092
            ],
            [
               -1.1315526070743416,
               -0.9971230617866282
            ],
            [
               -1.1343467048746443,
               -0.9972302726696687
            ],
            [
               -1.1371408026749472,
               -0.9972958649927853
            ],
            [
               -1.13993490047525,
               -0.997323616385584
            ],
            [
               -1.1427289982755529,
               -0.9973204489323344
            ],
            [
               -1.1455230960758556,
               -0.9972932724958524
            ],
            [
               -1.1483171938761585,
               -0.9972467457848487
            ],
            [
               -1.1511112916764612,
               -0.9971826002829867
            ],
            [
               -1.1539053894767641,
               -0.9971005874623313
            ],
            [
               -1.1566994872770668,
               -0.9970005465367353
            ],
            [
               -1.1594935850773695,
               -0.9968847222922497
            ],
            [
               -1.1622876828776725,
               -0.9967593932865443
            ],
            [
               -1.1650817806779752,
               -0.9966351068773114
            ],
            [
               -1.1678758784782781,
               -0.9965252750129776
            ],
            [
               -1.1706699762785808,
               -0.9964434189970428
            ],
            [
               -1.1734640740788838,
               -0.9963998025021157
            ],
            [
               -1.1762581718791865,
               -0.9963984296459142
            ],
            [
               -1.1790522696794894,
               -0.9964353418381158
            ],
            [
               -1.181846367479792,
               -0.9964988339699339
            ],
            [
               -1.1846404652800948,
               -0.9965717097099727
            ],
            [
               -1.1874345630803977,
               -0.996635138389024
            ],
            [
               -1.1902286608807005,
               -0.996673209023754
            ],
            [
               -1.1930227586810034,
               -0.9966770271764904
            ],
            [
               -1.195816856481306,
               -0.9966472433936698
            ],
            [
               -1.1986109542816088,
               -0.9965942429260487
            ],
            [
               -1.2014050520819117,
               -0.9965357947999729
            ],
            [
               -1.2041991498822144,
               -0.9964926204079625
            ],
            [
               -1.2069932476825174,
               -0.9964829292504962
            ],
            [
               -1.20978734548282,
               -0.9965173192783005
            ],
            [
               -1.212581443283123,
               -0.9965954372846499
            ],
            [
               -1.2153755410834257,
               -0.9967054117501681
            ],
            [
               -1.2181696388837286,
               -0.9968263797454441
            ],
            [
               -1.2209637366840314,
               -0.9969335977383149
            ],
            [
               -1.223757834484334,
               -0.9970048763771953
            ],
            [
               -1.226551932284637,
               -0.9970266318070433
            ],
            [
               -1.2293460300849397,
               -0.9969978530074128
            ],
            [
               -1.2321401278852426,
               -0.9969307776066754
            ],
            [
               -1.2349342256855453,
               -0.9968479373587742
            ],
            [
               -1.2377283234858483,
               -0.9967762476037628
            ],
            [
               -1.240522421286151,
               -0.9967396810929325
            ],
            [
               -1.243316519086454,
               -0.9967525197805052
            ],
            [
               -1.2461106168867566,
               -0.9968150636487974
            ],
            [
               -1.2489047146870593,
               -0.9969130056122778
            ],
            [
               -1.2516988124873623,
               -0.9970206418335994
            ],
            [
               -1.254492910287665,
               -0.9971069867857418
            ],
            [
               -1.257287008087968,
               -0.9971430413219984
            ],
            [
               -1.2600811058882706,
               -0.9971081796397046
            ],
            [
               -1.2628752036885733,
               -0.9969939689462165
            ],
            [
               -1.2656693014888762,
               -0.9968046006554465
            ],
            [
               -1.268463399289179,
               -0.9965542072347866
            ],
            [
               -1.2712574970894819,
               -0.9962622960734823
            ],
            [
               -1.2740515948897846,
               -0.9959490256010931
            ],
            [
               -1.2768456926900875,
               -0.9956319118685351
            ],
            [
               -1.2796397904903902,
               -0.995324840632327
            ],
            [
               -1.2824338882906932,
               -0.9950392357098167
            ],
            [
               -1.2852279860909959,
               -0.9947862863794514
            ],
            [
               -1.2880220838912986,
               -0.9945786377685917
            ],
            [
               -1.2908161816916015,
               -0.9944301178489727
            ],
            [
               -1.2936102794919042,
               -0.9943528877477907
            ],
            [
               -1.2964043772922071,
               -0.9943525824296322
            ],
            [
               -1.2991984750925099,
               -0.9944231149223677
            ],
            [
               -1.3019925728928128,
               -0.9945433954247684
            ],
            [
               -1.3047866706931155,
               -0.9946779702762893
            ],
            [
               -1.3075807684934184,
               -0.9947825005503425
            ],
            [
               -1.3103748662937211,
               -0.9948133756805895
            ],
            [
               -1.3131689640940238,
               -0.9947391276576806
            ],
            [
               -1.3159630618943268,
               -0.9945502713923221
            ],
            [
               -1.3187571596946295,
               -0.994264194848431
            ],
            [
               -1.3215512574949324,
               -0.9939228845611476
            ],
            [
               -1.3243453552952351,
               -0.993583327337434
            ],
            [
               -1.327139453095538,
               -0.9933027685359286
            ],
            [
               -1.3299335508958408,
               -0.9931228669630516
            ],
            [
               -1.3327276486961435,
               -0.9930574971427887
            ],
            [
               -1.3355217464964464,
               -0.9930881752962593
            ],
            [
               -1.338315844296749,
               -0.9931689627351588
            ],
            [
               -1.341109942097052,
               -0.9932398280681392
            ],
            [
               -1.3439040398973547,
               -0.9932447182145008
            ],
            [
               -1.3466981376976577,
               -0.9931489006529175
            ],
            [
               -1.3494922354979604,
               -0.9929501096273478
            ],
            [
               -1.352286333298263,
               -0.9926797603341933
            ],
            [
               -1.355080431098566,
               -0.9923935165110745
            ],
            [
               -1.3578745288988687,
               -0.9921538887313521
            ],
            [
               -1.3606686266991717,
               -0.9920102161837017
            ],
            [
               -1.3634627244994744,
               -0.9919824403234168
            ],
            [
               -1.3662568222997773,
               -0.9920541005466055
            ],
            [
               -1.36905092010008,
               -0.9921772028158822
            ],
            [
               -1.371845017900383,
               -0.9922878618881169
            ],
            [
               -1.3746391157006856,
               -0.9923280746512049
            ],
            [
               -1.3774332135009884,
               -0.9922668008543901
            ],
            [
               -1.3802273113012913,
               -0.9921134598406511
            ],
            [
               -1.383021409101594,
               -0.9919190957242915
            ],
            [
               -1.385815506901897,
               -0.9917641892089064
            ],
            [
               -1.3886096047021996,
               -0.9917362963621734
            ],
            [
               -1.3914037025025026,
               -0.9919039430078602
            ],
            [
               -1.3941978003028053,
               -0.99229470462182
            ]
         ]
      }
   ]
}
