# Supplementary material for: Isolation of a planar π-aromatic Bi5− ring in a cobalt-based inverse-sandwich-type complex
Source: Nat Chem. 2025 Jan 20;17(4):547–55. doi: 10.1038/s41557-024-01713-8 (PMC11964920; doi:10.1038/s41557-024-01713-8)
Supplement: Supplementary file 4 — Original magnetic data of compound 1 and origin file of Fig. 3. [file 41557_2024_1713_MOESM4_ESM.zip › sr_and_T_Symmetrized/11.csv]

comment	corrected Loops
temperature	0.2
sr	0.128
angle	0
trans	0
B	M
-1.3999	-0.9900559072237338
-1.3970974874874873	-0.9893349545800855
-1.394294974974975	-0.9887224812925638
-1.3914924624624623	-0.9882810445995012
-1.3886899499499499	-0.9880287994836788
-1.3858874374374373	-0.9879407671327225
-1.3830849249249249	-0.9879617323529064
-1.3802824124124122	-0.9880260461867845
-1.3774798998998998	-0.9880778943924236
-1.3746773873873872	-0.9880859315017805
-1.3718748748748748	-0.9880484286710531
-1.3690723623623622	-0.9879883779350699
-1.3662698498498498	-0.9879412170453536
-1.3634673373373372	-0.9879399426898459
-1.3606648248248248	-0.9880027577106244
-1.3578623123123121	-0.9881270537469204
-1.3550597997997997	-0.9882910463724699
-1.3522572872872871	-0.9884616831117132
-1.3494547747747747	-0.9886054710990934
-1.346652262262262	-0.9886982397914781
-1.3438497497497497	-0.9887306717010336
-1.341047237237237	-0.9887082887676747
-1.3382447247247247	-0.9886467214993786
-1.335442212212212	-0.9885647101130695
-1.3326396996996996	-0.9884778331250235
-1.329837187187187	-0.988395305578033
-1.3270346746746746	-0.9883206708610541
-1.324232162162162	-0.9882554726989478
-1.3214296496496496	-0.9882037376849653
-1.318627137137137	-0.9881748101050749
-1.3158246246246246	-0.9881828522644085
-1.313022112112112	-0.9882428269986161
-1.3102195995995995	-0.9883643992818872
-1.307417087087087	-0.9885462690931845
-1.3046145745745745	-0.9887735259681748
-1.301812062062062	-0.9890196300276828
-1.2990095495495495	-0.9892529220906562
-1.2962070370370369	-0.9894457809307529
-1.2934045245245245	-0.9895833634572685
-1.2906020120120119	-0.9896687613053359
-1.2877994994994995	-0.9897224728825393
-1.2849969869869868	-0.9897759808820408
-1.2821944744744744	-0.9898612863858476
-1.2793919619619618	-0.989999747247338
-1.2765894494494494	-0.9901939509780642
-1.2737869369369368	-0.9904254567282937
-1.2709844244244244	-0.9906593514887617
-1.2681819119119118	-0.9908543184524878
-1.2653793993993994	-0.9909750764380114
-1.2625768868868867	-0.9910032461877811
-1.2597743743743743	-0.9909432034903998
-1.2569718618618617	-0.9908211131031637
-1.2541693493493493	-0.9906775410498114
-1.2513668368368367	-0.990556071050535
-1.2485643243243243	-0.9904915333860047
-1.2457618118118117	-0.990501424400045
-1.2429592992992993	-0.9905829063152642
-1.2401567867867866	-0.9907158741759406
-1.2373542742742742	-0.9908706276567032
-1.2345517617617616	-0.9910173438023496
-1.2317492492492492	-0.9911342265037766
-1.2289467367367366	-0.9912119512101574
-1.2261442242242242	-0.9912535012803922
-1.2233417117117116	-0.9912701416832128
-1.2205391991991992	-0.9912755077053724
-1.2177366866866866	-0.9912801978319241
-1.2149341741741742	-0.9912887682093645
-1.2121316616616615	-0.9912998815531804
-1.2093291491491491	-0.9913090410883243
-1.2065266366366365	-0.9913123536182387
-1.203724124124124	-0.9913094743177825
-1.2009216116116115	-0.9913043661194549
-1.198119099099099	-0.9913035346580812
-1.1953165865865865	-0.9913125459792763
-1.192514074074074	-0.991332433025753
-1.1897115615615614	-0.9913577262061055
-1.186909049049049	-0.9913772461616788
-1.1841065365365364	-0.9913777007720741
-1.181304024024024	-0.9913489572251009
-1.1785015115115114	-0.9912890718332856
-1.175698998998999	-0.991207074133778
-1.1728964864864864	-0.9911221763336866
-1.170093973973974	-0.9910592890320968
-1.1672914614614613	-0.9910420415271338
-1.164488948948949	-0.9910854554368089
-1.1616864364364363	-0.9911906552437311
-1.158883923923924	-0.9913434220530615
-1.1560814114114113	-0.9915171968692449
-1.153278898898899	-0.9916797240785289
-1.1504763863863863	-0.9918013736579162
-1.1476738738738739	-0.9918626744247971
-1.1448713613613613	-0.9918588852383159
-1.1420688488488488	-0.9918004059369403
-1.1392663363363362	-0.9917091394023305
-1.1364638238238238	-0.9916121173834249
-1.1336613113113112	-0.9915344115807212
-1.1308587987987986	-0.9914933720555681
-1.1280562862862862	-0.9914956161366562
-1.1252537737737738	-0.991537193714405
-1.1224512612612612	-0.9916063467579053
-1.1196487487487485	-0.99168759928108
-1.1168462362362361	-0.9917657487602419
-1.1140437237237237	-0.9918286684133127
-1.111241211211211	-0.9918684791542765
-1.1084386986986985	-0.9918813257149894
-1.105636186186186	-0.9918664325104853
-1.1028336736736737	-0.99182518268479
-1.100031161161161	-0.9917606860884928
-1.0972286486486484	-0.9916778482162083
-1.094426136136136	-0.9915835537124051
-1.0916236236236236	-0.9914864268423974
-1.088821111111111	-0.9913957987887914
-1.0860185985985984	-0.9913199203992622
-1.083216086086086	-0.9912639176550814
-1.0804135735735736	-0.9912282731806124
-1.077611061061061	-0.9912085739695364
-1.0748085485485483	-0.9911968733845515
-1.072006036036036	-0.9911844068710691
-1.0692035235235235	-0.9911648128859207
-1.066401011011011	-0.9911366923332718
-1.0635984984984983	-0.9911044503678803
-1.060795985985986	-0.9910769024521238
-1.0579934734734735	-0.9910639206595865
-1.0551909609609609	-0.9910721619846561
-1.0523884484484483	-0.9911013642829158
-1.0495859359359359	-0.9911426269462711
-1.0467834234234235	-0.9911795028081202
-1.0439809109109108	-0.9911917985696773
-1.0411783983983982	-0.9911610302679692
-1.0383758858858858	-0.9910758470766234
-1.0355733733733734	-0.9909356591181021
-1.0327708608608608	-0.9907512305610486
-1.0299683483483482	-0.9905419630202432
-1.0271658358358358	-0.9903306729002739
-1.0243633233233234	-0.9901374906752871
-1.0215608108108107	-0.9899747952763693
-1.0187582982982981	-0.9898447432045157
-1.0159557857857857	-0.9897400810191872
-1.0131532732732733	-0.9896478408621486
-1.0103507607607607	-0.9895545835097769
-1.007548248248248	-0.9894513860717515
-1.0047457357357357	-0.9893369196007147
-1.0019432232232233	-0.9892176589220967
-0.9991407107107106	-0.9891052601615586
-0.9963381981981981	-0.9890120847390937
-0.9935356856856856	-0.9889464258327518
-0.9907331731731731	-0.988909026693776
-0.9879306606606606	-0.9888919861912026
-0.9851281481481481	-0.9888803214489172
-0.9823256356356356	-0.9888555981132481
-0.9795231231231231	-0.9888004353963631
-0.9767206106106106	-0.9887025263605353
-0.973918098098098	-0.9885570996572979
-0.9711155855855855	-0.9883673446255312
-0.968313073073073	-0.9881429904028329
-0.9655105605605605	-0.9878977341090915
-0.962708048048048	-0.9876464023609894
-0.9599055355355355	-0.9874025878814109
-0.957103023023023	-0.9871771393754485
-0.9543005105105105	-0.986977479653508
-0.951497997997998	-0.9868074565263963
-0.9486954854854854	-0.9866673858775432
-0.9458929729729728	-0.9865541065761767
-0.9430904604604604	-0.9864611169148545
-0.9402879479479478	-0.9863790486070481
-0.9374854354354354	-0.9862967390243627
-0.9346829229229228	-0.9862029594075481
-0.9318804104104104	-0.9860885280691558
-0.9290778978978977	-0.9859482394247502
-0.9262753853853853	-0.9857819339999241
-0.9234728728728727	-0.9855942132120946
-0.9206703603603603	-0.9853927375338074
-0.9178678478478477	-0.9851855885543361
-0.9150653353353353	-0.9849786065584198
-0.9122628228228227	-0.9847737354031668
-0.9094603103103103	-0.9845691208041114
-0.9066577977977976	-0.9843610788861228
-0.9038552852852852	-0.9841472903982449
-0.9010527727727726	-0.9839299731960388
-0.8982502602602602	-0.9837176033941977
-0.8954477477477477	-0.9835241198358458
-0.8926452352352352	-0.9833653834611242
-0.8898427227227227	-0.9832537078957138
-0.8870402102102102	-0.9831921569606348
-0.8842376976976977	-0.9831706686752135
-0.8814351851851852	-0.9831657200201445
-0.8786326726726726	-0.9831442407164361
-0.8758301601601601	-0.9830711107256578
-0.8730276476476476	-0.982918285969886
-0.8702251351351351	-0.9826728482157145
-0.8674226226226226	-0.9823413712002267
-0.8646201101101101	-0.9819489665880833
-0.8618175975975975	-0.9815329514990325
-0.859015085085085	-0.9811327728628396
-0.8562125725725724	-0.9807790772226105
-0.8534100600600599	-0.9804851953174827
-0.8506075475475474	-0.9802436611448856
-0.8478050350350349	-0.9800288847043694
-0.8450025225225224	-0.9798052117172613
-0.8422000100100099	-0.9795379340497112
-0.8393974974974974	-0.979203900762001
-0.8365949849849849	-0.9787985185525485
-0.8337924724724723	-0.9783370762225045
-0.8309899599599598	-0.977850107318442
-0.8281874474474473	-0.9773743421284773
-0.8253849349349348	-0.9769421078765061
-0.8225824224224223	-0.9765724106553888
-0.8197799099099098	-0.976266283610423
-0.8169773973973973	-0.9760075575930798
-0.8141748848848848	-0.9757684920052603
-0.8113723723723723	-0.9755182582086025
-0.8085698598598597	-0.9752315435001767
-0.8057673473473472	-0.9748947285349148
-0.8029648348348347	-0.9745080636334642
-0.8001623223223222	-0.9740836554981016
-0.7973598098098097	-0.9736403895795125
-0.7945572972972972	-0.9731977290844005
-0.7917547847847847	-0.9727704258295683
-0.7889522722722722	-0.9723655925072162
-0.7861497597597596	-0.971982593468628
-0.7833472472472471	-0.971615202349251
-0.7805447347347346	-0.9712548088221066
-0.7777422222222221	-0.9708933331505841
-0.7749397097097096	-0.9705249049833424
-0.7721371971971971	-0.970146064943083
-0.7693346846846846	-0.9697549381796995
-0.7665321721721721	-0.969350223264782
-0.7637296596596596	-0.9689307947783962
-0.760927147147147	-0.9684962834396638
-0.7581246346346345	-0.9680483880452999
-0.755322122122122	-0.9675921744620087
-0.7525196096096095	-0.9671364648565635
-0.749717097097097	-0.9666927029296736
-0.7469145845845845	-0.9662722984149403
-0.744112072072072	-0.9658831569223432
-0.7413095595595595	-0.9655265892908873
-0.738507047047047	-0.9651958397578314
-0.7357045345345344	-0.9648770149588628
-0.7329020220220219	-0.9645523776103522
-0.7300995095095094	-0.9642050856261115
-0.7272969969969969	-0.9638238500364515
-0.7244944844844844	-0.9634059071101984
-0.7216919719719719	-0.9629572151525013
-0.7188894594594594	-0.962489734366632
-0.7160869469469469	-0.9620166959117419
-0.7132844344344343	-0.9615475271093235
-0.7104819219219218	-0.9610842772569298
-0.7076794094094093	-0.9606208919824282
-0.7048768968968968	-0.9601456705552249
-0.7020743843843843	-0.9596460655552126
-0.6992718718718718	-0.9591140766583767
-0.6964693593593593	-0.9585501957872278
-0.6936668468468468	-0.9579643114452079
-0.6908643343343343	-0.9573730381005283
-0.6880618218218217	-0.9567942366841238
-0.6852593093093092	-0.9562405682253943
-0.6824567967967967	-0.955714374084198
-0.6796542842842842	-0.9552058165542178
-0.6768517717717717	-0.9546951436148263
-0.6740492592592592	-0.9541585208653329
-0.6712467467467467	-0.953575597736036
-0.6684442342342342	-0.952936301002171
-0.6656417217217216	-0.952244530788525
-0.6628392092092091	-0.9515174295186961
-0.6600366966966966	-0.9507803717968515
-0.6572341841841841	-0.9500592768106256
-0.6544316716716716	-0.9493727691112024
-0.6516291591591591	-0.9487267819440264
-0.6488266466466466	-0.9481133784129979
-0.6460241341341341	-0.9475141370869917
-0.6432216216216216	-0.9469069009972628
-0.640419109109109	-0.9462735557344113
-0.6376165965965965	-0.9456061733898733
-0.634814084084084	-0.9449094447744953
-0.6320115715715715	-0.9441986157551517
-0.629209059059059	-0.943493693853235
-0.6264065465465465	-0.9428119621566389
-0.623604034034034	-0.9421613946735374
-0.6208015215215215	-0.941537228086611
-0.617999009009009	-0.9409228395965243
-0.6151964964964964	-0.9402946023786536
-0.6123939839839839	-0.9396290544557067
-0.6095914714714714	-0.9389099793418386
-0.6067889589589589	-0.9381330961060871
-0.6039864464464464	-0.9373069348246372
-0.6011839339339339	-0.9364498036322255
-0.5983814214214214	-0.9355840603381279
-0.5955789089089089	-0.9347297320456073
-0.5927763963963963	-0.933899609410084
-0.5899738838838838	-0.9330972800407882
-0.5871713713713713	-0.9323184249311239
-0.5843688588588588	-0.9315545119284784
-0.5815663463463463	-0.930797214278702
-0.5787638338338338	-0.9300417406888672
-0.5759613213213213	-0.9292878155376803
-0.5731588088088088	-0.9285380664048567
-0.5703562962962963	-0.9277946644202894
-0.5675537837837837	-0.927055803447032
-0.5647512712712712	-0.9263137123987131
-0.5619487587587587	-0.9255553242494359
-0.5591462462462462	-0.9247656834960143
-0.5563437337337337	-0.92393304796667
-0.5535412212212212	-0.9230538560350992
-0.5507387087087087	-0.9221355946442737
-0.5479361961961962	-0.9211961948165991
-0.5451336836836836	-0.9202597155938038
-0.5423311711711711	-0.9193493710013283
-0.5395286586586586	-0.9184799575855339
-0.5367261461461461	-0.917652093068668
-0.5339236336336336	-0.9168502373742786
-0.5311211211211211	-0.9160453612815946
-0.5283186086086086	-0.9152017073547993
-0.5255160960960961	-0.9142858123089714
-0.5227135835835836	-0.9132752423803874
-0.519911071071071	-0.9121645621828005
-0.5171085585585585	-0.9109668841151995
-0.514306046046046	-0.9097106574481356
-0.5115035335335335	-0.9084327329401346
-0.508701021021021	-0.9071697521312263
-0.5058985085085085	-0.9059502641027917
-0.503095995995996	-0.9047895925998619
-0.5002934834834833	-0.903688524911171
-0.49749097097097084	-0.9026357037710615
-0.4946884584584583	-0.9016125610701098
-0.4918859459459458	-0.9005990481862287
-0.4890834334334333	-0.8995784316019444
-0.4862809209209208	-0.898539968897526
-0.4834784084084083	-0.8974791266644002
-0.48067589589589577	-0.8963958392433222
-0.47787338338338325	-0.8952918596356547
-0.47507087087087074	-0.894168369332291
-0.47226835835835823	-0.8930247049701474
-0.4694658458458457	-0.8918584857170075
-0.4666633333333332	-0.8906668233190307
-0.4638608208208207	-0.889447891836847
-0.4610583083083082	-0.8882020595694653
-0.4582557957957957	-0.8869320418227389
-0.45545328328328316	-0.8856419963428952
-0.45265077077077065	-0.8843359588836908
-0.44984825825825814	-0.883016314886282
-0.4470457457457456	-0.881683009965252
-0.4442432332332331	-0.8803339167403699
-0.4414407207207206	-0.8789663095112932
-0.4386382082082081	-0.8775789298266327
-0.4358356956956956	-0.8761738346655837
-0.43303318318318307	-0.874757220216165
-0.43023067067067056	-0.8733387186860149
-0.42742815815815804	-0.8719291756441776
-0.42462564564564553	-0.870537459593518
-0.421823133133133	-0.8691672473795039
-0.4190206206206205	-0.8678148302208875
-0.416218108108108	-0.8664687510762179
-0.4134155955955955	-0.8651115784285268
-0.410613083083083	-0.8637234954275278
-0.40781057057057046	-0.862286826942325
-0.40500805805805795	-0.8607903106544765
-0.40220554554554544	-0.8592319403513702
-0.39940303303303293	-0.8576195682134141
-0.3966005205205205	-0.8559690479317107
-0.3937980080080079	-0.8543003640942136
-0.3909954954954955	-0.8526327391583711
-0.3881929829829829	-0.8509799857426905
-0.3853904704704705	-0.849347303464891
-0.38258795795795786	-0.8477303265343281
-0.37978544544544546	-0.8461166200001968
-0.37698293293293283	-0.84448916618609
-0.37418042042042043	-0.8428308577829582
-0.3713779079079078	-0.8411287632873814
-0.3685753953953954	-0.8393770218256642
-0.3657728828828828	-0.8375776318711154
-0.3629703703703704	-0.8357390081599125
-0.36016785785785776	-0.8338728216344489
-0.35736534534534536	-0.8319901255700697
-0.35456283283283274	-0.830097964162221
-0.35176032032032034	-0.8281974968163777
-0.3489578078078077	-0.826284194075005
-0.3461552952952953	-0.8243500063560094
-0.3433527827827827	-0.8223867699607594
-0.3405502702702703	-0.8203896942931286
-0.33774775775775767	-0.818359710310439
-0.33494524524524527	-0.8163037888296405
-0.33214273273273265	-0.8142329724780006
-0.32934022022022025	-0.812158618651035
-0.3265377077077076	-0.8100879859739823
-0.323735195195195	-0.8080206007439539
-0.3209326826826826	-0.8059466941699347
-0.31813017017017	-0.8038484259706054
-0.3153276576576576	-0.8017037656974343
-0.31252514514514496	-0.7994920474484012
-0.30972263263263256	-0.7971996221515375
-0.30692012012011993	-0.7948239090494105
-0.30411760760760753	-0.7923745570710528
-0.3013150950950949	-0.7898712601256219
-0.2985125825825825	-0.7873387777932821
-0.2957100700700699	-0.7848005773682221
-0.2929075575575575	-0.7822729527326793
-0.29010504504504486	-0.7797613378493687
-0.28730253253253246	-0.7772598502901582
-0.28450002002001984	-0.7747540855751986
-0.28169750750750744	-0.7722261627651035
-0.2788949949949948	-0.7696603301244607
-0.2760924824824824	-0.7670473067715209
-0.2732899699699698	-0.7643860078689911
-0.2704874574574574	-0.7616822196800173
-0.26768494494494477	-0.7589448460868197
-0.26488243243243237	-0.7561811798370308
-0.26207991991991975	-0.7533929731832225
-0.25927740740740735	-0.7505747804941338
-0.2564748948948947	-0.7477152218327586
-0.2536723823823823	-0.7448007563319914
-0.2508698698698697	-0.7418206286480881
-0.2480673573573573	-0.7387711898004872
-0.24526484484484468	-0.7356579660741189
-0.24246233233233228	-0.7324946064327575
-0.23965981981981965	-0.729298923391428
-0.23685730730730725	-0.726087277974611
-0.23405479479479463	-0.722869180316976
-0.23125228228228223	-0.7196439572131663
-0.2284497697697696	-0.7164006713751514
-0.2256472572572572	-0.713121385686957
-0.22284474474474458	-0.7097867228095278
-0.22004223223223218	-0.7063818727110579
-0.21723971971971956	-0.7029010292275917
-0.21443720720720716	-0.6993487575930288
-0.21163469469469454	-0.6957378337252211
-0.20883218218218214	-0.6920842972997934
-0.2060296696696695	-0.6884014103574785
-0.2032271571571571	-0.6846945833245763
-0.2004246446446445	-0.6809589934184068
-0.1976221321321321	-0.6771806942808989
-0.19481961961961947	-0.6733408221604696
-0.19201710710710707	-0.6694214560492526
-0.18921459459459444	-0.6654111464646087
-0.18641208208208204	-0.6613082709176857
-0.18360956956956942	-0.6571211439324116
-0.18080705705705702	-0.6528649290058508
-0.1780045445445444	-0.648556474925012
-0.175202032032032	-0.6442088579152203
-0.17239951951951937	-0.6398274360299914
-0.16959700700700697	-0.635408622630182
-0.16679449449449435	-0.6309415915482701
-0.16399198198198195	-0.6264121014669317
-0.16118946946946933	-0.6218069362853754
-0.15838695695695693	-0.6171173370242806
-0.1555844444444443	-0.6123402723124844
-0.1527819319319319	-0.6074772659112463
-0.14997941941941928	-0.6025314370679768
-0.14717690690690688	-0.5975040628451654
-0.14437439439439426	-0.5923921044948922
-0.14157188188188186	-0.5871877152832984
-0.13876936936936923	-0.5818799380196316
-0.13596685685685683	-0.576457922894306
-0.1331643443443442	-0.5709143886498318
-0.1303618318318318	-0.5652479456037092
-0.1275593193193192	-0.5594633369627445
-0.12475680680680679	-0.5535694659007934
-0.12195429429429416	-0.5475759459537329
-0.11915178178178176	-0.5414895017795907
-0.11634926926926914	-0.5353116209714881
-0.11354675675675674	-0.5290383763058617
-0.11074424424424412	-0.5226624771932813
-0.10794173173173172	-0.5161766967386182
-0.1051392192192191	-0.5095772143469124
-0.10233670670670669	-0.5028653647771487
-0.09953419419419407	-0.49604683885457357
-0.09673168168168167	-0.48912835426135776
-0.09392916916916905	-0.48211285342468824
-0.09112665665665665	-0.47499499362905984
-0.08832414414414402	-0.46775878067565535
-0.08552163163163162	-0.4603785879067325
-0.082719119119119	-0.4528236778416112
-0.0799166066066066	-0.4450650837551232
-0.07711409409409398	-0.4370827621095119
-0.07431158158158158	-0.42887065223236853
-0.07150906906906895	-0.4204378126557412
-0.06870655655655655	-0.41180500013116983
-0.06590404404404393	-0.40299753482797906
-0.06310153153153153	-0.3940365585968705
-0.06029901901901891	-0.38493140419087557
-0.057496506506506506	-0.3756755236761212
-0.054693993993993884	-0.3662473389942039
-0.05189148148148148	-0.3566158188064352
-0.04908896896896886	-0.34674906073895306
-0.04628645645645646	-0.3366231703742287
-0.04348394394394384	-0.3262286080839293
-0.040681431431431436	-0.3155719679637743
-0.037878918918918814	-0.304672605639474
-0.03507640640640641	-0.29355517445413937
-0.03227389389389379	-0.282240434296575
-0.02947138138138139	-0.27073725036317525
-0.026668868868868767	-0.25903833411361676
-0.023866356356356366	-0.2471211252464578
-0.021063843843843744	-0.2349536477600958
-0.018261331331331343	-0.22250368917603983
-0.01545881881881872	-0.2097487000229571
-0.01265630630630632	-0.1966836564967041
-0.009853793793793697	-0.18332478013093936
-0.007051281281281296	-0.16970822645401668
-0.004248768768768674	-0.1558842478539148
-0.001446256256256273	-0.14190849135792175
0.0013562562562563496	-0.1278327050966266
0.00415876876876875	-0.11369708377508657
0.006961281281281373	-0.09952587294154017
0.009763793793793774	-0.08532691353754393
0.012566306306306396	-0.07109483666167696
0.015368818818818797	-0.05681686486305378
0.01817133133133142	-0.04247978036032597
0.02097384384384382	-0.028076592415423762
0.023776356356356443	-0.013611686062813298
0.026578868868868843	0.0008963681150340667
0.029381381381381466	0.015414731118231648
0.03218389389389387	0.029898920503436323
0.03498640640640649	0.044297751493131074
0.03778891891891911	0.05855985291609356
0.04059143143143151	0.07264069899324554
0.043393943943944135	0.08650886740516424
0.046196456456456536	0.1001501867897942
0.04899896896896916	0.11356867138412599
0.05180148148148156	0.12678370104921066
0.05460399399399418	0.1398237322255128
0.05740650650650658	0.15271774247703856
0.060209019019019205	0.16548635777188803
0.0630115315315316	0.17813492190068123
0.06581404404404423	0.19065046820245862
0.06861655655655663	0.203003644752627
0.07141906906906925	0.21515532727838782
0.07422158158158165	0.22706629280433255
0.07702409409409428	0.23870734222131787
0.07982660660660668	0.2500669928415055
0.0826291191191193	0.2611544508353719
0.0854316316316317	0.27199688930477806
0.08823414414414432	0.28263172706672635
0.09103665665665672	0.29309611595958696
0.09383916916916935	0.303416715862191
0.09664168168168175	0.31360276957121747
0.09944419419419437	0.3236444818374937
0.10224670670670677	0.33351706248422913
0.10504921921921939	0.34318903226701114
0.10785173173173179	0.3526320799194243
0.11065424424424442	0.3618293276579966
0.11345675675675682	0.37077945280722696
0.11625926926926944	0.3794955301555709
0.11906178178178184	0.38799923202247466
0.12186429429429446	0.3963125593907678
0.12466680680680686	0.4044500647378827
0.12746931931931949	0.41241430448449623
0.13027183183183189	0.4201961069236088
0.1330743443443445	0.4277795557156183
0.1358768568568569	0.4351499458660917
0.13867936936936953	0.4423019291388592
0.14148188188188193	0.44924498254533435
0.14428439439439456	0.4560042326177035
0.14708690690690696	0.4626162394696377
0.14988941941941958	0.469121049258557
0.15269193193193198	0.4755530793210686
0.1554944444444446	0.48193378106455187
0.158296956956957	0.4882684073477117
0.16109946946946962	0.49454781170161255
0.16390198198198203	0.500754509855424
0.16670449449449465	0.5068708208099182
0.16950700700700705	0.5128862539173932
0.17230951951951967	0.5188016332591996
0.17511203203203207	0.5246286282130785
0.1779145445445447	0.5303849762865791
0.1807170570570571	0.5360871824176846
0.18351956956956972	0.5417433469900703
0.18632208208208212	0.5473487236415895
0.18912459459459474	0.5528856660784472
0.19192710710710714	0.5583281222202672
0.19472961961961976	0.5636492908664106
0.19753213213213217	0.5688299932118925
0.2003346446446448	0.5738650792349437
0.2031371571571572	0.5787658496809293
0.2059396696696698	0.5835577878498908
0.2087421821821822	0.5882744075040431
0.21154469469469483	0.5929492253917965
0.21434720720720724	0.5976083700386772
0.21714971971971986	0.6022660011830235
0.21995223223223226	0.606923682764517
0.22275474474474488	0.6115735010795053
0.22555725725725728	0.6162035156754051
0.2283597697697699	0.6208034710972421
0.2311622822822823	0.625368777588241
0.23396479479479493	0.6299015223521709
0.23676730730730733	0.6344084067901732
0.23956981981981995	0.6388966091599091
0.24237233233233235	0.6433692657637149
0.24517484484484497	0.6478223260890754
0.24797735735735738	0.6522439765062028
0.25077986986987	0.6566168676865399
0.2535823823823824	0.6609223761542529
0.256384894894895	0.6651454337732468
0.2591874074074074	0.6692783008401879
0.26198991991992004	0.6733220709840377
0.26479243243243245	0.6772855107359453
0.26759494494494507	0.6811817519714377
0.27039745745745747	0.6850240484676744
0.2731999699699701	0.6888220481827698
0.2760024824824825	0.6925797593619912
0.2788049949949951	0.6962957229642566
0.2816075075075075	0.6999650996695359
0.28441002002002014	0.703582726764882
0.28721253253253254	0.7071459209177627
0.29001504504504516	0.7106559767492497
0.29281755755755756	0.7141178533449272
0.2956200700700702	0.7175382397516417
0.2984225825825826	0.72092278853721
0.3012250950950952	0.7242735936468687
0.3040276076076076	0.7275878751315441
0.30683012012012023	0.7308583756214106
0.30963263263263263	0.7340753485860486
0.31243514514514525	0.7372294554730137
0.31523765765765766	0.7403145853320964
0.3180401701701703	0.7433296639528526
0.3208426826826827	0.746278896969782
0.3236451951951953	0.7491704468753015
0.3264477077077077	0.7520140749299808
0.3292502202202203	0.7548186004650284
0.3320527327327327	0.7575900387529431
0.33485524524524535	0.760330985671577
0.33765775775775775	0.7630413393372029
0.34046027027027037	0.7657199619310016
0.34326278278278277	0.7683665605850751
0.3460652952952954	0.7709830116586909
0.3488678078078078	0.7735735768005361
0.3516703203203204	0.7761438739190247
0.3544728328328328	0.7786989219694195
0.35727534534534544	0.7812409183550431
0.36007785785785784	0.7837675210612334
0.36288037037037046	0.7862712646118626
0.36568288288288286	0.788740395649268
0.3684853953953955	0.791160988152203
0.3712879079079079	0.7935198265157677
0.3740904204204205	0.7958073365163876
0.3768929329329329	0.79801984956446
0.37969544544544553	0.8001606849781508
0.38249795795795793	0.8022398527549266
0.38530047047047056	0.8042725142514471
0.38810298298298296	0.8062765980595508
0.3909054954954956	0.8082700968061989
0.393708008008008	0.8102685582688463
0.3965105205205206	0.8122831628360028
0.3993130330330332	0.8143196035601197
0.4021155455455456	0.8163778102618544
0.40491805805805825	0.8184524242210276
0.40772057057057065	0.8205338498867976
0.4105230830830833	0.822609678977457
0.4133255955955957	0.8246662838321254
0.4161281081081083	0.8266903948263777
0.4189306206206207	0.8286705023897295
0.4217331331331333	0.8305979569944292
0.4245356456456457	0.8324676830577458
0.42733815815815834	0.8342784746087775
0.43014067067067074	0.8360328945511014
0.43294318318318337	0.8377368425249797
0.43574569569569577	0.8393988761887938
0.4385482082082084	0.8410293625367984
0.4413507207207208	0.8426395077397464
0.4441532332332334	0.84424028560969
0.4469557457457458	0.8458412796116941
0.44975825825825844	0.8474494869667161
0.45256077077077084	0.849068203169965
0.45536328328328346	0.8506961865959908
0.45816579579579586	0.8523273552566234
0.4609683083083085	0.8539512496311368
0.4637708208208209	0.8555543828146315
0.4665733333333335	0.8571224006798025
0.4693758458458459	0.8586427359616267
0.47217835835835853	0.8601072338955279
0.47498087087087093	0.8615141307026062
0.47778338338338355	0.8628688340049588
0.48058589589589595	0.8641831936144613
0.4833884084084086	0.8654733131654139
0.486190920920921	0.8667563419511352
0.4889934334334336	0.868046986463788
0.491795945945946	0.8693545938186298
0.4945984584584586	0.870681536842048
0.497400970970971	0.872023296055264
0.5002034834834836	0.8733701776463972
0.503005995995996	0.8747101612709702
0.5058085085085087	0.876032070724402
0.5086110210210211	0.8773281960523691
0.5114135335335337	0.8785956872413601
0.5142160460460461	0.879836427372814
0.5170185585585587	0.8810555559353832
0.5198210710710711	0.8822592071595636
0.5226235835835837	0.8834522335456598
0.5254260960960961	0.8846366428117969
0.5282286086086088	0.8858112086120191
0.5310311211211212	0.8869723142047792
0.5338336336336338	0.8881156861802416
0.5366361461461462	0.8892384006008004
0.5394386586586588	0.890340479059979
0.5422411711711712	0.8914255488804587
0.5450436836836838	0.8925003595298022
0.5478461961961962	0.8935733164652032
0.5506487087087089	0.8946524928137066
0.5534512212212213	0.8957437162896498
0.5562537337337339	0.8968492691817356
0.5590562462462463	0.8979675150207613
0.5618587587587589	0.899093460747938
0.5646612712712713	0.9002199832457662
0.5674637837837839	0.9013392842512788
0.5702662962962963	0.9024441336131485
0.573068808808809	0.9035286056973559
0.5758713213213213	0.9045882452444083
0.578673833833834	0.9056198284335266
0.5814763463463464	0.9066210289218367
0.584278858858859	0.9075903076536594
0.5870813713713714	0.9085272194556893
0.589883883883884	0.9094331172188689
0.5926863963963964	0.9103120147019815
0.595488908908909	0.9111712237670663
0.5982914214214214	0.9120213688484926
0.6010939339339341	0.912875514911945
0.6038964464464465	0.9137473911880063
0.6066989589589589	0.9146489800488896
0.6095014714714717	0.915587981266849
0.6123039839839841	0.916565779752256
0.6151064964964965	0.9175764960893733
0.6179090090090089	0.9186074861347779
0.6207115215215218	0.919641326784058
0.6235140340340342	0.920658961093795
0.6263165465465466	0.921643370560058
0.629119059059059	0.9225829766258796
0.6319215715715718	0.9234739954598189
0.6347240840840842	0.9243211819491712
0.6375265965965966	0.9251367554904861
0.640329109109109	0.9259377187811668
0.6431316216216219	0.9267421603292981
0.6459341341341343	0.9275653767676488
0.6487366466466467	0.9284166973236547
0.651539159159159	0.9292977229331236
0.6543416716716719	0.9302023442104795
0.6571441841841843	0.9311184613811538
0.6599466966966967	0.9320309087368794
0.6627492092092091	0.9329247983245459
0.665551721721722	0.9337884223268091
0.6683542342342343	0.9346150143461686
0.6711567467467467	0.9354030236170555
0.6739592592592591	0.9361550026028896
0.676761771771772	0.9368756162389491
0.6795642842842844	0.937569526168175
0.6823667967967968	0.9382399072068839
0.6851693093093092	0.9388881099791537
0.687971821821822	0.939514565467175
0.6907743343343344	0.9401205659079771
0.6935768468468468	0.9407102040521805
0.6963793593593592	0.9412916332497929
0.6991818718718721	0.9418769778129372
0.7019843843843845	0.9424806382297533
0.7047868968968969	0.9431162758463563
0.7075894094094093	0.9437932542694292
0.7103919219219221	0.944513592618792
0.7131944344344345	0.9452704420138655
0.7159969469469469	0.9460487234801406
0.7187994594594593	0.9468279618452504
0.7216019719719722	0.947586695019816
0.7244044844844846	0.9483073354563913
0.727206996996997	0.9489801747871582
0.7300095095095094	0.949605423415574
0.7328120220220222	0.9501927139083812
0.7356145345345346	0.9507582129695342
0.738417047047047	0.9513201650882195
0.7412195595595594	0.9518941243988368
0.7440220720720723	0.9524891882374464
0.7468245845845847	0.9531062127833999
0.7496270970970971	0.9537383768991391
0.7524296096096099	0.9543737605335979
0.7552321221221223	0.9549990375819608
0.7580346346346347	0.9556031207859983
0.7608371471471471	0.9561797067424322
0.76363965965966	0.9567280988224891
0.7664421721721724	0.9572522799819356
0.7692446846846848	0.9577587641268239
0.7720471971971972	0.9582540935045312
0.77484970970971	0.9587428713339838
0.7776522222222224	0.9592269361778436
0.7804547347347348	0.9597058133925238
0.7832572472472472	0.9601780951237963
0.7860597597597601	0.9606430761882357
0.7888622722722725	0.9611019177258784
0.7916647847847849	0.9615578327385159
0.7944672972972973	0.9620151962601379
0.7972698098098101	0.9624779214529939
0.8000723223223225	0.962947747201416
0.8028748348348349	0.9634231401249502
0.8056773473473473	0.9638993031280473
0.8084798598598602	0.9643693805829359
0.8112823723723726	0.9648265036822488
0.814084884884885	0.9652659917411713
0.8168873973973974	0.9656869376412986
0.8196899099099102	0.9660925941888352
0.8224924224224226	0.9664893806021927
0.825294934934935	0.966884805856863
0.8280974474474474	0.9672849915516261
0.8308999599599602	0.9676926350204966
0.8337024724724726	0.9681061250693207
0.836504984984985	0.9685201475123002
0.8393074974974974	0.968927619737199
0.8421100100100103	0.969322339243853
0.8449125225225227	0.9697014729460701
0.8477150350350351	0.9700670396189766
0.8505175475475475	0.9704258414050683
0.8533200600600603	0.970787785351948
0.8561225725725727	0.9711630480286186
0.8589250850850851	0.9715589133892952
0.8617275975975975	0.9719772385110255
0.8645301101101104	0.9724133361765204
0.8673326226226228	0.9728566597638815
0.8701351351351352	0.9732931576061132
0.8729376476476476	0.973708684925951
0.8757401601601604	0.974092559392683
0.8785426726726728	0.9744403030662963
0.8813451851851852	0.9747548340719874
0.8841476976976976	0.9750457871144766
0.8869502102102105	0.9753271341952513
0.8897527227227229	0.9756137126449603
0.8925552352352353	0.9759175360383516
0.8953577477477477	0.9762448032982864
0.8981602602602605	0.9765943319869028
0.9009627727727729	0.976957779430849
0.9037652852852853	0.9773215744496746
0.9065677977977977	0.9776700712129096
0.9093703103103106	0.977989151553919
0.912172822822823	0.9782694069775943
0.9149753353353354	0.9785081458452247
0.9177778478478478	0.9787097662328084
0.9205803603603606	0.978884440792998
0.923382872872873	0.9790454799348564
0.9261853853853854	0.9792060710924381
0.9289878978978978	0.9793762495867782
0.9317904104104107	0.9795608946073894
0.9345929229229231	0.9797592700151309
0.9373954354354355	0.9799662083574627
0.9401979479479479	0.980174576338579
0.9430004604604607	0.9803782878196441
0.9458029729729731	0.9805749566433282
0.9486054854854855	0.9807673663792404
0.9514079979979979	0.9809632651290454
0.9542105105105108	0.981173483690259
0.9570130230230232	0.9814088838113739
0.9598155355355356	0.9816770155220149
0.962618048048048	0.9819794784466153
0.9654205605605608	0.9823107963132134
0.9682230730730732	0.9826591750077567
0.9710255855855856	0.9830089538434688
0.973828098098098	0.9833440522810634
0.9766306106106108	0.9836514229128137
0.9794331231231233	0.98392354187623
0.9822356356356357	0.9841592943633697
0.985038148148148	0.984363137469118
0.9878406606606609	0.9845429690792806
0.9906431731731733	0.9847075147744351
0.9934456856856857	0.9848641352315322
0.9962481981981981	0.9850177269862497
0.9990507107107109	0.9851709262988126
1.0018532232232233	0.9853253010164251
1.0046557357357357	0.9854828251420997
1.0074582482482481	0.9856468249040065
1.010260760760761	0.9858218096346301
1.0130632732732734	0.9860120779150975
1.0158657857857858	0.9862195420399512
1.0186682982982982	0.9864416278316539
1.021470810810811	0.9866702100656788
1.0242733233233234	0.9868922728842096
1.0270758358358358	0.9870924143886388
1.0298783483483482	0.9872566376062478
1.032680860860861	0.9873763312701096
1.0354833733733735	0.9874511531105452
1.0382858858858859	0.9874897809354481
1.0410883983983983	0.9875081323963023
1.0438909109109111	0.9875254708920219
1.0466934234234235	0.9875595346420803
1.049495935935936	0.9876221913189307
1.0522984484484483	0.9877169883456047
1.0551009609609612	0.9878393654134614
1.0579034734734736	0.9879794143080709
1.060705985985986	0.988126209375553
1.0635084984984984	0.9882721897817601
1.0663110110110112	0.9884160482178079
1.0691135235235236	0.9885630901428322
1.071916036036036	0.9887229059598152
1.0747185485485484	0.9889051460531233
1.0775210610610613	0.9891148761025594
1.0803235735735737	0.9893491740099798
1.083126086086086	0.9895962393062321
1.0859285985985985	0.9898374499669864
1.0887311111111113	0.9900518055126041
1.0915336236236237	0.9902213818464078
1.0943361361361361	0.9903360726159663
1.0971386486486485	0.9903961231017446
1.0999411611611614	0.9904116924122284
1.1027436736736738	0.9903996526116616
1.1055461861861862	0.990378713001526
1.1083486986986986	0.9903644463884724
1.1111512112112114	0.9903657371891799
1.1139537237237238	0.9903836091946951
1.1167562362362362	0.9904125405943913
1.119558748748749	0.9904435463801508
1.1223612612612615	0.990467793663901
1.1251637737737739	0.9904794781278838
1.1279662862862863	0.9904771119600957
1.130768798798799	0.9904630676482836
1.1335713113113115	0.9904419065263939
1.136373823823824	0.9904184307877613
1.1391763363363363	0.9903963857962197
1.1419788488488491	0.9903783321046769
1.1447813613613615	0.9903665898320984
1.147583873873874	0.9903646020245267
1.1503863863863864	0.9903778125717592
1.1531888988988992	0.9904133262113284
1.1559914114114116	0.9904781538122445
1.158793923923924	0.9905765282097205
1.1615964364364364	0.990707313160597
1.1643989489489492	0.9908626726202099
1.1672014614614616	0.9910288197578482
1.170003973973974	0.9911889234364982
1.1728064864864864	0.9913273839830448
1.1756089989989993	0.9914340435207543
1.1784115115115117	0.9915067534708112
1.181214024024024	0.9915511905214373
1.1840165365365365	0.9915777666384065
1.1868190490490493	0.9915965908457012
1.1896215615615617	0.9916122928675797
1.1924240740740741	0.9916207580801446
1.1952265865865865	0.9916093011768419
1.1980290990990994	0.991560650912772
1.2008316116116118	0.9914597076374583
1.2036341241241242	0.991300872225719
1.2064366366366366	0.9910932803127248
1.2092391491491494	0.9908617379494158
1.2120416616616618	0.9906424515758302
1.2148441741741742	0.9904743764302668
1.2176466866866866	0.9903885910178394
1.2204491991991995	0.9903989752418363
1.2232517117117119	0.9904972793705834
1.2260542242242243	0.9906544261448216
1.2288567367367367	0.9908279620970448
1.2316592492492495	0.9909735913796431
1.234461761761762	0.9910573540376105
1.2372642742742743	0.9910647308525192
1.2400667867867867	0.9910038888633832
1.2428692992992996	0.9909021351023418
1.245671811811812	0.9907968118126287
1.2484743243243244	0.9907236214959689
1.2512768368368368	0.9907061261094527
1.2540793493493496	0.9907496723830822
1.256881861861862	0.9908414329500881
1.2596843743743744	0.9909561660922459
1.2624868868868868	0.9910654078060472
1.2652893993993997	0.9911467651606802
1.268091911911912	0.9911901235586583
1.2708944244244245	0.9911988342394751
1.2736969369369369	0.9911858420286204
1.2764994494494497	0.991166555193759
1.279301961961962	0.9911513855515754
1.2821044744744745	0.9911409010668097
1.284906986986987	0.9911254481152172
1.2877094994994998	0.9910893326979018
1.2905120120120122	0.9910178655046644
1.2933145245245246	0.9909044457867873
1.296117037037037	0.9907548110419919
1.2989195495495498	0.9905866377539239
1.3017220620620622	0.990424451680675
1.3045245745745746	0.9902916295744872
1.307327087087087	0.9902024542385652
1.3101295995995998	0.9901572586150932
1.3129321121121122	0.9901426075841302
1.3157346246246246	0.990136600935603
1.318537137137137	0.9901174238361437
1.32133964964965	0.9900719623076328
1.3241421621621623	0.9900011590573465
1.3269446746746747	0.9899199052145736
1.329747187187187	0.9898512703677842
1.3325496996997	0.9898170442015739
1.3353522122122123	0.9898280859422612
1.3381547247247247	0.9898782500009479
1.3409572372372371	0.9899445158803966
1.34375974974975	0.9899937540240887
1.3465622622622624	0.9899940710587886
1.3493647747747748	0.9899268059114842
1.3521672872872872	0.989794718125014
1.3549697997998	0.9896229918942074
1.3577723123123124	0.9894520713074015
1.3605748248248248	0.9893242523779291
1.3633773373373372	0.9892683679450127
1.36617984984985	0.9892879222656944
1.3689823623623625	0.9893572220606315
1.3717848748748749	0.9894275922797446
1.3745873873873873	0.9894424247682868
1.3773898998999001	0.9893566929763992
1.3801924124124125	0.9891547515111474
1.382994924924925	0.988860399729282
1.3857974374374373	0.9885353524797812
1.3885999499499502	0.9882657873229438
1.3914024624624626	0.9881404049499511
1.394204974974975	0.9882262428043949
1.3970074874874874	0.988549345573708
1.39981	0.9890861312133745
1.39991	0.9900559072237338
1.3971102828053281	0.9893349545800855
1.3943105656106556	0.9887224812925638
1.3915108484159835	0.9882810445995012
1.3887111312213114	0.9880287994836788
1.3859114140266393	0.9879407671327225
1.3831116968319672	0.9879617323529064
1.3803119796372951	0.9880260461867845
1.377512262442623	0.9880778943924236
1.374712545247951	0.9880859315017805
1.3719128280532784	0.9880484286710531
1.3691131108586063	0.9879883779350699
1.3663133936639342	0.9879412170453536
1.3635136764692621	0.9879399426898459
1.36071395927459	0.9880027577106244
1.357914242079918	0.9881270537469204
1.3551145248852459	0.9882910463724699
1.3523148076905733	0.9884616831117132
1.3495150904959012	0.9886054710990934
1.3467153733012291	0.9886982397914781
1.343915656106557	0.9887306717010336
1.341115938911885	0.9887082887676747
1.3383162217172129	0.9886467214993786
1.3355165045225408	0.9885647101130695
1.3327167873278687	0.9884778331250235
1.3299170701331962	0.988395305578033
1.327117352938524	0.9883206708610541
1.324317635743852	0.9882554726989478
1.3215179185491799	0.9882037376849653
1.3187182013545078	0.9881748101050749
1.3159184841598357	0.9881828522644085
1.3131187669651636	0.9882428269986161
1.310319049770491	0.9883643992818872
1.307519332575819	0.9885462690931845
1.304719615381147	0.9887735259681748
1.3019198981864748	0.9890196300276828
1.2991201809918027	0.9892529220906562
1.2963204637971306	0.9894457809307529
1.2935207466024585	0.9895833634572685
1.2907210294077864	0.9896687613053359
1.287921312213114	0.9897224728825393
1.2851215950184418	0.9897759808820408
1.2823218778237697	0.9898612863858476
1.2795221606290976	0.989999747247338
1.2767224434344255	0.9901939509780642
1.2739227262397534	0.9904254567282937
1.2711230090450814	0.9906593514887617
1.2683232918504093	0.9908543184524878
1.2655235746557367	0.9909750764380114
1.2627238574610646	0.9910032461877811
1.2599241402663925	0.9909432034903998
1.2571244230717205	0.9908211131031637
1.2543247058770484	0.9906775410498114
1.2515249886823763	0.990556071050535
1.2487252714877042	0.9904915333860047
1.2459255542930316	0.990501424400045
1.2431258370983596	0.9905829063152642
1.2403261199036875	0.9907158741759406
1.2375264027090154	0.9908706276567032
1.2347266855143433	0.9910173438023496
1.2319269683196712	0.9911342265037766
1.229127251124999	0.9912119512101574
1.226327533930327	0.9912535012803922
1.2235278167356545	0.9912701416832128
1.2207280995409824	0.9912755077053724
1.2179283823463103	0.9912801978319241
1.2151286651516382	0.9912887682093645
1.212328947956966	0.9912998815531804
1.209529230762294	0.9913090410883243
1.206729513567622	0.9913123536182387
1.2039297963729494	0.9913094743177825
1.2011300791782773	0.9913043661194549
1.1983303619836052	0.9913035346580812
1.1955306447889331	0.9913125459792763
1.192730927594261	0.991332433025753
1.189931210399589	0.9913577262061055
1.1871314932049168	0.9913772461616788
1.1843317760102448	0.9913777007720741
1.1815320588155722	0.9913489572251009
1.1787323416209001	0.9912890718332856
1.175932624426228	0.991207074133778
1.173132907231556	0.9911221763336866
1.1703331900368839	0.9910592890320968
1.1675334728422118	0.9910420415271338
1.1647337556475397	0.9910854554368089
1.1619340384528671	0.9911906552437311
1.159134321258195	0.9913434220530615
1.156334604063523	0.9915171968692449
1.1535348868688509	0.9916797240785289
1.1507351696741788	0.9918013736579162
1.1479354524795067	0.9918626744247971
1.1451357352848346	0.9918588852383159
1.1423360180901625	0.9918004059369403
1.13953630089549	0.9917091394023305
1.1367365837008179	0.9916121173834249
1.1339368665061458	0.9915344115807212
1.1311371493114737	0.9914933720555681
1.1283374321168016	0.9914956161366562
1.1255377149221295	0.991537193714405
1.1227379977274574	0.9916063467579053
1.1199382805327853	0.99168759928108
1.1171385633381128	0.9917657487602419
1.1143388461434407	0.9918286684133127
1.1115391289487686	0.9918684791542765
1.1087394117540965	0.9918813257149894
1.1059396945594244	0.9918664325104853
1.1031399773647523	0.99182518268479
1.1003402601700802	0.9917606860884928
1.0975405429754077	0.9916778482162083
1.0947408257807356	0.9915835537124051
1.0919411085860635	0.9914864268423974
1.0891413913913914	0.9913957987887914
1.0863416741967193	0.9913199203992622
1.0835419570020473	0.9912639176550814
1.0807422398073752	0.9912282731806124
1.077942522612703	0.9912085739695364
1.0751428054180305	0.9911968733845515
1.0723430882233584	0.9911844068710691
1.0695433710286864	0.9911648128859207
1.0667436538340143	0.9911366923332718
1.0639439366393422	0.9911044503678803
1.06114421944467	0.9910769024521238
1.058344502249998	0.9910639206595865
1.0555447850553255	0.9910721619846561
1.0527450678606534	0.9911013642829158
1.0499453506659813	0.9911426269462711
1.0471456334713092	0.9911795028081202
1.044345916276637	0.9911917985696773
1.041546199081965	0.9911610302679692
1.038746481887293	0.9910758470766234
1.0359467646926208	0.9909356591181021
1.0331470474979483	0.9907512305610486
1.0303473303032762	0.9905419630202432
1.027547613108604	0.9903306729002739
1.024747895913932	0.9901374906752871
1.02194817871926	0.9899747952763693
1.0191484615245878	0.9898447432045157
1.0163487443299157	0.9897400810191872
1.0135490271352436	0.9896478408621486
1.010749309940571	0.9895545835097769
1.007949592745899	0.9894513860717515
1.005149875551227	0.9893369196007147
1.0023501583565548	0.9892176589220967
0.9995504411618827	0.9891052601615586
0.9967507239672107	0.9890120847390937
0.9939510067725386	0.9889464258327518
0.991151289577866	0.988909026693776
0.9883515723831939	0.9888919861912026
0.9855518551885218	0.9888803214489172
0.9827521379938498	0.9888555981132481
0.9799524207991777	0.9888004353963631
0.9771527036045056	0.9887025263605353
0.9743529864098335	0.9885570996572979
0.9715532692151614	0.9883673446255312
0.9687535520204889	0.9881429904028329
0.9659538348258168	0.9878977341090915
0.9631541176311447	0.9876464023609894
0.9603544004364726	0.9874025878814109
0.9575546832418005	0.9871771393754485
0.9547549660471284	0.986977479653508
0.9519552488524563	0.9868074565263963
0.9491555316577838	0.9866673858775432
0.9463558144631117	0.9865541065761767
0.9435560972684396	0.9864611169148545
0.9407563800737675	0.9863790486070481
0.9379566628790954	0.9862967390243627
0.9351569456844233	0.9862029594075481
0.9323572284897512	0.9860885280691558
0.9295575112950791	0.9859482394247502
0.9267577941004066	0.9857819339999241
0.9239580769057345	0.9855942132120946
0.9211583597110624	0.9853927375338074
0.9183586425163903	0.9851855885543361
0.9155589253217182	0.9849786065584198
0.9127592081270461	0.9847737354031668
0.909959490932374	0.9845691208041114
0.907159773737702	0.9843610788861228
0.9043600565430294	0.9841472903982449
0.9015603393483573	0.9839299731960388
0.8987606221536852	0.9837176033941977
0.8959609049590131	0.9835241198358458
0.8931611877643411	0.9833653834611242
0.890361470569669	0.9832537078957138
0.8875617533749969	0.9831921569606348
0.8847620361803243	0.9831706686752135
0.8819623189856522	0.9831657200201445
0.8791626017909802	0.9831442407164361
0.8763628845963081	0.9830711107256578
0.873563167401636	0.982918285969886
0.8707634502069639	0.9826728482157145
0.8679637330122918	0.9823413712002267
0.8651640158176197	0.9819489665880833
0.8623642986229472	0.9815329514990325
0.8595645814282751	0.9811327728628396
0.856764864233603	0.9807790772226105
0.8539651470389309	0.9804851953174827
0.8511654298442588	0.9802436611448856
0.8483657126495867	0.9800288847043694
0.8455659954549146	0.9798052117172613
0.8427662782602421	0.9795379340497112
0.83996656106557	0.979203900762001
0.8371668438708979	0.9787985185525485
0.8343671266762258	0.9783370762225045
0.8315674094815537	0.977850107318442
0.8287676922868816	0.9773743421284773
0.8259679750922095	0.9769421078765061
0.8231682578975374	0.9765724106553888
0.8203685407028649	0.976266283610423
0.8175688235081928	0.9760075575930798
0.8147691063135207	0.9757684920052603
0.8119693891188486	0.9755182582086025
0.8091696719241765	0.9752315435001767
0.8063699547295045	0.9748947285349148
0.8035702375348324	0.9745080636334642
0.8007705203401598	0.9740836554981016
0.7979708031454877	0.9736403895795125
0.7951710859508156	0.9731977290844005
0.7923713687561436	0.9727704258295683
0.7895716515614715	0.9723655925072162
0.7867719343667994	0.971982593468628
0.7839722171721273	0.971615202349251
0.7811724999774552	0.9712548088221066
0.7783727827827827	0.9708933331505841
0.7755730655881106	0.9705249049833424
0.7727733483934385	0.970146064943083
0.7699736311987664	0.9697549381796995
0.7671739140040943	0.969350223264782
0.7643741968094222	0.9689307947783962
0.7615744796147501	0.9684962834396638
0.758774762420078	0.9680483880452999
0.7559750452254055	0.9675921744620087
0.7531753280307334	0.9671364648565635
0.7503756108360613	0.9666927029296736
0.7475758936413892	0.9662722984149403
0.7447761764467171	0.9658831569223432
0.741976459252045	0.9655265892908873
0.7391767420573729	0.9651958397578314
0.7363770248627004	0.9648770149588628
0.7335773076680283	0.9645523776103522
0.7307775904733562	0.9642050856261115
0.7279778732786841	0.9638238500364515
0.725178156084012	0.9634059071101984
0.72237843888934	0.9629572151525013
0.7195787216946679	0.962489734366632
0.7167790044999958	0.9620166959117419
0.7139792873053232	0.9615475271093235
0.7111795701106511	0.9610842772569298
0.708379852915979	0.9606208919824282
0.705580135721307	0.9601456705552249
0.7027804185266349	0.9596460655552126
0.6999807013319628	0.9591140766583767
0.6971809841372907	0.9585501957872278
0.6943812669426181	0.9579643114452079
0.6915815497479461	0.9573730381005283
0.688781832553274	0.9567942366841238
0.6859821153586019	0.9562405682253943
0.6831823981639298	0.955714374084198
0.6803826809692577	0.9552058165542178
0.6775829637745856	0.9546951436148263
0.6747832465799135	0.9541585208653329
0.671983529385241	0.953575597736036
0.6691838121905689	0.952936301002171
0.6663840949958968	0.952244530788525
0.6635843778012247	0.9515174295186961
0.6607846606065526	0.9507803717968515
0.6579849434118805	0.9500592768106256
0.6551852262172084	0.9493727691112024
0.6523855090225363	0.9487267819440264
0.6495857918278638	0.9481133784129979
0.6467860746331917	0.9475141370869917
0.6439863574385196	0.9469069009972628
0.6411866402438475	0.9462735557344113
0.6383869230491754	0.9456061733898733
0.6355872058545033	0.9449094447744953
0.6327874886598313	0.9441986157551517
0.6299877714651587	0.943493693853235
0.6271880542704866	0.9428119621566389
0.6243883370758145	0.9421613946735374
0.6215886198811424	0.941537228086611
0.6187889026864704	0.9409228395965243
0.6159891854917983	0.9402946023786536
0.6131894682971262	0.9396290544557067
0.6103897511024541	0.9389099793418386
0.6075900339077815	0.9381330961060871
0.6047903167131095	0.9373069348246372
0.6019905995184374	0.9364498036322255
0.5991908823237653	0.9355840603381279
0.5963911651290932	0.9347297320456073
0.5935914479344209	0.933899609410084
0.5907917307397488	0.9330972800407882
0.5879920135450767	0.9323184249311239
0.5851922963504046	0.9315545119284784
0.5823925791557323	0.930797214278702
0.5795928619610602	0.9300417406888672
0.5767931447663881	0.9292878155376803
0.573993427571716	0.9285380664048567
0.5711937103770437	0.9277946644202894
0.5683939931823716	0.927055803447032
0.5655942759876995	0.9263137123987131
0.5627945587930274	0.9255553242494359
0.5599948415983551	0.9247656834960143
0.557195124403683	0.92393304796667
0.5543954072090109	0.9230538560350992
0.5515956900143388	0.9221355946442737
0.5487959728196665	0.9211961948165991
0.5459962556249944	0.9202597155938038
0.5431965384303223	0.9193493710013283
0.54039682123565	0.9184799575855339
0.5375971040409779	0.917652093068668
0.5347973868463058	0.9168502373742786
0.5319976696516338	0.9160453612815946
0.5291979524569614	0.9152017073547993
0.5263982352622893	0.9142858123089714
0.5235985180676173	0.9132752423803874
0.5207988008729452	0.9121645621828005
0.5179990836782729	0.9109668841151995
0.5151993664836008	0.9097106574481356
0.5123996492889287	0.9084327329401346
0.5095999320942566	0.9071697521312263
0.5068002148995843	0.9059502641027917
0.5040004977049122	0.9047895925998619
0.5012007805102401	0.903688524911171
0.498401063315568	0.9026357037710615
0.4956013461208957	0.9016125610701098
0.4928016289262236	0.9005990481862287
0.4900019117315515	0.8995784316019444
0.4872021945368792	0.898539968897526
0.4844024773422071	0.8974791266644002
0.481602760147535	0.8963958392433222
0.4788030429528629	0.8952918596356547
0.4760033257581906	0.894168369332291
0.4732036085635185	0.8930247049701474
0.4704038913688464	0.8918584857170075
0.4676041741741743	0.8906668233190307
0.464804456979502	0.889447891836847
0.4620047397848299	0.8882020595694653
0.45920502259015783	0.8869320418227389
0.45640530539548574	0.8856419963428952
0.4536055882008134	0.8843359588836908
0.45080587100614133	0.883016314886282
0.44800615381146924	0.881683009965252
0.44520643661679693	0.8803339167403699
0.44240671942212484	0.8789663095112932
0.43960700222745275	0.8775789298266327
0.43680728503278066	0.8761738346655837
0.43400756783810834	0.874757220216165
0.43120785064343625	0.8733387186860149
0.42840813344876416	0.8719291756441776
0.42560841625409207	0.870537459593518
0.42280869905941976	0.8691672473795039
0.42000898186474767	0.8678148302208875
0.4172092646700756	0.8664687510762179
0.4144095474754035	0.8651115784285268
0.41160983028073117	0.8637234954275278
0.4088101130860591	0.862286826942325
0.406010395891387	0.8607903106544765
0.4032106786967149	0.8592319403513702
0.4004109615020426	0.8576195682134141
0.3976112443073705	0.8559690479317107
0.3948115271126984	0.8543003640942136
0.3920118099180261	0.8526327391583711
0.389212092723354	0.8509799857426905
0.3864123755286819	0.849347303464891
0.3836126583340098	0.8477303265343281
0.3808129411393375	0.8461166200001968
0.3780132239446654	0.84448916618609
0.3752135067499933	0.8428308577829582
0.37241378955532123	0.8411287632873814
0.3696140723606489	0.8393770218256642
0.3668143551659768	0.8375776318711154
0.36401463797130473	0.8357390081599125
0.36121492077663264	0.8338728216344489
0.35841520358196033	0.8319901255700697
0.35561548638728824	0.830097964162221
0.35281576919261615	0.8281974968163777
0.35001605199794406	0.826284194075005
0.34721633480327174	0.8243500063560094
0.34441661760859965	0.8223867699607594
0.34161690041392756	0.8203896942931286
0.33881718321925525	0.818359710310439
0.33601746602458316	0.8163037888296405
0.33321774882991106	0.8142329724780006
0.330418031635239	0.812158618651035
0.32761831444056666	0.8100879859739823
0.32481859724589457	0.8080206007439539
0.3220188800512225	0.8059466941699347
0.3192191628565504	0.8038484259706054
0.3164194456618781	0.8017037656974343
0.313619728467206	0.7994920474484012
0.3108200112725339	0.7971996221515375
0.3080202940778618	0.7948239090494105
0.3052205768831895	0.7923745570710528
0.3024208596885174	0.7898712601256219
0.2996211424938453	0.7873387777932821
0.2968214252991732	0.7848005773682221
0.2940217081045009	0.7822729527326793
0.2912219909098288	0.7797613378493687
0.2884222737151567	0.7772598502901582
0.2856225565204844	0.7747540855751986
0.2828228393258123	0.7722261627651035
0.2800231221311402	0.7696603301244607
0.27722340493646813	0.7670473067715209
0.2744236877417958	0.7643860078689911
0.2716239705471237	0.7616822196800173
0.26882425335245164	0.7589448460868197
0.26602453615777955	0.7561811798370308
0.26322481896310723	0.7533929731832225
0.26042510176843514	0.7505747804941338
0.25762538457376305	0.7477152218327586
0.25482566737909096	0.7448007563319914
0.25202595018441865	0.7418206286480881
0.24922623298974655	0.7387711898004872
0.24642651579507446	0.7356579660741189
0.24362679860040237	0.7324946064327575
0.24082708140573006	0.729298923391428
0.23802736421105797	0.726087277974611
0.23522764701638588	0.722869180316976
0.23242792982171356	0.7196439572131663
0.22962821262704147	0.7164006713751514
0.22682849543236938	0.713121385686957
0.2240287782376973	0.7097867228095278
0.22122906104302498	0.7063818727110579
0.21842934384835289	0.7029010292275917
0.2156296266536808	0.6993487575930288
0.2128299094590087	0.6957378337252211
0.2100301922643364	0.6920842972997934
0.2072304750696643	0.6884014103574785
0.2044307578749922	0.6846945833245763
0.20163104068032012	0.6809589934184068
0.1988313234856478	0.6771806942808989
0.1960316062909757	0.6733408221604696
0.19323188909630362	0.6694214560492526
0.19043217190163153	0.6654111464646087
0.18763245470695922	0.6613082709176857
0.18483273751228713	0.6571211439324116
0.18203302031761504	0.6528649290058508
0.17923330312294272	0.648556474925012
0.17643358592827063	0.6442088579152203
0.17363386873359854	0.6398274360299914
0.17083415153892645	0.635408622630182
0.16803443434425414	0.6309415915482701
0.16523471714958204	0.6264121014669317
0.16243499995490995	0.6218069362853754
0.15963528276023786	0.6171173370242806
0.15683556556556555	0.6123402723124844
0.15403584837089346	0.6074772659112463
0.15123613117622137	0.6025314370679768
0.14843641398154928	0.5975040628451654
0.14563669678687696	0.5923921044948922
0.14283697959220487	0.5871877152832984
0.14003726239753278	0.5818799380196316
0.13723754520286047	0.576457922894306
0.13443782800818838	0.5709143886498318
0.13163811081351628	0.5652479456037092
0.1288383936188442	0.5594633369627445
0.12603867642417188	0.5535694659007934
0.12323895922949979	0.5475759459537329
0.1204392420348277	0.5414895017795907
0.11763952484015561	0.5353116209714881
0.1148398076454833	0.5290383763058617
0.1120400904508112	0.5226624771932813
0.10924037325613911	0.5161766967386182
0.10644065606146702	0.5095772143469124
0.10364093886679471	0.5028653647771487
0.10084122167212262	0.49604683885457357
0.09804150447745053	0.48912835426135776
0.09524178728277843	0.48211285342468824
0.09244207008810612	0.47499499362905984
0.08964235289343403	0.46775878067565535
0.08684263569876194	0.4603785879067325
0.08404291850408963	0.4528236778416112
0.08124320130941753	0.4450650837551232
0.07844348411474544	0.4370827621095119
0.07564376692007335	0.42887065223236853
0.07284404972540104	0.4204378126557412
0.07004433253072895	0.41180500013116983
0.06724461533605686	0.40299753482797906
0.06444489814138477	0.3940365585968705
0.06164518094671245	0.38493140419087557
0.05884546375204036	0.3756755236761212
0.05604574655736827	0.3662473389942039
0.05324602936269618	0.3566158188064352
0.050446312168023866	0.34674906073895306
0.047646594973351775	0.3366231703742287
0.044846877778679684	0.3262286080839293
0.04204716058400759	0.3155719679637743
0.03924744338933528	0.304672605639474
0.03644772619466319	0.29355517445413937
0.0336480089999911	0.282240434296575
0.030848291805318784	0.27073725036317525
0.028048574610646693	0.25903833411361676
0.0252488574159746	0.2471211252464578
0.02244914022130251	0.2349536477600958
0.019649423026630197	0.22250368917603983
0.016849705831958106	0.2097487000229571
0.014049988637286015	0.1966836564967041
0.011250271442613924	0.18332478013093936
0.00845055424794161	0.16970822645401668
0.00565083705326952	0.1558842478539148
0.0028511198585974284	0.14190849135792175
5.140266392533732e-05	0.1278327050966266
-0.002748314530746976	0.11369708377508657
-0.005548031725419067	0.09952587294154017
-0.008347748920091158	0.08532691353754393
-0.01114746611476325	0.07109483666167696
-0.013947183309435562	0.05681686486305378
-0.016746900504107654	0.04247978036032597
-0.019546617698779745	0.028076592415423762
-0.022346334893452058	0.013611686062813298
-0.02514605208812415	-0.0008963681150340667
-0.02794576928279624	-0.015414731118231648
-0.03074548647746833	-0.029898920503436323
-0.033545203672140644	-0.044297751493131074
-0.036344920866812735	-0.05855985291609356
-0.03914463806148483	-0.07264069899324554
-0.04194435525615692	-0.08650886740516424
-0.04474407245082923	-0.1001501867897942
-0.04754378964550132	-0.11356867138412599
-0.05034350684017341	-0.12678370104921066
-0.053143224034845504	-0.1398237322255128
-0.05594294122951782	-0.15271774247703856
-0.05874265842418991	-0.16548635777188803
-0.061542375618862	-0.17813492190068123
-0.06434209281353409	-0.19065046820245862
-0.0671418100082064	-0.203003644752627
-0.0699415272028785	-0.21515532727838782
-0.07274124439755059	-0.22706629280433255
-0.0755409615922229	-0.23870734222131787
-0.07834067878689499	-0.2500669928415055
-0.08114039598156708	-0.2611544508353719
-0.08394011317623917	-0.27199688930477806
-0.08673983037091149	-0.28263172706672635
-0.08953954756558358	-0.29309611595958696
-0.09233926476025567	-0.303416715862191
-0.09513898195492776	-0.31360276957121747
-0.09793869914960007	-0.3236444818374937
-0.10073841634427216	-0.33351706248422913
-0.10353813353894425	-0.34318903226701114
-0.10633785073361635	-0.3526320799194243
-0.10913756792828866	-0.3618293276579966
-0.11193728512296075	-0.37077945280722696
-0.11473700231763284	-0.3794955301555709
-0.11753671951230515	-0.38799923202247466
-0.12033643670697725	-0.3963125593907678
-0.12313615390164934	-0.4044500647378827
-0.12593587109632143	-0.41241430448449623
-0.12873558829099374	-0.4201961069236088
-0.13153530548566583	-0.4277795557156183
-0.13433502268033792	-0.4351499458660917
-0.13713473987501001	-0.4423019291388592
-0.13993445706968233	-0.44924498254533435
-0.14273417426435442	-0.4560042326177035
-0.1455338914590265	-0.4626162394696377
-0.1483336086536986	-0.469121049258557
-0.15113332584837091	-0.4755530793210686
-0.153933043043043	-0.48193378106455187
-0.1567327602377151	-0.4882684073477117
-0.1595324774323872	-0.49454781170161255
-0.1623321946270595	-0.500754509855424
-0.1651319118217316	-0.5068708208099182
-0.16793162901640368	-0.5128862539173932
-0.170731346211076	-0.5188016332591996
-0.1735310634057481	-0.5246286282130785
-0.17633078060042018	-0.5303849762865791
-0.17913049779509227	-0.5360871824176846
-0.18193021498976458	-0.5417433469900703
-0.18472993218443667	-0.5473487236415895
-0.18752964937910876	-0.5528856660784472
-0.19032936657378086	-0.5583281222202672
-0.19312908376845317	-0.5636492908664106
-0.19592880096312526	-0.5688299932118925
-0.19872851815779735	-0.5738650792349437
-0.20152823535246944	-0.5787658496809293
-0.20432795254714176	-0.5835577878498908
-0.20712766974181385	-0.5882744075040431
-0.20992738693648594	-0.5929492253917965
-0.21272710413115803	-0.5976083700386772
-0.21552682132583034	-0.6022660011830235
-0.21832653852050243	-0.606923682764517
-0.22112625571517452	-0.6115735010795053
-0.22392597290984684	-0.6162035156754051
-0.22672569010451893	-0.6208034710972421
-0.22952540729919102	-0.625368777588241
-0.2323251244938631	-0.6299015223521709
-0.23512484168853542	-0.6344084067901732
-0.23792455888320752	-0.6388966091599091
-0.2407242760778796	-0.6433692657637149
-0.2435239932725517	-0.6478223260890754
-0.246323710467224	-0.6522439765062028
-0.2491234276618961	-0.6566168676865399
-0.2519231448565682	-0.6609223761542529
-0.2547228620512403	-0.6651454337732468
-0.2575225792459126	-0.6692783008401879
-0.2603222964405847	-0.6733220709840377
-0.2631220136352568	-0.6772855107359453
-0.26592173082992887	-0.6811817519714377
-0.2687214480246012	-0.6850240484676744
-0.2715211652192733	-0.6888220481827698
-0.27432088241394537	-0.6925797593619912
-0.2771205996086177	-0.6962957229642566
-0.27992031680328977	-0.6999650996695359
-0.28272003399796186	-0.703582726764882
-0.28551975119263395	-0.7071459209177627
-0.28831946838730627	-0.7106559767492497
-0.29111918558197836	-0.7141178533449272
-0.29391890277665045	-0.7175382397516417
-0.29671861997132254	-0.72092278853721
-0.29951833716599485	-0.7242735936468687
-0.30231805436066694	-0.7275878751315441
-0.30511777155533903	-0.7308583756214106
-0.3079174887500111	-0.7340753485860486
-0.31071720594468344	-0.7372294554730137
-0.31351692313935553	-0.7403145853320964
-0.3163166403340276	-0.7433296639528526
-0.3191163575286997	-0.746278896969782
-0.321916074723372	-0.7491704468753015
-0.3247157919180441	-0.7520140749299808
-0.3275155091127162	-0.7548186004650284
-0.3303152263073885	-0.7575900387529431
-0.3331149435020606	-0.760330985671577
-0.3359146606967327	-0.7630413393372029
-0.3387143778914048	-0.7657199619310016
-0.3415140950860771	-0.7683665605850751
-0.3443138122807492	-0.7709830116586909
-0.3471135294754213	-0.7735735768005361
-0.3499132466700934	-0.7761438739190247
-0.3527129638647657	-0.7786989219694195
-0.3555126810594378	-0.7812409183550431
-0.3583123982541099	-0.7837675210612334
-0.36111211544878197	-0.7862712646118626
-0.3639118326434543	-0.788740395649268
-0.36671154983812637	-0.791160988152203
-0.36951126703279846	-0.7935198265157677
-0.37231098422747055	-0.7958073365163876
-0.37511070142214287	-0.79801984956446
-0.37791041861681496	-0.8001606849781508
-0.38071013581148705	-0.8022398527549266
-0.38350985300615936	-0.8042725142514471
-0.38630957020083145	-0.8062765980595508
-0.38910928739550354	-0.8082700968061989
-0.39190900459017564	-0.8102685582688463
-0.39470872178484795	-0.8122831628360028
-0.39750843897952004	-0.8143196035601197
-0.40030815617419213	-0.8163778102618544
-0.40310787336886433	-0.8184524242210276
-0.4059075905635364	-0.8205338498867976
-0.4087073077582086	-0.822609678977457
-0.4115070249528807	-0.8246662838321254
-0.4143067421475529	-0.8266903948263777
-0.417106459342225	-0.8286705023897295
-0.4199061765368972	-0.8305979569944292
-0.4227058937315693	-0.8324676830577458
-0.4255056109262415	-0.8342784746087775
-0.4283053281209137	-0.8360328945511014
-0.4311050453155858	-0.8377368425249797
-0.433904762510258	-0.8393988761887938
-0.4367044797049301	-0.8410293625367984
-0.4395041968996023	-0.8426395077397464
-0.4423039140942744	-0.84424028560969
-0.4451036312889466	-0.8458412796116941
-0.4479033484836187	-0.8474494869667161
-0.4507030656782909	-0.849068203169965
-0.453502782872963	-0.8506961865959908
-0.4563025000676352	-0.8523273552566234
-0.45910221726230727	-0.8539512496311368
-0.46190193445697947	-0.8555543828146315
-0.46470165165165156	-0.8571224006798025
-0.46750136884632376	-0.8586427359616267
-0.47030108604099585	-0.8601072338955279
-0.47310080323566805	-0.8615141307026062
-0.47590052043034026	-0.8628688340049588
-0.47870023762501235	-0.8641831936144613
-0.48149995481968455	-0.8654733131654139
-0.48429967201435664	-0.8667563419511352
-0.48709938920902884	-0.868046986463788
-0.48989910640370093	-0.8693545938186298
-0.49269882359837314	-0.870681536842048
-0.49549854079304523	-0.872023296055264
-0.49829825798771743	-0.8733701776463972
-0.5010979751823895	-0.8747101612709702
-0.5038976923770617	-0.876032070724402
-0.5066974095717338	-0.8773281960523691
-0.509497126766406	-0.8785956872413601
-0.5122968439610781	-0.879836427372814
-0.5150965611557503	-0.8810555559353832
-0.5178962783504224	-0.8822592071595636
-0.5206959955450946	-0.8834522335456598
-0.5234957127397667	-0.8846366428117969
-0.5262954299344389	-0.8858112086120191
-0.5290951471291111	-0.8869723142047792
-0.5318948643237832	-0.8881156861802416
-0.5346945815184554	-0.8892384006008004
-0.5374942987131275	-0.890340479059979
-0.5402940159077997	-0.8914255488804587
-0.5430937331024718	-0.8925003595298022
-0.545893450297144	-0.8935733164652032
-0.5486931674918161	-0.8946524928137066
-0.5514928846864883	-0.8957437162896498
-0.5542926018811604	-0.8968492691817356
-0.5570923190758326	-0.8979675150207613
-0.5598920362705047	-0.899093460747938
-0.5626917534651769	-0.9002199832457662
-0.565491470659849	-0.9013392842512788
-0.5682911878545212	-0.9024441336131485
-0.5710909050491932	-0.9035286056973559
-0.5738906222438654	-0.9045882452444083
-0.5766903394385375	-0.9056198284335266
-0.5794900566332097	-0.9066210289218367
-0.5822897738278819	-0.9075903076536594
-0.585089491022554	-0.9085272194556893
-0.5878892082172262	-0.9094331172188689
-0.5906889254118983	-0.9103120147019815
-0.5934886426065705	-0.9111712237670663
-0.5962883598012426	-0.9120213688484926
-0.5990880769959148	-0.912875514911945
-0.6018877941905869	-0.9137473911880063
-0.6046875113852591	-0.9146489800488896
-0.6074872285799312	-0.915587981266849
-0.6102869457746034	-0.916565779752256
-0.6130866629692755	-0.9175764960893733
-0.6158863801639477	-0.9186074861347779
-0.6186860973586198	-0.919641326784058
-0.621485814553292	-0.920658961093795
-0.6242855317479641	-0.921643370560058
-0.6270852489426363	-0.9225829766258796
-0.6298849661373085	-0.9234739954598189
-0.6326846833319806	-0.9243211819491712
-0.6354844005266528	-0.9251367554904861
-0.6382841177213249	-0.9259377187811668
-0.6410838349159971	-0.9267421603292981
-0.6438835521106692	-0.9275653767676488
-0.6466832693053414	-0.9284166973236547
-0.6494829865000135	-0.9292977229331236
-0.6522827036946857	-0.9302023442104795
-0.6550824208893578	-0.9311184613811538
-0.65788213808403	-0.9320309087368794
-0.660681855278702	-0.9329247983245459
-0.6634815724733742	-0.9337884223268091
-0.6662812896680463	-0.9346150143461686
-0.6690810068627185	-0.9354030236170555
-0.6718807240573906	-0.9361550026028896
-0.6746804412520628	-0.9368756162389491
-0.6774801584467349	-0.937569526168175
-0.6802798756414071	-0.9382399072068839
-0.6830795928360793	-0.9388881099791537
-0.6858793100307514	-0.939514565467175
-0.6886790272254236	-0.9401205659079771
-0.6914787444200957	-0.9407102040521805
-0.6942784616147679	-0.9412916332497929
-0.69707817880944	-0.9418769778129372
-0.6998778960041122	-0.9424806382297533
-0.7026776131987843	-0.9431162758463563
-0.7054773303934565	-0.9437932542694292
-0.7082770475881286	-0.944513592618792
-0.7110767647828008	-0.9452704420138655
-0.7138764819774729	-0.9460487234801406
-0.7166761991721451	-0.9468279618452504
-0.7194759163668172	-0.947586695019816
-0.7222756335614894	-0.9483073354563913
-0.7250753507561615	-0.9489801747871582
-0.7278750679508337	-0.949605423415574
-0.7306747851455058	-0.9501927139083812
-0.733474502340178	-0.9507582129695342
-0.7362742195348502	-0.9513201650882195
-0.7390739367295223	-0.9518941243988368
-0.7418736539241945	-0.9524891882374464
-0.7446733711188666	-0.9531062127833999
-0.7474730883135388	-0.9537383768991391
-0.7502728055082108	-0.9543737605335979
-0.753072522702883	-0.9549990375819608
-0.7558722398975551	-0.9556031207859983
-0.7586719570922273	-0.9561797067424322
-0.7614716742868994	-0.9567280988224891
-0.7642713914815716	-0.9572522799819356
-0.7670711086762437	-0.9577587641268239
-0.7698708258709159	-0.9582540935045312
-0.772670543065588	-0.9587428713339838
-0.7754702602602602	-0.9592269361778436
-0.7782699774549323	-0.9597058133925238
-0.7810696946496045	-0.9601780951237963
-0.7838694118442767	-0.9606430761882357
-0.7866691290389488	-0.9611019177258784
-0.789468846233621	-0.9615578327385159
-0.7922685634282931	-0.9620151962601379
-0.7950682806229653	-0.9624779214529939
-0.7978679978176374	-0.962947747201416
-0.8006677150123096	-0.9634231401249502
-0.8034674322069817	-0.9638993031280473
-0.8062671494016539	-0.9643693805829359
-0.809066866596326	-0.9648265036822488
-0.8118665837909982	-0.9652659917411713
-0.8146663009856703	-0.9656869376412986
-0.8174660181803425	-0.9660925941888352
-0.8202657353750146	-0.9664893806021927
-0.8230654525696868	-0.966884805856863
-0.8258651697643589	-0.9672849915516261
-0.8286648869590311	-0.9676926350204966
-0.8314646041537032	-0.9681061250693207
-0.8342643213483754	-0.9685201475123002
-0.8370640385430476	-0.968927619737199
-0.8398637557377197	-0.969322339243853
-0.8426634729323919	-0.9697014729460701
-0.845463190127064	-0.9700670396189766
-0.8482629073217361	-0.9704258414050683
-0.8510626245164082	-0.970787785351948
-0.8538623417110804	-0.9711630480286186
-0.8566620589057525	-0.9715589133892952
-0.8594617761004247	-0.9719772385110255
-0.8622614932950968	-0.9724133361765204
-0.865061210489769	-0.9728566597638815
-0.8678609276844411	-0.9732931576061132
-0.8706606448791133	-0.973708684925951
-0.8734603620737854	-0.974092559392683
-0.8762600792684576	-0.9744403030662963
-0.8790597964631297	-0.9747548340719874
-0.8818595136578019	-0.9750457871144766
-0.884659230852474	-0.9753271341952513
-0.8874589480471462	-0.9756137126449603
-0.8902586652418184	-0.9759175360383516
-0.8930583824364905	-0.9762448032982864
-0.8958580996311627	-0.9765943319869028
-0.8986578168258348	-0.976957779430849
-0.9014575340205069	-0.9773215744496746
-0.9042572512151791	-0.9776700712129096
-0.9070569684098513	-0.977989151553919
-0.9098566856045234	-0.9782694069775943
-0.9126564027991956	-0.9785081458452247
-0.9154561199938678	-0.9787097662328084
-0.9182558371885399	-0.978884440792998
-0.921055554383212	-0.9790454799348564
-0.9238552715778842	-0.9792060710924381
-0.9266549887725564	-0.9793762495867782
-0.9294547059672285	-0.9795608946073894
-0.9322544231619005	-0.9797592700151309
-0.9350541403565727	-0.9799662083574627
-0.937853857551245	-0.980174576338579
-0.940653574745917	-0.9803782878196441
-0.9434532919405891	-0.9805749566433282
-0.9462530091352613	-0.9807673663792404
-0.9490527263299335	-0.9809632651290454
-0.9518524435246056	-0.981173483690259
-0.9546521607192777	-0.9814088838113739
-0.9574518779139499	-0.9816770155220149
-0.9602515951086221	-0.9819794784466153
-0.9630513123032942	-0.9823107963132134
-0.9658510294979664	-0.9826591750077567
-0.9686507466926386	-0.9830089538434688
-0.9714504638873107	-0.9833440522810634
-0.9742501810819828	-0.9836514229128137
-0.977049898276655	-0.98392354187623
-0.9798496154713272	-0.9841592943633697
-0.9826493326659993	-0.984363137469118
-0.9854490498606714	-0.9845429690792806
-0.9882487670553436	-0.9847075147744351
-0.9910484842500158	-0.9848641352315322
-0.9938482014446879	-0.9850177269862497
-0.99664791863936	-0.9851709262988126
-0.9994476358340322	-0.9853253010164251
-1.0022473530287044	-0.9854828251420997
-1.0050470702233765	-0.9856468249040065
-1.0078467874180486	-0.9858218096346301
-1.0106465046127209	-0.9860120779150975
-1.013446221807393	-0.9862195420399512
-1.016245939002065	-0.9864416278316539
-1.0190456561967371	-0.9866702100656788
-1.0218453733914095	-0.9868922728842096
-1.0246450905860816	-0.9870924143886388
-1.0274448077807536	-0.9872566376062478
-1.030244524975426	-0.9873763312701096
-1.033044242170098	-0.9874511531105452
-1.0358439593647701	-0.9874897809354481
-1.0386436765594422	-0.9875081323963023
-1.0414433937541143	-0.9875254708920219
-1.0442431109487866	-0.9875595346420803
-1.0470428281434587	-0.9876221913189307
-1.0498425453381308	-0.9877169883456047
-1.0526422625328031	-0.9878393654134614
-1.0554419797274752	-0.9879794143080709
-1.0582416969221473	-0.988126209375553
-1.0610414141168194	-0.9882721897817601
-1.0638411313114915	-0.9884160482178079
-1.0666408485061638	-0.9885630901428322
-1.069440565700836	-0.9887229059598152
-1.0722402828955082	-0.9889051460531233
-1.0750400000901803	-0.9891148761025594
-1.0778397172848524	-0.9893491740099798
-1.0806394344795245	-0.9895962393062321
-1.0834391516741966	-0.9898374499669864
-1.086238868868869	-0.9900518055126041
-1.089038586063541	-0.9902213818464078
-1.091838303258213	-0.9903360726159663
-1.0946380204528854	-0.9903961231017446
-1.0974377376475575	-0.9904116924122284
-1.1002374548422296	-0.9903996526116616
-1.1030371720369017	-0.990378713001526
-1.1058368892315737	-0.9903644463884724
-1.108636606426246	-0.9903657371891799
-1.1114363236209182	-0.9903836091946951
-1.1142360408155902	-0.9904125405943913
-1.1170357580102626	-0.9904435463801508
-1.1198354752049346	-0.990467793663901
-1.1226351923996067	-0.9904794781278838
-1.1254349095942788	-0.9904771119600957
-1.1282346267889511	-0.9904630676482836
-1.1310343439836232	-0.9904419065263939
-1.1338340611782953	-0.9904184307877613
-1.1366337783729676	-0.9903963857962197
-1.1394334955676397	-0.9903783321046769
-1.1422332127623118	-0.9903665898320984
-1.145032929956984	-0.9903646020245267
-1.147832647151656	-0.9903778125717592
-1.1506323643463283	-0.9904133262113284
-1.1534320815410004	-0.9904781538122445
-1.1562317987356725	-0.9905765282097205
-1.1590315159303448	-0.990707313160597
-1.161831233125017	-0.9908626726202099
-1.164630950319689	-0.9910288197578482
-1.167430667514361	-0.9911889234364982
-1.1702303847090334	-0.9913273839830448
-1.1730301019037055	-0.9914340435207543
-1.1758298190983776	-0.9915067534708112
-1.1786295362930497	-0.9915511905214373
-1.181429253487722	-0.9915777666384065
-1.184228970682394	-0.9915965908457012
-1.1870286878770662	-0.9916122928675797
-1.1898284050717383	-0.9916207580801446
-1.1926281222664106	-0.9916093011768419
-1.1954278394610827	-0.991560650912772
-1.1982275566557548	-0.9914597076374583
-1.201027273850427	-0.991300872225719
-1.2038269910450992	-0.9910932803127248
-1.2066267082397713	-0.9908617379494158
-1.2094264254344433	-0.9906424515758302
-1.2122261426291157	-0.9904743764302668
-1.2150258598237877	-0.9903885910178394
-1.2178255770184598	-0.9903989752418363
-1.220625294213132	-0.9904972793705834
-1.2234250114078042	-0.9906544261448216
-1.2262247286024763	-0.9908279620970448
-1.2290244457971484	-0.9909735913796431
-1.2318241629918205	-0.9910573540376105
-1.2346238801864928	-0.9910647308525192
-1.237423597381165	-0.9910038888633832
-1.240223314575837	-0.9909021351023418
-1.2430230317705093	-0.9907968118126287
-1.2458227489651814	-0.9907236214959689
-1.2486224661598535	-0.9907061261094527
-1.2514221833545256	-0.9907496723830822
-1.2542219005491977	-0.9908414329500881
-1.25702161774387	-0.9909561660922459
-1.259821334938542	-0.9910654078060472
-1.2626210521332142	-0.9911467651606802
-1.2654207693278865	-0.9911901235586583
-1.2682204865225586	-0.9911988342394751
-1.2710202037172307	-0.9911858420286204
-1.2738199209119028	-0.991166555193759
-1.276619638106575	-0.9911513855515754
-1.2794193553012472	-0.9911409010668097
-1.2822190724959193	-0.9911254481152172
-1.2850187896905914	-0.9910893326979018
-1.2878185068852637	-0.9910178655046644
-1.2906182240799358	-0.9909044457867873
-1.2934179412746079	-0.9907548110419919
-1.29621765846928	-0.9905866377539239
-1.2990173756639523	-0.990424451680675
-1.3018170928586243	-0.9902916295744872
-1.3046168100532964	-0.9902024542385652
-1.3074165272479688	-0.9901572586150932
-1.3102162444426408	-0.9901426075841302
-1.313015961637313	-0.990136600935603
-1.315815678831985	-0.9901174238361437
-1.3186153960266573	-0.9900719623076328
-1.3214151132213294	-0.9900011590573465
-1.3242148304160015	-0.9899199052145736
-1.3270145476106736	-0.9898512703677842
-1.329814264805346	-0.9898170442015739
-1.332613982000018	-0.9898280859422612
-1.33541369919469	-0.9898782500009479
-1.3382134163893622	-0.9899445158803966
-1.3410131335840345	-0.9899937540240887
-1.3438128507787066	-0.9899940710587886
-1.3466125679733787	-0.9899268059114842
-1.349412285168051	-0.989794718125014
-1.352212002362723	-0.9896229918942074
-1.3550117195573952	-0.9894520713074015
-1.3578114367520673	-0.9893242523779291
-1.3606111539467396	-0.9892683679450127
-1.3634108711414117	-0.9892879222656944
-1.3662105883360838	-0.9893572220606315
-1.3690103055307559	-0.9894275922797446
-1.3718100227254282	-0.9894424247682868
-1.3746097399201003	-0.9893566929763992
-1.3774094571147724	-0.9891547515111474
-1.3802091743094445	-0.988860399729282
[truncated: 6 more rows]
