# Supplementary material for: Isolation of a planar π-aromatic Bi5− ring in a cobalt-based inverse-sandwich-type complex
Source: Nat Chem. 2025 Jan 20;17(4):547–55. doi: 10.1038/s41557-024-01713-8 (PMC11964920; doi:10.1038/s41557-024-01713-8)
Supplement: Supplementary file 4 — Original magnetic data of compound 1 and origin file of Fig. 3. [file 41557_2024_1713_MOESM4_ESM.zip › sr_and_T_Symmetrized/12.csv]

comment	corrected Loops
temperature	0.2
sr	0.064
angle	0
trans	0
B	M
-1.3999	-0.9904150151096434
-1.3970974874874873	-0.9895641262655941
-1.394294974974975	-0.9888152668784478
-1.3914924624624623	-0.988269294155119
-1.3886899499499499	-0.9879752711710271
-1.3858874374374373	-0.9879219100959162
-1.3830849249249249	-0.9880455187879461
-1.3802824124124122	-0.9882514718461762
-1.3774798998998998	-0.9884424440961717
-1.3746773873873872	-0.9885449825115686
-1.3718748748748748	-0.9885269549974964
-1.3690723623623622	-0.9884015577184876
-1.3662698498498498	-0.9882178240405375
-1.3634673373373372	-0.9880415843265173
-1.3606648248248248	-0.9879333621735693
-1.3578623123123121	-0.9879300737386689
-1.3550597997997997	-0.9880356556238803
-1.3522572872872871	-0.9882225801734628
-1.3494547747747747	-0.9884427209054982
-1.346652262262262	-0.9886433230912942
-1.3438497497497497	-0.9887826956719672
-1.341047237237237	-0.9888408884343559
-1.3382447247247247	-0.9888226814514717
-1.335442212212212	-0.9887529001995716
-1.3326396996996996	-0.9886664595346095
-1.329837187187187	-0.9885968964404359
-1.3270346746746746	-0.9885671473962823
-1.324232162162162	-0.9885851125566869
-1.3214296496496496	-0.9886446602308612
-1.318627137137137	-0.9887308635762627
-1.3158246246246246	-0.98882704420521
-1.313022112112112	-0.9889209564423261
-1.3102195995995995	-0.9890081438043212
-1.307417087087087	-0.9890917800972392
-1.3046145745745745	-0.9891796535863466
-1.301812062062062	-0.9892798821065303
-1.2990095495495495	-0.9893971798197554
-1.2962070370370369	-0.9895310331450152
-1.2934045245245245	-0.9896762360979254
-1.2906020120120119	-0.9898252704115008
-1.2877994994994995	-0.9899713599853057
-1.2849969869869868	-0.9901108961987546
-1.2821944744744744	-0.9902443167033238
-1.2793919619619618	-0.9903752258855542
-1.2765894494494494	-0.9905082675531007
-1.2737869369369368	-0.9906467173116503
-1.2709844244244244	-0.9907907976287984
-1.2681819119119118	-0.9909373526361034
-1.2653793993993994	-0.9910809268636493
-1.2625768868868867	-0.9912157226920919
-1.2597743743743743	-0.9913375890734775
-1.2569718618618617	-0.9914452308716005
-1.2541693493493493	-0.9915401875599643
-1.2513668368368367	-0.9916256506145176
-1.2485643243243243	-0.9917046550119735
-1.2457618118118117	-0.9917784094136017
-1.2429592992992993	-0.9918454427244876
-1.2401567867867866	-0.991901891620211
-1.2373542742742742	-0.9919427870842195
-1.2345517617617616	-0.9919638084360214
-1.2317492492492492	-0.9919628118919384
-1.2289467367367366	-0.9919405612220579
-1.2261442242242242	-0.991900429999949
-1.2233417117117116	-0.9918472622014096
-1.2205391991991992	-0.9917859004361951
-1.2177366866866866	-0.9917199935552212
-1.2149341741741742	-0.9916515455293432
-1.2121316616616615	-0.9915813357904365
-1.2093291491491491	-0.9915099690355089
-1.2065266366366365	-0.9914390529577974
-1.203724124124124	-0.9913719582176174
-1.2009216116116115	-0.9913137983106293
-1.198119099099099	-0.9912705966600074
-1.1953165865865865	-0.9912479449523823
-1.192514074074074	-0.9912496611210422
-1.1897115615615614	-0.9912769452771704
-1.186909049049049	-0.9913283154232071
-1.1841065365365364	-0.9914002762257988
-1.181304024024024	-0.99148837435598
-1.1785015115115114	-0.991588151612856
-1.175698998998999	-0.9916955846492647
-1.1728964864864864	-0.9918068664922328
-1.170093973973974	-0.9919177265836219
-1.1672914614614613	-0.9920227521554881
-1.164488948948949	-0.9921152389896648
-1.1616864364364363	-0.9921879177922145
-1.158883923923924	-0.9922345302742847
-1.1560814114114113	-0.9922518090223829
-1.153278898898899	-0.9922411226692394
-1.1504763863863863	-0.9922090219176375
-1.1476738738738739	-0.9921662070604167
-1.1448713613613613	-0.992124958637971
-1.1420688488488488	-0.9920956551925476
-1.1392663363363362	-0.9920834311902502
-1.1364638238238238	-0.9920861277589412
-1.1336613113113112	-0.9920943890987801
-1.1308587987987986	-0.9920941276025017
-1.1280562862862862	-0.9920708130080846
-1.1252537737737738	-0.992014388865377
-1.1224512612612612	-0.9919233123932809
-1.1196487487487485	-0.9918063756391899
-1.1168462362362361	-0.9916815692050543
-1.1140437237237237	-0.9915721195000201
-1.111241211211211	-0.9915006981012842
-1.1084386986986985	-0.9914833924647436
-1.105636186186186	-0.9915251495134676
-1.1028336736736737	-0.9916180124756566
-1.100031161161161	-0.9917426828904463
-1.0972286486486484	-0.9918729936491932
-1.094426136136136	-0.991982061451936
-1.0916236236236236	-0.9920484401666563
-1.088821111111111	-0.9920606438360378
-1.0860185985985984	-0.9920189199112392
-1.083216086086086	-0.9919339617259402
-1.0804135735735736	-0.9918231051715051
-1.077611061061061	-0.9917052074889458
-1.0748085485485483	-0.9915956798886244
-1.072006036036036	-0.9915029868673172
-1.0692035235235235	-0.9914274105194619
-1.066401011011011	-0.9913621827026043
-1.0635984984984983	-0.9912964250111425
-1.060795985985986	-0.9912188920408436
-1.0579934734734735	-0.9911213938220333
-1.0551909609609609	-0.9910009818952942
-1.0523884484484483	-0.9908604294401455
-1.0495859359359359	-0.990707069436841
-1.0467834234234235	-0.990550516008072
-1.0439809109109108	-0.9904000586912869
-1.0411783983983982	-0.9902625302537231
-1.0383758858858858	-0.9901412248362271
-1.0355733733733734	-0.9900360676417876
-1.0327708608608608	-0.989944828925898
-1.0299683483483482	-0.9898648539149639
-1.0271658358358358	-0.989794636184036
-1.0243633233233234	-0.9897346322210498
-1.0215608108108107	-0.9896869762864469
-1.0187582982982981	-0.9896541307472199
-1.0159557857857857	-0.9896368877627262
-1.0131532732732733	-0.9896324082975327
-1.0103507607607607	-0.98963305448265
-1.007548248248248	-0.9896266041002562
-1.0047457357357357	-0.9895980612834856
-1.0019432232232233	-0.9895327902681249
-0.9991407107107106	-0.9894202381154265
-0.9963381981981981	-0.9892572239756443
-0.9935356856856856	-0.9890497663105516
-0.9907331731731731	-0.9888127299482324
-0.9879306606606606	-0.9885671409291269
-0.9851281481481481	-0.9883356901682403
-0.9823256356356356	-0.988137527887724
-0.9795231231231231	-0.9879837485196692
-0.9767206106106106	-0.9878748604594687
-0.973918098098098	-0.9878010248230698
-0.9711155855855855	-0.9877450610861442
-0.968313073073073	-0.9876873847990513
-0.9655105605605605	-0.9876114268995839
-0.962708048048048	-0.9875078977605662
-0.9599055355355355	-0.9873765878191425
-0.957103023023023	-0.9872251610693682
-0.9543005105105105	-0.9870653679647081
-0.951497997997998	-0.9869079674604919
-0.9486954854854854	-0.9867581092552415
-0.9458929729729728	-0.9866128122252056
-0.9430904604604604	-0.9864614966608831
-0.9402879479479478	-0.9862894934568798
-0.9374854354354354	-0.9860834036020214
-0.9346829229229228	-0.9858364793414871
-0.9318804104104104	-0.9855521044582563
-0.9290778978978977	-0.9852440260980355
-0.9262753853853853	-0.9849330642673557
-0.9234728728728727	-0.9846412443782078
-0.9206703603603603	-0.9843852418694777
-0.9178678478478477	-0.9841713519410379
-0.9150653353353353	-0.983993759843653
-0.9122628228228227	-0.9838368078717572
-0.9094603103103103	-0.9836805858697805
-0.9066577977977976	-0.9835079825409629
-0.9038552852852852	-0.983310752455471
-0.9010527727727726	-0.9830924101575345
-0.8982502602602602	-0.9828668037730891
-0.8954477477477477	-0.9826527121956585
-0.8926452352352352	-0.9824662449621885
-0.8898427227227227	-0.9823136933202969
-0.8870402102102102	-0.9821874535877702
-0.8842376976976977	-0.9820666904456365
-0.8814351851851852	-0.9819228233276762
-0.8786326726726726	-0.9817282319226939
-0.8758301601601601	-0.9814653721111279
-0.8730276476476476	-0.9811332103732349
-0.8702251351351351	-0.9807486568631572
-0.8674226226226226	-0.9803422767844274
-0.8646201101101101	-0.9799494637357863
-0.8618175975975975	-0.9795998227908891
-0.859015085085085	-0.9793081891679905
-0.8562125725725724	-0.9790702449409049
-0.8534100600600599	-0.978864222348362
-0.8506075475475474	-0.9786581791942608
-0.8478050350350349	-0.9784204724190577
-0.8450025225225224	-0.978129975778574
-0.8422000100100099	-0.9777826648390343
-0.8393974974974974	-0.9773924130461294
-0.8365949849849849	-0.9769857991974525
-0.8337924724724723	-0.9765927545632964
-0.8309899599599598	-0.9762362820452447
-0.8281874474474473	-0.9759247749971457
-0.8253849349349348	-0.9756495446328549
-0.8225824224224223	-0.9753883470177143
-0.8197799099099098	-0.9751136117338126
-0.8169773973973973	-0.9748024397794771
-0.8141748848848848	-0.9744448284871521
-0.8113723723723723	-0.9740472116956698
-0.8085698598598597	-0.9736300572978571
-0.8057673473473472	-0.9732203657717521
-0.8029648348348347	-0.9728417268557104
-0.8001623223223222	-0.9725054784142897
-0.7973598098098097	-0.9722061540841817
-0.7945572972972972	-0.9719229210817559
-0.7917547847847847	-0.9716266093352366
-0.7889522722722722	-0.9712899497622594
-0.7861497597597596	-0.9708974694188879
-0.7833472472472471	-0.9704515516267292
-0.7805447347347346	-0.9699724507588336
-0.7777422222222221	-0.9694921191182946
-0.7749397097097096	-0.9690438457093663
-0.7721371971971971	-0.9686511815768275
-0.7693346846846846	-0.9683199185310793
-0.7665321721721721	-0.9680358883569653
-0.7637296596596596	-0.9677693938078302
-0.760927147147147	-0.9674848364139592
-0.7581246346346345	-0.9671523358845198
-0.755322122122122	-0.9667574457594856
-0.7525196096096095	-0.9663056950755128
-0.749717097097097	-0.9658204132773056
-0.7469145845845845	-0.9653345396174866
-0.744112072072072	-0.9648791220698314
-0.7413095595595595	-0.964472304981377
-0.738507047047047	-0.9641124329347546
-0.7357045345345344	-0.9637775331599003
-0.7329020220220219	-0.9634313502995313
-0.7300995095095094	-0.9630339970883222
-0.7272969969969969	-0.9625538453635881
-0.7244944844844844	-0.9619769659123529
-0.7216919719719719	-0.9613113001838507
-0.7188894594594594	-0.9605844842229366
-0.7160869469469469	-0.9598362465519303
-0.7132844344344343	-0.959107908056079
-0.7104819219219218	-0.9584322265945833
-0.7076794094094093	-0.9578264761221525
-0.7048768968968968	-0.9572904163548138
-0.7020743843843843	-0.9568091605305743
-0.6992718718718718	-0.9563594566065607
-0.6964693593593593	-0.9559170366819634
-0.6936668468468468	-0.9554626845903474
-0.6908643343343343	-0.9549854363113702
-0.6880618218218217	-0.9544825190809382
-0.6852593093093092	-0.9539567932677414
-0.6824567967967967	-0.95341318249218
-0.6796542842842842	-0.9528556547717836
-0.6768517717717717	-0.9522857995107642
-0.6740492592592592	-0.9517031984864295
-0.6712467467467467	-0.9511069810479379
-0.6684442342342342	-0.9504975051601152
-0.6656417217217216	-0.9498771692514874
-0.6628392092092091	-0.9492498695115554
-0.6600366966966966	-0.9486193270777218
-0.6572341841841841	-0.947987099659983
-0.6544316716716716	-0.9473513021995261
-0.6516291591591591	-0.946706796186934
-0.6488266466466466	-0.9460469754411917
-0.6460241341341341	-0.9453665440758073
-0.6432216216216216	-0.9446641661999067
-0.640419109109109	-0.9439438024165239
-0.6376165965965965	-0.9432139914121688
-0.634814084084084	-0.9424851330233575
-0.6320115715715715	-0.9417656743418543
-0.629209059059059	-0.9410586475767571
-0.6264065465465465	-0.9403600117681467
-0.623604034034034	-0.9396596665086658
-0.6208015215215215	-0.9389450212573645
-0.617999009009009	-0.9382059752152467
-0.6151964964964964	-0.9374394879295334
-0.6123939839839839	-0.9366518884669583
-0.6095914714714714	-0.9358577445388662
-0.6067889589589589	-0.9350752938220526
-0.6039864464464464	-0.9343197269149925
-0.6011839339339339	-0.9335965387756086
-0.5983814214214214	-0.9328973692525573
-0.5955789089089089	-0.9322001092471748
-0.5927763963963963	-0.931473728970638
-0.5899738838838838	-0.9306867089393049
-0.5871713713713713	-0.9298166535821666
-0.5843688588588588	-0.9288581013497117
-0.5815663463463463	-0.9278259403550108
-0.5787638338338338	-0.9267531023012692
-0.5759613213213213	-0.9256829511551644
-0.5731588088088088	-0.9246584472392325
-0.5703562962962963	-0.9237112075812952
-0.5675537837837837	-0.9228536529995363
-0.5647512712712712	-0.9220765008919947
-0.5619487587587587	-0.9213522270910299
-0.5591462462462462	-0.9206433068418662
-0.5563437337337337	-0.9199126347476481
-0.5535412212212212	-0.9191329594420072
-0.5507387087087087	-0.9182926118542172
-0.5479361961961962	-0.9173960868718589
-0.5451336836836836	-0.916459719605319
-0.5423311711711711	-0.9155042241909511
-0.5395286586586586	-0.9145467482282172
-0.5367261461461461	-0.9135950793062151
-0.5339236336336336	-0.9126457666183827
-0.5311211211211211	-0.9116865150806926
-0.5283186086086086	-0.9107017582607225
-0.5255160960960961	-0.909679300750355
-0.5227135835835836	-0.9086156563223458
-0.519911071071071	-0.9075182482486779
-0.5171085585585585	-0.9064037663518083
-0.514306046046046	-0.9052932904418264
-0.5115035335335335	-0.9042058474856607
-0.508701021021021	-0.9031525326644578
-0.5058985085085085	-0.9021330685170414
-0.503095995995996	-0.9011358214489575
-0.5002934834834833	-0.9001411516777338
-0.49749097097097084	-0.899126929142612
-0.4946884584584583	-0.8980744364765343
-0.4918859459459458	-0.8969728714205125
-0.4890834334334333	-0.895821218009901
-0.4862809209209208	-0.8946271600207181
-0.4834784084084083	-0.8934036463309447
-0.48067589589589577	-0.8921643847136711
-0.47787338338338325	-0.890919748312024
-0.47507087087087074	-0.8896743021622884
-0.47226835835835823	-0.888426528461459
-0.4694658458458457	-0.8871705820897444
-0.4666633333333332	-0.8858992902244107
-0.4638608208208207	-0.8846073023991384
-0.4610583083083082	-0.8832933621328034
-0.4582557957957957	-0.8819610452957378
-0.45545328328328316	-0.8806178412993735
-0.45265077077077065	-0.8792729597993936
-0.44984825825825814	-0.8779345798549303
-0.4470457457457456	-0.8766073474520479
-0.4442432332332331	-0.8752907836275441
-0.4414407207207206	-0.8739789676445391
-0.4386382082082081	-0.8726615142779126
-0.4358356956956956	-0.8713255664810462
-0.43303318318318307	-0.8699583324044958
-0.43023067067067056	-0.8685496235693211
-0.42742815815815804	-0.8670938821841445
-0.42462564564564553	-0.865591291894616
-0.421823133133133	-0.8640477245241638
-0.4190206206206205	-0.862473472651008
-0.416218108108108	-0.8608809439947314
-0.4134155955955955	-0.8592817274062019
-0.410613083083083	-0.8576836395874657
-0.40781057057057046	-0.8560884657785859
-0.40500805805805795	-0.8544910551269136
-0.40220554554554544	-0.852880188307286
-0.39940303303303293	-0.851241221169294
-0.3966005205205205	-0.8495600091654041
-0.3937980080080079	-0.8478271709324872
-0.3909954954954955	-0.846041508290843
-0.3881929829829829	-0.8442114793330018
-0.3853904704704705	-0.842354050447022
-0.38258795795795786	-0.8404909496539915
-0.37978544544544546	-0.8386431240739467
-0.37698293293293283	-0.8368248322300196
-0.37418042042042043	-0.8350390608488458
-0.3713779079079078	-0.8332757242499471
-0.3685753953953954	-0.8315134061173087
-0.3657728828828828	-0.8297244138420803
-0.3629703703703704	-0.8278819178646506
-0.36016785785785776	-0.8259672501864632
-0.35736534534534536	-0.8239752723719187
-0.35456283283283274	-0.8219161763228289
-0.35176032032032034	-0.8198130459572166
-0.3489578078078077	-0.8176957161872931
-0.3461552952952953	-0.8155925624226407
-0.3433527827827827	-0.8135225055519022
-0.3405502702702703	-0.8114895157063935
-0.33774775775775767	-0.8094812276685557
-0.33494524524524527	-0.8074721275151038
-0.33214273273273265	-0.805430467357682
-0.32934022022022025	-0.8033269936981186
-0.3265377077077076	-0.8011430484107522
-0.323735195195195	-0.7988757718545261
-0.3209326826826826	-0.7965389518211878
-0.31813017017017	-0.7941592797980386
-0.3153276576576576	-0.7917690447263086
-0.31252514514514496	-0.7893972550552182
-0.30972263263263256	-0.787061571764184
-0.30692012012011993	-0.784763167660423
-0.30411760760760753	-0.7824858001211134
-0.3013150950950949	-0.7801992456978144
-0.2985125825825825	-0.7778661183342042
-0.2957100700700699	-0.7754502784943318
-0.2929075575575575	-0.7729247337454692
-0.29010504504504486	-0.7702771770472907
-0.28730253253253246	-0.7675120014519177
-0.28450002002001984	-0.7646485552198286
-0.28169750750750744	-0.7617163054772363
-0.2788949949949948	-0.7587482390116737
-0.2760924824824824	-0.7557741093958867
-0.2732899699699698	-0.7528150149149586
-0.2704874574574574	-0.7498803389039193
-0.26768494494494477	-0.7469674490062874
-0.26488243243243237	-0.7440639031155889
-0.26207991991991975	-0.7411513946555248
-0.25927740740740735	-0.73821038373026
-0.2564748948948947	-0.7352243345995209
-0.2536723823823823	-0.7321826855940932
-0.2508698698698697	-0.7290820439434504
-0.2480673573573573	-0.7259255326712042
-0.24526484484484468	-0.7227206263320236
-0.24246233233233228	-0.7194761183582641
-0.23965981981981965	-0.7161990120708704
-0.23685730730730725	-0.7128920984437787
-0.23405479479479463	-0.7095527887153227
-0.23125228228228223	-0.7061734531726651
-0.2284497697697696	-0.7027431486401297
-0.2256472572572572	-0.6992502795106859
-0.22284474474474458	-0.6956855101059745
-0.22004223223223218	-0.6920441866445641
-0.21723971971971956	-0.6883276531682241
-0.21443720720720716	-0.6845431285155037
-0.21163469469469454	-0.6807021791776249
-0.20883218218218214	-0.6768181782788238
-0.2060296696696695	-0.6729033873118717
-0.2032271571571571	-0.6689663669089783
-0.2004246446446445	-0.6650102984221722
-0.1976221321321321	-0.661032519220622
-0.19481961961961947	-0.6570252275865605
-0.19201710710710707	-0.6529770044589427
-0.18921459459459444	-0.6488746224244799
-0.18641208208208204	-0.6447046173109876
-0.18360956956956942	-0.6404542744437529
-0.18080705705705702	-0.6361119628022719
-0.1780045445445444	-0.6316670335239254
-0.175202032032032	-0.6271096812467888
-0.17239951951951937	-0.6224311791509671
-0.16959700700700697	-0.6176247319101578
-0.16679449449449435	-0.6126868998972046
-0.16399198198198195	-0.6076192350260983
-0.16118946946946933	-0.6024295495480361
-0.15838695695695693	-0.5971322044741558
-0.1555844444444443	-0.5917469869596148
-0.1527819319319319	-0.5862965071110796
-0.14997941941941928	-0.580802482848211
-0.14717690690690688	-0.5752816626638714
-0.14437439439439426	-0.5697423354793003
-0.14157188188188186	-0.5641823186341657
-0.13876936936936923	-0.5585889988562189
-0.13596685685685683	-0.5529415044875319
-0.1331643443443442	-0.5472145451186006
-0.1303618318318318	-0.5413830200364802
-0.1275593193193192	-0.5354262953356437
-0.12475680680680679	-0.5293311420561988
-0.12195429429429416	-0.5230926913919667
-0.11915178178178176	-0.5167132969288799
-0.11634926926926914	-0.5101997479170164
-0.11354675675675674	-0.503559695823407
-0.11074424424424412	-0.49679832234696547
-0.10794173173173172	-0.4899161474357452
-0.1051392192192191	-0.4829084931772252
-0.10233670670670669	-0.475766599706933
-0.09953419419419407	-0.4684798880743274
-0.09673168168168167	-0.4610385319365605
-0.09392916916916905	-0.45343543451506174
-0.09112665665665665	-0.44566692887339
-0.08832414414414402	-0.43773196080615606
-0.08552163163163162	-0.429630038864352
-0.082719119119119	-0.4213586808830448
-0.0799166066066066	-0.4129113066198089
-0.07711409409409398	-0.404276442246463
-0.07431158158158158	-0.39543872632755617
-0.07150906906906895	-0.3863816420367502
-0.06870655655655655	-0.377091314335255
-0.06590404404404393	-0.3675602872451197
-0.06310153153153153	-0.35779007923037054
-0.06029901901901891	-0.3477915621534067
-0.057496506506506506	-0.3375827707846278
-0.054693993993993884	-0.32718447554831054
-0.05189148148148148	-0.31661453212994684
-0.04908896896896886	-0.30588245034829076
-0.04628645645645646	-0.2949856589999552
-0.04348394394394384	-0.28390855292103817
-0.040681431431431436	-0.272624689800663
-0.037878918918918814	-0.2611016569640887
-0.03507640640640641	-0.24930739833822124
-0.03227389389389379	-0.2372163974963969
-0.02947138138138139	-0.22481417651166324
-0.026668868868868767	-0.21209907785269133
-0.023866356356356366	-0.1990810969313193
-0.021063843843843744	-0.18577838283986775
-0.018261331331331343	-0.17221266317119832
-0.01545881881881872	-0.1584050793198907
-0.01265630630630632	-0.1443736739920465
-0.009853793793793697	-0.1301331383713375
-0.007051281281281296	-0.11569661551412898
-0.004248768768768674	-0.10107864143589115
-0.001446256256256273	-0.0862979281358254
0.0013562562562563496	-0.0713787835227524
0.00415876876876875	-0.05635049333910231
0.006961281281281373	-0.041244778470431176
0.009763793793793774	-0.026092211367181865
0.012566306306306396	-0.010918948932289133
0.015368818818818797	0.0042548689043058925
0.01817133133133142	0.019414219080367053
0.02097384384384382	0.034545823388129004
0.023776356356356443	0.04963326684215523
0.026578868868868843	0.06465224392003749
0.029381381381381466	0.07956773304468581
0.03218389389389387	0.09433445579697201
0.03498640640640649	0.10890103288811834
0.03778891891891911	0.12321708481143837
0.04059143143143151	0.13724151129340595
0.043393943943944135	0.1509496601487435
0.046196456456456536	0.16433725922797632
0.04899896896896916	0.1774198172245799
0.05180148148148156	0.19022746651043093
0.05460399399399418	0.20279654280127626
0.05740650650650658	0.21516016250437942
0.060209019019019205	0.22734036148508946
0.0630115315315316	0.2393438939655883
0.06581404404404423	0.2511626923424394
0.06861655655655663	0.2627785928901074
0.07141906906906925	0.27417066922403144
0.07422158158158165	0.2853227754205529
0.07702409409409428	0.296228910386673
0.07982660660660668	0.3068947656103028
0.0826291191191193	0.31733506906748254
0.0854316316316317	0.32756769331815216
0.08823414414414432	0.3376065310769959
0.09103665665665672	0.34745553669579965
0.09383916916916935	0.3571059703779069
0.09664168168168175	0.36653788372580126
0.09944419419419437	0.37572556584665395
0.10224670670670677	0.3846454377285152
0.10504921921921939	0.3932841131811511
0.10785173173173179	0.40164426274862786
0.11065424424424442	0.40974653480962087
0.11345675675675682	0.41762690777707734
0.11625926926926944	0.42533012843117207
0.11906178178178184	0.43290095856466987
0.12186429429429446	0.4403755079794326
0.12466680680680686	0.44777484080620844
0.12746931931931949	0.455102360659399
0.13027183183183189	0.4623454287095484
0.1330743443443445	0.46948055731211924
0.1358768568568569	0.4764806551569486
0.13867936936936953	0.4833223923109423
0.14148188188188193	0.4899918770830851
0.14428439439439456	0.4964874145962477
0.14708690690690696	0.5028189593460073
0.14988941941941958	0.5090047403955967
0.15269193193193198	0.5150662060054514
0.1554944444444446	0.5210227555968081
0.158296956956957	0.5268876541156458
0.16109946946946962	0.5326661109743578
0.16390198198198203	0.5383558819677211
0.16670449449449465	0.5439500832901105
0.16950700700700705	0.5494413527415156
0.17230951951951967	0.5548261767734253
0.17511203203203207	0.5601081857727385
0.1779145445445447	0.5652994985856836
0.1807170570570571	0.5704197015527852
0.18351956956956972	0.5754926585714516
0.18632208208208212	0.5805419216710606
0.18912459459459474	0.5855859038390235
0.19192710710710714	0.5906340799832637
0.19472961961961976	0.5956852547740171
0.19753213213213217	0.6007284169819758
0.2003346446446448	0.6057460103269061
0.2031371571571572	0.6107187712243536
0.2059396696696698	0.6156308092630184
0.2087421821821822	0.6204734906988048
0.21154469469469483	0.6252469899439421
0.21434720720720724	0.629959037777357
0.21714971971971986	0.6346212396984563
0.21995223223223226	0.639244112581522
0.22275474474474488	0.6438324421440182
0.22555725725725728	0.6483825292721136
0.2283597697697699	0.6528823464905791
0.2311622822822823	0.6573147093553335
0.23396479479479493	0.6616625571368026
0.23676730730730733	0.6659146613889775
0.23956981981981995	0.6700698154731479
0.24237233233233235	0.674137928780842
0.24517484484484497	0.6781373786054234
0.24797735735735738	0.6820891898258353
0.25077986986987	0.6860097313417253
0.2535823823823824	0.6899042578916704
0.256384894894895	0.6937635398473301
0.2591874074074074	0.6975649905798347
0.26198991991992004	0.7012783464378944
0.26479243243243245	0.7048744897895043
0.26759494494494507	0.7083349022367061
0.27039745745745747	0.711658870922478
0.2731999699699701	0.7148661008081225
0.2760024824824825	0.7179936807668088
0.2788049949949951	0.7210880286917928
0.2816075075075075	0.7241939804404822
0.28441002002002014	0.7273440973587588
0.28721253253253254	0.7305512451041252
0.29001504504504516	0.7338065333917567
0.29281755755755756	0.737083095289893
0.2956200700700702	0.7403444308253558
0.2984225825825826	0.7435546979070371
0.3012250950950952	0.7466878281264853
0.3040276076076076	0.7497328296859662
0.30683012012012023	0.7526939466881006
0.30963263263263263	0.7555860386860465
0.31243514514514525	0.7584270689851824
0.31523765765765766	0.7612304485690549
0.3180401701701703	0.7639999043323918
0.3208426826826827	0.7667285694217632
0.3236451951951953	0.7694024710814997
0.3264477077077077	0.772007039410355
0.3292502202202203	0.7745342049206149
0.3320527327327327	0.7769874470051716
0.33485524524524535	0.7793828622233716
0.33765775775775775	0.7817456943852843
0.34046027027027037	0.7841033378911682
0.34326278278278277	0.7864770586837923
0.3460652952952954	0.7888751576531434
0.3488678078078078	0.7912898697021421
0.3516703203203204	0.7936990955765784
0.3544728328328328	0.796072505026581
0.35727534534534544	0.7983801475109753
0.36007785785785784	0.800600920611467
0.36288037037037046	0.8027283255953483
0.36568288288288286	0.8047718428327257
0.3684853953953955	0.8067536749365534
0.3712879079079079	0.8087020593662384
0.3740904204204205	0.8106433715078168
0.3768929329329329	0.8125955073729803
0.37969544544544553	0.8145644925029458
0.38249795795795793	0.8165451193764344
0.38530047047047056	0.8185250686173813
0.38810298298298296	0.820490869475835
0.3909054954954956	0.8224335520689059
0.393708008008008	0.8243520752024656
0.3965105205205206	0.8262534679281817
0.3993130330330332	0.8281497881354791
0.4021155455455456	0.8300530772269874
0.40491805805805825	0.8319701250498446
0.40772057057057065	0.8338988655223316
0.4105230830830833	0.8358276294593069
0.4133255955955957	0.8377375112624593
0.4161281081081083	0.8396070951934047
0.4189306206206207	0.8414180633274568
0.4217331331331333	0.8431599856811169
0.4245356456456457	0.8448329118431387
0.42733815815815834	0.8464471052065214
0.43014067067067074	0.848020130682001
0.43294318318318337	0.8495722448638662
0.43574569569569577	0.8511214322356997
0.4385482082082084	0.8526793998114782
0.4413507207207208	0.8542494450735856
0.4441532332332334	0.8558265133043849
0.4469557457457458	0.8573991639828419
0.44975825825825844	0.8589527423427756
0.45256077077077084	0.8604728885538904
0.45536328328328346	0.8619486029237009
0.45816579579579586	0.8633743357150987
0.4609683083083085	0.8647508700274644
0.4637708208208209	0.8660850199419736
0.4665733333333335	0.8673883282249853
0.4693758458458459	0.868675027128254
0.47217835835835853	0.869959564332579
0.47498087087087093	0.8712540355089364
0.47778338338338355	0.8725659173079339
0.48058589589589595	0.8738965317607231
0.4833884084084086	0.87524064053151
0.486190920920921	0.8765874156293567
0.4889934334334336	0.8779227520183346
0.491795945945946	0.879232527114225
0.4945984584584586	0.880506077249926
0.497400970970971	0.8817389789397279
0.5002034834834836	0.8829342935511497
0.503005995995996	0.8841017847947379
0.5058085085085087	0.8852551784736986
0.5086110210210211	0.8864081452790513
0.5114135335335337	0.8875701507901491
0.5142160460460461	0.8887434587050396
0.5170185585585587	0.8899223111232979
0.5198210710710711	0.8910946907690105
0.5226235835835837	0.8922462675998535
0.5254260960960961	0.8933653965128967
0.5282286086086088	0.894447611376961
0.5310311211211212	0.8954981139452161
0.5338336336336338	0.8965312980571415
0.5366361461461462	0.8975672335662452
0.5394386586586588	0.8986259943203373
0.5422411711711712	0.8997214462238456
0.5450436836836838	0.9008563712483031
0.5478461961961962	0.9020204895558062
0.5506487087087089	0.9031921324646928
0.5534512212212213	0.9043432509320982
0.5562537337337339	0.9054464416991356
0.5590562462462463	0.9064820458870249
0.5618587587587589	0.9074433197401374
0.5646612712712713	0.9083382160933401
0.5674637837837839	0.90918728699741
0.5702662962962963	0.9100183294662353
0.573068808808809	0.9108593136107273
0.5758713213213213	0.911731584476756
0.578673833833834	0.9126451899885084
0.5814763463463464	0.9135975129130538
0.584278858858859	0.9145753902266587
0.5870813713713714	0.9155598944719149
0.589883883883884	0.9165322290811339
0.5926863963963964	0.917478957250245
0.595488908908909	0.918395090899443
0.5982914214214214	0.9192842974948113
0.6010939339339341	0.9201563997482283
0.6038964464464465	0.9210231616267223
0.6066989589589589	0.9218938299574566
0.6095014714714717	0.922771903324273
0.6123039839839841	0.9236541458681911
0.6151064964964965	0.9245321072525072
0.6179090090090089	0.9253955919533031
0.6207115215215218	0.926236893409079
0.6235140340340342	0.9270543599811563
0.6263165465465466	0.9278540609228302
0.629119059059059	0.928648906524136
0.6319215715715718	0.92945536813994
0.6347240840840842	0.9302887019930886
0.6375265965965966	0.9311580771572188
0.640329109109109	0.9320630915737478
0.6431316216216219	0.9329927995844891
0.6459341341341343	0.9339276693244223
0.6487366466466467	0.9348440396174207
0.651539159159159	0.9357199002354557
0.6543416716716719	0.9365403978887491
0.6571441841841843	0.9373015048969147
0.6599466966966967	0.9380107800272023
0.6627492092092091	0.9386849693052959
0.665551721721722	0.9393451069209462
0.6683542342342343	0.9400105158977454
0.6711567467467467	0.9406934506786468
0.6739592592592591	0.9413959556276146
0.676761771771772	0.9421098702468634
0.6795642842842844	0.942819973909573
0.6823667967967968	0.943509306551372
0.6851693093093092	0.9441650194021347
0.687971821821822	0.9447829204220316
0.6907743343343344	0.9453692569690233
0.6935768468468468	0.9459391233253251
0.6963793593593592	0.9465119421527397
0.6991818718718721	0.947105417509659
0.7019843843843845	0.947729886427908
0.7047868968968969	0.9483849218603153
0.7075894094094093	0.9490593644314891
0.7103919219219221	0.9497348804457246
0.7131944344344345	0.9503919945726453
0.7159969469469469	0.9510166987856334
0.7187994594594593	0.9516054816739755
0.7216019719719722	0.952167059825793
0.7244044844844846	0.9527201076738477
0.727206996996997	0.9532875625901162
0.7300095095095094	0.9538892184488303
0.7328120220220222	0.9545349369845115
0.7356145345345346	0.9552206843522733
0.738417047047047	0.9559287584170135
0.7412195595595594	0.9566322655556508
0.7440220720720723	0.9573025487134927
0.7468245845845847	0.9579173021971815
0.7496270970970971	0.9584668554756733
0.7524296096096099	0.9589566622544468
0.7552321221221223	0.9594052227566978
0.7580346346346347	0.9598381150502934
0.7608371471471471	0.9602800455566389
0.76363965965966	0.9607474462337809
0.7664421721721724	0.9612439440977408
0.7692446846846848	0.9617600751178921
0.7720471971971972	0.9622772247096756
0.77484970970971	0.9627744100239357
0.7776522222222224	0.9632356239733649
0.7804547347347348	0.9636553264126013
0.7832572472472472	0.9640403273541269
0.7860597597597601	0.964407529212374
0.7888622722722725	0.9647783645823109
0.7916647847847849	0.9651718260984885
0.7944672972972973	0.9655983916524946
0.7972698098098101	0.9660567848305814
0.8000723223223225	0.9665345215773222
0.8028748348348349	0.9670119304552205
0.8056773473473473	0.9674682270293109
0.8084798598598602	0.9678876355297056
0.8112823723723726	0.9682636548373027
0.814084884884885	0.9686002897957449
0.8168873973973974	0.9689101329080935
0.8196899099099102	0.9692102031518177
0.8224924224224226	0.9695170815414941
0.825294934934935	0.9698429374256679
0.8280974474474474	0.9701935420283597
0.8308999599599602	0.9705685389662723
0.8337024724724726	0.9709634126630828
0.836504984984985	0.9713720708362653
0.8393074974974974	0.9717889083321265
0.8421100100100103	0.9722096255037515
0.8449125225225227	0.9726307379226655
0.8477150350350351	0.9730483459811832
0.8505175475475475	0.9734570683590436
0.8533200600600603	0.9738499479614453
0.8561225725725727	0.9742196605534423
0.8589250850850851	0.9745607039872112
0.8617275975975975	0.9748717044560702
0.8645301101101104	0.9751567895526227
0.8673326226226228	0.9754252474664205
0.8701351351351352	0.9756893302837093
0.8729376476476476	0.9759608204325125
0.8757401601601604	0.9762475512613156
0.8785426726726728	0.9765512032281733
0.8813451851851852	0.9768672987805169
0.8841476976976976	0.977187513628428
0.8869502102102105	0.9775035041990303
0.8897527227227229	0.9778107805193312
0.8925552352352353	0.9781110174094072
0.8953577477477477	0.9784116908549956
0.8981602602602605	0.9787229065448342
0.9009627727727729	0.9790524097275719
0.9037652852852853	0.9794006056620063
0.9065677977977977	0.9797576311567627
0.9093703103103106	0.9801039672505756
0.912172822822823	0.980414915861518
0.9149753353353354	0.9806678646211162
0.9177778478478478	0.9808501311464202
0.9205803603603606	0.9809647425010716
0.923382872872873	0.9810319725237482
0.9261853853853854	0.9810857209946211
0.9289878978978978	0.981165477077122
0.9317904104104107	0.9813061083398442
0.9345929229229231	0.9815285315370014
0.9373954354354355	0.9818341472329032
0.9401979479479479	0.9822047863107681
0.9430004604604607	0.9826081843195001
0.9458029729729731	0.9830072450521252
0.9486054854854855	0.9833701695956578
0.9514079979979979	0.9836783130412816
0.9542105105105108	0.9839294574644024
0.9570130230230232	0.9841357674522474
0.9598155355355356	0.9843174758016964
0.962618048048048	0.984494718197294
0.9654205605605608	0.9846804325435172
0.9682230730730732	0.9848767093808692
0.9710255855855856	0.9850756361718558
0.973828098098098	0.9852640165161219
0.9766306106106108	0.9854299660435131
0.9794331231231233	0.985568777825292
0.9822356356356357	0.9856858126118512
0.985038148148148	0.9857953478822093
0.9878406606606609	0.9859158642582835
0.9906431731731733	0.9860635811512946
0.9934456856856857	0.9862466851554528
0.9962481981981981	0.9864624011137821
0.9990507107107109	0.9866979605548921
1.0018532232232233	0.9869350471924226
1.0046557357357357	0.9871560047094065
1.0074582482482481	0.9873494658441826
1.010260760760761	0.9875133354926311
1.0130632732732734	0.9876541225726101
1.0158657857857858	0.9877830532733497
1.0186682982982982	0.9879106550401653
1.021470810810811	0.988042086934253
1.0242733233233234	0.9881751744601281
1.0270758358358358	0.9883020006245209
1.0298783483483482	0.9884134339973117
1.032680860860861	0.9885047137860654
1.0354833733733735	0.9885796681681076
1.0382858858858859	0.9886515565812077
1.0410883983983983	0.9887397747656005
1.0438909109109111	0.9888632897486881
1.0466934234234235	0.9890330622665551
1.049495935935936	0.9892463141882843
1.0522984484484483	0.9894850356638285
1.0551009609609612	0.9897197216272975
1.0579034734734736	0.9899174628347678
1.060705985985986	0.9900518692050988
1.0635084984984984	0.9901114959244084
1.0663110110110112	0.9901038104245876
1.0691135235235236	0.9900531928880412
1.071916036036036	0.9899935119482945
1.0747185485485484	0.9899577333068881
1.0775210610610613	0.989968101039663
1.0803235735735737	0.9900302639753775
1.083126086086086	0.9901333337668479
1.0859285985985985	0.9902557353224124
1.0887311111111113	0.9903746052912876
1.0915336236236237	0.9904751819059823
1.0943361361361361	0.99055660842243
1.0971386486486485	0.990631878489526
1.0999411611611614	0.9907218332885017
1.1027436736736738	0.9908453917489064
1.1055461861861862	0.9910097175235091
1.1083486986986986	0.9912042137559745
1.1111512112112114	0.9914009777034991
1.1139537237237238	0.9915620585642964
1.1167562362362362	0.9916513494592871
1.119558748748749	0.9916471200042443
1.1223612612612615	0.9915507471377369
1.1251637737737739	0.9913883373099556
1.1279662862862863	0.9912042943370389
1.130768798798799	0.9910486647439307
1.1335713113113115	0.9909623073435685
1.136373823823824	0.9909647862005642
1.1391763363363363	0.9910490457325725
1.1419788488488491	0.9911846598316747
1.1447813613613615	0.9913285311046438
1.147583873873874	0.9914393702212081
1.1503863863863864	0.9914910080012614
1.1531888988988992	0.9914800414877705
1.1559914114114116	0.9914253374908187
1.158793923923924	0.9913598000900579
1.1615964364364364	0.9913175295620948
1.1643989489489492	0.9913210904571522
1.1672014614614616	0.9913734989986062
1.170003973973974	0.9914577749103874
1.1728064864864864	0.9915441165382708
1.1756089989989993	0.9916019570394139
1.1784115115115117	0.9916123587742163
1.181214024024024	0.9915760605149214
1.1840165365365365	0.9915140678243686
1.1868190490490493	0.991460408020754
1.1896215615615617	0.9914495711612129
1.1924240740740741	0.9915031719400369
1.1952265865865865	0.9916207515854644
1.1980290990990994	0.9917782353857205
1.2008316116116118	0.9919348584707456
1.2036341241241242	0.9920463330754489
1.2064366366366366	0.9920797483577581
1.2092391491491494	0.9920249987699448
1.2120416616616618	0.991898693310874
1.2148441741741742	0.9917391052815923
1.2176466866866866	0.9915938556548968
1.2204491991991995	0.991504564561732
1.2232517117117119	0.9914937454803252
1.2260542242242243	0.9915583843306064
1.2288567367367367	0.9916722434602921
1.2316592492492495	0.9917958270893059
1.234461761761762	0.9918902612454384
1.2372642742742743	0.9919300446188336
1.2400667867867867	0.9919101779160384
1.2428692992992996	0.9918453635650865
1.245671811811812	0.9917619714541839
1.2484743243243244	0.9916861734872435
1.2512768368368368	0.991633050382086
1.2540793493493496	0.9916010387824037
1.256881861861862	0.9915739667515504
1.2596843743743744	0.9915299055002973
1.2624868868868868	0.9914532803354528
1.2652893993993997	0.9913452049970772
1.268091911911912	0.9912274370811299
1.2708944244244245	0.9911376037479728
1.2736969369369369	0.9911166378789797
1.2764994494494497	0.9911925009138538
1.279301961961962	0.9913660670043698
1.2821044744744745	0.9916047669814791
1.284906986986987	0.9918472326555935
1.2877094994994998	0.9920184913385122
1.2905120120120122	0.9920514974194562
1.2933145245245246	0.9919082879532513
1.296117037037037	0.9915937495019851
1.2989195495495498	0.9911570783249715
1.3017220620620622	0.9906798684359699
1.3045245745745746	0.9902541062718307
1.307327087087087	0.9899567199376759
1.3101295995995998	0.9898285631921511
1.3129321121121122	0.9898643596509626
1.3157346246246246	0.9900166183125458
1.318537137137137	0.9902120237704197
1.32133964964965	0.9903748133954207
1.3241421621621623	0.9904495160247302
1.3269446746746747	0.9904158462857648
1.329747187187187	0.9902913554041695
1.3325496996997	0.9901216496433648
1.3353522122122123	0.9899621469793629
1.3381547247247247	0.9898580308680105
1.3409572372372371	0.9898293820810322
1.34375974974975	0.9898663626246682
1.3465622622622624	0.9899355739198381
1.3493647747747748	0.9899946653075162
1.3521672872872872	0.9900093677760907
1.3549697997998	0.9899663925125076
1.3577723123123124	0.9898773086896194
1.3605748248248248	0.9897719830204761
1.3633773373373372	0.9896841662607442
1.36617984984985	0.989634893780615
1.3689823623623625	0.989620392610794
1.3717848748748749	0.9896097445629914
1.3745873873873873	0.9895541096404867
1.3773898998999001	0.9894050539717548
1.3801924124124125	0.9891359536337089
1.382994924924925	0.9887588540907906
1.3857974374374373	0.9883301859603338
1.3885999499499502	0.9879421141218705
1.3914024624624626	0.9877009480753601
1.394204974974975	0.9876984494130326
1.3970074874874874	0.9879845067374343
1.39981	0.9885497077416018
1.39991	0.9904150151096434
1.3971102828053281	0.9895641262655941
1.3943105656106556	0.9888152668784478
1.3915108484159835	0.988269294155119
1.3887111312213114	0.9879752711710271
1.3859114140266393	0.9879219100959162
1.3831116968319672	0.9880455187879461
1.3803119796372951	0.9882514718461762
1.377512262442623	0.9884424440961717
1.374712545247951	0.9885449825115686
1.3719128280532784	0.9885269549974964
1.3691131108586063	0.9884015577184876
1.3663133936639342	0.9882178240405375
1.3635136764692621	0.9880415843265173
1.36071395927459	0.9879333621735693
1.357914242079918	0.9879300737386689
1.3551145248852459	0.9880356556238803
1.3523148076905733	0.9882225801734628
1.3495150904959012	0.9884427209054982
1.3467153733012291	0.9886433230912942
1.343915656106557	0.9887826956719672
1.341115938911885	0.9888408884343559
1.3383162217172129	0.9888226814514717
1.3355165045225408	0.9887529001995716
1.3327167873278687	0.9886664595346095
1.3299170701331962	0.9885968964404359
1.327117352938524	0.9885671473962823
1.324317635743852	0.9885851125566869
1.3215179185491799	0.9886446602308612
1.3187182013545078	0.9887308635762627
1.3159184841598357	0.98882704420521
1.3131187669651636	0.9889209564423261
1.310319049770491	0.9890081438043212
1.307519332575819	0.9890917800972392
1.304719615381147	0.9891796535863466
1.3019198981864748	0.9892798821065303
1.2991201809918027	0.9893971798197554
1.2963204637971306	0.9895310331450152
1.2935207466024585	0.9896762360979254
1.2907210294077864	0.9898252704115008
1.287921312213114	0.9899713599853057
1.2851215950184418	0.9901108961987546
1.2823218778237697	0.9902443167033238
1.2795221606290976	0.9903752258855542
1.2767224434344255	0.9905082675531007
1.2739227262397534	0.9906467173116503
1.2711230090450814	0.9907907976287984
1.2683232918504093	0.9909373526361034
1.2655235746557367	0.9910809268636493
1.2627238574610646	0.9912157226920919
1.2599241402663925	0.9913375890734775
1.2571244230717205	0.9914452308716005
1.2543247058770484	0.9915401875599643
1.2515249886823763	0.9916256506145176
1.2487252714877042	0.9917046550119735
1.2459255542930316	0.9917784094136017
1.2431258370983596	0.9918454427244876
1.2403261199036875	0.991901891620211
1.2375264027090154	0.9919427870842195
1.2347266855143433	0.9919638084360214
1.2319269683196712	0.9919628118919384
1.229127251124999	0.9919405612220579
1.226327533930327	0.991900429999949
1.2235278167356545	0.9918472622014096
1.2207280995409824	0.9917859004361951
1.2179283823463103	0.9917199935552212
1.2151286651516382	0.9916515455293432
1.212328947956966	0.9915813357904365
1.209529230762294	0.9915099690355089
1.206729513567622	0.9914390529577974
1.2039297963729494	0.9913719582176174
1.2011300791782773	0.9913137983106293
1.1983303619836052	0.9912705966600074
1.1955306447889331	0.9912479449523823
1.192730927594261	0.9912496611210422
1.189931210399589	0.9912769452771704
1.1871314932049168	0.9913283154232071
1.1843317760102448	0.9914002762257988
1.1815320588155722	0.99148837435598
1.1787323416209001	0.991588151612856
1.175932624426228	0.9916955846492647
1.173132907231556	0.9918068664922328
1.1703331900368839	0.9919177265836219
1.1675334728422118	0.9920227521554881
1.1647337556475397	0.9921152389896648
1.1619340384528671	0.9921879177922145
1.159134321258195	0.9922345302742847
1.156334604063523	0.9922518090223829
1.1535348868688509	0.9922411226692394
1.1507351696741788	0.9922090219176375
1.1479354524795067	0.9921662070604167
1.1451357352848346	0.992124958637971
1.1423360180901625	0.9920956551925476
1.13953630089549	0.9920834311902502
1.1367365837008179	0.9920861277589412
1.1339368665061458	0.9920943890987801
1.1311371493114737	0.9920941276025017
1.1283374321168016	0.9920708130080846
1.1255377149221295	0.992014388865377
1.1227379977274574	0.9919233123932809
1.1199382805327853	0.9918063756391899
1.1171385633381128	0.9916815692050543
1.1143388461434407	0.9915721195000201
1.1115391289487686	0.9915006981012842
1.1087394117540965	0.9914833924647436
1.1059396945594244	0.9915251495134676
1.1031399773647523	0.9916180124756566
1.1003402601700802	0.9917426828904463
1.0975405429754077	0.9918729936491932
1.0947408257807356	0.991982061451936
1.0919411085860635	0.9920484401666563
1.0891413913913914	0.9920606438360378
1.0863416741967193	0.9920189199112392
1.0835419570020473	0.9919339617259402
1.0807422398073752	0.9918231051715051
1.077942522612703	0.9917052074889458
1.0751428054180305	0.9915956798886244
1.0723430882233584	0.9915029868673172
1.0695433710286864	0.9914274105194619
1.0667436538340143	0.9913621827026043
1.0639439366393422	0.9912964250111425
1.06114421944467	0.9912188920408436
1.058344502249998	0.9911213938220333
1.0555447850553255	0.9910009818952942
1.0527450678606534	0.9908604294401455
1.0499453506659813	0.990707069436841
1.0471456334713092	0.990550516008072
1.044345916276637	0.9904000586912869
1.041546199081965	0.9902625302537231
1.038746481887293	0.9901412248362271
1.0359467646926208	0.9900360676417876
1.0331470474979483	0.989944828925898
1.0303473303032762	0.9898648539149639
1.027547613108604	0.989794636184036
1.024747895913932	0.9897346322210498
1.02194817871926	0.9896869762864469
1.0191484615245878	0.9896541307472199
1.0163487443299157	0.9896368877627262
1.0135490271352436	0.9896324082975327
1.010749309940571	0.98963305448265
1.007949592745899	0.9896266041002562
1.005149875551227	0.9895980612834856
1.0023501583565548	0.9895327902681249
0.9995504411618827	0.9894202381154265
0.9967507239672107	0.9892572239756443
0.9939510067725386	0.9890497663105516
0.991151289577866	0.9888127299482324
0.9883515723831939	0.9885671409291269
0.9855518551885218	0.9883356901682403
0.9827521379938498	0.988137527887724
0.9799524207991777	0.9879837485196692
0.9771527036045056	0.9878748604594687
0.9743529864098335	0.9878010248230698
0.9715532692151614	0.9877450610861442
0.9687535520204889	0.9876873847990513
0.9659538348258168	0.9876114268995839
0.9631541176311447	0.9875078977605662
0.9603544004364726	0.9873765878191425
0.9575546832418005	0.9872251610693682
0.9547549660471284	0.9870653679647081
0.9519552488524563	0.9869079674604919
0.9491555316577838	0.9867581092552415
0.9463558144631117	0.9866128122252056
0.9435560972684396	0.9864614966608831
0.9407563800737675	0.9862894934568798
0.9379566628790954	0.9860834036020214
0.9351569456844233	0.9858364793414871
0.9323572284897512	0.9855521044582563
0.9295575112950791	0.9852440260980355
0.9267577941004066	0.9849330642673557
0.9239580769057345	0.9846412443782078
0.9211583597110624	0.9843852418694777
0.9183586425163903	0.9841713519410379
0.9155589253217182	0.983993759843653
0.9127592081270461	0.9838368078717572
0.909959490932374	0.9836805858697805
0.907159773737702	0.9835079825409629
0.9043600565430294	0.983310752455471
0.9015603393483573	0.9830924101575345
0.8987606221536852	0.9828668037730891
0.8959609049590131	0.9826527121956585
0.8931611877643411	0.9824662449621885
0.890361470569669	0.9823136933202969
0.8875617533749969	0.9821874535877702
0.8847620361803243	0.9820666904456365
0.8819623189856522	0.9819228233276762
0.8791626017909802	0.9817282319226939
0.8763628845963081	0.9814653721111279
0.873563167401636	0.9811332103732349
0.8707634502069639	0.9807486568631572
0.8679637330122918	0.9803422767844274
0.8651640158176197	0.9799494637357863
0.8623642986229472	0.9795998227908891
0.8595645814282751	0.9793081891679905
0.856764864233603	0.9790702449409049
0.8539651470389309	0.978864222348362
0.8511654298442588	0.9786581791942608
0.8483657126495867	0.9784204724190577
0.8455659954549146	0.978129975778574
0.8427662782602421	0.9777826648390343
0.83996656106557	0.9773924130461294
0.8371668438708979	0.9769857991974525
0.8343671266762258	0.9765927545632964
0.8315674094815537	0.9762362820452447
0.8287676922868816	0.9759247749971457
0.8259679750922095	0.9756495446328549
0.8231682578975374	0.9753883470177143
0.8203685407028649	0.9751136117338126
0.8175688235081928	0.9748024397794771
0.8147691063135207	0.9744448284871521
0.8119693891188486	0.9740472116956698
0.8091696719241765	0.9736300572978571
0.8063699547295045	0.9732203657717521
0.8035702375348324	0.9728417268557104
0.8007705203401598	0.9725054784142897
0.7979708031454877	0.9722061540841817
0.7951710859508156	0.9719229210817559
0.7923713687561436	0.9716266093352366
0.7895716515614715	0.9712899497622594
0.7867719343667994	0.9708974694188879
0.7839722171721273	0.9704515516267292
0.7811724999774552	0.9699724507588336
0.7783727827827827	0.9694921191182946
0.7755730655881106	0.9690438457093663
0.7727733483934385	0.9686511815768275
0.7699736311987664	0.9683199185310793
0.7671739140040943	0.9680358883569653
0.7643741968094222	0.9677693938078302
0.7615744796147501	0.9674848364139592
0.758774762420078	0.9671523358845198
0.7559750452254055	0.9667574457594856
0.7531753280307334	0.9663056950755128
0.7503756108360613	0.9658204132773056
0.7475758936413892	0.9653345396174866
0.7447761764467171	0.9648791220698314
0.741976459252045	0.964472304981377
0.7391767420573729	0.9641124329347546
0.7363770248627004	0.9637775331599003
0.7335773076680283	0.9634313502995313
0.7307775904733562	0.9630339970883222
0.7279778732786841	0.9625538453635881
0.725178156084012	0.9619769659123529
0.72237843888934	0.9613113001838507
0.7195787216946679	0.9605844842229366
0.7167790044999958	0.9598362465519303
0.7139792873053232	0.959107908056079
0.7111795701106511	0.9584322265945833
0.708379852915979	0.9578264761221525
0.705580135721307	0.9572904163548138
0.7027804185266349	0.9568091605305743
0.6999807013319628	0.9563594566065607
0.6971809841372907	0.9559170366819634
0.6943812669426181	0.9554626845903474
0.6915815497479461	0.9549854363113702
0.688781832553274	0.9544825190809382
0.6859821153586019	0.9539567932677414
0.6831823981639298	0.95341318249218
0.6803826809692577	0.9528556547717836
0.6775829637745856	0.9522857995107642
0.6747832465799135	0.9517031984864295
0.671983529385241	0.9511069810479379
0.6691838121905689	0.9504975051601152
0.6663840949958968	0.9498771692514874
0.6635843778012247	0.9492498695115554
0.6607846606065526	0.9486193270777218
0.6579849434118805	0.947987099659983
0.6551852262172084	0.9473513021995261
0.6523855090225363	0.946706796186934
0.6495857918278638	0.9460469754411917
0.6467860746331917	0.9453665440758073
0.6439863574385196	0.9446641661999067
0.6411866402438475	0.9439438024165239
0.6383869230491754	0.9432139914121688
0.6355872058545033	0.9424851330233575
0.6327874886598313	0.9417656743418543
0.6299877714651587	0.9410586475767571
0.6271880542704866	0.9403600117681467
0.6243883370758145	0.9396596665086658
0.6215886198811424	0.9389450212573645
0.6187889026864704	0.9382059752152467
0.6159891854917983	0.9374394879295334
0.6131894682971262	0.9366518884669583
0.6103897511024541	0.9358577445388662
0.6075900339077815	0.9350752938220526
0.6047903167131095	0.9343197269149925
0.6019905995184374	0.9335965387756086
0.5991908823237653	0.9328973692525573
0.5963911651290932	0.9322001092471748
0.5935914479344209	0.931473728970638
0.5907917307397488	0.9306867089393049
0.5879920135450767	0.9298166535821666
0.5851922963504046	0.9288581013497117
0.5823925791557323	0.9278259403550108
0.5795928619610602	0.9267531023012692
0.5767931447663881	0.9256829511551644
0.573993427571716	0.9246584472392325
0.5711937103770437	0.9237112075812952
0.5683939931823716	0.9228536529995363
0.5655942759876995	0.9220765008919947
0.5627945587930274	0.9213522270910299
0.5599948415983551	0.9206433068418662
0.557195124403683	0.9199126347476481
0.5543954072090109	0.9191329594420072
0.5515956900143388	0.9182926118542172
0.5487959728196665	0.9173960868718589
0.5459962556249944	0.916459719605319
0.5431965384303223	0.9155042241909511
0.54039682123565	0.9145467482282172
0.5375971040409779	0.9135950793062151
0.5347973868463058	0.9126457666183827
0.5319976696516338	0.9116865150806926
0.5291979524569614	0.9107017582607225
0.5263982352622893	0.909679300750355
0.5235985180676173	0.9086156563223458
0.5207988008729452	0.9075182482486779
0.5179990836782729	0.9064037663518083
0.5151993664836008	0.9052932904418264
0.5123996492889287	0.9042058474856607
0.5095999320942566	0.9031525326644578
0.5068002148995843	0.9021330685170414
0.5040004977049122	0.9011358214489575
0.5012007805102401	0.9001411516777338
0.498401063315568	0.899126929142612
0.4956013461208957	0.8980744364765343
0.4928016289262236	0.8969728714205125
0.4900019117315515	0.895821218009901
0.4872021945368792	0.8946271600207181
0.4844024773422071	0.8934036463309447
0.481602760147535	0.8921643847136711
0.4788030429528629	0.890919748312024
0.4760033257581906	0.8896743021622884
0.4732036085635185	0.888426528461459
0.4704038913688464	0.8871705820897444
0.4676041741741743	0.8858992902244107
0.464804456979502	0.8846073023991384
0.4620047397848299	0.8832933621328034
0.45920502259015783	0.8819610452957378
0.45640530539548574	0.8806178412993735
0.4536055882008134	0.8792729597993936
0.45080587100614133	0.8779345798549303
0.44800615381146924	0.8766073474520479
0.44520643661679693	0.8752907836275441
0.44240671942212484	0.8739789676445391
0.43960700222745275	0.8726615142779126
0.43680728503278066	0.8713255664810462
0.43400756783810834	0.8699583324044958
0.43120785064343625	0.8685496235693211
0.42840813344876416	0.8670938821841445
0.42560841625409207	0.865591291894616
0.42280869905941976	0.8640477245241638
0.42000898186474767	0.862473472651008
0.4172092646700756	0.8608809439947314
0.4144095474754035	0.8592817274062019
0.41160983028073117	0.8576836395874657
0.4088101130860591	0.8560884657785859
0.406010395891387	0.8544910551269136
0.4032106786967149	0.852880188307286
0.4004109615020426	0.851241221169294
0.3976112443073705	0.8495600091654041
0.3948115271126984	0.8478271709324872
0.3920118099180261	0.846041508290843
0.389212092723354	0.8442114793330018
0.3864123755286819	0.842354050447022
0.3836126583340098	0.8404909496539915
0.3808129411393375	0.8386431240739467
0.3780132239446654	0.8368248322300196
0.3752135067499933	0.8350390608488458
0.37241378955532123	0.8332757242499471
0.3696140723606489	0.8315134061173087
0.3668143551659768	0.8297244138420803
0.36401463797130473	0.8278819178646506
0.36121492077663264	0.8259672501864632
0.35841520358196033	0.8239752723719187
0.35561548638728824	0.8219161763228289
0.35281576919261615	0.8198130459572166
0.35001605199794406	0.8176957161872931
0.34721633480327174	0.8155925624226407
0.34441661760859965	0.8135225055519022
0.34161690041392756	0.8114895157063935
0.33881718321925525	0.8094812276685557
0.33601746602458316	0.8074721275151038
0.33321774882991106	0.805430467357682
0.330418031635239	0.8033269936981186
0.32761831444056666	0.8011430484107522
0.32481859724589457	0.7988757718545261
0.3220188800512225	0.7965389518211878
0.3192191628565504	0.7941592797980386
0.3164194456618781	0.7917690447263086
0.313619728467206	0.7893972550552182
0.3108200112725339	0.787061571764184
0.3080202940778618	0.784763167660423
0.3052205768831895	0.7824858001211134
0.3024208596885174	0.7801992456978144
0.2996211424938453	0.7778661183342042
0.2968214252991732	0.7754502784943318
0.2940217081045009	0.7729247337454692
0.2912219909098288	0.7702771770472907
0.2884222737151567	0.7675120014519177
0.2856225565204844	0.7646485552198286
0.2828228393258123	0.7617163054772363
0.2800231221311402	0.7587482390116737
0.27722340493646813	0.7557741093958867
0.2744236877417958	0.7528150149149586
0.2716239705471237	0.7498803389039193
0.26882425335245164	0.7469674490062874
0.26602453615777955	0.7440639031155889
0.26322481896310723	0.7411513946555248
0.26042510176843514	0.73821038373026
0.25762538457376305	0.7352243345995209
0.25482566737909096	0.7321826855940932
0.25202595018441865	0.7290820439434504
0.24922623298974655	0.7259255326712042
0.24642651579507446	0.7227206263320236
0.24362679860040237	0.7194761183582641
0.24082708140573006	0.7161990120708704
0.23802736421105797	0.7128920984437787
0.23522764701638588	0.7095527887153227
0.23242792982171356	0.7061734531726651
0.22962821262704147	0.7027431486401297
0.22682849543236938	0.6992502795106859
0.2240287782376973	0.6956855101059745
0.22122906104302498	0.6920441866445641
0.21842934384835289	0.6883276531682241
0.2156296266536808	0.6845431285155037
0.2128299094590087	0.6807021791776249
0.2100301922643364	0.6768181782788238
0.2072304750696643	0.6729033873118717
0.2044307578749922	0.6689663669089783
0.20163104068032012	0.6650102984221722
0.1988313234856478	0.661032519220622
0.1960316062909757	0.6570252275865605
0.19323188909630362	0.6529770044589427
0.19043217190163153	0.6488746224244799
0.18763245470695922	0.6447046173109876
0.18483273751228713	0.6404542744437529
0.18203302031761504	0.6361119628022719
0.17923330312294272	0.6316670335239254
0.17643358592827063	0.6271096812467888
0.17363386873359854	0.6224311791509671
0.17083415153892645	0.6176247319101578
0.16803443434425414	0.6126868998972046
0.16523471714958204	0.6076192350260983
0.16243499995490995	0.6024295495480361
0.15963528276023786	0.5971322044741558
0.15683556556556555	0.5917469869596148
0.15403584837089346	0.5862965071110796
0.15123613117622137	0.580802482848211
0.14843641398154928	0.5752816626638714
0.14563669678687696	0.5697423354793003
0.14283697959220487	0.5641823186341657
0.14003726239753278	0.5585889988562189
0.13723754520286047	0.5529415044875319
0.13443782800818838	0.5472145451186006
0.13163811081351628	0.5413830200364802
0.1288383936188442	0.5354262953356437
0.12603867642417188	0.5293311420561988
0.12323895922949979	0.5230926913919667
0.1204392420348277	0.5167132969288799
0.11763952484015561	0.5101997479170164
0.1148398076454833	0.503559695823407
0.1120400904508112	0.49679832234696547
0.10924037325613911	0.4899161474357452
0.10644065606146702	0.4829084931772252
0.10364093886679471	0.475766599706933
0.10084122167212262	0.4684798880743274
0.09804150447745053	0.4610385319365605
0.09524178728277843	0.45343543451506174
0.09244207008810612	0.44566692887339
0.08964235289343403	0.43773196080615606
0.08684263569876194	0.429630038864352
0.08404291850408963	0.4213586808830448
0.08124320130941753	0.4129113066198089
0.07844348411474544	0.404276442246463
0.07564376692007335	0.39543872632755617
0.07284404972540104	0.3863816420367502
0.07004433253072895	0.377091314335255
0.06724461533605686	0.3675602872451197
0.06444489814138477	0.35779007923037054
0.06164518094671245	0.3477915621534067
0.05884546375204036	0.3375827707846278
0.05604574655736827	0.32718447554831054
0.05324602936269618	0.31661453212994684
0.050446312168023866	0.30588245034829076
0.047646594973351775	0.2949856589999552
0.044846877778679684	0.28390855292103817
0.04204716058400759	0.272624689800663
0.03924744338933528	0.2611016569640887
0.03644772619466319	0.24930739833822124
0.0336480089999911	0.2372163974963969
0.030848291805318784	0.22481417651166324
0.028048574610646693	0.21209907785269133
0.0252488574159746	0.1990810969313193
0.02244914022130251	0.18577838283986775
0.019649423026630197	0.17221266317119832
0.016849705831958106	0.1584050793198907
0.014049988637286015	0.1443736739920465
0.011250271442613924	0.1301331383713375
0.00845055424794161	0.11569661551412898
0.00565083705326952	0.10107864143589115
0.0028511198585974284	0.0862979281358254
5.140266392533732e-05	0.0713787835227524
-0.002748314530746976	0.05635049333910231
-0.005548031725419067	0.041244778470431176
-0.008347748920091158	0.026092211367181865
-0.01114746611476325	0.010918948932289133
-0.013947183309435562	-0.0042548689043058925
-0.016746900504107654	-0.019414219080367053
-0.019546617698779745	-0.034545823388129004
-0.022346334893452058	-0.04963326684215523
-0.02514605208812415	-0.06465224392003749
-0.02794576928279624	-0.07956773304468581
-0.03074548647746833	-0.09433445579697201
-0.033545203672140644	-0.10890103288811834
-0.036344920866812735	-0.12321708481143837
-0.03914463806148483	-0.13724151129340595
-0.04194435525615692	-0.1509496601487435
-0.04474407245082923	-0.16433725922797632
-0.04754378964550132	-0.1774198172245799
-0.05034350684017341	-0.19022746651043093
-0.053143224034845504	-0.20279654280127626
-0.05594294122951782	-0.21516016250437942
-0.05874265842418991	-0.22734036148508946
-0.061542375618862	-0.2393438939655883
-0.06434209281353409	-0.2511626923424394
-0.0671418100082064	-0.2627785928901074
-0.0699415272028785	-0.27417066922403144
-0.07274124439755059	-0.2853227754205529
-0.0755409615922229	-0.296228910386673
-0.07834067878689499	-0.3068947656103028
-0.08114039598156708	-0.31733506906748254
-0.08394011317623917	-0.32756769331815216
-0.08673983037091149	-0.3376065310769959
-0.08953954756558358	-0.34745553669579965
-0.09233926476025567	-0.3571059703779069
-0.09513898195492776	-0.36653788372580126
-0.09793869914960007	-0.37572556584665395
-0.10073841634427216	-0.3846454377285152
-0.10353813353894425	-0.3932841131811511
-0.10633785073361635	-0.40164426274862786
-0.10913756792828866	-0.40974653480962087
-0.11193728512296075	-0.41762690777707734
-0.11473700231763284	-0.42533012843117207
-0.11753671951230515	-0.43290095856466987
-0.12033643670697725	-0.4403755079794326
-0.12313615390164934	-0.44777484080620844
-0.12593587109632143	-0.455102360659399
-0.12873558829099374	-0.4623454287095484
-0.13153530548566583	-0.46948055731211924
-0.13433502268033792	-0.4764806551569486
-0.13713473987501001	-0.4833223923109423
-0.13993445706968233	-0.4899918770830851
-0.14273417426435442	-0.4964874145962477
-0.1455338914590265	-0.5028189593460073
-0.1483336086536986	-0.5090047403955967
-0.15113332584837091	-0.5150662060054514
-0.153933043043043	-0.5210227555968081
-0.1567327602377151	-0.5268876541156458
-0.1595324774323872	-0.5326661109743578
-0.1623321946270595	-0.5383558819677211
-0.1651319118217316	-0.5439500832901105
-0.16793162901640368	-0.5494413527415156
-0.170731346211076	-0.5548261767734253
-0.1735310634057481	-0.5601081857727385
-0.17633078060042018	-0.5652994985856836
-0.17913049779509227	-0.5704197015527852
-0.18193021498976458	-0.5754926585714516
-0.18472993218443667	-0.5805419216710606
-0.18752964937910876	-0.5855859038390235
-0.19032936657378086	-0.5906340799832637
-0.19312908376845317	-0.5956852547740171
-0.19592880096312526	-0.6007284169819758
-0.19872851815779735	-0.6057460103269061
-0.20152823535246944	-0.6107187712243536
-0.20432795254714176	-0.6156308092630184
-0.20712766974181385	-0.6204734906988048
-0.20992738693648594	-0.6252469899439421
-0.21272710413115803	-0.629959037777357
-0.21552682132583034	-0.6346212396984563
-0.21832653852050243	-0.639244112581522
-0.22112625571517452	-0.6438324421440182
-0.22392597290984684	-0.6483825292721136
-0.22672569010451893	-0.6528823464905791
-0.22952540729919102	-0.6573147093553335
-0.2323251244938631	-0.6616625571368026
-0.23512484168853542	-0.6659146613889775
-0.23792455888320752	-0.6700698154731479
-0.2407242760778796	-0.674137928780842
-0.2435239932725517	-0.6781373786054234
-0.246323710467224	-0.6820891898258353
-0.2491234276618961	-0.6860097313417253
-0.2519231448565682	-0.6899042578916704
-0.2547228620512403	-0.6937635398473301
-0.2575225792459126	-0.6975649905798347
-0.2603222964405847	-0.7012783464378944
-0.2631220136352568	-0.7048744897895043
-0.26592173082992887	-0.7083349022367061
-0.2687214480246012	-0.711658870922478
-0.2715211652192733	-0.7148661008081225
-0.27432088241394537	-0.7179936807668088
-0.2771205996086177	-0.7210880286917928
-0.27992031680328977	-0.7241939804404822
-0.28272003399796186	-0.7273440973587588
-0.28551975119263395	-0.7305512451041252
-0.28831946838730627	-0.7338065333917567
-0.29111918558197836	-0.737083095289893
-0.29391890277665045	-0.7403444308253558
-0.29671861997132254	-0.7435546979070371
-0.29951833716599485	-0.7466878281264853
-0.30231805436066694	-0.7497328296859662
-0.30511777155533903	-0.7526939466881006
-0.3079174887500111	-0.7555860386860465
-0.31071720594468344	-0.7584270689851824
-0.31351692313935553	-0.7612304485690549
-0.3163166403340276	-0.7639999043323918
-0.3191163575286997	-0.7667285694217632
-0.321916074723372	-0.7694024710814997
-0.3247157919180441	-0.772007039410355
-0.3275155091127162	-0.7745342049206149
-0.3303152263073885	-0.7769874470051716
-0.3331149435020606	-0.7793828622233716
-0.3359146606967327	-0.7817456943852843
-0.3387143778914048	-0.7841033378911682
-0.3415140950860771	-0.7864770586837923
-0.3443138122807492	-0.7888751576531434
-0.3471135294754213	-0.7912898697021421
-0.3499132466700934	-0.7936990955765784
-0.3527129638647657	-0.796072505026581
-0.3555126810594378	-0.7983801475109753
-0.3583123982541099	-0.800600920611467
-0.36111211544878197	-0.8027283255953483
-0.3639118326434543	-0.8047718428327257
-0.36671154983812637	-0.8067536749365534
-0.36951126703279846	-0.8087020593662384
-0.37231098422747055	-0.8106433715078168
-0.37511070142214287	-0.8125955073729803
-0.37791041861681496	-0.8145644925029458
-0.38071013581148705	-0.8165451193764344
-0.38350985300615936	-0.8185250686173813
-0.38630957020083145	-0.820490869475835
-0.38910928739550354	-0.8224335520689059
-0.39190900459017564	-0.8243520752024656
-0.39470872178484795	-0.8262534679281817
-0.39750843897952004	-0.8281497881354791
-0.40030815617419213	-0.8300530772269874
-0.40310787336886433	-0.8319701250498446
-0.4059075905635364	-0.8338988655223316
-0.4087073077582086	-0.8358276294593069
-0.4115070249528807	-0.8377375112624593
-0.4143067421475529	-0.8396070951934047
-0.417106459342225	-0.8414180633274568
-0.4199061765368972	-0.8431599856811169
-0.4227058937315693	-0.8448329118431387
-0.4255056109262415	-0.8464471052065214
-0.4283053281209137	-0.848020130682001
-0.4311050453155858	-0.8495722448638662
-0.433904762510258	-0.8511214322356997
-0.4367044797049301	-0.8526793998114782
-0.4395041968996023	-0.8542494450735856
-0.4423039140942744	-0.8558265133043849
-0.4451036312889466	-0.8573991639828419
-0.4479033484836187	-0.8589527423427756
-0.4507030656782909	-0.8604728885538904
-0.453502782872963	-0.8619486029237009
-0.4563025000676352	-0.8633743357150987
-0.45910221726230727	-0.8647508700274644
-0.46190193445697947	-0.8660850199419736
-0.46470165165165156	-0.8673883282249853
-0.46750136884632376	-0.868675027128254
-0.47030108604099585	-0.869959564332579
-0.47310080323566805	-0.8712540355089364
-0.47590052043034026	-0.8725659173079339
-0.47870023762501235	-0.8738965317607231
-0.48149995481968455	-0.87524064053151
-0.48429967201435664	-0.8765874156293567
-0.48709938920902884	-0.8779227520183346
-0.48989910640370093	-0.879232527114225
-0.49269882359837314	-0.880506077249926
-0.49549854079304523	-0.8817389789397279
-0.49829825798771743	-0.8829342935511497
-0.5010979751823895	-0.8841017847947379
-0.5038976923770617	-0.8852551784736986
-0.5066974095717338	-0.8864081452790513
-0.509497126766406	-0.8875701507901491
-0.5122968439610781	-0.8887434587050396
-0.5150965611557503	-0.8899223111232979
-0.5178962783504224	-0.8910946907690105
-0.5206959955450946	-0.8922462675998535
-0.5234957127397667	-0.8933653965128967
-0.5262954299344389	-0.894447611376961
-0.5290951471291111	-0.8954981139452161
-0.5318948643237832	-0.8965312980571415
-0.5346945815184554	-0.8975672335662452
-0.5374942987131275	-0.8986259943203373
-0.5402940159077997	-0.8997214462238456
-0.5430937331024718	-0.9008563712483031
-0.545893450297144	-0.9020204895558062
-0.5486931674918161	-0.9031921324646928
-0.5514928846864883	-0.9043432509320982
-0.5542926018811604	-0.9054464416991356
-0.5570923190758326	-0.9064820458870249
-0.5598920362705047	-0.9074433197401374
-0.5626917534651769	-0.9083382160933401
-0.565491470659849	-0.90918728699741
-0.5682911878545212	-0.9100183294662353
-0.5710909050491932	-0.9108593136107273
-0.5738906222438654	-0.911731584476756
-0.5766903394385375	-0.9126451899885084
-0.5794900566332097	-0.9135975129130538
-0.5822897738278819	-0.9145753902266587
-0.585089491022554	-0.9155598944719149
-0.5878892082172262	-0.9165322290811339
-0.5906889254118983	-0.917478957250245
-0.5934886426065705	-0.918395090899443
-0.5962883598012426	-0.9192842974948113
-0.5990880769959148	-0.9201563997482283
-0.6018877941905869	-0.9210231616267223
-0.6046875113852591	-0.9218938299574566
-0.6074872285799312	-0.922771903324273
-0.6102869457746034	-0.9236541458681911
-0.6130866629692755	-0.9245321072525072
-0.6158863801639477	-0.9253955919533031
-0.6186860973586198	-0.926236893409079
-0.621485814553292	-0.9270543599811563
-0.6242855317479641	-0.9278540609228302
-0.6270852489426363	-0.928648906524136
-0.6298849661373085	-0.92945536813994
-0.6326846833319806	-0.9302887019930886
-0.6354844005266528	-0.9311580771572188
-0.6382841177213249	-0.9320630915737478
-0.6410838349159971	-0.9329927995844891
-0.6438835521106692	-0.9339276693244223
-0.6466832693053414	-0.9348440396174207
-0.6494829865000135	-0.9357199002354557
-0.6522827036946857	-0.9365403978887491
-0.6550824208893578	-0.9373015048969147
-0.65788213808403	-0.9380107800272023
-0.660681855278702	-0.9386849693052959
-0.6634815724733742	-0.9393451069209462
-0.6662812896680463	-0.9400105158977454
-0.6690810068627185	-0.9406934506786468
-0.6718807240573906	-0.9413959556276146
-0.6746804412520628	-0.9421098702468634
-0.6774801584467349	-0.942819973909573
-0.6802798756414071	-0.943509306551372
-0.6830795928360793	-0.9441650194021347
-0.6858793100307514	-0.9447829204220316
-0.6886790272254236	-0.9453692569690233
-0.6914787444200957	-0.9459391233253251
-0.6942784616147679	-0.9465119421527397
-0.69707817880944	-0.947105417509659
-0.6998778960041122	-0.947729886427908
-0.7026776131987843	-0.9483849218603153
-0.7054773303934565	-0.9490593644314891
-0.7082770475881286	-0.9497348804457246
-0.7110767647828008	-0.9503919945726453
-0.7138764819774729	-0.9510166987856334
-0.7166761991721451	-0.9516054816739755
-0.7194759163668172	-0.952167059825793
-0.7222756335614894	-0.9527201076738477
-0.7250753507561615	-0.9532875625901162
-0.7278750679508337	-0.9538892184488303
-0.7306747851455058	-0.9545349369845115
-0.733474502340178	-0.9552206843522733
-0.7362742195348502	-0.9559287584170135
-0.7390739367295223	-0.9566322655556508
-0.7418736539241945	-0.9573025487134927
-0.7446733711188666	-0.9579173021971815
-0.7474730883135388	-0.9584668554756733
-0.7502728055082108	-0.9589566622544468
-0.753072522702883	-0.9594052227566978
-0.7558722398975551	-0.9598381150502934
-0.7586719570922273	-0.9602800455566389
-0.7614716742868994	-0.9607474462337809
-0.7642713914815716	-0.9612439440977408
-0.7670711086762437	-0.9617600751178921
-0.7698708258709159	-0.9622772247096756
-0.772670543065588	-0.9627744100239357
-0.7754702602602602	-0.9632356239733649
-0.7782699774549323	-0.9636553264126013
-0.7810696946496045	-0.9640403273541269
-0.7838694118442767	-0.964407529212374
-0.7866691290389488	-0.9647783645823109
-0.789468846233621	-0.9651718260984885
-0.7922685634282931	-0.9655983916524946
-0.7950682806229653	-0.9660567848305814
-0.7978679978176374	-0.9665345215773222
-0.8006677150123096	-0.9670119304552205
-0.8034674322069817	-0.9674682270293109
-0.8062671494016539	-0.9678876355297056
-0.809066866596326	-0.9682636548373027
-0.8118665837909982	-0.9686002897957449
-0.8146663009856703	-0.9689101329080935
-0.8174660181803425	-0.9692102031518177
-0.8202657353750146	-0.9695170815414941
-0.8230654525696868	-0.9698429374256679
-0.8258651697643589	-0.9701935420283597
-0.8286648869590311	-0.9705685389662723
-0.8314646041537032	-0.9709634126630828
-0.8342643213483754	-0.9713720708362653
-0.8370640385430476	-0.9717889083321265
-0.8398637557377197	-0.9722096255037515
-0.8426634729323919	-0.9726307379226655
-0.845463190127064	-0.9730483459811832
-0.8482629073217361	-0.9734570683590436
-0.8510626245164082	-0.9738499479614453
-0.8538623417110804	-0.9742196605534423
-0.8566620589057525	-0.9745607039872112
-0.8594617761004247	-0.9748717044560702
-0.8622614932950968	-0.9751567895526227
-0.865061210489769	-0.9754252474664205
-0.8678609276844411	-0.9756893302837093
-0.8706606448791133	-0.9759608204325125
-0.8734603620737854	-0.9762475512613156
-0.8762600792684576	-0.9765512032281733
-0.8790597964631297	-0.9768672987805169
-0.8818595136578019	-0.977187513628428
-0.884659230852474	-0.9775035041990303
-0.8874589480471462	-0.9778107805193312
-0.8902586652418184	-0.9781110174094072
-0.8930583824364905	-0.9784116908549956
-0.8958580996311627	-0.9787229065448342
-0.8986578168258348	-0.9790524097275719
-0.9014575340205069	-0.9794006056620063
-0.9042572512151791	-0.9797576311567627
-0.9070569684098513	-0.9801039672505756
-0.9098566856045234	-0.980414915861518
-0.9126564027991956	-0.9806678646211162
-0.9154561199938678	-0.9808501311464202
-0.9182558371885399	-0.9809647425010716
-0.921055554383212	-0.9810319725237482
-0.9238552715778842	-0.9810857209946211
-0.9266549887725564	-0.981165477077122
-0.9294547059672285	-0.9813061083398442
-0.9322544231619005	-0.9815285315370014
-0.9350541403565727	-0.9818341472329032
-0.937853857551245	-0.9822047863107681
-0.940653574745917	-0.9826081843195001
-0.9434532919405891	-0.9830072450521252
-0.9462530091352613	-0.9833701695956578
-0.9490527263299335	-0.9836783130412816
-0.9518524435246056	-0.9839294574644024
-0.9546521607192777	-0.9841357674522474
-0.9574518779139499	-0.9843174758016964
-0.9602515951086221	-0.984494718197294
-0.9630513123032942	-0.9846804325435172
-0.9658510294979664	-0.9848767093808692
-0.9686507466926386	-0.9850756361718558
-0.9714504638873107	-0.9852640165161219
-0.9742501810819828	-0.9854299660435131
-0.977049898276655	-0.985568777825292
-0.9798496154713272	-0.9856858126118512
-0.9826493326659993	-0.9857953478822093
-0.9854490498606714	-0.9859158642582835
-0.9882487670553436	-0.9860635811512946
-0.9910484842500158	-0.9862466851554528
-0.9938482014446879	-0.9864624011137821
-0.99664791863936	-0.9866979605548921
-0.9994476358340322	-0.9869350471924226
-1.0022473530287044	-0.9871560047094065
-1.0050470702233765	-0.9873494658441826
-1.0078467874180486	-0.9875133354926311
-1.0106465046127209	-0.9876541225726101
-1.013446221807393	-0.9877830532733497
-1.016245939002065	-0.9879106550401653
-1.0190456561967371	-0.988042086934253
-1.0218453733914095	-0.9881751744601281
-1.0246450905860816	-0.9883020006245209
-1.0274448077807536	-0.9884134339973117
-1.030244524975426	-0.9885047137860654
-1.033044242170098	-0.9885796681681076
-1.0358439593647701	-0.9886515565812077
-1.0386436765594422	-0.9887397747656005
-1.0414433937541143	-0.9888632897486881
-1.0442431109487866	-0.9890330622665551
-1.0470428281434587	-0.9892463141882843
-1.0498425453381308	-0.9894850356638285
-1.0526422625328031	-0.9897197216272975
-1.0554419797274752	-0.9899174628347678
-1.0582416969221473	-0.9900518692050988
-1.0610414141168194	-0.9901114959244084
-1.0638411313114915	-0.9901038104245876
-1.0666408485061638	-0.9900531928880412
-1.069440565700836	-0.9899935119482945
-1.0722402828955082	-0.9899577333068881
-1.0750400000901803	-0.989968101039663
-1.0778397172848524	-0.9900302639753775
-1.0806394344795245	-0.9901333337668479
-1.0834391516741966	-0.9902557353224124
-1.086238868868869	-0.9903746052912876
-1.089038586063541	-0.9904751819059823
-1.091838303258213	-0.99055660842243
-1.0946380204528854	-0.990631878489526
-1.0974377376475575	-0.9907218332885017
-1.1002374548422296	-0.9908453917489064
-1.1030371720369017	-0.9910097175235091
-1.1058368892315737	-0.9912042137559745
-1.108636606426246	-0.9914009777034991
-1.1114363236209182	-0.9915620585642964
-1.1142360408155902	-0.9916513494592871
-1.1170357580102626	-0.9916471200042443
-1.1198354752049346	-0.9915507471377369
-1.1226351923996067	-0.9913883373099556
-1.1254349095942788	-0.9912042943370389
-1.1282346267889511	-0.9910486647439307
-1.1310343439836232	-0.9909623073435685
-1.1338340611782953	-0.9909647862005642
-1.1366337783729676	-0.9910490457325725
-1.1394334955676397	-0.9911846598316747
-1.1422332127623118	-0.9913285311046438
-1.145032929956984	-0.9914393702212081
-1.147832647151656	-0.9914910080012614
-1.1506323643463283	-0.9914800414877705
-1.1534320815410004	-0.9914253374908187
-1.1562317987356725	-0.9913598000900579
-1.1590315159303448	-0.9913175295620948
-1.161831233125017	-0.9913210904571522
-1.164630950319689	-0.9913734989986062
-1.167430667514361	-0.9914577749103874
-1.1702303847090334	-0.9915441165382708
-1.1730301019037055	-0.9916019570394139
-1.1758298190983776	-0.9916123587742163
-1.1786295362930497	-0.9915760605149214
-1.181429253487722	-0.9915140678243686
-1.184228970682394	-0.991460408020754
-1.1870286878770662	-0.9914495711612129
-1.1898284050717383	-0.9915031719400369
-1.1926281222664106	-0.9916207515854644
-1.1954278394610827	-0.9917782353857205
-1.1982275566557548	-0.9919348584707456
-1.201027273850427	-0.9920463330754489
-1.2038269910450992	-0.9920797483577581
-1.2066267082397713	-0.9920249987699448
-1.2094264254344433	-0.991898693310874
-1.2122261426291157	-0.9917391052815923
-1.2150258598237877	-0.9915938556548968
-1.2178255770184598	-0.991504564561732
-1.220625294213132	-0.9914937454803252
-1.2234250114078042	-0.9915583843306064
-1.2262247286024763	-0.9916722434602921
-1.2290244457971484	-0.9917958270893059
-1.2318241629918205	-0.9918902612454384
-1.2346238801864928	-0.9919300446188336
-1.237423597381165	-0.9919101779160384
-1.240223314575837	-0.9918453635650865
-1.2430230317705093	-0.9917619714541839
-1.2458227489651814	-0.9916861734872435
-1.2486224661598535	-0.991633050382086
-1.2514221833545256	-0.9916010387824037
-1.2542219005491977	-0.9915739667515504
-1.25702161774387	-0.9915299055002973
-1.259821334938542	-0.9914532803354528
-1.2626210521332142	-0.9913452049970772
-1.2654207693278865	-0.9912274370811299
-1.2682204865225586	-0.9911376037479728
-1.2710202037172307	-0.9911166378789797
-1.2738199209119028	-0.9911925009138538
-1.276619638106575	-0.9913660670043698
-1.2794193553012472	-0.9916047669814791
-1.2822190724959193	-0.9918472326555935
-1.2850187896905914	-0.9920184913385122
-1.2878185068852637	-0.9920514974194562
-1.2906182240799358	-0.9919082879532513
-1.2934179412746079	-0.9915937495019851
-1.29621765846928	-0.9911570783249715
-1.2990173756639523	-0.9906798684359699
-1.3018170928586243	-0.9902541062718307
-1.3046168100532964	-0.9899567199376759
-1.3074165272479688	-0.9898285631921511
-1.3102162444426408	-0.9898643596509626
-1.313015961637313	-0.9900166183125458
-1.315815678831985	-0.9902120237704197
-1.3186153960266573	-0.9903748133954207
-1.3214151132213294	-0.9904495160247302
-1.3242148304160015	-0.9904158462857648
-1.3270145476106736	-0.9902913554041695
-1.329814264805346	-0.9901216496433648
-1.332613982000018	-0.9899621469793629
-1.33541369919469	-0.9898580308680105
-1.3382134163893622	-0.9898293820810322
-1.3410131335840345	-0.9898663626246682
-1.3438128507787066	-0.9899355739198381
-1.3466125679733787	-0.9899946653075162
-1.349412285168051	-0.9900093677760907
-1.352212002362723	-0.9899663925125076
-1.3550117195573952	-0.9898773086896194
-1.3578114367520673	-0.9897719830204761
-1.3606111539467396	-0.9896841662607442
-1.3634108711414117	-0.989634893780615
-1.3662105883360838	-0.989620392610794
-1.3690103055307559	-0.9896097445629914
-1.3718100227254282	-0.9895541096404867
-1.3746097399201003	-0.9894050539717548
-1.3774094571147724	-0.9891359536337089
-1.3802091743094445	-0.9887588540907906
[truncated: 6 more rows]
