# Supplementary material for: Isolation of a planar π-aromatic Bi5− ring in a cobalt-based inverse-sandwich-type complex
Source: Nat Chem. 2025 Jan 20;17(4):547–55. doi: 10.1038/s41557-024-01713-8 (PMC11964920; doi:10.1038/s41557-024-01713-8)
Supplement: Supplementary file 4 — Original magnetic data of compound 1 and origin file of Fig. 3. [file 41557_2024_1713_MOESM4_ESM.zip › sr_and_T_Symmetrized/13.csv]

comment	corrected Loops
temperature	0.2
sr	0.032
angle	0
trans	0
B	M
-1.3999	-0.9904870809082846
-1.3970974874874873	-0.9898284692722064
-1.394294974974975	-0.9891759949807242
-1.3914924624624623	-0.9886155328582192
-1.3886899499499499	-0.9882160871410728
-1.3858874374374373	-0.9880117581015226
-1.3830849249249249	-0.9879932729023183
-1.3802824124124122	-0.9881119124639648
-1.3774798998998998	-0.9882947494507369
-1.3746773873873872	-0.9884664837501218
-1.3718748748748748	-0.9885710595489079
-1.3690723623623622	-0.9885863640452255
-1.3662698498498498	-0.9885276053144639
-1.3634673373373372	-0.9884386754156862
-1.3606648248248248	-0.9883746900344641
-1.3578623123123121	-0.9883816752282606
-1.3550597997997997	-0.9884801455792794
-1.3522572872872871	-0.9886578657484688
-1.3494547747747747	-0.9888739312806722
-1.346652262262262	-0.9890725222672092
-1.3438497497497497	-0.989201537887892
-1.341047237237237	-0.989229833496847
-1.3382447247247247	-0.9891574018563867
-1.335442212212212	-0.9890153035903047
-1.3326396996996996	-0.9888555932649343
-1.329837187187187	-0.9887347439771327
-1.3270346746746746	-0.9886960811173896
-1.324232162162162	-0.9887568803091166
-1.3214296496496496	-0.9889040875839126
-1.318627137137137	-0.9890997089188286
-1.3158246246246246	-0.9892937909771965
-1.313022112112112	-0.989440599895028
-1.3102195995995995	-0.9895128096073498
-1.307417087087087	-0.9895094107318483
-1.3046145745745745	-0.9894552570603017
-1.301812062062062	-0.9893928878580722
-1.2990095495495495	-0.9893695923498569
-1.2962070370370369	-0.9894239014768954
-1.2934045245245245	-0.9895755007279284
-1.2906020120120119	-0.9898211413167455
-1.2877994994994995	-0.9901370556265949
-1.2849969869869868	-0.9904863896923706
-1.2821944744744744	-0.990828884978289
-1.2793919619619618	-0.9911298035532617
-1.2765894494494494	-0.9913658367057208
-1.2737869369369368	-0.9915270802892628
-1.2709844244244244	-0.9916155553702577
-1.2681819119119118	-0.9916417073507936
-1.2653793993993994	-0.9916205630975876
-1.2625768868868867	-0.9915687953069718
-1.2597743743743743	-0.9915031228151565
-1.2569718618618617	-0.991439668949956
-1.2541693493493493	-0.9913934577985848
-1.2513668368368367	-0.9913773098940607
-1.2485643243243243	-0.9913999206996765
-1.2457618118118117	-0.9914635899616644
-1.2429592992992993	-0.9915625725691718
-1.2401567867867866	-0.9916830796350339
-1.2373542742742742	-0.9918055050589989
-1.2345517617617616	-0.9919086469073801
-1.2317492492492492	-0.9919748569067577
-1.2289467367367366	-0.9919945402860072
-1.2261442242242242	-0.9919684837573869
-1.2233417117117116	-0.9919071364120948
-1.2205391991991992	-0.9918269956320724
-1.2177366866866866	-0.9917452849159256
-1.2149341741741742	-0.9916747580105125
-1.2121316616616615	-0.9916204597722085
-1.2093291491491491	-0.9915795917022987
-1.2065266366366365	-0.9915444978611991
-1.203724124124124	-0.9915076113950299
-1.2009216116116115	-0.9914664203329551
-1.198119099099099	-0.9914264289975057
-1.1953165865865865	-0.9914007647204358
-1.192514074074074	-0.9914062883058437
-1.1897115615615614	-0.991457387334151
-1.186909049049049	-0.9915595864237555
-1.1841065365365364	-0.9917053379535559
-1.181304024024024	-0.9918737500102545
-1.1785015115115114	-0.9920347489669987
-1.175698998998999	-0.9921566799764099
-1.1728964864864864	-0.9922151288658172
-1.170093973973974	-0.9922002276546672
-1.1672914614614613	-0.9921200752664031
-1.164488948948949	-0.9919990580553686
-1.1616864364364363	-0.9918714216732254
-1.158883923923924	-0.9917719193615133
-1.1560814114114113	-0.9917262680130745
-1.153278898898899	-0.9917441980766218
-1.1504763863863863	-0.9918170817175002
-1.1476738738738739	-0.991920734396273
-1.1448713613613613	-0.9920224547997188
-1.1420688488488488	-0.992090170827409
-1.1392663363363362	-0.9921010439160216
-1.1364638238238238	-0.9920471701127573
-1.1336613113113112	-0.9919369708248377
-1.1308587987987986	-0.9917921619203225
-1.1280562862862862	-0.9916414220792922
-1.1252537737737738	-0.9915126988864933
-1.1224512612612612	-0.991426298743239
-1.1196487487487485	-0.9913905072712661
-1.1168462362362361	-0.9914006577688481
-1.1140437237237237	-0.9914415829600423
-1.111241211211211	-0.9914925304939934
-1.1084386986986985	-0.9915330990848155
-1.105636186186186	-0.9915486428220142
-1.1028336736736737	-0.9915338595147049
-1.100031161161161	-0.9914938052184927
-1.0972286486486484	-0.9914422094160071
-1.094426136136136	-0.9913975642240291
-1.0916236236236236	-0.9913779242258979
-1.088821111111111	-0.9913956193370419
-1.0860185985985984	-0.9914531209551334
-1.083216086086086	-0.9915411031187285
-1.0804135735735736	-0.9916393198995972
-1.077611061061061	-0.9917203259780878
-1.0748085485485483	-0.9917553938609917
-1.072006036036036	-0.9917213700987655
-1.0692035235235235	-0.9916068309079005
-1.066401011011011	-0.9914158915607283
-1.0635984984984983	-0.9911684640928966
-1.060795985985986	-0.9908965922598412
-1.0579934734734735	-0.9906375344997812
-1.0551909609609609	-0.9904252287118607
-1.0523884484484483	-0.9902823509177789
-1.0495859359359359	-0.9902151495388456
-1.0467834234234235	-0.9902125457788269
-1.0439809109109108	-0.9902497984748375
-1.0411783983983982	-0.9902956812743263
-1.0383758858858858	-0.9903210374377076
-1.0355733733733734	-0.9903061336533285
-1.0327708608608608	-0.9902446104363647
-1.0299683483483482	-0.9901429366153113
-1.0271658358358358	-0.9900157750984921
-1.0243633233233234	-0.9898790577770933
-1.0215608108108107	-0.9897433612689682
-1.0187582982982981	-0.989610068958346
-1.0159557857857857	-0.9894717987501143
-1.0131532732732733	-0.9893169918857503
-1.0103507607607607	-0.9891369427522512
-1.007548248248248	-0.9889324911936601
-1.0047457357357357	-0.9887175181020934
-1.0019432232232233	-0.9885173736775874
-0.9991407107107106	-0.9883621357339767
-0.9963381981981981	-0.9882765525407042
-0.9935356856856856	-0.9882699739736331
-0.9907331731731731	-0.9883299552025538
-0.9879306606606606	-0.9884223114864298
-0.9851281481481481	-0.9884984344734684
-0.9823256356356356	-0.9885082607797924
-0.9795231231231231	-0.988415218737982
-0.9767206106106106	-0.9882085003378092
-0.973918098098098	-0.9879085123461138
-0.9711155855855855	-0.9875632687766966
-0.968313073073073	-0.9872362349443489
-0.9655105605605605	-0.9869888546718184
-0.962708048048048	-0.9868627963902951
-0.9599055355355355	-0.986867224628501
-0.957103023023023	-0.9869750116734732
-0.9543005105105105	-0.9871291616408553
-0.951497997997998	-0.9872576508766939
-0.9486954854854854	-0.9872923654917335
-0.9458929729729728	-0.9871866369814289
-0.9430904604604604	-0.9869264028560325
-0.9402879479479478	-0.9865320604433676
-0.9374854354354354	-0.9860509621176548
-0.9346829229229228	-0.9855432855710853
-0.9318804104104104	-0.9850658244230794
-0.9290778978978977	-0.9846585467066575
-0.9262753853853853	-0.9843375370047448
-0.9234728728728727	-0.9840956511654255
-0.9206703603603603	-0.9839096757972068
-0.9178678478478477	-0.9837508470025118
-0.9150653353353353	-0.9835948480761785
-0.9122628228228227	-0.9834280383259466
-0.9094603103103103	-0.983248352266735
-0.9066577977977976	-0.9830613906666779
-0.9038552852852852	-0.9828739414284794
-0.9010527727727726	-0.9826879289565486
-0.8982502602602602	-0.9824973777574146
-0.8954477477477477	-0.9822896061913586
-0.8926452352352352	-0.9820500950852897
-0.8898427227227227	-0.9817689837429955
-0.8870402102102102	-0.9814464857874271
-0.8842376976976977	-0.9810949165639011
-0.8814351851851852	-0.9807363100714046
-0.8786326726726726	-0.9803962782926894
-0.8758301601601601	-0.9800961966609045
-0.8730276476476476	-0.9798464553460469
-0.8702251351351351	-0.9796431616495349
-0.8674226226226226	-0.9794694551114734
-0.8646201101101101	-0.9793009624368201
-0.8618175975975975	-0.9791134753215645
-0.859015085085085	-0.9788902011188318
-0.8562125725725724	-0.9786261640909579
-0.8534100600600599	-0.9783284173865899
-0.8506075475475474	-0.978012247162408
-0.8478050350350349	-0.9776949456565789
-0.8450025225225224	-0.9773894975274202
-0.8422000100100099	-0.97710040804616
-0.8393974974974974	-0.9768229820266707
-0.8365949849849849	-0.9765460136503101
-0.8337924724724723	-0.9762565915249742
-0.8309899599599598	-0.9759450286079823
-0.8281874474474473	-0.9756080315298944
-0.8253849349349348	-0.9752490521992889
-0.8225824224224223	-0.9748759624655575
-0.8197799099099098	-0.9744972717314584
-0.8169773973973973	-0.9741186382872136
-0.8141748848848848	-0.9737412056278212
-0.8113723723723723	-0.9733624285617466
-0.8085698598598597	-0.9729789073744642
-0.8057673473473472	-0.9725898053640697
-0.8029648348348347	-0.9721990919916348
-0.8001623223223222	-0.9718152933369714
-0.7973598098098097	-0.9714484901975737
-0.7945572972972972	-0.9711055645968246
-0.7917547847847847	-0.9707856349481097
-0.7889522722722722	-0.9704778170322061
-0.7861497597597596	-0.9701627565184665
-0.7833472472472471	-0.9698180027891655
-0.7805447347347346	-0.9694257267397822
-0.7777422222222221	-0.9689801341983842
-0.7749397097097096	-0.9684916833780999
-0.7721371971971971	-0.9679860585197456
-0.7693346846846846	-0.9674975604961122
-0.7665321721721721	-0.9670585834712002
-0.7637296596596596	-0.9666884364932737
-0.760927147147147	-0.9663853257244496
-0.7581246346346345	-0.966124557944052
-0.755322122122122	-0.9658641357934215
-0.7525196096096095	-0.9655564827320754
-0.749717097097097	-0.9651628781299022
-0.7469145845845845	-0.9646660623407046
-0.744112072072072	-0.9640768239503341
-0.7413095595595595	-0.9634321516087367
-0.738507047047047	-0.9627851772721998
-0.7357045345345344	-0.9621897973101918
-0.7329020220220219	-0.9616846456556352
-0.7300995095095094	-0.9612813966448368
-0.7272969969969969	-0.960961070089293
-0.7244944844844844	-0.9606795095735492
-0.7216919719719719	-0.9603803206759772
-0.7188894594594594	-0.9600112312413044
-0.7160869469469469	-0.9595388251202082
-0.7132844344344343	-0.9589572173178309
-0.7104819219219218	-0.9582882537606354
-0.7076794094094093	-0.9575735463219245
-0.7048768968968968	-0.956861186848145
-0.7020743843843843	-0.9561915050707561
-0.6992718718718718	-0.9555862879435681
-0.6964693593593593	-0.9550445095373812
-0.6936668468468468	-0.9545453496914293
-0.6908643343343343	-0.9540569029861246
-0.6880618218218217	-0.9535472905965392
-0.6852593093093092	-0.9529944056953177
-0.6824567967967967	-0.952391328680618
-0.6796542842842842	-0.9517461768844907
-0.6768517717717717	-0.9510771443841985
-0.6740492592592592	-0.9504050321937827
-0.6712467467467467	-0.9497461625059216
-0.6684442342342342	-0.9491080800445864
-0.6656417217217216	-0.9484891352513325
-0.6628392092092091	-0.9478814644449967
-0.6600366966966966	-0.9472756423228856
-0.6572341841841841	-0.9466648279053025
-0.6544316716716716	-0.9460466775914611
-0.6516291591591591	-0.9454224238812277
-0.6488266466466466	-0.9447938290353957
-0.6460241341341341	-0.9441596774479881
-0.6432216216216216	-0.9435136837080322
-0.640419109109109	-0.9428450847986152
-0.6376165965965965	-0.9421420064714993
-0.634814084084084	-0.9413964282777478
-0.6320115715715715	-0.9406087421215441
-0.629209059059059	-0.9397898628375081
-0.6264065465465465	-0.9389596549716637
-0.623604034034034	-0.9381418035523759
-0.6208015215215215	-0.937356664997188
-0.617999009009009	-0.9366145387191337
-0.6151964964964964	-0.9359118266662589
-0.6123939839839839	-0.9352316456489073
-0.6095914714714714	-0.9345489252140848
-0.6067889589589589	-0.9338384083233779
-0.6039864464464464	-0.933082867985446
-0.6011839339339339	-0.9322786831051842
-0.5983814214214214	-0.9314367713036664
-0.5955789089089089	-0.930578472481739
-0.5927763963963963	-0.9297277550833014
-0.5899738838838838	-0.9289024410488058
-0.5871713713713713	-0.9281075325544889
-0.5843688588588588	-0.9273330218371578
-0.5815663463463463	-0.9265570123192701
-0.5787638338338338	-0.9257531199370115
-0.5759613213213213	-0.9248996164421119
-0.5731588088088088	-0.9239871570790754
-0.5703562962962963	-0.9230224234759957
-0.5675537837837837	-0.9220264340382762
-0.5647512712712712	-0.9210281219912904
-0.5619487587587587	-0.9200553996050571
-0.5591462462462462	-0.919126746822164
-0.5563437337337337	-0.9182461046931827
-0.5535412212212212	-0.9174026282658847
-0.5507387087087087	-0.9165751148331468
-0.5479361961961962	-0.9157393043792041
-0.5451336836836836	-0.9148753291365348
-0.5423311711711711	-0.9139726848229506
-0.5395286586586586	-0.9130311483740676
-0.5367261461461461	-0.9120576668596296
-0.5339236336336336	-0.9110607842739855
-0.5311211211211211	-0.9100450796753008
-0.5283186086086086	-0.9090080258789461
-0.5255160960960961	-0.9079406720006834
-0.5227135835835836	-0.906831989020564
-0.519911071071071	-0.9056751905666394
-0.5171085585585585	-0.9044734378014216
-0.514306046046046	-0.90324241675573
-0.5115035335335335	-0.9020083345590894
-0.508701021021021	-0.9008015474436786
-0.5058985085085085	-0.8996477035077276
-0.503095995995996	-0.8985593372913405
-0.5002934834834833	-0.8975308835528133
-0.49749097097097084	-0.8965390408076539
-0.4946884584584583	-0.8955486534491146
-0.4918859459459458	-0.8945224043897639
-0.4890834334334333	-0.8934312795601037
-0.4862809209209208	-0.8922624579233922
-0.4834784084084083	-0.8910221159069915
-0.48067589589589577	-0.8897323312673029
-0.47787338338338325	-0.8884232421998621
-0.47507087087087074	-0.8871231791324494
-0.47226835835835823	-0.8858500991857738
-0.4694658458458457	-0.8846071113361127
-0.4666633333333332	-0.8833833846706407
-0.4638608208208207	-0.8821598173950143
-0.4610583083083082	-0.8809171883907451
-0.4582557957957957	-0.8796436969927999
-0.45545328328328316	-0.8783390991659952
-0.45265077077077065	-0.8770139495460592
-0.44984825825825814	-0.8756842853067158
-0.4470457457457456	-0.8743637823170731
-0.4442432332332331	-0.8730563698318223
-0.4414407207207206	-0.8717521655580908
-0.4386382082082081	-0.8704284318552111
-0.4358356956956956	-0.8690554673666647
-0.43303318318318307	-0.8676055688821969
-0.43023067067067056	-0.8660620552394733
-0.42742815815815804	-0.8644252440610477
-0.42462564564564553	-0.8627132533158131
-0.421823133133133	-0.8609572258869259
-0.4190206206206205	-0.8591924515445204
-0.416218108108108	-0.857448242511594
-0.4134155955955955	-0.8557398355208711
-0.410613083083083	-0.8540649084749213
-0.40781057057057046	-0.8524057542850408
-0.40500805805805795	-0.8507362785355026
-0.40220554554554544	-0.8490314158102412
-0.39940303303303293	-0.8472758128759039
-0.3966005205205205	-0.8454689386829638
-0.3937980080080079	-0.8436250244332386
-0.3909954954954955	-0.8417679765344008
-0.3881929829829829	-0.8399230523456799
-0.3853904704704705	-0.8381081028874973
-0.38258795795795786	-0.8363272552504566
-0.37978544544544546	-0.8345690409120381
-0.37698293293293283	-0.8328094924310888
-0.37418042042042043	-0.8310191366880051
-0.3713779079079078	-0.8291716271329606
-0.3685753953953954	-0.8272513402178259
-0.3657728828828828	-0.8252577030585446
-0.3629703703703704	-0.8232051280655414
-0.36016785785785776	-0.8211188113774072
-0.35736534534534536	-0.8190278518864267
-0.35456283283283274	-0.8169578064522427
-0.35176032032032034	-0.8149247583565482
-0.3489578078078077	-0.8129323213683441
-0.3461552952952953	-0.8109720010876134
-0.3433527827827827	-0.8090263400733533
-0.3405502702702703	-0.8070735919321878
-0.33774775775775767	-0.8050924695092714
-0.33494524524524527	-0.8030657809805815
-0.33214273273273265	-0.8009823394181317
-0.32934022022022025	-0.7988371649646102
-0.3265377077077076	-0.7966304717806713
-0.323735195195195	-0.7943661174065559
-0.3209326826826826	-0.7920500904914487
-0.31813017017017	-0.7896893324635583
-0.3153276576576576	-0.7872908882574835
-0.31252514514514496	-0.7848611989975303
-0.30972263263263256	-0.7824053492570178
-0.30692012012011993	-0.7799262340226101
-0.30411760760760753	-0.7774238158146578
-0.3013150950950949	-0.7748947799528567
-0.2985125825825825	-0.7723328802945809
-0.2957100700700699	-0.7697300866010547
-0.2929075575575575	-0.7670783638809022
-0.29010504504504486	-0.7643716490362579
-0.28730253253253246	-0.7616074564089147
-0.28450002002001984	-0.7587876077991207
-0.28169750750750744	-0.7559178328494243
-0.2788949949949948	-0.7530063365891961
-0.2760924824824824	-0.750061755844764
-0.2732899699699698	-0.7470911075662565
-0.2704874574574574	-0.7440983071262768
-0.26768494494494477	-0.7410836187808554
-0.26488243243243237	-0.738044079650414
-0.26207991991991975	-0.7349746337559306
-0.25927740740740735	-0.7318695317582531
-0.2564748948948947	-0.7287235486369739
-0.2536723823823823	-0.7255327266645684
-0.2508698698698697	-0.7222945850587958
-0.2480673573573573	-0.7190079464041146
-0.24526484484484468	-0.7156726293263518
-0.24246233233233228	-0.7122892179318363
-0.23965981981981965	-0.7088589771903256
-0.23685730730730725	-0.705383822303238
-0.23405479479479463	-0.7018661591979555
-0.23125228228228223	-0.6983084474902519
-0.2284497697697696	-0.6947124887184484
-0.2256472572572572	-0.6910786411239576
-0.22284474474474458	-0.6874053042719068
-0.22004223223223218	-0.6836890123949149
-0.21723971971971956	-0.6799252926265784
-0.21443720720720716	-0.676110132165308
-0.21163469469469454	-0.6722415754602731
-0.20883218218218214	-0.6683207838608538
-0.2060296696696695	-0.6643519475992445
-0.2032271571571571	-0.6603407689345552
-0.2004246446446445	-0.6562917515920027
-0.1976221321321321	-0.6522050604849918
-0.19481961961961947	-0.6480740497174662
-0.19201710710710707	-0.6438845338547545
-0.18921459459459444	-0.6396164494051682
-0.18641208208208204	-0.6352478189063078
-0.18360956956956942	-0.6307601140370082
-0.18080705705705702	-0.6261434988350437
-0.1780045445445444	-0.6214002610987994
-0.175202032032032	-0.6165451194423377
-0.17239951951951937	-0.611601952348183
-0.16959700700700697	-0.6065975883003978
-0.16679449449449435	-0.6015542767076865
-0.16399198198198195	-0.5964829941215224
-0.16118946946946933	-0.5913796231153681
-0.15838695695695693	-0.5862252713455924
-0.1555844444444443	-0.5809907913631007
-0.1527819319319319	-0.5756442871981633
-0.14997941941941928	-0.5701594576499578
-0.14717690690690688	-0.5645223372438875
-0.14437439439439426	-0.558734460074954
-0.14157188188188186	-0.5528115529415967
-0.13876936936936923	-0.5467782241371855
-0.13596685685685683	-0.5406603216398731
-0.1331643443443442	-0.5344773056931971
-0.1303618318318318	-0.5282369064221446
-0.1275593193193192	-0.5219335505583782
-0.12475680680680679	-0.5155508068288597
-0.12195429429429416	-0.5090668235781737
-0.11915178178178176	-0.5024608280470934
-0.11634926926926914	-0.4957185081904749
-0.11354675675675674	-0.488834567712665
-0.11074424424424412	-0.48181175831101897
-0.10794173173173172	-0.47465690055667886
-0.1051392192192191	-0.46737540237042463
-0.10233670670670669	-0.4599662484652502
-0.09953419419419407	-0.4524192281907695
-0.09673168168168167	-0.44471538182944825
-0.09392916916916905	-0.43683055499414636
-0.09112665665665665	-0.4287409264659154
-0.08832414414414402	-0.4204287504793411
-0.08552163163163162	-0.4118865191933161
-0.082719119119119	-0.40311829225190976
-0.0799166066066066	-0.39413785660340644
-0.07711409409409398	-0.38496435673969875
-0.07431158158158158	-0.375616755937619
-0.07150906906906895	-0.36610873830170104
-0.06870655655655655	-0.3564453929692291
-0.06590404404404393	-0.3466223625408603
-0.06310153153153153	-0.33662733379818366
-0.06029901901901891	-0.32644307439570897
-0.057496506506506506	-0.3160508820060571
-0.054693993993993884	-0.3054333873856172
-0.05189148148148148	-0.29457606718461626
-0.04908896896896886	-0.28346739266376986
-0.04628645645645646	-0.2720980464587247
-0.04348394394394384	-0.26045990545321807
-0.040681431431431436	-0.24854544260043154
-0.037878918918918814	-0.23634789578236481
-0.03507640640640641	-0.22386213385501147
-0.03227389389389379	-0.2110857986377906
-0.02947138138138139	-0.1980201594691219
-0.026668868868868767	-0.18467023654115527
-0.023866356356356366	-0.171044075845865
-0.021063843843843744	-0.15715145452827534
-0.018261331331331343	-0.14300259504218044
-0.01545881881881872	-0.1286075404272104
-0.01265630630630632	-0.11397664813041153
-0.009853793793793697	-0.0991222561738906
-0.007051281281281296	-0.0840611051427054
-0.004248768768768674	-0.06881673506934732
-0.001446256256256273	-0.053420958719879834
0.0013562562562563496	-0.037913700248060594
0.00415876876876875	-0.022340934473359268
0.006961281281281373	-0.006751031150071317
0.009763793793793774	0.008809680090006662
0.012566306306306396	0.024301020452846586
0.015368818818818797	0.03969167671024496
0.01817133133133142	0.05495979790595397
0.02097384384384382	0.07009131989610558
0.023776356356356443	0.08507648604707894
0.026578868868868843	0.09990553223253026
0.029381381381381466	0.1145647430292886
0.03218389389389387	0.12903400184496272
0.03498640640640649	0.14328657837349396
0.03778891891891911	0.15729132655720218
0.04059143143143151	0.17101685325349267
0.043393943943944135	0.18443671313634502
0.046196456456456536	0.1975344060698962
0.04899896896896916	0.21030695815778508
0.05180148148148156	0.2227661499133849
0.05460399399399418	0.23493694901920095
0.05740650650650658	0.2468533046414112
0.060209019019019205	0.25855204060597387
0.0630115315315316	0.2700660258208256
0.06581404404404423	0.28141800715940485
0.06861655655655663	0.29261640971307196
0.07141906906906925	0.3036540431271605
0.07422158158158165	0.3145100610214535
0.07702409409409428	0.32515481770512894
0.07982660660660668	0.33555660365431167
0.0826291191191193	0.3456887766990019
0.0854316316316317	0.3555356671565854
0.08823414414414432	0.3650958822170411
0.09103665665665672	0.374382234754672
0.09383916916916935	0.3834183451809439
0.09664168168168175	0.3922328104986846
0.09944419419419437	0.40085247735798457
0.10224670670670677	0.4092966090796177
0.10504921921921939	0.4175735098908696
0.10785173173173179	0.425680503515366
0.11065424424424442	0.4336072274797965
0.11345675675675682	0.44134125665408674
0.11625926926926944	0.4488743837251158
0.11906178178178184	0.4562076697037676
0.12186429429429446	0.46335371203383835
0.12466680680680686	0.47033537837532136
0.12746931931931949	0.4771812954308394
0.13027183183183189	0.4839193601846359
0.1330743443443445	0.4905701626853587
0.1358768568568569	0.49714228252164167
0.13867936936936953	0.5036309139220019
0.14148188188188193	0.5100203287088294
0.14428439439439456	0.5162895763572468
0.14708690690690696	0.5224198711013688
0.14988941941941958	0.528401605588018
0.15269193193193198	0.5342390073787315
0.1554944444444446	0.5399510941449563
0.158296956956957	0.5455685980356844
0.16109946946946962	0.5511276271743744
0.16390198198198203	0.5566617039959286
0.16670449449449465	0.5621942314315427
0.16950700700700705	0.567733292485116
0.17230951951951967	0.5732700493369669
0.17511203203203207	0.5787810696521227
0.1779145445445447	0.5842339335840272
0.1807170570570571	0.5895947182471986
0.18351956956956972	0.5948355914436896
0.18632208208208212	0.5999408289666286
0.18912459459459474	0.6049100356104701
0.19192710710710714	0.609758047091103
0.19472961961961976	0.6145117308471651
0.19753213213213217	0.6192045186476958
0.2003346446446448	0.6238698805936307
0.2031371571571572	0.6285350485204209
0.2059396696696698	0.6332161419975761
0.2087421821821822	0.637915509431638
0.21154469469469483	0.6426216536135894
0.21434720720720724	0.647311644740711
0.21714971971971986	0.6519555004896821
0.21995223223223226	0.6565216849059173
0.22275474474474488	0.6609826888438138
0.22555725725725728	0.6653196383047415
0.2283597697697699	0.6695250512994164
0.2311622822822823	0.6736032189640021
0.23396479479479493	0.6775681735760299
0.23676730730730733	0.6814397342827572
0.23956981981981995	0.6852385711949354
0.24237233233233235	0.688981479268454
0.24517484484484497	0.6926780196652247
0.24797735735735738	0.6963293510161543
0.25077986986987	0.6999295040039137
0.2535823823823824	0.7034686932559131
0.256384894894895	0.7069376936301137
0.2591874074074074	0.7103320026846411
0.26198991991992004	0.7136545681461319
0.26479243243243245	0.7169162738958867
0.26759494494494507	0.7201340353071584
0.27039745745745747	0.7233270601348863
0.2731999699699701	0.7265123694480666
0.2760024824824825	0.7297008771280217
0.2788049949949951	0.7328951324499495
0.2816075075075075	0.7360893008481395
0.28441002002002014	0.7392712637934096
0.28721253253253254	0.7424260836329415
0.29001504504504516	0.7455397066760048
0.29281755755755756	0.7486017829774286
0.2956200700700702	0.7516068525245
0.2984225825825826	0.7545537504387511
0.3012250950950952	0.7574437071494384
0.3040276076076076	0.7602780478307407
0.30683012012012023	0.7630564833127893
0.30963263263263263	0.7657767071187331
0.31243514514514525	0.7684354742059224
0.31523765765765766	0.7710307330779371
0.3180401701701703	0.773563934637018
0.3208426826826827	0.7760415149315203
0.3236451951951953	0.7784747978709816
0.3264477077077077	0.7808781075192214
0.3292502202202203	0.7832655302157682
0.3320527327327327	0.7856472944275894
0.33485524524524535	0.7880269484172386
0.33765775775775775	0.790400325800472
0.34046027027027037	0.7927567481440181
0.34326278278278277	0.7950821960676009
0.3460652952952954	0.7973635250632137
0.3488678078078078	0.7995924327790072
0.3516703203203204	0.8017679319267444
0.3544728328328328	0.8038965403523711
0.35727534534534544	0.8059901229298703
0.36007785785785784	0.8080620743006002
0.36288037037037046	0.8101230699318438
0.36568288288288286	0.8121777577598583
0.3684853953953955	0.8142234644358024
0.3712879079079079	0.8162513441758681
0.3740904204204205	0.8182496127773293
0.3768929329329329	0.8202078373885575
0.37969544544544553	0.8221209090634196
0.38249795795795793	0.8239914178843868
0.38530047047047056	0.8258296470006222
0.38810298298298296	0.8276511420059719
0.3909054954954956	0.8294725610497204
0.393708008008008	0.8313070359426604
0.3965105205205206	0.8331604173426299
0.3993130330330332	0.8350295023386805
0.4021155455455456	0.8369027444303554
0.40491805805805825	0.8387632138549983
0.40772057057057065	0.840592933858263
0.4105230830830833	0.8423773530152465
0.4133255955955957	0.8441087209422784
0.4161281081081083	0.8457874951139455
0.4189306206206207	0.8474214975009127
0.4217331331331333	0.849023178734635
0.4245356456456457	0.8506058495996109
0.42733815815815834	0.8521799718965744
0.43014067067067074	0.8537505165286232
0.43294318318318337	0.8553160420007495
0.43574569569569577	0.8568696387128151
0.4385482082082084	0.8584013726809254
0.4413507207207208	0.8599014835351697
0.4441532332332334	0.8613634346756285
0.4469557457457458	0.8627860009144628
0.44975825825825844	0.8641738689043182
0.45256077077077084	0.8655366300480566
0.45536328328328346	0.8668864572410906
0.45816579579579586	0.8682350770497158
0.4609683083083085	0.8695908087913582
0.4637708208208209	0.8709564134864485
0.4665733333333335	0.8723282931713108
0.4693758458458459	0.8736972547074497
0.47217835835835853	0.8750506761132917
0.47498087087087093	0.87637557127287
0.47778338338338355	0.8776618184462973
0.48058589589589595	0.8789047560959178
0.4833884084084086	0.8801064788554387
0.486190920920921	0.8812754672990553
0.4889934334334336	0.882424594843931
0.491795945945946	0.8835679776807872
0.4945984584584586	0.8847174599288489
0.497400970970971	0.8858796613347337
0.5002034834834836	0.8870544062600806
0.503005995995996	0.8882350107152871
0.5058085085085087	0.8894104066561042
0.5086110210210211	0.890568560024902
0.5114135335335337	0.8917002407492347
0.5142160460460461	0.8928020548339883
0.5170185585585587	0.8938778119642494
0.5198210710710711	0.894937748687186
0.5226235835835837	0.89599574127426
0.5254260960960961	0.8970652488582631
0.5282286086086088	0.8981551426429293
0.5310311211211212	0.8992666649732368
0.5338336336336338	0.9003924800867343
0.5366361461461462	0.9015181954476057
0.5394386586586588	0.9026260135529918
0.5422411711711712	0.9036995324934884
0.5450436836836838	0.9047283466213326
0.5478461961961962	0.9057111251115936
0.5506487087087089	0.9066562664653703
0.5534512212212213	0.9075799201303403
0.5562537337337339	0.9085019253473503
0.5590562462462463	0.9094408124990012
0.5618587587587589	0.9104092634272789
0.5646612712712713	0.9114112606451228
0.5674637837837839	0.9124416273705815
0.5702662962962963	0.9134879392192654
0.573068808808809	0.9145341006373663
0.5758713213213213	0.9155644366211906
0.578673833833834	0.9165670826553449
0.5814763463463464	0.9175357701643614
0.584278858858859	0.918469685356091
0.5870813713713714	0.9193717275725218
0.589883883883884	0.9202459944389109
0.5926863963963964	0.9210955153750664
0.595488908908909	0.9219210891911851
0.5982914214214214	0.9227216244037705
0.6010939339339341	0.9234957979485432
0.6038964464464465	0.9242443434985648
0.6066989589589589	0.9249720282562625
0.6095014714714717	0.9256884615351939
0.6123039839839841	0.9264072680580413
0.6151064964964965	0.9271437182259752
0.6179090090090089	0.9279114448227335
0.6207115215215218	0.9287192082844627
0.6235140340340342	0.9295686893817261
0.6263165465465466	0.930453985054277
0.629119059059059	0.9313629633846003
0.6319215715715718	0.9322800708049079
0.6347240840840842	0.9331897627240278
0.6375265965965966	0.9340795805870256
0.640329109109109	0.9349420622456721
0.6431316216216219	0.9357750823189381
0.6459341341341343	0.9365807301528167
0.6487366466466467	0.9373632731320476
0.651539159159159	0.9381269824698517
0.6543416716716719	0.9388745551208433
0.6571441841841843	0.9396065824083537
0.6599466966966967	0.9403221058917832
0.6627492092092091	0.9410199129363745
0.665551721721722	0.9416999902728518
0.6683542342342343	0.9423645432410677
0.6711567467467467	0.9430181879761457
0.6739592592592591	0.9436672466846387
0.676761771771772	0.9443183977336678
0.6795642842842844	0.9449771376230984
0.6823667967967968	0.9456465373939524
0.6851693093093092	0.9463266297033277
0.687971821821822	0.9470145168062418
0.6907743343343344	0.9477050484320606
0.6935768468468468	0.9483917756211161
0.6963793593593592	0.949067887515679
0.6991818718718721	0.9497269635264753
0.7019843843843845	0.9503635492500173
0.7047868968968969	0.950973695612479
0.7075894094094093	0.9515556130151559
0.7103919219219221	0.952110468193132
0.7131944344344345	0.9526431420273085
0.7159969469469469	0.9531625741044802
0.7187994594594593	0.9536812572488551
0.7216019719719722	0.9542135859133782
0.7244044844844846	0.9547731012163689
0.727206996996997	0.9553691183364359
0.7300095095095094	0.9560036101099529
0.7328120220220222	0.9566693846386192
0.7356145345345346	0.9573504202513443
0.738417047047047	0.9580247022658359
0.7412195595595594	0.9586691638316087
0.7440220720720723	0.9592655898361199
0.7468245845845847	0.9598058548800461
0.7496270970970971	0.9602948374552298
0.7524296096096099	0.9607498556410272
0.7552321221221223	0.9611964064242934
0.7580346346346347	0.9616611061561878
0.7608371471471471	0.9621636822896926
0.76363965965966	0.9627103345681203
0.7664421721721724	0.9632905734953184
0.7692446846846848	0.9638787639252411
0.7720471971971972	0.9644402759456028
0.77484970970971	0.9649407558744304
0.7776522222222224	0.9653560043528171
0.7804547347347348	0.9656796244111101
0.7832572472472472	0.9659261164617661
0.7860597597597601	0.966128330846945
0.7888622722722725	0.966329794517319
0.7916647847847849	0.9665739312106809
0.7944672972972973	0.9668931357766176
0.7972698098098101	0.9673007460756511
0.8000723223223225	0.967788141453552
0.8028748348348349	0.9683277217861647
0.8056773473473473	0.9688808275243326
0.8084798598598602	0.9694082603345091
0.8112823723723726	0.969880376873804
0.814084884884885	0.9702839537875523
0.8168873973973974	0.9706240749883628
0.8196899099099102	0.9709208320576748
0.8224924224224226	0.9712021691112189
0.825294934934935	0.971495268877755
0.8280974474474474	0.9718191526066775
0.8308999599599602	0.9721805971086823
0.8337024724724726	0.9725742734753489
0.836504984984985	0.9729865952553786
0.8393074974974974	0.973401598034896
0.8421100100100103	0.9738066292789203
0.8449125225225227	0.9741958616023083
0.8477150350350351	0.9745705457106788
0.8505175475475475	0.9749361611105205
0.8533200600600603	0.9752977669706193
0.8561225725725727	0.9756555081077998
0.8589250850850851	0.976002172331332
0.8617275975975975	0.9763239519539528
0.8645301101101104	0.9766043951581923
0.8673326226226228	0.9768303468121595
0.8701351351351352	0.9769978837015157
0.8729376476476476	0.9771161236141905
0.8757401601601604	0.9772073834404286
0.8785426726726728	0.977303288786208
0.8813451851851852	0.977437729571375
0.8841476976976976	0.9776385911204355
0.8869502102102105	0.9779206314930131
0.8897527227227229	0.9782815805564485
0.8925552352352353	0.9787026000208525
0.8953577477477477	0.9791529651959252
0.8981602602602605	0.9795976106457132
0.9009627727727729	0.980005397250276
0.9037652852852853	0.9803558349935235
0.9065677977977977	0.980642547689478
0.9093703103103106	0.9808727961577004
0.912172822822823	0.981063549005526
0.9149753353353354	0.9812355420552665
0.9177778478478478	0.9814072238868485
0.9205803603603606	0.9815903408856212
0.923382872872873	0.9817882576795264
0.9261853853853854	0.981997177226077
0.9289878978978978	0.9822095250064244
0.9317904104104107	0.9824181658003248
0.9345929229229231	0.9826199853159029
0.9373954354354355	0.9828176938015325
0.9401979479479479	0.9830193548111357
0.9430004604604607	0.9832358852594156
0.9458029729729731	0.9834773816256237
0.9486054854854855	0.9837494348654601
0.9514079979979979	0.9840505438011772
0.9542105105105108	0.9843713756092681
0.9570130230230232	0.9846960856567961
0.9598155355355356	0.9850053608826428
0.962618048048048	0.9852804337917275
0.9654205605605608	0.9855071141318994
0.9682230730730732	0.9856789207655625
0.9710255855855856	0.9857986283320945
0.973828098098098	0.9858778998638791
0.9766306106106108	0.985935076926303
0.9794331231231233	0.9859915709313274
0.9822356356356357	0.9860675854951487
0.985038148148148	0.986178056017949
0.9878406606606609	0.9863296868731395
0.9906431731731733	0.9865197822442437
0.9934456856856857	0.9867372134587993
0.9962481981981981	0.9869653917445056
0.9990507107107109	0.9871866122665665
1.0018532232232233	0.9873867278067741
1.0046557357357357	0.9875589275408445
1.0074582482482481	0.9877055297325377
1.010260760760761	0.9878371600973734
1.0130632732732734	0.9879693917989685
1.0158657857857858	0.988117687013818
1.0186682982982982	0.9882920729738331
1.021470810810811	0.9884931974553715
1.0242733233233234	0.9887111255942223
1.0270758358358358	0.9889274959043411
1.0298783483483482	0.989120639358347
1.032680860860861	0.9892722833554051
1.0354833733733735	0.9893738356630059
1.0382858858858859	0.9894302092523091
1.0410883983983983	0.9894597698136605
1.0438909109109111	0.9894901141368326
1.0466934234234235	0.9895506903336075
1.049495935935936	0.9896643378555554
1.0522984484484483	0.989840293518577
1.0551009609609612	0.9900708907473177
1.0579034734734736	0.9903331328216153
1.060705985985986	0.9905948494636028
1.0635084984984984	0.9908237064159244
1.0663110110110112	0.9909963959389032
1.0691135235235236	0.9911052132981297
1.071916036036036	0.991159983772031
1.0747185485485484	0.9911847229501227
1.0775210610610613	0.9912100457554487
1.0803235735735737	0.991263663863296
1.083126086086086	0.9913618978365143
1.0859285985985985	0.9915047878850992
1.0887311111111113	0.9916762280759861
1.0915336236236237	0.9918489537311189
1.0943361361361361	0.9919927030296255
1.0971386486486485	0.9920829404216662
1.0999411611611614	0.9921074629291178
1.1027436736736738	0.9920690085708777
1.1055461861861862	0.9919833576636312
1.1083486986986986	0.9918738859122207
1.1111512112112114	0.9917645975883491
1.1139537237237238	0.9916739945112119
1.1167562362362362	0.9916116463889642
1.119558748748749	0.9915782319367139
1.1223612612612615	0.9915685346344474
1.1251637737737739	0.9915758699729493
1.1279662862862863	0.9915960425795911
1.130768798798799	0.9916292900382706
1.1335713113113115	0.9916795982899876
1.136373823823824	0.9917518960739217
1.1391763363363363	0.9918485133965769
1.1419788488488491	0.9919665835776788
1.1447813613613615	0.9920976705903677
1.147583873873874	0.9922299727587013
1.1503863863863864	0.9923523578502527
1.1531888988988992	0.9924586584116064
1.1559914114114116	0.9925504359505706
1.158793923923924	0.9926369144956466
1.1615964364364364	0.9927318196572579
1.1643989489489492	0.9928480546089489
1.1672014614614616	0.9929920425096646
1.170003973973974	0.9931598092090834
1.1728064864864864	0.9933363531124988
1.1756089989989993	0.9934987234082091
1.1784115115115117	0.9936219080768408
1.181214024024024	0.9936856082098868
1.1840165365365365	0.9936796352243178
1.1868190490490493	0.9936061532507279
1.1896215615615617	0.9934781319624585
1.1924240740740741	0.9933147542850029
1.1952265865865865	0.9931356188109477
1.1980290990990994	0.9929559654984175
1.2008316116116118	0.9927846743687426
1.2036341241241242	0.9926256111501395
1.2064366366366366	0.9924814686750639
1.2092391491491494	0.992358139660638
1.2120416616616618	0.9922673173343433
1.2148441741741742	0.9922256341302065
1.2176466866866866	0.9922500278135742
1.2204491991991995	0.9923506681298582
1.2232517117117119	0.9925240473357491
1.2260542242242243	0.9927491969979805
1.2288567367367367	0.9929892163066707
1.2316592492492495	0.9931985777720325
1.234461761761762	0.9933345815560304
1.2372642742742743	0.9933696115833228
1.2400667867867867	0.993300173317016
1.2428692992992996	0.9931493969170919
1.245671811811812	0.9929616234548612
1.2484743243243244	0.9927902543844205
1.2512768368368368	0.9926823711409453
1.2540793493493496	0.9926648922441932
1.256881861861862	0.992736732895736
1.2596843743743744	0.9928695972359354
1.2624868868868868	0.9930172372158077
1.2652893993993997	0.9931301867520315
1.268091911911912	0.9931711035551634
1.2708944244244245	0.9931256035375919
1.2736969369369369	0.9930049847046976
1.2764994494494497	0.9928400257727188
1.279301961961962	0.992668163330541
1.2821044744744745	0.9925187110359499
1.284906986986987	0.9924015337132808
1.2877094994994998	0.9923034228639926
1.2905120120120122	0.9921937026011647
1.2933145245245246	0.9920372513819609
1.296117037037037	0.991810329349688
1.2989195495495498	0.9915133686486227
1.3017220620620622	0.9911757068628325
1.3045245745745746	0.9908499016497003
1.307327087087087	0.9905968820224069
1.3101295995995998	0.9904665264991303
1.3129321121121122	0.9904801277763828
1.3157346246246246	0.9906209005506148
1.318537137137137	0.9908362422662176
1.32133964964965	0.991051639898954
1.3241421621621623	0.9911921985859743
1.3269446746746747	0.9912050864537413
1.329747187187187	0.9910756879786489
1.3325496996997	0.990832153551958
1.3353522122122123	0.9905367301035801
1.3381547247247247	0.990266539405871
1.3409572372372371	0.9900899065928142
1.34375974974975	0.9900457746742463
1.3465622622622624	0.9901326856827113
1.3493647747747748	0.9903106208567235
1.3521672872872872	0.9905147490477584
1.3549697997998	0.9906762679408966
1.3577723123123124	0.9907433350665272
1.3605748248248248	0.990695293222746
1.3633773373373372	0.9905458911453813
1.36617984984985	0.9903350937965786
1.3689823623623625	0.9901130035449286
1.3717848748748749	0.9899220123236799
1.3745873873873873	0.9897836897935917
1.3773898998999001	0.9896949798762071
1.3801924124124125	0.9896347387896047
1.382994924924925	0.9895777756921011
1.3857974374374373	0.9895107391226903
1.3885999499499502	0.9894434421620681
1.3914024624624626	0.9894108127308939
1.394204974974975	0.9894640516140101
1.3970074874874874	0.9896535525187489
1.39981	0.9900093516783506
1.39991	0.9904870809082846
1.3971102828053281	0.9898284692722064
1.3943105656106556	0.9891759949807242
1.3915108484159835	0.9886155328582192
1.3887111312213114	0.9882160871410728
1.3859114140266393	0.9880117581015226
1.3831116968319672	0.9879932729023183
1.3803119796372951	0.9881119124639648
1.377512262442623	0.9882947494507369
1.374712545247951	0.9884664837501218
1.3719128280532784	0.9885710595489079
1.3691131108586063	0.9885863640452255
1.3663133936639342	0.9885276053144639
1.3635136764692621	0.9884386754156862
1.36071395927459	0.9883746900344641
1.357914242079918	0.9883816752282606
1.3551145248852459	0.9884801455792794
1.3523148076905733	0.9886578657484688
1.3495150904959012	0.9888739312806722
1.3467153733012291	0.9890725222672092
1.343915656106557	0.989201537887892
1.341115938911885	0.989229833496847
1.3383162217172129	0.9891574018563867
1.3355165045225408	0.9890153035903047
1.3327167873278687	0.9888555932649343
1.3299170701331962	0.9887347439771327
1.327117352938524	0.9886960811173896
1.324317635743852	0.9887568803091166
1.3215179185491799	0.9889040875839126
1.3187182013545078	0.9890997089188286
1.3159184841598357	0.9892937909771965
1.3131187669651636	0.989440599895028
1.310319049770491	0.9895128096073498
1.307519332575819	0.9895094107318483
1.304719615381147	0.9894552570603017
1.3019198981864748	0.9893928878580722
1.2991201809918027	0.9893695923498569
1.2963204637971306	0.9894239014768954
1.2935207466024585	0.9895755007279284
1.2907210294077864	0.9898211413167455
1.287921312213114	0.9901370556265949
1.2851215950184418	0.9904863896923706
1.2823218778237697	0.990828884978289
1.2795221606290976	0.9911298035532617
1.2767224434344255	0.9913658367057208
1.2739227262397534	0.9915270802892628
1.2711230090450814	0.9916155553702577
1.2683232918504093	0.9916417073507936
1.2655235746557367	0.9916205630975876
1.2627238574610646	0.9915687953069718
1.2599241402663925	0.9915031228151565
1.2571244230717205	0.991439668949956
1.2543247058770484	0.9913934577985848
1.2515249886823763	0.9913773098940607
1.2487252714877042	0.9913999206996765
1.2459255542930316	0.9914635899616644
1.2431258370983596	0.9915625725691718
1.2403261199036875	0.9916830796350339
1.2375264027090154	0.9918055050589989
1.2347266855143433	0.9919086469073801
1.2319269683196712	0.9919748569067577
1.229127251124999	0.9919945402860072
1.226327533930327	0.9919684837573869
1.2235278167356545	0.9919071364120948
1.2207280995409824	0.9918269956320724
1.2179283823463103	0.9917452849159256
1.2151286651516382	0.9916747580105125
1.212328947956966	0.9916204597722085
1.209529230762294	0.9915795917022987
1.206729513567622	0.9915444978611991
1.2039297963729494	0.9915076113950299
1.2011300791782773	0.9914664203329551
1.1983303619836052	0.9914264289975057
1.1955306447889331	0.9914007647204358
1.192730927594261	0.9914062883058437
1.189931210399589	0.991457387334151
1.1871314932049168	0.9915595864237555
1.1843317760102448	0.9917053379535559
1.1815320588155722	0.9918737500102545
1.1787323416209001	0.9920347489669987
1.175932624426228	0.9921566799764099
1.173132907231556	0.9922151288658172
1.1703331900368839	0.9922002276546672
1.1675334728422118	0.9921200752664031
1.1647337556475397	0.9919990580553686
1.1619340384528671	0.9918714216732254
1.159134321258195	0.9917719193615133
1.156334604063523	0.9917262680130745
1.1535348868688509	0.9917441980766218
1.1507351696741788	0.9918170817175002
1.1479354524795067	0.991920734396273
1.1451357352848346	0.9920224547997188
1.1423360180901625	0.992090170827409
1.13953630089549	0.9921010439160216
1.1367365837008179	0.9920471701127573
1.1339368665061458	0.9919369708248377
1.1311371493114737	0.9917921619203225
1.1283374321168016	0.9916414220792922
1.1255377149221295	0.9915126988864933
1.1227379977274574	0.991426298743239
1.1199382805327853	0.9913905072712661
1.1171385633381128	0.9914006577688481
1.1143388461434407	0.9914415829600423
1.1115391289487686	0.9914925304939934
1.1087394117540965	0.9915330990848155
1.1059396945594244	0.9915486428220142
1.1031399773647523	0.9915338595147049
1.1003402601700802	0.9914938052184927
1.0975405429754077	0.9914422094160071
1.0947408257807356	0.9913975642240291
1.0919411085860635	0.9913779242258979
1.0891413913913914	0.9913956193370419
1.0863416741967193	0.9914531209551334
1.0835419570020473	0.9915411031187285
1.0807422398073752	0.9916393198995972
1.077942522612703	0.9917203259780878
1.0751428054180305	0.9917553938609917
1.0723430882233584	0.9917213700987655
1.0695433710286864	0.9916068309079005
1.0667436538340143	0.9914158915607283
1.0639439366393422	0.9911684640928966
1.06114421944467	0.9908965922598412
1.058344502249998	0.9906375344997812
1.0555447850553255	0.9904252287118607
1.0527450678606534	0.9902823509177789
1.0499453506659813	0.9902151495388456
1.0471456334713092	0.9902125457788269
1.044345916276637	0.9902497984748375
1.041546199081965	0.9902956812743263
1.038746481887293	0.9903210374377076
1.0359467646926208	0.9903061336533285
1.0331470474979483	0.9902446104363647
1.0303473303032762	0.9901429366153113
1.027547613108604	0.9900157750984921
1.024747895913932	0.9898790577770933
1.02194817871926	0.9897433612689682
1.0191484615245878	0.989610068958346
1.0163487443299157	0.9894717987501143
1.0135490271352436	0.9893169918857503
1.010749309940571	0.9891369427522512
1.007949592745899	0.9889324911936601
1.005149875551227	0.9887175181020934
1.0023501583565548	0.9885173736775874
0.9995504411618827	0.9883621357339767
0.9967507239672107	0.9882765525407042
0.9939510067725386	0.9882699739736331
0.991151289577866	0.9883299552025538
0.9883515723831939	0.9884223114864298
0.9855518551885218	0.9884984344734684
0.9827521379938498	0.9885082607797924
0.9799524207991777	0.988415218737982
0.9771527036045056	0.9882085003378092
0.9743529864098335	0.9879085123461138
0.9715532692151614	0.9875632687766966
0.9687535520204889	0.9872362349443489
0.9659538348258168	0.9869888546718184
0.9631541176311447	0.9868627963902951
0.9603544004364726	0.986867224628501
0.9575546832418005	0.9869750116734732
0.9547549660471284	0.9871291616408553
0.9519552488524563	0.9872576508766939
0.9491555316577838	0.9872923654917335
0.9463558144631117	0.9871866369814289
0.9435560972684396	0.9869264028560325
0.9407563800737675	0.9865320604433676
0.9379566628790954	0.9860509621176548
0.9351569456844233	0.9855432855710853
0.9323572284897512	0.9850658244230794
0.9295575112950791	0.9846585467066575
0.9267577941004066	0.9843375370047448
0.9239580769057345	0.9840956511654255
0.9211583597110624	0.9839096757972068
0.9183586425163903	0.9837508470025118
0.9155589253217182	0.9835948480761785
0.9127592081270461	0.9834280383259466
0.909959490932374	0.983248352266735
0.907159773737702	0.9830613906666779
0.9043600565430294	0.9828739414284794
0.9015603393483573	0.9826879289565486
0.8987606221536852	0.9824973777574146
0.8959609049590131	0.9822896061913586
0.8931611877643411	0.9820500950852897
0.890361470569669	0.9817689837429955
0.8875617533749969	0.9814464857874271
0.8847620361803243	0.9810949165639011
0.8819623189856522	0.9807363100714046
0.8791626017909802	0.9803962782926894
0.8763628845963081	0.9800961966609045
0.873563167401636	0.9798464553460469
0.8707634502069639	0.9796431616495349
0.8679637330122918	0.9794694551114734
0.8651640158176197	0.9793009624368201
0.8623642986229472	0.9791134753215645
0.8595645814282751	0.9788902011188318
0.856764864233603	0.9786261640909579
0.8539651470389309	0.9783284173865899
0.8511654298442588	0.978012247162408
0.8483657126495867	0.9776949456565789
0.8455659954549146	0.9773894975274202
0.8427662782602421	0.97710040804616
0.83996656106557	0.9768229820266707
0.8371668438708979	0.9765460136503101
0.8343671266762258	0.9762565915249742
0.8315674094815537	0.9759450286079823
0.8287676922868816	0.9756080315298944
0.8259679750922095	0.9752490521992889
0.8231682578975374	0.9748759624655575
0.8203685407028649	0.9744972717314584
0.8175688235081928	0.9741186382872136
0.8147691063135207	0.9737412056278212
0.8119693891188486	0.9733624285617466
0.8091696719241765	0.9729789073744642
0.8063699547295045	0.9725898053640697
0.8035702375348324	0.9721990919916348
0.8007705203401598	0.9718152933369714
0.7979708031454877	0.9714484901975737
0.7951710859508156	0.9711055645968246
0.7923713687561436	0.9707856349481097
0.7895716515614715	0.9704778170322061
0.7867719343667994	0.9701627565184665
0.7839722171721273	0.9698180027891655
0.7811724999774552	0.9694257267397822
0.7783727827827827	0.9689801341983842
0.7755730655881106	0.9684916833780999
0.7727733483934385	0.9679860585197456
0.7699736311987664	0.9674975604961122
0.7671739140040943	0.9670585834712002
0.7643741968094222	0.9666884364932737
0.7615744796147501	0.9663853257244496
0.758774762420078	0.966124557944052
0.7559750452254055	0.9658641357934215
0.7531753280307334	0.9655564827320754
0.7503756108360613	0.9651628781299022
0.7475758936413892	0.9646660623407046
0.7447761764467171	0.9640768239503341
0.741976459252045	0.9634321516087367
0.7391767420573729	0.9627851772721998
0.7363770248627004	0.9621897973101918
0.7335773076680283	0.9616846456556352
0.7307775904733562	0.9612813966448368
0.7279778732786841	0.960961070089293
0.725178156084012	0.9606795095735492
0.72237843888934	0.9603803206759772
0.7195787216946679	0.9600112312413044
0.7167790044999958	0.9595388251202082
0.7139792873053232	0.9589572173178309
0.7111795701106511	0.9582882537606354
0.708379852915979	0.9575735463219245
0.705580135721307	0.956861186848145
0.7027804185266349	0.9561915050707561
0.6999807013319628	0.9555862879435681
0.6971809841372907	0.9550445095373812
0.6943812669426181	0.9545453496914293
0.6915815497479461	0.9540569029861246
0.688781832553274	0.9535472905965392
0.6859821153586019	0.9529944056953177
0.6831823981639298	0.952391328680618
0.6803826809692577	0.9517461768844907
0.6775829637745856	0.9510771443841985
0.6747832465799135	0.9504050321937827
0.671983529385241	0.9497461625059216
0.6691838121905689	0.9491080800445864
0.6663840949958968	0.9484891352513325
0.6635843778012247	0.9478814644449967
0.6607846606065526	0.9472756423228856
0.6579849434118805	0.9466648279053025
0.6551852262172084	0.9460466775914611
0.6523855090225363	0.9454224238812277
0.6495857918278638	0.9447938290353957
0.6467860746331917	0.9441596774479881
0.6439863574385196	0.9435136837080322
0.6411866402438475	0.9428450847986152
0.6383869230491754	0.9421420064714993
0.6355872058545033	0.9413964282777478
0.6327874886598313	0.9406087421215441
0.6299877714651587	0.9397898628375081
0.6271880542704866	0.9389596549716637
0.6243883370758145	0.9381418035523759
0.6215886198811424	0.937356664997188
0.6187889026864704	0.9366145387191337
0.6159891854917983	0.9359118266662589
0.6131894682971262	0.9352316456489073
0.6103897511024541	0.9345489252140848
0.6075900339077815	0.9338384083233779
0.6047903167131095	0.933082867985446
0.6019905995184374	0.9322786831051842
0.5991908823237653	0.9314367713036664
0.5963911651290932	0.930578472481739
0.5935914479344209	0.9297277550833014
0.5907917307397488	0.9289024410488058
0.5879920135450767	0.9281075325544889
0.5851922963504046	0.9273330218371578
0.5823925791557323	0.9265570123192701
0.5795928619610602	0.9257531199370115
0.5767931447663881	0.9248996164421119
0.573993427571716	0.9239871570790754
0.5711937103770437	0.9230224234759957
0.5683939931823716	0.9220264340382762
0.5655942759876995	0.9210281219912904
0.5627945587930274	0.9200553996050571
0.5599948415983551	0.919126746822164
0.557195124403683	0.9182461046931827
0.5543954072090109	0.9174026282658847
0.5515956900143388	0.9165751148331468
0.5487959728196665	0.9157393043792041
0.5459962556249944	0.9148753291365348
0.5431965384303223	0.9139726848229506
0.54039682123565	0.9130311483740676
0.5375971040409779	0.9120576668596296
0.5347973868463058	0.9110607842739855
0.5319976696516338	0.9100450796753008
0.5291979524569614	0.9090080258789461
0.5263982352622893	0.9079406720006834
0.5235985180676173	0.906831989020564
0.5207988008729452	0.9056751905666394
0.5179990836782729	0.9044734378014216
0.5151993664836008	0.90324241675573
0.5123996492889287	0.9020083345590894
0.5095999320942566	0.9008015474436786
0.5068002148995843	0.8996477035077276
0.5040004977049122	0.8985593372913405
0.5012007805102401	0.8975308835528133
0.498401063315568	0.8965390408076539
0.4956013461208957	0.8955486534491146
0.4928016289262236	0.8945224043897639
0.4900019117315515	0.8934312795601037
0.4872021945368792	0.8922624579233922
0.4844024773422071	0.8910221159069915
0.481602760147535	0.8897323312673029
0.4788030429528629	0.8884232421998621
0.4760033257581906	0.8871231791324494
0.4732036085635185	0.8858500991857738
0.4704038913688464	0.8846071113361127
0.4676041741741743	0.8833833846706407
0.464804456979502	0.8821598173950143
0.4620047397848299	0.8809171883907451
0.45920502259015783	0.8796436969927999
0.45640530539548574	0.8783390991659952
0.4536055882008134	0.8770139495460592
0.45080587100614133	0.8756842853067158
0.44800615381146924	0.8743637823170731
0.44520643661679693	0.8730563698318223
0.44240671942212484	0.8717521655580908
0.43960700222745275	0.8704284318552111
0.43680728503278066	0.8690554673666647
0.43400756783810834	0.8676055688821969
0.43120785064343625	0.8660620552394733
0.42840813344876416	0.8644252440610477
0.42560841625409207	0.8627132533158131
0.42280869905941976	0.8609572258869259
0.42000898186474767	0.8591924515445204
0.4172092646700756	0.857448242511594
0.4144095474754035	0.8557398355208711
0.41160983028073117	0.8540649084749213
0.4088101130860591	0.8524057542850408
0.406010395891387	0.8507362785355026
0.4032106786967149	0.8490314158102412
0.4004109615020426	0.8472758128759039
0.3976112443073705	0.8454689386829638
0.3948115271126984	0.8436250244332386
0.3920118099180261	0.8417679765344008
0.389212092723354	0.8399230523456799
0.3864123755286819	0.8381081028874973
0.3836126583340098	0.8363272552504566
0.3808129411393375	0.8345690409120381
0.3780132239446654	0.8328094924310888
0.3752135067499933	0.8310191366880051
0.37241378955532123	0.8291716271329606
0.3696140723606489	0.8272513402178259
0.3668143551659768	0.8252577030585446
0.36401463797130473	0.8232051280655414
0.36121492077663264	0.8211188113774072
0.35841520358196033	0.8190278518864267
0.35561548638728824	0.8169578064522427
0.35281576919261615	0.8149247583565482
0.35001605199794406	0.8129323213683441
0.34721633480327174	0.8109720010876134
0.34441661760859965	0.8090263400733533
0.34161690041392756	0.8070735919321878
0.33881718321925525	0.8050924695092714
0.33601746602458316	0.8030657809805815
0.33321774882991106	0.8009823394181317
0.330418031635239	0.7988371649646102
0.32761831444056666	0.7966304717806713
0.32481859724589457	0.7943661174065559
0.3220188800512225	0.7920500904914487
0.3192191628565504	0.7896893324635583
0.3164194456618781	0.7872908882574835
0.313619728467206	0.7848611989975303
0.3108200112725339	0.7824053492570178
0.3080202940778618	0.7799262340226101
0.3052205768831895	0.7774238158146578
0.3024208596885174	0.7748947799528567
0.2996211424938453	0.7723328802945809
0.2968214252991732	0.7697300866010547
0.2940217081045009	0.7670783638809022
0.2912219909098288	0.7643716490362579
0.2884222737151567	0.7616074564089147
0.2856225565204844	0.7587876077991207
0.2828228393258123	0.7559178328494243
0.2800231221311402	0.7530063365891961
0.27722340493646813	0.750061755844764
0.2744236877417958	0.7470911075662565
0.2716239705471237	0.7440983071262768
0.26882425335245164	0.7410836187808554
0.26602453615777955	0.738044079650414
0.26322481896310723	0.7349746337559306
0.26042510176843514	0.7318695317582531
0.25762538457376305	0.7287235486369739
0.25482566737909096	0.7255327266645684
0.25202595018441865	0.7222945850587958
0.24922623298974655	0.7190079464041146
0.24642651579507446	0.7156726293263518
0.24362679860040237	0.7122892179318363
0.24082708140573006	0.7088589771903256
0.23802736421105797	0.705383822303238
0.23522764701638588	0.7018661591979555
0.23242792982171356	0.6983084474902519
0.22962821262704147	0.6947124887184484
0.22682849543236938	0.6910786411239576
0.2240287782376973	0.6874053042719068
0.22122906104302498	0.6836890123949149
0.21842934384835289	0.6799252926265784
0.2156296266536808	0.676110132165308
0.2128299094590087	0.6722415754602731
0.2100301922643364	0.6683207838608538
0.2072304750696643	0.6643519475992445
0.2044307578749922	0.6603407689345552
0.20163104068032012	0.6562917515920027
0.1988313234856478	0.6522050604849918
0.1960316062909757	0.6480740497174662
0.19323188909630362	0.6438845338547545
0.19043217190163153	0.6396164494051682
0.18763245470695922	0.6352478189063078
0.18483273751228713	0.6307601140370082
0.18203302031761504	0.6261434988350437
0.17923330312294272	0.6214002610987994
0.17643358592827063	0.6165451194423377
0.17363386873359854	0.611601952348183
0.17083415153892645	0.6065975883003978
0.16803443434425414	0.6015542767076865
0.16523471714958204	0.5964829941215224
0.16243499995490995	0.5913796231153681
0.15963528276023786	0.5862252713455924
0.15683556556556555	0.5809907913631007
0.15403584837089346	0.5756442871981633
0.15123613117622137	0.5701594576499578
0.14843641398154928	0.5645223372438875
0.14563669678687696	0.558734460074954
0.14283697959220487	0.5528115529415967
0.14003726239753278	0.5467782241371855
0.13723754520286047	0.5406603216398731
0.13443782800818838	0.5344773056931971
0.13163811081351628	0.5282369064221446
0.1288383936188442	0.5219335505583782
0.12603867642417188	0.5155508068288597
0.12323895922949979	0.5090668235781737
0.1204392420348277	0.5024608280470934
0.11763952484015561	0.4957185081904749
0.1148398076454833	0.488834567712665
0.1120400904508112	0.48181175831101897
0.10924037325613911	0.47465690055667886
0.10644065606146702	0.46737540237042463
0.10364093886679471	0.4599662484652502
0.10084122167212262	0.4524192281907695
0.09804150447745053	0.44471538182944825
0.09524178728277843	0.43683055499414636
0.09244207008810612	0.4287409264659154
0.08964235289343403	0.4204287504793411
0.08684263569876194	0.4118865191933161
0.08404291850408963	0.40311829225190976
0.08124320130941753	0.39413785660340644
0.07844348411474544	0.38496435673969875
0.07564376692007335	0.375616755937619
0.07284404972540104	0.36610873830170104
0.07004433253072895	0.3564453929692291
0.06724461533605686	0.3466223625408603
0.06444489814138477	0.33662733379818366
0.06164518094671245	0.32644307439570897
0.05884546375204036	0.3160508820060571
0.05604574655736827	0.3054333873856172
0.05324602936269618	0.29457606718461626
0.050446312168023866	0.28346739266376986
0.047646594973351775	0.2720980464587247
0.044846877778679684	0.26045990545321807
0.04204716058400759	0.24854544260043154
0.03924744338933528	0.23634789578236481
0.03644772619466319	0.22386213385501147
0.0336480089999911	0.2110857986377906
0.030848291805318784	0.1980201594691219
0.028048574610646693	0.18467023654115527
0.0252488574159746	0.171044075845865
0.02244914022130251	0.15715145452827534
0.019649423026630197	0.14300259504218044
0.016849705831958106	0.1286075404272104
0.014049988637286015	0.11397664813041153
0.011250271442613924	0.0991222561738906
0.00845055424794161	0.0840611051427054
0.00565083705326952	0.06881673506934732
0.0028511198585974284	0.053420958719879834
5.140266392533732e-05	0.037913700248060594
-0.002748314530746976	0.022340934473359268
-0.005548031725419067	0.006751031150071317
-0.008347748920091158	-0.008809680090006662
-0.01114746611476325	-0.024301020452846586
-0.013947183309435562	-0.03969167671024496
-0.016746900504107654	-0.05495979790595397
-0.019546617698779745	-0.07009131989610558
-0.022346334893452058	-0.08507648604707894
-0.02514605208812415	-0.09990553223253026
-0.02794576928279624	-0.1145647430292886
-0.03074548647746833	-0.12903400184496272
-0.033545203672140644	-0.14328657837349396
-0.036344920866812735	-0.15729132655720218
-0.03914463806148483	-0.17101685325349267
-0.04194435525615692	-0.18443671313634502
-0.04474407245082923	-0.1975344060698962
-0.04754378964550132	-0.21030695815778508
-0.05034350684017341	-0.2227661499133849
-0.053143224034845504	-0.23493694901920095
-0.05594294122951782	-0.2468533046414112
-0.05874265842418991	-0.25855204060597387
-0.061542375618862	-0.2700660258208256
-0.06434209281353409	-0.28141800715940485
-0.0671418100082064	-0.29261640971307196
-0.0699415272028785	-0.3036540431271605
-0.07274124439755059	-0.3145100610214535
-0.0755409615922229	-0.32515481770512894
-0.07834067878689499	-0.33555660365431167
-0.08114039598156708	-0.3456887766990019
-0.08394011317623917	-0.3555356671565854
-0.08673983037091149	-0.3650958822170411
-0.08953954756558358	-0.374382234754672
-0.09233926476025567	-0.3834183451809439
-0.09513898195492776	-0.3922328104986846
-0.09793869914960007	-0.40085247735798457
-0.10073841634427216	-0.4092966090796177
-0.10353813353894425	-0.4175735098908696
-0.10633785073361635	-0.425680503515366
-0.10913756792828866	-0.4336072274797965
-0.11193728512296075	-0.44134125665408674
-0.11473700231763284	-0.4488743837251158
-0.11753671951230515	-0.4562076697037676
-0.12033643670697725	-0.46335371203383835
-0.12313615390164934	-0.47033537837532136
-0.12593587109632143	-0.4771812954308394
-0.12873558829099374	-0.4839193601846359
-0.13153530548566583	-0.4905701626853587
-0.13433502268033792	-0.49714228252164167
-0.13713473987501001	-0.5036309139220019
-0.13993445706968233	-0.5100203287088294
-0.14273417426435442	-0.5162895763572468
-0.1455338914590265	-0.5224198711013688
-0.1483336086536986	-0.528401605588018
-0.15113332584837091	-0.5342390073787315
-0.153933043043043	-0.5399510941449563
-0.1567327602377151	-0.5455685980356844
-0.1595324774323872	-0.5511276271743744
-0.1623321946270595	-0.5566617039959286
-0.1651319118217316	-0.5621942314315427
-0.16793162901640368	-0.567733292485116
-0.170731346211076	-0.5732700493369669
-0.1735310634057481	-0.5787810696521227
-0.17633078060042018	-0.5842339335840272
-0.17913049779509227	-0.5895947182471986
-0.18193021498976458	-0.5948355914436896
-0.18472993218443667	-0.5999408289666286
-0.18752964937910876	-0.6049100356104701
-0.19032936657378086	-0.609758047091103
-0.19312908376845317	-0.6145117308471651
-0.19592880096312526	-0.6192045186476958
-0.19872851815779735	-0.6238698805936307
-0.20152823535246944	-0.6285350485204209
-0.20432795254714176	-0.6332161419975761
-0.20712766974181385	-0.637915509431638
-0.20992738693648594	-0.6426216536135894
-0.21272710413115803	-0.647311644740711
-0.21552682132583034	-0.6519555004896821
-0.21832653852050243	-0.6565216849059173
-0.22112625571517452	-0.6609826888438138
-0.22392597290984684	-0.6653196383047415
-0.22672569010451893	-0.6695250512994164
-0.22952540729919102	-0.6736032189640021
-0.2323251244938631	-0.6775681735760299
-0.23512484168853542	-0.6814397342827572
-0.23792455888320752	-0.6852385711949354
-0.2407242760778796	-0.688981479268454
-0.2435239932725517	-0.6926780196652247
-0.246323710467224	-0.6963293510161543
-0.2491234276618961	-0.6999295040039137
-0.2519231448565682	-0.7034686932559131
-0.2547228620512403	-0.7069376936301137
-0.2575225792459126	-0.7103320026846411
-0.2603222964405847	-0.7136545681461319
-0.2631220136352568	-0.7169162738958867
-0.26592173082992887	-0.7201340353071584
-0.2687214480246012	-0.7233270601348863
-0.2715211652192733	-0.7265123694480666
-0.27432088241394537	-0.7297008771280217
-0.2771205996086177	-0.7328951324499495
-0.27992031680328977	-0.7360893008481395
-0.28272003399796186	-0.7392712637934096
-0.28551975119263395	-0.7424260836329415
-0.28831946838730627	-0.7455397066760048
-0.29111918558197836	-0.7486017829774286
-0.29391890277665045	-0.7516068525245
-0.29671861997132254	-0.7545537504387511
-0.29951833716599485	-0.7574437071494384
-0.30231805436066694	-0.7602780478307407
-0.30511777155533903	-0.7630564833127893
-0.3079174887500111	-0.7657767071187331
-0.31071720594468344	-0.7684354742059224
-0.31351692313935553	-0.7710307330779371
-0.3163166403340276	-0.773563934637018
-0.3191163575286997	-0.7760415149315203
-0.321916074723372	-0.7784747978709816
-0.3247157919180441	-0.7808781075192214
-0.3275155091127162	-0.7832655302157682
-0.3303152263073885	-0.7856472944275894
-0.3331149435020606	-0.7880269484172386
-0.3359146606967327	-0.790400325800472
-0.3387143778914048	-0.7927567481440181
-0.3415140950860771	-0.7950821960676009
-0.3443138122807492	-0.7973635250632137
-0.3471135294754213	-0.7995924327790072
-0.3499132466700934	-0.8017679319267444
-0.3527129638647657	-0.8038965403523711
-0.3555126810594378	-0.8059901229298703
-0.3583123982541099	-0.8080620743006002
-0.36111211544878197	-0.8101230699318438
-0.3639118326434543	-0.8121777577598583
-0.36671154983812637	-0.8142234644358024
-0.36951126703279846	-0.8162513441758681
-0.37231098422747055	-0.8182496127773293
-0.37511070142214287	-0.8202078373885575
-0.37791041861681496	-0.8221209090634196
-0.38071013581148705	-0.8239914178843868
-0.38350985300615936	-0.8258296470006222
-0.38630957020083145	-0.8276511420059719
-0.38910928739550354	-0.8294725610497204
-0.39190900459017564	-0.8313070359426604
-0.39470872178484795	-0.8331604173426299
-0.39750843897952004	-0.8350295023386805
-0.40030815617419213	-0.8369027444303554
-0.40310787336886433	-0.8387632138549983
-0.4059075905635364	-0.840592933858263
-0.4087073077582086	-0.8423773530152465
-0.4115070249528807	-0.8441087209422784
-0.4143067421475529	-0.8457874951139455
-0.417106459342225	-0.8474214975009127
-0.4199061765368972	-0.849023178734635
-0.4227058937315693	-0.8506058495996109
-0.4255056109262415	-0.8521799718965744
-0.4283053281209137	-0.8537505165286232
-0.4311050453155858	-0.8553160420007495
-0.433904762510258	-0.8568696387128151
-0.4367044797049301	-0.8584013726809254
-0.4395041968996023	-0.8599014835351697
-0.4423039140942744	-0.8613634346756285
-0.4451036312889466	-0.8627860009144628
-0.4479033484836187	-0.8641738689043182
-0.4507030656782909	-0.8655366300480566
-0.453502782872963	-0.8668864572410906
-0.4563025000676352	-0.8682350770497158
-0.45910221726230727	-0.8695908087913582
-0.46190193445697947	-0.8709564134864485
-0.46470165165165156	-0.8723282931713108
-0.46750136884632376	-0.8736972547074497
-0.47030108604099585	-0.8750506761132917
-0.47310080323566805	-0.87637557127287
-0.47590052043034026	-0.8776618184462973
-0.47870023762501235	-0.8789047560959178
-0.48149995481968455	-0.8801064788554387
-0.48429967201435664	-0.8812754672990553
-0.48709938920902884	-0.882424594843931
-0.48989910640370093	-0.8835679776807872
-0.49269882359837314	-0.8847174599288489
-0.49549854079304523	-0.8858796613347337
-0.49829825798771743	-0.8870544062600806
-0.5010979751823895	-0.8882350107152871
-0.5038976923770617	-0.8894104066561042
-0.5066974095717338	-0.890568560024902
-0.509497126766406	-0.8917002407492347
-0.5122968439610781	-0.8928020548339883
-0.5150965611557503	-0.8938778119642494
-0.5178962783504224	-0.894937748687186
-0.5206959955450946	-0.89599574127426
-0.5234957127397667	-0.8970652488582631
-0.5262954299344389	-0.8981551426429293
-0.5290951471291111	-0.8992666649732368
-0.5318948643237832	-0.9003924800867343
-0.5346945815184554	-0.9015181954476057
-0.5374942987131275	-0.9026260135529918
-0.5402940159077997	-0.9036995324934884
-0.5430937331024718	-0.9047283466213326
-0.545893450297144	-0.9057111251115936
-0.5486931674918161	-0.9066562664653703
-0.5514928846864883	-0.9075799201303403
-0.5542926018811604	-0.9085019253473503
-0.5570923190758326	-0.9094408124990012
-0.5598920362705047	-0.9104092634272789
-0.5626917534651769	-0.9114112606451228
-0.565491470659849	-0.9124416273705815
-0.5682911878545212	-0.9134879392192654
-0.5710909050491932	-0.9145341006373663
-0.5738906222438654	-0.9155644366211906
-0.5766903394385375	-0.9165670826553449
-0.5794900566332097	-0.9175357701643614
-0.5822897738278819	-0.918469685356091
-0.585089491022554	-0.9193717275725218
-0.5878892082172262	-0.9202459944389109
-0.5906889254118983	-0.9210955153750664
-0.5934886426065705	-0.9219210891911851
-0.5962883598012426	-0.9227216244037705
-0.5990880769959148	-0.9234957979485432
-0.6018877941905869	-0.9242443434985648
-0.6046875113852591	-0.9249720282562625
-0.6074872285799312	-0.9256884615351939
-0.6102869457746034	-0.9264072680580413
-0.6130866629692755	-0.9271437182259752
-0.6158863801639477	-0.9279114448227335
-0.6186860973586198	-0.9287192082844627
-0.621485814553292	-0.9295686893817261
-0.6242855317479641	-0.930453985054277
-0.6270852489426363	-0.9313629633846003
-0.6298849661373085	-0.9322800708049079
-0.6326846833319806	-0.9331897627240278
-0.6354844005266528	-0.9340795805870256
-0.6382841177213249	-0.9349420622456721
-0.6410838349159971	-0.9357750823189381
-0.6438835521106692	-0.9365807301528167
-0.6466832693053414	-0.9373632731320476
-0.6494829865000135	-0.9381269824698517
-0.6522827036946857	-0.9388745551208433
-0.6550824208893578	-0.9396065824083537
-0.65788213808403	-0.9403221058917832
-0.660681855278702	-0.9410199129363745
-0.6634815724733742	-0.9416999902728518
-0.6662812896680463	-0.9423645432410677
-0.6690810068627185	-0.9430181879761457
-0.6718807240573906	-0.9436672466846387
-0.6746804412520628	-0.9443183977336678
-0.6774801584467349	-0.9449771376230984
-0.6802798756414071	-0.9456465373939524
-0.6830795928360793	-0.9463266297033277
-0.6858793100307514	-0.9470145168062418
-0.6886790272254236	-0.9477050484320606
-0.6914787444200957	-0.9483917756211161
-0.6942784616147679	-0.949067887515679
-0.69707817880944	-0.9497269635264753
-0.6998778960041122	-0.9503635492500173
-0.7026776131987843	-0.950973695612479
-0.7054773303934565	-0.9515556130151559
-0.7082770475881286	-0.952110468193132
-0.7110767647828008	-0.9526431420273085
-0.7138764819774729	-0.9531625741044802
-0.7166761991721451	-0.9536812572488551
-0.7194759163668172	-0.9542135859133782
-0.7222756335614894	-0.9547731012163689
-0.7250753507561615	-0.9553691183364359
-0.7278750679508337	-0.9560036101099529
-0.7306747851455058	-0.9566693846386192
-0.733474502340178	-0.9573504202513443
-0.7362742195348502	-0.9580247022658359
-0.7390739367295223	-0.9586691638316087
-0.7418736539241945	-0.9592655898361199
-0.7446733711188666	-0.9598058548800461
-0.7474730883135388	-0.9602948374552298
-0.7502728055082108	-0.9607498556410272
-0.753072522702883	-0.9611964064242934
-0.7558722398975551	-0.9616611061561878
-0.7586719570922273	-0.9621636822896926
-0.7614716742868994	-0.9627103345681203
-0.7642713914815716	-0.9632905734953184
-0.7670711086762437	-0.9638787639252411
-0.7698708258709159	-0.9644402759456028
-0.772670543065588	-0.9649407558744304
-0.7754702602602602	-0.9653560043528171
-0.7782699774549323	-0.9656796244111101
-0.7810696946496045	-0.9659261164617661
-0.7838694118442767	-0.966128330846945
-0.7866691290389488	-0.966329794517319
-0.789468846233621	-0.9665739312106809
-0.7922685634282931	-0.9668931357766176
-0.7950682806229653	-0.9673007460756511
-0.7978679978176374	-0.967788141453552
-0.8006677150123096	-0.9683277217861647
-0.8034674322069817	-0.9688808275243326
-0.8062671494016539	-0.9694082603345091
-0.809066866596326	-0.969880376873804
-0.8118665837909982	-0.9702839537875523
-0.8146663009856703	-0.9706240749883628
-0.8174660181803425	-0.9709208320576748
-0.8202657353750146	-0.9712021691112189
-0.8230654525696868	-0.971495268877755
-0.8258651697643589	-0.9718191526066775
-0.8286648869590311	-0.9721805971086823
-0.8314646041537032	-0.9725742734753489
-0.8342643213483754	-0.9729865952553786
-0.8370640385430476	-0.973401598034896
-0.8398637557377197	-0.9738066292789203
-0.8426634729323919	-0.9741958616023083
-0.845463190127064	-0.9745705457106788
-0.8482629073217361	-0.9749361611105205
-0.8510626245164082	-0.9752977669706193
-0.8538623417110804	-0.9756555081077998
-0.8566620589057525	-0.976002172331332
-0.8594617761004247	-0.9763239519539528
-0.8622614932950968	-0.9766043951581923
-0.865061210489769	-0.9768303468121595
-0.8678609276844411	-0.9769978837015157
-0.8706606448791133	-0.9771161236141905
-0.8734603620737854	-0.9772073834404286
-0.8762600792684576	-0.977303288786208
-0.8790597964631297	-0.977437729571375
-0.8818595136578019	-0.9776385911204355
-0.884659230852474	-0.9779206314930131
-0.8874589480471462	-0.9782815805564485
-0.8902586652418184	-0.9787026000208525
-0.8930583824364905	-0.9791529651959252
-0.8958580996311627	-0.9795976106457132
-0.8986578168258348	-0.980005397250276
-0.9014575340205069	-0.9803558349935235
-0.9042572512151791	-0.980642547689478
-0.9070569684098513	-0.9808727961577004
-0.9098566856045234	-0.981063549005526
-0.9126564027991956	-0.9812355420552665
-0.9154561199938678	-0.9814072238868485
-0.9182558371885399	-0.9815903408856212
-0.921055554383212	-0.9817882576795264
-0.9238552715778842	-0.981997177226077
-0.9266549887725564	-0.9822095250064244
-0.9294547059672285	-0.9824181658003248
-0.9322544231619005	-0.9826199853159029
-0.9350541403565727	-0.9828176938015325
-0.937853857551245	-0.9830193548111357
-0.940653574745917	-0.9832358852594156
-0.9434532919405891	-0.9834773816256237
-0.9462530091352613	-0.9837494348654601
-0.9490527263299335	-0.9840505438011772
-0.9518524435246056	-0.9843713756092681
-0.9546521607192777	-0.9846960856567961
-0.9574518779139499	-0.9850053608826428
-0.9602515951086221	-0.9852804337917275
-0.9630513123032942	-0.9855071141318994
-0.9658510294979664	-0.9856789207655625
-0.9686507466926386	-0.9857986283320945
-0.9714504638873107	-0.9858778998638791
-0.9742501810819828	-0.985935076926303
-0.977049898276655	-0.9859915709313274
-0.9798496154713272	-0.9860675854951487
-0.9826493326659993	-0.986178056017949
-0.9854490498606714	-0.9863296868731395
-0.9882487670553436	-0.9865197822442437
-0.9910484842500158	-0.9867372134587993
-0.9938482014446879	-0.9869653917445056
-0.99664791863936	-0.9871866122665665
-0.9994476358340322	-0.9873867278067741
-1.0022473530287044	-0.9875589275408445
-1.0050470702233765	-0.9877055297325377
-1.0078467874180486	-0.9878371600973734
-1.0106465046127209	-0.9879693917989685
-1.013446221807393	-0.988117687013818
-1.016245939002065	-0.9882920729738331
-1.0190456561967371	-0.9884931974553715
-1.0218453733914095	-0.9887111255942223
-1.0246450905860816	-0.9889274959043411
-1.0274448077807536	-0.989120639358347
-1.030244524975426	-0.9892722833554051
-1.033044242170098	-0.9893738356630059
-1.0358439593647701	-0.9894302092523091
-1.0386436765594422	-0.9894597698136605
-1.0414433937541143	-0.9894901141368326
-1.0442431109487866	-0.9895506903336075
-1.0470428281434587	-0.9896643378555554
-1.0498425453381308	-0.989840293518577
-1.0526422625328031	-0.9900708907473177
-1.0554419797274752	-0.9903331328216153
-1.0582416969221473	-0.9905948494636028
-1.0610414141168194	-0.9908237064159244
-1.0638411313114915	-0.9909963959389032
-1.0666408485061638	-0.9911052132981297
-1.069440565700836	-0.991159983772031
-1.0722402828955082	-0.9911847229501227
-1.0750400000901803	-0.9912100457554487
-1.0778397172848524	-0.991263663863296
-1.0806394344795245	-0.9913618978365143
-1.0834391516741966	-0.9915047878850992
-1.086238868868869	-0.9916762280759861
-1.089038586063541	-0.9918489537311189
-1.091838303258213	-0.9919927030296255
-1.0946380204528854	-0.9920829404216662
-1.0974377376475575	-0.9921074629291178
-1.1002374548422296	-0.9920690085708777
-1.1030371720369017	-0.9919833576636312
-1.1058368892315737	-0.9918738859122207
-1.108636606426246	-0.9917645975883491
-1.1114363236209182	-0.9916739945112119
-1.1142360408155902	-0.9916116463889642
-1.1170357580102626	-0.9915782319367139
-1.1198354752049346	-0.9915685346344474
-1.1226351923996067	-0.9915758699729493
-1.1254349095942788	-0.9915960425795911
-1.1282346267889511	-0.9916292900382706
-1.1310343439836232	-0.9916795982899876
-1.1338340611782953	-0.9917518960739217
-1.1366337783729676	-0.9918485133965769
-1.1394334955676397	-0.9919665835776788
-1.1422332127623118	-0.9920976705903677
-1.145032929956984	-0.9922299727587013
-1.147832647151656	-0.9923523578502527
-1.1506323643463283	-0.9924586584116064
-1.1534320815410004	-0.9925504359505706
-1.1562317987356725	-0.9926369144956466
-1.1590315159303448	-0.9927318196572579
-1.161831233125017	-0.9928480546089489
-1.164630950319689	-0.9929920425096646
-1.167430667514361	-0.9931598092090834
-1.1702303847090334	-0.9933363531124988
-1.1730301019037055	-0.9934987234082091
-1.1758298190983776	-0.9936219080768408
-1.1786295362930497	-0.9936856082098868
-1.181429253487722	-0.9936796352243178
-1.184228970682394	-0.9936061532507279
-1.1870286878770662	-0.9934781319624585
-1.1898284050717383	-0.9933147542850029
-1.1926281222664106	-0.9931356188109477
-1.1954278394610827	-0.9929559654984175
-1.1982275566557548	-0.9927846743687426
-1.201027273850427	-0.9926256111501395
-1.2038269910450992	-0.9924814686750639
-1.2066267082397713	-0.992358139660638
-1.2094264254344433	-0.9922673173343433
-1.2122261426291157	-0.9922256341302065
-1.2150258598237877	-0.9922500278135742
-1.2178255770184598	-0.9923506681298582
-1.220625294213132	-0.9925240473357491
-1.2234250114078042	-0.9927491969979805
-1.2262247286024763	-0.9929892163066707
-1.2290244457971484	-0.9931985777720325
-1.2318241629918205	-0.9933345815560304
-1.2346238801864928	-0.9933696115833228
-1.237423597381165	-0.993300173317016
-1.240223314575837	-0.9931493969170919
-1.2430230317705093	-0.9929616234548612
-1.2458227489651814	-0.9927902543844205
-1.2486224661598535	-0.9926823711409453
-1.2514221833545256	-0.9926648922441932
-1.2542219005491977	-0.992736732895736
-1.25702161774387	-0.9928695972359354
-1.259821334938542	-0.9930172372158077
-1.2626210521332142	-0.9931301867520315
-1.2654207693278865	-0.9931711035551634
-1.2682204865225586	-0.9931256035375919
-1.2710202037172307	-0.9930049847046976
-1.2738199209119028	-0.9928400257727188
-1.276619638106575	-0.992668163330541
-1.2794193553012472	-0.9925187110359499
-1.2822190724959193	-0.9924015337132808
-1.2850187896905914	-0.9923034228639926
-1.2878185068852637	-0.9921937026011647
-1.2906182240799358	-0.9920372513819609
-1.2934179412746079	-0.991810329349688
-1.29621765846928	-0.9915133686486227
-1.2990173756639523	-0.9911757068628325
-1.3018170928586243	-0.9908499016497003
-1.3046168100532964	-0.9905968820224069
-1.3074165272479688	-0.9904665264991303
-1.3102162444426408	-0.9904801277763828
-1.313015961637313	-0.9906209005506148
-1.315815678831985	-0.9908362422662176
-1.3186153960266573	-0.991051639898954
-1.3214151132213294	-0.9911921985859743
-1.3242148304160015	-0.9912050864537413
-1.3270145476106736	-0.9910756879786489
-1.329814264805346	-0.990832153551958
-1.332613982000018	-0.9905367301035801
-1.33541369919469	-0.990266539405871
-1.3382134163893622	-0.9900899065928142
-1.3410131335840345	-0.9900457746742463
-1.3438128507787066	-0.9901326856827113
-1.3466125679733787	-0.9903106208567235
-1.349412285168051	-0.9905147490477584
-1.352212002362723	-0.9906762679408966
-1.3550117195573952	-0.9907433350665272
-1.3578114367520673	-0.990695293222746
-1.3606111539467396	-0.9905458911453813
-1.3634108711414117	-0.9903350937965786
-1.3662105883360838	-0.9901130035449286
-1.3690103055307559	-0.9899220123236799
-1.3718100227254282	-0.9897836897935917
-1.3746097399201003	-0.9896949798762071
-1.3774094571147724	-0.9896347387896047
-1.3802091743094445	-0.9895777756921011
[truncated: 6 more rows]
