# Supplementary material for: Isolation of a planar π-aromatic Bi5− ring in a cobalt-based inverse-sandwich-type complex
Source: Nat Chem. 2025 Jan 20;17(4):547–55. doi: 10.1038/s41557-024-01713-8 (PMC11964920; doi:10.1038/s41557-024-01713-8)
Supplement: Supplementary file 4 — Original magnetic data of compound 1 and origin file of Fig. 3. [file 41557_2024_1713_MOESM4_ESM.zip › sr_and_T_Symmetrized/14.csv]

comment	corrected Loops
temperature	0.2
sr	0.016
angle	0
trans	0
B	M
-1.3999	-0.9907186992894128
-1.3971003	-0.9900703913535449
-1.3943006	-0.9894737123578747
-1.3915008999999998	-0.9889968670551774
-1.3887011999999999	-0.9886795021025833
-1.3859015	-0.9885244490646601
-1.3831018	-0.9885003135354067
-1.3803021	-0.9885539104350789
-1.3775024	-0.9886283707055968
-1.3747026999999998	-0.9886808866184896
-1.3719029999999999	-0.9886942682913684
-1.3691033	-0.9886786626469946
-1.3663036	-0.9886632179914783
-1.3635039	-0.9886809830749308
-1.3607042	-0.9887526967190217
-1.3579044999999998	-0.9888755200450798
-1.3551047999999999	-0.9890210306432607
-1.3523051	-0.9891435168258338
-1.3495054	-0.989195906064523
-1.3467057	-0.9891478224465233
-1.343906	-0.9889992992685759
-1.3411062999999999	-0.988784947488146
-1.3383066	-0.9885665021787886
-1.3355069	-0.9884155991170342
-1.3327072	-0.9883920413218732
-1.3299075	-0.9885245297417344
-1.3271077999999998	-0.9888002429771022
-1.3243080999999999	-0.9891669201766415
-1.3215084	-0.9895471139337186
-1.3187087	-0.9898603484766564
-1.315909	-0.9900463424203816
-1.3131093	-0.9900820865127945
-1.3103095999999999	-0.9899875252942913
-1.3075099	-0.9898182292548555
-1.3047102	-0.9896475651162493
-1.3019105	-0.9895441341149568
-1.2991108	-0.989551608322923
-1.2963111	-0.9896771481933464
-1.2935113999999999	-0.9898916860386089
-1.2907117	-0.9901414934081112
-1.287912	-0.9903668894829768
-1.2851123	-0.9905218324018663
-1.2823126	-0.9905881017036505
-1.2795128999999998	-0.9905797669710472
-1.2767131999999999	-0.9905369304798785
-1.2739135	-0.9905112178690472
-1.2711138	-0.990548038545312
-1.2683141	-0.9906714648829869
-1.2655143999999998	-0.9908764945140933
-1.2627146999999999	-0.9911308977248905
-1.259915	-0.9913857028350677
-1.2571153	-0.9915906720990548
-1.2543156	-0.9917097073260368
-1.2515159	-0.9917313790434652
-1.2487162	-0.9916715229894955
-1.2459164999999999	-0.991567455653986
-1.2431168	-0.9914659579853682
-1.2403171	-0.9914089560099422
-1.2375174	-0.9914212948668519
-1.2347177	-0.9915041099924992
-1.2319179999999998	-0.9916354219029526
-1.2291182999999999	-0.99177736553489
-1.2263186	-0.991887601927128
-1.2235189	-0.9919314658651148
-1.2207192	-0.9918914804590719
-1.2179195	-0.9917718807352183
-1.2151197999999999	-0.9915973386802254
-1.2123201	-0.9914066730274914
-1.2095204	-0.9912435186961244
-1.2067207	-0.9911464626438311
-1.203921	-0.9911409887306255
-1.2011213	-0.9912348705509377
-1.1983215999999999	-0.9914176737919094
-1.1955219	-0.9916640556644382
-1.1927222	-0.9919397903875997
-1.1899225	-0.9922090183325548
-1.1871228	-0.9924411298102627
-1.1843230999999999	-0.9926159073896232
-1.1815234	-0.9927259895719973
-1.1787237	-0.9927763025219458
-1.175924	-0.9927807488067069
-1.1731243	-0.9927570427467625
-1.1703246	-0.9927210247466777
-1.1675248999999999	-0.9926819542139966
-1.1647252	-0.9926400881580291
-1.1619255	-0.9925872926836754
-1.1591258	-0.9925106071842658
-1.1563261	-0.9923977910537047
-1.1535264	-0.9922431949430952
-1.1507266999999999	-0.9920520570186255
-1.147927	-0.991841662274674
-1.1451273	-0.9916386758628878
-1.1423276	-0.9914731382711696
-1.1395279	-0.9913707292781956
-1.1367281999999999	-0.9913455892721394
-1.1339285	-0.9913959655498503
-1.1311288	-0.9915041816636385
-1.1283291	-0.9916411185781328
-1.1255294	-0.9917739574965952
-1.1227296999999998	-0.9918748469542016
-1.11993	-0.9919278081635347
-1.1171303	-0.9919317329498925
-1.1143306	-0.9918986053875992
-1.1115309	-0.9918476748878038
-1.1087312	-0.9917976800760799
-1.1059315	-0.9917598843305442
-1.1031317999999999	-0.9917343854099907
-1.1003321	-0.9917109863280253
-1.0975324	-0.9916742606979552
-1.0947327	-0.9916108942338171
-1.091933	-0.9915164961127482
-1.0891332999999999	-0.9913991883019593
-1.0863336	-0.9912783853532653
-1.0835339	-0.9911789018287057
-1.0807342	-0.99112226493051
-1.0779345	-0.9911182376624377
-1.0751347999999998	-0.9911596461206974
-1.0723351	-0.9912225870722406
-1.0695354	-0.9912722966186807
-1.0667357	-0.9912730019121145
-1.063936	-0.9911986438610242
-1.0611363	-0.9910409675976066
-1.0583366	-0.9908122888305381
-1.0555369	-0.9905419957354638
-1.0527372	-0.990267939487143
-1.0499375	-0.9900255752035366
-1.0471378	-0.989838440121366
-1.0443381	-0.9897130403498309
-1.0415383999999999	-0.9896396410971682
-1.0387387	-0.9895983735301905
-1.035939	-0.9895682210774445
-1.0331393	-0.9895354852015553
-1.0303396	-0.989498596515356
-1.0275398999999998	-0.9894675341069266
-1.0247402	-0.9894581408364487
-1.0219405	-0.9894835446029681
-1.0191408	-0.9895460181753807
-1.0163411	-0.9896325200932314
-1.0135414	-0.9897158771426038
-1.0107417	-0.9897615447591326
-1.007942	-0.989737835595732
-1.0051423	-0.9896261729187525
-1.0023426	-0.9894277909111531
-0.9995429	-0.9891644319721207
-0.9967432	-0.9888725979159014
-0.9939435	-0.9885931010372073
-0.9911437999999999	-0.9883592689276393
-0.9883441	-0.9881876229803144
-0.9855444	-0.98807401390352
-0.9827447	-0.987996352471097
-0.9799450000000001	-0.9879228634170487
-0.9771453	-0.9878229787731643
-0.9743455999999999	-0.9876771898261945
-0.9715459	-0.9874826482014527
-0.9687462	-0.9872528552052717
-0.9659465	-0.9870118430922737
-0.9631468	-0.9867851050091468
-0.9603471	-0.9865905377247726
-0.9575473999999999	-0.9864325024830997
-0.9547477	-0.9863008825664523
-0.951948	-0.9861751917375596
-0.9491483000000001	-0.986032030391353
-0.9463486	-0.9858531127747561
-0.9435488999999999	-0.9856310492272148
-0.9407492	-0.985371028994844
-0.9379495	-0.9850881203078319
-0.9351498	-0.9848014890675014
-0.9323501000000001	-0.9845278588034494
-0.9295504	-0.9842766450244322
-0.9267506999999999	-0.9840483986210191
-0.923951	-0.9838368249283206
-0.9211513	-0.9836332475954657
-0.9183516	-0.9834314926862421
-0.9155519	-0.9832311042090016
-0.9127522	-0.9830375676044188
-0.9099524999999999	-0.9828594936024073
-0.9071528	-0.9827039904035133
-0.9043531	-0.9825722228637873
-0.9015534000000001	-0.9824571190456617
-0.8987537	-0.9823443493584393
-0.895954	-0.9822163951766152
-0.8931543	-0.9820582533769318
-0.8903546	-0.9818625933956933
-0.8875549	-0.9816322948886292
-0.8847552	-0.9813792274112543
-0.8819555	-0.9811195514896202
-0.8791558	-0.9808671909907247
-0.8763561	-0.9806279213805177
-0.8735564	-0.9803964124792838
-0.8707567	-0.9801575634576041
-0.867957	-0.9798919139203704
-0.8651573	-0.9795833665182692
-0.8623576	-0.9792264870228968
-0.8595579	-0.9788306348107887
-0.8567582	-0.9784191596258627
-0.8539585	-0.9780235592866872
-0.8511588	-0.9776742570701845
-0.8483591	-0.9773909063548295
-0.8455594	-0.9771754140694818
-0.8427597	-0.9770100761158986
-0.83996	-0.9768615960681758
-0.8371603	-0.9766898591095214
-0.8343606	-0.9764587989798716
-0.8315609	-0.9761460420077682
-0.8287612	-0.9757484492805845
-0.8259615	-0.9752820414346068
-0.8231618	-0.9747766042373582
-0.8203621	-0.9742669193508124
-0.8175624	-0.9737835006168438
-0.8147627000000001	-0.9733456595278012
-0.811963	-0.9729587420264986
-0.8091633	-0.9726158549725968
-0.8063636	-0.9723028869948194
-0.8035639	-0.972004647403696
-0.8007642	-0.9717098079773762
-0.7979645	-0.9714130317011842
-0.7951648	-0.971113906584967
-0.7923651	-0.9708135897224086
-0.7895654	-0.9705109273086002
-0.7867657	-0.9701999469347127
-0.783966	-0.969869996072972
-0.7811663	-0.9695086820782322
-0.7783666	-0.9691065888985302
-0.7755669000000001	-0.9686619527114171
-0.7727672	-0.9681833712691852
-0.7699675	-0.9676892423003969
-0.7671678000000001	-0.9672037510443443
-0.7643681	-0.9667504516583904
-0.7615684	-0.9663453756571052
-0.7587687	-0.9659918404839676
-0.755969	-0.9656786418800918
-0.7531693	-0.9653822675977239
-0.7503696	-0.9650725258432977
-0.7475699	-0.9647199540750043
-0.7447702	-0.9643028886633925
-0.7419705	-0.9638122648326404
-0.7391708	-0.9632529819564168
-0.7363711000000001	-0.9626417325148053
-0.7335714	-0.9620021987837282
-0.7307717	-0.9613591629501996
-0.7279720000000001	-0.9607331932205037
-0.7251723	-0.960137185177335
-0.7223726	-0.9595753357561698
-0.7195729000000001	-0.9590443663277335
-0.7167732	-0.9585362322421782
-0.7139735	-0.9580413027726644
-0.7111738000000001	-0.9575510816589305
-0.7083741	-0.9570598663787597
-0.7055744	-0.9565651594138717
-0.7027747	-0.9560670027382643
-0.699975	-0.9555666229662045
-0.6971753	-0.9550648397888487
-0.6943756	-0.9545606508198033
-0.6915759	-0.954050323226435
-0.6887762000000001	-0.9535272344384742
-0.6859765	-0.9529826077668433
-0.6831768	-0.9524071518524766
-0.6803771000000001	-0.9517934080494583
-0.6775774	-0.9511383506774986
-0.6747777	-0.9504455433915694
-0.6719780000000001	-0.949726045308376
-0.6691783	-0.9489973937122982
-0.6663786	-0.9482804130933669
-0.6635789000000001	-0.9475942504661254
-0.6607792	-0.946950736264307
-0.6579795	-0.9463496694275164
-0.6551798	-0.9457766900734257
-0.6523801	-0.9452049111985096
-0.6495804000000001	-0.944600493187603
-0.6467807	-0.9439311164470181
-0.643981	-0.9431752240238725
-0.6411813000000001	-0.9423293618467397
-0.6383816	-0.9414111991121146
-0.6355819	-0.9404568797494222
-0.6327822000000001	-0.9395129724523981
-0.6299825	-0.9386249698503883
-0.6271828	-0.9378254868062685
-0.6243831000000001	-0.9371255904382729
-0.6215834	-0.936511903905889
-0.6187837	-0.9359504569387562
-0.6159840000000001	-0.9353962103343624
-0.6131843	-0.9348054139426134
-0.6103846	-0.9341470591080341
-0.6075849000000001	-0.9334099789333425
-0.6047852	-0.9326035638464156
-0.6019855000000001	-0.9317521448529735
-0.5991858	-0.9308851624737409
-0.5963861	-0.930026587543937
-0.5935864000000001	-0.9291872258995731
-0.5907867	-0.9283624578234849
-0.587987	-0.9275360019078722
-0.5851873000000001	-0.9266881309181563
-0.5823876	-0.9258051637173028
-0.5795879	-0.9248865861552871
-0.5767882000000001	-0.9239469970531078
-0.5739885	-0.923011951031065
-0.5711888	-0.9221090226519986
-0.5683891000000001	-0.9212572427188157
-0.5655894	-0.9204587887414584
-0.5627897000000001	-0.919696154612301
-0.5599900000000001	-0.9189361754679726
-0.5571903	-0.9181398696459622
-0.5543906000000001	-0.9172749262596211
-0.5515909	-0.9163265836683891
-0.5487912	-0.9153030295417794
-0.5459915000000001	-0.9142332180095849
-0.5431918	-0.9131575652234099
-0.5403921	-0.9121144756530415
-0.5375924000000001	-0.9111271944865118
-0.5347927	-0.9101955119632674
-0.531993	-0.9092953113095779
-0.5291933000000001	-0.9083863429901471
-0.5263936	-0.9074257971521875
-0.5235939000000001	-0.9063831948516559
-0.5207942000000001	-0.9052515467860172
-0.5179945	-0.9040508623880662
-0.5151948000000001	-0.9028225801430616
-0.5123951000000001	-0.9016165133041611
-0.5095954	-0.9004744519649834
-0.5067957000000001	-0.8994157693491946
-0.5039960000000001	-0.898429826102966
-0.5011963	-0.8974778177716439
-0.4983966000000001	-0.8965036682964761
-0.4955969	-0.8954506375611611
-0.49279720000000005	-0.8942784504058295
-0.4899975000000001	-0.8929755774212793
-0.4871978	-0.891562854848261
-0.48439810000000005	-0.8900874010400152
-0.4815984000000001	-0.8886088559026496
-0.4787987	-0.8871823374625316
-0.47599900000000006	-0.8858434223833933
-0.4731993000000001	-0.884599651942783
-0.47039960000000003	-0.8834308466490275
-0.46759990000000007	-0.8822976408645891
-0.4648002000000001	-0.8811550757885485
-0.46200050000000004	-0.8799666406105356
-0.4592008000000001	-0.8787142577886429
-0.4564011000000001	-0.8774012741110794
-0.45360140000000004	-0.8760479726089719
-0.4508017000000001	-0.8746816183200199
-0.448002	-0.8733247676606529
-0.44520230000000005	-0.871985971483672
-0.4424026000000001	-0.870656007496818
-0.4396029	-0.8693107756520784
-0.43680320000000006	-0.8679196860497103
-0.4340035000000001	-0.86645654022992
-0.4312038	-0.864909141891454
-0.42840410000000007	-0.8632843845458888
-0.4256044000000001	-0.861607133667089
-0.42280470000000003	-0.8599132923998007
-0.4200050000000001	-0.8582393152894363
-0.4172053000000001	-0.8566115117580111
-0.41440560000000004	-0.8550384465514553
-0.4116059000000001	-0.8535086609594118
-0.4088062000000001	-0.8519942052052814
-0.40600650000000005	-0.8504586756475145
-0.4032068000000001	-0.8488671632483905
-0.4004071	-0.8471951165315557
-0.39760740000000006	-0.8454336703131622
-0.3948077000000001	-0.8435902498752731
-0.39200800000000013	-0.8416847789018489
-0.3892083000000002	-0.8397430996624419
-0.3864086	-0.8377898727383825
-0.38360890000000003	-0.8358431086145318
-0.38080920000000007	-0.8339117034726393
-0.3780095000000001	-0.8319962198115896
-0.37520980000000015	-0.8300920682615429
-0.37241009999999997	-0.8281935583937561
-0.3696104	-0.8262971819471753
-0.36681070000000005	-0.8244029527763751
-0.3640110000000001	-0.8225134514297757
-0.3612113000000001	-0.820631103751065
-0.35841160000000016	-0.8187548625902217
-0.3556119	-0.8168776617261384
-0.3528122	-0.8149857310329705
-0.35001250000000006	-0.8130602195446699
-0.3472128000000001	-0.811080794874617
-0.34441310000000014	-0.809030229173749
-0.3416134000000002	-0.8068986465801182
-0.3388137	-0.8046861865755137
-0.33601400000000003	-0.802403291927859
-0.3332143000000001	-0.8000685085616157
-0.3304146000000001	-0.797704378869944
-0.32761490000000015	-0.7953325172061028
-0.32481519999999997	-0.7929691386211388
-0.3220155	-0.7906221314376632
-0.31921580000000005	-0.7882902882059142
-0.3164161000000001	-0.7859646861310334
-0.31361640000000013	-0.7836316212141379
-0.31081670000000017	-0.7812761172759416
-0.308017	-0.7788849556923798
-0.3052173	-0.7764484166940933
-0.30241760000000006	-0.7739604068531449
-0.2996179000000001	-0.7714172171981419
-0.29681820000000014	-0.7688156320376662
-0.2940185000000002	-0.7661513351724707
-0.2912188	-0.763418456179197
-0.28841910000000004	-0.7606106854692456
-0.2856194000000001	-0.7577237854478305
-0.2828197000000001	-0.7547587290360759
-0.28002000000000016	-0.7517243122772719
-0.2772203000000002	-0.7486380683309966
-0.2744206	-0.745524701584366
-0.27162090000000005	-0.7424119754028
-0.2688212000000001	-0.7393248207515319
-0.26602150000000013	-0.7362791208619476
-0.2632218000000002	-0.7332769268407631
-0.2604221	-0.7303046333513411
-0.25762240000000003	-0.7273349154888727
-0.25482270000000007	-0.7243321877725455
-0.2520230000000001	-0.7212603011760201
-0.24922330000000015	-0.7180904759115164
-0.2464236000000002	-0.7148073235681787
-0.2436239	-0.7114113173133163
-0.24082420000000004	-0.7079170906853979
-0.23802450000000008	-0.7043481766427822
-0.23522480000000012	-0.7007298508065702
-0.23242510000000016	-0.6970822739423025
-0.2296254000000002	-0.6934159593617334
-0.22682570000000002	-0.6897307712356611
-0.22402600000000006	-0.6860184594965412
-0.2212263000000001	-0.6822675591146646
-0.21842660000000014	-0.6784687268472482
-0.21562690000000018	-0.6746185164543564
-0.2128272	-0.6707202280636442
-0.21002750000000003	-0.6667815845120638
-0.20722780000000007	-0.6628101886784593
-0.2044281000000001	-0.658808567155271
-0.20162840000000015	-0.6547707927867625
-0.1988287000000002	-0.650682123061334
-0.196029	-0.6465219842780512
-0.19322930000000005	-0.6422693707233458
-0.1904296000000001	-0.6379087782267738
-0.18762990000000013	-0.6334345147304195
-0.18483020000000017	-0.6288517507889371
-0.1820305000000002	-0.6241738226923512
-0.17923080000000002	-0.6194166737901327
-0.17643110000000006	-0.6145924126364657
-0.1736314000000001	-0.6097043629318097
-0.17083170000000014	-0.604745506378958
-0.16803200000000018	-0.5997010181956973
-0.1652323	-0.5945540838263117
-0.16243260000000004	-0.5892929128952556
-0.15963290000000008	-0.583916314343032
-0.15683320000000012	-0.5784355995999687
-0.15403350000000016	-0.5728718302975995
-0.1512338000000002	-0.5672490990111891
-0.1484341	-0.5615860293926922
-0.14563440000000005	-0.5558884496100422
-0.1428347000000001	-0.5501459196248848
-0.14003500000000013	-0.5443335360468076
-0.13723530000000017	-0.5384186160257938
-0.1344356000000002	-0.532370112522039
-0.13163590000000003	-0.5261675717432774
-0.12883620000000007	-0.5198065089781192
-0.1260365000000001	-0.5132982632505991
-0.12323680000000015	-0.5066643019016623
-0.12043710000000019	-0.49992691700395187
-0.1176374	-0.4930995793489126
-0.11483770000000004	-0.4861803996729224
-0.11203800000000008	-0.4791510963440129
-0.10923830000000012	-0.47198193272286737
-0.10643860000000016	-0.4646409431710519
-0.1036389000000002	-0.4571041831905892
-0.10083920000000002	-0.44936330096555244
-0.09803950000000006	-0.4414276185960589
-0.0952398000000001	-0.43331983881783953
-0.09244010000000014	-0.4250667824157619
-0.08964040000000018	-0.41668839206296304
-0.08684070000000021	-0.40818893702167913
-0.08404100000000003	-0.39955364222903944
-0.08124130000000007	-0.39075207166219467
-0.07844160000000011	-0.3817471801105958
-0.07564190000000015	-0.37250687390596154
-0.07284220000000019	-0.3630139488825516
-0.07004250000000023	-0.35327077909936777
-0.06724280000000005	-0.3432969611024401
-0.06444310000000009	-0.33312063973186407
-0.061643400000000126	-0.3227665522248542
-0.058843700000000165	-0.3122450835164128
-0.056044000000000205	-0.30154634693586924
-0.05324430000000002	-0.2906415570544364
-0.05044460000000006	-0.2794913463893074
-0.0476449000000001	-0.2680581257820215
-0.04484520000000014	-0.2563180305352987
-0.04204550000000018	-0.24426802491723698
-0.03924580000000022	-0.23192539039111099
-0.03644610000000004	-0.21931954539255372
-0.033646400000000076	-0.20647898205628074
-0.030846700000000116	-0.19341803468823304
-0.028047000000000155	-0.18012848981180435
-0.025247300000000195	-0.16657954703501965
-0.022447600000000234	-0.15272681931743443
-0.01964790000000005	-0.13852787907436243
-0.01684820000000009	-0.12395942578778932
-0.01404850000000013	-0.10903034819800556
-0.01124880000000017	-0.09378610623936504
-0.00844910000000021	-0.07830261524511471
-0.005649400000000027	-0.06267126249638215
-0.002849700000000066	-0.046979653688040246
-5.0000000000105516e-05	-0.03129415284385831
0.002749699999999855	-0.015649727256793016
0.005549399999999816	-5.0211201544923204e-05
0.008349099999999776	0.015521336282744932
0.011148799999999959	0.031085820568306666
0.01394849999999992	0.046650563159623654
0.01674819999999988	0.06219687348818079
0.01954789999999984	0.07767678164645461
0.0223475999999998	0.09301984079652803
0.02514729999999976	0.10814754452923513
0.027946999999999944	0.12299045530520802
0.030746699999999905	0.13750241545860487
0.033546399999999865	0.1516674115761521
0.036346099999999826	0.16549731703162082
0.039145799999999786	0.17902188477412567
0.04194549999999997	0.19227489659320213
0.04474519999999993	0.20528143597478116
0.04754489999999989	0.21805052329776448
0.05034459999999985	0.23057516151105623
0.05314429999999981	0.24283902584169567
0.05594399999999977	0.2548266299977003
0.058743699999999954	0.26653267262680286
0.061543399999999915	0.27796678494210497
0.06434309999999988	0.28915182535975653
0.06714279999999984	0.3001164480131922
0.0699424999999998	0.31088492759504016
0.07274219999999976	0.3214683063387675
0.07554189999999994	0.33186043962545636
0.0783415999999999	0.3420406457088395
0.08114129999999986	0.3519821213735473
0.08394099999999982	0.36166303150723866
0.08674069999999978	0.371076074814904
0.08954039999999996	0.38023280436268436
0.09234009999999993	0.38916088607106003
0.09513979999999989	0.3978951201522687
0.09793949999999985	0.406465453222253
0.1007391999999998	0.4148864675592606
0.10353889999999977	0.4231524506436559
0.10633859999999995	0.4312402210094418
0.10913829999999991	0.43911908403567534
0.11193799999999987	0.4467646176466913
0.11473769999999983	0.45417142283410206
0.11753739999999979	0.46136011729978077
0.12033709999999975	0.4683756988519595
0.12313679999999994	0.47527734263464727
0.1259364999999999	0.48212270527133305
0.12873619999999986	0.4889518270392096
0.13153589999999982	0.49577601953659967
0.13433559999999978	0.5025755647455987
0.13713529999999996	0.5093071448328618
0.13993499999999992	0.5159186585491707
0.14273469999999988	0.5223665808289301
0.14553439999999984	0.5286301511344583
0.1483340999999998	0.5347177387166073
0.15113379999999976	0.5406633694578774
0.15393349999999995	0.5465147090359119
0.1567331999999999	0.5523166521742155
0.15953289999999987	0.5580961006156002
0.16233259999999983	0.5638530489700018
0.1651322999999998	0.56956091487482
0.16793199999999975	0.5751759085320309
0.17073169999999993	0.580652212670731
0.1735313999999999	0.5859578560656667
0.17633109999999985	0.5910860263411843
0.1791307999999998	0.5960581890841601
0.18193049999999977	0.6009181724026609
0.18473019999999973	0.6057193695165448
0.18752989999999992	0.6105093958809504
0.19032959999999988	0.6153172051226384
0.19312929999999984	0.6201466491460109
0.1959289999999998	0.62497816865843
0.19872869999999976	0.6297775463845312
0.20152839999999994	0.6345083936057643
0.2043280999999999	0.6391440120351384
0.20712779999999986	0.6436747660836492
0.20992749999999982	0.6481088715551957
0.21272719999999978	0.6524668860036901
0.21552689999999974	0.6567723269667196
0.21832659999999993	0.6610420238562332
0.2211262999999999	0.6652796717817226
0.22392599999999985	0.6694747188186989
0.2267256999999998	0.6736067100294247
0.22952539999999977	0.6776532664088979
0.23232509999999973	0.6815986702703587
0.2351247999999999	0.6854399442516141
0.23792449999999987	0.6891883222104203
0.24072419999999983	0.6928657095181505
0.2435238999999998	0.6964974919816049
0.24632359999999975	0.7001042626779597
0.24912329999999994	0.7036953052683852
0.2519229999999999	0.7072659595746524
0.25472269999999986	0.7107996007104984
0.2575223999999998	0.714273403266045
0.2603220999999998	0.7176658759178427
0.26312179999999974	0.7209637121596848
0.2659214999999999	0.7241658988499783
0.2687211999999999	0.7272840525923037
0.27152089999999984	0.7303392136005109
0.2743205999999998	0.7333563763295596
0.27712029999999976	0.7363585525108141
0.2799199999999997	0.7393620420551943
0.2827196999999999	0.7423739602847934
0.28551939999999987	0.7453922254979999
0.28831909999999983	0.748407473205844
0.2911187999999998	0.7514059668711734
0.29391849999999975	0.7543725871705607
0.29671819999999993	0.7572932998921427
0.2995178999999999	0.7601569185694713
0.30231759999999985	0.7629562804268663
0.3051172999999998	0.7656890222103423
0.3079169999999998	0.768357992300658
0.31071669999999973	0.7709711028453746
0.3135163999999999	0.773540293196504
0.3163160999999999	0.7760793796204193
0.31911579999999984	0.7786009220411876
0.3219154999999998	0.7811127231657835
0.32471519999999976	0.7836149710061906
0.3275148999999997	0.7860991227502412
0.3303145999999999	0.7885492861329736
0.33311429999999986	0.7909461316808164
0.3359139999999998	0.7932724835003367
0.3387136999999998	0.7955190070495628
0.34151339999999974	0.7976881426723448
0.3443130999999999	0.7997947880804198
0.3471127999999999	0.8018631586128604
0.34991249999999985	0.8039204798553585
0.3527121999999998	0.8059892859811173
0.35551189999999977	0.8080807055909338
0.35831159999999973	0.8101909628533239
0.3611112999999999	0.8123024057656304
0.3639109999999999	0.8143889629513428
0.36671069999999983	0.8164244794724957
0.3695103999999998	0.8183913797977064
0.37231009999999976	0.8202869072653293
0.3751097999999997	0.8221248871391086
0.3779094999999999	0.8239323462862024
0.38070919999999986	0.8257419515170652
0.3835088999999998	0.8275825668796613
0.3863085999999998	0.8294708356691833
0.38910829999999974	0.8314063657813562
0.3919079999999997	0.8333719475189445
0.3947076999999999	0.8353386430047646
0.39750739999999984	0.8372740788678192
0.4003070999999998	0.8391513353566795
0.40310679999999977	0.8409557433229127
0.4059064999999997	0.8426876731664474
0.4087061999999999	0.8443607432839693
0.41150589999999987	0.8459963294161958
0.41430559999999983	0.847616344195276
0.4171052999999998	0.8492366461345822
0.41990499999999975	0.8508630461496234
0.4227046999999997	0.8524908881534926
0.4255043999999999	0.8541079569406598
0.42830409999999985	0.8556994317356061
0.4311037999999998	0.8572530832236576
0.4339034999999998	0.8587630323213875
0.43670319999999974	0.8602310493128761
0.4395028999999997	0.8616652961046455
0.4423025999999999	0.86307726132214
0.44510229999999984	0.8644781270998303
0.4479019999999998	0.8658758110530087
0.45070169999999976	0.8672735053652724
0.4535013999999997	0.8686698916997471
0.4563010999999999	0.870060607351099
0.45910079999999986	0.8714401906357998
0.4619004999999998	0.8728037353855795
0.4647001999999998	0.874147782805337
0.46749989999999975	0.8754704098370726
0.4702995999999997	0.8767708371194375
0.4730992999999999	0.8780490263227989
0.47589899999999985	0.8793056237148094
0.4786986999999998	0.8805423108202908
0.48149839999999977	0.8817623001993253
0.48429809999999973	0.8829705291969455
0.4870977999999997	0.8841731568313909
0.4898974999999999	0.8853762496492608
0.49269719999999984	0.8865839358708334
0.4954968999999998	0.8877966396422583
0.49829659999999976	0.8890101201273065
0.5010962999999997	0.8902158589320636
0.5038959999999999	0.8914029088200555
0.5066956999999999	0.8925607881996521
0.5094953999999998	0.8936825803921151
0.5122950999999998	0.8947672460487732
0.5150947999999997	0.8958203547207929
0.5178944999999997	0.8968529304965318
0.5206941999999999	0.8978787178844582
0.5234938999999998	0.8989106894084862
0.5262935999999998	0.8999578505188475
0.5290932999999998	0.9010232688624463
0.5318929999999997	0.9021038166518442
0.5346926999999997	0.903191533316011
0.5374923999999999	0.9042760061965174
0.5402920999999998	0.9053469109799035
0.5430917999999998	0.9063959289441677
0.5458914999999998	0.9074176122267312
0.5486911999999997	0.9084092418601399
0.5514908999999999	0.9093701166444828
0.5542905999999999	0.9103008658729131
0.5570902999999998	0.911203243037815
0.5598899999999998	0.9120805047436882
0.5626896999999997	0.9129380774956516
0.5654893999999997	0.9137839561041803
0.5682890999999999	0.9146282928767773
0.5710887999999998	0.9154819394254217
0.5738884999999998	0.9163541761073308
0.5766881999999998	0.9172503056486893
0.5794878999999997	0.9181699923882514
0.5822875999999997	0.9191070775788555
0.5850872999999999	0.9200511185755282
0.5878869999999998	0.9209902545092614
0.5906866999999998	0.9219144475595464
0.5934863999999997	0.9228179276024291
0.5962860999999997	0.9236999040049096
0.5990857999999999	0.9245632496230201
0.6018854999999996	0.9254116846967249
0.6046851999999998	0.9262466719807038
0.6074849	0.9270654831459757
0.6102845999999997	0.9278615600722975
0.6130842999999999	0.9286274428095896
0.6158839999999997	0.9293594520596077
0.6186836999999998	0.9300624046309024
0.6214833999999996	0.9307522890838577
0.6242830999999998	0.9314552460411347
0.6270827999999999	0.932202323053203
0.6298824999999997	0.933020972971518
0.6326821999999999	0.9339256276298844
0.6354818999999996	0.9349103919799863
0.6382815999999998	0.9359466378347236
0.6410813	0.9369870191591608
0.6438809999999997	0.9379755183439423
0.6466806999999999	0.9388611567450426
0.6494803999999996	0.9396116219202034
0.6522800999999998	0.9402227813706736
0.6550798	0.9407210337143388
0.6578794999999997	0.9411574470298268
0.6606791999999999	0.9415950565733716
0.6634788999999996	0.9420927827268983
0.6662785999999998	0.9426905103877895
0.6690782999999996	0.9433995772158833
0.6718779999999998	0.9442013206707469
0.6746776999999999	0.9450539235996687
0.6774773999999997	0.9459053306485409
0.6802770999999999	0.9467082572118108
0.6830767999999996	0.9474328193303779
0.6858764999999998	0.9480732081874688
0.6886762	0.9486468003250086
0.6914758999999997	0.9491864806337006
0.6942755999999999	0.949728988891119
0.6970752999999996	0.9503031499561129
0.6998749999999998	0.9509216226511681
0.7026747	0.9515784393082896
0.7054743999999997	0.9522526090255978
0.7082740999999999	0.9529161092079301
0.7110737999999996	0.953543325526718
0.7138734999999998	0.9541187909430437
0.7166731999999996	0.9546409161496742
0.7194728999999997	0.9551209391616529
0.7222725999999999	0.9555779808527602
0.7250722999999997	0.9560323015938557
0.7278719999999999	0.9564992322523078
0.7306716999999996	0.9569857370313651
0.7334713999999998	0.9574904117706975
0.7362711	0.9580063945096365
0.7390707999999997	0.9585256603245467
0.7418704999999999	0.9590428333669562
0.7446701999999996	0.9595570507434701
0.7474698999999998	0.9600713486712297
0.7502696	0.9605901142208384
0.7530692999999997	0.9611159272585489
0.7558689999999999	0.961647310993605
0.7586686999999996	0.9621784612494906
0.7614683999999998	0.9627011346270145
0.7642680999999996	0.9632079154343975
0.7670677999999997	0.9636954449472026
0.7698674999999999	0.9641661470894226
0.7726671999999997	0.9646275511926599
0.7754668999999998	0.9650892790513605
0.7782665999999996	0.9655587516311128
0.7810662999999998	0.9660372851849541
0.783866	0.9665182278048696
0.7866656999999997	0.9669881144682998
0.7894653999999999	0.9674307215749491
0.7922650999999996	0.967832780420865
0.7950647999999998	0.9681893854891045
0.7978644999999995	0.968507095833326
0.8006641999999997	0.968803419898748
0.8034638999999999	0.9691025739045092
0.8062635999999996	0.9694286992976626
0.8090632999999998	0.9697986590247611
0.8118629999999996	0.9702167670705101
0.8146626999999997	0.9706732426689209
0.8174623999999999	0.9711469985553898
0.8202620999999997	0.9716119661222015
0.8230617999999998	0.9720450026152407
0.8258614999999996	0.9724329046765388
0.8286611999999998	0.9727763388704959
0.8314609	0.9730894903605422
0.8342605999999997	0.9733955892929382
0.8370602999999999	0.9737197502202566
0.8398599999999996	0.9740813435377635
0.8426596999999998	0.9744881769409156
0.8454593999999995	0.9749341145292346
0.8482590999999997	0.9754006474387447
0.8510587999999999	0.9758617351174264
0.8538584999999996	0.9762903432710777
0.8566581999999998	0.9766647682774152
0.8594578999999996	0.9769731102832508
0.8622575999999997	0.9772149861077992
0.8650572999999999	0.9774004723166257
0.8678569999999997	0.9775470290061938
0.8706566999999998	0.9776755524410361
0.8734563999999996	0.9778066705488735
0.8762560999999998	0.9779580208086736
0.8790557999999999	0.9781427341258246
0.8818554999999997	0.9783689095148234
0.8846551999999999	0.9786396550045143
0.8874548999999996	0.9789533241592057
0.8902545999999998	0.979303810992019
0.8930542999999995	0.9796810250618655
0.8958539999999997	0.9800718031362593
0.8986536999999999	0.9804614448239644
0.9014533999999996	0.9808358120857285
0.9042530999999998	0.9811836224749433
0.9070527999999995	0.9814983472289681
0.9098524999999997	0.9817791202157716
0.9126521999999999	0.9820303064955256
0.9154518999999997	0.9822597967033863
0.9182515999999998	0.9824765311487212
0.9210512999999996	0.9826880411694909
0.9238509999999998	0.9828988025211186
0.9266506999999999	0.98310990864843
0.9294503999999997	0.9833200889198748
0.9322500999999999	0.9835275974707093
0.9350497999999996	0.983732173426122
0.9378494999999998	0.9839362508660379
0.9406491999999995	0.9841448897086534
0.9434488999999997	0.9843643971575289
0.9462485999999999	0.9846001226998304
0.9490482999999996	0.9848542397360988
0.9518479999999998	0.985124346029938
0.9546476999999995	0.9854034167249419
0.9574473999999997	0.9856811455532817
0.9602470999999999	0.9859462081601842
0.9630467999999996	0.9861886726586804
0.9658464999999998	0.9864017846239118
0.9686461999999996	0.986582658206152
0.9714458999999998	0.9867318794021602
0.9742455999999999	0.9868524685939497
0.9770452999999997	0.9869488668354064
0.9798449999999999	0.9870265068513645
0.9826446999999996	0.9870921457110111
0.9854443999999998	0.987154638363104
0.9882440999999995	0.987225448030667
0.9910437999999997	0.9873181167720841
0.9938434999999999	0.9874462343221442
0.9966431999999996	0.9876200606549967
0.9994428999999998	0.9878426512224708
1.0022425999999995	0.9881068159865262
1.0050422999999997	0.988394277109135
1.007842	0.9886778897365796
1.0106416999999996	0.9889268707778522
1.0134413999999998	0.989113932849565
1.0162410999999996	0.9892224164367098
1.0190407999999997	0.9892512720593549
1.0218405	0.9892162089263172
1.0246401999999997	0.9891463975150243
1.0274398999999999	0.9890774671575556
1.0302395999999996	0.9890427308311756
1.0330392999999998	0.989065183614412
1.0358389999999995	0.9891526245355906
1.0386386999999997	0.9892972813601877
1.0414383999999999	0.9894798813900927
1.0442380999999996	0.9896766866605203
1.0470377999999998	0.9898670848210391
1.0498374999999995	0.9900392198944868
1.0526371999999997	0.9901919013443372
1.0554369	0.9903323851787318
1.0582365999999996	0.9904711019504906
1.0610362999999998	0.9906154885561013
1.0638359999999996	0.9907653754275161
1.0666356999999997	0.9909117774007774
1.0694354	0.9910396462253919
1.0722350999999997	0.9911336273448605
1.0750347999999998	0.9911846741683594
1.0778344999999996	0.9911949524912427
1.0806341999999998	0.991178989214061
1.0834338999999995	0.9911603187790288
1.0862335999999997	0.9911645081791666
1.0890332999999999	0.9912108175161181
1.0918329999999996	0.9913053734272449
1.0946326999999998	0.9914383497757076
1.0974323999999995	0.9915863670053923
1.1002320999999997	0.9917195632176822
1.1030318	0.9918111589645667
1.1058314999999996	0.9918464058197274
1.1086311999999998	0.9918279160755787
1.1114308999999996	0.9917755033776445
1.1142305999999997	0.9917204535520046
1.1170303	0.9916959923147284
1.1198299999999997	0.99172699666525
1.1226296999999998	0.9918222727023713
1.1254293999999996	0.9919718964345483
1.1282290999999998	0.992150460868771
1.1310287999999995	0.9923251460395285
1.1338284999999997	0.9924659719869434
1.1366281999999999	0.992554922114018
1.1394278999999996	0.9925910480005533
1.1422275999999998	0.9925900288765888
1.1450272999999995	0.9925784907164346
1.1478269999999997	0.9925850749183127
1.1506267	0.992631231431371
1.1534263999999996	0.9927246904181062
1.1562260999999998	0.9928575787550267
1.1590257999999996	0.9930095530926731
1.1618254999999997	0.9931546706674088
1.1646252	0.9932695625699415
1.1674248999999997	0.9933401758632119
1.1702245999999998	0.9933649733763927
1.1730242999999996	0.9933537747548598
1.1758239999999998	0.9933229261373886
1.1786236999999995	0.9932886854581536
1.1814233999999997	0.9932612175469121
1.1842230999999999	0.9932412694910284
1.1870227999999996	0.993220588425152
1.1898224999999998	0.9931858193430487
1.1926221999999995	0.9931244358074329
1.1954218999999997	0.9930305989233128
1.1982215999999999	0.9929089033125054
1.2010212999999996	0.9927747000034178
1.2038209999999998	0.9926508174032178
1.2066206999999995	0.9925616513745501
1.2094203999999997	0.992526399875028
1.2122201	0.9925534456947233
1.2150197999999997	0.9926375077476456
1.2178194999999998	0.9927603428045277
1.2206191999999996	0.9928947655836865
1.2234188999999998	0.9930108716193486
1.2262185999999995	0.9930828304568917
1.2290182999999997	0.9930945710578125
1.2318179999999999	0.9930430670289112
1.2346176999999996	0.9929385953292245
1.2374173999999998	0.9928020869571603
1.2402170999999995	0.9926603240576066
1.2430167999999997	0.9925401373579879
1.2458164999999999	0.9924628714251278
1.2486161999999996	0.9924402330529949
1.2514158999999998	0.9924722856877792
1.2542155999999995	0.9925478852679849
1.2570152999999997	0.9926473571363104
1.2598149999999995	0.9927467712484734
1.2626146999999996	0.99282285807452
1.2654143999999998	0.9928574835144308
1.2682140999999996	0.9928407082572519
1.2710137999999997	0.9927717951128072
1.2738134999999995	0.9926580401733944
1.2766131999999997	0.9925118743918967
1.2794128999999999	0.9923471561000294
1.2822125999999996	0.9921757995732527
1.2850122999999998	0.9920057634200709
1.2878119999999995	0.9918409601898092
1.2906116999999997	0.9916829681852952
1.2934113999999999	0.9915337443485135
1.2962110999999996	0.991398098100211
1.2990107999999998	0.9912846773512417
1.3018104999999995	0.9912046916378454
1.3046101999999997	0.9911684329704854
1.3074098999999995	0.9911805820871
1.3102095999999996	0.9912359680151648
1.3130092999999998	0.9913175936328487
1.3158089999999996	0.9913982237031993
1.3186086999999997	0.9914457575027871
1.3214083999999995	0.9914312950474883
1.3242080999999997	0.9913376968858479
1.3270077999999998	0.9911659510254259
1.3298074999999996	0.9909370376161251
1.3326071999999998	0.9906881823619909
1.3354068999999995	0.9904640808799979
1.3382065999999997	0.9903053263700801
1.3410062999999999	0.9902373215365718
1.3438059999999996	0.9902630077790149
1.3466056999999998	0.9903617198631396
1.3494053999999995	0.9904946545768407
1.3522050999999997	0.9906153949634422
1.3550047999999995	0.990682329766463
1.3578044999999996	0.9906692000069828
1.3606041999999998	0.9905706221836713
1.3634038999999996	0.9904011003992536
1.3662035999999997	0.9901882038662675
1.3690032999999995	0.989962520514624
1.3718029999999997	0.9897480321232786
1.3746026999999998	0.989556319315626
1.3774023999999996	0.9893865604150289
1.3802020999999998	0.9892311275280681
1.3830017999999995	0.9890844630492222
1.3858014999999997	0.9889516014758957
1.3886011999999999	0.9888526850449715
1.3914008999999996	0.9888211494532904
1.3942005999999998	0.9888955171753766
1.3970002999999995	0.9891071012112698
1.3998	0.9894676790420646
1.3999	0.9907186992894128
1.3971059021996972	0.9900703913535449
1.394311804399394	0.9894737123578747
1.3915177065990914	0.9889968670551774
1.3887236087987886	0.9886795021025833
1.385929510998486	0.9885244490646601
1.3831354131981828	0.9885003135354067
1.38034131539788	0.9885539104350789
1.3775472175975774	0.9886283707055968
1.3747531197972747	0.9886808866184896
1.371959021996972	0.9886942682913684
1.3691649241966688	0.9886786626469946
1.366370826396366	0.9886632179914783
1.3635767285960634	0.9886809830749308
1.3607826307957607	0.9887526967190217
1.357988532995458	0.9888755200450798
1.3551944351951548	0.9890210306432607
1.352400337394852	0.9891435168258338
1.3496062395945494	0.989195906064523
1.3468121417942467	0.9891478224465233
1.3440180439939435	0.9889992992685759
1.3412239461936408	0.988784947488146
1.3384298483933381	0.9885665021787886
1.3356357505930354	0.9884155991170342
1.3328416527927327	0.9883920413218732
1.3300475549924295	0.9885245297417344
1.3272534571921268	0.9888002429771022
1.3244593593918241	0.9891669201766415
1.3216652615915214	0.9895471139337186
1.3188711637912183	0.9898603484766564
1.3160770659909156	0.9900463424203816
1.3132829681906129	0.9900820865127945
1.3104888703903101	0.9899875252942913
1.3076947725900074	0.9898182292548555
1.3049006747897043	0.9896475651162493
1.3021065769894016	0.9895441341149568
1.2993124791890989	0.989551608322923
1.2965183813887962	0.9896771481933464
1.293724283588493	0.9898916860386089
1.2909301857881903	0.9901414934081112
1.2881360879878876	0.9903668894829768
1.2853419901875849	0.9905218324018663
1.2825478923872822	0.9905881017036505
1.279753794586979	0.9905797669710472
1.2769596967866763	0.9905369304798785
1.2741655989863736	0.9905112178690472
1.271371501186071	0.990548038545312
1.2685774033857682	0.9906714648829869
1.265783305585465	0.9908764945140933
1.2629892077851623	0.9911308977248905
1.2601951099848596	0.9913857028350677
1.257401012184557	0.9915906720990548
1.2546069143842538	0.9917097073260368
1.251812816583951	0.9917313790434652
1.2490187187836483	0.9916715229894955
1.2462246209833456	0.991567455653986
1.243430523183043	0.9914659579853682
1.2406364253827398	0.9914089560099422
1.237842327582437	0.9914212948668519
1.2350482297821344	0.9915041099924992
1.2322541319818316	0.9916354219029526
1.2294600341815285	0.99177736553489
1.2266659363812258	0.991887601927128
1.223871838580923	0.9919314658651148
1.2210777407806204	0.9918914804590719
1.2182836429803177	0.9917718807352183
1.2154895451800145	0.9915973386802254
1.2126954473797118	0.9914066730274914
1.209901349579409	0.9912435186961244
1.2071072517791064	0.9911464626438311
1.2043131539788037	0.9911409887306255
1.2015190561785005	0.9912348705509377
1.1987249583781978	0.9914176737919094
1.195930860577895	0.9916640556644382
1.1931367627775924	0.9919397903875997
1.1903426649772892	0.9922090183325548
1.1875485671769865	0.9924411298102627
1.1847544693766838	0.9926159073896232
1.1819603715763811	0.9927259895719973
1.1791662737760784	0.9927763025219458
1.1763721759757753	0.9927807488067069
1.1735780781754725	0.9927570427467625
1.1707839803751698	0.9927210247466777
1.1679898825748671	0.9926819542139966
1.165195784774564	0.9926400881580291
1.1624016869742613	0.9925872926836754
1.1596075891739586	0.9925106071842658
1.1568134913736559	0.9923977910537047
1.1540193935733531	0.9922431949430952
1.15122529577305	0.9920520570186255
1.1484311979727473	0.991841662274674
1.1456371001724446	0.9916386758628878
1.1428430023721419	0.9914731382711696
1.1400489045718392	0.9913707292781956
1.137254806771536	0.9913455892721394
1.1344607089712333	0.9913959655498503
1.1316666111709306	0.9915041816636385
1.1288725133706279	0.9916411185781328
1.1260784155703247	0.9917739574965952
1.123284317770022	0.9918748469542016
1.1204902199697193	0.9919278081635347
1.1176961221694166	0.9919317329498925
1.114902024369114	0.9918986053875992
1.1121079265688107	0.9918476748878038
1.109313828768508	0.9917976800760799
1.1065197309682053	0.9917598843305442
1.1037256331679026	0.9917343854099907
1.1009315353675995	0.9917109863280253
1.0981374375672968	0.9916742606979552
1.095343339766994	0.9916108942338171
1.0925492419666913	0.9915164961127482
1.0897551441663886	0.9913991883019593
1.0869610463660855	0.9912783853532653
1.0841669485657828	0.9911789018287057
1.08137285076548	0.99112226493051
1.0785787529651774	0.9911182376624377
1.0757846551648746	0.9911596461206974
1.0729905573645715	0.9912225870722406
1.0701964595642688	0.9912722966186807
1.067402361763966	0.9912730019121145
1.0646082639636634	0.9911986438610242
1.0618141661633602	0.9910409675976066
1.0590200683630575	0.9908122888305381
1.0562259705627548	0.9905419957354638
1.053431872762452	0.990267939487143
1.0506377749621494	0.9900255752035366
1.0478436771618462	0.989838440121366
1.0450495793615435	0.9897130403498309
1.0422554815612408	0.9896396410971682
1.039461383760938	0.9895983735301905
1.036667285960635	0.9895682210774445
1.0338731881603322	0.9895354852015553
1.0310790903600295	0.989498596515356
1.0282849925597268	0.9894675341069266
1.0254908947594241	0.9894581408364487
1.022696796959121	0.9894835446029681
1.0199026991588183	0.9895460181753807
1.0171086013585156	0.9896325200932314
1.0143145035582128	0.9897158771426038
1.0115204057579101	0.9897615447591326
1.008726307957607	0.989737835595732
1.0059322101573043	0.9896261729187525
1.0031381123570016	0.9894277909111531
1.0003440145566989	0.9891644319721207
0.9975499167563957	0.9888725979159014
0.994755818956093	0.9885931010372073
0.9919617211557903	0.9883592689276393
0.9891676233554876	0.9881876229803144
0.9863735255551849	0.98807401390352
0.9835794277548817	0.987996352471097
0.980785329954579	0.9879228634170487
0.9779912321542763	0.9878229787731643
0.9751971343539736	0.9876771898261945
0.9724030365536704	0.9874826482014527
0.9696089387533677	0.9872528552052717
0.966814840953065	0.9870118430922737
0.9640207431527623	0.9867851050091468
0.9612266453524596	0.9865905377247726
0.9584325475521565	0.9864325024830997
0.9556384497518537	0.9863008825664523
0.952844351951551	0.9861751917375596
0.9500502541512483	0.986032030391353
0.9472561563509452	0.9858531127747561
0.9444620585506425	0.9856310492272148
0.9416679607503398	0.985371028994844
0.938873862950037	0.9850881203078319
0.9360797651497343	0.9848014890675014
0.9332856673494312	0.9845278588034494
0.9304915695491285	0.9842766450244322
0.9276974717488258	0.9840483986210191
0.9249033739485231	0.9838368249283206
0.9221092761482204	0.9836332475954657
0.9193151783479172	0.9834314926862421
0.9165210805476145	0.9832311042090016
0.9137269827473118	0.9830375676044188
0.9109328849470091	0.9828594936024073
0.9081387871467059	0.9827039904035133
0.9053446893464032	0.9825722228637873
0.9025505915461005	0.9824571190456617
0.8997564937457978	0.9823443493584393
0.8969623959454951	0.9822163951766152
0.8941682981451919	0.9820582533769318
0.8913742003448892	0.9818625933956933
0.8885801025445865	0.9816322948886292
0.8857860047442838	0.9813792274112543
0.8829919069439807	0.9811195514896202
0.880197809143678	0.9808671909907247
0.8774037113433752	0.9806279213805177
0.8746096135430725	0.9803964124792838
0.8718155157427698	0.9801575634576041
0.8690214179424667	0.9798919139203704
0.866227320142164	0.9795833665182692
0.8634332223418613	0.9792264870228968
0.8606391245415586	0.9788306348107887
0.8578450267412558	0.9784191596258627
0.8550509289409527	0.9780235592866872
0.85225683114065	0.9776742570701845
0.8494627333403473	0.9773909063548295
0.8466686355400446	0.9771754140694818
0.8438745377397414	0.9770100761158986
0.8410804399394387	0.9768615960681758
0.838286342139136	0.9766898591095214
0.8354922443388333	0.9764587989798716
0.8326981465385306	0.9761460420077682
0.8299040487382274	0.9757484492805845
0.8271099509379247	0.9752820414346068
0.824315853137622	0.9747766042373582
0.8215217553373193	0.9742669193508124
0.8187276575370162	0.9737835006168438
0.8159335597367134	0.9733456595278012
0.8131394619364107	0.9729587420264986
0.810345364136108	0.9726158549725968
0.8075512663358053	0.9723028869948194
0.8047571685355022	0.972004647403696
0.8019630707351995	0.9717098079773762
0.7991689729348967	0.9714130317011842
0.796374875134594	0.971113906584967
0.7935807773342913	0.9708135897224086
0.7907866795339882	0.9705109273086002
0.7879925817336855	0.9701999469347127
0.7851984839333828	0.969869996072972
0.78240438613308	0.9695086820782322
0.7796102883327769	0.9691065888985302
0.7768161905324742	0.9686619527114171
0.7740220927321715	0.9681833712691852
0.7712279949318688	0.9676892423003969
0.7684338971315661	0.9672037510443443
0.7656397993312629	0.9667504516583904
0.7628457015309602	0.9663453756571052
0.7600516037306575	0.9659918404839676
0.7572575059303548	0.9656786418800918
0.7544634081300516	0.9653822675977239
0.7516693103297489	0.9650725258432977
0.7488752125294462	0.9647199540750043
0.7460811147291435	0.9643028886633925
0.7432870169288408	0.9638122648326404
0.7404929191285377	0.9632529819564168
0.7376988213282349	0.9626417325148053
0.7349047235279322	0.9620021987837282
0.7321106257276295	0.9613591629501996
0.7293165279273268	0.9607331932205037
0.7265224301270237	0.960137185177335
0.723728332326721	0.9595753357561698
0.7209342345264182	0.9590443663277335
0.7181401367261155	0.9585362322421782
0.7153460389258124	0.9580413027726644
0.7125519411255097	0.9575510816589305
0.709757843325207	0.9570598663787597
0.7069637455249043	0.9565651594138717
0.7041696477246016	0.9560670027382643
0.7013755499242984	0.9555666229662045
0.6985814521239957	0.9550648397888487
0.695787354323693	0.9545606508198033
0.6929932565233903	0.954050323226435
0.6901991587230871	0.9535272344384742
0.6874050609227844	0.9529826077668433
0.6846109631224817	0.9524071518524766
0.681816865322179	0.9517934080494583
0.6790227675218763	0.9511383506774986
0.6762286697215731	0.9504455433915694
0.6734345719212704	0.949726045308376
0.6706404741209677	0.9489973937122982
0.667846376320665	0.9482804130933669
0.6650522785203619	0.9475942504661254
0.6622581807200592	0.946950736264307
0.6594640829197564	0.9463496694275164
0.6566699851194537	0.9457766900734257
0.653875887319151	0.9452049111985096
0.6510817895188479	0.944600493187603
0.6482876917185452	0.9439311164470181
0.6454935939182425	0.9431752240238725
0.6426994961179398	0.9423293618467397
0.639905398317637	0.9414111991121146
0.6371113005173339	0.9404568797494222
0.6343172027170312	0.9395129724523981
0.6315231049167285	0.9386249698503883
0.6287290071164258	0.9378254868062685
0.6259349093161226	0.9371255904382729
0.6231408115158199	0.936511903905889
0.6203467137155172	0.9359504569387562
0.6175526159152145	0.9353962103343624
0.6147585181149118	0.9348054139426134
0.6119644203146086	0.9341470591080341
0.6091703225143059	0.9334099789333425
0.6063762247140032	0.9326035638464156
0.6035821269137003	0.9317521448529735
0.6007880291133976	0.9308851624737409
0.5979939313130949	0.930026587543937
0.5951998335127919	0.9291872258995731
0.5924057357124892	0.9283624578234849
0.5896116379121863	0.9275360019078722
0.5868175401118836	0.9266881309181563
0.5840234423115807	0.9258051637173028
0.581229344511278	0.9248865861552871
0.578435246710975	0.9239469970531078
0.5756411489106723	0.923011951031065
0.5728470511103696	0.9221090226519986
0.5700529533100667	0.9212572427188157
0.567258855509764	0.9204587887414584
0.564464757709461	0.919696154612301
0.5616706599091583	0.9189361754679726
0.5588765621088554	0.9181398696459622
0.5560824643085527	0.9172749262596211
0.55328836650825	0.9163265836683891
0.550494268707947	0.9153030295417794
0.5477001709076443	0.9142332180095849
0.5449060731073414	0.9131575652234099
0.5421119753070387	0.9121144756530415
0.5393178775067358	0.9111271944865118
0.5365237797064331	0.9101955119632674
0.5337296819061303	0.9092953113095779
0.5309355841058274	0.9083863429901471
0.5281414863055247	0.9074257971521875
0.5253473885052218	0.9063831948516559
0.5225532907049191	0.9052515467860172
0.5197591929046161	0.9040508623880662
0.5169650951043134	0.9028225801430616
0.5141709973040105	0.9016165133041611
0.5113768995037078	0.9004744519649834
0.5085828017034051	0.8994157693491946
0.5057887039031022	0.898429826102966
0.5029946061027994	0.8974778177716439
0.5002005083024965	0.8965036682964761
0.4974064105021938	0.8954506375611611
0.4946123127018909	0.8942784504058295
0.49181821490158817	0.8929755774212793
0.48902411710128546	0.891562854848261
0.48623001930098253	0.8900874010400152
0.4834359215006798	0.8886088559026496
0.4806418237003769	0.8871823374625316
0.4778477259000742	0.8858434223833933
0.47505362809977125	0.884599651942783
0.47225953029946854	0.8834308466490275
0.46946543249916584	0.8822976408645891
0.4666713346988629	0.8811550757885485
0.4638772368985602	0.8799666406105356
0.46108313909825727	0.8787142577886429
0.45828904129795456	0.8774012741110794
0.4554949434976516	0.8760479726089719
0.4527008456973489	0.8746816183200199
0.449906747897046	0.8733247676606529
0.4471126500967433	0.871985971483672
0.44431855229644057	0.870656007496818
0.44152445449613764	0.8693107756520784
0.43873035669583493	0.8679196860497103
0.435936258895532	0.86645654022992
0.4331421610952293	0.864909141891454
0.43034806329492636	0.8632843845458888
0.42755396549462366	0.861607133667089
0.42475986769432095	0.8599132923998007
0.421965769894018	0.8582393152894363
0.4191716720937153	0.8566115117580111
0.4163775742934124	0.8550384465514553
0.41358347649310967	0.8535086609594118
0.41078937869280674	0.8519942052052814
0.40799528089250403	0.8504586756475145
0.4052011830922011	0.8488671632483905
0.4024070852918984	0.8471951165315557
0.3996129874915957	0.8454336703131622
0.39681888969129275	0.8435902498752731
0.39402479189099004	0.8416847789018489
0.3912306940906871	0.8397430996624419
0.3884365962903844	0.8377898727383825
0.3856424984900815	0.8358431086145318
0.38284840068977877	0.8339117034726393
0.38005430288947606	0.8319962198115896
0.37726020508917313	0.8300920682615429
0.3744661072888704	0.8281935583937561
0.3716720094885675	0.8262971819471753
0.3688779116882648	0.8244029527763751
0.36608381388796185	0.8225134514297757
0.36328971608765914	0.820631103751065
0.36049561828735643	0.8187548625902217
0.3577015204870535	0.8168776617261384
0.3549074226867508	0.8149857310329705
0.35211332488644786	0.8130602195446699
0.34931922708614516	0.811080794874617
0.3465251292858422	0.809030229173749
0.3437310314855395	0.8068986465801182
0.3409369336852366	0.8046861865755137
0.3381428358849339	0.802403291927859
0.33534873808463117	0.8000685085616157
0.33255464028432824	0.797704378869944
0.32976054248402553	0.7953325172061028
0.3269664446837226	0.7929691386211388
0.3241723468834199	0.7906221314376632
0.32137824908311696	0.7882902882059142
0.31858415128281425	0.7859646861310334
0.31579005348251155	0.7836316212141379
0.3129959556822086	0.7812761172759416
0.3102018578819059	0.7788849556923798
0.307407760081603	0.7764484166940933
0.30461366228130027	0.7739604068531449
0.30181956448099734	0.7714172171981419
0.29902546668069463	0.7688156320376662
0.2962313688803919	0.7661513351724707
0.293437271080089	0.763418456179197
0.2906431732797863	0.7606106854692456
0.28784907547948335	0.7577237854478305
0.28505497767918064	0.7547587290360759
0.2822608798788777	0.7517243122772719
0.279466782078575	0.7486380683309966
0.2766726842782721	0.745524701584366
0.27387858647796937	0.7424119754028
0.27108448867766666	0.7393248207515319
0.2682903908773637	0.7362791208619476
0.265496293077061	0.7332769268407631
0.2627021952767581	0.7303046333513411
0.2599080974764554	0.7273349154888727
0.25711399967615245	0.7243321877725455
0.25431990187584974	0.7212603011760201
0.25152580407554703	0.7180904759115164
0.2487317062752441	0.7148073235681787
0.2459376084749414	0.7114113173133163
0.24314351067463846	0.7079170906853979
0.24034941287433575	0.7043481766427822
0.23755531507403282	0.7007298508065702
0.23476121727373012	0.6970822739423025
0.23196711947342719	0.6934159593617334
0.22917302167312448	0.6897307712356611
0.22637892387282177	0.6860184594965412
0.22358482607251884	0.6822675591146646
0.22079072827221613	0.6784687268472482
0.2179966304719132	0.6746185164543564
0.2152025326716105	0.6707202280636442
0.21240843487130756	0.6667815845120638
0.20961433707100485	0.6628101886784593
0.20682023927070214	0.658808567155271
0.2040261414703992	0.6547707927867625
0.2012320436700965	0.650682123061334
0.19843794586979357	0.6465219842780512
0.19564384806949087	0.6422693707233458
0.19284975026918794	0.6379087782267738
0.19005565246888523	0.6334345147304195
0.18726155466858252	0.6288517507889371
0.1844674568682796	0.6241738226923512
0.18167335906797688	0.6194166737901327
0.17887926126767395	0.6145924126364657
0.17608516346737124	0.6097043629318097
0.1732910656670683	0.604745506378958
0.1704969678667656	0.5997010181956973
0.16770287006646267	0.5945540838263117
0.16490877226615996	0.5892929128952556
0.16211467446585726	0.583916314343032
0.15932057666555433	0.5784355995999687
0.15652647886525162	0.5728718302975995
0.1537323810649487	0.5672490990111891
0.15093828326464598	0.5615860293926922
0.14814418546434305	0.5558884496100422
0.14535008766404034	0.5501459196248848
0.14255598986373763	0.5443335360468076
0.1397618920634347	0.5384186160257938
0.136967794263132	0.532370112522039
0.13417369646282906	0.5261675717432774
0.13137959866252635	0.5198065089781192
0.12858550086222342	0.5132982632505991
0.12579140306192071	0.5066643019016623
0.122997305261618	0.49992691700395187
0.12020320746131508	0.4930995793489126
0.11740910966101237	0.4861803996729224
0.11461501186070944	0.4791510963440129
0.11182091406040673	0.47198193272286737
0.1090268162601038	0.4646409431710519
0.10623271845980109	0.4571041831905892
0.10343862065949816	0.44936330096555244
0.10064452285919545	0.4414276185960589
0.09785042505889274	0.43331983881783953
0.09505632725858981	0.4250667824157619
0.0922622294582871	0.41668839206296304
0.08946813165798417	0.40818893702167913
0.08667403385768147	0.39955364222903944
0.08387993605737853	0.39075207166219467
0.08108583825707583	0.3817471801105958
0.07829174045677312	0.37250687390596154
0.07549764265647019	0.3630139488825516
0.07270354485616748	0.35327077909936777
0.06990944705586455	0.3432969611024401
0.06711534925556184	0.33312063973186407
0.06432125145525891	0.3227665522248542
0.0615271536549562	0.3122450835164128
0.05873305585465327	0.30154634693586924
0.05593895805435056	0.2906415570544364
0.053144860254047854	0.2794913463893074
0.050350762453744924	0.2680581257820215
0.047556664653442215	0.2563180305352987
0.044762566853139285	0.24426802491723698
0.04196846905283658	0.23192539039111099
0.039174371252533646	0.21931954539255372
0.03638027345223094	0.20647898205628074
0.03358617565192823	0.19341803468823304
0.0307920778516253	0.18012848981180435
0.02799798005132259	0.16657954703501965
0.02520388225101966	0.15272681931743443
0.022409784450716952	0.13852787907436243
0.01961568665041402	0.12395942578778932
0.016821588850111313	0.10903034819800556
0.014027491049808605	0.09378610623936504
0.011233393249505674	0.07830261524511471
0.008439295449202966	0.06267126249638215
0.0056451976489000355	0.046979653688040246
0.002851099848597327	0.03129415284385831
5.70020482943967e-05	0.015649727256793016
-0.0027370957520083117	5.0211201544923204e-05
-0.005531193552311242	-0.015521336282744932
-0.00832529135261395	-0.031085820568306666
-0.011119389152916659	-0.046650563159623654
-0.01391348695321959	-0.06219687348818079
-0.016707584753522298	-0.07767678164645461
-0.019501682553825228	-0.09301984079652803
-0.022295780354127936	-0.10814754452923513
-0.025089878154430867	-0.12299045530520802
-0.027883975954733575	-0.13750241545860487
-0.030678073755036284	-0.1516674115761521
-0.033472171555339214	-0.16549731703162082
-0.03626626935564192	-0.17902188477412567
-0.03906036715594485	-0.19227489659320213
-0.04185446495624756	-0.20528143597478116
-0.04464856275655049	-0.21805052329776448
-0.0474426605568532	-0.23057516151105623
-0.05023675835715613	-0.24283902584169567
-0.05303085615745884	-0.2548266299977003
-0.05582495395776155	-0.26653267262680286
-0.05861905175806448	-0.27796678494210497
-0.061413149558367186	-0.28915182535975653
-0.06420724735867012	-0.3001164480131922
-0.06700134515897282	-0.31088492759504016
-0.06979544295927576	-0.3214683063387675
-0.07258954075957846	-0.33186043962545636
-0.07538363855988117	-0.3420406457088395
-0.0781777363601841	-0.3519821213735473
-0.08097183416048681	-0.36166303150723866
-0.08376593196078974	-0.371076074814904
-0.08656002976109245	-0.38023280436268436
-0.08935412756139538	-0.38916088607106003
-0.09214822536169809	-0.3978951201522687
-0.0949423231620008	-0.406465453222253
-0.09773642096230373	-0.4148864675592606
-0.10053051876260644	-0.4231524506436559
-0.10332461656290937	-0.4312402210094418
-0.10611871436321207	-0.43911908403567534
-0.108912812163515	-0.4467646176466913
-0.11170690996381771	-0.45417142283410206
-0.11450100776412064	-0.46136011729978077
-0.11729510556442335	-0.4683756988519595
-0.12008920336472606	-0.47527734263464727
-0.12288330116502899	-0.48212270527133305
-0.1256773989653317	-0.4889518270392096
-0.12847149676563463	-0.49577601953659967
-0.13126559456593734	-0.5025755647455987
-0.13405969236624027	-0.5093071448328618
-0.13685379016654298	-0.5159186585491707
-0.13964788796684569	-0.5223665808289301
-0.14244198576714862	-0.5286301511344583
-0.14523608356745132	-0.5347177387166073
-0.14803018136775425	-0.5406633694578774
-0.15082427916805696	-0.5465147090359119
-0.1536183769683599	-0.5523166521742155
-0.1564124747686626	-0.5580961006156002
-0.1592065725689653	-0.5638530489700018
-0.16200067036926824	-0.56956091487482
-0.16479476816957095	-0.5751759085320309
-0.16758886596987388	-0.580652212670731
-0.1703829637701766	-0.5859578560656667
-0.17317706157047952	-0.5910860263411843
-0.17597115937078223	-0.5960581890841601
-0.17876525717108516	-0.6009181724026609
-0.18155935497138787	-0.6057193695165448
-0.18435345277169057	-0.6105093958809504
-0.1871475505719935	-0.6153172051226384
-0.1899416483722962	-0.6201466491460109
-0.19273574617259914	-0.62497816865843
-0.19552984397290185	-0.6297775463845312
-0.19832394177320478	-0.6345083936057643
-0.2011180395735075	-0.6391440120351384
-0.2039121373738102	-0.6436747660836492
-0.20670623517411313	-0.6481088715551957
-0.20950033297441584	-0.6524668860036901
-0.21229443077471877	-0.6567723269667196
-0.21508852857502148	-0.6610420238562332
-0.2178826263753244	-0.6652796717817226
-0.22067672417562711	-0.6694747188186989
-0.22347082197593005	-0.6736067100294247
-0.22626491977623275	-0.6776532664088979
-0.22905901757653546	-0.6815986702703587
-0.2318531153768384	-0.6854399442516141
-0.2346472131771411	-0.6891883222104203
-0.23744131097744403	-0.6928657095181505
-0.24023540877774674	-0.6964974919816049
-0.24302950657804967	-0.7001042626779597
-0.24582360437835238	-0.7036953052683852
-0.2486177021786551	-0.7072659595746524
-0.251411799978958	-0.7107996007104984
-0.2542058977792607	-0.714273403266045
-0.25699999557956366	-0.7176658759178427
-0.25979409337986636	-0.7209637121596848
-0.2625881911801693	-0.7241658988499783
-0.265382288980472	-0.7272840525923037
-0.2681763867807747	-0.7303392136005109
-0.27097048458107764	-0.7333563763295596
-0.27376458238138035	-0.7363585525108141
-0.2765586801816833	-0.7393620420551943
-0.279352777981986	-0.7423739602847934
-0.2821468757822889	-0.7453922254979999
-0.28494097358259163	-0.748407473205844
-0.28773507138289456	-0.7514059668711734
-0.29052916918319727	-0.7543725871705607
-0.2933232669835	-0.7572932998921427
-0.2961173647838029	-0.7601569185694713
-0.2989114625841056	-0.7629562804268663
-0.30170556038440854	-0.7656890222103423
-0.30449965818471125	-0.768357992300658
-0.3072937559850142	-0.7709711028453746
-0.3100878537853169	-0.773540293196504
-0.3128819515856196	-0.7760793796204193
-0.31567604938592253	-0.7786009220411876
-0.31847014718622524	-0.7811127231657835
-0.32126424498652817	-0.7836149710061906
-0.3240583427868309	-0.7860991227502412
-0.3268524405871338	-0.7885492861329736
-0.3296465383874365	-0.7909461316808164
-0.3324406361877392	-0.7932724835003367
-0.33523473398804216	-0.7955190070495628
-0.33802883178834486	-0.7976881426723448
-0.3408229295886478	-0.7997947880804198
-0.3436170273889505	-0.8018631586128604
-0.34641112518925343	-0.8039204798553585
-0.34920522298955614	-0.8059892859811173
-0.35199932078985907	-0.8080807055909338
-0.3547934185901618	-0.8101909628533239
-0.3575875163904645	-0.8123024057656304
-0.3603816141907674	-0.8143889629513428
-0.3631757119910701	-0.8164244794724957
-0.36596980979137306	-0.8183913797977064
-0.36876390759167577	-0.8202869072653293
-0.3715580053919787	-0.8221248871391086
-0.3743521031922814	-0.8239323462862024
-0.3771462009925841	-0.8257419515170652
-0.37994029879288704	-0.8275825668796613
-0.38273439659318975	-0.8294708356691833
-0.3855284943934927	-0.8314063657813562
-0.3883225921937954	-0.8333719475189445
-0.3911166899940983	-0.8353386430047646
-0.39391078779440103	-0.8372740788678192
-0.39670488559470385	-0.8391513353566795
-0.39949898339500667	-0.8409557433229127
-0.4022930811953095	-0.8426876731664474
-0.4050871789956123	-0.8443607432839693
-0.4078812767959151	-0.8459963294161958
-0.41067537459621783	-0.847616344195276
-0.41346947239652065	-0.8492366461345822
-0.4162635701968235	-0.8508630461496234
-0.4190576679971263	-0.8524908881534926
-0.4218517657974291	-0.8541079569406598
-0.42464586359773193	-0.8556994317356061
-0.42743996139803475	-0.8572530832236576
-0.43023405919833746	-0.8587630323213875
-0.4330281569986403	-0.8602310493128761
-0.4358222547989431	-0.8616652961046455
-0.4386163525992459	-0.86307726132214
-0.44141045039954874	-0.8644781270998303
-0.44420454819985156	-0.8658758110530087
-0.4469986460001544	-0.8672735053652724
-0.4497927438004572	-0.8686698916997471
-0.4525868416007599	-0.870060607351099
-0.4553809394010627	-0.8714401906357998
-0.45817503720136554	-0.8728037353855795
-0.46096913500166836	-0.874147782805337
-0.4637632328019712	-0.8754704098370726
-0.466557330602274	-0.8767708371194375
-0.4693514284025768	-0.8780490263227989
-0.47214552620287964	-0.8793056237148094
-0.47493962400318235	-0.8805423108202908
-0.47773372180348517	-0.8817623001993253
-0.480527819603788	-0.8829705291969455
-0.4833219174040908	-0.8841731568313909
-0.4861160152043936	-0.8853762496492608
-0.48891011300469644	-0.8865839358708334
-0.49170421080499926	-0.8877966396422583
-0.4944983086053021	-0.8890101201273065
-0.4972924064056048	-0.8902158589320636
-0.5000865042059076	-0.8914029088200555
-0.5028806020062104	-0.8925607881996521
-0.5056746998065133	-0.8936825803921151
-0.5084687976068161	-0.8947672460487732
-0.5112628954071189	-0.8958203547207929
-0.5140569932074217	-0.8968529304965318
-0.5168510910077244	-0.8978787178844582
-0.5196451888080272	-0.8989106894084862
-0.5224392866083301	-0.8999578505188475
-0.5252333844086329	-0.9010232688624463
-0.5280274822089357	-0.9021038166518442
-0.5308215800092385	-0.903191533316011
-0.5336156778095413	-0.9042760061965174
-0.5364097756098442	-0.9053469109799035
-0.5392038734101469	-0.9063959289441677
-0.5419979712104497	-0.9074176122267312
-0.5447920690107525	-0.9084092418601399
-0.5475861668110553	-0.9093701166444828
-0.5503802646113581	-0.9103008658729131
-0.553174362411661	-0.911203243037815
-0.5559684602119638	-0.9120805047436882
-0.5587625580122666	-0.9129380774956516
-0.5615566558125693	-0.9137839561041803
-0.5643507536128721	-0.9146282928767773
-0.5671448514131749	-0.9154819394254217
-0.5699389492134778	-0.9163541761073308
-0.5727330470137806	-0.9172503056486893
-0.5755271448140834	-0.9181699923882514
-0.5783212426143862	-0.9191070775788555
-0.581115340414689	-0.9200511185755282
-0.5839094382149917	-0.9209902545092614
-0.5867035360152946	-0.9219144475595464
-0.5894976338155974	-0.9228179276024291
-0.5922917316159002	-0.9236999040049096
-0.595085829416203	-0.9245632496230201
-0.5978799272165058	-0.9254116846967249
-0.6006740250168087	-0.9262466719807038
-0.6034681228171114	-0.9270654831459757
-0.6062622206174142	-0.9278615600722975
-0.609056318417717	-0.9286274428095896
-0.6118504162180198	-0.9293594520596077
-0.6146445140183227	-0.9300624046309024
-0.6174386118186255	-0.9307522890838577
-0.6202327096189283	-0.9314552460411347
-0.6230268074192311	-0.932202323053203
-0.6258209052195338	-0.933020972971518
-0.6286150030198366	-0.9339256276298844
-0.6314091008201395	-0.9349103919799863
-0.6342031986204423	-0.9359466378347236
-0.6369972964207451	-0.9369870191591608
-0.6397913942210479	-0.9379755183439423
-0.6425854920213507	-0.9388611567450426
-0.6453795898216536	-0.9396116219202034
-0.6481736876219563	-0.9402227813706736
-0.6509677854222591	-0.9407210337143388
-0.6537618832225619	-0.9411574470298268
-0.6565559810228647	-0.9415950565733716
-0.6593500788231675	-0.9420927827268983
-0.6621441766234704	-0.9426905103877895
-0.6649382744237732	-0.9433995772158833
-0.667732372224076	-0.9442013206707469
-0.6705264700243787	-0.9450539235996687
-0.6733205678246815	-0.9459053306485409
-0.6761146656249843	-0.9467082572118108
-0.6789087634252872	-0.9474328193303779
-0.68170286122559	-0.9480732081874688
-0.6844969590258928	-0.9486468003250086
-0.6872910568261956	-0.9491864806337006
-0.6900851546264983	-0.949728988891119
-0.6928792524268012	-0.9503031499561129
-0.695673350227104	-0.9509216226511681
-0.6984674480274068	-0.9515784393082896
-0.7012615458277096	-0.9522526090255978
-0.7040556436280124	-0.9529161092079301
-0.7068497414283152	-0.953543325526718
-0.7096438392286181	-0.9541187909430437
-0.7124379370289208	-0.9546409161496742
-0.7152320348292236	-0.9551209391616529
-0.7180261326295264	-0.9555779808527602
-0.7208202304298292	-0.9560323015938557
-0.723614328230132	-0.9564992322523078
-0.7264084260304349	-0.9569857370313651
-0.7292025238307377	-0.9574904117706975
-0.7319966216310405	-0.9580063945096365
-0.7347907194313432	-0.9585256603245467
-0.737584817231646	-0.9590428333669562
-0.7403789150319489	-0.9595570507434701
-0.7431730128322517	-0.9600713486712297
-0.7459671106325545	-0.9605901142208384
-0.7487612084328573	-0.9611159272585489
-0.7515553062331601	-0.961647310993605
-0.754349404033463	-0.9621784612494906
-0.7571435018337657	-0.9627011346270145
-0.7599375996340685	-0.9632079154343975
-0.7627316974343713	-0.9636954449472026
-0.7655257952346741	-0.9641661470894226
-0.7683198930349769	-0.9646275511926599
-0.7711139908352798	-0.9650892790513605
-0.7739080886355826	-0.9655587516311128
-0.7767021864358853	-0.9660372851849541
-0.7794962842361881	-0.9665182278048696
-0.7822903820364909	-0.9669881144682998
-0.7850844798367937	-0.9674307215749491
-0.7878785776370966	-0.967832780420865
-0.7906726754373994	-0.9681893854891045
-0.7934667732377022	-0.968507095833326
-0.796260871038005	-0.968803419898748
-0.7990549688383077	-0.9691025739045092
-0.8018490666386106	-0.9694286992976626
-0.8046431644389134	-0.9697986590247611
-0.8074372622392162	-0.9702167670705101
-0.810231360039519	-0.9706732426689209
-0.8130254578398218	-0.9711469985553898
-0.8158195556401246	-0.9716119661222015
-0.8186136534404275	-0.9720450026152407
-0.8214077512407302	-0.9724329046765388
-0.824201849041033	-0.9727763388704959
-0.8269959468413358	-0.9730894903605422
-0.8297900446416386	-0.9733955892929382
-0.8325841424419415	-0.9737197502202566
-0.8353782402422443	-0.9740813435377635
-0.8381723380425471	-0.9744881769409156
-0.8409664358428499	-0.9749341145292346
-0.8437605336431526	-0.9754006474387447
-0.8465546314434554	-0.9758617351174264
-0.8493487292437583	-0.9762903432710777
-0.8521428270440611	-0.9766647682774152
-0.8549369248443639	-0.9769731102832508
-0.8577310226446667	-0.9772149861077992
-0.8605251204449695	-0.9774004723166257
-0.8633192182452722	-0.9775470290061938
-0.8661133160455751	-0.9776755524410361
-0.8689074138458779	-0.9778066705488735
-0.8717015116461807	-0.9779580208086736
-0.8744956094464835	-0.9781427341258246
-0.8772897072467863	-0.9783689095148234
-0.8800838050470892	-0.9786396550045143
-0.882877902847392	-0.9789533241592057
-0.8856720006476947	-0.979303810992019
-0.8884660984479975	-0.9796810250618655
-0.8912601962483003	-0.9800718031362593
-0.8940542940486031	-0.9804614448239644
-0.896848391848906	-0.9808358120857285
-0.8996424896492088	-0.9811836224749433
-0.9024365874495115	-0.9814983472289681
-0.9052306852498144	-0.9817791202157716
-0.9080247830501171	-0.9820303064955256
-0.9108188808504201	-0.9822597967033863
-0.9136129786507228	-0.9824765311487212
-0.9164070764510256	-0.9826880411694909
-0.9192011742513284	-0.9828988025211186
-0.9219952720516312	-0.98310990864843
-0.924789369851934	-0.9833200889198748
-0.9275834676522368	-0.9835275974707093
-0.9303775654525397	-0.983732173426122
-0.9331716632528424	-0.9839362508660379
-0.9359657610531452	-0.9841448897086534
-0.938759858853448	-0.9843643971575289
-0.9415539566537509	-0.9846001226998304
-0.9443480544540537	-0.9848542397360988
-0.9471421522543564	-0.985124346029938
-0.9499362500546593	-0.9854034167249419
-0.952730347854962	-0.9856811455532817
-0.9555244456552648	-0.9859462081601842
-0.9583185434555677	-0.9861886726586804
-0.9611126412558705	-0.9864017846239118
-0.9639067390561733	-0.986582658206152
-0.966700836856476	-0.9867318794021602
-0.9694949346567789	-0.9868524685939497
-0.9722890324570816	-0.9869488668354064
-0.9750831302573846	-0.9870265068513645
-0.9778772280576873	-0.9870921457110111
-0.9806713258579901	-0.987154638363104
-0.9834654236582929	-0.987225448030667
-0.9862595214585957	-0.9873181167720841
-0.9890536192588986	-0.9874462343221442
-0.9918477170592013	-0.9876200606549967
-0.9946418148595042	-0.9878426512224708
-0.9974359126598069	-0.9881068159865262
-1.0002300104601098	-0.988394277109135
-1.0030241082604126	-0.9886778897365796
-1.0058182060607153	-0.9889268707778522
-1.0086123038610182	-0.989113932849565
-1.011406401661321	-0.9892224164367098
-1.0142004994616238	-0.9892512720593549
-1.0169945972619265	-0.9892162089263172
-1.0197886950622295	-0.9891463975150243
-1.0225827928625322	-0.9890774671575556
-1.025376890662835	-0.9890427308311756
-1.0281709884631378	-0.989065183614412
-1.0309650862634405	-0.9891526245355906
-1.0337591840637435	-0.9892972813601877
-1.0365532818640462	-0.9894798813900927
-1.039347379664349	-0.9896766866605203
-1.0421414774646518	-0.9898670848210391
-1.0449355752649545	-0.9900392198944868
-1.0477296730652574	-0.9901919013443372
-1.0505237708655604	-0.9903323851787318
-1.053317868665863	-0.9904711019504906
-1.0561119664661658	-0.9906154885561013
-1.0589060642664687	-0.9907653754275161
-1.0617001620667714	-0.9909117774007774
-1.0644942598670744	-0.9910396462253919
-1.067288357667377	-0.9911336273448605
-1.0700824554676798	-0.9911846741683594
-1.0728765532679827	-0.9911949524912427
-1.0756706510682854	-0.991178989214061
-1.0784647488685883	-0.9911603187790288
-1.081258846668891	-0.9911645081791666
-1.084052944469194	-0.9912108175161181
-1.0868470422694967	-0.9913053734272449
-1.0896411400697996	-0.9914383497757076
-1.0924352378701023	-0.9915863670053923
-1.095229335670405	-0.9917195632176822
-1.098023433470708	-0.9918111589645667
-1.1008175312710107	-0.9918464058197274
-1.1036116290713136	-0.9918279160755787
-1.1064057268716163	-0.9917755033776445
-1.109199824671919	-0.9917204535520046
-1.111993922472222	-0.9916959923147284
-1.1147880202725249	-0.99172699666525
-1.1175821180728276	-0.9918222727023713
-1.1203762158731303	-0.9919718964345483
-1.1231703136734332	-0.992150460868771
-1.125964411473736	-0.9923251460395285
-1.1287585092740389	-0.9924659719869434
-1.1315526070743416	-0.992554922114018
-1.1343467048746443	-0.9925910480005533
-1.1371408026749472	-0.9925900288765888
-1.13993490047525	-0.9925784907164346
-1.1427289982755529	-0.9925850749183127
-1.1455230960758556	-0.992631231431371
-1.1483171938761585	-0.9927246904181062
-1.1511112916764612	-0.9928575787550267
-1.1539053894767641	-0.9930095530926731
-1.1566994872770668	-0.9931546706674088
-1.1594935850773695	-0.9932695625699415
-1.1622876828776725	-0.9933401758632119
-1.1650817806779752	-0.9933649733763927
-1.1678758784782781	-0.9933537747548598
-1.1706699762785808	-0.9933229261373886
-1.1734640740788838	-0.9932886854581536
-1.1762581718791865	-0.9932612175469121
-1.1790522696794894	-0.9932412694910284
-1.181846367479792	-0.993220588425152
-1.1846404652800948	-0.9931858193430487
-1.1874345630803977	-0.9931244358074329
-1.1902286608807005	-0.9930305989233128
-1.1930227586810034	-0.9929089033125054
-1.195816856481306	-0.9927747000034178
-1.1986109542816088	-0.9926508174032178
-1.2014050520819117	-0.9925616513745501
-1.2041991498822144	-0.992526399875028
-1.2069932476825174	-0.9925534456947233
-1.20978734548282	-0.9926375077476456
-1.212581443283123	-0.9927603428045277
-1.2153755410834257	-0.9928947655836865
-1.2181696388837286	-0.9930108716193486
-1.2209637366840314	-0.9930828304568917
-1.223757834484334	-0.9930945710578125
-1.226551932284637	-0.9930430670289112
-1.2293460300849397	-0.9929385953292245
-1.2321401278852426	-0.9928020869571603
-1.2349342256855453	-0.9926603240576066
-1.2377283234858483	-0.9925401373579879
-1.240522421286151	-0.9924628714251278
-1.243316519086454	-0.9924402330529949
-1.2461106168867566	-0.9924722856877792
-1.2489047146870593	-0.9925478852679849
-1.2516988124873623	-0.9926473571363104
-1.254492910287665	-0.9927467712484734
-1.257287008087968	-0.99282285807452
-1.2600811058882706	-0.9928574835144308
-1.2628752036885733	-0.9928407082572519
-1.2656693014888762	-0.9927717951128072
-1.268463399289179	-0.9926580401733944
-1.2712574970894819	-0.9925118743918967
-1.2740515948897846	-0.9923471561000294
-1.2768456926900875	-0.9921757995732527
-1.2796397904903902	-0.9920057634200709
-1.2824338882906932	-0.9918409601898092
-1.2852279860909959	-0.9916829681852952
-1.2880220838912986	-0.9915337443485135
-1.2908161816916015	-0.991398098100211
-1.2936102794919042	-0.9912846773512417
-1.2964043772922071	-0.9912046916378454
-1.2991984750925099	-0.9911684329704854
-1.3019925728928128	-0.9911805820871
-1.3047866706931155	-0.9912359680151648
-1.3075807684934184	-0.9913175936328487
-1.3103748662937211	-0.9913982237031993
-1.3131689640940238	-0.9914457575027871
-1.3159630618943268	-0.9914312950474883
-1.3187571596946295	-0.9913376968858479
-1.3215512574949324	-0.9911659510254259
-1.3243453552952351	-0.9909370376161251
-1.327139453095538	-0.9906881823619909
-1.3299335508958408	-0.9904640808799979
-1.3327276486961435	-0.9903053263700801
-1.3355217464964464	-0.9902373215365718
-1.338315844296749	-0.9902630077790149
-1.341109942097052	-0.9903617198631396
-1.3439040398973547	-0.9904946545768407
-1.3466981376976577	-0.9906153949634422
-1.3494922354979604	-0.990682329766463
-1.352286333298263	-0.9906692000069828
-1.355080431098566	-0.9905706221836713
-1.3578745288988687	-0.9904011003992536
-1.3606686266991717	-0.9901882038662675
-1.3634627244994744	-0.989962520514624
-1.3662568222997773	-0.9897480321232786
-1.36905092010008	-0.989556319315626
-1.371845017900383	-0.9893865604150289
[truncated: 8 more rows]
